# Supplementary material for: DNA methylation analysis of paediatric low-grade astrocytomas identifies a tumour-specific hypomethylation signature in pilocytic astrocytomas
Source: Acta Neuropathol Commun. 2016 May 27;4:54. doi: 10.1186/s40478-016-0323-6 (PMC4882864; doi:10.1186/s40478-016-0323-6)
Supplement: Additional file 1: Table S1. — Study tumour set, validation tumour set and controls. Clinical features of patients, tumour pathology and genetic changes are shown. Samples that were included in the whole genome sequencing (WGS) study of the Pediatric Cancer Genome Project (PCGP) are noted together with the original patient numbers [Zhang et al, Nature Genetics 45(6):602-614, 2013]. (XLSX 406 kb) [file 40478_2016_323_MOESM1_ESM.xlsx]

## Sheet: Info
Acta Neuropathologica DNA methylation analysis of paediatric low-grade astrocytomas identifies a tumour-specific hypomethylation signature in pilocytic astrocytomas Jennie N. Jeyapalan, Gabriel T. Doctor, Tania A. Jones, Samuel N. Alberman, Alexander Tep, Chirag M. Haria, Ed C. Schwalbe, Isabel C. F. Morley, Alfred A. Hill, Magdalena LeCain, Diego Ottaviani, Steven C. Clifford, Ibrahim Qaddoumi, …
Supplementary Table 1. Study tumour set, validation tumour set and controls Clinical features of patients, tumour pathology and genetic changes are shown. Samples that were included in the whole genome sequencing (WGS) study of the Pediatric Cancer Genome Project (PCGP) are noted together with the original patient numbers [Zhang et al, 2013, Nature Genetics,45(6):602-614].

## Sheet: Methylation array cohort
Table S1.
Study tumour cohort, validation tumour cohort and controls.
Clinical features of the patients, tumour pathology and genetic changes are shown. Samples that were included in the whole genome sequencing (WGS) study of the Pediatric Cancer Genome Project (PCGP) are noted together with the original patient numbers [Zhang et al, 2013, Nature Genetics,45(6):602-614].
	Tumour name	Pathology	PCGP ID# (Zhang et al. 2013)	Age	Sex	Location	Site	PCGP WGS findings (Zhang et al. 2013)	KIAA-BRAF fusion	450K Methylation	Pyrosequencing Methylation	Affymetrix Expression	qPCR
Test tumours	PA1	Pilocytic astrocytoma	SJLGG039_D	10	F	Supratentorial	Cerebral cortex	ST6GAL1-WHSC1 fusion plus complex rearrangements	wt	Yes	Yes	Yes	No
	PA2	Pilocytic astrocytoma	SJLGG008_D	17	F	Supratentorial	Cerebral cortex	FGFR1 TK duplication	wt	Yes	Yes	Yes	No
	PA3	Pilocytic astrocytoma	SJLGG001256_D1	1	M	Supratentorial	Cerebral cortex	KIAA1549-BRAF fusion	Ex15-Ex9	Yes	Yes	No	No
	PA4	Pilocytic astrocytoma	SJLGG016_D	13.9167	M	Supratentorial	Cerebral cortex	KIAA1549-BRAF fusion	Ex15/Ex9	Yes	Yes	No	No
	PA5	Pilocytic astrocytoma	SJLGG010_D	3	M	Supratentorial	Cerebral cortex	KIAA1549-BRAF fusion; NSMAF:p.V870I; PRIC285:p.A1017V	Ex16-Ex9	Yes	Yes	Yes	No
	PA6	Pilocytic astrocytoma	SJLGG001211_D1	3	M	Supratentorial	Hypothalamus	BRAF:pV600E	wt	Yes	Yes	Yes	No
	PA7	Pilocytic astrocytoma	Not in PCGP study	5.83333	M	Infratentorial	Cerebellum	N/A	wt	Yes	Yes	No	Yes
	PA8	Pilocytic astrocytoma	SJLGG011_D	12.25	F	Infratentorial	Cerebellum	KIAA1549-BRAF fusion	Ex16-Ex9	Yes	Yes	Yes	Yes
	PA9	Pilocytic astrocytoma	Not in PCGP study	14.75	F	Infratentorial	Cerebellum	KIAA1549-BRAF fusion	Ex16-Ex9	Yes	Yes	Yes	No
	PA10	Pilocytic astrocytoma	SJLGG001216_D1	3.08333	M	Infratentorial	Cerebellum	KIAA1549-BRAF fusion	Ex16-Ex9	Yes	Yes	Yes	Yes
	PA11	Pilocytic astrocytoma	Not in PCGP study	13.25	F	Infratentorial	Cerebellum	SRGAP3-RAF1 fusion	wt	Yes	Yes	Yes	Yes
	PA12	Pilocytic astrocytoma	SJLGG010114_D1	9	F	Infratentorial	Brain stem	KIAA1549-BRAF fusion	Ex16-Ex9	Yes	Yes	No	Yes
	PA13	Pilocytic astrocytoma	Not in PCGP study	10	M	Infratentorial	Cerebellum	KIAA1549-BRAF fusion	Ex16-Ex9	Yes	Yes	No	Yes
	PA14	Pilocytic astrocytoma	Not in PCGP study	10	M	Infratentorial	Cerebellum	KIAA1549-BRAF fusion	Ex16-Ex9	Yes	Yes	No	Yes
	PA15	Pilocytic astrocytoma	Not in PCGP study	13	M	Infratentorial	Cerebellum	KIAA1549-BRAF fusion	Ex16-Ex9	Yes	Yes	No	Yes
	PA16	Pilocytic astrocytoma	Not in PCGP study	20	F	Infratentorial	Cerebellum	KIAA1549-BRAF fusion	Ex16-Ex9	Yes	Yes	No	No
	PA17	Pilocytic astrocytoma	Not in PCGP study	3	F	Infratentorial	Cerebellum	KIAA1549-BRAF fusion	Ex15-Ex9	Yes	Yes	No	Yes
	DA1	Diffuse astrocytoma	SJLGG035_D	5	F	Supratentorial	Cerebral cortex	MYB episome	wt	Yes	Yes	Yes	Yes
	DA2	Diffuse astrocytoma	SJLGG046_D	4	F	Supratentorial	Cerebral cortex	MYB-PCDHGA1 fusion	wt	Yes	Yes	Yes	No
	DA3	Diffuse astrocytoma	SJLGG005_D	5	F	Supratentorial	Cerebral cortex	MYB-PCDHGA1 fusion	wt	Yes	Yes	Yes	No
	DA4	Diffuse astrocytoma	SJLGG036_D	3	M	Supratentorial	Cerebral cortex	BRAF:pV600E	wt	Yes	Yes	Yes	No
	DA5	Diffuse astrocytoma	SJLGG030_D	3.25	M	Supratentorial	Cerebral cortex	BRAF:pV600E	wt	Yes	Yes	Yes	No
	DA6	Diffuse astrocytoma	SJLGG001268_D1	14.8333	F	Supratentorial	Cerebral cortex	PRIC285:p.H774fs	wt	Yes	Yes	Yes	No
	DA7	Diffuse astrocytoma	SJLGG010117_D1	9	M	Supratentorial	Cerebral cortex	BRAF:pV600E	wt	Yes	Yes	Yes	Yes
	DA8	Diffuse astrocytoma	SJLGG010112_D1	5	M	Supratentorial	Cerebral cortex	FGFR1 TK duplication	wt	Yes	Yes	Yes	Yes
	DA9	Diffuse astrocytoma	Not in PCGP study	17	M	Supratentorial	Cerebral cortex	N/A	wt	Yes	Yes	Yes	No
	DA10	Diffuse astrocytoma	Not in PCGP study	9	F	Supratentorial	Cerebral cortex	N/A	wt	Yes	Yes	Yes	Yes
Validation tumours	PA18	Pilocytic astrocytoma	SJLGG001252_D1	7	M	Supratentorial	Cerebral cortex	SRGAP3-RAF1 fusion	no	No	Yes	No	No
set 1	PA19	Pilocytic astrocytoma	SJLGG001267_D1	16	F	Supratentorial	Cerebral cortex	NF1:p.N1721fs	no	No	Yes	No	No
	PA20	Pilocytic astrocytoma	SJLGG009_D	5.83333	M	Supratentorial	Diencephalon	KIAA1549-BRAF fusion; EP300:p.R1356	Ex16/Ex9	No	Yes	Yes	No
	PA21	Pilocytic astrocytoma	SJLGG010120_D1	3	M	Supratentorial	Diencephalon	KIAA1549-BRAF fusion	Ex16-Ex9	No	Yes	No	No
	PA22	Pilocytic astrocytoma	SJLGG001248_D1	8	M	Supratentorial	Diencephalon	KIAA1549-BRAF fusion	Ex16-Ex 9	No	Yes	No	No
	PA23	Pilocytic astrocytoma	SJLGG001261_D1	4	M	Supratentorial	Diencephalon	KIAA1549-BRAF fusion	Ex15-Ex9	No	Yes	No	No
	PA24	Pilocytic astrocytoma	SJLGG001257_D1	3	M	Infratentorial	Brain stem	KIAA1549-BRAF fusion	Ex16-Ex9	No	Yes	No	No
	PA25	Pilocytic astrocytoma	Not in PCGP study	3	F	Infratentorial	Cerebellum	N/A	Ex16-Ex11	No	Yes	No	Yes
	PA26	Pilocytic astrocytoma	Not in PCGP study	19	M	Infratentorial	Cerebellum	N/A	Ex19-Ex9	No	Yes	No	Yes
	PA27	Pilocytic astrocytoma	Not in PCGP study	10	M	Infratentorial	Cerebellum	N/A	Ex16-Ex9	No	Yes	No	Yes
	PA28	Pilocytic astrocytoma	Not in PCGP study	3	M	Infratentorial	Cerebellum	N/A	Ex16-Ex9	No	Yes	No	Yes
	PA29	Pilocytic astrocytoma	Not in PCGP study	4	M	Infratentorial	Cerebellum	N/A	Ex16-Ex9	No	Yes	No	Yes
	PA30	Pilocytic astrocytoma	Not in PCGP study	4	M	Infratentorial	Cerebellum	N/A	Ex16-Ex9	No	Yes	No	Yes
	PA31	Pilocytic astrocytoma	Not in PCGP study	4	F	Infratentorial	Cerebellum	N/A	Ex16-Ex11	No	Yes	No	No
	PA32	Pilocytic astrocytoma	Not in PCGP study	6	F	Infratentorial	Cerebellum	N/A	Ex15-Ex9	No	Yes	No	Yes
	PA33	Pilocytic astrocytoma	Not in PCGP study	14	F	Infratentorial	Cerebellum	N/A	Ex16-Ex11	No	Yes	No	Yes
	PA34	Pilocytic astrocytoma	Not in PCGP study	7.33333	M	Infratentorial	Cerebellum	N/A	Ex18-Ex10	No	Yes	No	Yes
	PA35	Pilocytic astrocytoma	Not in PCGP study	2	M	Infratentorial	Cerebellum	N/A	Ex16-Ex9	No	Yes	No	Yes
	PA36	Pilocytic astrocytoma	Not in PCGP study	6	F	Infratentorial	Cerebellum	N/A	Ex16-Ex9	No	Yes	No	Yes
	PA37	Pilocytic astrocytoma	Not in PCGP study	5.83333	M	Infratentorial	Cerebellum	N/A	Ex16/Ex9	No	Yes	No	Yes
	PA38	Pilocytic astrocytoma	Not in PCGP study	13	M	Infratentorial	Cerebellum	N/A	Ex16-Ex9	No	Yes	No	Yes
	PA39	Pilocytic astrocytoma	Not in PCGP study	2	M	Infratentorial	Cerebellum	N/A	Ex16-Ex9	No	Yes	No	Yes
	PA40	Pilocytic astrocytoma	Not in PCGP study	14.5833	M	Infratentorial	Cerebellum	N/A	Ex16-Ex9	No	Yes	Yes	Yes
	DA11	Diffuse astrocytoma	Not in PCGP study	15	?	Supratentorial	Cerebral cortex	No lesion identified	wt	No	Yes	No	Yes
	DA12	Diffuse astrocytoma	Not in PCGP study	4	M	Supratentorial	Cerebral cortex	No lesion identified	wt	No	Yes	Yes	Yes
	DA13	Diffuse astrocytoma	SJLGG022_D	6	F	Posterior fossa	Cerebellum	NF1:p.T2263 Y2264fs & p.R2214_E42 splice	wt	No	Yes	No	No
	DA14	Diffuse astrocytoma	SJLGG001270_D1	6	M	Supratentorial	Cerebral cortex	No lesion identified	wt	No	Yes	No	No
	DA15	Diffuse astrocytoma	SJLGG055_D	4	M	Supratentorial	Cerebral cortex	MYB-PCDHGA1 fusion	wt	No	Yes	No	No
	DA16	Diffuse astrocytoma	SJLGG001285_D1	14	F	Supratentorial	Cerebral cortex	FAM131B-BRAF fusion	wt	No	Yes	No	No
	DA17	Diffuse astrocytoma	SJLGG001220_D1	7	M	Supratentorial	Cerebral cortex	No lesion identified	wt	No	Yes	No	No
	DA18	Diffuse astrocytoma	SJLGG010121_D1	14	M	Supratentorial	Cerebral cortex	No lesion identified	wt	No	Yes	No	No
Validation tumours	LGGM006.PA_BS	Pilocytic astrocytoma		2	M	Infratentorial	Brain stem	BRAF:pV600E		Yes	No	No	No
set 2	LGGM013.PA_BS	Pilocytic astrocytoma		12	M	Infratentorial	Brain stem	KIAA1549-BRAF		Yes	No	No	No
	LGGM032.PA_BS	Pilocytic astrocytoma		12	F	Infratentorial	Brain stem	KIAA1549-BRAF		Yes	No	No	No
	LGGM109.PA_BS	Pilocytic astrocytoma		5	F	Infratentorial	Brain stem	KIAA1549-BRAF		Yes	No	No	No
	LGGM139.PA_BS	Pilocytic astrocytoma		1	M	Infratentorial	Brain stem	None identified		Yes	No	No	No
	LGGM126.PA_TH	Pilocytic astrocytoma		6	M	Supratentorial	Thalamus	KIAA1549-BRAF		Yes	No	No	No
	LGGM128.PA_TH	Pilocytic astrocytoma		10	F	Supratentorial	Thalamus	KIAA1549-BRAF		Yes	No	No	No
	LGGM030.PA_TH	Pilocytic astrocytoma		14	M	Supratentorial	Thalamus	KIAA1549-BRAF		Yes	No	No	No
	LGGM102.PA_TH	Pilocytic astrocytoma		12	F	Supratentorial	Thalamus	BRAF:pV600E		Yes	No	No	No
	LGGM009.PA_TH	Pilocytic astrocytoma		15	M	Supratentorial	Thalamus	FGFR1-TACC1 fusion; TMPRSS11D:p.R6S		Yes	No	No	No
	LGGM011.PA_TH	Pilocytic astrocytoma		5	F	Supratentorial	Thalamus	KIAA1549-BRAF		Yes	No	No	No
	LGGM012.PA_CB	Pilocytic astrocytoma		16	M	Infratentorial	Cerebellum	KIAA1549-BRAF		Yes	No	No	No
	LGGM014.PA_CB	Pilocytic astrocytoma		4	F	Infratentorial	Cerebellum	KIAA1549-BRAF		Yes	No	No	No
	LGGM016.PA_CB	Pilocytic astrocytoma		5	M	Infratentorial	Cerebellum	KIAA1549-BRAF		Yes	No	No	No
	LGGM017.PA_CB	Pilocytic astrocytoma		3	F	Infratentorial	Cerebellum	KIAA1549-BRAF		Yes	No	No	No
	LGGM018.PA_CB	Pilocytic astrocytoma		11	M	Infratentorial	Cerebellum	KIAA1549-BRAF		Yes	No	No	No
	LGGM021.PA_CB	Pilocytic astrocytoma		12	M	Infratentorial	Cerebellum	KIAA1549-BRAF		Yes	No	No	No
	LGGM022.PA_CB	Pilocytic astrocytoma		12	M	Infratentorial	Cerebellum	KIAA1549-BRAF		Yes	No	No	No
	LGGM023.PA_CB	Pilocytic astrocytoma		15	F	Infratentorial	Cerebellum	KIAA1549-BRAF		Yes	No	No	No
	LGGM024.PA_CB	Pilocytic astrocytoma		2	F	Infratentorial	Cerebellum	KIAA1549-BRAF		Yes	No	No	No
	LGGM025.PA_CB	Pilocytic astrocytoma		6	M	Infratentorial	Cerebellum	KIAA1549-BRAF		Yes	No	No	No
	LGGM026.PA_CB	Pilocytic astrocytoma		6	M	Infratentorial	Cerebellum	KIAA1549-BRAF		Yes	No	No	No
	LGGM034.PA_CB	Pilocytic astrocytoma		10	F	Infratentorial	Cerebellum	KIAA1549-BRAF; ATRX:p.E991K; RINT1:p.R325W		Yes	No	No	No
	LGGM041.PA_CB	Pilocytic astrocytoma		1	F	Infratentorial	Cerebellum	None identified		Yes	No	No	No
	LGGM104.PA_CB	Pilocytic astrocytoma		13	M	Infratentorial	Cerebellum	KIAA1239:p.N1170T		Yes	No	No	No
	LGGM106.PA_CB	Pilocytic astrocytoma		4	F	Infratentorial	Cerebellum	KIAA1549-BRAF		Yes	No	No	No
	LGGM107.PA-CB	Pilocytic astrocytoma		2	F	Infratentorial	Cerebellum	KIAA1549-BRAF		Yes	No	No	No
	LGGM108.PA_CB	Pilocytic astrocytoma		11	F	Infratentorial	Cerebellum	KIAA1549-BRAF		Yes	No	No	No
	LGGM111.PA_CB	Pilocytic astrocytoma		6	M	Infratentorial	Cerebellum	KIAA1549-BRAF		Yes	No	No	No
	LGGM112.PA_CB	Pilocytic astrocytoma		18	F	Infratentorial	Cerebellum	KIAA1549-BRAF		Yes	No	No	No
	LGGM113.PA_CB	Pilocytic astrocytoma		14	F	Infratentorial	Cerebellum	KIAA1549-BRAF		Yes	No	No	No
	LGGM114.PA_CB	Pilocytic astrocytoma		6	M	Infratentorial	Cerebellum	KIAA1549-BRAF		Yes	No	No	No
	LGGM115.PA_CB	Pilocytic astrocytoma		16	M	Infratentorial	Cerebellum	KIAA1549-BRAF		Yes	No	No	No
	LGGM116.PA_CB	Pilocytic astrocytoma		2	F	Infratentorial	Cerebellum	KIAA1549-BRAF		Yes	No	No	No
	LGGM117.PA_CB	Pilocytic astrocytoma		10	M	Infratentorial	Cerebellum	KIAA1549-BRAF		Yes	No	No	No
	LGGM118.PA_CB	Pilocytic astrocytoma		3	F	Infratentorial	Cerebellum	KIAA1549-BRAF		Yes	No	No	No
	LGGM119.PA_CB	Pilocytic astrocytoma		7	M	Infratentorial	Cerebellum	KIAA1549-BRAF		Yes	No	No	No
	LGGM120.PA_CB	Pilocytic astrocytoma		7	F	Infratentorial	Cerebellum	KIAA1549-BRAF		Yes	No	No	No
	LGGM121.PA_CB	Pilocytic astrocytoma		12	M	Infratentorial	Cerebellum	KIAA1549-BRAF		Yes	No	No	No
	LGGM122.PA_CB	Pilocytic astrocytoma		13	F	Infratentorial	Cerebellum	KIAA1549-BRAF		Yes	No	No	No
	LGGM123.PA_CB	Pilocytic astrocytoma		10	F	Infratentorial	Cerebellum	KIAA1549-BRAF		Yes	No	No	No
	LGGM135.PA_CB	Pilocytic astrocytoma		11	M	Infratentorial	Cerebellum	NF1 W571* germline + LOH		Yes	No	No	No
	LGGM138.PA_CB	Pilocytic astrocytoma		9	M	Infratentorial	Cerebellum	None identified		Yes	No	No	No
	LGGM035.PA_CX	Pilocytic astrocytoma		9	F	Supratentorial	Cerebral cortex	KIAA1549-BRAF; CDK13:p.R986H		Yes	No	No	No
	LGGM101.PA_CX	Pilocytic astrocytoma		5	M	Supratentorial	Cerebral cortex	BRAF:pV600E		Yes	No	No	No
	LGGM141.DA_CX	Diffuse astrocytoma		3	F	Supratentorial	Cerebral cortex	BRAF:pV600E		Yes	No	No	No
	LGGM142.DA_CX	Diffuse astrocytoma		2	M	Supratentorial	Cerebral cortex	H3F3A:p.K28M		Yes	No	No	No
	LGGM147.DA_CX	Diffuse astrocytoma		6	M	Supratentorial	Cerebral cortex	None identified		Yes	No	No	No
	LGGM046.DA_CX	Diffuse astrocytoma		9	M	Supratentorial	Cerebral cortex	Complex rearrangement MYBL1, C8orf34 and SNX16; ADAMTS9:p.G569A		Yes	No	No	No
	LGGM049.DA_CX	Diffuse astrocytoma		8	F	Supratentorial	Cerebral cortex	MYB episome; MKI67:p.R1998*; SCN3A:p.A488S		Yes	No	No	No
	LGGM189.DA_CX	Diffuse astrocytoma		5	F	Supratentorial	Cerebral cortex	FGFR1 TK duplication		Yes	No	No	No
	LGGM149.OA_CX	Oligoastrocytoma		1	M	Supratentorial	Cerebral cortex	FGFR1 TK duplication		Yes	No	No	No
	LGGM150.OA_CX	Oligoastrocytoma		6	F	Supratentorial	Cerebral cortex	FGFR1 TK duplication		Yes	No	No	No
	LGGM151.OA_CX	Oligoastrocytoma		2	F	Supratentorial	Cerebral cortex	None identified		Yes	No	No	No
	LGGM152.OA_CX	Oligoastrocytoma		6	F	Supratentorial	Cerebral cortex	FGFR1 TK duplication		Yes	No	No	No
	LGGM052.OA_CX	Oligoastrocytoma		14	M	Supratentorial	Cerebral cortex	BRAF:p.G503>EYSG		Yes	No	No	No
	LGGM053.OA_CX	Oligoastrocytoma		14	M	Supratentorial	Cerebral cortex	FGFR1:p.N544K; NF1:pT653fs; KRAS:pG12D		Yes	No	No	No
	LGGM054.OA_CX	Oligoastrocytoma		4	M	Supratentorial	Cerebral cortex	NAV1-NTRK2 Fusion		Yes	No	No	No
	LGGM055.OA_CX	Oligoastrocytoma		13	M	Supratentorial	Cerebral cortex	FGFR1-TACC1 fusion		Yes	No	No	No
	Control	Biochain Lot No.	Sample type	Age	Sex	Location	Site	450K Methylation	Pyrosequencing Methylation	Affymetrix Expression	qPCR
Test controls	FFL	B205045	DNA	0	M	Supratentorial	Foetal frontal lobe	Yes	Yes	No	No
	FB	B106024	DNA	0	F	Supratentorial	Foetal brain	Yes	Yes	No	No
	FCB	B205044	DNA	0	M	Infratentorial	Foetal cerebellum	Yes	Yes	No	No
	AB	B302140	DNA	33	M	Supratentorial	Adult brain	Yes	Yes	No	No
Validation controls	ACB1	A911105	RNA	21	M	Infratentorial	Adult cerebellum (right)	No	No	No	Yes
	ACB2	A508112	RNA	26	M	Infratentorial	Adult cerebellum (left)	No	No	No	Yes
	AFL1	A803159	RNA	44	M	Supratentorial	Adult frontal lobe	No	No	No	Yes
	AFL2	A803160	RNA	27	M	Supratentorial	Adult frontal lobe	No	No	No	Yes
	FFL1	B207216	RNA	0	F	Supratentorial	Foetal frontal lobe	No	No	No	Yes
	FFL2	B205045	RNA	0	M	Supratentorial	Foetal frontal lobe	No	No	No	Yes
	FCB1	B207059	RNA	0	M	Infratentorial	Foetal cerebellum	No	No	No	Yes
	FCB2	B205044	RNA	0	M	Infratentorial	Foetal cerebellum	No	No	No	Yes
Validation controls	MIX1	N/A	N/A	50	M	Supratentorial	Cerebral cortex	Yes	No	No	No
(Guintivano et al. 2013)	MIX7	N/A	N/A	50	M	Supratentorial	Cerebral cortex	Yes	No	No	No
GSE41826	4782N/G	N/A	N/A	18	M	Supratentorial	Cerebral cortex (Neuronal/glial)	Yes	No	No	No
	165N/G	N/A	N/A	15	M	Supratentorial	Cerebral cortex (Neuronal/glial)	Yes	No	No	No
	1230N/G	N/A	N/A	16	F	Supratentorial	Cerebral cortex (Neuronal/glial)	Yes	No	No	No
	1497N/G	N/A	N/A	23	F	Supratentorial	Cerebral cortex (Neuronal/glial)	Yes	No	No	No

## Sheet: Cohort graphical
Supplemental Table 1. Tumour cohort information represented graphically for the pilocytic and diffuse astrocytomas
Location							Age
Pilocytic Astrocytomas (test n=17)				Diffuse Astrocytomas (test)			Pilocytic Astrocytomas (test n=17)				Diffuse Astrocytomas (test)
Pilocytic Astrocytomas (validation1 n=23)				Diffuse Astrocytomas (validation1 n=8)			Pilocytic Astrocytomas (validation1 n=23)				Diffuse Astrocytomas (validation1 n=8)
Pilocytic Astrocytomas (validation2 n=45)				Grade 2 tumours (validation2 n=14)			Pilocytic Astrocytomas (validation2 n=45)				Grade 2 tumours (validation2 n=14)
Gender							Mutations activate MAPK pathway
Pilocytic Astrocytomas (test n=17)				Diffuse Astrocytomas (test)			Pilocytic Astrocytomas (test n=17)				Diffuse Astrocytomas (test)
Pilocytic Astrocytomas (validation1 n=23)				Diffuse Astrocytomas (validation1 n=8)			Pilocytic Astrocytomas (validation1 n=23)				Diffuse Astrocytomas (validation1 n=8)
Pilocytic Astrocytomas (validation2 n=45)				Grade 2 tumours (validation2 n=14)			Pilocytic Astrocytomas (validation2 n=45)				Grade 2 tumours (validation2 n=14)
