# Supplementary material for: DNA methylation analysis of paediatric low-grade astrocytomas identifies a tumour-specific hypomethylation signature in pilocytic astrocytomas
Source: Acta Neuropathol Commun. 2016 May 27;4:54. doi: 10.1186/s40478-016-0323-6 (PMC4882864; doi:10.1186/s40478-016-0323-6)
Supplement: Additional file 5: Table S4. — Normalized gene expression analysis for selected test tumours and controls. Expression analysis was performed using Affymetrix Human U133_plus2 arrays. Log-transformed expression values are shown for 18 tumour samples (10 diffuse astrocytomas and 8 pilocytic astrocytomas), and foetal and adult normal brain controls (foetal and adult diencephalon, cerebellum and cerebral cortex, adult medulla and thalamus). Affymetrix annotation is shown. Probes are ordered alphabetically according to the gene symbol. (XLSX 19307 kb) [file 40478_2016_323_MOESM5_ESM.xlsx]

## Sheet: Info
Acta Neuropathologica DNA methylation analysis of paediatric low-grade astrocytomas identifies a tumour-specific hypomethylation signature in pilocytic astrocytomas Jennie N. Jeyapalan, Gabriel T. Doctor, Tania A. Jones, Samuel N. Alberman, Alexander Tep, Chirag M. Haria, Ed C. Schwalbe, Isabel C. F. Morley, Alfred A. Hill, Magdalena LeCain, Diego Ottaviani, Steven C. Clifford, Ibrahim Qaddoumi, …
Table S4. Normalized gene expression analysis for selected test tumours and controls Expression analysis was performed using Affymetrix Human U133_plus2 arrays. Log-transformed expression values are shown for 18 tumour samples (10 diffuse astrocytomas and 8 pilocytic astrocytomas), and foetal and adult normal brain controls (foetal and adult diencephalon, cerebellum and cerebral cortex, adult med…

## Sheet: Gene expression
Supplementary Table 4
Normalized gene expression analysis for selected test tumours and controls.
Expression analysis was performed using Affymetrix Human U133_plus2 arrays. Log-transformed expression values are shown for 18 tumour samples (10 diffuse astrocytomas and 8 pilocytic astrocytomas), and foetal and adult normal brain controls (foetal and adult diencephalon, cerebellum and cerebral cortex, adult medulla and thalamus). Affymetrix annotation is shown. Probes are ordered alphabetically…
Probe Set ID	Gene Symbol	foetal cerebellum	foetal diencephalon	foetal cerebral cortex	DA5	DA7	DA8	DA10	DA1	DA6	DA4	DA9	DA3	DA2	DA12	adult thalamus	adult medulla	adult cerebral cortex	adult cerebellum	adult diencephalon	PA5	PA1	PA2	PA6	PA11	PA9	PA10	PA8	Gene Symbol	Entrez Gene	Gene Ontology Biological Process	Gene Ontology Cellular Component	Gene Ontology Molecular Function	Alignments
229819_at	A1BG	-0.210471	-0.0635028	0.502642	-0.0149765	0.535569	-0.527823	0.413787	0.230527	0.299335	-0.0963006	-0.127379	0.810823	0.248928	-0.228375	0.158104	0.156891	0.110876	-0.000847816	0.577983	-0.158344	0.149864	-0.0295334	0.000847816	-0.100015	-0.00594378	-0.138452	-0.0896759	A1BG	1		0005576 // extracellular region // inferred from direct assay /// 0005576 // extracellular region // inferred from electronic annotation		chr19:58858171-58861978 (-) // 96.16 // q13.43
232462_s_at	A1BG-AS	-0.0670614	-0.237854	-0.00430727	-0.0511131	0.0119948	-0.382525	-0.0910711	0.115351	0.205651	0.0284276	0.0288906	-0.220316	0.23123	-0.0244861	0.657095	0.699751	0.52305	0.133281	0.542119	-0.285326	-0.146567	-0.25658	-0.112077	0.00430727	0.863509	-0.0384297	-0.276886	A1BG-AS	503538				chr19:58863335-58866548 (+) // 70.06 // q13.43
220951_s_at	A1CF	-0.360244	-0.275343	0.201239	0.0668139	-0.252717	-0.142444	-0.282148	-0.0110445	0.438119	0.0774116	0.157488	-0.015336	-0.0869184	0.0248141	0.0834475	0.00275707	0.375649	-0.139672	-0.156708	0.0518136	-0.268935	0.220352	0.283422	-0.00275707	0.0852189	-0.0866108	0.322645	A1CF	29974	0006397 // mRNA processing // inferred from electronic annotation /// 0016556 // mRNA modification // inferred from electronic annotation /// 0050821 // protein stabilization // inferred from direct assay	0005622 // intracellular // inferred from electronic annotation /// 0005634 // nucleus // inferred from electronic annotation /// 0005720 // nuclear heterochromatin // inferred from electronic annotation /// 0005737 // cytoplasm // inferred from direct assay /// 0005737 // cytoplasm // inferred from electronic annotation /// 0005783 // endoplasmic reticulum // inferred from electronic annotation …	0000166 // nucleotide binding // inferred from electronic annotation /// 0003676 // nucleic acid binding // inferred from electronic annotation /// 0003723 // RNA binding // traceable author statement /// 0003723 // RNA binding // inferred from electronic annotation /// 0003725 // double-stranded RNA binding // inferred from direct assay /// 0003727 // single-stranded RNA binding // inferred from…	chr10:52566444-52645387 (-) // 97.48 // q11.23
232422_at	A2LD1	-0.00363731	-0.750961	0.410818	-0.409696	0.185264	0.465919	0.0488234	1.07335	0.661022	-0.103653	0.129218	0.582828	0.115151	-0.366656	-0.191358	0.513806	0.0737495	-0.50339	0.00363731	-0.949099	-0.284115	0.153946	-0.0692191	-0.627567	-0.587858	-0.298436	-0.714912	A2LD1	87769	0042219 // cellular amino acid derivative catabolic process // inferred from direct assay		0003839 // gamma-glutamylcyclotransferase activity // inferred from direct assay /// 0003839 // gamma-glutamylcyclotransferase activity // inferred from electronic annotation /// 0008415 // acyltransferase activity // inferred from electronic annotation /// 0016740 // transferase activity // inferred from electronic annotation	chr13:101183810-101236233 (-) // 96.98 // q32.3
237869_at	A2LD1	-0.0302892	-0.118208	-0.113861	-0.0205727	0.0687556	-0.013191	0.134621	-0.00726318	-0.31554	0.00131464	-0.00131464	0.478117	0.131067	0.123588	0.00396633	0.138508	0.27176	-0.113466	0.208821	-0.0163343	0.0205007	-0.109355	-0.117682	-0.053745	0.00476503	0.107923	0.0758636	A2LD1	87769	0042219 // cellular amino acid derivative catabolic process // inferred from direct assay		0003839 // gamma-glutamylcyclotransferase activity // inferred from direct assay /// 0003839 // gamma-glutamylcyclotransferase activity // inferred from electronic annotation /// 0008415 // acyltransferase activity // inferred from electronic annotation /// 0016740 // transferase activity // inferred from electronic annotation	chr13:101184764-101185899 (-) // 99.56 // q32.3
1558450_at	A2M	0.215233	-0.17605	0.050807	0.000191212	-0.166992	-0.098603	-0.0087533	-0.0589755	-0.00019145	-0.582799	-0.422242	-0.0208025	0.375507	-0.181744	0.0508952	0.601733	-0.280955	0.0598512	0.266588	0.185059	0.0290205	-0.217564	0.219021	-0.381689	0.0211062	0.0534654	-0.00935912	A2M	2	0001869 // negative regulation of complement activation, lectin pathway // inferred from direct assay /// 0006953 // acute-phase response // inferred from electronic annotation /// 0007584 // response to nutrient // inferred from electronic annotation /// 0010037 // response to carbon dioxide // inferred from electronic annotation /// 0042221 // response to chemical stimulus // inferred from elec…	0005576 // extracellular region // non-traceable author statement /// 0005576 // extracellular region // inferred from electronic annotation /// 0005615 // extracellular space // inferred from electronic annotation	0004866 // endopeptidase inhibitor activity // inferred from electronic annotation /// 0004867 // serine-type endopeptidase inhibitor activity // inferred from direct assay /// 0004867 // serine-type endopeptidase inhibitor activity // inferred from electronic annotation /// 0005515 // protein binding // inferred from physical interaction /// 0005515 // protein binding // inferred from electronic…	chr12:9218765-9220753 (-) // 67.64 // p13.31
217757_at	A2M	-2.03851	-2.342	-2.12013	0.737494	-0.572692	-0.0809994	0.463192	0.0104265	0.0184374	-0.0845947	0.836679	0.463826	-1.08426	0.022831	-0.0104265	0.130422	-1.3099	-1.00981	-0.336934	-0.192056	0.579484	0.844136	0.616636	1.2497	-0.798486	1.54796	1.08241	A2M	2	0001869 // negative regulation of complement activation, lectin pathway // inferred from direct assay /// 0006953 // acute-phase response // inferred from electronic annotation /// 0007584 // response to nutrient // inferred from electronic annotation /// 0010037 // response to carbon dioxide // inferred from electronic annotation /// 0042221 // response to chemical stimulus // inferred from elec…	0005576 // extracellular region // non-traceable author statement /// 0005576 // extracellular region // inferred from electronic annotation /// 0005615 // extracellular space // inferred from electronic annotation	0004866 // endopeptidase inhibitor activity // inferred from electronic annotation /// 0004867 // serine-type endopeptidase inhibitor activity // inferred from direct assay /// 0004867 // serine-type endopeptidase inhibitor activity // inferred from electronic annotation /// 0005515 // protein binding // inferred from physical interaction /// 0005515 // protein binding // inferred from electronic…	chr12:9220309-9268489 (-) // 99.52 // p13.31
1553505_at	A2ML1	-0.26727	-0.139365	-0.0773268	0.0351777	0.108068	0.196846	0.103047	0.30864	-0.220755	-0.00615096	0.652366	-0.417213	0.236959	-0.196741	0.148406	0.170676	-0.196407	-0.0851579	0.222052	-0.236528	-0.0600476	-0.0390697	0.0061512	0.0736361	-0.181168	-0.263691	0.160328	A2ML1	144568	0052548 // regulation of endopeptidase activity // inferred from direct assay	0005576 // extracellular region // inferred from electronic annotation /// 0005615 // extracellular space // inferred from direct assay /// 0005615 // extracellular space // inferred from electronic annotation	0004866 // endopeptidase inhibitor activity // inferred from electronic annotation /// 0004867 // serine-type endopeptidase inhibitor activity // inferred from electronic annotation /// 0005515 // protein binding // inferred from electronic annotation /// 0030414 // peptidase inhibitor activity // inferred from direct assay /// 0030414 // peptidase inhibitor activity // inferred from electronic a…	chr12:9020538-9027608 (+) // 48.24 // p13.31
1564307_a_at	A2ML1	-0.147689	-0.10602	-0.260122	-0.210234	0.045321	0.0945318	0.0951974	0.282873	-0.139639	0.185544	0.696718	-0.186205	0.0445931	-0.0983376	0.0995209	0.0381961	-0.037416	-0.346909	0.121129	-0.22476	-0.147457	0.17371	-0.183775	-0.327493	0.121451	-0.2101	0.037416	A2ML1	144568	0052548 // regulation of endopeptidase activity // inferred from direct assay	0005576 // extracellular region // inferred from electronic annotation /// 0005615 // extracellular space // inferred from direct assay /// 0005615 // extracellular space // inferred from electronic annotation	0004866 // endopeptidase inhibitor activity // inferred from electronic annotation /// 0004867 // serine-type endopeptidase inhibitor activity // inferred from electronic annotation /// 0005515 // protein binding // inferred from electronic annotation /// 0030414 // peptidase inhibitor activity // inferred from direct assay /// 0030414 // peptidase inhibitor activity // inferred from electronic a…	chr12:9009912-9029353 (+) // 84.04 // p13.31
219488_at	A4GALT	-0.185138	-0.41628	-0.188938	-0.256166	-0.15915	-0.444324	0.149478	0.189087	-0.0915637	0.447086	-0.203499	0.670598	0.397818	0.0797892	0.350705	0.207593	0.420225	-0.314088	0.547135	-0.217801	0.0180745	-0.0180745	-0.198743	-0.389101	0.222401	0.219354	0.11641	A4GALT	53947	0006688 // glycosphingolipid biosynthetic process // non-traceable author statement /// 0007009 // plasma membrane organization // inferred from direct assay /// 0008610 // lipid biosynthetic process // inferred from electronic annotation	0000139 // Golgi membrane // inferred from electronic annotation /// 0005624 // membrane fraction // inferred from direct assay /// 0005794 // Golgi apparatus // inferred from electronic annotation /// 0005795 // Golgi stack // inferred from electronic annotation /// 0016020 // membrane // inferred from electronic annotation /// 0016021 // integral to membrane // inferred from electronic annotati…	0008378 // galactosyltransferase activity // inferred from direct assay /// 0008378 // galactosyltransferase activity // inferred from electronic annotation /// 0016740 // transferase activity // inferred from electronic annotation /// 0016757 // transferase activity, transferring glycosyl groups // inferred from electronic annotation /// 0050512 // lactosylceramide 4-alpha-galactosyltransferase …	chr22:43088127-43091583 (-) // 99.34 // q13.2
221131_at	A4GNT	-0.337631	-0.139464	-0.0816369	-0.0146425	-0.00437117	-0.0127423	-0.107849	0.314319	0.198891	-0.0429821	0.0387692	0.262081	0.139921	-0.160029	0.0043714	0.0157847	-0.0290146	-0.0398915	-0.174788	-0.124652	0.435883	0.339113	0.204939	0.177489	0.700112	-0.0488646	0.00525951	A4GNT	51146	0005975 // carbohydrate metabolic process // traceable author statement /// 0006493 // protein O-linked glycosylation // traceable author statement /// 0009101 // glycoprotein biosynthetic process // inferred from direct assay	0000139 // Golgi membrane // inferred from electronic annotation /// 0005624 // membrane fraction // traceable author statement /// 0005794 // Golgi apparatus // inferred from electronic annotation /// 0005795 // Golgi stack // inferred from electronic annotation /// 0016020 // membrane // inferred from electronic annotation /// 0016021 // integral to membrane // inferred from electronic annotati…	0008375 // acetylglucosaminyltransferase activity // inferred from direct assay /// 0008375 // acetylglucosaminyltransferase activity // traceable author statement /// 0008378 // galactosyltransferase activity // inferred from electronic annotation /// 0016740 // transferase activity // inferred from electronic annotation /// 0016757 // transferase activity, transferring glycosyl groups // inferr…	chr3:137843066-137851207 (-) // 96.13 // q22.3
1561490_at	AAA1	-0.11285	-0.00222588	0.198859	-0.066941	-0.325927	-0.0692883	0.0786305	-0.0830824	0.378971	0.0577462	-0.294668	0.354926	0.0348613	-0.112555	0.0540376	0.00222588	0.0657587	0.183813	-0.0597963	-0.0851889	0.292452	-0.0328381	0.458137	-0.0444567	-0.438009	-0.0801361	0.0430312	AAA1	404744				chr7:34758478-34873944 (-) // 59.3 // p14.3
234117_at	AAA1	-0.0847614	-0.105998	0.00799108	-0.239533	-0.0279684	-0.00799108	0.138175	-0.105998	0.163096	0.0952148	0.150822	-0.0751035	0.201309	0.0589454	0.163783	0.328711	0.0165091	0.0280075	0.127109	-0.0766943	-0.247288	-0.313914	0.236299	-0.276111	-0.406065	-0.066406	0.286477	AAA1	404744				chr7:34606333-34609476 (-) // 30.06 // p14.3
218075_at	AAAS	0.121046	-0.149977	-0.293104	0.0894628	0.440886	0.10171	0.0205169	0.0167546	0.286218	-0.160566	0.0976024	-0.73645	-0.254184	-0.103638	-0.0525188	0.419626	-0.0431523	0.150201	0.147832	-0.461644	-0.900692	-1.11779	-0.0167546	0.143696	0.0441585	-1.70114	-0.10598	AAAS	8086	0006913 // nucleocytoplasmic transport // inferred from direct assay /// 0007612 // learning // inferred from electronic annotation /// 0009566 // fertilization // inferred from electronic annotation /// 0046822 // regulation of nucleocytoplasmic transport // non-traceable author statement	0005635 // nuclear envelope // not recorded /// 0005643 // nuclear pore // inferred from direct assay		chr12:53701239-53715339 (-) // 100.0 // q13.13
218434_s_at	AACS	0.396119	1.12474	1.49888	0.106972	0.0314636	0.051825	-0.207262	-0.445741	-0.464276	0.993378	-0.0108156	-0.733674	0.337883	-0.0036602	0.690886	0.0108156	1.64623	-0.103495	0.480338	-0.135568	-0.379293	-0.775256	-0.221576	-0.0829282	0.414764	-0.179919	-0.28317	AACS	65985	0001889 // liver development // inferred from electronic annotation /// 0006629 // lipid metabolic process // inferred from electronic annotation /// 0006631 // fatty acid metabolic process // inferred from electronic annotation /// 0007584 // response to nutrient // inferred from electronic annotation /// 0008152 // metabolic process // inferred from electronic annotation /// 0010243 // response…	0005737 // cytoplasm // inferred from electronic annotation /// 0005829 // cytosol // inferred from electronic annotation	0000166 // nucleotide binding // inferred from electronic annotation /// 0003824 // catalytic activity // inferred from electronic annotation /// 0005524 // ATP binding // inferred from electronic annotation /// 0016874 // ligase activity // inferred from electronic annotation /// 0030729 // acetoacetate-CoA ligase activity // inferred from electronic annotation	chr12:125549986-125627861 (+) // 97.42 // q24.31
1570020_at	AACSP1	0.0814931	0.107963	-0.0896368	-0.178431	-0.0638111	0.0115063	0.173317	-0.0115063	0.151307	0.206825	-0.0321324	0.185256	0.254956	0.265251	-0.0598271	-0.0937276	0.0214989	-0.0392089	-0.031513	0.0248172	-0.0298307	-0.110089	-0.0920186	0.0687604	-0.086653	0.0231066	0.0408037	AACSP1	729522				chr5:178192152-178245436 (-) // 63.77 // q35.3
205969_at	AADAC	-0.370247	0.0869482	0.0292397	-0.216692	0.0374682	0.124093	-0.137137	-0.0495081	0.356028	-0.0939772	0.135621	0.112147	-0.0617721	-0.264568	0.118974	0.192649	-0.0292394	-0.171807	0.0714014	-0.043422	-0.332928	0.0528798	-0.0994286	-0.187714	0.689167	0.239539	-0.0902886	AADAC	13	0008152 // metabolic process // inferred from electronic annotation /// 0010898 // positive regulation of triglyceride catabolic process // inferred from sequence or structural similarity /// 0010898 // positive regulation of triglyceride catabolic process // inferred from electronic annotation	0005783 // endoplasmic reticulum // inferred from electronic annotation /// 0005789 // endoplasmic reticulum membrane // inferred from direct assay /// 0005789 // endoplasmic reticulum membrane // inferred from electronic annotation /// 0005792 // microsome // inferred from direct assay /// 0005792 // microsome // inferred from electronic annotation /// 0005792 // microsome // traceable author st…	0003824 // catalytic activity // traceable author statement /// 0004091 // carboxylesterase activity // inferred from electronic annotation /// 0004806 // triglyceride lipase activity // inferred from sequence or structural similarity /// 0004806 // triglyceride lipase activity // inferred from electronic annotation /// 0016298 // lipase activity // traceable author statement /// 0016787 // hydro…	chr3:151531865-151546274 (+) // 99.19 // q25.1
240420_at	AADACL2	-0.321719	-0.0251126	0.0785501	-0.0718939	-0.00245404	0.0440478	0.095017	0.266751	-0.0559096	0.0250409	0.309546	-0.209282	-0.0887511	0.160759	0.00401664	0.151317	-0.0519445	-0.121596	0.0298901	0.00245404	-0.0089848	-0.172383	0.0306418	0.0508513	0.22558	-0.304767	-0.00247431	AADACL2	344752	0008152 // metabolic process // inferred from electronic annotation	0005576 // extracellular region // inferred from electronic annotation /// 0016021 // integral to membrane // inferred from electronic annotation	0004091 // carboxylesterase activity // inferred from electronic annotation /// 0016787 // hydrolase activity // inferred from electronic annotation	chr3:151474849-151475667 (+) // 100.0 // q25.1
223593_at	AADAT	0.440924	1.05741	0.717421	0.155343	0.0913687	0.576651	-0.473515	-0.476827	0.117694	0.460849	-0.151598	0.194431	-0.0436316	1.03593	-0.00804996	-0.910281	-0.267095	-2.04349	-1.05008	-0.067368	-0.686178	-0.0533385	-1.12105	0.219182	0.868711	0.0263948	0.00804996	AADAT	51166	0006103 // 2-oxoglutarate metabolic process // inferred from direct assay /// 0006536 // glutamate metabolic process // inferred from direct assay /// 0009058 // biosynthetic process // inferred from electronic annotation /// 0070189 // kynurenine metabolic process // inferred from direct assay	0005739 // mitochondrion // inferred from electronic annotation	0003824 // catalytic activity // inferred from electronic annotation /// 0008483 // transaminase activity // inferred from electronic annotation /// 0016212 // kynurenine-oxoglutarate transaminase activity // inferred from direct assay /// 0016212 // kynurenine-oxoglutarate transaminase activity // inferred from electronic annotation /// 0016740 // transferase activity // inferred from electronic…	chr4:170981762-171011183 (-) // 82.84 // q33
202851_at	AAGAB	-0.284867	-0.188488	-0.286189	0.0727987	-0.175817	-0.35355	0.381488	-0.130202	-0.198783	0.021832	0.386428	-0.0366845	0.0595775	0.0905166	0.0984898	0.262967	0.13189	-0.0192022	0.456274	-0.590047	0.0192022	0.098947	-0.326116	-0.230993	0.909639	-0.108927	0.194793	AAGAB	79719	0006810 // transport // inferred from electronic annotation /// 0015031 // protein transport // inferred from electronic annotation	0005737 // cytoplasm // inferred from direct assay		chr15:67493368-67546984 (-) // 98.88 // q22.33
202852_s_at	AAGAB	-0.472512	-0.126792	-0.781596	-0.0223093	-0.207857	-0.467385	0.199088	-0.464189	0.494368	0.469384	0.0223093	-1.18896	0.299402	-0.141898	-0.109459	-0.479022	0.757429	-1.26054	0.238853	-0.0567636	0.230601	0.29713	0.118141	-0.203684	0.113787	0.619273	0.208346	AAGAB	79719	0006810 // transport // inferred from electronic annotation /// 0015031 // protein transport // inferred from electronic annotation	0005737 // cytoplasm // inferred from direct assay		chr15:67494010-67546978 (-) // 99.72 // q22.33
243284_at	AAGAB	-0.137271	-0.525762	-0.297903	-0.00866747	0.26829	0.00364709	0.181529	-0.530339	0.169556	-0.086004	-0.00364709	0.342597	0.184135	-0.415342	-0.498853	-0.340432	-0.867863	-0.0503755	-0.0323958	0.701974	-0.111038	0.322677	0.464068	0.578173	0.508754	0.0316005	0.456335	AAGAB	79719	0006810 // transport // inferred from electronic annotation /// 0015031 // protein transport // inferred from electronic annotation	0005737 // cytoplasm // inferred from direct assay		chr15:67496235-67497137 (-) // 52.97 // q22.33
205434_s_at	AAK1	-0.101285	-0.445423	-0.259022	0.30008	-0.624884	-0.941958	-0.532783	-1.46774	0.534139	0.741785	-0.990279	0.115987	0.210651	-0.144047	-0.394832	-0.533102	-0.0510769	0.595451	0.771992	0.195503	0.731487	0.294249	-0.186396	0.0510769	0.536053	-0.213119	0.259374	AAK1	22848	0006468 // protein phosphorylation // inferred from electronic annotation	0005886 // plasma membrane // inferred from direct assay /// 0005886 // plasma membrane // inferred from electronic annotation /// 0005905 // coated pit // inferred from electronic annotation /// 0016020 // membrane // inferred from electronic annotation	0000166 // nucleotide binding // inferred from electronic annotation /// 0004672 // protein kinase activity // inferred from electronic annotation /// 0004674 // protein serine/threonine kinase activity // inferred from electronic annotation /// 0005524 // ATP binding // inferred from electronic annotation /// 0016301 // kinase activity // inferred from electronic annotation /// 0016740 // transf…	chr2:69708187-69870977 (-) // 82.13 // p13.3
205435_s_at	AAK1	-0.36548	-0.450825	-0.486952	0.296397	0.091435	-0.639775	0.153707	-0.328704	0.173057	-0.349828	-0.669965	0.415801	0.0332627	0.362863	-0.181675	-0.23139	-0.560614	-0.35491	-0.263981	0.109669	0.804048	0.176497	0.0106044	0.182293	0.784628	-0.0106044	0.275782	AAK1	22848	0006468 // protein phosphorylation // inferred from electronic annotation	0005886 // plasma membrane // inferred from direct assay /// 0005886 // plasma membrane // inferred from electronic annotation /// 0005905 // coated pit // inferred from electronic annotation /// 0016020 // membrane // inferred from electronic annotation	0000166 // nucleotide binding // inferred from electronic annotation /// 0004672 // protein kinase activity // inferred from electronic annotation /// 0004674 // protein serine/threonine kinase activity // inferred from electronic annotation /// 0005524 // ATP binding // inferred from electronic annotation /// 0016301 // kinase activity // inferred from electronic annotation /// 0016740 // transf…	chr2:69708187-69870849 (-) // 82.38 // p13.3
211186_s_at	AAK1	-0.109536	-0.337239	-0.0179844	-0.568174	0.0392365	-0.161267	-0.182617	-0.0391884	-0.552746	0.378126	0.0179844	0.278586	-0.305549	0.346193	0.397213	0.249792	0.474732	-0.150458	0.242117	-0.486156	0.0234318	-0.173472	0.0484977	-0.335113	0.020534	0.0953178	0.158267	AAK1	22848	0006468 // protein phosphorylation // inferred from electronic annotation	0005886 // plasma membrane // inferred from direct assay /// 0005886 // plasma membrane // inferred from electronic annotation /// 0005905 // coated pit // inferred from electronic annotation /// 0016020 // membrane // inferred from electronic annotation	0000166 // nucleotide binding // inferred from electronic annotation /// 0004672 // protein kinase activity // inferred from electronic annotation /// 0004674 // protein serine/threonine kinase activity // inferred from electronic annotation /// 0005524 // ATP binding // inferred from electronic annotation /// 0016301 // kinase activity // inferred from electronic annotation /// 0016740 // transf…	chr2:69746185-69870213 (-) // 94.48 // p13.3
214956_at	AAK1	2.90195	3.61944	3.97083	2.18781	0.394909	0.803117	-0.394909	-1.00995	-1.13115	3.56986	-0.957549	-0.72979	0.620252	0.385194	3.06666	0.819611	4.60239	4.48382	3.07523	-0.604695	-0.860191	-0.859172	-0.918444	-0.764632	-0.969749	-0.995348	-0.692863	AAK1	22848	0006468 // protein phosphorylation // inferred from electronic annotation	0005886 // plasma membrane // inferred from direct assay /// 0005886 // plasma membrane // inferred from electronic annotation /// 0005905 // coated pit // inferred from electronic annotation /// 0016020 // membrane // inferred from electronic annotation	0000166 // nucleotide binding // inferred from electronic annotation /// 0004672 // protein kinase activity // inferred from electronic annotation /// 0004674 // protein serine/threonine kinase activity // inferred from electronic annotation /// 0005524 // ATP binding // inferred from electronic annotation /// 0016301 // kinase activity // inferred from electronic annotation /// 0016740 // transf…	chr2:69694919-69696927 (-) // 95.2 // p13.3
214998_at	AAK1	1.84508	3.01785	3.39566	1.72545	-0.0850487	0.307543	0.0485744	-0.29212	-0.408349	3.21705	-1.20092	-0.39203	0.612643	0.0388885	2.74239	0.537573	4.1495	3.14612	3.08731	-0.213583	-0.503766	-0.0485744	-0.561658	-0.735823	-0.476212	-0.55278	-0.661127	AAK1	22848	0006468 // protein phosphorylation // inferred from electronic annotation	0005886 // plasma membrane // inferred from direct assay /// 0005886 // plasma membrane // inferred from electronic annotation /// 0005905 // coated pit // inferred from electronic annotation /// 0016020 // membrane // inferred from electronic annotation	0000166 // nucleotide binding // inferred from electronic annotation /// 0004672 // protein kinase activity // inferred from electronic annotation /// 0004674 // protein serine/threonine kinase activity // inferred from electronic annotation /// 0005524 // ATP binding // inferred from electronic annotation /// 0016301 // kinase activity // inferred from electronic annotation /// 0016740 // transf…	chr2:69698051-69699647 (-) // 79.47 // p13.3
225522_at	AAK1	-0.748778	-0.646077	-1.09333	-0.210575	0.158999	-0.00133991	0.208946	0.00133991	0.730097	-1.05314	0.0789804	-0.160195	-0.0895567	0.273968	-0.57839	0.0365505	-1.2004	0.193187	-0.257302	0.170774	0.411715	0.15204	0.0843058	0.168931	-0.290216	0.333995	-0.22549	AAK1	22848	0006468 // protein phosphorylation // inferred from electronic annotation	0005886 // plasma membrane // inferred from direct assay /// 0005886 // plasma membrane // inferred from electronic annotation /// 0005905 // coated pit // inferred from electronic annotation /// 0016020 // membrane // inferred from electronic annotation	0000166 // nucleotide binding // inferred from electronic annotation /// 0004672 // protein kinase activity // inferred from electronic annotation /// 0004674 // protein serine/threonine kinase activity // inferred from electronic annotation /// 0005524 // ATP binding // inferred from electronic annotation /// 0016301 // kinase activity // inferred from electronic annotation /// 0016740 // transf…	chr2:69685128-69688121 (-) // 86.93 // p13.3
238100_at	AAK1	1.33316	2.16335	2.20944	1.37623	-0.0856524	0.0407352	0.0257235	-0.992861	-1.06427	3.16901	-0.799211	-0.443595	1.13387	-0.144635	2.93847	1.27471	3.85216	2.20495	3.09725	-0.0594134	-0.43561	-0.0257235	-0.683395	-0.893812	-0.152023	-0.438562	-0.646529	AAK1	22848	0006468 // protein phosphorylation // inferred from electronic annotation	0005886 // plasma membrane // inferred from direct assay /// 0005886 // plasma membrane // inferred from electronic annotation /// 0005905 // coated pit // inferred from electronic annotation /// 0016020 // membrane // inferred from electronic annotation	0000166 // nucleotide binding // inferred from electronic annotation /// 0004672 // protein kinase activity // inferred from electronic annotation /// 0004674 // protein serine/threonine kinase activity // inferred from electronic annotation /// 0005524 // ATP binding // inferred from electronic annotation /// 0016301 // kinase activity // inferred from electronic annotation /// 0016740 // transf…	chr2:69701364-69702073 (-) // 98.75 // p13.3
201511_at	AAMP	-0.0847883	-0.22169	0.190042	0.198706	-0.0805388	0.0256195	-0.26727	0.142921	0.43465	0.3164	-0.15587	-0.110151	0.243593	-0.0356512	-0.327282	-0.560311	-0.0256195	-0.180902	-0.084383	0.304687	0.302197	0.158963	0.137295	-0.0300169	-0.508305	0.266707	0.228793	AAMP	14	0001525 // angiogenesis // non-traceable author statement /// 0001525 // angiogenesis // inferred from electronic annotation /// 0007275 // multicellular organismal development // inferred from electronic annotation /// 0010595 // positive regulation of endothelial cell migration // inferred from sequence or structural similarity /// 0014909 // smooth muscle cell migration // inferred from expres…	0005737 // cytoplasm // inferred from electronic annotation /// 0005886 // plasma membrane // inferred from electronic annotation /// 0009986 // cell surface // inferred from direct assay /// 0016020 // membrane // inferred from electronic annotation	0008201 // heparin binding // traceable author statement	chr2:219128852-219134860 (-) // 99.77 // q35
207225_at	AANAT	-0.0276451	-0.135368	0.179323	0.193439	0.0532522	-0.156844	-0.0348275	0.296597	0.16643	-0.0152724	0.0124276	0.0339124	-0.0504363	-0.245194	-0.00206065	0.0168734	0.214338	-0.149305	0.0440784	0.139093	-0.0209599	0.219513	-0.146099	-0.0023303	-0.062434	0.00206041	-0.00460172	AANAT	15	0007623 // circadian rhythm // inferred from electronic annotation /// 0007623 // circadian rhythm // traceable author statement /// 0008152 // metabolic process // inferred from electronic annotation /// 0009416 // response to light stimulus // inferred from electronic annotation /// 0010043 // response to zinc ion // inferred from electronic annotation /// 0014070 // response to organic cyclic …	0005737 // cytoplasm // inferred from electronic annotation /// 0005829 // cytosol // not recorded	0004059 // aralkylamine N-acetyltransferase activity // not recorded /// 0004059 // aralkylamine N-acetyltransferase activity // inferred from electronic annotation /// 0004059 // aralkylamine N-acetyltransferase activity // traceable author statement /// 0004060 // arylamine N-acetyltransferase activity // inferred from electronic annotation /// 0008080 // N-acetyltransferase activity // inferre…	chr17:74463650-74466198 (+) // 98.92 // q25.1
201000_at	AARS	-0.629479	-0.552401	-0.355428	0.161809	0.453399	0.192362	0.0304365	0.0357533	0.428741	0.112111	-0.0171461	-0.336185	0.0984602	0.0530224	0.245306	0.0984564	0.494079	0.0171461	0.498364	-0.177871	-0.47584	-0.531695	-0.387412	-0.168402	-0.14866	-0.589201	-0.169089	AARS	16	0001942 // hair follicle development // inferred from electronic annotation /// 0006400 // tRNA modification // inferred from electronic annotation /// 0006412 // translation // inferred from electronic annotation /// 0006419 // alanyl-tRNA aminoacylation // inferred from electronic annotation /// 0006419 // alanyl-tRNA aminoacylation // traceable author statement /// 0006457 // protein folding /…	0005625 // soluble fraction // traceable author statement /// 0005737 // cytoplasm // inferred from electronic annotation /// 0005737 // cytoplasm // traceable author statement	0000049 // tRNA binding // inferred from electronic annotation /// 0000049 // tRNA binding // traceable author statement /// 0000166 // nucleotide binding // inferred from electronic annotation /// 0002161 // aminoacyl-tRNA editing activity // inferred from electronic annotation /// 0003676 // nucleic acid binding // inferred from electronic annotation /// 0003723 // RNA binding // inferred from …	chr16:70286296-70323412 (-) // 99.91 // q22.1
230024_at	AARS2	0.414713	-0.028779	0.0528455	-0.227139	-0.279414	-0.0329685	0.238518	-0.396173	0.0425649	-0.0115657	0.208635	-0.439702	0.181079	0.635278	0.108302	0.0765586	0.193472	0.0115657	0.366889	-0.198507	-0.172195	-0.152594	-0.190989	0.144937	0.31087	-0.0908956	-0.438521	AARS2	57505	0006412 // translation // inferred from electronic annotation /// 0006419 // alanyl-tRNA aminoacylation // inferred from electronic annotation /// 0043039 // tRNA aminoacylation // inferred from electronic annotation	0005737 // cytoplasm // inferred from electronic annotation /// 0005739 // mitochondrion // inferred from electronic annotation /// 0005759 // mitochondrial matrix // inferred from electronic annotation	0000049 // tRNA binding // inferred from electronic annotation /// 0000166 // nucleotide binding // inferred from electronic annotation /// 0003676 // nucleic acid binding // inferred from electronic annotation /// 0003723 // RNA binding // inferred from electronic annotation /// 0004812 // aminoacyl-tRNA ligase activity // inferred from electronic annotation /// 0004813 // alanine-tRNA ligase ac…	chr6:44266079-44266942 (-) // 63.48 // p21.1
231845_at	AARS2	0.821238	0.447752	-0.0051384	0.122225	0.135466	-0.0707645	0.293897	-0.3248	0.339939	-0.0421782	0.624731	-0.0022006	0.0987515	0.331042	-0.23577	0.0136166	-0.1127	0.794072	0.00220108	-0.484659	-0.0956707	-0.265082	-0.249953	0.349131	1.27977	-0.490355	-0.250036	AARS2	57505	0006412 // translation // inferred from electronic annotation /// 0006419 // alanyl-tRNA aminoacylation // inferred from electronic annotation /// 0043039 // tRNA aminoacylation // inferred from electronic annotation	0005737 // cytoplasm // inferred from electronic annotation /// 0005739 // mitochondrion // inferred from electronic annotation /// 0005759 // mitochondrial matrix // inferred from electronic annotation	0000049 // tRNA binding // inferred from electronic annotation /// 0000166 // nucleotide binding // inferred from electronic annotation /// 0003676 // nucleic acid binding // inferred from electronic annotation /// 0003723 // RNA binding // inferred from electronic annotation /// 0004812 // aminoacyl-tRNA ligase activity // inferred from electronic annotation /// 0004813 // alanine-tRNA ligase ac…	chr6:44267186-44281063 (-) // 84.54 // p21.1
222064_s_at	AARSD1	0.402963	0.54957	0.89234	-0.241904	0.21269	0.0710731	-0.165633	-0.346037	0.173439	0.168976	-0.0893283	-0.57314	0.0451779	0.248349	0.0329385	-0.308045	0.914794	0.31033	0.677013	-0.111408	-0.077323	-0.0329385	-0.533154	-0.280008	0.659862	-0.129955	-0.467466	AARSD1	80755	0006412 // translation // inferred from electronic annotation /// 0006419 // alanyl-tRNA aminoacylation // inferred from electronic annotation /// 0043039 // tRNA aminoacylation // inferred from electronic annotation	0005737 // cytoplasm // inferred from electronic annotation	0000166 // nucleotide binding // inferred from electronic annotation /// 0003676 // nucleic acid binding // inferred from electronic annotation /// 0004812 // aminoacyl-tRNA ligase activity // inferred from electronic annotation /// 0004813 // alanine-tRNA ligase activity // inferred from electronic annotation /// 0005524 // ATP binding // inferred from electronic annotation /// 0016876 // ligase…	chr17:41102544-41123700 (-) // 99.09 // q21.31
238740_at	AARSD1	0.224464	1.33746	0.597405	-0.0544615	0.0583217	-0.0956943	-0.117223	-0.00812078	-0.147967	-0.123199	0.0126176	-0.113353	-0.21362	0.0862942	0.458737	0.00812054	0.793793	0.0709565	0.894608	-0.0687675	0.127072	-0.0250337	-0.289251	0.0706351	0.0346153	-0.0645227	-0.0140414	AARSD1	80755	0006412 // translation // inferred from electronic annotation /// 0006419 // alanyl-tRNA aminoacylation // inferred from electronic annotation /// 0043039 // tRNA aminoacylation // inferred from electronic annotation	0005737 // cytoplasm // inferred from electronic annotation	0000166 // nucleotide binding // inferred from electronic annotation /// 0003676 // nucleic acid binding // inferred from electronic annotation /// 0004812 // aminoacyl-tRNA ligase activity // inferred from electronic annotation /// 0004813 // alanine-tRNA ligase activity // inferred from electronic annotation /// 0005524 // ATP binding // inferred from electronic annotation /// 0016876 // ligase…	chr17:41120624-41121203 (-) // 100.0 // q21.31
228041_at	AASDH	0.333598	-0.18979	-0.146559	0.022294	0.627789	0.370111	0.167286	0.860367	0.472932	-0.418254	0.0357695	-0.162935	0.437171	0.103284	-0.423986	-0.550398	-0.128779	0.598533	-0.603359	-0.0202823	0.0202823	-0.483783	-0.304024	0.150504	-1.27881	0.486481	-0.217114	AASDH	132949	0006629 // lipid metabolic process // inferred from electronic annotation /// 0006631 // fatty acid metabolic process // inferred from sequence or structural similarity /// 0006631 // fatty acid metabolic process // inferred from electronic annotation /// 0008152 // metabolic process // inferred from electronic annotation		0000036 // acyl carrier activity // inferred from electronic annotation /// 0000166 // nucleotide binding // inferred from electronic annotation /// 0003824 // catalytic activity // inferred from electronic annotation /// 0005524 // ATP binding // inferred from electronic annotation /// 0016874 // ligase activity // inferred from electronic annotation /// 0016878 // acid-thiol ligase activity // …	chr4:57204383-57211881 (-) // 94.01 // q12
235435_at	AASDH	0.276958	-0.82447	-0.358732	-0.235618	0.518477	-0.496583	0.207209	0.587701	-0.816863	-0.618987	-0.577961	0.644783	0.88427	-0.433783	0.049778	-0.529695	-0.673444	0.220075	-0.0695581	0.288771	0.810211	0.569274	-0.049778	-0.0503712	-0.140267	0.666837	0.671466	AASDH	132949	0006629 // lipid metabolic process // inferred from electronic annotation /// 0006631 // fatty acid metabolic process // inferred from sequence or structural similarity /// 0006631 // fatty acid metabolic process // inferred from electronic annotation /// 0008152 // metabolic process // inferred from electronic annotation		0000036 // acyl carrier activity // inferred from electronic annotation /// 0000166 // nucleotide binding // inferred from electronic annotation /// 0003824 // catalytic activity // inferred from electronic annotation /// 0005524 // ATP binding // inferred from electronic annotation /// 0016874 // ligase activity // inferred from electronic annotation /// 0016878 // acid-thiol ligase activity // …	chr4:57244494-57253654 (-) // 98.35 // q12
202169_s_at	AASDHPPT	0.411907	0.868376	1.11504	0.456437	-0.231132	0.24724	-0.822877	-0.721804	-0.599401	0.403816	-0.570273	-0.227045	-0.411953	-0.312617	0.183849	-0.785746	0.762665	0.273286	-0.640872	0.717104	-0.486034	0.105257	0.170329	-0.105257	-0.362178	0.454832	-0.21661	AASDHPPT	60496	0009059 // macromolecule biosynthetic process // inferred from electronic annotation	0005737 // cytoplasm // inferred from electronic annotation /// 0005829 // cytosol // not recorded	0000287 // magnesium ion binding // inferred from direct assay /// 0000287 // magnesium ion binding // inferred from electronic annotation /// 0005515 // protein binding // inferred from physical interaction /// 0008897 // holo-[acyl-carrier-protein] synthase activity // not recorded /// 0008897 // holo-[acyl-carrier-protein] synthase activity // inferred from direct assay /// 0008897 // holo-[ac…	chr11:105948291-105969419 (+) // 68.85 // q22.3
202170_s_at	AASDHPPT	0.148163	0.705283	1.05412	0.0736122	-0.418139	-0.343406	-0.736579	-0.781169	-0.989198	1.01217	-1.39277	-0.486724	-0.437163	-0.173182	0.0485821	-1.08817	0.562629	-0.0888681	0.180464	0.880037	-0.418808	0.0728741	0.654279	0.142411	1.02306	-0.310637	-0.0485821	AASDHPPT	60496	0009059 // macromolecule biosynthetic process // inferred from electronic annotation	0005737 // cytoplasm // inferred from electronic annotation /// 0005829 // cytosol // not recorded	0000287 // magnesium ion binding // inferred from direct assay /// 0000287 // magnesium ion binding // inferred from electronic annotation /// 0005515 // protein binding // inferred from physical interaction /// 0008897 // holo-[acyl-carrier-protein] synthase activity // not recorded /// 0008897 // holo-[acyl-carrier-protein] synthase activity // inferred from direct assay /// 0008897 // holo-[ac…	chr11:105948291-105967715 (+) // 95.36 // q22.3
224313_at	AASDHPPT	0.0900669	-0.134603	0.275195	0.180725	0.0317285	0.0187321	-0.0927746	0.119577	-0.134773	-0.317714	0.183178	0.185443	-0.247783	-0.0141168	-0.132592	-0.0997777	0.082341	-0.01598	-0.0776229	0.174298	0.106388	0.182178	-0.159498	-0.292078	-0.319483	0.01598	-0.121733	AASDHPPT	60496	0009059 // macromolecule biosynthetic process // inferred from electronic annotation	0005737 // cytoplasm // inferred from electronic annotation /// 0005829 // cytosol // not recorded	0000287 // magnesium ion binding // inferred from direct assay /// 0000287 // magnesium ion binding // inferred from electronic annotation /// 0005515 // protein binding // inferred from physical interaction /// 0008897 // holo-[acyl-carrier-protein] synthase activity // not recorded /// 0008897 // holo-[acyl-carrier-protein] synthase activity // inferred from direct assay /// 0008897 // holo-[ac…	chr11:105968610-105969421 (-) // 29.71 // q22.3
210852_s_at	AASS	-0.495598	-1.45444	-2.40595	-0.013401	0.290798	0.013401	-0.163908	0.623875	0.155939	-1.542	-0.0217905	0.974771	0.0961428	-0.188945	-1.56717	-1.4178	-2.60196	-2.02	-1.60516	0.226845	0.743552	0.336991	0.0396099	0.488953	-0.0497208	0.998562	0.20378	AASS	10157	0006554 // lysine catabolic process // non-traceable author statement /// 0008152 // metabolic process // inferred from electronic annotation /// 0019477 // L-lysine catabolic process // inferred from electronic annotation /// 0051262 // protein tetramerization // traceable author statement /// 0055114 // oxidation reduction // inferred from electronic annotation	0005739 // mitochondrion // traceable author statement /// 0005739 // mitochondrion // inferred from electronic annotation	0003824 // catalytic activity // inferred from electronic annotation /// 0005488 // binding // inferred from electronic annotation /// 0016491 // oxidoreductase activity // inferred from electronic annotation /// 0047130 // saccharopine dehydrogenase (NADP+, L-lysine-forming) activity // inferred from electronic annotation /// 0047131 // saccharopine dehydrogenase (NAD+, L-glutamate-forming) acti…	chr7:121716295-121784268 (-) // 99.97 // q31.32
214829_at	AASS	-0.0364385	-1.27347	-1.78866	-0.0535851	0.244164	-0.132674	-0.0761328	0.271389	0.0364389	-0.99086	-0.257197	2.32907	0.782538	-0.566259	-1.35719	-1.03791	-2.78273	-1.6527	-1.50466	0.606329	1.9438	1.57374	0.653066	0.496686	0.32091	1.78194	1.17649	AASS	10157	0006554 // lysine catabolic process // non-traceable author statement /// 0008152 // metabolic process // inferred from electronic annotation /// 0019477 // L-lysine catabolic process // inferred from electronic annotation /// 0051262 // protein tetramerization // traceable author statement /// 0055114 // oxidation reduction // inferred from electronic annotation	0005739 // mitochondrion // traceable author statement /// 0005739 // mitochondrion // inferred from electronic annotation	0003824 // catalytic activity // inferred from electronic annotation /// 0005488 // binding // inferred from electronic annotation /// 0016491 // oxidoreductase activity // inferred from electronic annotation /// 0047130 // saccharopine dehydrogenase (NADP+, L-lysine-forming) activity // inferred from electronic annotation /// 0047131 // saccharopine dehydrogenase (NAD+, L-glutamate-forming) acti…	chr7:121715556-121726207 (-) // 82.83 // q31.32
209165_at	AATF	-0.416892	-0.387108	-0.573249	-0.183056	0.0678349	0.0452089	0.985576	0.320334	0.213302	-0.739155	-0.0221877	1.44321	-0.0551066	-0.0875883	-0.382696	0.358805	-0.476905	0.0248709	0.273424	-0.138812	-0.328643	0.359954	-0.228381	0.0221882	0.451735	-0.139439	0.208753	AATF	26574	0006915 // apoptosis // not recorded /// 0006916 // anti-apoptosis // inferred from mutant phenotype /// 0006974 // response to DNA damage stimulus // inferred from expression pattern /// 0007155 // cell adhesion // inferred from electronic annotation /// 0007346 // regulation of mitotic cell cycle // inferred from electronic annotation /// 0008624 // induction of apoptosis by extracellular signa…	0005634 // nucleus // inferred from direct assay /// 0005634 // nucleus // inferred from electronic annotation /// 0005730 // nucleolus // inferred from electronic annotation /// 0005737 // cytoplasm // inferred from direct assay /// 0005737 // cytoplasm // inferred from electronic annotation /// 0005794 // Golgi apparatus // inferred from electronic annotation	0003700 // sequence-specific DNA binding transcription factor activity // inferred from direct assay /// 0003700 // sequence-specific DNA binding transcription factor activity // inferred from electronic annotation /// 0005515 // protein binding // inferred from physical interaction /// 0005515 // protein binding // inferred from electronic annotation /// 0019904 // protein domain specific bindin…	chr17:35306257-35414136 (+) // 98.17 // q12
205986_at	AATK	0.0135641	-0.0426106	0.0256391	-0.207251	-0.205828	-0.00110531	0.749402	0.0354552	-0.268589	0.828173	-0.472421	2.30924	-0.427552	0.0672407	1.59047	1.21282	1.29101	0.726684	1.58259	-0.412446	-0.802033	0.570547	-0.732825	-0.477745	0.00110531	-0.636676	-0.545341	AATK	9625	0006468 // protein phosphorylation // inferred from electronic annotation /// 0006915 // apoptosis // inferred from electronic annotation /// 0046777 // protein autophosphorylation // inferred from electronic annotation	0005737 // cytoplasm // inferred from electronic annotation /// 0005739 // mitochondrion // inferred from direct assay /// 0016020 // membrane // inferred from electronic annotation /// 0016021 // integral to membrane // inferred from electronic annotation /// 0048471 // perinuclear region of cytoplasm // inferred from electronic annotation	0000166 // nucleotide binding // inferred from electronic annotation /// 0004672 // protein kinase activity // inferred from electronic annotation /// 0004674 // protein serine/threonine kinase activity // inferred from electronic annotation /// 0004713 // protein tyrosine kinase activity // inferred from electronic annotation /// 0005515 // protein binding // inferred from electronic annotation …	chr17:79091097-79102594 (-) // 98.97 // q25.3
206527_at	ABAT	0.0340075	-0.216546	-0.115923	0.307563	-0.755454	0.293339	-0.401374	-0.0340075	-1.13107	1.14953	-0.773205	0.0406451	0.866146	0.0947504	-0.446143	-0.58772	0.250403	-0.784703	-0.0430799	0.970421	-0.431633	-0.303281	0.163602	0.50924	0.0723047	0.172931	0.502831	ABAT	18	0001666 // response to hypoxia // inferred from electronic annotation /// 0007610 // behavior // non-traceable author statement /// 0007620 // copulation // inferred from electronic annotation /// 0007626 // locomotory behavior // inferred from electronic annotation /// 0009448 // gamma-aminobutyric acid metabolic process // inferred from electronic annotation /// 0009450 // gamma-aminobutyric ac…	0005739 // mitochondrion // inferred from direct assay /// 0005739 // mitochondrion // inferred from sequence or structural similarity /// 0005739 // mitochondrion // inferred from electronic annotation /// 0005759 // mitochondrial matrix // not recorded /// 0005759 // mitochondrial matrix // inferred from electronic annotation /// 0019717 // synaptosome // inferred from electronic annotation ///…	0003824 // catalytic activity // inferred from electronic annotation /// 0003867 // 4-aminobutyrate transaminase activity // not recorded /// 0003867 // 4-aminobutyrate transaminase activity // inferred from direct assay /// 0003867 // 4-aminobutyrate transaminase activity // inferred from electronic annotation /// 0005515 // protein binding // inferred from physical interaction /// 0008483 // tr…	chr16:8829555-8875386 (+) // 92.14 // p13.2
209459_s_at	ABAT	0.358583	-0.123911	-0.36536	-0.0620203	-0.708668	0.721334	-0.297229	0.163593	-2.69255	-0.212879	-0.832316	0.435472	1.17867	0.27676	0.0620203	-0.131825	0.267714	-0.268515	-0.171914	0.42487	0.409777	0.482687	-0.190611	0.504824	-0.183102	0.287113	0.417065	ABAT	18	0001666 // response to hypoxia // inferred from electronic annotation /// 0007610 // behavior // non-traceable author statement /// 0007620 // copulation // inferred from electronic annotation /// 0007626 // locomotory behavior // inferred from electronic annotation /// 0009448 // gamma-aminobutyric acid metabolic process // inferred from electronic annotation /// 0009450 // gamma-aminobutyric ac…	0005739 // mitochondrion // inferred from direct assay /// 0005739 // mitochondrion // inferred from sequence or structural similarity /// 0005739 // mitochondrion // inferred from electronic annotation /// 0005759 // mitochondrial matrix // not recorded /// 0005759 // mitochondrial matrix // inferred from electronic annotation /// 0019717 // synaptosome // inferred from electronic annotation ///…	0003824 // catalytic activity // inferred from electronic annotation /// 0003867 // 4-aminobutyrate transaminase activity // not recorded /// 0003867 // 4-aminobutyrate transaminase activity // inferred from direct assay /// 0003867 // 4-aminobutyrate transaminase activity // inferred from electronic annotation /// 0005515 // protein binding // inferred from physical interaction /// 0008483 // tr…	chr16:8875933-8877159 (+) // 43.91 // p13.2
209460_at	ABAT	0.396457	-0.0701904	-0.400435	0.185822	-1.00069	0.586296	-0.904935	0.0701895	-2.2495	-0.0844526	-1.0123	0.364724	0.926955	0.219102	-0.122845	-0.429949	0.124191	-0.36893	-0.357133	0.240625	0.111573	0.339395	-0.189775	0.677898	-0.093442	0.255229	0.416502	ABAT	18	0001666 // response to hypoxia // inferred from electronic annotation /// 0007610 // behavior // non-traceable author statement /// 0007620 // copulation // inferred from electronic annotation /// 0007626 // locomotory behavior // inferred from electronic annotation /// 0009448 // gamma-aminobutyric acid metabolic process // inferred from electronic annotation /// 0009450 // gamma-aminobutyric ac…	0005739 // mitochondrion // inferred from direct assay /// 0005739 // mitochondrion // inferred from sequence or structural similarity /// 0005739 // mitochondrion // inferred from electronic annotation /// 0005759 // mitochondrial matrix // not recorded /// 0005759 // mitochondrial matrix // inferred from electronic annotation /// 0019717 // synaptosome // inferred from electronic annotation ///…	0003824 // catalytic activity // inferred from electronic annotation /// 0003867 // 4-aminobutyrate transaminase activity // not recorded /// 0003867 // 4-aminobutyrate transaminase activity // inferred from direct assay /// 0003867 // 4-aminobutyrate transaminase activity // inferred from electronic annotation /// 0005515 // protein binding // inferred from physical interaction /// 0008483 // tr…	chr16:8875933-8877159 (+) // 43.91 // p13.2
1570279_at	ABCA1	-0.432603	-0.00811315	-0.761252	0.0723255	0.990149	-0.0390644	1.17376	0.673338	0.963074	-0.306377	0.886283	-0.540775	0.0680034	-0.67571	-0.306314	-0.236456	-0.316652	-0.43817	0.0680034	0.171997	0.0208216	-0.414476	-0.216469	0.615543	1.08467	-0.437884	0.00811315	ABCA1	19	0002790 // peptide secretion // inferred from electronic annotation /// 0006497 // protein lipidation // inferred from electronic annotation /// 0006629 // lipid metabolic process // inferred from electronic annotation /// 0006810 // transport // inferred from electronic annotation /// 0006911 // phagocytosis, engulfment // inferred from electronic annotation /// 0007040 // lysosome organization …	0005624 // membrane fraction // inferred from direct assay /// 0005794 // Golgi apparatus // inferred from electronic annotation /// 0005886 // plasma membrane // not recorded /// 0005886 // plasma membrane // inferred from electronic annotation /// 0005887 // integral to plasma membrane // inferred from direct assay /// 0005887 // integral to plasma membrane // inferred from electronic annotatio…	0000166 // nucleotide binding // inferred from electronic annotation /// 0005515 // protein binding // inferred from physical interaction /// 0005515 // protein binding // inferred from electronic annotation /// 0005524 // ATP binding // inferred from direct assay /// 0005524 // ATP binding // inferred from electronic annotation /// 0005543 // phospholipid binding // inferred by curator /// 00055…	chr9:107623719-107690420 (-) // 91.28 // q31.1
203504_s_at	ABCA1	-1.9006	-1.59135	-1.61925	-0.224441	0.822841	0.0231323	0.0855379	1.67588	1.24349	-2.10378	0.351328	-0.279297	0.0424681	-0.199366	-0.850004	-1.40305	-2.6613	-2.24325	-3.10371	0.67777	0.670886	-0.358936	0.360349	0.732934	0.977951	-0.0231323	0.307706	ABCA1	19	0002790 // peptide secretion // inferred from electronic annotation /// 0006497 // protein lipidation // inferred from electronic annotation /// 0006629 // lipid metabolic process // inferred from electronic annotation /// 0006810 // transport // inferred from electronic annotation /// 0006911 // phagocytosis, engulfment // inferred from electronic annotation /// 0007040 // lysosome organization …	0005624 // membrane fraction // inferred from direct assay /// 0005794 // Golgi apparatus // inferred from electronic annotation /// 0005886 // plasma membrane // not recorded /// 0005886 // plasma membrane // inferred from electronic annotation /// 0005887 // integral to plasma membrane // inferred from direct assay /// 0005887 // integral to plasma membrane // inferred from electronic annotatio…	0000166 // nucleotide binding // inferred from electronic annotation /// 0005515 // protein binding // inferred from physical interaction /// 0005515 // protein binding // inferred from electronic annotation /// 0005524 // ATP binding // inferred from direct assay /// 0005524 // ATP binding // inferred from electronic annotation /// 0005543 // phospholipid binding // inferred by curator /// 00055…	chr9:107543840-107651476 (-) // 99.17 // q31.1
203505_at	ABCA1	-2.0971	-1.62872	-2.14441	-0.399068	0.512135	0.011735	0.782601	0.893988	1.09382	-2.56544	0.369147	-0.0599022	0.0505514	-0.333882	-1.15745	-0.518406	-2.63041	-2.51629	-1.82634	0.280232	1.30703	0.184217	0.168727	0.375678	0.423463	-0.0500059	-0.011735	ABCA1	19	0002790 // peptide secretion // inferred from electronic annotation /// 0006497 // protein lipidation // inferred from electronic annotation /// 0006629 // lipid metabolic process // inferred from electronic annotation /// 0006810 // transport // inferred from electronic annotation /// 0006911 // phagocytosis, engulfment // inferred from electronic annotation /// 0007040 // lysosome organization …	0005624 // membrane fraction // inferred from direct assay /// 0005794 // Golgi apparatus // inferred from electronic annotation /// 0005886 // plasma membrane // not recorded /// 0005886 // plasma membrane // inferred from electronic annotation /// 0005887 // integral to plasma membrane // inferred from direct assay /// 0005887 // integral to plasma membrane // inferred from electronic annotatio…	0000166 // nucleotide binding // inferred from electronic annotation /// 0005515 // protein binding // inferred from physical interaction /// 0005515 // protein binding // inferred from electronic annotation /// 0005524 // ATP binding // inferred from direct assay /// 0005524 // ATP binding // inferred from electronic annotation /// 0005543 // phospholipid binding // inferred by curator /// 00055…	chr9:107543294-107690412 (-) // 98.56 // q31.1
216066_at	ABCA1	-0.529522	-0.289866	-0.380613	0.135683	0.681197	-0.156891	0.485746	0.334233	1.12663	-0.273214	-0.206538	1.02808	0.141333	0.108229	-0.325539	-0.42517	-0.630503	-0.468411	-0.472537	0.0143604	0.883691	-0.0143604	0.0885854	0.942675	0.930391	-0.180853	0.204499	ABCA1	19	0002790 // peptide secretion // inferred from electronic annotation /// 0006497 // protein lipidation // inferred from electronic annotation /// 0006629 // lipid metabolic process // inferred from electronic annotation /// 0006810 // transport // inferred from electronic annotation /// 0006911 // phagocytosis, engulfment // inferred from electronic annotation /// 0007040 // lysosome organization …	0005624 // membrane fraction // inferred from direct assay /// 0005794 // Golgi apparatus // inferred from electronic annotation /// 0005886 // plasma membrane // not recorded /// 0005886 // plasma membrane // inferred from electronic annotation /// 0005887 // integral to plasma membrane // inferred from direct assay /// 0005887 // integral to plasma membrane // inferred from electronic annotatio…	0000166 // nucleotide binding // inferred from electronic annotation /// 0005515 // protein binding // inferred from physical interaction /// 0005515 // protein binding // inferred from electronic annotation /// 0005524 // ATP binding // inferred from direct assay /// 0005524 // ATP binding // inferred from electronic annotation /// 0005543 // phospholipid binding // inferred by curator /// 00055…	chr9:107617846-107690436 (-) // 84.83 // q31.1
220159_at	ABCA11P	-0.0217505	0.235517	0.141953	-0.611135	0.0217509	0.823043	-0.484234	-0.0763903	-0.543124	0.258714	-0.551845	0.406662	0.229849	0.341839	-0.165059	-0.536571	0.464618	0.791577	-0.647591	-0.335341	-0.0311341	0.243743	-0.501135	0.272266	0.500416	0.375557	-0.412797	ABCA11P	79963	0006350 // transcription // inferred from electronic annotation /// 0006355 // regulation of transcription, DNA-dependent // inferred from electronic annotation /// 0045449 // regulation of transcription // inferred from electronic annotation	0005622 // intracellular // inferred from electronic annotation /// 0005634 // nucleus // inferred from electronic annotation	0003676 // nucleic acid binding // inferred from electronic annotation /// 0003677 // DNA binding // inferred from electronic annotation /// 0008270 // zinc ion binding // inferred from electronic annotation /// 0046872 // metal ion binding // inferred from electronic annotation	chr4:419223-467918 (-) // 98.24 // p16.3
215465_at	ABCA12	-0.337319	-0.118253	0.0812957	0.0793288	0.00462914	-0.0833075	-0.174532	-0.0046289	0.145424	-0.121086	0.24095	0.23414	0.162538	0.266359	0.0328479	0.221473	0.172035	-0.283322	-0.059648	-0.0953989	-0.10566	-0.282216	0.0152512	0.0535345	0.330505	-0.0931721	-0.0681844	ABCA12	26154	0006810 // transport // inferred from electronic annotation /// 0006869 // lipid transport // non-traceable author statement /// 0019725 // cellular homeostasis // non-traceable author statement	0005743 // mitochondrial inner membrane // inferred from electronic annotation /// 0016020 // membrane // inferred from electronic annotation /// 0016021 // integral to membrane // non-traceable author statement /// 0016021 // integral to membrane // inferred from electronic annotation	0000166 // nucleotide binding // inferred from electronic annotation /// 0005524 // ATP binding // non-traceable author statement /// 0005524 // ATP binding // inferred from electronic annotation /// 0016887 // ATPase activity // inferred from electronic annotation /// 0017111 // nucleoside-triphosphatase activity // inferred from electronic annotation	chr2:215797028-215812188 (-) // 98.29 // q35
1553295_at	ABCA13	0.0276761	0.0942636	-0.0129237	-0.00579238	-0.256594	-0.131533	0.0933962	-0.102061	0.252715	-0.0304685	0.0885685	0.33733	-0.0635734	0.160091	-0.118327	-0.0504434	0.0244987	0.0387411	0.10281	-0.0393467	-0.00846219	0.00579238	0.0976889	-0.0350871	0.0951662	0.0335646	-0.180162	ABCA13	154664	0006810 // transport // inferred from electronic annotation	0016020 // membrane // inferred from electronic annotation /// 0016021 // integral to membrane // inferred from electronic annotation	0000166 // nucleotide binding // inferred from electronic annotation /// 0005524 // ATP binding // inferred from electronic annotation /// 0016887 // ATPase activity // inferred from electronic annotation /// 0017111 // nucleoside-triphosphatase activity // inferred from electronic annotation	chr7:48313102-48316321 (+) // 99.68 // p12.3
1553604_at	ABCA13	-0.130313	0.119169	-0.265455	0.254824	0.0141687	-0.219682	-0.0141687	0.220862	0.951962	-0.118393	0.86303	0.0404143	0.195107	-0.0642149	0.0225077	-0.129548	-0.114218	-0.184869	-0.154951	-0.133968	0.038209	0.148044	0.32879	0.405859	-0.0987282	-0.0999601	-0.043185	ABCA13	154664	0006810 // transport // inferred from electronic annotation	0016020 // membrane // inferred from electronic annotation /// 0016021 // integral to membrane // inferred from electronic annotation	0000166 // nucleotide binding // inferred from electronic annotation /// 0005524 // ATP binding // inferred from electronic annotation /// 0016887 // ATPase activity // inferred from electronic annotation /// 0017111 // nucleoside-triphosphatase activity // inferred from electronic annotation	chr7:48559812-48687087 (+) // 85.71 // p12.3
1553605_a_at	ABCA13	0.0920715	-0.143576	-0.147187	1.16518	0.00427103	-0.25787	0.0445511	1.06609	4.65167	-0.0598536	2.8639	-0.00427103	0.062711	-0.128733	-0.113464	-0.0310204	-0.072947	-0.152267	-0.171973	-0.222661	0.203968	-0.0426321	1.86703	1.19626	-0.0569859	0.11588	0.0860052	ABCA13	154664	0006810 // transport // inferred from electronic annotation	0016020 // membrane // inferred from electronic annotation /// 0016021 // integral to membrane // inferred from electronic annotation	0000166 // nucleotide binding // inferred from electronic annotation /// 0005524 // ATP binding // inferred from electronic annotation /// 0016887 // ATPase activity // inferred from electronic annotation /// 0017111 // nucleoside-triphosphatase activity // inferred from electronic annotation	chr7:48559812-48687087 (+) // 85.71 // p12.3
231164_at	ABCA17P	0.476455	0.18847	1.37306	0.0441184	0.181914	-0.209414	0.692675	-0.083921	-1.21443	-0.354019	0.198218	-0.0781403	-0.42236	0.187783	-0.00258446	-0.147591	0.276052	0.163252	0.00258493	-0.891428	0.0122948	-0.0742655	-0.450745	-0.168682	0.038135	-0.205155	0.0340719	ABCA17P	650655				chr16:2391019-2411657 (+) // 95.96 // p13.3
210099_at	ABCA2	-0.0691528	0.155972	-0.14205	-0.220324	-0.204176	-0.361444	-0.056437	0.188333	-0.280145	0.0354023	0.124817	-0.387931	-0.151542	0.323645	0.436182	0.0619135	0.464741	0.0692568	0.365963	-0.0793858	0.0420842	-0.0354023	-0.0949564	-0.127462	0.1256	0.080431	0.430413	ABCA2	20	0006357 // regulation of transcription from RNA polymerase II promoter // inferred from direct assay /// 0006629 // lipid metabolic process // non-traceable author statement /// 0006810 // transport // non-traceable author statement /// 0006810 // transport // inferred from electronic annotation /// 0008203 // cholesterol metabolic process // inferred from direct assay /// 0032383 // regulation o…	0005765 // lysosomal membrane // inferred from direct assay /// 0005815 // microtubule organizing center // inferred from sequence or structural similarity /// 0005815 // microtubule organizing center // inferred from electronic annotation /// 0016020 // membrane // inferred from electronic annotation /// 0016021 // integral to membrane // inferred from direct assay /// 0016021 // integral to mem…	0000166 // nucleotide binding // inferred from reviewed computational analysis /// 0000166 // nucleotide binding // inferred from electronic annotation /// 0005524 // ATP binding // inferred from direct assay /// 0005524 // ATP binding // inferred from sequence or structural similarity /// 0005524 // ATP binding // inferred from electronic annotation /// 0016887 // ATPase activity // inferred fro…	chr9:139901685-139922642 (+) // 99.27 // q34.3
210100_s_at	ABCA2	-0.502948	-0.705812	-0.337185	-0.23821	0.11405	0.0170455	1.21916	1.00332	-0.27081	1.35809	-0.545867	0.407811	-0.101923	-0.469155	1.26492	1.17415	0.976015	0.744803	1.74637	-0.526721	-0.652967	-1.33116	0.0475111	0.0808816	-0.597117	-0.82386	-0.0170455	ABCA2	20	0006357 // regulation of transcription from RNA polymerase II promoter // inferred from direct assay /// 0006629 // lipid metabolic process // non-traceable author statement /// 0006810 // transport // non-traceable author statement /// 0006810 // transport // inferred from electronic annotation /// 0008203 // cholesterol metabolic process // inferred from direct assay /// 0032383 // regulation o…	0005765 // lysosomal membrane // inferred from direct assay /// 0005815 // microtubule organizing center // inferred from sequence or structural similarity /// 0005815 // microtubule organizing center // inferred from electronic annotation /// 0016020 // membrane // inferred from electronic annotation /// 0016021 // integral to membrane // inferred from direct assay /// 0016021 // integral to mem…	0000166 // nucleotide binding // inferred from reviewed computational analysis /// 0000166 // nucleotide binding // inferred from electronic annotation /// 0005524 // ATP binding // inferred from direct assay /// 0005524 // ATP binding // inferred from sequence or structural similarity /// 0005524 // ATP binding // inferred from electronic annotation /// 0016887 // ATPase activity // inferred fro…	chr9:139902215-139922598 (-) // 99.89 // q34.3
212772_s_at	ABCA2	-0.605066	-0.637322	-0.626357	-0.453428	-0.0590429	-0.379447	1.82177	1.17025	-0.189443	1.4223	-0.343001	1.31262	-0.328309	-0.680287	1.89979	2.11862	1.04966	0.862205	2.40103	-0.573676	-1.07971	-0.864153	0.0590434	0.417132	0.482641	-0.833073	0.596913	ABCA2	20	0006357 // regulation of transcription from RNA polymerase II promoter // inferred from direct assay /// 0006629 // lipid metabolic process // non-traceable author statement /// 0006810 // transport // non-traceable author statement /// 0006810 // transport // inferred from electronic annotation /// 0008203 // cholesterol metabolic process // inferred from direct assay /// 0032383 // regulation o…	0005765 // lysosomal membrane // inferred from direct assay /// 0005815 // microtubule organizing center // inferred from sequence or structural similarity /// 0005815 // microtubule organizing center // inferred from electronic annotation /// 0016020 // membrane // inferred from electronic annotation /// 0016021 // integral to membrane // inferred from direct assay /// 0016021 // integral to mem…	0000166 // nucleotide binding // inferred from reviewed computational analysis /// 0000166 // nucleotide binding // inferred from electronic annotation /// 0005524 // ATP binding // inferred from direct assay /// 0005524 // ATP binding // inferred from sequence or structural similarity /// 0005524 // ATP binding // inferred from electronic annotation /// 0016887 // ATPase activity // inferred fro…	chr9:139901685-139911408 (-) // 99.47 // q34.3
204343_at	ABCA3	0.110389	0.270046	0.446499	-0.00817394	0.26057	-0.113927	0.153889	-0.472381	0.285973	-0.116362	-0.140822	-0.868083	-0.160486	0.272469	-0.0919237	-0.21668	0.0390177	0.0389652	0.382285	-0.0482006	0.00817394	-0.431528	-0.805086	-0.0729094	0.379705	0.0268764	0.336934	ABCA3	21	0006810 // transport // inferred from direct assay /// 0006810 // transport // inferred from electronic annotation /// 0006810 // transport // traceable author statement /// 0042493 // response to drug // traceable author statement /// 0051384 // response to glucocorticoid stimulus // inferred from electronic annotation	0005624 // membrane fraction // traceable author statement /// 0005886 // plasma membrane // inferred from direct assay /// 0016020 // membrane // inferred from electronic annotation /// 0016021 // integral to membrane // inferred from electronic annotation /// 0016021 // integral to membrane // traceable author statement /// 0042599 // lamellar body // inferred from direct assay /// 0042599 // l…	0000166 // nucleotide binding // inferred from electronic annotation /// 0005215 // transporter activity // traceable author statement /// 0005524 // ATP binding // inferred from electronic annotation /// 0005524 // ATP binding // traceable author statement /// 0016887 // ATPase activity // inferred from electronic annotation /// 0017111 // nucleoside-triphosphatase activity // inferred from elec…	chr16:2325882-2379856 (-) // 97.87 // p13.3
1569102_at	ABCA4	-0.106967	0.0128462	0.0314698	-0.174008	0.0911446	-0.131837	-0.12885	0.221471	0.179991	0.0616648	0.588088	0.0152597	-0.0679095	0.107445	0.0786741	0.125264	-0.0128462	0.0600114	-0.0846064	-0.0869563	-0.132803	-0.25356	-0.169634	-0.0205078	0.282492	-0.377645	0.245103	ABCA4	24	0006649 // phospholipid transfer to membrane // inferred from electronic annotation /// 0006810 // transport // traceable author statement /// 0006810 // transport // inferred from electronic annotation /// 0007059 // chromosome segregation // inferred from electronic annotation /// 0007601 // visual perception // traceable author statement /// 0007601 // visual perception // inferred from electr…	0005624 // membrane fraction // traceable author statement /// 0005887 // integral to plasma membrane // inferred from electronic annotation /// 0009295 // nucleoid // inferred from electronic annotation /// 0016020 // membrane // inferred from electronic annotation /// 0016021 // integral to membrane // inferred from electronic annotation	0000166 // nucleotide binding // inferred from electronic annotation /// 0003677 // DNA binding // inferred from electronic annotation /// 0004012 // phospholipid-translocating ATPase activity // inferred from electronic annotation /// 0005215 // transporter activity // traceable author statement /// 0005524 // ATP binding // inferred from electronic annotation /// 0005524 // ATP binding // trace…	chr1:94467130-94526294 (-) // 95.09 // p22.1
210082_at	ABCA4	0.0061357	-0.0998988	-0.000653744	-0.00781345	-0.242255	-0.167777	0.0537388	0.153407	0.219785	0.328396	-0.065696	0.117593	-0.135484	-0.102631	0.216995	0.884016	0.464901	0.000653982	0.429967	-0.299	-0.38641	-0.0928469	0.075165	-0.140218	0.0330224	-0.449075	-0.0590956	ABCA4	24	0006649 // phospholipid transfer to membrane // inferred from electronic annotation /// 0006810 // transport // traceable author statement /// 0006810 // transport // inferred from electronic annotation /// 0007059 // chromosome segregation // inferred from electronic annotation /// 0007601 // visual perception // traceable author statement /// 0007601 // visual perception // inferred from electr…	0005624 // membrane fraction // traceable author statement /// 0005887 // integral to plasma membrane // inferred from electronic annotation /// 0009295 // nucleoid // inferred from electronic annotation /// 0016020 // membrane // inferred from electronic annotation /// 0016021 // integral to membrane // inferred from electronic annotation	0000166 // nucleotide binding // inferred from electronic annotation /// 0003677 // DNA binding // inferred from electronic annotation /// 0004012 // phospholipid-translocating ATPase activity // inferred from electronic annotation /// 0005215 // transporter activity // traceable author statement /// 0005524 // ATP binding // inferred from electronic annotation /// 0005524 // ATP binding // trace…	chr1:94458420-94586679 (-) // 99.74 // p22.1
213353_at	ABCA5	0.430985	0.140377	0.288861	0.0956516	-1.62355	0.0862517	-0.461418	-1.58865	0.388309	0.143378	-1.48034	0.204617	-1.73063	-0.110125	-0.495814	-0.462379	-0.32558	1.46164	-0.9283	0.0325413	-2.69617	-1.38087	-0.577015	0.293283	0.69057	-0.0325418	0.143135	ABCA5	23461	0006810 // transport // inferred from electronic annotation /// 0010745 // negative regulation of macrophage derived foam cell differentiation // inferred from sequence or structural similarity /// 0033344 // cholesterol efflux // inferred from sequence or structural similarity /// 0034375 // high-density lipoprotein particle remodeling // inferred from sequence or structural similarity /// 00436…	0000139 // Golgi membrane // inferred from electronic annotation /// 0005764 // lysosome // inferred from sequence or structural similarity /// 0005764 // lysosome // inferred from electronic annotation /// 0005765 // lysosomal membrane // inferred from electronic annotation /// 0005768 // endosome // inferred from electronic annotation /// 0005770 // late endosome // inferred from sequence or st…	0000166 // nucleotide binding // inferred from electronic annotation /// 0005524 // ATP binding // inferred from electronic annotation /// 0016887 // ATPase activity // inferred from electronic annotation /// 0017111 // nucleoside-triphosphatase activity // inferred from electronic annotation	chr17:67242653-67255899 (-) // 95.18 // q24.3
241705_at	ABCA5	2.11029	1.11398	1.32033	-0.0241752	-0.886562	1.01608	0.236623	-0.751582	0.00718498	-0.776356	-0.976992	-1.01881	-1.15377	-0.0642047	0.00429058	0.684481	1.04733	3.32887	1.19936	0.945097	-1.76028	-2.12692	-0.418421	-0.160948	0.617923	-1.41115	-0.00429058	ABCA5	23461	0006810 // transport // inferred from electronic annotation /// 0010745 // negative regulation of macrophage derived foam cell differentiation // inferred from sequence or structural similarity /// 0033344 // cholesterol efflux // inferred from sequence or structural similarity /// 0034375 // high-density lipoprotein particle remodeling // inferred from sequence or structural similarity /// 00436…	0000139 // Golgi membrane // inferred from electronic annotation /// 0005764 // lysosome // inferred from sequence or structural similarity /// 0005764 // lysosome // inferred from electronic annotation /// 0005765 // lysosomal membrane // inferred from electronic annotation /// 0005768 // endosome // inferred from electronic annotation /// 0005770 // late endosome // inferred from sequence or st…	0000166 // nucleotide binding // inferred from electronic annotation /// 0005524 // ATP binding // inferred from electronic annotation /// 0016887 // ATPase activity // inferred from electronic annotation /// 0017111 // nucleoside-triphosphatase activity // inferred from electronic annotation	chr17:67302884-67323290 (+) // 96.08 // q24.3
217504_at	ABCA6	-0.385698	-0.195029	-0.554032	-0.504627	-0.363476	-0.199695	0.542864	1.06625	1.55069	0.283913	-0.45922	3.6116	-0.377969	-0.235338	-0.260127	2.46468	-0.0387964	0.32457	0.117321	-0.240534	-0.00301528	0.0554917	0.746184	1.92771	-0.261885	0.136929	0.00301528	ABCA6	23460	0006810 // transport // inferred from electronic annotation	0016020 // membrane // inferred from electronic annotation /// 0016021 // integral to membrane // inferred from electronic annotation	0000166 // nucleotide binding // inferred from electronic annotation /// 0005524 // ATP binding // inferred from electronic annotation /// 0016887 // ATPase activity // inferred from electronic annotation /// 0017111 // nucleoside-triphosphatase activity // inferred from electronic annotation	chr17:67074842-67082878 (-) // 98.86 // q24.2
219577_s_at	ABCA7	0.167522	0.237465	-0.734675	-0.175138	-0.383987	-0.526984	-0.11488	0.0239663	0.249303	-0.295548	-0.488098	0.155397	-0.0492105	-0.274378	0.307865	0.267986	0.214782	0.519699	0.184645	-0.270364	1.08138	-0.205138	0.217165	-0.302151	-0.340635	0.320905	-0.0239663	ABCA7	10347	0006810 // transport // inferred from electronic annotation /// 0006909 // phagocytosis // inferred from electronic annotation /// 0033700 // phospholipid efflux // inferred from electronic annotation	0000139 // Golgi membrane // inferred from electronic annotation /// 0005622 // intracellular // inferred from electronic annotation /// 0005768 // endosome // inferred from electronic annotation /// 0005794 // Golgi apparatus // inferred from electronic annotation /// 0005886 // plasma membrane // inferred from electronic annotation /// 0010008 // endosome membrane // inferred from electronic an…	0000166 // nucleotide binding // inferred from electronic annotation /// 0005215 // transporter activity // traceable author statement /// 0005524 // ATP binding // inferred from electronic annotation /// 0005524 // ATP binding // traceable author statement /// 0005548 // phospholipid transporter activity // inferred from electronic annotation /// 0016887 // ATPase activity // inferred from elect…	chr19:1041360-1065570 (+) // 99.77 // p13.3
1565778_at	ABCA8	-0.401694	-0.0620821	-0.588396	0.147174	0.0244143	-0.21047	1.07123	-0.0502374	2.57239	0.325087	-0.0502374	1.48049	-0.348372	-1.58571	0.685847	0.508099	-0.0244143	0.0880811	1.28891	-0.215299	-0.0887871	-0.102941	0.15468	0.673163	-0.0839832	-0.0592027	0.227903	ABCA8	10351	0006810 // transport // inferred from direct assay /// 0006810 // transport // inferred from electronic annotation	0005886 // plasma membrane // inferred from electronic annotation /// 0016020 // membrane // inferred from electronic annotation /// 0016021 // integral to membrane // inferred from electronic annotation	0000166 // nucleotide binding // inferred from electronic annotation /// 0005524 // ATP binding // inferred from electronic annotation /// 0016887 // ATPase activity // inferred from electronic annotation /// 0017111 // nucleoside-triphosphatase activity // inferred from electronic annotation /// 0042626 // ATPase activity, coupled to transmembrane movement of substances // inferred from direct a…	chr17:66873337-66876342 (-) // 56.43 // q24.2
1565780_at	ABCA8	-0.170476	-0.213462	-0.043649	0.118912	-0.254292	-0.314847	0.380862	-0.0121059	-0.027873	-0.0880883	0.457018	0.267511	0.214366	-0.517358	-0.027873	0.0121059	0.065129	-0.176172	-0.23851	0.0140722	-0.192625	0.110803	-0.0479004	0.023591	0.224402	0.225627	0.115775	ABCA8	10351	0006810 // transport // inferred from direct assay /// 0006810 // transport // inferred from electronic annotation	0005886 // plasma membrane // inferred from electronic annotation /// 0016020 // membrane // inferred from electronic annotation /// 0016021 // integral to membrane // inferred from electronic annotation	0000166 // nucleotide binding // inferred from electronic annotation /// 0005524 // ATP binding // inferred from electronic annotation /// 0016887 // ATPase activity // inferred from electronic annotation /// 0017111 // nucleoside-triphosphatase activity // inferred from electronic annotation /// 0042626 // ATPase activity, coupled to transmembrane movement of substances // inferred from direct a…	chr17:66873337-66876342 (+) // 56.43 // q24.2
204719_at	ABCA8	-0.116041	-2.84569	-3.01337	-0.352337	-0.695053	-0.614575	2.0919	0.529693	2.99158	0.116041	-0.187093	3.16759	-1.81338	-0.0368996	1.81201	2.83183	1.10219	0.670716	1.71297	-1.70726	-0.394875	-0.338304	0.134206	1.03561	-3.70487	0.47656	-0.326145	ABCA8	10351	0006810 // transport // inferred from direct assay /// 0006810 // transport // inferred from electronic annotation	0005886 // plasma membrane // inferred from electronic annotation /// 0016020 // membrane // inferred from electronic annotation /// 0016021 // integral to membrane // inferred from electronic annotation	0000166 // nucleotide binding // inferred from electronic annotation /// 0005524 // ATP binding // inferred from electronic annotation /// 0016887 // ATPase activity // inferred from electronic annotation /// 0017111 // nucleoside-triphosphatase activity // inferred from electronic annotation /// 0042626 // ATPase activity, coupled to transmembrane movement of substances // inferred from direct a…	chr17:66863432-66951492 (-) // 99.45 // q24.2
235335_at	ABCA9	-0.141497	-0.381655	0.0338845	0.0139208	-0.0139205	0.0315466	0.698854	0.166643	-0.107126	0.0408933	-0.262148	0.128694	-0.207932	-0.21298	-0.140552	0.276298	-0.523574	0.166932	-0.254757	-0.421062	0.0961676	0.147335	-0.186825	0.0641398	-0.0383651	0.0285575	-0.467872	ABCA9	10350	0006810 // transport // inferred from electronic annotation	0005739 // mitochondrion // inferred from electronic annotation /// 0016020 // membrane // inferred from electronic annotation /// 0016021 // integral to membrane // inferred from electronic annotation	0000166 // nucleotide binding // inferred from electronic annotation /// 0005524 // ATP binding // inferred from electronic annotation /// 0016887 // ATPase activity // inferred from electronic annotation /// 0017111 // nucleoside-triphosphatase activity // inferred from electronic annotation	chr17:66970630-66971047 (-) // 48.34 // q24.2
239185_at	ABCA9	-0.152942	-0.292596	-0.381988	-0.328053	0.304387	-0.331244	1.05598	-0.397465	0.00831485	-0.311076	0.0639982	0.653798	0.192054	-0.0832765	0.388334	0.446587	-0.283012	-0.040626	0.0103378	-0.298504	0.442106	0.387833	-0.283793	0.0305324	-0.00831485	0.145887	-0.424687	ABCA9	10350	0006810 // transport // inferred from electronic annotation	0005739 // mitochondrion // inferred from electronic annotation /// 0016020 // membrane // inferred from electronic annotation /// 0016021 // integral to membrane // inferred from electronic annotation	0000166 // nucleotide binding // inferred from electronic annotation /// 0005524 // ATP binding // inferred from electronic annotation /// 0016887 // ATPase activity // inferred from electronic annotation /// 0017111 // nucleoside-triphosphatase activity // inferred from electronic annotation	chr17:67016551-67020496 (-) // 96.26 // q24.2
242541_at	ABCA9	0.164154	-0.29971	-0.318345	-0.0638018	0.357643	-0.030869	0.223639	-0.0780544	0.716685	1.05774	-0.400131	0.080976	0.0191879	-0.608785	0.897718	1.07762	-0.150149	0.181716	-0.163386	-0.268338	-0.0191879	-0.383488	0.103342	0.818064	-0.360574	0.164144	-0.36544	ABCA9	10350	0006810 // transport // inferred from electronic annotation	0005739 // mitochondrion // inferred from electronic annotation /// 0016020 // membrane // inferred from electronic annotation /// 0016021 // integral to membrane // inferred from electronic annotation	0000166 // nucleotide binding // inferred from electronic annotation /// 0005524 // ATP binding // inferred from electronic annotation /// 0016887 // ATPase activity // inferred from electronic annotation /// 0017111 // nucleoside-triphosphatase activity // inferred from electronic annotation	chr17:66971335-66971959 (-) // 69.26 // q24.2
209993_at	ABCB1	-0.398301	-1.69888	-0.88014	0.740327	0.432534	1.07523	-1.0775	0.250308	-1.78508	0.543482	1.39454	0.0537648	-0.537498	0.666218	0.339572	1.58203	-0.409272	-0.0537648	-0.823131	0.225976	-0.208239	0.40629	0.124326	0.268974	-1.75892	-0.361177	-0.862935	ABCB1	5243	0006810 // transport // traceable author statement /// 0006810 // transport // inferred from electronic annotation /// 0042493 // response to drug // traceable author statement /// 0055085 // transmembrane transport // inferred from sequence or structural similarity /// 0055085 // transmembrane transport // inferred from electronic annotation	0000139 // Golgi membrane // inferred from sequence or structural similarity /// 0005624 // membrane fraction // traceable author statement /// 0005794 // Golgi apparatus // inferred from sequence or structural similarity /// 0009986 // cell surface // inferred from direct assay /// 0016020 // membrane // inferred from electronic annotation /// 0016021 // integral to membrane // inferred from seq…	0000166 // nucleotide binding // inferred from electronic annotation /// 0005215 // transporter activity // traceable author statement /// 0005515 // protein binding // inferred from physical interaction /// 0005524 // ATP binding // inferred from electronic annotation /// 0005524 // ATP binding // traceable author statement /// 0008559 // xenobiotic-transporting ATPase activity // inferred from …	chr7:87133325-87230183 (-) // 99.93 // q21.12
243951_at	ABCB1	-0.618452	-1.18544	-0.829474	0.179018	0.29998	1.33962	0.3776	0.235576	-0.717294	0.0590878	1.30954	1.10241	-0.188944	0.473901	0.820069	1.18219	0.142879	-0.199652	-0.0609393	-0.396996	0.0380993	1.22524	-0.0969758	-0.0380993	-0.456651	-0.266293	-0.471824	ABCB1	5243	0006810 // transport // traceable author statement /// 0006810 // transport // inferred from electronic annotation /// 0042493 // response to drug // traceable author statement /// 0055085 // transmembrane transport // inferred from sequence or structural similarity /// 0055085 // transmembrane transport // inferred from electronic annotation	0000139 // Golgi membrane // inferred from sequence or structural similarity /// 0005624 // membrane fraction // traceable author statement /// 0005794 // Golgi apparatus // inferred from sequence or structural similarity /// 0009986 // cell surface // inferred from direct assay /// 0016020 // membrane // inferred from electronic annotation /// 0016021 // integral to membrane // inferred from seq…	0000166 // nucleotide binding // inferred from electronic annotation /// 0005215 // transporter activity // traceable author statement /// 0005515 // protein binding // inferred from physical interaction /// 0005524 // ATP binding // inferred from electronic annotation /// 0005524 // ATP binding // traceable author statement /// 0008559 // xenobiotic-transporting ATPase activity // inferred from …	chr7:87132339-87133119 (-) // 74.87 // q21.12
209994_s_at	ABCB1 /// ABCB4	-0.738568	-1.78351	-0.90983	0.723688	0.155716	0.823327	-1.2498	0.197735	-2.11235	0.308802	1.27817	-0.0318637	-0.598896	0.881549	0.0671625	1.16144	-0.869385	-0.212961	-1.11926	0.141532	0.0318642	0.558368	0.101414	0.294913	-1.05439	-0.23865	-0.88488	ABCB1 /// ABCB4	5243///5244	0006629 // lipid metabolic process // traceable author statement /// 0006810 // transport // traceable author statement /// 0006810 // transport // inferred from electronic annotation /// 0009410 // response to xenobiotic stimulus // non-traceable author statement /// 0042493 // response to drug // traceable author statement /// 0042493 // response to drug // inferred from electronic annotation /…	0000139 // Golgi membrane // inferred from sequence or structural similarity /// 0000139 // Golgi membrane // inferred from electronic annotation /// 0005624 // membrane fraction // traceable author statement /// 0005624 // membrane fraction // inferred from electronic annotation /// 0005794 // Golgi apparatus // inferred from sequence or structural similarity /// 0005886 // plasma membrane // in…	0000166 // nucleotide binding // inferred from electronic annotation /// 0005215 // transporter activity // traceable author statement /// 0005515 // protein binding // inferred from physical interaction /// 0005515 // protein binding // inferred from electronic annotation /// 0005524 // ATP binding // inferred from electronic annotation /// 0005524 // ATP binding // traceable author statement //…	chr7:87133325-87230183 (-) // 99.93 // q21.12
223320_s_at	ABCB10	0.207155	0.971218	0.906712	0.390255	0.0559683	0.666693	-0.443758	0.0790238	0.184864	-0.411258	-0.492616	-0.225902	-0.307842	0.00933027	-0.0559683	-0.620863	0.143239	1.26126	-1.47031	0.146874	-0.455254	-0.643581	-0.0650625	0.0892806	-1.96309	0.31025	-0.741707	ABCB10	23456	0006810 // transport // non-traceable author statement /// 0006810 // transport // inferred from electronic annotation /// 0055085 // transmembrane transport // inferred from sequence or structural similarity /// 0055085 // transmembrane transport // inferred from electronic annotation	0005739 // mitochondrion // inferred from electronic annotation /// 0005743 // mitochondrial inner membrane // inferred from sequence or structural similarity /// 0005743 // mitochondrial inner membrane // inferred from electronic annotation /// 0005886 // plasma membrane // inferred from sequence or structural similarity /// 0016020 // membrane // inferred from electronic annotation /// 0016021 …	0000166 // nucleotide binding // inferred from electronic annotation /// 0005215 // transporter activity // non-traceable author statement /// 0005524 // ATP binding // inferred from electronic annotation /// 0015421 // oligopeptide-transporting ATPase activity // inferred from sequence or structural similarity /// 0016887 // ATPase activity // inferred from electronic annotation /// 0017111 // n…	chr15:28650971-28651686 (+) // 92.23 // q13.1 /// chr1:229652430-229653140 (-) // 97.46 // q42.13 /// chr15:22689509-22690224 (-) // 92.23 // q11.2 /// chr15:28750263-28750978 (-) // 92.23 // q13.1
208288_at	ABCB11	0.161657	0.155286	-0.176311	-0.00526714	0.0422602	-0.0492578	-0.340968	-0.079483	0.669798	-0.012181	0.119147	0.134297	0.00113392	0.0926762	0.047163	0.580349	0.244505	-0.262842	0.0812473	-0.00732303	-0.227618	0.0737753	-0.158928	-0.00113368	0.396502	-0.0045116	-0.0500703	ABCB11	8647	0006810 // transport // traceable author statement /// 0006810 // transport // inferred from electronic annotation /// 0015722 // canalicular bile acid transport // inferred from sequence or structural similarity /// 0055085 // transmembrane transport // inferred from sequence or structural similarity /// 0055085 // transmembrane transport // inferred from electronic annotation	0000139 // Golgi membrane // inferred from sequence or structural similarity /// 0005624 // membrane fraction // inferred from electronic annotation /// 0005624 // membrane fraction // traceable author statement /// 0005794 // Golgi apparatus // inferred from sequence or structural similarity /// 0005887 // integral to plasma membrane // traceable author statement /// 0016020 // membrane // infer…	0000166 // nucleotide binding // inferred from electronic annotation /// 0005215 // transporter activity // traceable author statement /// 0005524 // ATP binding // inferred from electronic annotation /// 0005524 // ATP binding // traceable author statement /// 0008554 // sodium-exporting ATPase activity, phosphorylative mechanism // traceable author statement /// 0015126 // canalicular bile acid…	chr2:169779447-169887833 (-) // 97.84 // q31.1
211224_s_at	ABCB11	-0.217465	-0.0162916	-0.196897	0.0162916	-0.0624313	-0.0477843	-0.288445	0.0491276	1.26051	-0.0397291	0.066628	0.313088	0.0952148	-0.216074	0.527239	0.354575	-0.194518	-0.106431	0.217868	-0.121728	-0.0856266	-0.198608	0.117648	-0.22664	0.151382	0.067019	0.194991	ABCB11	8647	0006810 // transport // traceable author statement /// 0006810 // transport // inferred from electronic annotation /// 0015722 // canalicular bile acid transport // inferred from sequence or structural similarity /// 0055085 // transmembrane transport // inferred from sequence or structural similarity /// 0055085 // transmembrane transport // inferred from electronic annotation	0000139 // Golgi membrane // inferred from sequence or structural similarity /// 0005624 // membrane fraction // inferred from electronic annotation /// 0005624 // membrane fraction // traceable author statement /// 0005794 // Golgi apparatus // inferred from sequence or structural similarity /// 0005887 // integral to plasma membrane // traceable author statement /// 0016020 // membrane // infer…	0000166 // nucleotide binding // inferred from electronic annotation /// 0005215 // transporter activity // traceable author statement /// 0005524 // ATP binding // inferred from electronic annotation /// 0005524 // ATP binding // traceable author statement /// 0008554 // sodium-exporting ATPase activity, phosphorylative mechanism // traceable author statement /// 0015126 // canalicular bile acid…	chr2:169780000-169887796 (-) // 97.76 // q31.1
1570505_at	ABCB4	0.69138	-0.22909	-0.344334	0.423283	-0.235754	0.0274048	-0.217491	0.154521	-0.0274048	-0.221421	0.565805	0.406193	0.0282133	1.48436	-0.364235	-0.592917	-0.421307	-0.188967	-0.0915995	-0.0584941	0.401132	0.686473	0.404725	0.904593	0.57384	-0.203006	0.143906	ABCB4	5244	0006629 // lipid metabolic process // traceable author statement /// 0006810 // transport // traceable author statement /// 0006810 // transport // inferred from electronic annotation /// 0009410 // response to xenobiotic stimulus // non-traceable author statement /// 0042493 // response to drug // inferred from electronic annotation /// 0042493 // response to drug // traceable author statement /…	0000139 // Golgi membrane // inferred from sequence or structural similarity /// 0000139 // Golgi membrane // inferred from electronic annotation /// 0005624 // membrane fraction // inferred from electronic annotation /// 0005624 // membrane fraction // traceable author statement /// 0005794 // Golgi apparatus // inferred from sequence or structural similarity /// 0005886 // plasma membrane // in…	0000166 // nucleotide binding // inferred from electronic annotation /// 0005515 // protein binding // inferred from electronic annotation /// 0005524 // ATP binding // inferred from electronic annotation /// 0008559 // xenobiotic-transporting ATPase activity // inferred from electronic annotation /// 0016787 // hydrolase activity // inferred from electronic annotation /// 0016887 // ATPase activ…	chr7:87081714-87104969 (-) // 85.21 // q21.12
207819_s_at	ABCB4	-0.119239	-0.33233	-0.41308	0.0848689	0.366112	0.758274	-0.456451	0.140659	-0.168949	-0.055491	1.41794	0.184757	-0.0112414	0.319175	0.100462	-0.140522	-0.286623	-0.213922	-0.464605	-0.108548	0.151313	0.925626	0.720083	0.989313	-0.196594	0.0112414	0.547662	ABCB4	5244	0006629 // lipid metabolic process // traceable author statement /// 0006810 // transport // traceable author statement /// 0006810 // transport // inferred from electronic annotation /// 0009410 // response to xenobiotic stimulus // non-traceable author statement /// 0042493 // response to drug // inferred from electronic annotation /// 0042493 // response to drug // traceable author statement /…	0000139 // Golgi membrane // inferred from sequence or structural similarity /// 0000139 // Golgi membrane // inferred from electronic annotation /// 0005624 // membrane fraction // inferred from electronic annotation /// 0005624 // membrane fraction // traceable author statement /// 0005794 // Golgi apparatus // inferred from sequence or structural similarity /// 0005886 // plasma membrane // in…	0000166 // nucleotide binding // inferred from electronic annotation /// 0005515 // protein binding // inferred from electronic annotation /// 0005524 // ATP binding // inferred from electronic annotation /// 0008559 // xenobiotic-transporting ATPase activity // inferred from electronic annotation /// 0016787 // hydrolase activity // inferred from electronic annotation /// 0016887 // ATPase activ…	chr7:87031360-87106865 (-) // 75.92 // q21.12
1555371_at	ABCB5	-0.286832	-0.219391	-0.276906	0.257413	0.266092	-0.0222192	-0.0755057	-0.17879	0.724568	0.000795364	0.198562	-0.271255	0.14438	0.124564	-0.0989351	0.106447	0.044848	0.0799007	-0.100058	0.124396	-0.273482	-0.000795364	0.495995	-0.256411	0.459101	-0.108722	0.0459471	ABCB5	340273	0006810 // transport // inferred from electronic annotation /// 0042391 // regulation of membrane potential // inferred from direct assay /// 0055085 // transmembrane transport // inferred from direct assay /// 0055085 // transmembrane transport // inferred from sequence or structural similarity /// 0055085 // transmembrane transport // inferred from electronic annotation	0000139 // Golgi membrane // inferred from sequence or structural similarity /// 0005794 // Golgi apparatus // inferred from sequence or structural similarity /// 0005886 // plasma membrane // inferred from electronic annotation /// 0005887 // integral to plasma membrane // inferred from direct assay /// 0016020 // membrane // inferred from electronic annotation /// 0016021 // integral to membran…	0000166 // nucleotide binding // inferred from electronic annotation /// 0005524 // ATP binding // inferred from electronic annotation /// 0015562 // efflux transmembrane transporter activity // inferred from direct assay /// 0016887 // ATPase activity // inferred from electronic annotation /// 0017111 // nucleoside-triphosphatase activity // inferred from electronic annotation /// 0042626 // ATP…	chr7:20721143-20795247 (+) // 99.85 // p21.1
1569072_s_at	ABCB5	0.0793819	0.0691347	0.103064	-0.153703	-0.104362	-0.0447836	-0.024765	0.176609	-0.0883934	-0.0230742	0.0958581	0.00110698	-0.0600264	0.216887	-0.0868452	-0.00110674	0.00707269	-0.132496	0.0466695	0.0516942	0.0995259	-0.166228	0.36442	-0.0272999	0.369248	0.0193295	-0.0916956	ABCB5	340273	0006810 // transport // inferred from electronic annotation /// 0042391 // regulation of membrane potential // inferred from direct assay /// 0055085 // transmembrane transport // inferred from direct assay /// 0055085 // transmembrane transport // inferred from sequence or structural similarity /// 0055085 // transmembrane transport // inferred from electronic annotation	0000139 // Golgi membrane // inferred from sequence or structural similarity /// 0005794 // Golgi apparatus // inferred from sequence or structural similarity /// 0005886 // plasma membrane // inferred from electronic annotation /// 0005887 // integral to plasma membrane // inferred from direct assay /// 0016020 // membrane // inferred from electronic annotation /// 0016021 // integral to membran…	0000166 // nucleotide binding // inferred from electronic annotation /// 0005524 // ATP binding // inferred from electronic annotation /// 0015562 // efflux transmembrane transporter activity // inferred from direct assay /// 0016887 // ATPase activity // inferred from electronic annotation /// 0017111 // nucleoside-triphosphatase activity // inferred from electronic annotation /// 0042626 // ATP…	chr7:20686965-20699081 (+) // 95.55 // p21.1
240717_at	ABCB5	-0.141289	-0.211946	-0.0517042	0.0203409	0.113023	-0.148805	-0.118201	-0.0504317	1.91708	-0.193344	0.0100107	0.175561	-0.0242307	0.384271	-0.190179	-0.0276368	0.000508308	-0.0310428	0.0754886	0.0171764	-0.121487	-0.000508308	0.138017	0.019366	0.225415	0.00996828	0.114164	ABCB5	340273	0006810 // transport // inferred from electronic annotation /// 0042391 // regulation of membrane potential // inferred from direct assay /// 0055085 // transmembrane transport // inferred from direct assay /// 0055085 // transmembrane transport // inferred from sequence or structural similarity /// 0055085 // transmembrane transport // inferred from electronic annotation	0000139 // Golgi membrane // inferred from sequence or structural similarity /// 0005794 // Golgi apparatus // inferred from sequence or structural similarity /// 0005886 // plasma membrane // inferred from electronic annotation /// 0005887 // integral to plasma membrane // inferred from direct assay /// 0016020 // membrane // inferred from electronic annotation /// 0016021 // integral to membran…	0000166 // nucleotide binding // inferred from electronic annotation /// 0005524 // ATP binding // inferred from electronic annotation /// 0015562 // efflux transmembrane transporter activity // inferred from direct assay /// 0016887 // ATPase activity // inferred from electronic annotation /// 0017111 // nucleoside-triphosphatase activity // inferred from electronic annotation /// 0042626 // ATP…	chr7:20706731-20707189 (+) // 97.64 // p21.1
243167_at	ABCB5	-0.00238872	-0.111646	0.057323	0.124284	0.179173	-0.134653	0.231685	0.117114	0.138561	-0.257239	0.126398	0.364278	-0.129926	-0.176354	0.0201228	-0.0160942	-0.137566	0.0362439	-0.192325	0.00238872	-0.176153	0.176623	0.31556	-0.245519	-0.0574467	-0.0492928	-0.15974	ABCB5	340273	0006810 // transport // inferred from electronic annotation /// 0042391 // regulation of membrane potential // inferred from direct assay /// 0055085 // transmembrane transport // inferred from direct assay /// 0055085 // transmembrane transport // inferred from sequence or structural similarity /// 0055085 // transmembrane transport // inferred from electronic annotation	0000139 // Golgi membrane // inferred from sequence or structural similarity /// 0005794 // Golgi apparatus // inferred from sequence or structural similarity /// 0005886 // plasma membrane // inferred from electronic annotation /// 0005887 // integral to plasma membrane // inferred from direct assay /// 0016020 // membrane // inferred from electronic annotation /// 0016021 // integral to membran…	0000166 // nucleotide binding // inferred from electronic annotation /// 0005524 // ATP binding // inferred from electronic annotation /// 0015562 // efflux transmembrane transporter activity // inferred from direct assay /// 0016887 // ATPase activity // inferred from electronic annotation /// 0017111 // nucleoside-triphosphatase activity // inferred from electronic annotation /// 0042626 // ATP…	chr7:20699190-20699934 (+) // 66.67 // p21.1
203191_at	ABCB6	0.102192	-0.0577025	-0.186786	-0.0863008	0.0437398	-0.372304	-0.316877	0.38585	-0.0606236	-0.122775	0.115303	0.0835485	0.0111041	0.0313861	0.477745	0.619745	0.371866	-0.180131	0.64602	0.0172277	-0.0111041	-0.142922	-0.0904694	-0.483161	-0.628174	0.136366	0.109756	ABCB6	10058	0006779 // porphyrin biosynthetic process // inferred from direct assay /// 0006810 // transport // inferred from direct assay /// 0006810 // transport // inferred from electronic annotation /// 0006879 // cellular iron ion homeostasis // non-traceable author statement /// 0015886 // heme transport // inferred from direct assay /// 0015886 // heme transport // inferred from mutant phenotype /// 0…	0005739 // mitochondrion // inferred from direct assay /// 0005739 // mitochondrion // inferred from sequence or structural similarity /// 0005739 // mitochondrion // inferred from electronic annotation /// 0005740 // mitochondrial envelope // inferred from direct assay /// 0005741 // mitochondrial outer membrane // inferred from direct assay /// 0005741 // mitochondrial outer membrane // inferre…	0000166 // nucleotide binding // inferred from electronic annotation /// 0005524 // ATP binding // inferred from direct assay /// 0005524 // ATP binding // inferred from electronic annotation /// 0015086 // cadmium ion transmembrane transporter activity // inferred from sequence or structural similarity /// 0015439 // heme-transporting ATPase activity // inferred from mutant phenotype /// 0015562…	chr2:220074490-220083663 (+) // 96.61 // q35
203192_at	ABCB6	0.0852761	0.122682	-0.039536	-0.0784059	0.497702	0.199448	0.0918727	-0.0451894	0.872751	-0.12009	-0.0930553	-0.624828	0.00288391	0.182438	0.038949	-0.405782	0.0638256	0.00320005	0.237907	-0.531918	0.00438595	-0.00288439	-0.708282	0.115883	-0.205413	-0.295627	-0.483824	ABCB6	10058	0006779 // porphyrin biosynthetic process // inferred from direct assay /// 0006810 // transport // inferred from direct assay /// 0006810 // transport // inferred from electronic annotation /// 0006879 // cellular iron ion homeostasis // non-traceable author statement /// 0015886 // heme transport // inferred from direct assay /// 0015886 // heme transport // inferred from mutant phenotype /// 0…	0005739 // mitochondrion // inferred from direct assay /// 0005739 // mitochondrion // inferred from sequence or structural similarity /// 0005739 // mitochondrion // inferred from electronic annotation /// 0005740 // mitochondrial envelope // inferred from direct assay /// 0005741 // mitochondrial outer membrane // inferred from direct assay /// 0005741 // mitochondrial outer membrane // inferre…	0000166 // nucleotide binding // inferred from electronic annotation /// 0005524 // ATP binding // inferred from direct assay /// 0005524 // ATP binding // inferred from electronic annotation /// 0015086 // cadmium ion transmembrane transporter activity // inferred from sequence or structural similarity /// 0015439 // heme-transporting ATPase activity // inferred from mutant phenotype /// 0015562…	chr2:220074493-220083672 (-) // 99.16 // q35
209620_s_at	ABCB7	0.107084	-0.627934	-0.775022	-0.0157566	0.345751	0.0309315	-0.213758	-0.0933313	0.115737	-0.922586	-0.126991	0.713301	0.0157566	-0.23979	-0.45584	-0.333122	-0.68087	-0.395566	-0.710645	-0.0644684	0.749704	0.35555	0.579726	0.186446	0.179501	0.380627	0.190158	ABCB7	22	0006810 // transport // traceable author statement /// 0006810 // transport // inferred from electronic annotation /// 0006879 // cellular iron ion homeostasis // inferred from sequence or structural similarity /// 0006879 // cellular iron ion homeostasis // inferred from electronic annotation /// 0055085 // transmembrane transport // inferred from sequence or structural similarity /// 0055085 //…	0005739 // mitochondrion // inferred from electronic annotation /// 0005743 // mitochondrial inner membrane // inferred from direct assay /// 0005743 // mitochondrial inner membrane // inferred from sequence or structural similarity /// 0005743 // mitochondrial inner membrane // inferred from electronic annotation /// 0005743 // mitochondrial inner membrane // traceable author statement /// 00160…	0000166 // nucleotide binding // inferred from electronic annotation /// 0005524 // ATP binding // inferred from electronic annotation /// 0005524 // ATP binding // traceable author statement /// 0015232 // heme transporter activity // traceable author statement /// 0016887 // ATPase activity // inferred from electronic annotation /// 0017111 // nucleoside-triphosphatase activity // inferred from…	chrX:74273115-74376115 (-) // 97.39 // q13.3
206317_s_at	ABCB8	-0.0936789	-0.0833507	0.058816	0.336726	-0.122267	-0.213024	0.121878	0.013382	0.812862	0.385457	0.101175	-0.105124	-0.0770726	-0.363364	-0.188261	-0.013382	0.138635	-0.164851	0.220749	-0.277387	-0.0134544	-0.375079	0.570402	0.375879	0.406939	-0.393008	0.815651	ABCB8	11194	0006810 // transport // traceable author statement /// 0006810 // transport // inferred from electronic annotation /// 0055085 // transmembrane transport // inferred from sequence or structural similarity /// 0055085 // transmembrane transport // inferred from electronic annotation	0005624 // membrane fraction // traceable author statement /// 0005739 // mitochondrion // inferred from electronic annotation /// 0005740 // mitochondrial envelope // traceable author statement /// 0005743 // mitochondrial inner membrane // inferred from electronic annotation /// 0016020 // membrane // inferred from electronic annotation /// 0016021 // integral to membrane // inferred from seque…	0000166 // nucleotide binding // inferred from electronic annotation /// 0005215 // transporter activity // traceable author statement /// 0005524 // ATP binding // inferred from electronic annotation /// 0005524 // ATP binding // traceable author statement /// 0016887 // ATPase activity // inferred from electronic annotation /// 0017111 // nucleoside-triphosphatase activity // inferred from elec…	chr7:150725536-150742652 (+) // 99.43 // q36.1
229539_at	ABCB8	0.0137801	0.270781	0.463723	-0.0512233	0.0156245	0.099411	0.224648	-0.377068	0.215065	0.172277	-0.0847659	-0.295933	0.218554	0.377021	-0.0474091	-0.244797	0.0961242	0.246234	0.277582	-0.369063	-0.0678263	0.000286102	-0.315971	-0.541285	-0.105968	-0.000286102	-0.000854969	ABCB8	11194	0006810 // transport // traceable author statement /// 0006810 // transport // inferred from electronic annotation /// 0055085 // transmembrane transport // inferred from sequence or structural similarity /// 0055085 // transmembrane transport // inferred from electronic annotation	0005624 // membrane fraction // traceable author statement /// 0005739 // mitochondrion // inferred from electronic annotation /// 0005740 // mitochondrial envelope // traceable author statement /// 0005743 // mitochondrial inner membrane // inferred from electronic annotation /// 0016020 // membrane // inferred from electronic annotation /// 0016021 // integral to membrane // inferred from seque…	0000166 // nucleotide binding // inferred from electronic annotation /// 0005215 // transporter activity // traceable author statement /// 0005524 // ATP binding // inferred from electronic annotation /// 0005524 // ATP binding // traceable author statement /// 0016887 // ATPase activity // inferred from electronic annotation /// 0017111 // nucleoside-triphosphatase activity // inferred from elec…	chr7:150743987-150744869 (+) // 61.49 // q36.1
1555323_at	ABCB9	-0.10648	0.0678515	-0.408612	0.176659	-0.0432882	-0.383784	0.00337315	-0.236836	0.143687	0.211721	-0.00689983	0.0919886	0.151418	0.038166	0.13588	0.39473	-0.143701	-0.00337315	0.236305	-0.0779266	-0.0829291	-0.15961	0.0997186	-0.178597	0.781045	-0.415653	0.0265083	ABCB9	23457	0001916 // positive regulation of T cell mediated cytotoxicity // inferred from sequence or structural similarity /// 0002474 // antigen processing and presentation of peptide antigen via MHC class I // inferred from direct assay /// 0006810 // transport // inferred from electronic annotation /// 0015031 // protein transport // inferred from electronic annotation /// 0015833 // peptide transport …	0005764 // lysosome // inferred from electronic annotation /// 0005765 // lysosomal membrane // inferred from direct assay /// 0005765 // lysosomal membrane // inferred from electronic annotation /// 0005769 // early endosome // inferred from direct assay /// 0005783 // endoplasmic reticulum // inferred from direct assay /// 0005783 // endoplasmic reticulum // inferred from electronic annotation …	0000166 // nucleotide binding // inferred from electronic annotation /// 0005524 // ATP binding // inferred from direct assay /// 0005524 // ATP binding // inferred from electronic annotation /// 0015421 // oligopeptide-transporting ATPase activity // inferred from sequence or structural similarity /// 0015440 // peptide-transporting ATPase activity // inferred from direct assay /// 0016887 // AT…	chr12:123424109-123444808 (-) // 74.41 // q24.31
207321_s_at	ABCB9	0.00377989	0.304079	0.185056	-0.0496736	0.173964	-0.441527	-0.154088	0.393291	-0.00377989	0.713928	0.599797	-0.67129	-0.15061	-0.397129	0.239701	0.344586	0.7978	0.0431142	0.790326	-0.808323	-0.270716	-0.964262	0.386985	-0.144444	-0.146085	-0.662983	-0.699382	ABCB9	23457	0001916 // positive regulation of T cell mediated cytotoxicity // inferred from sequence or structural similarity /// 0002474 // antigen processing and presentation of peptide antigen via MHC class I // inferred from direct assay /// 0006810 // transport // inferred from electronic annotation /// 0015031 // protein transport // inferred from electronic annotation /// 0015833 // peptide transport …	0005764 // lysosome // inferred from electronic annotation /// 0005765 // lysosomal membrane // inferred from direct assay /// 0005765 // lysosomal membrane // inferred from electronic annotation /// 0005769 // early endosome // inferred from direct assay /// 0005783 // endoplasmic reticulum // inferred from direct assay /// 0005783 // endoplasmic reticulum // inferred from electronic annotation …	0000166 // nucleotide binding // inferred from electronic annotation /// 0005524 // ATP binding // inferred from direct assay /// 0005524 // ATP binding // inferred from electronic annotation /// 0015421 // oligopeptide-transporting ATPase activity // inferred from sequence or structural similarity /// 0015440 // peptide-transporting ATPase activity // inferred from direct assay /// 0016887 // AT…	chr12:123413540-123451032 (-) // 99.57 // q24.31
214209_s_at	ABCB9	-0.332923	0.0433388	0.0728693	0.171335	0.245228	-0.570919	-0.0809574	0.0435495	-0.714811	0.326918	0.878773	-0.033576	0.0933571	-0.122476	0.586248	0.170556	0.904891	-0.112226	1.05862	-1.72542	-0.394322	-1.7678	0.033576	-1.41261	-0.525994	-1.93433	-1.08205	ABCB9	23457	0001916 // positive regulation of T cell mediated cytotoxicity // inferred from sequence or structural similarity /// 0002474 // antigen processing and presentation of peptide antigen via MHC class I // inferred from direct assay /// 0006810 // transport // inferred from electronic annotation /// 0015031 // protein transport // inferred from electronic annotation /// 0015833 // peptide transport …	0005764 // lysosome // inferred from electronic annotation /// 0005765 // lysosomal membrane // inferred from direct assay /// 0005765 // lysosomal membrane // inferred from electronic annotation /// 0005769 // early endosome // inferred from direct assay /// 0005783 // endoplasmic reticulum // inferred from direct assay /// 0005783 // endoplasmic reticulum // inferred from electronic annotation …	0000166 // nucleotide binding // inferred from electronic annotation /// 0005524 // ATP binding // inferred from direct assay /// 0005524 // ATP binding // inferred from electronic annotation /// 0015421 // oligopeptide-transporting ATPase activity // inferred from sequence or structural similarity /// 0015440 // peptide-transporting ATPase activity // inferred from direct assay /// 0016887 // AT…	chr12:123413540-123414039 (-) // 97.08 // q24.31
202804_at	ABCC1	0.307166	0.444126	0.323692	0.0575328	-0.458562	-0.464084	0.98859	1.36132	2.35133	-0.217354	-0.264128	-0.0575333	0.600696	-1.08468	-0.326013	0.14449	-0.0930886	0.45077	-0.66991	-0.552544	-0.306818	0.145771	0.455048	-0.0840254	-0.241003	0.684255	-0.428632	ABCC1	4363	0006810 // transport // traceable author statement /// 0006810 // transport // inferred from electronic annotation /// 0006810 // transport // non-traceable author statement /// 0006855 // drug transmembrane transport // inferred from electronic annotation /// 0006979 // response to oxidative stress // inferred from electronic annotation /// 0015911 // plasma membrane long-chain fatty acid transp…	0005624 // membrane fraction // traceable author statement /// 0005737 // cytoplasm // inferred from electronic annotation /// 0005886 // plasma membrane // not recorded /// 0005886 // plasma membrane // inferred from electronic annotation /// 0005887 // integral to plasma membrane // traceable author statement /// 0005887 // integral to plasma membrane // inferred from electronic annotation /// …	0000166 // nucleotide binding // inferred from electronic annotation /// 0004409 // homoaconitate hydratase activity // non-traceable author statement /// 0005215 // transporter activity // inferred from electronic annotation /// 0005215 // transporter activity // traceable author statement /// 0005324 // long-chain fatty acid transporter activity // inferred from electronic annotation /// 000552…	chr16:16043433-16236914 (+) // 97.01 // p13.11
202805_s_at	ABCC1	-0.199577	0.0297089	0.0701551	0.0625958	-0.0883789	-0.590504	0.355548	0.429646	2.1589	0.021131	-0.198941	0.112301	-0.021131	-0.400022	-1.04207	-0.323288	-0.217007	-0.370356	-0.400744	-0.519071	0.165773	0.202591	0.238455	-0.152122	0.115057	0.211648	-0.166955	ABCC1	4363	0006810 // transport // traceable author statement /// 0006810 // transport // inferred from electronic annotation /// 0006810 // transport // non-traceable author statement /// 0006855 // drug transmembrane transport // inferred from electronic annotation /// 0006979 // response to oxidative stress // inferred from electronic annotation /// 0015911 // plasma membrane long-chain fatty acid transp…	0005624 // membrane fraction // traceable author statement /// 0005737 // cytoplasm // inferred from electronic annotation /// 0005886 // plasma membrane // not recorded /// 0005886 // plasma membrane // inferred from electronic annotation /// 0005887 // integral to plasma membrane // traceable author statement /// 0005887 // integral to plasma membrane // inferred from electronic annotation /// …	0000166 // nucleotide binding // inferred from electronic annotation /// 0004409 // homoaconitate hydratase activity // non-traceable author statement /// 0005215 // transporter activity // inferred from electronic annotation /// 0005215 // transporter activity // traceable author statement /// 0005324 // long-chain fatty acid transporter activity // inferred from electronic annotation /// 000552…	chr16:16043433-16236273 (+) // 97.86 // p13.11
213485_s_at	ABCC10	0.289084	0.724086	0.889943	-0.177228	-0.000142574	0.0697341	-0.0846243	-0.285073	0.420375	-1.14072	0.000142097	-0.703804	0.0169973	-0.0254588	-0.227995	-0.781655	-0.699758	0.56006	-0.595583	0.0621357	0.616394	0.18088	-0.387005	0.147212	0.567925	-0.160365	-0.273503	ABCC10	89845	0006810 // transport // inferred from electronic annotation /// 0055085 // transmembrane transport // inferred from electronic annotation	0005886 // plasma membrane // inferred from electronic annotation /// 0016020 // membrane // inferred from electronic annotation /// 0016021 // integral to membrane // inferred from electronic annotation	0000166 // nucleotide binding // inferred from electronic annotation /// 0005524 // ATP binding // inferred from electronic annotation /// 0016887 // ATPase activity // inferred from electronic annotation /// 0017111 // nucleoside-triphosphatase activity // inferred from electronic annotation /// 0042626 // ATPase activity, coupled to transmembrane movement of substances // inferred from electron…	chr6:43395291-43418160 (+) // 99.27 // p21.1
215873_x_at	ABCC10	0.409186	0.807499	0.864069	0.0642748	0.18498	0.0794158	-0.113424	-0.0209613	0.851676	-0.155565	-0.0841064	-0.729859	-0.029335	0.110086	-0.200555	-0.429081	-0.283321	0.795695	-0.295286	-0.0383201	0.689233	-0.140404	-0.464473	0.568896	0.959573	0.0209613	0.111632	ABCC10	89845	0006810 // transport // inferred from electronic annotation /// 0055085 // transmembrane transport // inferred from electronic annotation	0005886 // plasma membrane // inferred from electronic annotation /// 0016020 // membrane // inferred from electronic annotation /// 0016021 // integral to membrane // inferred from electronic annotation	0000166 // nucleotide binding // inferred from electronic annotation /// 0005524 // ATP binding // inferred from electronic annotation /// 0016887 // ATPase activity // inferred from electronic annotation /// 0017111 // nucleoside-triphosphatase activity // inferred from electronic annotation /// 0042626 // ATPase activity, coupled to transmembrane movement of substances // inferred from electron…	chr6:43403535-43418160 (+) // 89.55 // p21.1
1554911_at	ABCC11	-0.035306	-0.157266	-0.0996695	-0.164654	0.182303	-0.157266	-0.0153961	-0.0902004	0.0232201	-0.124696	0.306292	0.288094	0.298401	0.248063	0.124156	-0.051899	-0.0127392	0.0303192	0.0229483	0.0830765	-0.0306168	0.273421	0.431213	0.0471263	0.00644016	-0.0571237	-0.00644016	ABCC11	85320	0006810 // transport // inferred from electronic annotation /// 0055085 // transmembrane transport // inferred from electronic annotation	0016020 // membrane // inferred from electronic annotation /// 0016021 // integral to membrane // inferred from electronic annotation	0000166 // nucleotide binding // inferred from electronic annotation /// 0005524 // ATP binding // inferred from electronic annotation /// 0016887 // ATPase activity // inferred from electronic annotation /// 0017111 // nucleoside-triphosphatase activity // inferred from electronic annotation /// 0042626 // ATPase activity, coupled to transmembrane movement of substances // inferred from electron…	chr16:48243773-48286225 (-) // 64.08 // q12.1
224146_s_at	ABCC11	-0.221454	-0.214708	-0.166877	0.0466626	-0.238853	-0.0877237	0.229547	-0.00943208	0.781045	0.0543852	0.268592	-0.142913	0.202144	-0.0818429	0.0135517	-0.126121	-0.0518377	-0.123005	0.00943184	0.174672	-0.015975	0.0642676	-0.0382919	0.122972	0.506052	-0.246062	0.165251	ABCC11	85320	0006810 // transport // inferred from electronic annotation /// 0055085 // transmembrane transport // inferred from electronic annotation	0016020 // membrane // inferred from electronic annotation /// 0016021 // integral to membrane // inferred from electronic annotation	0000166 // nucleotide binding // inferred from electronic annotation /// 0005524 // ATP binding // inferred from electronic annotation /// 0016887 // ATPase activity // inferred from electronic annotation /// 0017111 // nucleoside-triphosphatase activity // inferred from electronic annotation /// 0042626 // ATPase activity, coupled to transmembrane movement of substances // inferred from electron…	chr16:48200940-48281305 (-) // 99.55 // q12.1
1552590_a_at	ABCC12	-0.141528	-0.217415	-0.0653729	0.27911	-0.0115485	-0.130925	-0.125805	-0.0325329	0.0968671	0.28459	-0.000883579	0.186018	0.0816133	-0.160074	-0.057035	0.366474	0.265207	0.0536628	-0.00644565	-0.192695	0.0977068	0.11306	0.13249	-0.142562	0.362841	0.000883579	-0.160347	ABCC12	94160	0006810 // transport // inferred from electronic annotation /// 0055085 // transmembrane transport // inferred from electronic annotation	0005739 // mitochondrion // inferred from electronic annotation /// 0016020 // membrane // inferred from electronic annotation /// 0016021 // integral to membrane // inferred from electronic annotation	0000166 // nucleotide binding // inferred from electronic annotation /// 0005524 // ATP binding // inferred from electronic annotation /// 0016887 // ATPase activity // inferred from electronic annotation /// 0017111 // nucleoside-triphosphatase activity // inferred from electronic annotation /// 0042626 // ATPase activity, coupled to transmembrane movement of substances // inferred from electron…	chr16:48116883-48180681 (-) // 99.35 // q12.1
1553410_a_at	ABCC12	0.681802	0.113723	0.32599	-0.203786	0.212526	-0.485878	-0.171495	-0.267947	-0.124978	0.553025	0.480082	0.0600381	0.0580769	-0.215401	0.217442	-0.230663	1.30592	-0.01741	0.156495	0.0174098	-0.30409	-0.13039	-0.270779	-0.281991	0.144157	-0.267615	-0.063705	ABCC12	94160	0006810 // transport // inferred from electronic annotation /// 0055085 // transmembrane transport // inferred from electronic annotation	0005739 // mitochondrion // inferred from electronic annotation /// 0016020 // membrane // inferred from electronic annotation /// 0016021 // integral to membrane // inferred from electronic annotation	0000166 // nucleotide binding // inferred from electronic annotation /// 0005524 // ATP binding // inferred from electronic annotation /// 0016887 // ATPase activity // inferred from electronic annotation /// 0017111 // nucleoside-triphosphatase activity // inferred from electronic annotation /// 0042626 // ATPase activity, coupled to transmembrane movement of substances // inferred from electron…	chr16:48116883-48180681 (-) // 99.39 // q12.1
1552582_at	ABCC13	-0.150526	-0.191718	-0.341228	-0.16645	0.0571356	0.0927107	-0.200716	0.350087	0.576644	-0.0526335	0.0443432	0.0360036	-0.0355744	0.0334148	0.0355744	0.161466	-0.213827	-0.234993	0.104632	-0.265987	0.279489	-0.073199	0.220336	-0.111564	0.284765	-0.22569	0.17641	ABCC13	150000	0006810 // transport // inferred from electronic annotation /// 0055085 // transmembrane transport // inferred from electronic annotation	0005634 // nucleus // non-traceable author statement /// 0016020 // membrane // inferred from electronic annotation /// 0016021 // integral to membrane // inferred from electronic annotation	0005524 // ATP binding // inferred from electronic annotation /// 0042626 // ATPase activity, coupled to transmembrane movement of substances // inferred from electronic annotation	chr21:15646119-15663704 (+) // 98.06 // q11.2
1552583_s_at	ABCC13	0.0643668	-0.153255	0.148801	-0.156369	-0.0780721	0.0200424	0.0835676	-0.168914	-0.0917795	0.105384	0.162233	0.0981145	0.024622	-0.0948441	0.0573859	-0.213115	0.100489	-0.0417924	-0.00566506	0.0251646	-0.198396	-0.000956059	0.382844	-0.145073	-0.103035	-0.168036	0.000956059	ABCC13	150000	0006810 // transport // inferred from electronic annotation /// 0055085 // transmembrane transport // inferred from electronic annotation	0005634 // nucleus // non-traceable author statement /// 0016020 // membrane // inferred from electronic annotation /// 0016021 // integral to membrane // inferred from electronic annotation	0005524 // ATP binding // inferred from electronic annotation /// 0042626 // ATPase activity, coupled to transmembrane movement of substances // inferred from electronic annotation	chr21:15646119-15663704 (+) // 98.06 // q11.2
1555265_at	ABCC13	-0.0162854	0.00305986	-0.189286	-0.0632033	-0.0474229	-0.124268	0.119047	0.187012	0.530315	-0.103182	0.0714436	0.156771	-0.0750978	-0.0201361	-0.0709941	-0.0698113	0.150325	-0.0873084	0.0963433	-0.03548	0.027986	0.124067	0.0889254	-0.00586987	0.51651	-0.0030601	0.169346	ABCC13	150000	0006810 // transport // inferred from electronic annotation /// 0055085 // transmembrane transport // inferred from electronic annotation	0005634 // nucleus // non-traceable author statement /// 0016020 // membrane // inferred from electronic annotation /// 0016021 // integral to membrane // inferred from electronic annotation	0005524 // ATP binding // inferred from electronic annotation /// 0042626 // ATPase activity, coupled to transmembrane movement of substances // inferred from electronic annotation	chr21:15646119-15710323 (+) // 93.33 // q11.2
233371_at	ABCC13	0.097342	0.097342	0.436538	-0.22925	0.0311437	0.0302391	-0.0622363	-0.17935	-0.000955105	0.299167	-0.00624228	-0.146709	0.000954866	0.177902	0.0627418	0.30102	0.168409	-0.171901	0.181808	-0.214265	-0.198505	-0.23383	0.0965848	-0.172641	-0.175722	0.127933	-0.104464	ABCC13	150000	0006810 // transport // inferred from electronic annotation /// 0055085 // transmembrane transport // inferred from electronic annotation	0005634 // nucleus // non-traceable author statement /// 0016020 // membrane // inferred from electronic annotation /// 0016021 // integral to membrane // inferred from electronic annotation	0005524 // ATP binding // inferred from electronic annotation /// 0042626 // ATPase activity, coupled to transmembrane movement of substances // inferred from electronic annotation	chr21:15646264-15672006 (+) // 99.8 // q11.2
206155_at	ABCC2	-0.228388	0.0689123	0.0919218	-0.0208764	-0.00543499	-0.135585	0.132631	0.219814	0.203757	0.00543499	-0.186567	0.346562	-0.186719	-0.0372889	0.0730534	-0.0055542	-0.226226	0.298043	0.0675476	-0.0471196	-0.245156	-0.0632815	0.243403	-0.0548608	-0.179364	0.0689123	0.0912459	ABCC2	1244	0006810 // transport // traceable author statement /// 0006810 // transport // inferred from electronic annotation /// 0055085 // transmembrane transport // inferred from electronic annotation	0005624 // membrane fraction // inferred from electronic annotation /// 0005887 // integral to plasma membrane // inferred from electronic annotation /// 0005887 // integral to plasma membrane // traceable author statement /// 0016020 // membrane // inferred from electronic annotation /// 0016021 // integral to membrane // inferred from electronic annotation /// 0016324 // apical plasma membrane …	0000166 // nucleotide binding // inferred from electronic annotation /// 0005215 // transporter activity // inferred from electronic annotation /// 0005515 // protein binding // inferred from electronic annotation /// 0005524 // ATP binding // inferred from electronic annotation /// 0008514 // organic anion transmembrane transporter activity // traceable author statement /// 0016887 // ATPase act…	chr10:101542572-101611581 (+) // 96.28 // q24.2
208161_s_at	ABCC3	-2.15294	-2.165	-2.21255	-0.0252619	1.18857	-1.6316	0.748321	1.70555	-0.119371	-1.27737	0.0252619	-1.65886	-1.59385	-3.04022	-1.75062	0.101961	-1.21918	-1.54113	-0.897576	2.86919	3.84682	1.88522	3.43423	4.16256	3.70279	2.93198	2.77683	ABCC3	8714	0006810 // transport // traceable author statement /// 0006810 // transport // inferred from electronic annotation /// 0055085 // transmembrane transport // inferred from electronic annotation	0005624 // membrane fraction // traceable author statement /// 0005887 // integral to plasma membrane // traceable author statement /// 0016020 // membrane // inferred from electronic annotation /// 0016021 // integral to membrane // inferred from electronic annotation	0000166 // nucleotide binding // inferred from electronic annotation /// 0005215 // transporter activity // inferred from electronic annotation /// 0005524 // ATP binding // inferred from electronic annotation /// 0005524 // ATP binding // traceable author statement /// 0008514 // organic anion transmembrane transporter activity // traceable author statement /// 0016887 // ATPase activity // infe…	chr17:48712227-48769062 (+) // 97.26 // q21.33
209641_s_at	ABCC3	-0.771965	-1.18158	-0.910611	0.0167604	1.01626	-0.75495	-0.0167604	1.41155	-0.241727	-0.888629	0.0705614	-0.574758	-0.698402	-2.54107	-0.688097	0.202983	-0.601107	-0.700021	-0.711986	2.6355	3.13792	1.09024	3.09838	3.98152	3.66974	2.72836	2.01588	ABCC3	8714	0006810 // transport // traceable author statement /// 0006810 // transport // inferred from electronic annotation /// 0055085 // transmembrane transport // inferred from electronic annotation	0005624 // membrane fraction // traceable author statement /// 0005887 // integral to plasma membrane // traceable author statement /// 0016020 // membrane // inferred from electronic annotation /// 0016021 // integral to membrane // inferred from electronic annotation	0000166 // nucleotide binding // inferred from electronic annotation /// 0005215 // transporter activity // inferred from electronic annotation /// 0005524 // ATP binding // inferred from electronic annotation /// 0005524 // ATP binding // traceable author statement /// 0008514 // organic anion transmembrane transporter activity // traceable author statement /// 0016887 // ATPase activity // infe…	chr17:48712227-48768646 (+) // 99.48 // q21.33
214979_at	ABCC3	-0.503078	-0.448652	-0.169834	0.0683768	-0.0772176	-0.379478	-0.0675445	0.153094	0.0161192	-0.234308	-0.0946305	0.4474	0.0249987	-0.06089	-0.0161192	-0.188443	-0.171236	-0.205005	-0.106852	0.326402	0.867258	0.604121	0.251388	0.567368	0.998029	0.231546	0.38662	ABCC3	8714	0006810 // transport // traceable author statement /// 0006810 // transport // inferred from electronic annotation /// 0055085 // transmembrane transport // inferred from electronic annotation	0005624 // membrane fraction // traceable author statement /// 0005887 // integral to plasma membrane // traceable author statement /// 0016020 // membrane // inferred from electronic annotation /// 0016021 // integral to membrane // inferred from electronic annotation	0000166 // nucleotide binding // inferred from electronic annotation /// 0005215 // transporter activity // inferred from electronic annotation /// 0005524 // ATP binding // inferred from electronic annotation /// 0005524 // ATP binding // traceable author statement /// 0008514 // organic anion transmembrane transporter activity // traceable author statement /// 0016887 // ATPase activity // infe…	chr17:48766882-49193093 (+) // 64.48 // q21.33
230682_x_at	ABCC3	-1.40813	-1.4871	-0.959705	-0.00903702	0.146084	-0.979047	0.26669	0.717904	-0.222837	-0.507737	0.00903654	-0.554016	-0.195889	-1.92486	-0.894218	0.23636	-0.75947	-0.700645	-0.944814	1.63597	2.26036	0.8014	2.6327	3.71687	4.00853	1.23445	1.53218	ABCC3	8714	0006810 // transport // traceable author statement /// 0006810 // transport // inferred from electronic annotation /// 0055085 // transmembrane transport // inferred from electronic annotation	0005624 // membrane fraction // traceable author statement /// 0005887 // integral to plasma membrane // traceable author statement /// 0016020 // membrane // inferred from electronic annotation /// 0016021 // integral to membrane // inferred from electronic annotation	0000166 // nucleotide binding // inferred from electronic annotation /// 0005215 // transporter activity // inferred from electronic annotation /// 0005524 // ATP binding // inferred from electronic annotation /// 0005524 // ATP binding // traceable author statement /// 0008514 // organic anion transmembrane transporter activity // traceable author statement /// 0016887 // ATPase activity // infe…	chr17:48755167-48755714 (+) // 97.33 // q21.33
239217_x_at	ABCC3	0.00310373	-0.559304	-0.358974	-0.392649	-0.228609	-0.226362	-0.13006	0.188359	0.839371	-0.348576	-0.180127	-0.00310373	-0.0127959	-0.813775	-0.100461	0.25677	0.204069	-0.255989	-0.188781	0.698937	0.8064	0.39111	0.961369	0.995662	1.46416	0.197517	1.02175	ABCC3	8714	0006810 // transport // traceable author statement /// 0006810 // transport // inferred from electronic annotation /// 0055085 // transmembrane transport // inferred from electronic annotation	0005624 // membrane fraction // traceable author statement /// 0005887 // integral to plasma membrane // traceable author statement /// 0016020 // membrane // inferred from electronic annotation /// 0016021 // integral to membrane // inferred from electronic annotation	0000166 // nucleotide binding // inferred from electronic annotation /// 0005215 // transporter activity // inferred from electronic annotation /// 0005524 // ATP binding // inferred from electronic annotation /// 0005524 // ATP binding // traceable author statement /// 0008514 // organic anion transmembrane transporter activity // traceable author statement /// 0016887 // ATPase activity // infe…	chr17:48744911-48745288 (+) // 76.47 // q21.33
1554918_a_at	ABCC4	0.0092833	-0.328045	0.0854888	1.35704	-0.375792	-0.0630026	-0.00928354	0.476999	-0.260291	0.289892	-0.289055	0.063679	-0.0927377	-0.63707	-0.458923	-0.407299	-0.51157	-0.450558	-0.419551	1.15157	-0.056942	0.0846412	0.746096	0.911517	0.259799	0.58858	0.925042	ABCC4	10257	0006810 // transport // inferred from electronic annotation /// 0006811 // ion transport // inferred from electronic annotation /// 0055085 // transmembrane transport // inferred from electronic annotation	0005624 // membrane fraction // inferred from direct assay /// 0005886 // plasma membrane // inferred from direct assay /// 0016020 // membrane // inferred from electronic annotation /// 0016021 // integral to membrane // inferred from electronic annotation /// 0031088 // platelet dense granule membrane // not recorded /// 0031088 // platelet dense granule membrane // inferred from direct assay	0000166 // nucleotide binding // inferred from electronic annotation /// 0005254 // chloride channel activity // inferred from electronic annotation /// 0005524 // ATP binding // inferred from electronic annotation /// 0015662 // ATPase activity, coupled to transmembrane movement of ions, phosphorylative mechanism // not recorded /// 0016404 // 15-hydroxyprostaglandin dehydrogenase (NAD+) activit…	chr13:95768175-95953670 (-) // 89.24 // q32.1
1555039_a_at	ABCC4	-0.134938	-0.00194144	0.16816	0.855024	-0.358981	-0.392409	-0.156009	-0.237869	-0.127897	0.555773	0.02616	0.484976	-0.0160518	-0.0030489	-0.127897	0.0126328	0.019877	0.0388689	0.00194144	0.492324	-0.153357	-0.234951	0.395132	-0.016263	0.450124	0.138632	-0.219648	ABCC4	10257	0006810 // transport // inferred from electronic annotation /// 0006811 // ion transport // inferred from electronic annotation /// 0055085 // transmembrane transport // inferred from electronic annotation	0005624 // membrane fraction // inferred from direct assay /// 0005886 // plasma membrane // inferred from direct assay /// 0016020 // membrane // inferred from electronic annotation /// 0016021 // integral to membrane // inferred from electronic annotation /// 0031088 // platelet dense granule membrane // not recorded /// 0031088 // platelet dense granule membrane // inferred from direct assay	0000166 // nucleotide binding // inferred from electronic annotation /// 0005254 // chloride channel activity // inferred from electronic annotation /// 0005524 // ATP binding // inferred from electronic annotation /// 0015662 // ATPase activity, coupled to transmembrane movement of ions, phosphorylative mechanism // not recorded /// 0016404 // 15-hydroxyprostaglandin dehydrogenase (NAD+) activit…	chr13:95818476-95953589 (-) // 86.09 // q32.1
203196_at	ABCC4	0.142509	0.0250854	-0.0250854	1.28861	-0.570202	0.369393	0.520314	0.525643	-0.314769	-0.132436	-0.58882	-0.158131	0.371025	-0.567953	-0.792942	0.655692	-0.5512	-1.20463	-1.05595	0.825035	-0.32117	-0.360456	0.619651	0.350273	-0.911002	0.992003	0.952595	ABCC4	10257	0006810 // transport // inferred from electronic annotation /// 0006811 // ion transport // inferred from electronic annotation /// 0055085 // transmembrane transport // inferred from electronic annotation	0005624 // membrane fraction // inferred from direct assay /// 0005886 // plasma membrane // inferred from direct assay /// 0016020 // membrane // inferred from electronic annotation /// 0016021 // integral to membrane // inferred from electronic annotation /// 0031088 // platelet dense granule membrane // not recorded /// 0031088 // platelet dense granule membrane // inferred from direct assay	0000166 // nucleotide binding // inferred from electronic annotation /// 0005254 // chloride channel activity // inferred from electronic annotation /// 0005524 // ATP binding // inferred from electronic annotation /// 0015662 // ATPase activity, coupled to transmembrane movement of ions, phosphorylative mechanism // not recorded /// 0016404 // 15-hydroxyprostaglandin dehydrogenase (NAD+) activit…	chr13:95672089-95953683 (-) // 98.2 // q32.1
243928_s_at	ABCC4	0.297664	0.0272586	-0.136554	-0.154458	-0.0992122	-0.114041	0.592242	-0.114032	-0.455521	-0.44829	-0.0539107	0.0920525	-0.0178628	0.228783	-0.198156	-0.0430689	0.100323	0.0318375	0.207082	0.105965	0.0775313	0.0947042	0.203531	0.0156574	-0.192506	-0.0156577	0.0505366	ABCC4	10257	0006810 // transport // inferred from electronic annotation /// 0006811 // ion transport // inferred from electronic annotation /// 0055085 // transmembrane transport // inferred from electronic annotation	0005624 // membrane fraction // inferred from direct assay /// 0005886 // plasma membrane // inferred from direct assay /// 0016020 // membrane // inferred from electronic annotation /// 0016021 // integral to membrane // inferred from electronic annotation /// 0031088 // platelet dense granule membrane // not recorded /// 0031088 // platelet dense granule membrane // inferred from direct assay	0000166 // nucleotide binding // inferred from electronic annotation /// 0005254 // chloride channel activity // inferred from electronic annotation /// 0005524 // ATP binding // inferred from electronic annotation /// 0015662 // ATPase activity, coupled to transmembrane movement of ions, phosphorylative mechanism // not recorded /// 0016404 // 15-hydroxyprostaglandin dehydrogenase (NAD+) activit…	chr13:95727089-95727486 (-) // 47.88 // q32.1
1558460_at	ABCC5	-0.172272	-0.229201	-0.306542	0.0458379	-0.0762005	0.255273	0.0875912	0.385489	0.139408	-0.103078	0.348277	-0.0019412	-0.00963879	0.221924	-0.326566	0.0019412	-0.014209	-0.149647	-0.149647	0.0249496	0.298455	0.45764	0.00975347	0.0736933	-0.00677872	0.0585389	-0.0761771	ABCC5	10057	0006810 // transport // traceable author statement /// 0006810 // transport // inferred from electronic annotation /// 0032496 // response to lipopolysaccharide // inferred from electronic annotation /// 0032868 // response to insulin stimulus // inferred from electronic annotation /// 0055085 // transmembrane transport // inferred from electronic annotation	0005624 // membrane fraction // inferred from direct assay /// 0005624 // membrane fraction // traceable author statement /// 0005887 // integral to plasma membrane // traceable author statement /// 0016020 // membrane // inferred from electronic annotation /// 0016021 // integral to membrane // inferred from electronic annotation /// 0048471 // perinuclear region of cytoplasm // inferred from el…	0000166 // nucleotide binding // inferred from electronic annotation /// 0005524 // ATP binding // inferred from electronic annotation /// 0005524 // ATP binding // traceable author statement /// 0008514 // organic anion transmembrane transporter activity // traceable author statement /// 0016887 // ATPase activity // inferred from electronic annotation /// 0017111 // nucleoside-triphosphatase ac…	chr3:183718170-183735725 (-) // 60.21 // q27.1
209380_s_at	ABCC5	-0.0203962	-0.0283327	-0.0410309	-0.0281973	0.276503	-0.274999	0.465193	-0.161455	0.724106	0.0882268	0.0487027	0.307145	-0.560021	0.736631	0.445094	-0.05898	0.634683	1.39217	0.483694	-0.0386276	0.514695	0.0203958	-0.199686	0.216536	-0.222862	-0.0838771	-0.0542388	ABCC5	10057	0006810 // transport // traceable author statement /// 0006810 // transport // inferred from electronic annotation /// 0032496 // response to lipopolysaccharide // inferred from electronic annotation /// 0032868 // response to insulin stimulus // inferred from electronic annotation /// 0055085 // transmembrane transport // inferred from electronic annotation	0005624 // membrane fraction // inferred from direct assay /// 0005624 // membrane fraction // traceable author statement /// 0005887 // integral to plasma membrane // traceable author statement /// 0016020 // membrane // inferred from electronic annotation /// 0016021 // integral to membrane // inferred from electronic annotation /// 0048471 // perinuclear region of cytoplasm // inferred from el…	0000166 // nucleotide binding // inferred from electronic annotation /// 0005524 // ATP binding // inferred from electronic annotation /// 0005524 // ATP binding // traceable author statement /// 0008514 // organic anion transmembrane transporter activity // traceable author statement /// 0016887 // ATPase activity // inferred from electronic annotation /// 0017111 // nucleoside-triphosphatase ac…	chr3:183637718-183735669 (-) // 98.32 // q27.1
226363_at	ABCC5	0.761567	1.14828	0.814108	0.395228	-0.0140505	0.689734	0.230295	-0.814798	-0.341599	-0.965166	-0.447099	0.776482	-0.819059	0.355532	-0.695583	-1.39657	-1.53373	0.941571	-1.70315	0.0140505	0.575006	0.0410213	-0.44642	0.129265	-0.704274	0.0808821	-0.490172	ABCC5	10057	0006810 // transport // traceable author statement /// 0006810 // transport // inferred from electronic annotation /// 0032496 // response to lipopolysaccharide // inferred from electronic annotation /// 0032868 // response to insulin stimulus // inferred from electronic annotation /// 0055085 // transmembrane transport // inferred from electronic annotation	0005624 // membrane fraction // inferred from direct assay /// 0005624 // membrane fraction // traceable author statement /// 0005887 // integral to plasma membrane // traceable author statement /// 0016020 // membrane // inferred from electronic annotation /// 0016021 // integral to membrane // inferred from electronic annotation /// 0048471 // perinuclear region of cytoplasm // inferred from el…	0000166 // nucleotide binding // inferred from electronic annotation /// 0005524 // ATP binding // inferred from electronic annotation /// 0005524 // ATP binding // traceable author statement /// 0008514 // organic anion transmembrane transporter activity // traceable author statement /// 0016887 // ATPase activity // inferred from electronic annotation /// 0017111 // nucleoside-triphosphatase ac…	chr3:183701540-183703272 (-) // 95.78 // q27.1
208480_s_at	ABCC6	-0.104931	-0.184448	-0.123175	-0.0522327	-0.121298	-0.205404	-0.0616701	0.106419	0.0941021	0.00628662	0.22056	0.505704	0.162636	0.242243	-0.026206	0.0389159	0.00628781	-0.0661719	0.211487	-0.22497	0.0612733	0.0878289	-0.0211284	-0.131021	-0.00628662	0.0736663	0.0979445	ABCC6	368	0006200 // ATP catabolic process // inferred from electronic annotation /// 0006810 // transport // traceable author statement /// 0006810 // transport // inferred from electronic annotation /// 0006810 // transport // non-traceable author statement /// 0007601 // visual perception // inferred from electronic annotation /// 0042493 // response to drug // traceable author statement /// 0050896 // …	0005624 // membrane fraction // inferred from electronic annotation /// 0005886 // plasma membrane // traceable author statement /// 0016020 // membrane // inferred from electronic annotation /// 0016021 // integral to membrane // inferred from electronic annotation /// 0016021 // integral to membrane // non-traceable author statement /// 0016324 // apical plasma membrane // inferred from electro…	0000166 // nucleotide binding // inferred from electronic annotation /// 0005215 // transporter activity // inferred from electronic annotation /// 0005215 // transporter activity // traceable author statement /// 0005524 // ATP binding // inferred from electronic annotation /// 0005524 // ATP binding // traceable author statement /// 0016887 // ATPase activity // inferred from electronic annotat…	chr16:16243989-16317314 (-) // 99.91 // p13.11
214033_at	ABCC6	-1.15689	-1.3126	-1.71824	-0.0822945	1.06643	1.34806	0.297891	0.394938	0.0822949	-0.681237	1.19488	-0.755852	0.140437	0.190732	-1.12809	-0.939678	-1.2493	-1.97472	-0.8599	0.133519	0.448507	0.71701	1.47353	0.986323	0.134963	-0.384985	-0.167075	ABCC6	368	0006200 // ATP catabolic process // inferred from electronic annotation /// 0006810 // transport // traceable author statement /// 0006810 // transport // inferred from electronic annotation /// 0006810 // transport // non-traceable author statement /// 0007601 // visual perception // inferred from electronic annotation /// 0042493 // response to drug // traceable author statement /// 0050896 // …	0005624 // membrane fraction // inferred from electronic annotation /// 0005886 // plasma membrane // traceable author statement /// 0016020 // membrane // inferred from electronic annotation /// 0016021 // integral to membrane // inferred from electronic annotation /// 0016021 // integral to membrane // non-traceable author statement /// 0016324 // apical plasma membrane // inferred from electro…	0000166 // nucleotide binding // inferred from electronic annotation /// 0005215 // transporter activity // inferred from electronic annotation /// 0005215 // transporter activity // traceable author statement /// 0005524 // ATP binding // inferred from electronic annotation /// 0005524 // ATP binding // traceable author statement /// 0016887 // ATPase activity // inferred from electronic annotat…	chr16:18582562-18584841 (+) // 84.32 // p12.3 /// chr16:16315046-16317326 (-) // 84.46 // p13.11 /// chr16:14916283-14918561 (-) // 84.18 // p13.11
215559_at	ABCC6	-0.409326	-0.613652	-0.454484	0.553876	-0.0381646	-0.322655	0.395452	0.249825	0.918926	0.040906	0.264232	-0.18829	0.640896	-0.192966	0.0896521	-0.0858571	-0.0413547	-0.180028	0.0381646	-0.0928011	0.51002	0.172882	0.547221	0.149024	-0.309399	-0.378398	-0.185703	ABCC6	368	0006200 // ATP catabolic process // inferred from electronic annotation /// 0006810 // transport // traceable author statement /// 0006810 // transport // inferred from electronic annotation /// 0006810 // transport // non-traceable author statement /// 0007601 // visual perception // inferred from electronic annotation /// 0042493 // response to drug // traceable author statement /// 0050896 // …	0005624 // membrane fraction // inferred from electronic annotation /// 0005886 // plasma membrane // traceable author statement /// 0016020 // membrane // inferred from electronic annotation /// 0016021 // integral to membrane // inferred from electronic annotation /// 0016021 // integral to membrane // non-traceable author statement /// 0016324 // apical plasma membrane // inferred from electro…	0000166 // nucleotide binding // inferred from electronic annotation /// 0005215 // transporter activity // inferred from electronic annotation /// 0005215 // transporter activity // traceable author statement /// 0005524 // ATP binding // inferred from electronic annotation /// 0005524 // ATP binding // traceable author statement /// 0016887 // ATPase activity // inferred from electronic annotat…	chr16:16243422-16259791 (-) // 77.33 // p13.11
236205_at	ABCC6P1	-0.163091	-0.155727	-0.603629	0.496722	0.341034	0.448562	-0.0493827	-0.391416	0.129312	-0.332408	-0.536193	-0.176339	-0.200343	0.0966864	-0.37367	0.0493825	-0.228457	-0.138076	-0.15663	0.189468	2.9158	1.19292	0.89042	1.14643	1.04481	0.234099	0.917155	ABCC6P1	653190	0006200 // ATP catabolic process // inferred from electronic annotation /// 0006810 // transport // inferred from electronic annotation /// 0055085 // transmembrane transport // inferred from electronic annotation	0005624 // membrane fraction // inferred from electronic annotation /// 0016021 // integral to membrane // inferred from electronic annotation /// 0016324 // apical plasma membrane // inferred from electronic annotation /// 0016328 // lateral plasma membrane // inferred from electronic annotation	0005524 // ATP binding // inferred from electronic annotation /// 0016887 // ATPase activity // inferred from electronic annotation /// 0042626 // ATPase activity, coupled to transmembrane movement of substances // inferred from electronic annotation	chr16:18604011-18609378 (+) // 76.77 // p12.3 /// chr16:16855033-16856322 (-) // 74.14 // p12.3
210245_at	ABCC8	-0.266109	-0.0313635	-0.212248	-0.592639	0.0398464	-0.301414	0.0898271	0.111134	-0.156125	0.0313635	0.146935	0.0440497	0.0734825	-0.111283	0.124675	0.450053	0.363824	0.190197	0.365303	0.0653181	-0.166954	-0.531774	-0.0420146	-0.471304	-0.0643668	-0.38456	-0.15851	ABCC8	6833	0005975 // carbohydrate metabolic process // non-traceable author statement /// 0006810 // transport // inferred from electronic annotation /// 0006813 // potassium ion transport // inferred from electronic annotation /// 0006813 // potassium ion transport // traceable author statement /// 0009268 // response to pH // inferred from electronic annotation /// 0010043 // response to zinc ion // infe…	0005886 // plasma membrane // inferred from electronic annotation /// 0016020 // membrane // inferred from electronic annotation /// 0016021 // integral to membrane // inferred from electronic annotation /// 0030672 // synaptic vesicle membrane // inferred from electronic annotation /// 0042383 // sarcolemma // inferred from electronic annotation	0000166 // nucleotide binding // inferred from electronic annotation /// 0004872 // receptor activity // inferred from electronic annotation /// 0005267 // potassium channel activity // inferred from electronic annotation /// 0005524 // ATP binding // inferred from electronic annotation /// 0005524 // ATP binding // traceable author statement /// 0008281 // sulfonylurea receptor activity // infer…	chr11:17414431-17498449 (+) // 98.0 // p15.1
210246_s_at	ABCC8	0.56949	-0.0882239	0.714796	-0.791199	-0.239543	0.56992	0.331484	0.00189495	-2.55963	0.790339	-2.41073	-1.91777	-0.118218	0.170501	-0.00189543	-1.04263	0.520877	2.06456	-0.348416	0.923036	-0.321114	-0.180713	-1.75189	0.964344	2.62837	0.589085	0.551942	ABCC8	6833	0005975 // carbohydrate metabolic process // non-traceable author statement /// 0006810 // transport // inferred from electronic annotation /// 0006813 // potassium ion transport // inferred from electronic annotation /// 0006813 // potassium ion transport // traceable author statement /// 0009268 // response to pH // inferred from electronic annotation /// 0010043 // response to zinc ion // infe…	0005886 // plasma membrane // inferred from electronic annotation /// 0016020 // membrane // inferred from electronic annotation /// 0016021 // integral to membrane // inferred from electronic annotation /// 0030672 // synaptic vesicle membrane // inferred from electronic annotation /// 0042383 // sarcolemma // inferred from electronic annotation	0000166 // nucleotide binding // inferred from electronic annotation /// 0004872 // receptor activity // inferred from electronic annotation /// 0005267 // potassium channel activity // inferred from electronic annotation /// 0005524 // ATP binding // inferred from electronic annotation /// 0005524 // ATP binding // traceable author statement /// 0008281 // sulfonylurea receptor activity // infer…	chr11:17414492-17498358 (-) // 99.94 // p15.1
1557374_at	ABCC9	0.14785	-0.0212286	0.00708723	0.61435	-0.377001	0.087121	0.740802	-0.225641	0.434618	-0.14853	1.2996	0.293564	0.367249	0.0961678	-0.163618	-0.024045	0.147499	-0.0855026	-0.186159	-0.196863	-0.249964	0.683382	0.0796881	-0.33589	-0.00708747	0.317851	-0.373493	ABCC9	10060	0006810 // transport // inferred from electronic annotation /// 0006813 // potassium ion transport // inferred from electronic annotation /// 0006813 // potassium ion transport // traceable author statement /// 0010107 // potassium ion import // inferred from sequence or structural similarity /// 0051607 // defense response to virus // inferred from mutant phenotype /// 0055085 // transmembrane t…	0005886 // plasma membrane // inferred from electronic annotation /// 0008282 // ATP-sensitive potassium channel complex // inferred from sequence or structural similarity /// 0016020 // membrane // inferred from electronic annotation /// 0016021 // integral to membrane // inferred from electronic annotation /// 0030017 // sarcomere // inferred from electronic annotation	0000166 // nucleotide binding // inferred from electronic annotation /// 0004872 // receptor activity // inferred from electronic annotation /// 0005215 // transporter activity // traceable author statement /// 0005524 // ATP binding // inferred from electronic annotation /// 0008281 // sulfonylurea receptor activity // inferred from sequence or structural similarity /// 0008281 // sulfonylurea r…	chr12:22076907-22094163 (-) // 52.52 // p12.1
208462_s_at	ABCC9	-0.272289	-0.230459	-0.0869267	-0.139406	0.0668356	-0.0218809	-0.0361946	0.053725	0.236004	0.0614502	-0.0356774	0.144238	0.0218809	-0.238007	0.0824134	0.0305338	-0.124053	-0.101971	-0.1077	-0.0945098	-0.207539	-0.19405	0.145645	0.194699	0.340269	0.0747631	0.0797045	ABCC9	10060	0006810 // transport // inferred from electronic annotation /// 0006813 // potassium ion transport // inferred from electronic annotation /// 0006813 // potassium ion transport // traceable author statement /// 0010107 // potassium ion import // inferred from sequence or structural similarity /// 0051607 // defense response to virus // inferred from mutant phenotype /// 0055085 // transmembrane t…	0005886 // plasma membrane // inferred from electronic annotation /// 0008282 // ATP-sensitive potassium channel complex // inferred from sequence or structural similarity /// 0016020 // membrane // inferred from electronic annotation /// 0016021 // integral to membrane // inferred from electronic annotation /// 0030017 // sarcomere // inferred from electronic annotation	0000166 // nucleotide binding // inferred from electronic annotation /// 0004872 // receptor activity // inferred from electronic annotation /// 0005215 // transporter activity // traceable author statement /// 0005524 // ATP binding // inferred from electronic annotation /// 0008281 // sulfonylurea receptor activity // inferred from sequence or structural similarity /// 0008281 // sulfonylurea r…	chr12:21958107-22089608 (-) // 99.83 // p12.1
208561_at	ABCC9	-0.0188532	-0.0579011	0.293581	0.677364	-0.341786	0.0641954	0.415234	0.37432	0.930349	0.659771	0.261817	-0.320318	0.0188534	0.598839	0.029603	-0.082454	0.0432904	-0.32143	-0.229992	-0.132432	-0.0740826	0.122947	-0.368891	-0.0524755	-0.419018	0.37417	-0.268407	ABCC9	10060	0006810 // transport // inferred from electronic annotation /// 0006813 // potassium ion transport // inferred from electronic annotation /// 0006813 // potassium ion transport // traceable author statement /// 0010107 // potassium ion import // inferred from sequence or structural similarity /// 0051607 // defense response to virus // inferred from mutant phenotype /// 0055085 // transmembrane t…	0005886 // plasma membrane // inferred from electronic annotation /// 0008282 // ATP-sensitive potassium channel complex // inferred from sequence or structural similarity /// 0016020 // membrane // inferred from electronic annotation /// 0016021 // integral to membrane // inferred from electronic annotation /// 0030017 // sarcomere // inferred from electronic annotation	0000166 // nucleotide binding // inferred from electronic annotation /// 0004872 // receptor activity // inferred from electronic annotation /// 0005215 // transporter activity // traceable author statement /// 0005524 // ATP binding // inferred from electronic annotation /// 0008281 // sulfonylurea receptor activity // inferred from sequence or structural similarity /// 0008281 // sulfonylurea r…	chr12:21953977-22089608 (-) // 99.76 // p12.1
208562_s_at	ABCC9	0.270903	-0.0817442	0.394725	0.250783	-0.248555	-0.0292125	0.147667	0.188475	0.370047	0.272192	0.242776	-0.0977335	-0.126683	0.0929942	-0.0507307	-0.144968	0.170092	-0.136571	0.0292125	-0.336969	-0.324444	-0.246613	-0.329018	0.0652351	0.362989	0.287838	-0.519922	ABCC9	10060	0006810 // transport // inferred from electronic annotation /// 0006813 // potassium ion transport // inferred from electronic annotation /// 0006813 // potassium ion transport // traceable author statement /// 0010107 // potassium ion import // inferred from sequence or structural similarity /// 0051607 // defense response to virus // inferred from mutant phenotype /// 0055085 // transmembrane t…	0005886 // plasma membrane // inferred from electronic annotation /// 0008282 // ATP-sensitive potassium channel complex // inferred from sequence or structural similarity /// 0016020 // membrane // inferred from electronic annotation /// 0016021 // integral to membrane // inferred from electronic annotation /// 0030017 // sarcomere // inferred from electronic annotation	0000166 // nucleotide binding // inferred from electronic annotation /// 0004872 // receptor activity // inferred from electronic annotation /// 0005215 // transporter activity // traceable author statement /// 0005524 // ATP binding // inferred from electronic annotation /// 0008281 // sulfonylurea receptor activity // inferred from sequence or structural similarity /// 0008281 // sulfonylurea r…	chr12:21953977-22089608 (-) // 99.76 // p12.1
235578_at	ABCC9	-0.158525	-0.154071	0.312046	-0.18854	-0.0383396	0.199665	0.199044	0.206957	-0.121751	-0.258017	0.14428	0.0149293	0.0632761	0.153969	0.484985	-0.131157	0.184289	0.046355	-0.0149295	-0.083734	0.083267	0.0203044	-0.264499	-0.103204	-0.135612	-0.118536	0.0833454	ABCC9	10060	0006810 // transport // inferred from electronic annotation /// 0006813 // potassium ion transport // inferred from electronic annotation /// 0006813 // potassium ion transport // traceable author statement /// 0010107 // potassium ion import // inferred from sequence or structural similarity /// 0051607 // defense response to virus // inferred from mutant phenotype /// 0055085 // transmembrane t…	0005886 // plasma membrane // inferred from electronic annotation /// 0008282 // ATP-sensitive potassium channel complex // inferred from sequence or structural similarity /// 0016020 // membrane // inferred from electronic annotation /// 0016021 // integral to membrane // inferred from electronic annotation /// 0030017 // sarcomere // inferred from electronic annotation	0000166 // nucleotide binding // inferred from electronic annotation /// 0004872 // receptor activity // inferred from electronic annotation /// 0005215 // transporter activity // traceable author statement /// 0005524 // ATP binding // inferred from electronic annotation /// 0008281 // sulfonylurea receptor activity // inferred from sequence or structural similarity /// 0008281 // sulfonylurea r…	chr12:21949917-21950837 (-) // 46.91 // p12.1
205142_x_at	ABCD1	-0.430382	-0.324136	-0.421149	0.214252	-0.185391	-0.230093	-0.163599	0.301637	1.04051	0.642113	-0.285321	0.206295	0.0893369	-0.0781789	0.0018878	0.431095	-0.184516	-0.421104	0.71146	-0.0018878	-0.11819	-0.321687	0.536156	0.163432	0.299889	-0.612179	0.427551	ABCD1	215	0006810 // transport // inferred from electronic annotation /// 0007031 // peroxisome organization // non-traceable author statement /// 0015919 // peroxisomal membrane transport // non-traceable author statement /// 0033540 // fatty acid beta-oxidation using acyl-CoA oxidase // not recorded /// 0044255 // cellular lipid metabolic process // not recorded	0005777 // peroxisome // inferred from electronic annotation /// 0005778 // peroxisomal membrane // not recorded /// 0005778 // peroxisomal membrane // inferred from electronic annotation /// 0005779 // integral to peroxisomal membrane // non-traceable author statement /// 0016020 // membrane // inferred from electronic annotation /// 0016021 // integral to membrane // inferred from electronic an…	0000166 // nucleotide binding // inferred from electronic annotation /// 0005215 // transporter activity // non-traceable author statement /// 0005325 // peroxisomal fatty acyl CoA transporter activity // not recorded /// 0005515 // protein binding // inferred from physical interaction /// 0005524 // ATP binding // inferred from electronic annotation /// 0016887 // ATPase activity // inferred fro…	chrX:152990335-153010181 (+) // 98.98 // q28
216418_at	ABCD1	-0.22218	-0.0267754	-0.114958	-0.0867963	-0.127749	-0.0164418	-0.0630345	0.403041	0.304647	0.421697	-0.19234	0.181808	-0.0629139	-0.0824089	0.0185261	0.260199	-0.0372605	-0.0218401	0.123365	-0.124529	-0.133925	0.045227	0.225863	0.429102	0.218595	0.0164418	0.228559	ABCD1	215	0006810 // transport // inferred from electronic annotation /// 0007031 // peroxisome organization // non-traceable author statement /// 0015919 // peroxisomal membrane transport // non-traceable author statement /// 0033540 // fatty acid beta-oxidation using acyl-CoA oxidase // not recorded /// 0044255 // cellular lipid metabolic process // not recorded	0005777 // peroxisome // inferred from electronic annotation /// 0005778 // peroxisomal membrane // not recorded /// 0005778 // peroxisomal membrane // inferred from electronic annotation /// 0005779 // integral to peroxisomal membrane // non-traceable author statement /// 0016020 // membrane // inferred from electronic annotation /// 0016021 // integral to membrane // inferred from electronic an…	0000166 // nucleotide binding // inferred from electronic annotation /// 0005215 // transporter activity // non-traceable author statement /// 0005325 // peroxisomal fatty acyl CoA transporter activity // not recorded /// 0005515 // protein binding // inferred from physical interaction /// 0005524 // ATP binding // inferred from electronic annotation /// 0016887 // ATPase activity // inferred fro…	chr10:38894551-38898771 (+) // 100.0 // p11.1 /// chr2:92028637-92032854 (+) // 94.84 // p11.1 /// chr22:16868419-16872641 (+) // 94.54 // q11.1 /// chrX:153006027-153010247 (+) // 93.98 // q28 /// chr16:32485344-32489571 (-) // 94.05 // p11.2
207583_at	ABCD2	0.0387201	0.235318	0.922279	-0.198508	-0.325463	0.971309	-0.384588	0.194715	0.357897	2.09963	2.7797	-0.0593817	-0.0444386	-0.400987	0.0729873	-0.206129	1.11419	2.03473	-0.183339	-0.0387199	-0.210894	0.445511	-0.287772	0.0580132	-0.501171	-0.238354	-0.134117	ABCD2	225	0006631 // fatty acid metabolic process // traceable author statement /// 0006810 // transport // inferred from electronic annotation /// 0006810 // transport // traceable author statement	0005739 // mitochondrion // inferred from electronic annotation /// 0005777 // peroxisome // inferred from electronic annotation /// 0005777 // peroxisome // traceable author statement /// 0005778 // peroxisomal membrane // inferred from electronic annotation /// 0005887 // integral to plasma membrane // traceable author statement /// 0016020 // membrane // inferred from electronic annotation ///…	0000166 // nucleotide binding // inferred from electronic annotation /// 0005515 // protein binding // inferred from physical interaction /// 0005515 // protein binding // inferred from electronic annotation /// 0005524 // ATP binding // inferred from electronic annotation /// 0005524 // ATP binding // traceable author statement /// 0016887 // ATPase activity // inferred from electronic annotatio…	chr12:39946546-40013970 (-) // 92.79 // q12
1554878_a_at	ABCD3	-0.0430698	0.0430698	1.55068	0.879203	-0.0994129	0.663332	-1.18292	0.718498	0.0847211	1.45573	0.284044	-1.41777	-0.100831	0.0598927	-1.16595	-0.457243	0.0672016	0.850318	-1.25778	1.16345	-0.882556	-0.761162	1.7614	0.32194	-0.455354	-0.464761	-0.268168	ABCD3	5825	0006810 // transport // inferred from electronic annotation /// 0007031 // peroxisome organization // traceable author statement /// 0015910 // peroxisomal long-chain fatty acid import // traceable author statement /// 0042221 // response to chemical stimulus // inferred from electronic annotation /// 0042493 // response to drug // inferred from electronic annotation /// 0055085 // transmembrane …	0005739 // mitochondrion // inferred from electronic annotation /// 0005743 // mitochondrial inner membrane // inferred from electronic annotation /// 0005777 // peroxisome // inferred from direct assay /// 0005777 // peroxisome // inferred from electronic annotation /// 0005778 // peroxisomal membrane // inferred from electronic annotation /// 0005778 // peroxisomal membrane // traceable author …	0000166 // nucleotide binding // inferred from electronic annotation /// 0005515 // protein binding // inferred from physical interaction /// 0005515 // protein binding // inferred from electronic annotation /// 0005524 // ATP binding // inferred from electronic annotation /// 0016887 // ATPase activity // inferred from electronic annotation /// 0017111 // nucleoside-triphosphatase activity // in…	chr1:94884006-94944263 (+) // 79.55 // p21.3
202850_at	ABCD3	0.00318623	-0.346846	0.000177383	0.0372677	0.103628	0.461812	-0.136703	0.0686283	-0.549524	-0.721467	0.134304	0.0410328	-0.000177383	-0.385272	-0.691972	0.125832	-0.450269	-0.0248728	-0.843695	-0.160436	0.0751152	-0.157208	0.235271	0.0955095	-1.01759	0.160362	-0.312027	ABCD3	5825	0006810 // transport // inferred from electronic annotation /// 0007031 // peroxisome organization // traceable author statement /// 0015910 // peroxisomal long-chain fatty acid import // traceable author statement /// 0042221 // response to chemical stimulus // inferred from electronic annotation /// 0042493 // response to drug // inferred from electronic annotation /// 0055085 // transmembrane …	0005739 // mitochondrion // inferred from electronic annotation /// 0005743 // mitochondrial inner membrane // inferred from electronic annotation /// 0005777 // peroxisome // inferred from direct assay /// 0005777 // peroxisome // inferred from electronic annotation /// 0005778 // peroxisomal membrane // inferred from electronic annotation /// 0005778 // peroxisomal membrane // traceable author …	0000166 // nucleotide binding // inferred from electronic annotation /// 0005515 // protein binding // inferred from physical interaction /// 0005515 // protein binding // inferred from electronic annotation /// 0005524 // ATP binding // inferred from electronic annotation /// 0016887 // ATPase activity // inferred from electronic annotation /// 0017111 // nucleoside-triphosphatase activity // in…	chr1:94884010-94984085 (+) // 98.77 // p21.3
203981_s_at	ABCD4	0.0298815	-0.0376186	-0.720937	0.278661	0.496389	-0.0859294	0.00596142	0.118896	0.31309	-0.683878	0.00023365	-0.0750999	-0.0489879	-0.0288763	-1.02125	-0.76564	-1.68977	-0.0659704	-1.01585	0.33376	0.736442	0.162495	-0.00023365	0.27878	0.514688	0.177665	-0.0630631	ABCD4	5826	0006810 // transport // traceable author statement /// 0006810 // transport // inferred from electronic annotation /// 0055085 // transmembrane transport // inferred from electronic annotation	0005777 // peroxisome // inferred from electronic annotation /// 0005778 // peroxisomal membrane // inferred from electronic annotation /// 0016020 // membrane // inferred from electronic annotation /// 0016021 // integral to membrane // inferred from electronic annotation /// 0016021 // integral to membrane // traceable author statement /// 0043190 // ATP-binding cassette (ABC) transporter compl…	0000166 // nucleotide binding // inferred from electronic annotation /// 0005215 // transporter activity // traceable author statement /// 0005524 // ATP binding // inferred from electronic annotation /// 0005524 // ATP binding // traceable author statement /// 0016887 // ATPase activity // inferred from electronic annotation /// 0017111 // nucleoside-triphosphatase activity // inferred from elec…	chr14:74751979-74769667 (-) // 94.01 // q24.3
203982_s_at	ABCD4	-0.277104	-0.295075	-0.131927	0.139324	0.0928097	-0.315511	0.0818543	0.370578	0.501527	-0.068603	0.0334129	-0.112254	0.312812	-0.559317	-0.0827498	-0.361985	-0.112823	-0.0334129	0.158636	-0.111953	0.76795	0.0767097	0.0835147	0.261902	-0.5226	0.131601	-0.170925	ABCD4	5826	0006810 // transport // traceable author statement /// 0006810 // transport // inferred from electronic annotation /// 0055085 // transmembrane transport // inferred from electronic annotation	0005777 // peroxisome // inferred from electronic annotation /// 0005778 // peroxisomal membrane // inferred from electronic annotation /// 0016020 // membrane // inferred from electronic annotation /// 0016021 // integral to membrane // inferred from electronic annotation /// 0016021 // integral to membrane // traceable author statement /// 0043190 // ATP-binding cassette (ABC) transporter compl…	0000166 // nucleotide binding // inferred from electronic annotation /// 0005215 // transporter activity // traceable author statement /// 0005524 // ATP binding // inferred from electronic annotation /// 0005524 // ATP binding // traceable author statement /// 0016887 // ATPase activity // inferred from electronic annotation /// 0017111 // nucleoside-triphosphatase activity // inferred from elec…	chr14:74752127-74769667 (-) // 97.4 // q24.3
201872_s_at	ABCE1	0.436187	0.371024	0.48292	0.124573	0.251192	0.253638	-0.163943	-0.247743	-0.540201	0.168172	-0.239737	0.00547886	-0.194479	0.073453	-0.473863	-0.0762053	0.211753	-0.00547886	-0.693929	0.803832	-0.741062	-0.267141	0.201088	0.187342	-0.589615	0.186828	-0.342106	ABCE1	6059	0006401 // RNA catabolic process // traceable author statement /// 0009615 // response to virus // traceable author statement /// 0044419 // interspecies interaction between organisms // inferred from electronic annotation	0005737 // cytoplasm // inferred from direct assay /// 0005737 // cytoplasm // inferred from electronic annotation /// 0005739 // mitochondrion // inferred from direct assay /// 0005739 // mitochondrion // inferred from electronic annotation	0000166 // nucleotide binding // inferred from electronic annotation /// 0005524 // ATP binding // inferred from electronic annotation /// 0008428 // ribonuclease inhibitor activity // traceable author statement /// 0009055 // electron carrier activity // inferred from electronic annotation /// 0016887 // ATPase activity // inferred from electronic annotation /// 0017111 // nucleoside-triphosphat…	chr4:146002813-146050586 (+) // 93.46 // q31.21
201873_s_at	ABCE1	-0.138791	0.0630579	0.0407362	0.0329404	0.1072	0.256835	-0.289668	-0.39505	-0.693069	-0.122246	-0.392449	0.339792	-0.00789404	-0.197202	-0.552301	-0.320214	0.205372	0.00789404	-1.16564	0.677073	-0.365342	0.292402	-0.0545106	0.16586	0.0492845	0.441946	-0.00861835	ABCE1	6059	0006401 // RNA catabolic process // traceable author statement /// 0009615 // response to virus // traceable author statement /// 0044419 // interspecies interaction between organisms // inferred from electronic annotation	0005737 // cytoplasm // inferred from direct assay /// 0005737 // cytoplasm // inferred from electronic annotation /// 0005739 // mitochondrion // inferred from direct assay /// 0005739 // mitochondrion // inferred from electronic annotation	0000166 // nucleotide binding // inferred from electronic annotation /// 0005524 // ATP binding // inferred from electronic annotation /// 0008428 // ribonuclease inhibitor activity // traceable author statement /// 0009055 // electron carrier activity // inferred from electronic annotation /// 0016887 // ATPase activity // inferred from electronic annotation /// 0017111 // nucleoside-triphosphat…	chr4:146019485-146050331 (+) // 90.53 // q31.21 /// chr7:23600448-23603983 (-) // 88.0 // p15.3
200045_at	ABCF1	-0.555526	-0.444062	0.056221	-0.0863733	-0.141734	0.200802	-0.411214	-0.0621386	0.664358	0.0056572	-0.00816822	-0.145882	0.257982	0.414966	-0.247852	-0.431159	0.15057	-0.425614	0.328178	0.115498	0.237389	0.101755	0.299887	-0.0056572	0.151129	-0.140892	0.193922	ABCF1	23	0006412 // translation // traceable author statement /// 0006954 // inflammatory response // traceable author statement	0005840 // ribosome // inferred from electronic annotation	0000166 // nucleotide binding // inferred from electronic annotation /// 0005524 // ATP binding // inferred from electronic annotation /// 0005524 // ATP binding // traceable author statement /// 0008135 // translation factor activity, nucleic acid binding // traceable author statement /// 0016887 // ATPase activity // inferred from electronic annotation /// 0017111 // nucleoside-triphosphatase a…	chr6:30539176-30559088 (+) // 98.44 // p21.33
207622_s_at	ABCF2	-0.516185	-0.0753417	0.411491	-0.345846	0.577416	0.317931	-0.0947351	0.174903	0.203823	0.0282559	0.888825	-1.42885	-0.307635	0.128828	-0.469096	-0.0282564	0.907774	0.100582	0.231181	0.41398	-0.865899	-1.0824	0.931766	-0.0633745	-0.953765	-0.840332	0.43486	ABCF2	10061	0006810 // transport // traceable author statement	0005739 // mitochondrion // inferred from electronic annotation /// 0005740 // mitochondrial envelope // traceable author statement /// 0043190 // ATP-binding cassette (ABC) transporter complex // traceable author statement	0000166 // nucleotide binding // inferred from electronic annotation /// 0005215 // transporter activity // traceable author statement /// 0005524 // ATP binding // inferred from electronic annotation /// 0005524 // ATP binding // traceable author statement /// 0016887 // ATPase activity // inferred from electronic annotation /// 0017111 // nucleoside-triphosphatase activity // inferred from elec…	chr7:150904922-150923586 (-) // 99.14 // q36.1
207623_at	ABCF2	-0.257409	-0.341	-0.491971	-0.506064	0.932973	-0.151106	0.808352	-0.161481	0.353618	-0.213304	0.137385	-0.165239	0.0205159	-0.279934	0.30816	0.0547495	0.217938	-0.0205159	0.115704	-0.315026	0.220925	-0.141282	-0.233751	0.0927191	0.0703502	-0.317601	0.0906033	ABCF2	10061	0006810 // transport // traceable author statement	0005739 // mitochondrion // inferred from electronic annotation /// 0005740 // mitochondrial envelope // traceable author statement /// 0043190 // ATP-binding cassette (ABC) transporter complex // traceable author statement	0000166 // nucleotide binding // inferred from electronic annotation /// 0005215 // transporter activity // traceable author statement /// 0005524 // ATP binding // inferred from electronic annotation /// 0005524 // ATP binding // traceable author statement /// 0016887 // ATPase activity // inferred from electronic annotation /// 0017111 // nucleoside-triphosphatase activity // inferred from elec…	chr7:150904922-150923586 (-) // 99.14 // q36.1
209246_at	ABCF2	-0.117615	-0.25337	-0.223654	-0.119631	0.00546837	-0.165022	0.0143843	-0.230316	-0.091188	-0.189882	0.276742	-0.0585122	0.180648	0.357845	0.211405	0.0677628	0.319323	-0.00546837	0.413266	0.0710144	-0.0780144	0.0542636	0.0971656	-0.0284562	1.19562	-0.149429	0.759066	ABCF2	10061	0006810 // transport // traceable author statement	0005739 // mitochondrion // inferred from electronic annotation /// 0005740 // mitochondrial envelope // traceable author statement /// 0043190 // ATP-binding cassette (ABC) transporter complex // traceable author statement	0000166 // nucleotide binding // inferred from electronic annotation /// 0005215 // transporter activity // traceable author statement /// 0005524 // ATP binding // inferred from electronic annotation /// 0005524 // ATP binding // traceable author statement /// 0016887 // ATPase activity // inferred from electronic annotation /// 0017111 // nucleoside-triphosphatase activity // inferred from elec…	chr7:150909655-150924316 (-) // 78.43 // q36.1
209247_s_at	ABCF2	-0.60733	-0.389448	0.0183821	-0.308957	0.311431	0.116007	0.000571251	0.0565052	0.299716	-0.405155	0.386685	-0.536359	-0.0648832	-0.0678992	-0.0823412	-0.000570774	0.76292	-0.0265236	0.245784	0.344972	-0.478047	-0.279625	0.816265	0.0695982	-0.116539	-0.131759	0.418516	ABCF2	10061	0006810 // transport // traceable author statement	0005739 // mitochondrion // inferred from electronic annotation /// 0005740 // mitochondrial envelope // traceable author statement /// 0043190 // ATP-binding cassette (ABC) transporter complex // traceable author statement	0000166 // nucleotide binding // inferred from electronic annotation /// 0005215 // transporter activity // traceable author statement /// 0005524 // ATP binding // inferred from electronic annotation /// 0005524 // ATP binding // traceable author statement /// 0016887 // ATPase activity // inferred from electronic annotation /// 0017111 // nucleoside-triphosphatase activity // inferred from elec…	chr3:88366243-88368724 (+) // 91.37 // p11.1 /// chr7:150910587-150924283 (-) // 98.42 // q36.1
202394_s_at	ABCF3	-0.0690765	-0.288857	-0.0975647	0.0123219	-0.0847573	-0.0399303	-0.199162	0.00113678	0.339686	0.181955	0.0742302	0.0179429	0.0172992	0.367891	-0.0112782	-0.146973	0.643477	-0.0479379	0.603611	-0.00113678	0.899531	0.120462	-0.0218415	-0.0215034	0.266506	0.0310521	-0.0821438	ABCF3	55324			0000166 // nucleotide binding // inferred from electronic annotation /// 0005524 // ATP binding // inferred from electronic annotation /// 0016887 // ATPase activity // inferred from electronic annotation /// 0017111 // nucleoside-triphosphatase activity // inferred from electronic annotation	chr3:183903885-183911793 (+) // 99.84 // q27.1
204567_s_at	ABCG1	-0.901999	-0.795803	-1.2508	-0.065341	-1.33077	1.09565	0.905648	0.710118	-0.273984	-0.752289	0.369223	2.0138	-0.604345	0.412511	0.747105	-0.713056	-0.690897	-0.608567	0.969393	0.0653405	1.31969	0.585576	-0.230838	0.824847	-0.511666	0.0789099	0.380826	ABCG1	9619	0006810 // transport // inferred from electronic annotation /// 0006869 // lipid transport // inferred from electronic annotation /// 0008203 // cholesterol metabolic process // inferred from direct assay /// 0009720 // detection of hormone stimulus // non-traceable author statement /// 0010033 // response to organic substance // inferred from direct assay /// 0010745 // negative regulation of ma…	0000139 // Golgi membrane // inferred from electronic annotation /// 0005768 // endosome // inferred from sequence or structural similarity /// 0005768 // endosome // inferred from electronic annotation /// 0005783 // endoplasmic reticulum // inferred from electronic annotation /// 0005789 // endoplasmic reticulum membrane // inferred from electronic annotation /// 0005794 // Golgi apparatus // i…	0000166 // nucleotide binding // inferred from electronic annotation /// 0005524 // ATP binding // inferred from direct assay /// 0005524 // ATP binding // inferred from electronic annotation /// 0005543 // phospholipid binding // inferred by curator /// 0005548 // phospholipid transporter activity // inferred from direct assay /// 0015485 // cholesterol binding // inferred by curator /// 0016887…	chr21:43639378-43717352 (+) // 98.19 // q22.3
211113_s_at	ABCG1	-0.628146	-0.351839	-0.506008	0.383499	-0.769432	0.284312	-0.160745	0.377234	0.527373	0.256504	-0.182723	1.4065	-0.787065	0.0221095	0.497137	-0.678116	-0.270756	-0.296687	0.409008	0.0110865	0.737062	-0.0110865	-0.220746	0.79998	-0.370592	0.417471	0.14311	ABCG1	9619	0006810 // transport // inferred from electronic annotation /// 0006869 // lipid transport // inferred from electronic annotation /// 0008203 // cholesterol metabolic process // inferred from direct assay /// 0009720 // detection of hormone stimulus // non-traceable author statement /// 0010033 // response to organic substance // inferred from direct assay /// 0010745 // negative regulation of ma…	0000139 // Golgi membrane // inferred from electronic annotation /// 0005768 // endosome // inferred from sequence or structural similarity /// 0005768 // endosome // inferred from electronic annotation /// 0005783 // endoplasmic reticulum // inferred from electronic annotation /// 0005789 // endoplasmic reticulum membrane // inferred from electronic annotation /// 0005794 // Golgi apparatus // i…	0000166 // nucleotide binding // inferred from electronic annotation /// 0005524 // ATP binding // inferred from direct assay /// 0005524 // ATP binding // inferred from electronic annotation /// 0005543 // phospholipid binding // inferred by curator /// 0005548 // phospholipid transporter activity // inferred from direct assay /// 0015485 // cholesterol binding // inferred by curator /// 0016887…	chr21:43645834-43716951 (+) // 86.96 // q22.3
209735_at	ABCG2	-0.900226	-1.97092	-1.07776	0.676146	0.360984	1.00958	-0.886917	0.21705	-2.85102	0.149365	1.57805	-0.149365	-0.532847	1.21694	0.693436	1.32364	-0.197349	-0.352183	-0.36952	0.421003	0.619977	0.61174	0.579654	0.395143	-2.01111	-0.495868	-0.758297	ABCG2	9429	0006810 // transport // traceable author statement /// 0006810 // transport // inferred from electronic annotation /// 0042493 // response to drug // traceable author statement /// 0046415 // urate metabolic process // inferred from mutant phenotype	0005886 // plasma membrane // inferred from electronic annotation /// 0016020 // membrane // inferred from electronic annotation /// 0016021 // integral to membrane // inferred from electronic annotation /// 0016021 // integral to membrane // traceable author statement	0000166 // nucleotide binding // inferred from electronic annotation /// 0005215 // transporter activity // traceable author statement /// 0005515 // protein binding // inferred from physical interaction /// 0005524 // ATP binding // inferred from electronic annotation /// 0005524 // ATP binding // traceable author statement /// 0008559 // xenobiotic-transporting ATPase activity // traceable auth…	chr4:89013200-89079753 (-) // 98.72 // q22.1
207593_at	ABCG4	0.92069	0.990011	0.628524	0.0336304	-0.607363	0.0273509	-0.374766	-0.490865	-0.488185	0.817318	-0.103953	-0.448727	-0.0273504	0.229078	1.12553	0.421079	1.81103	1.58972	1.08348	0.142386	-0.028048	-0.320501	-0.617082	-0.155426	0.332726	-0.921417	-0.0667586	ABCG4	64137	0006810 // transport // inferred from electronic annotation /// 0033344 // cholesterol efflux // traceable author statement	0016020 // membrane // inferred from electronic annotation /// 0016021 // integral to membrane // inferred from electronic annotation	0000166 // nucleotide binding // inferred from electronic annotation /// 0005524 // ATP binding // inferred from electronic annotation /// 0016887 // ATPase activity // inferred from electronic annotation /// 0017111 // nucleoside-triphosphatase activity // inferred from electronic annotation /// 0042803 // protein homodimerization activity // inferred from direct assay /// 0046982 // protein het…	chr11:119020676-119033361 (+) // 99.49 // q23.3
220383_at	ABCG5	-0.0847106	0.0432103	-0.043751	-0.0474916	-0.0670667	0.00817823	0.0113323	0.0989218	0.247675	-0.00817847	0.153776	-0.0572133	-0.232474	-0.0921843	0.115702	0.33584	0.630863	0.143304	0.155031	-0.223726	-0.125664	-0.127634	-0.0824232	0.148514	-0.022953	0.246013	-0.119901	ABCG5	64240	0006810 // transport // inferred from electronic annotation /// 0007584 // response to nutrient // inferred from electronic annotation /// 0007588 // excretion // inferred from genetic interaction /// 0007588 // excretion // inferred from electronic annotation /// 0010212 // response to ionizing radiation // inferred from electronic annotation /// 0010949 // negative regulation of intestinal phyt…	0005624 // membrane fraction // inferred from electronic annotation /// 0005886 // plasma membrane // not recorded /// 0016020 // membrane // inferred from electronic annotation /// 0016021 // integral to membrane // inferred from electronic annotation /// 0016324 // apical plasma membrane // inferred from mutant phenotype /// 0016324 // apical plasma membrane // inferred from electronic annotati…	0000166 // nucleotide binding // inferred from electronic annotation /// 0005515 // protein binding // inferred from physical interaction /// 0005524 // ATP binding // inferred from direct assay /// 0005524 // ATP binding // inferred from electronic annotation /// 0016887 // ATPase activity // inferred from direct assay /// 0016887 // ATPase activity // inferred from electronic annotation /// 001…	chr2:44039976-44065924 (-) // 100.0 // p21
231751_at	ABCG8	-0.288707	-0.019731	0.020931	-0.0543704	-0.0552289	-0.275	0.251248	0.18906	0.474683	-0.196895	0.23742	0.179693	-0.102783	0.320721	0.0190399	0.275959	0.356809	0.0337405	0.088917	-0.0669711	-0.180098	-0.241395	-0.0437632	0.0837324	0.243482	-0.391326	-0.0190399	ABCG8	64241	0006810 // transport // inferred from electronic annotation /// 0007588 // excretion // inferred from genetic interaction /// 0010949 // negative regulation of intestinal phytosterol absorption // inferred from mutant phenotype /// 0015914 // phospholipid transport // inferred from electronic annotation /// 0015918 // sterol transport // inferred from electronic annotation /// 0030299 // intestin…	0005886 // plasma membrane // not recorded /// 0016020 // membrane // inferred from electronic annotation /// 0016021 // integral to membrane // inferred from electronic annotation /// 0016324 // apical plasma membrane // inferred from mutant phenotype	0000166 // nucleotide binding // inferred from electronic annotation /// 0005524 // ATP binding // inferred from direct assay /// 0005524 // ATP binding // inferred from electronic annotation /// 0016887 // ATPase activity // inferred from direct assay /// 0016887 // ATPase activity // inferred from electronic annotation /// 0017127 // cholesterol transporter activity // inferred from genetic int…	chr2:44066192-44105177 (+) // 99.68 // p21
1560117_at	ABHD1	-0.144429	-0.116196	-0.257666	0.697975	-0.25001	-0.0614824	0.184726	0.608238	0.887557	-0.0710533	0.354995	-0.0552478	0.00677776	0.289459	-0.0285587	0.431435	0.0100865	-0.16094	0.0129104	0.0400028	-0.00677776	0.00810909	-0.0110245	0.250842	-0.0342135	-0.29844	0.143133	ABHD1	84696		0016020 // membrane // inferred from electronic annotation /// 0016021 // integral to membrane // non-traceable author statement /// 0016021 // integral to membrane // inferred from electronic annotation	0004091 // carboxylesterase activity // inferred from electronic annotation /// 0016787 // hydrolase activity // inferred from electronic annotation	chr2:27346722-27349813 (+) // 66.13 // p23.3
232550_at	ABHD1	0.0304804	0.166573	-0.00656843	-0.442011	0.00656843	-0.260891	-0.104269	-0.134169	0.0253544	0.0099411	-0.0557513	0.109339	-0.0410452	-0.00323629	0.434211	0.906201	0.256432	0.0530238	0.284487	0.0754619	-0.32293	-0.144015	-0.0823631	-0.126351	0.00797653	-0.300009	-0.491345	ABHD1	84696		0016020 // membrane // inferred from electronic annotation /// 0016021 // integral to membrane // non-traceable author statement /// 0016021 // integral to membrane // inferred from electronic annotation	0004091 // carboxylesterase activity // inferred from electronic annotation /// 0016787 // hydrolase activity // inferred from electronic annotation	chr2:27353626-27357497 (+) // 90.8 // p23.3
236461_at	ABHD1	-0.415612	-0.384278	-0.574582	0.0713058	0.020534	0.195043	0.108491	0.451425	1.73532	-0.0294108	0.152431	-0.42858	-0.218955	0.121442	0.355052	0.646168	-0.00149202	-0.285691	0.358145	-0.363682	0.202254	-0.149026	-0.421695	0.295717	-0.354868	-0.214208	0.00149202	ABHD1	84696		0016020 // membrane // inferred from electronic annotation /// 0016021 // integral to membrane // non-traceable author statement /// 0016021 // integral to membrane // inferred from electronic annotation	0004091 // carboxylesterase activity // inferred from electronic annotation /// 0016787 // hydrolase activity // inferred from electronic annotation	chr2:27352982-27353678 (+) // 99.15 // p23.3
218633_x_at	ABHD10	0.0103216	0.111721	0.048234	-0.451318	-0.0627308	0.0998697	0.092061	0.206935	-0.0967913	-0.179809	0.184938	0.164476	0.305993	0.160567	-0.0103216	0.384324	0.49396	0.330257	0.316846	-0.479729	-0.453001	-0.260928	-0.647473	-0.503512	-0.618545	-0.116961	-0.542227	ABHD10	55347		0005739 // mitochondrion // inferred from direct assay /// 0005739 // mitochondrion // inferred from electronic annotation	0008233 // peptidase activity // inferred from electronic annotation /// 0008236 // serine-type peptidase activity // inferred from electronic annotation /// 0016787 // hydrolase activity // inferred from electronic annotation	chr3:111697898-111712056 (+) // 71.3 // q13.2
222697_s_at	ABHD10	0.280081	0.570362	1.06012	0.359847	-0.784131	0.173892	-0.763286	-0.066514	0.155016	0.90415	-0.870405	0.0593071	0.0631041	-0.9282	-0.3988	-0.650886	0.606192	0.586971	-0.430407	0.195123	-1.14064	-0.735126	0.00252295	-0.204094	-0.494841	-0.00252295	-0.348087	ABHD10	55347		0005739 // mitochondrion // inferred from direct assay /// 0005739 // mitochondrion // inferred from electronic annotation	0008233 // peptidase activity // inferred from electronic annotation /// 0008236 // serine-type peptidase activity // inferred from electronic annotation /// 0016787 // hydrolase activity // inferred from electronic annotation	chr3:111697843-111712051 (+) // 71.98 // q13.2
1552470_a_at	ABHD11	-0.212219	0.0563996	-0.268487	0.370601	0.193206	0.275226	-0.324213	0.758243	1.43292	0.137437	0.297724	-0.16803	-0.182156	0.0825663	0.00710177	-0.378307	0.244969	-0.277336	-0.112281	0.0725308	0.255348	-0.212446	-0.00710201	0.465462	-0.38254	-0.0609381	-0.0748177	ABHD11	83451			0016787 // hydrolase activity // inferred from electronic annotation	chr7:73150426-73153182 (-) // 86.7 // q11.23
1552800_at	ABHD11	-0.254408	-0.0821486	-0.326474	0.10447	-0.376046	-0.265885	-0.145949	0.0784907	0.23104	0.355222	-0.0105081	-0.104671	0.205772	0.41924	0.0146322	0.0105081	-0.0684013	-0.141987	0.0217957	0.0877957	-0.206319	0.138643	0.308874	-0.125368	0.0159421	-0.0176692	0.533189	ABHD11	83451			0016787 // hydrolase activity // inferred from electronic annotation	chr7:73151990-73153182 (-) // 85.3 // q11.23
221927_s_at	ABHD11	-0.386435	-0.627143	-1.03127	0.668877	0.0491762	-0.0102768	-0.241389	0.264091	0.632166	0.570451	0.338908	0.100464	-0.222234	0.128374	0.0706697	-0.0580387	-0.0261536	-0.507768	0.122767	-0.652825	0.661988	-0.116216	0.0102773	0.124004	0.568625	-0.687711	-0.0976119	ABHD11	83451			0016787 // hydrolase activity // inferred from electronic annotation	chr7:73150426-73153116 (-) // 77.51 // q11.23
224742_at	ABHD12	-0.811233	-0.519124	-0.434965	0.111397	0.581829	-0.0524921	0.363339	-0.172053	0.799752	-0.230715	0.359962	-0.0598536	-0.335621	-0.0277061	0.411662	0.473087	0.505474	-0.220626	1.05489	0.00594807	-0.00594807	-0.692931	-0.062809	0.399016	1.12169	-0.62515	0.398168	ABHD12	26090		0016020 // membrane // inferred from electronic annotation /// 0016021 // integral to membrane // inferred from electronic annotation	0016787 // hydrolase activity // inferred from electronic annotation /// 0047372 // acylglycerol lipase activity // inferred from electronic annotation	chr20:25280849-25371456 (-) // 97.49 // p11.21
228123_s_at	ABHD12	-0.759341	-0.354047	-0.100678	0.0451841	0.356093	0.607616	0.121391	-0.261047	0.834495	0.434353	-0.157105	-0.463182	-0.911101	-0.0807505	0.298887	0.381697	0.794403	-0.322769	0.807859	0.320273	-0.0451841	-0.629748	0.264313	0.773805	-0.339809	-0.641787	-0.380386	ABHD12	26090		0016020 // membrane // inferred from electronic annotation /// 0016021 // integral to membrane // inferred from electronic annotation	0016787 // hydrolase activity // inferred from electronic annotation /// 0047372 // acylglycerol lipase activity // inferred from electronic annotation	chr20:25275379-25370725 (-) // 96.07 // p11.21
228124_at	ABHD12	-0.334725	-0.416706	-0.370505	-1.08921	0.382258	0.970156	0.847054	-0.726256	0.0985718	-2.50519	-0.140778	-0.0451231	-1.28254	-0.62377	0.0458546	0.676693	-0.145442	-0.459605	0.230635	0.36981	0.440262	-0.376341	0.0451231	0.961947	0.119828	0.0577908	-0.664948	ABHD12	26090		0016020 // membrane // inferred from electronic annotation /// 0016021 // integral to membrane // inferred from electronic annotation	0016787 // hydrolase activity // inferred from electronic annotation /// 0047372 // acylglycerol lipase activity // inferred from electronic annotation	chr20:25275379-25370725 (-) // 96.07 // p11.21
1564357_at	ABHD12B	-0.285099	-0.145625	-0.168768	0.556655	-0.0357738	0.0299737	0.00949955	-0.105974	0.142677	0.276096	-0.0853815	-0.0264225	0.214865	1.60643	0.00570559	-0.0437665	-0.113725	-0.00570583	0.07375	-0.0286832	-0.0219574	0.0353019	0.722532	0.254876	0.663386	-0.031347	0.589765	ABHD12B	145447			0016787 // hydrolase activity // inferred from electronic annotation	chr14:51350293-51353947 (+) // 63.23 // q22.1
237974_at	ABHD12B	-0.893182	-1.1755	-0.515098	0.584287	-0.690083	0.737155	-0.255459	-0.573057	-0.45968	0.558319	-0.474679	-0.120124	-0.692659	0.35232	0.972867	-0.251133	1.01514	-0.724204	2.93101	0.120123	0.872752	1.19669	0.780644	0.421351	1.16896	-0.586635	1.28444	ABHD12B	145447			0016787 // hydrolase activity // inferred from electronic annotation	chr14:51371224-51371687 (+) // 37.14 // q22.1
234993_at	ABHD13	-0.142123	-0.254529	0.937784	-0.0212417	0.227635	0.518726	-0.193468	-0.104057	-0.0448632	0.797298	-0.279167	-0.708998	-0.213679	-0.0965204	-0.362699	-0.461453	0.74413	0.507906	-1.38459	0.982925	-0.360239	0.0249553	0.544717	0.216866	0.295628	1.09531	0.0212417	ABHD13	84945		0016020 // membrane // inferred from electronic annotation /// 0016021 // integral to membrane // inferred from electronic annotation	0016787 // hydrolase activity // inferred from electronic annotation	chr13:108881546-108884336 (+) // 98.95 // q33.3
235348_at	ABHD13	-0.506799	-0.00647211	0.271059	0.175063	0.16676	0.7203	-0.19146	0.0686097	-0.222492	-0.0855532	-0.319767	0.00647163	-0.389859	-0.353283	-0.483701	-0.162089	0.652321	1.12083	-0.447597	0.944712	0.0731916	0.294568	0.18206	-0.0700541	-0.19674	0.840954	-0.0687723	ABHD13	84945		0016020 // membrane // inferred from electronic annotation /// 0016021 // integral to membrane // inferred from electronic annotation	0016787 // hydrolase activity // inferred from electronic annotation	chr13:108885318-108886602 (+) // 95.58 // q33.3
210006_at	ABHD14A	0.347902	0.138784	0.589625	-0.0301189	-0.335951	0.0686464	-0.359142	-0.20634	0.0301189	0.323973	-0.569634	-0.678737	-0.104637	0	0.467356	0.0431681	1.16689	0.769352	0.821983	-0.616656	-0.341375	-0.534777	-0.380599	0.219107	-0.597209	-0.595961	0.0905285	ABHD14A	25864		0005737 // cytoplasm // inferred from electronic annotation /// 0016020 // membrane // inferred from electronic annotation /// 0016021 // integral to membrane // inferred from electronic annotation	0016787 // hydrolase activity // inferred from electronic annotation	chr3:52009082-52015210 (+) // 96.19 // p21.2
202740_at	ABHD14A /// ACY1	-0.796087	-0.93773	-0.552628	-0.216953	1.47361	0.057231	-0.152648	0.574302	1.81625	-0.237812	0.621797	-0.410266	-0.0572305	-0.354907	0.320359	0.230113	0.117127	-0.224986	0.369548	-0.418461	0.705344	-0.397187	0.518687	0.0647435	-0.33406	-0.525762	0.184221	ABHD14A /// ACY1	25864///95	0006508 // proteolysis // inferred from electronic annotation /// 0006520 // cellular amino acid metabolic process // inferred from electronic annotation /// 0008152 // metabolic process // inferred from electronic annotation	0005737 // cytoplasm // inferred from electronic annotation /// 0005829 // cytosol // traceable author statement /// 0016020 // membrane // inferred from electronic annotation /// 0016021 // integral to membrane // inferred from electronic annotation	0004046 // aminoacylase activity // inferred from electronic annotation /// 0004046 // aminoacylase activity // traceable author statement /// 0005515 // protein binding // inferred from electronic annotation /// 0008237 // metallopeptidase activity // inferred from electronic annotation /// 0016787 // hydrolase activity // inferred from electronic annotation /// 0046872 // metal ion binding // i…	chr3:52017562-52023218 (+) // 100.0 // p21.2
224821_at	ABHD14B	-1.10637	-1.46074	-1.61457	0.312502	1.06519	0.201927	0.247563	0.309482	1.56279	0.0221219	0.976598	-0.0221224	-0.0661726	-0.255116	-0.500437	0.161623	-1.21622	-0.627521	-0.434873	-0.754885	0.296417	-0.0422096	0.696822	0.520723	-0.386358	-0.384602	0.488399	ABHD14B	84836		0005634 // nucleus // inferred from electronic annotation /// 0005737 // cytoplasm // inferred from electronic annotation	0016787 // hydrolase activity // inferred from electronic annotation	chr3:52002530-52017425 (-) // 96.22 // p21.2
226796_at	ABHD15	-0.450415	-0.732768	-0.593674	0.863246	-0.0741653	-0.234246	0.342718	0.911647	0.79856	-0.00648594	0.254956	-0.0282893	0.00648594	-0.295222	-0.600228	0.311359	-0.595026	-0.843769	-0.447591	-0.0828719	0.512522	0.146899	1.115	0.5982	-0.358996	0.340792	0.722361	ABHD15	116236		0005576 // extracellular region // inferred from electronic annotation	0004091 // carboxylesterase activity // inferred from electronic annotation /// 0016787 // hydrolase activity // inferred from electronic annotation	chr17:27887690-27889792 (-) // 85.78 // q11.2
205566_at	ABHD2	-0.511659	-0.815443	-0.544479	0.340447	0.925251	0.260712	-0.111856	-0.773456	0.255476	0.029582	0.397582	-1.64857	-0.288277	0.384884	-0.802798	-0.757968	-0.909168	-0.492793	-0.964158	1.41639	0.587439	-0.029582	0.824228	0.562725	1.7275	1.07339	1.52008	ABHD2	11057	0009611 // response to wounding // inferred from electronic annotation /// 0030336 // negative regulation of cell migration // inferred from electronic annotation	0016020 // membrane // inferred from electronic annotation /// 0016021 // integral to membrane // non-traceable author statement /// 0016021 // integral to membrane // inferred from electronic annotation	0004091 // carboxylesterase activity // inferred from electronic annotation /// 0016787 // hydrolase activity // inferred from electronic annotation	chr15:89631734-89738977 (+) // 98.83 // q26.1
221815_at	ABHD2	-0.736489	-0.762774	-0.629835	1.02129	1.69305	0.858507	-0.43695	-1.20593	-0.58151	-0.182641	0.367382	-2.54225	0.0304747	0.484408	-0.0304747	-1.39149	-0.373148	-0.217928	-0.577149	1.764	1.32402	0.606266	1.74962	1.68083	1.70593	1.06084	2.29029	ABHD2	11057	0009611 // response to wounding // inferred from electronic annotation /// 0030336 // negative regulation of cell migration // inferred from electronic annotation	0016020 // membrane // inferred from electronic annotation /// 0016021 // integral to membrane // non-traceable author statement /// 0016021 // integral to membrane // inferred from electronic annotation	0004091 // carboxylesterase activity // inferred from electronic annotation /// 0016787 // hydrolase activity // inferred from electronic annotation	chr15:89741793-89744322 (+) // 75.3 // q26.1
225337_at	ABHD2	-0.418282	-0.443688	-0.609863	0.810282	1.16527	1.11623	-0.584157	-0.630512	-0.266645	0.0828991	0.500257	-1.66691	-0.810228	0.536654	-0.0828991	-0.476197	-0.415887	-0.506686	-0.741549	1.13236	1.34094	0.654735	1.2656	1.1529	0.638822	1.2966	1.33115	ABHD2	11057	0009611 // response to wounding // inferred from electronic annotation /// 0030336 // negative regulation of cell migration // inferred from electronic annotation	0016020 // membrane // inferred from electronic annotation /// 0016021 // integral to membrane // non-traceable author statement /// 0016021 // integral to membrane // inferred from electronic annotation	0004091 // carboxylesterase activity // inferred from electronic annotation /// 0016787 // hydrolase activity // inferred from electronic annotation	chr15:89744077-89745586 (+) // 81.78 // q26.1 /// chr18:9914229-9954189 (-) // 45.07 // p11.22
228490_at	ABHD2	-1.49876	-1.23217	-0.814987	0.0387058	0.834672	0.416459	-0.285795	-1.32551	0.354946	0.206633	-0.0387058	-1.77103	-1.09373	-0.0997996	-0.695128	-0.685194	-0.666832	-1.31295	-0.909811	1.54742	1.10802	0.321409	1.36458	0.720179	1.44416	1.37008	1.05838	ABHD2	11057	0009611 // response to wounding // inferred from electronic annotation /// 0030336 // negative regulation of cell migration // inferred from electronic annotation	0016020 // membrane // inferred from electronic annotation /// 0016021 // integral to membrane // non-traceable author statement /// 0016021 // integral to membrane // inferred from electronic annotation	0004091 // carboxylesterase activity // inferred from electronic annotation /// 0016787 // hydrolase activity // inferred from electronic annotation	chr15:89739234-89740318 (+) // 72.59 // q26.1
63825_at	ABHD2	-0.873425	-1.08201	-1.13732	0.645072	1.54923	0.647084	-0.210248	-1.42638	-0.71794	-0.342957	0.446217	-1.61258	0.210248	0.142116	-0.313408	-1.42064	-0.848091	-0.589544	-0.663639	1.26684	1.54258	1.09493	1.35022	1.51193	2.00398	1.29097	2.12008	ABHD2	11057	0009611 // response to wounding // inferred from electronic annotation /// 0030336 // negative regulation of cell migration // inferred from electronic annotation	0016020 // membrane // inferred from electronic annotation /// 0016021 // integral to membrane // non-traceable author statement /// 0016021 // integral to membrane // inferred from electronic annotation	0004091 // carboxylesterase activity // inferred from electronic annotation /// 0016787 // hydrolase activity // inferred from electronic annotation	chr15:89742872-89744003 (+) // 55.08 // q26.1
87100_at	ABHD2	-0.466686	-0.317736	0.128441	1.7153	1.79237	1.24674	-1.89542	-1.09412	-0.396387	1.52126	-0.0277386	-2.12712	0.115524	0.250116	-0.620494	-1.54471	0.144464	0.274961	-1.03114	2.79417	-0.526289	-1.40816	2.83614	2.10204	-0.10851	0.027739	2.25517	ABHD2	11057	0009611 // response to wounding // inferred from electronic annotation /// 0030336 // negative regulation of cell migration // inferred from electronic annotation	0016020 // membrane // inferred from electronic annotation /// 0016021 // integral to membrane // non-traceable author statement /// 0016021 // integral to membrane // inferred from electronic annotation	0004091 // carboxylesterase activity // inferred from electronic annotation /// 0016787 // hydrolase activity // inferred from electronic annotation	chr15:89741966-89742878 (+) // 98.47 // q26.1
213017_at	ABHD3	0.00893545	-0.491943	-0.867454	0.350905	0.221322	0.350344	-0.00893497	0.678082	0.773022	-0.282766	0.728992	-0.0511885	0.822293	-0.601402	-0.142857	-0.170704	-0.376008	0.456913	-1.47921	0.654039	-0.0238476	-0.0918803	0.040792	0.170144	-0.636518	0.247777	-0.444561	ABHD3	171586		0016020 // membrane // inferred from electronic annotation /// 0016021 // integral to membrane // inferred from electronic annotation	0004091 // carboxylesterase activity // inferred from electronic annotation /// 0016787 // hydrolase activity // inferred from electronic annotation	chr18:19230864-19284730 (-) // 95.05 // q11.2
218581_at	ABHD4	-0.164243	-0.899837	-1.13758	0.122824	0.485345	0.284937	0.382332	0.557854	0.595649	-0.757376	-0.279135	-0.226728	0.513321	0.00855637	-0.637344	0.138623	-0.876081	-1.27477	-0.556447	0.00294495	0.293615	-0.00294542	0.637061	0.66625	-0.0288477	-0.0794921	0.476208	ABHD4	63874	0016042 // lipid catabolic process // inferred from electronic annotation		0016787 // hydrolase activity // inferred from electronic annotation	chr14:23067145-23081264 (+) // 93.55 // q11.2
242023_at	ABHD4	-0.475974	-0.776157	-0.558888	0.0642448	0.327072	0.0101399	-0.1542	0.199137	0.984449	-0.666419	-0.0440469	0.140561	0.357534	0.221293	-0.329782	-0.123615	-0.326568	-0.639845	-0.215637	0.00333452	0.434264	0.613708	0.20129	0.2072	-0.236353	0.271891	-0.00333452	ABHD4	63874	0016042 // lipid catabolic process // inferred from electronic annotation		0016787 // hydrolase activity // inferred from electronic annotation	chr14:23081367-23082121 (+) // 64.29 // q11.2
213805_at	ABHD5	0.0938263	0.20694	0.92099	-0.291878	-0.0874443	0.53677	0.584622	0.430176	-0.587585	-0.228539	0.0771794	0.78666	0.412667	0.060503	-1.17951	-0.784495	-0.945957	0.948971	-1.32403	0.76803	-0.407911	0.196071	-0.0771799	-0.526716	-1.0955	0.613478	-0.724826	ABHD5	51099	0006508 // proteolysis // inferred from electronic annotation /// 0006629 // lipid metabolic process // inferred from electronic annotation /// 0006631 // fatty acid metabolic process // inferred from electronic annotation /// 0006654 // phosphatidic acid biosynthetic process // inferred from direct assay /// 0008654 // phospholipid biosynthetic process // inferred from electronic annotation /// …	0005737 // cytoplasm // inferred from electronic annotation /// 0005811 // lipid particle // inferred from sequence or structural similarity /// 0005811 // lipid particle // inferred from electronic annotation /// 0005829 // cytosol // inferred from sequence or structural similarity	0003841 // 1-acylglycerol-3-phosphate O-acyltransferase activity // inferred from electronic annotation /// 0004177 // aminopeptidase activity // inferred from electronic annotation /// 0004806 // triglyceride lipase activity // inferred from sequence or structural similarity /// 0005515 // protein binding // inferred from electronic annotation /// 0008415 // acyltransferase activity // inferred …	chr3:43761432-43762835 (+) // 89.46 // p21.33
213935_at	ABHD5	-0.0297327	-0.184167	-0.0573845	0.0297327	0.162789	0.504057	1.03519	0.97818	-0.531474	-0.654431	0.309052	1.16584	0.594974	0.0378466	-0.545802	-0.135023	0.0446229	0.0789676	-0.678024	0.446893	-0.407977	0.813019	-0.279958	-0.3152	-0.102714	0.341753	-0.25412	ABHD5	51099	0006508 // proteolysis // inferred from electronic annotation /// 0006629 // lipid metabolic process // inferred from electronic annotation /// 0006631 // fatty acid metabolic process // inferred from electronic annotation /// 0006654 // phosphatidic acid biosynthetic process // inferred from direct assay /// 0008654 // phospholipid biosynthetic process // inferred from electronic annotation /// …	0005737 // cytoplasm // inferred from electronic annotation /// 0005811 // lipid particle // inferred from sequence or structural similarity /// 0005811 // lipid particle // inferred from electronic annotation /// 0005829 // cytosol // inferred from sequence or structural similarity	0003841 // 1-acylglycerol-3-phosphate O-acyltransferase activity // inferred from electronic annotation /// 0004177 // aminopeptidase activity // inferred from electronic annotation /// 0004806 // triglyceride lipase activity // inferred from sequence or structural similarity /// 0005515 // protein binding // inferred from electronic annotation /// 0008415 // acyltransferase activity // inferred …
218739_at	ABHD5	-0.752796	-0.326031	0.0512929	-0.151672	-0.0364413	0.0850697	0.497417	0.626364	0.356912	-0.311316	0.293164	0.738894	-0.0674639	-0.307482	-0.748988	0.696597	-0.248953	-0.0570698	-0.100203	0.900653	-0.931606	0.0364408	0.188539	0.0604768	-0.535068	0.655885	-0.233158	ABHD5	51099	0006508 // proteolysis // inferred from electronic annotation /// 0006629 // lipid metabolic process // inferred from electronic annotation /// 0006631 // fatty acid metabolic process // inferred from electronic annotation /// 0006654 // phosphatidic acid biosynthetic process // inferred from direct assay /// 0008654 // phospholipid biosynthetic process // inferred from electronic annotation /// …	0005737 // cytoplasm // inferred from electronic annotation /// 0005811 // lipid particle // inferred from sequence or structural similarity /// 0005811 // lipid particle // inferred from electronic annotation /// 0005829 // cytosol // inferred from sequence or structural similarity	0003841 // 1-acylglycerol-3-phosphate O-acyltransferase activity // inferred from electronic annotation /// 0004177 // aminopeptidase activity // inferred from electronic annotation /// 0004806 // triglyceride lipase activity // inferred from sequence or structural similarity /// 0005515 // protein binding // inferred from electronic annotation /// 0008415 // acyltransferase activity // inferred …	chr3:43732478-43760291 (+) // 99.47 // p21.33
232862_at	ABHD5	-0.112442	-0.0108306	-0.0148711	0.172819	0.336345	-0.096415	0.505462	-0.184873	0.349771	-0.348871	0.437984	-0.101568	0.12378	0.0270739	-0.274685	-0.0631416	-0.35075	-0.0153985	0.250767	0.0767217	0.0108306	0.054533	-0.101887	0.370546	0.86243	-0.231861	0.211465	ABHD5	51099	0006508 // proteolysis // inferred from electronic annotation /// 0006629 // lipid metabolic process // inferred from electronic annotation /// 0006631 // fatty acid metabolic process // inferred from electronic annotation /// 0006654 // phosphatidic acid biosynthetic process // inferred from direct assay /// 0008654 // phospholipid biosynthetic process // inferred from electronic annotation /// …	0005737 // cytoplasm // inferred from electronic annotation /// 0005811 // lipid particle // inferred from sequence or structural similarity /// 0005811 // lipid particle // inferred from electronic annotation /// 0005829 // cytosol // inferred from sequence or structural similarity	0003841 // 1-acylglycerol-3-phosphate O-acyltransferase activity // inferred from electronic annotation /// 0004177 // aminopeptidase activity // inferred from electronic annotation /// 0004806 // triglyceride lipase activity // inferred from sequence or structural similarity /// 0005515 // protein binding // inferred from electronic annotation /// 0008415 // acyltransferase activity // inferred …	chr3:43753172-43754822 (+) // 74.99 // p21.33
221552_at	ABHD6	0.210664	-0.226924	-0.123847	-0.259426	-0.122109	0.305936	0.398917	-0.237959	-0.464791	0.530695	-0.559911	0.827033	-0.585383	0	0.840849	0.953058	0.943432	1.09941	0.981537	-0.152605	0.021266	-0.171568	-0.379764	0.532067	0.379416	-0.0212665	-0.386443	ABHD6	57406		0016020 // membrane // inferred from electronic annotation /// 0016021 // integral to membrane // inferred from electronic annotation	0003824 // catalytic activity // inferred from electronic annotation /// 0016787 // hydrolase activity // inferred from electronic annotation /// 0047372 // acylglycerol lipase activity // inferred from electronic annotation	chr3:58223555-58280459 (+) // 97.6 // p14.3
221678_at	ABHD6	-0.142311	-0.270596	0.0267713	-0.100234	0.00541067	0.113241	-0.048389	0.0605686	-0.0404258	0.0356693	-0.00541067	0.00738168	-0.0816636	-0.289383	0.130339	0.0767553	0.230757	0.181035	0.399483	-0.047615	-0.424459	0.0874853	-0.0441506	-0.225813	-0.493363	-0.349802	0.0883091	ABHD6	57406		0016020 // membrane // inferred from electronic annotation /// 0016021 // integral to membrane // inferred from electronic annotation	0003824 // catalytic activity // inferred from electronic annotation /// 0016787 // hydrolase activity // inferred from electronic annotation /// 0047372 // acylglycerol lipase activity // inferred from electronic annotation	chr3:58223445-58279682 (+) // 93.63 // p14.3
221679_s_at	ABHD6	0.281776	0.206578	0.35334	-0.388002	-0.23127	0.730917	-0.459393	-0.229028	-0.447287	1.32749	-0.982692	0.162849	-1.1364	-0.0833154	0.275294	0.268216	1.45223	1.60968	0.00692511	0.105476	-1.37946	-1.51116	-0.00692511	0.390768	-1.23658	-0.115301	-1.17081	ABHD6	57406		0016020 // membrane // inferred from electronic annotation /// 0016021 // integral to membrane // inferred from electronic annotation	0003824 // catalytic activity // inferred from electronic annotation /// 0016787 // hydrolase activity // inferred from electronic annotation /// 0047372 // acylglycerol lipase activity // inferred from electronic annotation	chr3:58223445-58279682 (+) // 93.63 // p14.3
45288_at	ABHD6	-0.0966969	-0.531095	-0.651705	-0.778018	-0.28165	0.345094	0.353396	-0.395209	-0.787897	0.0966973	-0.549314	1.17758	-0.470046	-0.137619	0.438926	0.641798	0.795981	0.936592	0.706869	-0.334486	0.250845	0.25656	-0.13058	0.218252	-0.466517	0.237441	-0.302652	ABHD6	57406		0016020 // membrane // inferred from electronic annotation /// 0016021 // integral to membrane // inferred from electronic annotation	0003824 // catalytic activity // inferred from electronic annotation /// 0016787 // hydrolase activity // inferred from electronic annotation /// 0047372 // acylglycerol lipase activity // inferred from electronic annotation	chr3:58253004-58280459 (+) // 96.05 // p14.3
219101_x_at	ABHD8	0.352745	0.131608	0.607441	0.237285	0.00146866	0.00135183	-0.00555992	-0.122739	-0.00135183	1.72366	-0.3634	-1.07046	0.229857	0.11139	0.698247	0.187417	1.19649	0.545737	0.67355	-0.414597	-0.474564	-0.760782	-0.0774422	-0.0237861	-0.0825377	-1.25793	-0.0256968	ABHD8	79575			0003824 // catalytic activity // inferred from electronic annotation /// 0016787 // hydrolase activity // inferred from electronic annotation	chr19:17402940-17414234 (-) // 97.31 // p13.11
1559890_a_at	ABI1	-0.0283372	0.0371733	-0.00452399	-0.0121598	-0.2205	0.02722	-0.0617991	-0.0189109	0.0943472	0.119555	0.103967	-0.0964074	0.0310566	-0.468522	0.121978	-0.0842123	0.0395548	-0.159968	0.0663707	-0.0160944	-0.272674	0.0332696	0.200497	0.00452423	0.238672	-0.405592	-0.0700264	ABI1	10006	0001756 // somitogenesis // inferred from electronic annotation /// 0006928 // cellular component movement // inferred from direct assay /// 0007169 // transmembrane receptor protein tyrosine kinase signaling pathway // traceable author statement /// 0008154 // actin polymerization or depolymerization // non-traceable author statement /// 0008285 // negative regulation of cell proliferation // tr…	0005622 // intracellular // inferred from direct assay /// 0005625 // soluble fraction // traceable author statement /// 0005634 // nucleus // inferred from electronic annotation /// 0005737 // cytoplasm // inferred from electronic annotation /// 0005783 // endoplasmic reticulum // traceable author statement /// 0005829 // cytosol // traceable author statement /// 0005856 // cytoskeleton // infer…	0005515 // protein binding // inferred from physical interaction /// 0005515 // protein binding // inferred from electronic annotation /// 0008092 // cytoskeletal protein binding // traceable author statement /// 0030296 // protein tyrosine kinase activator activity // inferred from electronic annotation	chr10:27044552-27045476 (-) // 89.61 // p12.1
209027_s_at	ABI1	0.207804	-0.101956	0.0498447	0.277315	0.136789	0.150826	-0.716019	0.380432	-0.23534	0.326571	-0.495025	-0.731039	0.0141659	-0.322515	-0.610466	-1.04985	-0.0141659	0.174989	-1.14479	0.0400076	-0.683132	-0.421313	0.153028	0.0989046	-1.50195	0.181926	-0.579099	ABI1	10006	0001756 // somitogenesis // inferred from electronic annotation /// 0006928 // cellular component movement // inferred from direct assay /// 0007169 // transmembrane receptor protein tyrosine kinase signaling pathway // traceable author statement /// 0008154 // actin polymerization or depolymerization // non-traceable author statement /// 0008285 // negative regulation of cell proliferation // tr…	0005622 // intracellular // inferred from direct assay /// 0005625 // soluble fraction // traceable author statement /// 0005634 // nucleus // inferred from electronic annotation /// 0005737 // cytoplasm // inferred from electronic annotation /// 0005783 // endoplasmic reticulum // traceable author statement /// 0005829 // cytosol // traceable author statement /// 0005856 // cytoskeleton // infer…	0005515 // protein binding // inferred from physical interaction /// 0005515 // protein binding // inferred from electronic annotation /// 0008092 // cytoskeletal protein binding // traceable author statement /// 0030296 // protein tyrosine kinase activator activity // inferred from electronic annotation	chr10:27035797-27149919 (-) // 98.29 // p12.1
209028_s_at	ABI1	0.25645	-0.140532	-0.0371571	0.28494	0.45233	0.49405	0.311326	0.538173	0.0672798	-0.103996	-0.0559254	-0.371628	0.395962	0.197289	-0.334224	-0.761045	0.204486	0.0371571	-0.926528	0.195215	-0.0847168	0.0777855	-0.0907459	0.395746	-0.0487118	-0.0723028	-0.417871	ABI1	10006	0001756 // somitogenesis // inferred from electronic annotation /// 0006928 // cellular component movement // inferred from direct assay /// 0007169 // transmembrane receptor protein tyrosine kinase signaling pathway // traceable author statement /// 0008154 // actin polymerization or depolymerization // non-traceable author statement /// 0008285 // negative regulation of cell proliferation // tr…	0005622 // intracellular // inferred from direct assay /// 0005625 // soluble fraction // traceable author statement /// 0005634 // nucleus // inferred from electronic annotation /// 0005737 // cytoplasm // inferred from electronic annotation /// 0005783 // endoplasmic reticulum // traceable author statement /// 0005829 // cytosol // traceable author statement /// 0005856 // cytoskeleton // infer…	0005515 // protein binding // inferred from physical interaction /// 0005515 // protein binding // inferred from electronic annotation /// 0008092 // cytoskeletal protein binding // traceable author statement /// 0030296 // protein tyrosine kinase activator activity // inferred from electronic annotation	chr10:27035823-27149858 (-) // 98.45 // p12.1
207268_x_at	ABI2	0.311258	0.284983	0.513358	0.350196	0.334262	-0.116968	-0.744613	0.172255	0.404894	1.37903	-0.20366	-0.774716	-0.06352	-0.0266285	-0.0478487	-0.632416	0.296756	0.0478487	-0.237914	0.455132	-0.398841	-0.191488	0.256577	0.0510087	-0.204987	-0.28665	-0.175446	ABI2	10152	0006928 // cellular component movement // inferred from direct assay /// 0007010 // cytoskeleton organization // traceable author statement /// 0007611 // learning or memory // inferred from electronic annotation /// 0008154 // actin polymerization or depolymerization // non-traceable author statement /// 0016358 // dendrite development // inferred from electronic annotation /// 0016477 // cell m…	0005737 // cytoplasm // traceable author statement /// 0005737 // cytoplasm // inferred from electronic annotation /// 0005737 // cytoplasm // non-traceable author statement /// 0005829 // cytosol // inferred from direct assay /// 0005856 // cytoskeleton // inferred from electronic annotation /// 0005913 // cell-cell adherens junction // inferred from electronic annotation /// 0030027 // lamellip…	0003677 // DNA binding // traceable author statement /// 0008093 // cytoskeletal adaptor activity // traceable author statement /// 0017124 // SH3 domain binding // inferred from physical interaction /// 0017124 // SH3 domain binding // traceable author statement /// 0019900 // kinase binding // non-traceable author statement /// 0070064 // proline-rich region binding // inferred from physical in…	chr2:204231645-204292251 (+) // 99.79 // q33.2
209856_x_at	ABI2	0.0412707	0.31888	0.637167	0.451482	0.492732	-0.175559	-0.918164	0.0582762	0.364263	1.60673	-0.0401731	-0.310359	-0.116479	0.103411	-0.572044	-0.404524	0.290186	0.0401731	-0.536596	0.543446	-0.370326	-0.0938187	0.391697	0.271267	-0.554546	-0.243432	-0.3024	ABI2	10152	0006928 // cellular component movement // inferred from direct assay /// 0007010 // cytoskeleton organization // traceable author statement /// 0007611 // learning or memory // inferred from electronic annotation /// 0008154 // actin polymerization or depolymerization // non-traceable author statement /// 0016358 // dendrite development // inferred from electronic annotation /// 0016477 // cell m…	0005737 // cytoplasm // traceable author statement /// 0005737 // cytoplasm // inferred from electronic annotation /// 0005737 // cytoplasm // non-traceable author statement /// 0005829 // cytosol // inferred from direct assay /// 0005856 // cytoskeleton // inferred from electronic annotation /// 0005913 // cell-cell adherens junction // inferred from electronic annotation /// 0030027 // lamellip…	0003677 // DNA binding // traceable author statement /// 0008093 // cytoskeletal adaptor activity // traceable author statement /// 0017124 // SH3 domain binding // inferred from physical interaction /// 0017124 // SH3 domain binding // traceable author statement /// 0019900 // kinase binding // non-traceable author statement /// 0070064 // proline-rich region binding // inferred from physical in…	chr2:204231737-204292165 (+) // 99.68 // q33.2
211793_s_at	ABI2	0.240171	0.362308	0.665175	0.294454	0.609648	-0.0320339	-0.852952	0.331029	0.413314	1.92298	-0.185824	-0.912844	0.0320334	-0.0880423	-0.458301	-0.690168	0.358394	-0.058136	-0.365359	0.620655	-0.893922	-0.169544	0.674266	0.0414543	-0.751487	-0.245374	-0.316041	ABI2	10152	0006928 // cellular component movement // inferred from direct assay /// 0007010 // cytoskeleton organization // traceable author statement /// 0007611 // learning or memory // inferred from electronic annotation /// 0008154 // actin polymerization or depolymerization // non-traceable author statement /// 0016358 // dendrite development // inferred from electronic annotation /// 0016477 // cell m…	0005737 // cytoplasm // traceable author statement /// 0005737 // cytoplasm // inferred from electronic annotation /// 0005737 // cytoplasm // non-traceable author statement /// 0005829 // cytosol // inferred from direct assay /// 0005856 // cytoskeleton // inferred from electronic annotation /// 0005913 // cell-cell adherens junction // inferred from electronic annotation /// 0030027 // lamellip…	0003677 // DNA binding // traceable author statement /// 0008093 // cytoskeletal adaptor activity // traceable author statement /// 0017124 // SH3 domain binding // inferred from physical interaction /// 0017124 // SH3 domain binding // traceable author statement /// 0019900 // kinase binding // non-traceable author statement /// 0070064 // proline-rich region binding // inferred from physical in…	chr2:204193237-204292075 (+) // 93.84 // q33.2
216113_at	ABI2	0.763447	1.46566	0.424489	1.93888	0.893968	-0.350904	-0.382053	-0.911469	-0.766785	0.469198	-0.570073	-1.11917	1.165	-0.0129175	0.0455351	-0.856355	-1.32879	-0.204038	-0.0455351	1.18395	-0.579425	-0.730469	0.366594	1.59342	1.23846	-1.20359	0.815743	ABI2	10152	0006928 // cellular component movement // inferred from direct assay /// 0007010 // cytoskeleton organization // traceable author statement /// 0007611 // learning or memory // inferred from electronic annotation /// 0008154 // actin polymerization or depolymerization // non-traceable author statement /// 0016358 // dendrite development // inferred from electronic annotation /// 0016477 // cell m…	0005737 // cytoplasm // traceable author statement /// 0005737 // cytoplasm // inferred from electronic annotation /// 0005737 // cytoplasm // non-traceable author statement /// 0005829 // cytosol // inferred from direct assay /// 0005856 // cytoskeleton // inferred from electronic annotation /// 0005913 // cell-cell adherens junction // inferred from electronic annotation /// 0030027 // lamellip…	0003677 // DNA binding // traceable author statement /// 0008093 // cytoskeletal adaptor activity // traceable author statement /// 0017124 // SH3 domain binding // inferred from physical interaction /// 0017124 // SH3 domain binding // traceable author statement /// 0019900 // kinase binding // non-traceable author statement /// 0070064 // proline-rich region binding // inferred from physical in…
225098_at	ABI2	-0.0648041	0.106554	0.581824	0.0198879	0.369577	-0.054286	-0.408337	-0.0198879	-0.94218	0.867174	-0.0280762	-0.205998	0.183189	-0.0939512	0.203952	-0.400946	0.164104	0.193129	0.0915365	-0.284862	0.194221	0.284596	-0.644334	0.0725336	-0.373033	-0.148943	-0.361325	ABI2	10152	0006928 // cellular component movement // inferred from direct assay /// 0007010 // cytoskeleton organization // traceable author statement /// 0007611 // learning or memory // inferred from electronic annotation /// 0008154 // actin polymerization or depolymerization // non-traceable author statement /// 0016358 // dendrite development // inferred from electronic annotation /// 0016477 // cell m…	0005737 // cytoplasm // traceable author statement /// 0005737 // cytoplasm // inferred from electronic annotation /// 0005737 // cytoplasm // non-traceable author statement /// 0005829 // cytosol // inferred from direct assay /// 0005856 // cytoskeleton // inferred from electronic annotation /// 0005913 // cell-cell adherens junction // inferred from electronic annotation /// 0030027 // lamellip…	0003677 // DNA binding // traceable author statement /// 0008093 // cytoskeletal adaptor activity // traceable author statement /// 0017124 // SH3 domain binding // inferred from physical interaction /// 0017124 // SH3 domain binding // traceable author statement /// 0019900 // kinase binding // non-traceable author statement /// 0070064 // proline-rich region binding // inferred from physical in…	chr2:204294623-204296890 (+) // 96.04 // q33.2
225112_at	ABI2	-0.0192175	0.446869	0.777296	0.0192175	0.481177	0.388216	-0.253852	0.191651	-1.03915	0.206366	0.2679	-0.388537	0.0509491	0.580336	0.326612	-0.385588	0.407686	-0.0527535	-0.0886135	-0.150338	0.0579214	0.0196447	-0.800177	-0.159864	-0.744421	-0.449966	-0.687951	ABI2	10152	0006928 // cellular component movement // inferred from direct assay /// 0007010 // cytoskeleton organization // traceable author statement /// 0007611 // learning or memory // inferred from electronic annotation /// 0008154 // actin polymerization or depolymerization // non-traceable author statement /// 0016358 // dendrite development // inferred from electronic annotation /// 0016477 // cell m…	0005737 // cytoplasm // traceable author statement /// 0005737 // cytoplasm // inferred from electronic annotation /// 0005737 // cytoplasm // non-traceable author statement /// 0005829 // cytosol // inferred from direct assay /// 0005856 // cytoskeleton // inferred from electronic annotation /// 0005913 // cell-cell adherens junction // inferred from electronic annotation /// 0030027 // lamellip…	0003677 // DNA binding // traceable author statement /// 0008093 // cytoskeletal adaptor activity // traceable author statement /// 0017124 // SH3 domain binding // inferred from physical interaction /// 0017124 // SH3 domain binding // traceable author statement /// 0019900 // kinase binding // non-traceable author statement /// 0070064 // proline-rich region binding // inferred from physical in…	chr2:204294623-204296890 (+) // 96.04 // q33.2
223615_at	ABI3	-0.25134	-0.742236	-0.260941	0.460317	-0.442523	-0.420234	0.11929	0.497178	-0.235409	-0.00481224	0.214517	0.613267	-0.346466	-0.0932541	0.0958414	0.677338	-0.0746546	-0.615451	0.334787	-0.00725222	0.12332	-0.200411	0.458722	0.00481272	0.254663	-0.0396733	0.54132	ABI3	51225	0006928 // cellular component movement // non-traceable author statement /// 0018108 // peptidyl-tyrosine phosphorylation // inferred from direct assay /// 0030334 // regulation of cell migration // inferred from direct assay	0005622 // intracellular // inferred from direct assay /// 0005737 // cytoplasm // inferred from direct assay /// 0005737 // cytoplasm // non-traceable author statement /// 0005737 // cytoplasm // inferred from electronic annotation /// 0030027 // lamellipodium // inferred from direct assay	0005515 // protein binding // inferred from physical interaction	chr17:47287791-47300376 (+) // 98.37 // q21.32
1559077_at	ABI3BP	-0.0832386	-0.0533619	0.00275946	0.0352881	0.127004	-0.182471	-0.0959732	0.0194931	0.255194	-0.0184016	-0.00275946	-0.236385	0.0212951	-0.459348	0.0546374	0.034092	-0.188458	0.0943861	-0.147433	-0.0237725	-0.109662	0.0233397	0.181345	0.0552797	0.0821454	-0.163507	-0.0185781	ABI3BP	25890	0010811 // positive regulation of cell-substrate adhesion // inferred from electronic annotation /// 0030198 // extracellular matrix organization // inferred from electronic annotation	0005576 // extracellular region // inferred from electronic annotation /// 0005614 // interstitial matrix // inferred from electronic annotation /// 0005615 // extracellular space // inferred from direct assay /// 0031012 // extracellular matrix // inferred from direct assay /// 0031012 // extracellular matrix // inferred from electronic annotation	0005518 // collagen binding // inferred from electronic annotation /// 0005539 // glycosaminoglycan binding // inferred from electronic annotation /// 0008201 // heparin binding // inferred from electronic annotation	chr3:100534854-100712297 (-) // 97.07 // q12.2
220518_at	ABI3BP	0.00317407	-0.107778	3.57173	0.733162	-0.137611	-0.381092	0.969944	1.47379	4.1325	-0.0202034	-0.174814	0.188238	0.0404859	-3.51001	0.446552	0.0160172	-0.243654	-0.323516	0.0263655	-0.0692766	-0.00317383	-0.151941	-0.243654	2.00361	-0.0838127	-0.14008	0.789209	ABI3BP	25890	0010811 // positive regulation of cell-substrate adhesion // inferred from electronic annotation /// 0030198 // extracellular matrix organization // inferred from electronic annotation	0005576 // extracellular region // inferred from electronic annotation /// 0005614 // interstitial matrix // inferred from electronic annotation /// 0005615 // extracellular space // inferred from direct assay /// 0031012 // extracellular matrix // inferred from direct assay /// 0031012 // extracellular matrix // inferred from electronic annotation	0005518 // collagen binding // inferred from electronic annotation /// 0005539 // glycosaminoglycan binding // inferred from electronic annotation /// 0008201 // heparin binding // inferred from electronic annotation	chr3:100581275-100712294 (-) // 91.23 // q12.2
223395_at	ABI3BP	-1.69309	-0.551358	3.72023	1.37226	-0.753603	-1.66899	2.49186	4.0934	4.99684	-0.327225	-1.31198	-1.0109	1.17105	0.10972	1.73241	1.69322	-1.12181	-1.64713	-0.697338	0.78568	-0.83475	-0.279796	0.279796	3.01003	-1.59283	1.08148	1.32926	ABI3BP	25890	0010811 // positive regulation of cell-substrate adhesion // inferred from electronic annotation /// 0030198 // extracellular matrix organization // inferred from electronic annotation	0005576 // extracellular region // inferred from electronic annotation /// 0005614 // interstitial matrix // inferred from electronic annotation /// 0005615 // extracellular space // inferred from direct assay /// 0031012 // extracellular matrix // inferred from direct assay /// 0031012 // extracellular matrix // inferred from electronic annotation	0005518 // collagen binding // inferred from electronic annotation /// 0005539 // glycosaminoglycan binding // inferred from electronic annotation /// 0008201 // heparin binding // inferred from electronic annotation	chr3:100468181-100565393 (-) // 98.58 // q12.2
202123_s_at	ABL1	0.017189	0.059535	-0.313664	0.120135	0.407434	-0.00201702	-0.364903	-0.0957212	0.409829	-0.399983	-0.478325	0.36906	-0.0187187	0.205967	-0.380841	0.229407	-0.693203	-0.955344	-0.042717	0.00528622	0.456321	0.204371	0.00201702	0.251594	0.590813	-0.0296421	-0.0655727	ABL1	25	0000115 // regulation of transcription involved in S phase of mitotic cell cycle // traceable author statement /// 0006298 // mismatch repair // traceable author statement /// 0006355 // regulation of transcription, DNA-dependent // traceable author statement /// 0006464 // protein modification process // non-traceable author statement /// 0006468 // protein phosphorylation // inferred from elect…	0005622 // intracellular // inferred from electronic annotation /// 0005634 // nucleus // inferred from direct assay /// 0005634 // nucleus // non-traceable author statement /// 0005634 // nucleus // inferred from electronic annotation /// 0005730 // nucleolus // inferred from direct assay /// 0005737 // cytoplasm // inferred from electronic annotation /// 0005829 // cytosol // not recorded /// 0…	0000166 // nucleotide binding // inferred from electronic annotation /// 0000287 // magnesium ion binding // inferred from direct assay /// 0000287 // magnesium ion binding // inferred from electronic annotation /// 0003677 // DNA binding // non-traceable author statement /// 0004672 // protein kinase activity // inferred from electronic annotation /// 0004674 // protein serine/threonine kinase a…	chr9:133710452-133763060 (+) // 96.12 // q34.12
206411_s_at	ABL2	-0.247831	-0.190669	0.694647	0.270895	-0.414972	-0.262803	-0.548745	-0.292951	0.679076	-0.22831	-0.194809	0.636928	0.00740671	0.100643	-0.0694633	-0.00740671	0.525916	-0.0727496	0.294118	-0.0266442	-0.150957	0.449079	0.290391	0.411993	0.414773	0.290391	0.0710955	ABL2	27	0006464 // protein modification process // traceable author statement /// 0006468 // protein phosphorylation // inferred from electronic annotation /// 0007155 // cell adhesion // inferred from electronic annotation /// 0007165 // signal transduction // inferred from electronic annotation /// 0007165 // signal transduction // traceable author statement /// 0018108 // peptidyl-tyrosine phosphoryla…	0005737 // cytoplasm // inferred from electronic annotation /// 0005829 // cytosol // not recorded /// 0005856 // cytoskeleton // inferred from electronic annotation	0000166 // nucleotide binding // inferred from electronic annotation /// 0000287 // magnesium ion binding // inferred from direct assay /// 0000287 // magnesium ion binding // inferred from electronic annotation /// 0004672 // protein kinase activity // traceable author statement /// 0004672 // protein kinase activity // inferred from electronic annotation /// 0004713 // protein tyrosine kinase a…	chr1:179076756-179198736 (-) // 98.34 // q25.2
226893_at	ABL2	-0.197464	0.722073	0.445337	0.0822964	0.111343	0.173973	-0.29598	-0.333789	-0.353831	-0.483528	-0.205077	-0.116602	0.103854	0.536787	-0.408887	-0.588502	0.203639	0.587288	0.195443	-0.0197945	0.0197949	0.296458	-0.872263	-0.0330982	0.283559	0.131506	-0.549089	ABL2	27	0006464 // protein modification process // traceable author statement /// 0006468 // protein phosphorylation // inferred from electronic annotation /// 0007155 // cell adhesion // inferred from electronic annotation /// 0007165 // signal transduction // inferred from electronic annotation /// 0007165 // signal transduction // traceable author statement /// 0018108 // peptidyl-tyrosine phosphoryla…	0005737 // cytoplasm // inferred from electronic annotation /// 0005829 // cytosol // not recorded /// 0005856 // cytoskeleton // inferred from electronic annotation	0000166 // nucleotide binding // inferred from electronic annotation /// 0000287 // magnesium ion binding // inferred from direct assay /// 0000287 // magnesium ion binding // inferred from electronic annotation /// 0004672 // protein kinase activity // traceable author statement /// 0004672 // protein kinase activity // inferred from electronic annotation /// 0004713 // protein tyrosine kinase a…	chr1:179068467-179070259 (-) // 98.57 // q25.2
231907_at	ABL2	-0.213865	0.217659	-0.215344	0.211922	0.306808	0.187568	-0.293535	-0.235453	-0.114892	0.35182	-0.451292	-0.32236	0.175368	0.416099	0.184155	-0.217539	0.140693	0.417698	0.593378	0.00214195	-0.28375	-0.335067	-0.612701	0.198794	0.00534105	-0.00214195	-0.00671864	ABL2	27	0006464 // protein modification process // traceable author statement /// 0006468 // protein phosphorylation // inferred from electronic annotation /// 0007155 // cell adhesion // inferred from electronic annotation /// 0007165 // signal transduction // inferred from electronic annotation /// 0007165 // signal transduction // traceable author statement /// 0018108 // peptidyl-tyrosine phosphoryla…	0005737 // cytoplasm // inferred from electronic annotation /// 0005829 // cytosol // not recorded /// 0005856 // cytoskeleton // inferred from electronic annotation	0000166 // nucleotide binding // inferred from electronic annotation /// 0000287 // magnesium ion binding // inferred from direct assay /// 0000287 // magnesium ion binding // inferred from electronic annotation /// 0004672 // protein kinase activity // traceable author statement /// 0004672 // protein kinase activity // inferred from electronic annotation /// 0004713 // protein tyrosine kinase a…	chr1:179071166-179073849 (-) // 72.85 // q25.2
200965_s_at	ABLIM1	-0.0710554	-0.209096	0.325308	0.0784101	0.937641	0.578675	0.607871	1.01933	-0.27001	0.0600843	0.600877	-1.51407	-0.247315	0.606932	-0.544394	-0.0393763	-0.648027	1.98556	-0.480882	-0.280163	0.0894947	0.173261	-0.802971	0.396677	-0.382139	0.0393763	-0.137415	ABLIM1	3983	0007010 // cytoskeleton organization // inferred from electronic annotation /// 0007411 // axon guidance // inferred from electronic annotation /// 0007601 // visual perception // traceable author statement /// 0009887 // organ morphogenesis // traceable author statement /// 0045944 // positive regulation of transcription from RNA polymerase II promoter // inferred from electronic annotation	0005737 // cytoplasm // inferred from electronic annotation /// 0005856 // cytoskeleton // inferred from electronic annotation /// 0015629 // actin cytoskeleton // traceable author statement /// 0015629 // actin cytoskeleton // inferred from electronic annotation	0003779 // actin binding // inferred from electronic annotation /// 0003779 // actin binding // traceable author statement /// 0005515 // protein binding // inferred from physical interaction /// 0005515 // protein binding // inferred from electronic annotation /// 0008270 // zinc ion binding // inferred from electronic annotation /// 0046872 // metal ion binding // inferred from electronic annot…	chr10:116190871-116286585 (-) // 99.05 // q25.3
210461_s_at	ABLIM1	-0.146496	-1.01164	-0.0209179	0.464926	1.07154	-0.682259	0.193655	0.184213	-1.56274	0.0251169	-0.0169373	-0.618457	-0.194546	0.327303	-0.0483761	0.0169373	-0.311806	1.42984	-0.150073	0.0578241	0.637366	0.888943	-1.15183	-0.330001	0.0940609	0.457618	0.155323	ABLIM1	3983	0007010 // cytoskeleton organization // inferred from electronic annotation /// 0007411 // axon guidance // inferred from electronic annotation /// 0007601 // visual perception // traceable author statement /// 0009887 // organ morphogenesis // traceable author statement /// 0045944 // positive regulation of transcription from RNA polymerase II promoter // inferred from electronic annotation	0005737 // cytoplasm // inferred from electronic annotation /// 0005856 // cytoskeleton // inferred from electronic annotation /// 0015629 // actin cytoskeleton // traceable author statement /// 0015629 // actin cytoskeleton // inferred from electronic annotation	0003779 // actin binding // inferred from electronic annotation /// 0003779 // actin binding // traceable author statement /// 0005515 // protein binding // inferred from physical interaction /// 0005515 // protein binding // inferred from electronic annotation /// 0008270 // zinc ion binding // inferred from electronic annotation /// 0046872 // metal ion binding // inferred from electronic annot…	chr10:116195219-116286594 (-) // 97.64 // q25.3
1567622_at	ABLIM2	0.0191059	-0.26949	-0.0679588	0.46815	0.100725	-0.331194	-0.0265546	0.131953	-0.912226	-0.302996	0.0271354	0.136442	0.0938363	-0.0493865	-0.233507	0.0873599	-0.429243	-0.219712	-0.027905	0.174593	0.181967	-0.050045	0.0965543	-0.044528	0.352788	-0.0191059	0.616957	ABLIM2	84448	0007010 // cytoskeleton organization // inferred from electronic annotation /// 0045944 // positive regulation of transcription from RNA polymerase II promoter // inferred from electronic annotation	0005737 // cytoplasm // non-traceable author statement /// 0005737 // cytoplasm // inferred from electronic annotation /// 0015629 // actin cytoskeleton // inferred from direct assay /// 0030016 // myofibril // inferred from electronic annotation	0003779 // actin binding // inferred from electronic annotation /// 0008270 // zinc ion binding // non-traceable author statement /// 0008270 // zinc ion binding // inferred from electronic annotation /// 0046872 // metal ion binding // inferred from electronic annotation	chr4:8021189-8021398 (+) // 97.18 // p16.1
1567623_at	ABLIM2	-0.0364304	-0.0633359	0.102879	-0.343535	-0.186399	-0.00670099	0.000709057	0.00666332	-0.226771	0.137814	-0.0956352	0.0287528	0.110219	-0.134591	0.181736	0.0764093	0.359392	0.0148492	0.247684	0.0708871	-0.104532	-0.165348	-0.000709057	-0.0824809	0.0923762	-0.0253282	-0.138363	ABLIM2	84448	0007010 // cytoskeleton organization // inferred from electronic annotation /// 0045944 // positive regulation of transcription from RNA polymerase II promoter // inferred from electronic annotation	0005737 // cytoplasm // non-traceable author statement /// 0005737 // cytoplasm // inferred from electronic annotation /// 0015629 // actin cytoskeleton // inferred from direct assay /// 0030016 // myofibril // inferred from electronic annotation	0003779 // actin binding // inferred from electronic annotation /// 0008270 // zinc ion binding // non-traceable author statement /// 0008270 // zinc ion binding // inferred from electronic annotation /// 0046872 // metal ion binding // inferred from electronic annotation	chr4:8021189-8021398 (-) // 97.18 // p16.1
228132_at	ABLIM2	-0.000310898	1.36043	1.46097	0.262776	0.0638757	0.0779228	-0.172065	-0.458783	-1.09869	1.93562	-0.12761	0.000310898	0.673306	0.374032	1.96964	0.576595	2.74979	0.931849	3.14455	-0.965937	-0.712465	-1.04799	-0.928643	-1.03373	-0.991853	-0.606154	-1.33449	ABLIM2	84448	0007010 // cytoskeleton organization // inferred from electronic annotation /// 0045944 // positive regulation of transcription from RNA polymerase II promoter // inferred from electronic annotation	0005737 // cytoplasm // non-traceable author statement /// 0005737 // cytoplasm // inferred from electronic annotation /// 0015629 // actin cytoskeleton // inferred from direct assay /// 0030016 // myofibril // inferred from electronic annotation	0003779 // actin binding // inferred from electronic annotation /// 0008270 // zinc ion binding // non-traceable author statement /// 0008270 // zinc ion binding // inferred from electronic annotation /// 0046872 // metal ion binding // inferred from electronic annotation	chr4:7967036-7968033 (-) // 96.1 // p16.1
236087_at	ABLIM2	0.178442	0.658796	0.801753	0.0267415	-0.1776	-0.174342	0.16291	-0.0680017	-0.0267415	0.532841	0.300584	-0.18817	0.711237	0.240401	0.861136	0.818575	1.1189	-0.0816355	0.928598	0.13933	-0.378385	-0.652829	-0.205416	-0.244471	-0.195779	-0.217936	-0.118163	ABLIM2	84448	0007010 // cytoskeleton organization // inferred from electronic annotation /// 0045944 // positive regulation of transcription from RNA polymerase II promoter // inferred from electronic annotation	0005737 // cytoplasm // non-traceable author statement /// 0005737 // cytoplasm // inferred from electronic annotation /// 0015629 // actin cytoskeleton // inferred from direct assay /// 0030016 // myofibril // inferred from electronic annotation	0003779 // actin binding // inferred from electronic annotation /// 0008270 // zinc ion binding // non-traceable author statement /// 0008270 // zinc ion binding // inferred from electronic annotation /// 0046872 // metal ion binding // inferred from electronic annotation	chr4:7967953-7968587 (-) // 97.81 // p16.1
242624_at	ABLIM2	-0.122347	0.309628	-0.189296	0.0033989	-0.115214	-0.117836	0.105795	-0.116525	-0.109218	0.336557	0.583781	0.523591	0.399587	0.0879898	0.118092	0.260494	0.343126	-0.300909	0.215727	0.0340066	-0.110938	-0.0219841	-0.192285	-0.0761991	0.340136	-0.0352817	-0.0033989	ABLIM2	84448	0007010 // cytoskeleton organization // inferred from electronic annotation /// 0045944 // positive regulation of transcription from RNA polymerase II promoter // inferred from electronic annotation	0005737 // cytoplasm // non-traceable author statement /// 0005737 // cytoplasm // inferred from electronic annotation /// 0015629 // actin cytoskeleton // inferred from direct assay /// 0030016 // myofibril // inferred from electronic annotation	0003779 // actin binding // inferred from electronic annotation /// 0008270 // zinc ion binding // non-traceable author statement /// 0008270 // zinc ion binding // inferred from electronic annotation /// 0046872 // metal ion binding // inferred from electronic annotation	chr4:8008759-8009225 (-) // 80.25 // p16.1
205730_s_at	ABLIM3	0.339535	0.368291	-0.975121	0.16318	-1.33733	0.236395	0.663982	0.373653	-0.286497	-0.0085597	1.01687	-0.137168	-0.838082	0.870224	-0.489159	0.00855923	-0.550095	0.131583	-0.477008	-0.659328	-0.0168357	0.941746	-1.44015	-0.00935841	0.186747	0.442165	0.132576	ABLIM3	22885	0007010 // cytoskeleton organization // inferred from electronic annotation /// 0045944 // positive regulation of transcription from RNA polymerase II promoter // inferred from electronic annotation	0005737 // cytoplasm // non-traceable author statement /// 0005737 // cytoplasm // inferred from electronic annotation	0003779 // actin binding // inferred from electronic annotation /// 0008270 // zinc ion binding // non-traceable author statement /// 0008270 // zinc ion binding // inferred from electronic annotation /// 0046872 // metal ion binding // inferred from electronic annotation	chr5:148521132-148639999 (+) // 98.83 // q32
214504_at	ABO	0.0447445	-0.100993	-0.197853	-0.0501313	0.142463	-0.390533	-0.38446	-0.0231786	0.00357628	0.341334	-0.416938	0.258358	0.197832	0.172313	-0.25682	0.0587587	0.0521641	-0.404287	0.269758	0.186358	0.055975	-0.13109	1.19209e-05	0.134402	-0.0582957	-1.19209e-05	-0.24886	ABO	28	0005975 // carbohydrate metabolic process // inferred from electronic annotation /// 0006486 // protein glycosylation // non-traceable author statement	0005576 // extracellular region // non-traceable author statement /// 0005576 // extracellular region // inferred from electronic annotation /// 0005794 // Golgi apparatus // inferred from electronic annotation /// 0016020 // membrane // inferred from electronic annotation /// 0016021 // integral to membrane // inferred from electronic annotation /// 0030173 // integral to Golgi membrane // non-t…	0004380 // glycoprotein-fucosylgalactoside alpha-N-acetylgalactosaminyltransferase activity // non-traceable author statement /// 0004380 // glycoprotein-fucosylgalactoside alpha-N-acetylgalactosaminyltransferase activity // inferred from electronic annotation /// 0004381 // fucosylgalactoside 3-alpha-galactosyltransferase activity // non-traceable author statement /// 0004381 // fucosylgalactosi…	chr9:136130874-136150617 (-) // 95.27 // q34.2
216716_at	ABO	-0.0905964	-0.292736	-0.254906	-0.0285356	0.283211	0.241588	-0.126209	-0.0214252	-0.0377054	0.255265	0.0529711	0.094887	-0.0240767	-0.00326848	0.177632	0.0229313	0.00618196	-0.0268164	0.0946147	-0.0186996	0.133672	-0.00468636	-0.0292668	-0.242309	0.0233653	0.203705	0.00468636	ABO	28	0005975 // carbohydrate metabolic process // inferred from electronic annotation /// 0006486 // protein glycosylation // non-traceable author statement	0005576 // extracellular region // non-traceable author statement /// 0005576 // extracellular region // inferred from electronic annotation /// 0005794 // Golgi apparatus // inferred from electronic annotation /// 0016020 // membrane // inferred from electronic annotation /// 0016021 // integral to membrane // inferred from electronic annotation /// 0030173 // integral to Golgi membrane // non-t…	0004380 // glycoprotein-fucosylgalactoside alpha-N-acetylgalactosaminyltransferase activity // non-traceable author statement /// 0004380 // glycoprotein-fucosylgalactoside alpha-N-acetylgalactosaminyltransferase activity // inferred from electronic annotation /// 0004381 // fucosylgalactoside 3-alpha-galactosyltransferase activity // non-traceable author statement /// 0004381 // fucosylgalactosi…	chr9:136130562-136131068 (+) // 59.88 // q34.2
216929_x_at	ABO	0.0281324	-0.118737	-0.010006	-0.394844	0.306236	0.25045	0.63789	0.328746	-0.1115	-0.449063	0.461579	-0.929718	0.160529	0.525585	0.825752	0.895548	0.569236	0.538309	0.45863	-0.218487	-1.28333	-1.12845	0.010006	-0.595821	-1.61029	-1.45119	-0.211558	ABO	28	0005975 // carbohydrate metabolic process // inferred from electronic annotation /// 0006486 // protein glycosylation // non-traceable author statement	0005576 // extracellular region // non-traceable author statement /// 0005576 // extracellular region // inferred from electronic annotation /// 0005794 // Golgi apparatus // inferred from electronic annotation /// 0016020 // membrane // inferred from electronic annotation /// 0016021 // integral to membrane // inferred from electronic annotation /// 0030173 // integral to Golgi membrane // non-t…	0004380 // glycoprotein-fucosylgalactoside alpha-N-acetylgalactosaminyltransferase activity // non-traceable author statement /// 0004380 // glycoprotein-fucosylgalactoside alpha-N-acetylgalactosaminyltransferase activity // inferred from electronic annotation /// 0004381 // fucosylgalactoside 3-alpha-galactosyltransferase activity // non-traceable author statement /// 0004381 // fucosylgalactosi…	chr9:136130562-136131068 (-) // 59.88 // q34.2
203559_s_at	ABP1	-0.0715947	-0.0798588	0.0200515	-0.244975	0.0125852	-0.135304	-0.126121	-0.0918899	0.136595	-0.00290513	-0.0493712	0.278198	-0.00257254	-0.167812	0.018852	-0.0534763	0.0836153	0.0025723	0.117759	0.136595	0.0897365	-0.0732555	-0.044831	0.0619323	0.274475	-0.0133111	0.149341	ABP1	26	0009308 // amine metabolic process // inferred from electronic annotation /// 0055114 // oxidation reduction // inferred from electronic annotation	0005576 // extracellular region // inferred from electronic annotation /// 0005615 // extracellular space // inferred from electronic annotation /// 0005777 // peroxisome // non-traceable author statement	0005507 // copper ion binding // inferred from electronic annotation /// 0008131 // primary amine oxidase activity // inferred from direct assay /// 0008131 // primary amine oxidase activity // inferred from electronic annotation /// 0008131 // primary amine oxidase activity // traceable author statement /// 0008201 // heparin binding // inferred from electronic annotation /// 0016491 // oxidored…	chr7:150549591-150558377 (+) // 98.71 // q36.1
212895_s_at	ABR	-0.199764	0.606391	0.832604	0.0939045	-0.109123	0.0318403	0.18658	0.812938	-0.731116	1.07695	-0.0318403	-0.510032	0.618569	-0.177749	0.740541	-0.0629854	0.815816	-0.839407	0.768811	-0.498122	-0.261719	-0.348555	-0.315935	0.0372829	0.30609	-0.462683	-0.363449	ABR	29	0006915 // apoptosis // not recorded /// 0007165 // signal transduction // inferred from electronic annotation /// 0007264 // small GTPase mediated signal transduction // traceable author statement /// 0008624 // induction of apoptosis by extracellular signals // not recorded /// 0035023 // regulation of Rho protein signal transduction // inferred from electronic annotation	0005622 // intracellular // inferred from electronic annotation /// 0005829 // cytosol // not recorded	0005085 // guanyl-nucleotide exchange factor activity // not recorded /// 0005085 // guanyl-nucleotide exchange factor activity // inferred from electronic annotation /// 0005089 // Rho guanyl-nucleotide exchange factor activity // inferred from electronic annotation /// 0005096 // GTPase activator activity // inferred from electronic annotation /// 0005096 // GTPase activator activity // traceab…	chr17:906690-907734 (-) // 94.84 // p13.3
214671_s_at	ABR	-0.0911174	1.08201	1.53854	0.42375	0.0456648	0.282586	-0.512595	1.0237	-1.22042	2.46325	-0.0456653	-0.908956	0.638618	-0.0442791	0.705764	-0.259226	1.19562	-0.461953	0.672842	-0.250543	-1.00822	-1.21675	0.0937233	0.200126	-0.467451	-0.906656	-1.01605	ABR	29	0006915 // apoptosis // not recorded /// 0007165 // signal transduction // inferred from electronic annotation /// 0007264 // small GTPase mediated signal transduction // traceable author statement /// 0008624 // induction of apoptosis by extracellular signals // not recorded /// 0035023 // regulation of Rho protein signal transduction // inferred from electronic annotation	0005622 // intracellular // inferred from electronic annotation /// 0005829 // cytosol // not recorded	0005085 // guanyl-nucleotide exchange factor activity // not recorded /// 0005085 // guanyl-nucleotide exchange factor activity // inferred from electronic annotation /// 0005089 // Rho guanyl-nucleotide exchange factor activity // inferred from electronic annotation /// 0005096 // GTPase activator activity // inferred from electronic annotation /// 0005096 // GTPase activator activity // traceab…	chr17:907664-1012308 (-) // 99.64 // p13.3
1552731_at	ABRA	-0.113048	-0.0281746	-0.126056	-0.179063	0.204174	-0.124604	-0.00598288	0.152652	0.0312192	-0.0182607	0.0529435	-0.0123687	-0.065042	-0.00688362	0.309639	0.10285	0.0255516	-0.00411391	-0.0484962	0.172569	0.150666	0.0482202	0.191754	0.00411415	-0.225866	-0.0240967	0.322846	ABRA	137735	0000060 // protein import into nucleus, translocation // inferred from electronic annotation /// 0006350 // transcription // inferred from electronic annotation /// 0006810 // transport // inferred from electronic annotation /// 0015031 // protein transport // inferred from electronic annotation /// 0035025 // positive regulation of Rho protein signal transduction // inferred from sequence or str…	0005737 // cytoplasm // inferred from electronic annotation /// 0005856 // cytoskeleton // inferred from electronic annotation /// 0005886 // plasma membrane // inferred from direct assay /// 0015629 // actin cytoskeleton // inferred from sequence or structural similarity /// 0015629 // actin cytoskeleton // inferred from electronic annotation /// 0030016 // myofibril // inferred from electronic …	0003713 // transcription coactivator activity // inferred from electronic annotation /// 0003779 // actin binding // inferred from sequence or structural similarity /// 0003779 // actin binding // inferred from electronic annotation	chr8:107771711-107782472 (-) // 92.42 // q23.1
1552732_at	ABRA	0.00106454	-0.0225005	-0.0896754	0.171414	-0.0403841	-0.12983	-0.0805049	0.0150087	0.0569966	-0.027287	0.254725	-0.00106454	0.033864	-0.0174804	-0.0249968	0.289795	0.10192	0.316777	0.0119505	-0.0911779	0.0373828	-0.138988	0.129926	-0.0865355	-0.0413709	-0.0308752	0.031955	ABRA	137735	0000060 // protein import into nucleus, translocation // inferred from electronic annotation /// 0006350 // transcription // inferred from electronic annotation /// 0006810 // transport // inferred from electronic annotation /// 0015031 // protein transport // inferred from electronic annotation /// 0035025 // positive regulation of Rho protein signal transduction // inferred from sequence or str…	0005737 // cytoplasm // inferred from electronic annotation /// 0005856 // cytoskeleton // inferred from electronic annotation /// 0005886 // plasma membrane // inferred from direct assay /// 0015629 // actin cytoskeleton // inferred from sequence or structural similarity /// 0015629 // actin cytoskeleton // inferred from electronic annotation /// 0030016 // myofibril // inferred from electronic …	0003713 // transcription coactivator activity // inferred from electronic annotation /// 0003779 // actin binding // inferred from sequence or structural similarity /// 0003779 // actin binding // inferred from electronic annotation	chr8:107771711-107782472 (-) // 92.42 // q23.1
218405_at	ABT1	-0.433649	-0.0295787	0.100712	-0.281545	-0.104969	0.346442	-0.671664	-0.325077	0.258819	-0.147217	0.142704	0.11684	-0.364785	-0.420971	-0.679342	-0.217626	0.328185	-0.0793738	0.149734	0.159505	0.0295782	0.192798	0.130655	0.245255	-0.160171	0.308182	-0.271984	ABT1	29777	0006350 // transcription // inferred from electronic annotation /// 0006366 // transcription from RNA polymerase II promoter // inferred from electronic annotation /// 0006366 // transcription from RNA polymerase II promoter // traceable author statement /// 0021522 // spinal cord motor neuron differentiation // inferred from electronic annotation /// 0045449 // regulation of transcription // inf…	0005634 // nucleus // inferred from electronic annotation /// 0005634 // nucleus // traceable author statement /// 0005667 // transcription factor complex // inferred from electronic annotation /// 0005730 // nucleolus // inferred from electronic annotation	0000166 // nucleotide binding // inferred from electronic annotation /// 0003677 // DNA binding // inferred from electronic annotation /// 0003713 // transcription coactivator activity // traceable author statement /// 0003723 // RNA binding // inferred from electronic annotation /// 0005515 // protein binding // inferred from physical interaction /// 0016251 // general RNA polymerase II transcri…	chr6:26597190-26599200 (+) // 99.91 // p22.2
226442_at	ABTB1	-0.0842643	-0.281337	-0.371405	-0.22346	-0.0956635	0.195702	-0.260148	0.0839686	0.404532	0.524932	0.0230546	0.163514	-0.195477	0.0624533	0.379323	0.314452	1.12155	1.30886	0.693927	0.0573268	-0.421993	-0.128016	-0.0230546	0.568512	-0.857201	-0.242444	-0.0521917	ABTB1	80325	0006412 // translation // inferred from electronic annotation	0005737 // cytoplasm // inferred from electronic annotation	0003746 // translation elongation factor activity // inferred from electronic annotation /// 0005515 // protein binding // inferred from electronic annotation	chr3:127395026-127398916 (+) // 99.89 // q21.3
228848_at	ABTB1	0.00286007	-0.125371	-0.0782671	0.148774	-0.0495086	-0.0952005	-0.0105772	0.142863	0.192901	0.0452604	0.188514	-0.0744772	0.110378	0.239816	0.0201025	-0.0966287	0.390217	-0.0264397	0.315221	-0.258296	0.171953	0.0712237	-0.0572414	0.653735	-0.00286007	-0.149919	-0.0572414	ABTB1	80325	0006412 // translation // inferred from electronic annotation	0005737 // cytoplasm // inferred from electronic annotation	0003746 // translation elongation factor activity // inferred from electronic annotation /// 0005515 // protein binding // inferred from electronic annotation	chr3:127398190-127398908 (+) // 73.54 // q21.3
229162_s_at	ABTB1	-0.0398541	-0.195509	-0.1238	-0.204225	-0.380756	-0.144739	0.0909753	0.0107346	-0.075479	0.0139627	-0.0245609	0.154308	-0.0107346	-0.0328827	0.181956	0.0504894	0.411062	0.12492	0.1753	-0.39587	0.0727549	0.470687	0.192677	-0.521464	0.542659	-0.108252	-0.138243	ABTB1	80325	0006412 // translation // inferred from electronic annotation	0005737 // cytoplasm // inferred from electronic annotation	0003746 // translation elongation factor activity // inferred from electronic annotation /// 0005515 // protein binding // inferred from electronic annotation	chr3:127398900-127399763 (-) // 94.89 // q21.3
229164_s_at	ABTB1	-0.462299	-0.71371	-1.28159	0.109684	-0.329401	0.00366592	0.209972	0.236841	0.667593	0.118178	-0.00366592	-0.130346	-0.852603	0.295491	0.69856	0.557971	1.08647	1.68622	1.09824	-0.666614	-0.768242	-0.79491	0.0758834	0.53604	-0.709804	-0.952648	-0.0215521	ABTB1	80325	0006412 // translation // inferred from electronic annotation	0005737 // cytoplasm // inferred from electronic annotation	0003746 // translation elongation factor activity // inferred from electronic annotation /// 0005515 // protein binding // inferred from electronic annotation	chr3:127398900-127399763 (+) // 94.89 // q21.3
242567_at	ABTB1	-0.216993	0.196517	0.100442	0.00655174	-0.23279	-0.0639868	-0.0918431	-0.018764	0.671072	0.0414987	0.0467939	-0.0839641	-0.0595689	-0.196042	-0.00655127	0.147471	0.135711	0.0190973	0.210034	0.19963	-0.298972	-0.375153	-0.0381036	0.010201	0.534185	-0.12526	-0.015811	ABTB1	80325	0006412 // translation // inferred from electronic annotation	0005737 // cytoplasm // inferred from electronic annotation	0003746 // translation elongation factor activity // inferred from electronic annotation /// 0005515 // protein binding // inferred from electronic annotation	chr3:127397929-127398908 (+) // 42.04 // q21.3
213497_at	ABTB2	0.29156	-0.288853	-0.49243	-0.0462494	-0.552908	0.0577373	-0.000919819	-0.635109	0.125027	-0.168566	-0.202761	0.072259	-0.18979	0.00873184	-0.168566	1.27704	0.000919342	0.0761394	0.508304	0.577135	-0.530489	-0.0945368	0.604155	0.034512	0.369221	-0.0973449	0.0442958	ABTB2	25841	0001558 // regulation of cell growth // non-traceable author statement		0003677 // DNA binding // inferred from electronic annotation /// 0005515 // protein binding // inferred from electronic annotation	chr11:34172534-34181835 (-) // 98.48 // p13
232624_at	ABTB2	-0.160558	-0.0687513	-0.16936	0.149828	-0.279459	-0.245209	-0.236627	0.191575	0.500515	-0.0359702	-0.37851	-0.0192966	-0.170665	-0.0494194	-0.295259	0.106437	0.191425	-0.170679	0.18233	0.148479	-0.00590611	0.117779	0.166202	0.00590611	0.498494	0.304896	0.30951	ABTB2	25841	0001558 // regulation of cell growth // non-traceable author statement		0003677 // DNA binding // inferred from electronic annotation /// 0005515 // protein binding // inferred from electronic annotation	chr11:34378247-34379554 (-) // 99.69 // p13
202025_x_at	ACAA1	-0.336563	-0.246886	-0.0669651	-0.227207	0.189659	0.0441413	0.220984	0.729008	0.611593	-0.260829	0.819317	0.429968	0.395099	0.110629	-0.137234	0.192708	-0.175737	-0.173951	-0.0161433	0.0519853	0.176595	-0.0103717	-0.258562	0.0103717	-0.27538	-0.0761652	0.120007	ACAA1	30	0006091 // generation of precursor metabolites and energy // traceable author statement /// 0006629 // lipid metabolic process // inferred from electronic annotation /// 0006631 // fatty acid metabolic process // inferred from electronic annotation /// 0008152 // metabolic process // inferred from electronic annotation /// 0033540 // fatty acid beta-oxidation using acyl-CoA oxidase // not recorde…	0005737 // cytoplasm // inferred from direct assay /// 0005777 // peroxisome // inferred from electronic annotation /// 0005777 // peroxisome // non-traceable author statement /// 0005782 // peroxisomal matrix // not recorded /// 0043231 // intracellular membrane-bounded organelle // inferred from direct assay	0003824 // catalytic activity // inferred from electronic annotation /// 0003988 // acetyl-CoA C-acyltransferase activity // not recorded /// 0003988 // acetyl-CoA C-acyltransferase activity // inferred from electronic annotation /// 0005515 // protein binding // inferred from physical interaction /// 0008415 // acyltransferase activity // inferred from electronic annotation /// 0016740 // transf…	chr3:38164206-38178615 (-) // 100.0 // p22.2
214274_s_at	ACAA1	-0.618901	-0.715256	-0.733067	-0.636788	0.0335131	0.00109768	0.225439	0.530513	0.500854	-1.02382	0.70815	0.119286	0.525103	0.0174828	-0.00109768	0.413105	-0.464479	-0.409204	0.233853	-0.174323	0.0777588	-0.0166769	-0.453574	0.0394058	-0.236164	-0.320971	0.206953	ACAA1	30	0006091 // generation of precursor metabolites and energy // traceable author statement /// 0006629 // lipid metabolic process // inferred from electronic annotation /// 0006631 // fatty acid metabolic process // inferred from electronic annotation /// 0008152 // metabolic process // inferred from electronic annotation /// 0033540 // fatty acid beta-oxidation using acyl-CoA oxidase // not recorde…	0005737 // cytoplasm // inferred from direct assay /// 0005777 // peroxisome // inferred from electronic annotation /// 0005777 // peroxisome // non-traceable author statement /// 0005782 // peroxisomal matrix // not recorded /// 0043231 // intracellular membrane-bounded organelle // inferred from direct assay	0003824 // catalytic activity // inferred from electronic annotation /// 0003988 // acetyl-CoA C-acyltransferase activity // not recorded /// 0003988 // acetyl-CoA C-acyltransferase activity // inferred from electronic annotation /// 0005515 // protein binding // inferred from physical interaction /// 0008415 // acyltransferase activity // inferred from electronic annotation /// 0016740 // transf…	chr3:38164201-38164615 (-) // 97.87 // p22.2
202002_at	ACAA2	-0.0774164	-0.237476	-0.281593	-0.289976	0.0263052	0.0888252	-0.0263052	0.288588	0.278424	0.516827	0.282832	0.387521	-0.219172	-0.104376	0.939818	1.05439	0.380935	-0.0663738	0.743848	-0.178106	-0.494949	-0.299636	-0.235515	0.066649	0.775413	-0.149211	-0.178789	ACAA2	10449	0006629 // lipid metabolic process // inferred from electronic annotation /// 0006631 // fatty acid metabolic process // inferred from electronic annotation /// 0006695 // cholesterol biosynthetic process // non-traceable author statement /// 0008152 // metabolic process // inferred from electronic annotation	0005739 // mitochondrion // non-traceable author statement /// 0005739 // mitochondrion // inferred from electronic annotation /// 0005743 // mitochondrial inner membrane // inferred from electronic annotation	0003824 // catalytic activity // inferred from electronic annotation /// 0003988 // acetyl-CoA C-acyltransferase activity // non-traceable author statement /// 0003988 // acetyl-CoA C-acyltransferase activity // inferred from electronic annotation /// 0008415 // acyltransferase activity // inferred from electronic annotation /// 0016740 // transferase activity // inferred from electronic annotati…	chr18:47309578-47340307 (-) // 86.85 // q21.1
202003_s_at	ACAA2	0.235878	-0.5338	-1.13189	-0.00951767	-0.103735	0.288869	0.620171	1.06451	0.889462	0.00951767	-0.238198	0.55387	-0.38923	-0.0833454	0.718326	0.698963	0.119278	-0.704667	0.112956	-0.269972	-0.170262	0.254505	-0.0824385	-0.304638	-0.972332	0.131509	-0.521907	ACAA2	10449	0006629 // lipid metabolic process // inferred from electronic annotation /// 0006631 // fatty acid metabolic process // inferred from electronic annotation /// 0006695 // cholesterol biosynthetic process // non-traceable author statement /// 0008152 // metabolic process // inferred from electronic annotation	0005739 // mitochondrion // non-traceable author statement /// 0005739 // mitochondrion // inferred from electronic annotation /// 0005743 // mitochondrial inner membrane // inferred from electronic annotation	0003824 // catalytic activity // inferred from electronic annotation /// 0003988 // acetyl-CoA C-acyltransferase activity // non-traceable author statement /// 0003988 // acetyl-CoA C-acyltransferase activity // inferred from electronic annotation /// 0008415 // acyltransferase activity // inferred from electronic annotation /// 0016740 // transferase activity // inferred from electronic annotati…	chr18:47309874-47339902 (-) // 99.81 // q21.1
212186_at	ACACA	0.0402088	0.788959	0.660191	0.0526075	-0.0532589	0.588051	-0.313138	-0.40704	0.333951	0.41748	-0.296622	-0.155302	0.0531893	0.615339	0.0781508	-0.136419	0.23962	-0.404883	0.278418	-0.0229425	-0.0910654	0.0229425	-0.159104	-0.0476999	0.322156	-0.186919	-0.580706	ACACA	31	0001894 // tissue homeostasis // inferred from electronic annotation /// 0006084 // acetyl-CoA metabolic process // inferred from electronic annotation /// 0006629 // lipid metabolic process // inferred from electronic annotation /// 0006633 // fatty acid biosynthetic process // inferred from electronic annotation /// 0008152 // metabolic process // inferred from electronic annotation /// 0008610…	0005625 // soluble fraction // inferred from electronic annotation /// 0005737 // cytoplasm // inferred from electronic annotation /// 0005739 // mitochondrion // inferred from electronic annotation	0000166 // nucleotide binding // inferred from electronic annotation /// 0003824 // catalytic activity // inferred from electronic annotation /// 0003989 // acetyl-CoA carboxylase activity // inferred from electronic annotation /// 0003989 // acetyl-CoA carboxylase activity // traceable author statement /// 0004075 // biotin carboxylase activity // inferred from electronic annotation /// 0005515 …	chr17:35441926-35796761 (-) // 96.71 // q12
214358_at	ACACA	0.204343	-0.458464	-0.306521	-0.293427	-0.107458	-0.102137	-0.0406513	-0.0332613	0.476411	0.22628	0.0957866	0.330153	-0.153302	0.293716	0.322158	-0.032011	0.24528	0.536847	0.292328	0.27034	0.231877	-0.0937018	0.328975	-0.258175	0.0291548	-0.0291548	-0.0770841	ACACA	31	0001894 // tissue homeostasis // inferred from electronic annotation /// 0006084 // acetyl-CoA metabolic process // inferred from electronic annotation /// 0006629 // lipid metabolic process // inferred from electronic annotation /// 0006633 // fatty acid biosynthetic process // inferred from electronic annotation /// 0008152 // metabolic process // inferred from electronic annotation /// 0008610…	0005625 // soluble fraction // inferred from electronic annotation /// 0005737 // cytoplasm // inferred from electronic annotation /// 0005739 // mitochondrion // inferred from electronic annotation	0000166 // nucleotide binding // inferred from electronic annotation /// 0003824 // catalytic activity // inferred from electronic annotation /// 0003989 // acetyl-CoA carboxylase activity // inferred from electronic annotation /// 0003989 // acetyl-CoA carboxylase activity // traceable author statement /// 0004075 // biotin carboxylase activity // inferred from electronic annotation /// 0005515 …	chr17:35685593-35687238 (-) // 62.98 // q12
1552615_at	ACACB	-0.0326333	-0.11172	-0.289516	-0.614375	0.0814481	-0.138207	-0.23753	0.221394	-0.0400515	0.474322	0.144013	-0.620645	0.183567	0.0196939	0.432574	0.528982	0.396195	0.272635	0.683713	0.0326338	-1.13626	-0.804122	0.395998	-0.287584	-0.280376	-0.860608	0.243416	ACACB	32	0006633 // fatty acid biosynthetic process // inferred from electronic annotation /// 0006853 // carnitine shuttle // not recorded /// 0008152 // metabolic process // inferred from electronic annotation /// 0008610 // lipid biosynthetic process // inferred from electronic annotation /// 0046320 // regulation of fatty acid oxidation // not recorded	0005737 // cytoplasm // inferred from direct assay /// 0005739 // mitochondrion // inferred from electronic annotation /// 0005794 // Golgi apparatus // inferred from direct assay /// 0005829 // cytosol // not recorded /// 0012505 // endomembrane system // inferred from electronic annotation /// 0016020 // membrane // inferred from electronic annotation	0000166 // nucleotide binding // inferred from electronic annotation /// 0003824 // catalytic activity // inferred from electronic annotation /// 0003989 // acetyl-CoA carboxylase activity // inferred from electronic annotation /// 0004075 // biotin carboxylase activity // inferred from electronic annotation /// 0005515 // protein binding // inferred from physical interaction /// 0005524 // ATP b…	chr12:109577210-109704167 (+) // 97.89 // q24.11
1552616_a_at	ACACB	-0.221848	-0.281558	-0.500795	0.0436053	0.251752	-0.155752	-0.147938	0.698241	0.684307	0.115613	-0.0394592	0.7926	0.261848	0.574931	0.112391	0.246748	-0.349974	-0.156536	0.0394592	-0.0799599	-0.643032	0.577723	-0.111794	-0.436578	0.0978127	-0.215498	0.0761061	ACACB	32	0006633 // fatty acid biosynthetic process // inferred from electronic annotation /// 0006853 // carnitine shuttle // not recorded /// 0008152 // metabolic process // inferred from electronic annotation /// 0008610 // lipid biosynthetic process // inferred from electronic annotation /// 0046320 // regulation of fatty acid oxidation // not recorded	0005737 // cytoplasm // inferred from direct assay /// 0005739 // mitochondrion // inferred from electronic annotation /// 0005794 // Golgi apparatus // inferred from direct assay /// 0005829 // cytosol // not recorded /// 0012505 // endomembrane system // inferred from electronic annotation /// 0016020 // membrane // inferred from electronic annotation	0000166 // nucleotide binding // inferred from electronic annotation /// 0003824 // catalytic activity // inferred from electronic annotation /// 0003989 // acetyl-CoA carboxylase activity // inferred from electronic annotation /// 0004075 // biotin carboxylase activity // inferred from electronic annotation /// 0005515 // protein binding // inferred from physical interaction /// 0005524 // ATP b…	chr12:109577210-109704167 (+) // 97.89 // q24.11
214584_x_at	ACACB	-0.125113	-0.217981	-0.443441	-0.058095	0.268727	-0.0680265	0.0562472	0.330053	0.253212	0.239247	0.277347	0.475359	0.428573	0.900638	-0.00664473	-0.00329351	-0.15992	-0.0957885	-0.246048	-0.121025	0.0147791	0.00329351	0.0324864	0.0428157	0.00655508	-0.0309696	-0.0224252	ACACB	32	0006633 // fatty acid biosynthetic process // inferred from electronic annotation /// 0006853 // carnitine shuttle // not recorded /// 0008152 // metabolic process // inferred from electronic annotation /// 0008610 // lipid biosynthetic process // inferred from electronic annotation /// 0046320 // regulation of fatty acid oxidation // not recorded	0005737 // cytoplasm // inferred from direct assay /// 0005739 // mitochondrion // inferred from electronic annotation /// 0005794 // Golgi apparatus // inferred from direct assay /// 0005829 // cytosol // not recorded /// 0012505 // endomembrane system // inferred from electronic annotation /// 0016020 // membrane // inferred from electronic annotation	0000166 // nucleotide binding // inferred from electronic annotation /// 0003824 // catalytic activity // inferred from electronic annotation /// 0003989 // acetyl-CoA carboxylase activity // inferred from electronic annotation /// 0004075 // biotin carboxylase activity // inferred from electronic annotation /// 0005515 // protein binding // inferred from physical interaction /// 0005524 // ATP b…	chr12:109577210-109704725 (+) // 97.77 // q24.11
221928_at	ACACB	-0.0203309	-0.880625	-1.35391	0.0482044	0.840933	-0.0339131	0.978017	1.55155	1.62765	0.0203304	1.21404	0.307962	0.987034	1.00925	0.123899	0.204879	-0.420297	-0.217398	0.249628	-0.673836	-0.722254	0.367137	-0.516187	-0.769878	-0.702174	-0.670965	-0.396517	ACACB	32	0006633 // fatty acid biosynthetic process // inferred from electronic annotation /// 0006853 // carnitine shuttle // not recorded /// 0008152 // metabolic process // inferred from electronic annotation /// 0008610 // lipid biosynthetic process // inferred from electronic annotation /// 0046320 // regulation of fatty acid oxidation // not recorded	0005737 // cytoplasm // inferred from direct assay /// 0005739 // mitochondrion // inferred from electronic annotation /// 0005794 // Golgi apparatus // inferred from direct assay /// 0005829 // cytosol // not recorded /// 0012505 // endomembrane system // inferred from electronic annotation /// 0016020 // membrane // inferred from electronic annotation	0000166 // nucleotide binding // inferred from electronic annotation /// 0003824 // catalytic activity // inferred from electronic annotation /// 0003989 // acetyl-CoA carboxylase activity // inferred from electronic annotation /// 0004075 // biotin carboxylase activity // inferred from electronic annotation /// 0005515 // protein binding // inferred from physical interaction /// 0005524 // ATP b…	chr12:109705561-109706031 (+) // 97.51 // q24.11
43427_at	ACACB	0.0691729	-0.877702	-1.78739	0.18999	0.98992	0.259449	1.44191	2.2684	2.1511	-0.345828	1.85444	0.600967	1.20566	-0.153135	-0.172333	0.487474	-0.378042	-0.0691729	0.231344	-2.00113	-0.687773	0.561118	-1.17835	-0.467298	-1.35791	-1.01227	-0.271222	ACACB	32	0006633 // fatty acid biosynthetic process // inferred from electronic annotation /// 0006853 // carnitine shuttle // not recorded /// 0008152 // metabolic process // inferred from electronic annotation /// 0008610 // lipid biosynthetic process // inferred from electronic annotation /// 0046320 // regulation of fatty acid oxidation // not recorded	0005737 // cytoplasm // inferred from direct assay /// 0005739 // mitochondrion // inferred from electronic annotation /// 0005794 // Golgi apparatus // inferred from direct assay /// 0005829 // cytosol // not recorded /// 0012505 // endomembrane system // inferred from electronic annotation /// 0016020 // membrane // inferred from electronic annotation	0000166 // nucleotide binding // inferred from electronic annotation /// 0003824 // catalytic activity // inferred from electronic annotation /// 0003989 // acetyl-CoA carboxylase activity // inferred from electronic annotation /// 0004075 // biotin carboxylase activity // inferred from electronic annotation /// 0005515 // protein binding // inferred from physical interaction /// 0005524 // ATP b…	chr12:109705647-109706028 (+) // 99.74 // q24.11
49452_at	ACACB	0.0068779	-0.984191	-2.16523	0.0787783	1.16222	0.199487	1.47663	2.35392	2.17945	-0.578332	1.89429	0.614191	1.13159	0.402536	-0.00687742	0.982471	-0.265147	-0.160099	0.34972	-1.98023	-1.17657	0.598418	-1.75275	-0.95963	-1.23788	-0.878626	-0.731397	ACACB	32	0006633 // fatty acid biosynthetic process // inferred from electronic annotation /// 0006853 // carnitine shuttle // not recorded /// 0008152 // metabolic process // inferred from electronic annotation /// 0008610 // lipid biosynthetic process // inferred from electronic annotation /// 0046320 // regulation of fatty acid oxidation // not recorded	0005737 // cytoplasm // inferred from direct assay /// 0005739 // mitochondrion // inferred from electronic annotation /// 0005794 // Golgi apparatus // inferred from direct assay /// 0005829 // cytosol // not recorded /// 0012505 // endomembrane system // inferred from electronic annotation /// 0016020 // membrane // inferred from electronic annotation	0000166 // nucleotide binding // inferred from electronic annotation /// 0003824 // catalytic activity // inferred from electronic annotation /// 0003989 // acetyl-CoA carboxylase activity // inferred from electronic annotation /// 0004075 // biotin carboxylase activity // inferred from electronic annotation /// 0005515 // protein binding // inferred from physical interaction /// 0005524 // ATP b…	chr12:109705008-109706031 (+) // 66.94 // q24.11
219986_s_at	ACAD10	0.117493	-0.0343943	-0.0487504	0.0170021	0.478197	-0.104007	-0.00256586	0.0374646	0.0968075	-0.228228	0.491187	-0.0293298	-0.136868	0.554886	0.219491	0.108619	-0.0982828	0.00256586	0.136904	-0.323136	-0.369844	-0.440868	-0.162674	0.2768	0.827209	-0.444791	0.00754786	ACAD10	80724	0008152 // metabolic process // inferred from electronic annotation /// 0055114 // oxidation reduction // inferred from electronic annotation		0003824 // catalytic activity // inferred from electronic annotation /// 0003995 // acyl-CoA dehydrogenase activity // inferred from electronic annotation /// 0016491 // oxidoreductase activity // inferred from electronic annotation /// 0016627 // oxidoreductase activity, acting on the CH-CH group of donors // inferred from electronic annotation /// 0016787 // hydrolase activity // inferred from …	chr12:112147441-112194903 (+) // 99.27 // q24.12
237481_at	ACAD10	0.777188	0.25713	-0.788034	0.111033	0.646262	-0.24703	0.206868	-0.249801	-0.266885	-0.506879	0.216574	-0.104189	-0.0503206	0.59166	0.0968866	-0.206462	-0.687231	-0.344089	0.0837221	0.0503206	0.076519	-0.305164	-0.0708551	0.471004	0.111242	-0.331784	0.553238	ACAD10	80724	0008152 // metabolic process // inferred from electronic annotation /// 0055114 // oxidation reduction // inferred from electronic annotation		0003824 // catalytic activity // inferred from electronic annotation /// 0003995 // acyl-CoA dehydrogenase activity // inferred from electronic annotation /// 0016491 // oxidoreductase activity // inferred from electronic annotation /// 0016627 // oxidoreductase activity, acting on the CH-CH group of donors // inferred from electronic annotation /// 0016787 // hydrolase activity // inferred from …	chr12:112186216-112189119 (+) // 64.25 // q24.12
237482_s_at	ACAD10	-0.0340285	-0.30157	0.200553	0.604123	0.304069	-0.336058	-0.345697	-0.0991645	1.30185	0.0855942	0.328844	-0.589352	0.0481882	-0.0878873	-0.292082	-0.304924	-0.0225544	0.229099	0.0464468	-0.160351	0.467365	-0.0490327	0.11404	0.0225544	0.848621	-0.453283	-0.230991	ACAD10	80724	0008152 // metabolic process // inferred from electronic annotation /// 0055114 // oxidation reduction // inferred from electronic annotation		0003824 // catalytic activity // inferred from electronic annotation /// 0003995 // acyl-CoA dehydrogenase activity // inferred from electronic annotation /// 0016491 // oxidoreductase activity // inferred from electronic annotation /// 0016627 // oxidoreductase activity, acting on the CH-CH group of donors // inferred from electronic annotation /// 0016787 // hydrolase activity // inferred from …	chr12:112186216-112189119 (+) // 64.25 // q24.12
238655_at	ACAD10	-0.00727749	-0.189844	0.367125	-0.00330162	-0.160972	-0.207744	0.0754671	0.101437	-0.0325832	0.00330162	-0.0452805	0.0648441	-0.0148802	-0.306941	0.135377	0.0480509	0.122642	-0.0443416	0.166899	0.138133	0.32828	-0.124376	0.382514	-0.238778	-0.0779142	-0.243575	0.040947	ACAD10	80724	0008152 // metabolic process // inferred from electronic annotation /// 0055114 // oxidation reduction // inferred from electronic annotation		0003824 // catalytic activity // inferred from electronic annotation /// 0003995 // acyl-CoA dehydrogenase activity // inferred from electronic annotation /// 0016491 // oxidoreductase activity // inferred from electronic annotation /// 0016627 // oxidoreductase activity, acting on the CH-CH group of donors // inferred from electronic annotation /// 0016787 // hydrolase activity // inferred from …	chr12:112123875-112147481 (+) // 98.96 // q24.12
225573_at	ACAD11 /// NPHP3	0.233062	-0.401992	-0.774797	-0.354421	0.409567	-0.489253	-0.715053	0.527696	-0.0743113	-0.644166	0.111327	0.459736	-0.0526285	-0.0065155	0.184735	-0.059875	-0.938619	0.111707	-0.375423	0.104672	0.462512	0.15482	-0.548141	0.41935	0.052629	0.23082	-0.120919	ACAD11 /// NPHP3	27031///84129	0008152 // metabolic process // inferred from electronic annotation /// 0045494 // photoreceptor cell maintenance // inferred from mutant phenotype /// 0048496 // maintenance of organ identity // inferred from mutant phenotype /// 0048496 // maintenance of organ identity // inferred from electronic annotation /// 0055114 // oxidation reduction // inferred from electronic annotation /// 0090090 //…	0005777 // peroxisome // inferred from sequence or structural similarity /// 0005777 // peroxisome // inferred from electronic annotation /// 0005871 // kinesin complex // inferred from electronic annotation /// 0005929 // cilium // inferred from direct assay	0003777 // microtubule motor activity // inferred from electronic annotation /// 0003995 // acyl-CoA dehydrogenase activity // inferred from electronic annotation /// 0005488 // binding // inferred from electronic annotation /// 0005515 // protein binding // inferred from physical interaction /// 0016491 // oxidoreductase activity // inferred from electronic annotation /// 0016627 // oxidoreducta…	chr3:132276985-132379162 (-) // 89.57 // q22.1
221669_s_at	ACAD8	-0.195197	0.142569	0.404692	0.196563	0.47718	0.770298	-0.821392	-0.0079689	0.00796938	0.190547	-0.514806	-0.264046	-0.253912	0.171439	-0.570758	-1.19508	-0.284189	0.341703	-0.922574	0.525283	1.18312	0.487036	-0.167717	-0.0145087	0.156968	0.549976	-0.966084	ACAD8	27034	0006350 // transcription // inferred from electronic annotation /// 0006629 // lipid metabolic process // traceable author statement /// 0008152 // metabolic process // inferred from electronic annotation /// 0009083 // branched chain family amino acid catabolic process // inferred from electronic annotation /// 0045449 // regulation of transcription // inferred from electronic annotation /// 005…	0005739 // mitochondrion // inferred from electronic annotation	0003995 // acyl-CoA dehydrogenase activity // inferred from electronic annotation /// 0003995 // acyl-CoA dehydrogenase activity // traceable author statement /// 0016491 // oxidoreductase activity // inferred from electronic annotation /// 0016627 // oxidoreductase activity, acting on the CH-CH group of donors // inferred from electronic annotation /// 0050660 // FAD or FADH2 binding // inferred…	chr11:134123464-134135555 (+) // 96.63 // q25
224160_s_at	ACAD9	-0.318999	-0.335174	-0.186152	-0.11077	0.201088	-0.0638428	-0.240894	-0.14937	0.64618	-0.328098	0.373247	-0.331431	0.0102081	0.0090251	-0.318624	-0.451806	0.180718	0.373735	0.0594258	0.32354	0.134942	0.0129375	0.0339665	0.0779667	0.000820637	-0.0683341	-0.000820637	ACAD9	28976	0008152 // metabolic process // inferred from electronic annotation /// 0055114 // oxidation reduction // inferred from electronic annotation	0005739 // mitochondrion // inferred from direct assay /// 0005739 // mitochondrion // inferred from electronic annotation	0003995 // acyl-CoA dehydrogenase activity // inferred from electronic annotation /// 0016491 // oxidoreductase activity // inferred from electronic annotation /// 0016627 // oxidoreductase activity, acting on the CH-CH group of donors // inferred from electronic annotation /// 0050660 // FAD or FADH2 binding // inferred from electronic annotation	chr3:128620144-128631857 (+) // 96.32 // q21.3
239976_at	ACAD9	-0.193311	-0.0110655	-0.0441914	-0.195624	0.236088	0.172989	-0.143959	0.138953	0.0110655	0.269515	-0.0893483	0.13177	0.0419488	-0.0850334	-0.0893483	0.186454	0.103548	0.238923	0.277578	-0.230531	-0.279517	0.109696	-0.379578	-0.0496588	0.142822	-0.463501	-0.107625	ACAD9	28976	0008152 // metabolic process // inferred from electronic annotation /// 0055114 // oxidation reduction // inferred from electronic annotation	0005739 // mitochondrion // inferred from direct assay /// 0005739 // mitochondrion // inferred from electronic annotation	0003995 // acyl-CoA dehydrogenase activity // inferred from electronic annotation /// 0016491 // oxidoreductase activity // inferred from electronic annotation /// 0016627 // oxidoreductase activity, acting on the CH-CH group of donors // inferred from electronic annotation /// 0050660 // FAD or FADH2 binding // inferred from electronic annotation	chr3:128634454-128634925 (+) // 99.37 // q21.3
206068_s_at	ACADL	1.21906	0.302967	0.636219	0.589821	-0.394908	0.597754	0.650209	0.727397	-0.929914	-0.240791	-0.438199	-0.418685	0.16844	-0.893664	-0.00592995	0.382633	-0.217871	-0.277379	-0.742533	1.56995	-0.884973	-0.679092	0.00592995	1.07999	-0.3351	1.06983	-0.300555	ACADL	33	0001659 // temperature homeostasis // inferred from sequence or structural similarity /// 0001659 // temperature homeostasis // inferred from electronic annotation /// 0006629 // lipid metabolic process // inferred from electronic annotation /// 0006631 // fatty acid metabolic process // inferred from electronic annotation /// 0008152 // metabolic process // inferred from electronic annotation //…	0005737 // cytoplasm // inferred from direct assay /// 0005739 // mitochondrion // inferred from direct assay /// 0005739 // mitochondrion // inferred from electronic annotation /// 0005759 // mitochondrial matrix // inferred from electronic annotation /// 0031966 // mitochondrial membrane // inferred from electronic annotation	0003995 // acyl-CoA dehydrogenase activity // inferred from electronic annotation /// 0004466 // long-chain-acyl-CoA dehydrogenase activity // inferred from sequence or structural similarity /// 0004466 // long-chain-acyl-CoA dehydrogenase activity // inferred from electronic annotation /// 0004466 // long-chain-acyl-CoA dehydrogenase activity // traceable author statement /// 0016401 // palmitoy…	chr2:211052647-211090125 (-) // 93.72 // q34
206069_s_at	ACADL	0.417772	0.313209	0.651681	0.763561	-0.324437	0.062896	0.485241	1.13628	-0.3931	-0.0643742	-0.337578	-0.171565	0.204098	-0.773633	-0.238869	1.00455	-0.242382	-0.38957	-0.473006	0.862188	-0.324733	-0.062896	0.158571	0.920207	-0.202807	1.35194	-0.111848	ACADL	33	0001659 // temperature homeostasis // inferred from sequence or structural similarity /// 0001659 // temperature homeostasis // inferred from electronic annotation /// 0006629 // lipid metabolic process // inferred from electronic annotation /// 0006631 // fatty acid metabolic process // inferred from electronic annotation /// 0008152 // metabolic process // inferred from electronic annotation //…	0005737 // cytoplasm // inferred from direct assay /// 0005739 // mitochondrion // inferred from direct assay /// 0005739 // mitochondrion // inferred from electronic annotation /// 0005759 // mitochondrial matrix // inferred from electronic annotation /// 0031966 // mitochondrial membrane // inferred from electronic annotation	0003995 // acyl-CoA dehydrogenase activity // inferred from electronic annotation /// 0004466 // long-chain-acyl-CoA dehydrogenase activity // inferred from sequence or structural similarity /// 0004466 // long-chain-acyl-CoA dehydrogenase activity // inferred from electronic annotation /// 0004466 // long-chain-acyl-CoA dehydrogenase activity // traceable author statement /// 0016401 // palmitoy…	chr2:211052765-211089992 (-) // 93.14 // q34
202502_at	ACADM	-0.355544	-0.256907	-0.520674	0.0321436	0.143159	0.412573	-0.305829	0.615666	0.269464	-0.445004	-0.230702	0.0638695	0.108098	-0.291176	-0.469358	-0.00419045	0.0593996	0.30496	-1.03932	0.202067	-0.323798	0.0234938	-0.000946999	0.0951509	-1.61436	0.000946999	-0.11368	ACADM	34	0001889 // liver development // inferred from electronic annotation /// 0005978 // glycogen biosynthetic process // inferred from electronic annotation /// 0006082 // organic acid metabolic process // inferred from electronic annotation /// 0006111 // regulation of gluconeogenesis // inferred from electronic annotation /// 0006629 // lipid metabolic process // inferred from electronic annotation …	0005739 // mitochondrion // inferred from direct assay /// 0005739 // mitochondrion // inferred from electronic annotation /// 0005739 // mitochondrion // traceable author statement /// 0005759 // mitochondrial matrix // inferred from electronic annotation /// 0031966 // mitochondrial membrane // inferred from electronic annotation	0003995 // acyl-CoA dehydrogenase activity // inferred from direct assay /// 0003995 // acyl-CoA dehydrogenase activity // inferred from mutant phenotype /// 0003995 // acyl-CoA dehydrogenase activity // inferred from electronic annotation /// 0016491 // oxidoreductase activity // inferred from electronic annotation /// 0016627 // oxidoreductase activity, acting on the CH-CH group of donors // in…	chr1:76189082-76229183 (+) // 94.01 // p31.1
202366_at	ACADS	-0.588333	-0.750696	-0.95555	-0.29982	0.164193	-0.156785	0.314428	0.765868	0.697627	0.0216084	0.0884447	0.288292	0.41841	0.308597	0.351944	0.560638	0.204232	-0.481454	0.371934	-0.481951	0.446231	-0.396739	-0.424939	-0.0883279	-0.0216084	-0.277584	-0.198664	ACADS	35	0006629 // lipid metabolic process // inferred from electronic annotation /// 0006631 // fatty acid metabolic process // inferred from electronic annotation /// 0006635 // fatty acid beta-oxidation // traceable author statement /// 0008152 // metabolic process // inferred from electronic annotation /// 0042594 // response to starvation // inferred from electronic annotation /// 0051384 // respons…	0005739 // mitochondrion // inferred from direct assay /// 0005739 // mitochondrion // inferred from electronic annotation /// 0005759 // mitochondrial matrix // inferred from electronic annotation	0000062 // acyl-CoA binding // inferred from electronic annotation /// 0003995 // acyl-CoA dehydrogenase activity // traceable author statement /// 0003995 // acyl-CoA dehydrogenase activity // inferred from electronic annotation /// 0004085 // butyryl-CoA dehydrogenase activity // inferred from electronic annotation /// 0016491 // oxidoreductase activity // inferred from electronic annotation //…	chr12:121163665-121177810 (+) // 99.51 // q24.31
205355_at	ACADSB	-0.853662	-0.652243	-0.458034	-0.127036	0.0445371	0.0715246	0.459001	0.871248	2.46555	0.319772	0.132497	-0.0294485	-0.00907326	-0.57331	-0.0323739	-0.0445132	0.00907326	-0.322574	-0.653563	0.0433373	-0.174247	-0.173598	0.115026	0.242873	0.12516	0.258876	-0.868401	ACADSB	36	0006629 // lipid metabolic process // inferred from electronic annotation /// 0006631 // fatty acid metabolic process // inferred from electronic annotation /// 0006631 // fatty acid metabolic process // traceable author statement /// 0006637 // acyl-CoA metabolic process // inferred from electronic annotation /// 0008152 // metabolic process // inferred from electronic annotation /// 0055114 // …	0005739 // mitochondrion // inferred from electronic annotation /// 0005739 // mitochondrion // traceable author statement /// 0005759 // mitochondrial matrix // inferred from electronic annotation	0003995 // acyl-CoA dehydrogenase activity // traceable author statement /// 0003995 // acyl-CoA dehydrogenase activity // inferred from electronic annotation /// 0009055 // electron carrier activity // inferred from electronic annotation /// 0016491 // oxidoreductase activity // inferred from electronic annotation /// 0016627 // oxidoreductase activity, acting on the CH-CH group of donors // inf…	chr10:124768533-124814652 (+) // 89.56 // q26.13
226030_at	ACADSB	-0.248038	-0.279438	-0.263171	-0.121809	0.0385995	0.304783	0.275717	0.981986	2.57346	-0.0563302	0.0530596	0.554672	0.271186	0.112497	0.36344	-0.434293	1.05466	1.42536	0.171388	-0.441514	-0.266634	-0.038599	-0.422195	-0.164463	-0.786106	0.299855	-0.932648	ACADSB	36	0006629 // lipid metabolic process // inferred from electronic annotation /// 0006631 // fatty acid metabolic process // inferred from electronic annotation /// 0006631 // fatty acid metabolic process // traceable author statement /// 0006637 // acyl-CoA metabolic process // inferred from electronic annotation /// 0008152 // metabolic process // inferred from electronic annotation /// 0055114 // …	0005739 // mitochondrion // inferred from electronic annotation /// 0005739 // mitochondrion // traceable author statement /// 0005759 // mitochondrial matrix // inferred from electronic annotation	0003995 // acyl-CoA dehydrogenase activity // traceable author statement /// 0003995 // acyl-CoA dehydrogenase activity // inferred from electronic annotation /// 0009055 // electron carrier activity // inferred from electronic annotation /// 0016491 // oxidoreductase activity // inferred from electronic annotation /// 0016627 // oxidoreductase activity, acting on the CH-CH group of donors // inf…	chr10:124815842-124817883 (+) // 84.09 // q26.13
200710_at	ACADVL	-0.0419216	-0.701777	-0.852952	-0.00218582	0.456512	-0.484746	0.36055	0.761298	1.24502	0.123105	0.221714	-0.793504	0.120543	-0.101609	-0.286567	0.312926	-0.875099	0.00218582	-0.0717783	-0.339298	0.985961	-0.0512419	-0.16689	0.30364	0.522551	-0.28826	0.0984278	ACADVL	37	0001659 // temperature homeostasis // inferred from sequence or structural similarity /// 0001659 // temperature homeostasis // inferred from electronic annotation /// 0006629 // lipid metabolic process // inferred from electronic annotation /// 0006631 // fatty acid metabolic process // inferred from electronic annotation /// 0006635 // fatty acid beta-oxidation // traceable author statement ///…	0005739 // mitochondrion // inferred from sequence or structural similarity /// 0005739 // mitochondrion // inferred from electronic annotation /// 0005743 // mitochondrial inner membrane // inferred from electronic annotation /// 0016020 // membrane // inferred from electronic annotation /// 0042645 // mitochondrial nucleoid // inferred from direct assay	0003995 // acyl-CoA dehydrogenase activity // inferred from electronic annotation /// 0004466 // long-chain-acyl-CoA dehydrogenase activity // inferred from electronic annotation /// 0004466 // long-chain-acyl-CoA dehydrogenase activity // traceable author statement /// 0016491 // oxidoreductase activity // inferred from electronic annotation /// 0016627 // oxidoreductase activity, acting on the …	chr17:7123226-7128582 (+) // 98.29 // p13.1
1554950_at	ACAN	-0.0579252	-0.103662	0.0744486	0.213915	-0.241039	-0.275175	-0.195877	-0.257789	0.319673	0.0692737	0.166983	-0.214092	0.219877	-0.117385	-0.153659	0.00160265	-0.208586	-0.00160265	-0.0415924	-0.0134051	0.10696	0.0228038	0.215992	0.284041	0.177497	-0.369245	0.0407042	ACAN	176	0001501 // skeletal system development // non-traceable author statement /// 0001502 // cartilage condensation // inferred from electronic annotation /// 0002063 // chondrocyte development // inferred from electronic annotation /// 0006508 // proteolysis // non-traceable author statement /// 0007155 // cell adhesion // inferred from electronic annotation /// 0030166 // proteoglycan biosynthetic p…	0005576 // extracellular region // inferred from electronic annotation /// 0005578 // proteinaceous extracellular matrix // inferred from electronic annotation /// 0005604 // basement membrane // inferred from electronic annotation /// 0031012 // extracellular matrix // inferred from direct assay /// 0031012 // extracellular matrix // inferred from electronic annotation	0005201 // extracellular matrix structural constituent // traceable author statement /// 0005488 // binding // inferred from electronic annotation /// 0005515 // protein binding // inferred from physical interaction /// 0005515 // protein binding // inferred from electronic annotation /// 0005529 // sugar binding // inferred from electronic annotation /// 0005540 // hyaluronic acid binding // inf…	chr15:89346710-89394754 (+) // 83.72 // q26.1
205679_x_at	ACAN	-0.203958	-0.387353	-0.153825	0.559458	-0.260228	0.0188446	0.304196	-0.148876	-0.487587	-0.141768	-0.0188441	0.941985	0.988518	0.00949001	-0.500834	-0.183492	-0.684023	-0.766034	-0.17875	2.47024	0.440769	1.30173	0.575057	0.84302	3.36379	2.61256	3.11238	ACAN	176	0001501 // skeletal system development // non-traceable author statement /// 0001502 // cartilage condensation // inferred from electronic annotation /// 0002063 // chondrocyte development // inferred from electronic annotation /// 0006508 // proteolysis // non-traceable author statement /// 0007155 // cell adhesion // inferred from electronic annotation /// 0030166 // proteoglycan biosynthetic p…	0005576 // extracellular region // inferred from electronic annotation /// 0005578 // proteinaceous extracellular matrix // inferred from electronic annotation /// 0005604 // basement membrane // inferred from electronic annotation /// 0031012 // extracellular matrix // inferred from direct assay /// 0031012 // extracellular matrix // inferred from electronic annotation	0005201 // extracellular matrix structural constituent // traceable author statement /// 0005488 // binding // inferred from electronic annotation /// 0005515 // protein binding // inferred from physical interaction /// 0005515 // protein binding // inferred from electronic annotation /// 0005529 // sugar binding // inferred from electronic annotation /// 0005540 // hyaluronic acid binding // inf…	chr15:89346989-89417828 (+) // 99.52 // q26.1
207692_s_at	ACAN	-0.072402	-0.15887	-0.27178	0.626883	-0.103293	-0.15931	0.151286	-0.363296	-0.604215	-0.168568	-0.328159	0.680315	0.543629	-0.10305	-0.102671	-0.229981	0.069325	-0.279052	-0.0167961	2.84083	0.0167961	1.10191	0.870916	0.931341	3.67422	3.26493	3.39937	ACAN	176	0001501 // skeletal system development // non-traceable author statement /// 0001502 // cartilage condensation // inferred from electronic annotation /// 0002063 // chondrocyte development // inferred from electronic annotation /// 0006508 // proteolysis // non-traceable author statement /// 0007155 // cell adhesion // inferred from electronic annotation /// 0030166 // proteoglycan biosynthetic p…	0005576 // extracellular region // inferred from electronic annotation /// 0005578 // proteinaceous extracellular matrix // inferred from electronic annotation /// 0005604 // basement membrane // inferred from electronic annotation /// 0031012 // extracellular matrix // inferred from direct assay /// 0031012 // extracellular matrix // inferred from electronic annotation	0005201 // extracellular matrix structural constituent // traceable author statement /// 0005488 // binding // inferred from electronic annotation /// 0005515 // protein binding // inferred from physical interaction /// 0005515 // protein binding // inferred from electronic annotation /// 0005529 // sugar binding // inferred from electronic annotation /// 0005540 // hyaluronic acid binding // inf…	chr15:89346989-89417828 (+) // 99.57 // q26.1
217161_x_at	ACAN	-0.312576	-1.00648	-0.398892	0.197151	-0.406051	-0.0349078	0.0876126	0.000869274	-0.783886	-0.482644	-0.569439	0.519275	0.573984	-0.0202765	-0.230943	-0.000869751	-0.500045	-1.1312	-0.344801	1.89931	0.305202	0.605522	0.627147	0.820486	3.28721	1.77662	2.43914	ACAN	176	0001501 // skeletal system development // non-traceable author statement /// 0001502 // cartilage condensation // inferred from electronic annotation /// 0002063 // chondrocyte development // inferred from electronic annotation /// 0006508 // proteolysis // non-traceable author statement /// 0007155 // cell adhesion // inferred from electronic annotation /// 0030166 // proteoglycan biosynthetic p…	0005576 // extracellular region // inferred from electronic annotation /// 0005578 // proteinaceous extracellular matrix // inferred from electronic annotation /// 0005604 // basement membrane // inferred from electronic annotation /// 0031012 // extracellular matrix // inferred from direct assay /// 0031012 // extracellular matrix // inferred from electronic annotation	0005201 // extracellular matrix structural constituent // traceable author statement /// 0005488 // binding // inferred from electronic annotation /// 0005515 // protein binding // inferred from physical interaction /// 0005515 // protein binding // inferred from electronic annotation /// 0005529 // sugar binding // inferred from electronic annotation /// 0005540 // hyaluronic acid binding // inf…	chr15:89401492-89417826 (+) // 99.32 // q26.1
205212_s_at	ACAP1	-0.127011	-0.193998	-0.121287	0.104663	0.324998	-0.186799	-0.0476427	0.35195	0.348741	0.721482	-0.111256	0.105257	-0.642256	0.252258	1.38901	1.39875	0.628291	0.0476427	0.934202	-0.73672	-0.463646	-0.268638	-0.544901	0.0934758	0.76306	-0.548151	-0.565006	ACAP1	9744	0006629 // lipid metabolic process // inferred from electronic annotation /// 0006810 // transport // inferred from electronic annotation /// 0015031 // protein transport // inferred from electronic annotation /// 0023034 // intracellular signaling pathway // inferred from electronic annotation /// 0032312 // regulation of ARF GTPase activity // inferred from electronic annotation		0004629 // phospholipase C activity // inferred from electronic annotation /// 0005096 // GTPase activator activity // inferred from electronic annotation /// 0005515 // protein binding // inferred from physical interaction /// 0008060 // ARF GTPase activator activity // inferred from electronic annotation /// 0008270 // zinc ion binding // inferred from electronic annotation /// 0046872 // metal…	chr17:7239865-7254797 (+) // 100.0 // p13.1
205213_at	ACAP1	-0.157606	-0.134957	-0.0499191	-0.0805559	-0.378181	0.072721	0.0838332	0.347042	1.34188	0.260528	-0.244015	-0.265896	-0.492767	-0.359464	0.487954	0.800076	0.26373	-0.177848	0.528583	-0.735529	0.416833	-0.182081	0.00283098	-0.450582	0.225504	-0.00283098	0.022079	ACAP1	9744	0006629 // lipid metabolic process // inferred from electronic annotation /// 0006810 // transport // inferred from electronic annotation /// 0015031 // protein transport // inferred from electronic annotation /// 0023034 // intracellular signaling pathway // inferred from electronic annotation /// 0032312 // regulation of ARF GTPase activity // inferred from electronic annotation		0004629 // phospholipase C activity // inferred from electronic annotation /// 0005096 // GTPase activator activity // inferred from electronic annotation /// 0005515 // protein binding // inferred from physical interaction /// 0008060 // ARF GTPase activator activity // inferred from electronic annotation /// 0008270 // zinc ion binding // inferred from electronic annotation /// 0046872 // metal…	chr17:7239865-7254797 (+) // 100.0 // p13.1
242081_at	ACAP1	-0.0856414	-0.0641241	-0.0676875	0.139318	0.014226	-0.11427	-0.014226	0.213558	0.094759	0.0452571	-0.183048	-0.127671	0.190929	0.15105	0.0286694	0.394081	0.277432	-0.040987	0.268648	-0.435959	0.0285602	-0.342319	-0.279088	0.020484	-0.415689	-0.413694	0.180548	ACAP1	9744	0006629 // lipid metabolic process // inferred from electronic annotation /// 0006810 // transport // inferred from electronic annotation /// 0015031 // protein transport // inferred from electronic annotation /// 0023034 // intracellular signaling pathway // inferred from electronic annotation /// 0032312 // regulation of ARF GTPase activity // inferred from electronic annotation		0004629 // phospholipase C activity // inferred from electronic annotation /// 0005096 // GTPase activator activity // inferred from electronic annotation /// 0005515 // protein binding // inferred from physical interaction /// 0008060 // ARF GTPase activator activity // inferred from electronic annotation /// 0008270 // zinc ion binding // inferred from electronic annotation /// 0046872 // metal…	chr17:7253059-7253509 (-) // 86.98 // p13.1
1552472_a_at	ACAP2	-0.706993	-0.686943	-0.23852	0.15436	-0.322967	0.00347042	0.470799	-0.0879469	-0.260711	0.1144	-0.207714	-0.464745	0.75222	-0.207973	-0.544771	-0.00347042	-0.369376	0.0311208	-0.803919	0.412315	-0.0521107	0.0804358	0.57525	0.300976	0.170728	0.150918	0.757426	ACAP2	23527	0032312 // regulation of ARF GTPase activity // inferred from electronic annotation		0005096 // GTPase activator activity // inferred from electronic annotation /// 0008060 // ARF GTPase activator activity // inferred from electronic annotation /// 0008270 // zinc ion binding // inferred from electronic annotation /// 0046872 // metal ion binding // inferred from electronic annotation	chr3:194999243-195163636 (-) // 98.73 // q29
212476_at	ACAP2	-0.774726	-0.237699	-0.823095	0.381663	-0.467002	0.371092	0.320745	-0.00371838	0.490693	-0.895297	0.248871	0.038106	0.718918	0.0212441	-0.45388	-0.392487	-0.59613	0.225829	-1.13375	0.150487	0.00371838	0.288649	0.1716	-0.151205	-1.35751	0.70883	-0.3078	ACAP2	23527	0032312 // regulation of ARF GTPase activity // inferred from electronic annotation		0005096 // GTPase activator activity // inferred from electronic annotation /// 0008060 // ARF GTPase activator activity // inferred from electronic annotation /// 0008270 // zinc ion binding // inferred from electronic annotation /// 0046872 // metal ion binding // inferred from electronic annotation	chr3:194995473-195163609 (-) // 93.64 // q29
212477_at	ACAP2	0.181063	-0.215078	0.255372	-0.144249	-0.0180194	-0.00225639	1.07257	-0.159614	-0.20801	-0.170149	0.339198	0.610463	0.00225639	0.0490975	-0.0390887	-0.0655224	0.245864	0.0625875	0.129787	0.260378	-0.153361	-0.162518	-0.0194743	0.0119231	0.268663	-0.295839	0.118901	ACAP2	23527	0032312 // regulation of ARF GTPase activity // inferred from electronic annotation		0005096 // GTPase activator activity // inferred from electronic annotation /// 0008060 // ARF GTPase activator activity // inferred from electronic annotation /// 0008270 // zinc ion binding // inferred from electronic annotation /// 0046872 // metal ion binding // inferred from electronic annotation	chr3:194995473-195163609 (+) // 93.64 // q29
225529_at	ACAP3	0.219727	0.377302	-0.131508	0.742054	-0.302481	0.979014	-0.498333	-1.12671	0.0329528	1.31211	-0.53536	-0.380977	-0.00686216	1.54597	0.24482	-1.27831	-0.358589	1.16952	0.00686216	-0.816059	0.955711	0.150152	-0.373348	-0.0129166	0.866984	-1.20482	0.735564	ACAP3	116983	0007165 // signal transduction // inferred from electronic annotation /// 0032312 // regulation of ARF GTPase activity // inferred from electronic annotation /// 0046847 // filopodium assembly // inferred from electronic annotation		0005096 // GTPase activator activity // inferred from electronic annotation /// 0008060 // ARF GTPase activator activity // inferred from electronic annotation /// 0008093 // cytoskeletal adaptor activity // inferred from electronic annotation /// 0008270 // zinc ion binding // inferred from electronic annotation /// 0017124 // SH3 domain binding // inferred from electronic annotation /// 0046872…	chr1:1227770-1241309 (-) // 98.24 // p36.33
225542_at	ACAP3	0.225755	0.000107765	0.0743866	0.601958	-0.287179	0.978011	-0.42926	-1.26448	-0.0456247	0.769256	-0.613582	-0.74568	0.0424004	1.9091	0.113656	-0.622265	-0.357563	0.945408	0.00197029	-0.783976	0.390291	-0.75755	-0.381144	-0.000108242	0.246856	-1.43302	0.705822	ACAP3	116983	0007165 // signal transduction // inferred from electronic annotation /// 0032312 // regulation of ARF GTPase activity // inferred from electronic annotation /// 0046847 // filopodium assembly // inferred from electronic annotation		0005096 // GTPase activator activity // inferred from electronic annotation /// 0008060 // ARF GTPase activator activity // inferred from electronic annotation /// 0008093 // cytoskeletal adaptor activity // inferred from electronic annotation /// 0008270 // zinc ion binding // inferred from electronic annotation /// 0017124 // SH3 domain binding // inferred from electronic annotation /// 0046872…	chr1:1227770-1241309 (-) // 98.24 // p36.33
1554947_at	ACAT1	-0.0633504	-0.119756	-0.00581646	0.0829949	-0.262091	-0.166085	0.02899	-0.0966771	-0.0177531	-0.0651722	0.244134	-0.134027	0.207603	-0.0518675	-0.0331156	0.125284	0.195917	0.214356	-0.0727558	0.101666	0.155111	0.0855846	-0.0462437	-0.0374005	0.0243437	0.136048	0.0058167	ACAT1	38	0008152 // metabolic process // inferred from electronic annotation	0005739 // mitochondrion // inferred from direct assay /// 0005739 // mitochondrion // inferred from electronic annotation /// 0005739 // mitochondrion // traceable author statement /// 0005743 // mitochondrial inner membrane // inferred from electronic annotation /// 0005759 // mitochondrial matrix // not recorded	0003824 // catalytic activity // inferred from electronic annotation /// 0003985 // acetyl-CoA C-acetyltransferase activity // not recorded /// 0003985 // acetyl-CoA C-acetyltransferase activity // inferred from electronic annotation /// 0003985 // acetyl-CoA C-acetyltransferase activity // traceable author statement /// 0005515 // protein binding // inferred from physical interaction /// 0008415…	chr11:107992293-108007666 (+) // 78.97 // q22.3
1559239_s_at	ACAT1	-0.131989	0.105025	0.0957403	-0.0409551	0.00814867	0.314845	-0.108655	0.0986605	-0.00814867	0.177941	0.0739336	-0.132916	0.39476	0.191921	-0.266656	0.0367699	-0.165731	0.92563	-0.177917	0.181416	-0.348141	-0.0551219	-0.70461	0.0658607	0.358394	-0.323928	-0.463204	ACAT1	38	0008152 // metabolic process // inferred from electronic annotation	0005739 // mitochondrion // inferred from direct assay /// 0005739 // mitochondrion // inferred from electronic annotation /// 0005739 // mitochondrion // traceable author statement /// 0005743 // mitochondrial inner membrane // inferred from electronic annotation /// 0005759 // mitochondrial matrix // not recorded	0003824 // catalytic activity // inferred from electronic annotation /// 0003985 // acetyl-CoA C-acetyltransferase activity // not recorded /// 0003985 // acetyl-CoA C-acetyltransferase activity // inferred from electronic annotation /// 0003985 // acetyl-CoA C-acetyltransferase activity // traceable author statement /// 0005515 // protein binding // inferred from physical interaction /// 0008415…	chr11:108017026-108019001 (+) // 99.72 // q22.3
205412_at	ACAT1	-0.131643	0.0203991	0.336543	-0.325705	-0.337917	0.369288	-0.25909	0.349445	1.43832	-0.0900116	-0.620857	0.357319	0.440615	-0.0829468	0.0247803	0.381651	-0.0203991	-0.291644	-0.405259	0.707467	0.2176	0.346229	-0.412902	-0.275394	-0.326048	0.311291	-0.281526	ACAT1	38	0008152 // metabolic process // inferred from electronic annotation	0005739 // mitochondrion // inferred from direct assay /// 0005739 // mitochondrion // inferred from electronic annotation /// 0005739 // mitochondrion // traceable author statement /// 0005743 // mitochondrial inner membrane // inferred from electronic annotation /// 0005759 // mitochondrial matrix // not recorded	0003824 // catalytic activity // inferred from electronic annotation /// 0003985 // acetyl-CoA C-acetyltransferase activity // not recorded /// 0003985 // acetyl-CoA C-acetyltransferase activity // inferred from electronic annotation /// 0003985 // acetyl-CoA C-acetyltransferase activity // traceable author statement /// 0005515 // protein binding // inferred from physical interaction /// 0008415…	chr11:107992257-108018275 (+) // 99.93 // q22.3
209608_s_at	ACAT2	0.556313	1.44268	0.686682	-0.520771	0.230083	0.786642	-0.549547	-0.65281	-1.01745	-0.00181866	0.00181866	-0.765755	0.179092	0.27187	-0.279735	0.323993	0.501856	-0.345602	-0.481287	0.632924	-1.24109	-0.124125	0.391223	-0.107196	0.0500011	0.393029	-0.809728	ACAT2	39	0006629 // lipid metabolic process // inferred by curator /// 0006629 // lipid metabolic process // traceable author statement /// 0008152 // metabolic process // inferred from electronic annotation	0005737 // cytoplasm // inferred from direct assay /// 0005737 // cytoplasm // inferred from electronic annotation /// 0005737 // cytoplasm // traceable author statement	0003824 // catalytic activity // inferred from electronic annotation /// 0003985 // acetyl-CoA C-acetyltransferase activity // inferred from direct assay /// 0003985 // acetyl-CoA C-acetyltransferase activity // inferred from electronic annotation /// 0005515 // protein binding // inferred from physical interaction /// 0008415 // acyltransferase activity // inferred from electronic annotation ///…	chr6:160183108-160200082 (+) // 98.07 // q25.3
202323_s_at	ACBD3	0.718369	-0.244781	-0.543191	-0.598185	0.446868	-0.0325484	-0.194571	-0.728086	0.898141	-0.880068	-1.5559	1.06013	0.369182	0.494772	0.242731	0.0236793	-0.283543	-0.0236793	0.757188	0.527927	0.75889	0.691125	-0.891441	-0.304919	-0.490072	0.475117	0.637258	ACBD3	64746	0006694 // steroid biosynthetic process // inferred from electronic annotation /// 0008610 // lipid biosynthetic process // inferred from electronic annotation	0000139 // Golgi membrane // inferred from electronic annotation /// 0005739 // mitochondrion // inferred from electronic annotation /// 0005794 // Golgi apparatus // inferred from direct assay /// 0005794 // Golgi apparatus // inferred from electronic annotation /// 0016020 // membrane // inferred from electronic annotation	0000062 // acyl-CoA binding // inferred from electronic annotation /// 0005488 // binding // inferred from electronic annotation /// 0005515 // protein binding // inferred from physical interaction	chr1:226332381-226374431 (-) // 93.03 // q42.12
202324_s_at	ACBD3	-0.250771	-0.089406	-0.00985718	-0.0501404	0.0976171	0.339225	0.230047	0.296871	0.00312901	-0.447046	-0.0818472	0.193542	-0.233553	0.356046	-0.270825	0.0551167	0.0153456	0.281924	-0.378475	0.234539	0.0247583	0.126492	-0.083066	-0.00312901	-0.938068	0.281016	-0.0424709	ACBD3	64746	0006694 // steroid biosynthetic process // inferred from electronic annotation /// 0008610 // lipid biosynthetic process // inferred from electronic annotation	0000139 // Golgi membrane // inferred from electronic annotation /// 0005739 // mitochondrion // inferred from electronic annotation /// 0005794 // Golgi apparatus // inferred from direct assay /// 0005794 // Golgi apparatus // inferred from electronic annotation /// 0016020 // membrane // inferred from electronic annotation	0000062 // acyl-CoA binding // inferred from electronic annotation /// 0005488 // binding // inferred from electronic annotation /// 0005515 // protein binding // inferred from physical interaction	chr1:226332381-226374431 (-) // 93.28 // q42.12
219413_at	ACBD4	-0.249165	-0.728454	-0.331174	0.054914	0.335928	-0.278162	-0.210512	0.389946	0.158263	0.22644	-0.0082593	-0.659399	-0.1137	0.0444736	0.487808	0.0511975	0.00825882	0.0947433	0.317065	-0.937388	0.19872	-0.721033	-0.0181227	0.0706377	0.27922	-0.819227	-0.221819	ACBD4	79777			0000062 // acyl-CoA binding // inferred from electronic annotation /// 0005488 // binding // inferred from electronic annotation	chr17:43213053-43221541 (+) // 99.9 // q21.31
1568877_a_at	ACBD5	-0.788008	-0.867243	-1.20449	-0.0193472	0.0733218	-0.373968	0.0332632	0.0697384	-0.547541	0.00284433	-0.651343	2.7368	0.205982	0.22932	-0.302702	-0.167398	-0.00284481	-0.835809	-0.234325	0.169596	2.24028	2.42521	0.0444384	-0.16923	0.662483	1.89386	0.131801	ACBD5	91452	0006810 // transport // inferred from electronic annotation	0016020 // membrane // inferred from electronic annotation /// 0016021 // integral to membrane // inferred from electronic annotation	0000062 // acyl-CoA binding // inferred from electronic annotation /// 0005488 // binding // inferred from electronic annotation /// 0008289 // lipid binding // inferred from electronic annotation	chr10:27493378-27529511 (-) // 96.5 // p12.1
225663_at	ACBD5	-0.0916882	-0.301928	-0.810796	-0.0257225	0.434991	0.732468	0.45768	0.735935	-0.780326	-0.769393	0.206388	0.475595	0.285726	0.133524	-0.133252	0.348437	0.0257225	-0.316697	-0.826722	0.246571	-0.213905	0.248202	-0.0976562	0.185721	-0.241132	0.527826	-0.073102	ACBD5	91452	0006810 // transport // inferred from electronic annotation	0016020 // membrane // inferred from electronic annotation /// 0016021 // integral to membrane // inferred from electronic annotation	0000062 // acyl-CoA binding // inferred from electronic annotation /// 0005488 // binding // inferred from electronic annotation /// 0008289 // lipid binding // inferred from electronic annotation	chr10:27484145-27507011 (-) // 84.26 // p12.1
225317_at	ACBD6	0.31483	0.592476	0.6931	-0.204157	0.00108814	0.333791	-0.0510201	0.195288	0.182706	-0.235864	-0.00301647	0.0953178	-0.110356	0.084713	-0.201578	-0.440845	0.137844	-0.0936007	-0.200255	-0.00108814	-0.1811	-0.0555482	0.114772	0.120786	-0.588625	0.0356298	0.0694628	ACBD6	84320		0005737 // cytoplasm // inferred from electronic annotation	0000062 // acyl-CoA binding // inferred from electronic annotation /// 0005488 // binding // inferred from electronic annotation	chr1:180257364-180472008 (-) // 90.36 // q25.2
206690_at	ACCN1	1.0479	1.60886	2.10235	0.058629	-0.612757	-0.22505	-1.09578	-1.71533	-2.30205	0.720225	-0.972085	-2.17222	-1.31765	0	0.0280113	-0.540591	0.854756	0.45901	0.0300713	0.259276	-0.0420275	-0.380645	-0.076282	0.147793	0.937695	0.0413456	-0.0280113	ACCN1	40	0001101 // response to acid // inferred from electronic annotation /// 0006810 // transport // inferred from electronic annotation /// 0006811 // ion transport // inferred from electronic annotation /// 0006812 // cation transport // inferred from electronic annotation /// 0006814 // sodium ion transport // inferred from electronic annotation /// 0007268 // synaptic transmission // traceable auth…	0005886 // plasma membrane // inferred from electronic annotation /// 0005887 // integral to plasma membrane // traceable author statement /// 0005887 // integral to plasma membrane // inferred from electronic annotation /// 0016020 // membrane // inferred from electronic annotation /// 0016021 // integral to membrane // inferred from electronic annotation /// 0043005 // neuron projection // infe…	0005216 // ion channel activity // inferred from electronic annotation /// 0005261 // cation channel activity // inferred from electronic annotation /// 0005272 // sodium channel activity // inferred from electronic annotation /// 0005515 // protein binding // inferred from physical interaction /// 0015280 // ligand-gated sodium channel activity // inferred from electronic annotation /// 0015280 …	chr17:31340107-32483825 (-) // 94.8 // q11.2
205156_s_at	ACCN2	0.042129	0.263648	0.361127	0.289419	-0.518301	1.15156	-0.247829	-1.43026	-1.78214	-0.074955	-0.0295925	-0.964325	0.0295925	1.23883	-0.146155	-1.3698	-0.854773	-0.781685	0.26495	0.269932	0.41462	0.376696	-0.769368	0.814437	0.844249	-0.161625	0.387556	ACCN2	41	0006810 // transport // traceable author statement /// 0006810 // transport // inferred from electronic annotation /// 0006811 // ion transport // inferred from electronic annotation /// 0006814 // sodium ion transport // non-traceable author statement /// 0006814 // sodium ion transport // inferred from electronic annotation /// 0006816 // calcium ion transport // inferred from electronic annota…	0005886 // plasma membrane // inferred from electronic annotation /// 0005887 // integral to plasma membrane // traceable author statement /// 0016020 // membrane // inferred from electronic annotation /// 0016021 // integral to membrane // inferred from electronic annotation	0005216 // ion channel activity // inferred from electronic annotation /// 0005272 // sodium channel activity // inferred from electronic annotation /// 0005515 // protein binding // inferred from physical interaction /// 0015280 // ligand-gated sodium channel activity // non-traceable author statement /// 0015280 // ligand-gated sodium channel activity // inferred from electronic annotation /// …	chr12:50451486-50477393 (+) // 97.07 // q13.12
37953_s_at	ACCN2	0.137559	0.192208	0.420885	0.243937	-0.385946	1.24468	-0.16636	-1.51011	-1.79564	2.00272e-05	-1.95503e-05	-1.10377	-0.072463	1.51775	-0.447759	-1.28722	-0.745443	-0.650085	0.17804	0.0864978	0.556102	0.0402441	-0.617382	0.73156	0.694303	-0.0148458	0.579489	ACCN2	41	0006810 // transport // traceable author statement /// 0006810 // transport // inferred from electronic annotation /// 0006811 // ion transport // inferred from electronic annotation /// 0006814 // sodium ion transport // non-traceable author statement /// 0006814 // sodium ion transport // inferred from electronic annotation /// 0006816 // calcium ion transport // inferred from electronic annota…	0005886 // plasma membrane // inferred from electronic annotation /// 0005887 // integral to plasma membrane // traceable author statement /// 0016020 // membrane // inferred from electronic annotation /// 0016021 // integral to membrane // inferred from electronic annotation	0005216 // ion channel activity // inferred from electronic annotation /// 0005272 // sodium channel activity // inferred from electronic annotation /// 0005515 // protein binding // inferred from physical interaction /// 0015280 // ligand-gated sodium channel activity // non-traceable author statement /// 0015280 // ligand-gated sodium channel activity // inferred from electronic annotation /// …	chr12:50451486-50477396 (+) // 89.7 // q13.12
207561_s_at	ACCN3	-0.0825305	0.18293	0.344694	-0.210466	-0.0589154	-0.0149131	-0.00725198	0.314838	-0.348678	0.579443	0.00725222	-0.712237	0.158724	-0.0569279	0.607583	-0.224789	0.561645	1.27254	0.581543	-0.558511	-0.166868	-0.487062	-0.658303	0.284064	0.441902	-0.456588	0.478699	ACCN3	9311	0006810 // transport // traceable author statement /// 0006810 // transport // inferred from electronic annotation /// 0006811 // ion transport // inferred from electronic annotation /// 0006814 // sodium ion transport // inferred from electronic annotation /// 0007165 // signal transduction // traceable author statement /// 0007600 // sensory perception // traceable author statement /// 0055085 …	0005737 // cytoplasm // inferred from electronic annotation /// 0005886 // plasma membrane // inferred from electronic annotation /// 0005886 // plasma membrane // traceable author statement /// 0005887 // integral to plasma membrane // traceable author statement /// 0016020 // membrane // inferred from electronic annotation /// 0016021 // integral to membrane // inferred from electronic annotati…	0005216 // ion channel activity // inferred from electronic annotation /// 0005261 // cation channel activity // traceable author statement /// 0005272 // sodium channel activity // traceable author statement /// 0005272 // sodium channel activity // inferred from electronic annotation /// 0005524 // ATP binding // inferred from electronic annotation /// 0015280 // ligand-gated sodium channel act…	chr7:150745961-150749840 (+) // 97.43 // q36.1
221226_s_at	ACCN4	-0.939816	-0.993092	-0.382661	0.417239	-0.0265908	0.0265908	-0.600145	-0.761193	-0.516952	0.428452	-0.825084	0.385962	0.547166	0.374195	-0.0346327	-0.274985	-0.371142	-0.811619	0.11907	0.813303	1.01178	0.646358	-0.118251	0.806516	1.8193	0.424884	1.1667	ACCN4	55515	0006810 // transport // traceable author statement /// 0006810 // transport // inferred from electronic annotation /// 0006811 // ion transport // inferred from electronic annotation /// 0006814 // sodium ion transport // inferred from electronic annotation	0005887 // integral to plasma membrane // traceable author statement /// 0016020 // membrane // inferred from electronic annotation /// 0016021 // integral to membrane // inferred from electronic annotation	0005216 // ion channel activity // inferred from electronic annotation /// 0005216 // ion channel activity // traceable author statement /// 0005272 // sodium channel activity // inferred from electronic annotation /// 0015081 // sodium ion transmembrane transporter activity // traceable author statement	chr2:220379057-220403469 (+) // 95.87 // q35
1564504_at	ACCN5	-0.00739026	-0.181731	0.0972803	0.194683	-0.0256588	-0.300828	-0.136813	-0.00816965	0.062443	0.0578129	0.185334	0.264526	0.0594511	0.47726	-0.0887132	0.0466423	-0.0386257	-0.016937	0.12569	-0.0475492	-0.0169458	0.182723	0.054389	0.00739026	0.338789	-0.0688882	-0.0930154	ACCN5	51802	0006810 // transport // inferred from electronic annotation /// 0006811 // ion transport // inferred from electronic annotation /// 0006814 // sodium ion transport // inferred from electronic annotation	0005886 // plasma membrane // inferred from electronic annotation /// 0016020 // membrane // inferred from electronic annotation /// 0016021 // integral to membrane // inferred from electronic annotation	0005216 // ion channel activity // inferred from electronic annotation /// 0005272 // sodium channel activity // inferred from electronic annotation /// 0015280 // ligand-gated sodium channel activity // inferred from electronic annotation	chr4:156750880-156787425 (-) // 100.0 // q32.1
228264_at	ACCS	-0.435433	-0.454983	-0.888387	0.484651	0.542744	-0.746431	0.545143	0.791322	1.90665	-0.889999	0.430795	0.00494194	0.602884	-0.102087	-0.240469	-0.866416	-1.08721	-0.0495243	-0.00494146	-0.469181	0.817616	0.537122	-0.161783	0.557603	0.0226059	0.0142393	-0.625159	ACCS	84680	0009058 // biosynthetic process // inferred from electronic annotation		0003824 // catalytic activity // inferred from electronic annotation /// 0016769 // transferase activity, transferring nitrogenous groups // inferred from electronic annotation /// 0016847 // 1-aminocyclopropane-1-carboxylate synthase activity // inferred from direct assay /// 0016847 // 1-aminocyclopropane-1-carboxylate synthase activity // inferred from electronic annotation /// 0030170 // pyri…	chr11:44100279-44105787 (+) // 99.57 // p11.2
204617_s_at	ACD	1.05179	1.20672	1.23262	0.292315	-0.120544	0.245444	0.042654	0.544382	0.0509157	0.0993276	0.0393505	-0.606382	-0.031817	0.187198	0.0212793	-0.0915551	0.278326	1.12522	-0.0588708	-0.106812	-0.464519	-0.435303	-0.182202	-0.0799656	-0.315034	-0.635035	-0.0212789	ACD	65057	0000723 // telomere maintenance // inferred from direct assay /// 0001501 // skeletal system development // inferred from electronic annotation /// 0001655 // urogenital system development // inferred from electronic annotation /// 0006886 // intracellular protein transport // inferred from mutant phenotype /// 0016233 // telomere capping // inferred from genetic interaction /// 0016233 // telome…	0000781 // chromosome, telomeric region // inferred from direct assay /// 0000781 // chromosome, telomeric region // inferred from electronic annotation /// 0000783 // nuclear telomere cap complex // inferred from direct assay /// 0000783 // nuclear telomere cap complex // inferred from electronic annotation /// 0005634 // nucleus // inferred from electronic annotation /// 0005654 // nucleoplasm …	0003677 // DNA binding // inferred from electronic annotation /// 0005515 // protein binding // inferred from physical interaction /// 0005515 // protein binding // inferred from electronic annotation /// 0070182 // DNA polymerase binding // inferred from physical interaction	chr16:67691432-67694713 (-) // 99.95 // q22.1
209749_s_at	ACE	-0.0969493	-0.207843	0.0130961	-0.165967	0.161752	-0.100358	0.119344	-0.0948746	0.00105119	0.139205	0.139205	-0.00105119	0.189692	0.0129483	0.203626	0.279947	0.278497	-0.0578604	0.0175793	-0.0274119	-0.238596	-0.167067	0.0350411	-0.233224	0.0444891	-0.0837143	-0.0685086	ACE	1636	0001666 // response to hypoxia // inferred from electronic annotation /// 0001822 // kidney development // inferred from mutant phenotype /// 0001974 // blood vessel remodeling // inferred by curator /// 0002005 // angiotensin catabolic process in blood // inferred by curator /// 0002019 // regulation of renal output by angiotensin // inferred by curator /// 0002446 // neutrophil mediated immunit…	0005576 // extracellular region // inferred from electronic annotation /// 0005615 // extracellular space // inferred from direct assay /// 0005624 // membrane fraction // inferred from direct assay /// 0005768 // endosome // inferred from direct assay /// 0005886 // plasma membrane // inferred from direct assay /// 0005886 // plasma membrane // inferred from electronic annotation /// 0009897 // …	0003779 // actin binding // inferred from direct assay /// 0004180 // carboxypeptidase activity // inferred from electronic annotation /// 0005515 // protein binding // inferred from physical interaction /// 0008144 // drug binding // inferred from direct assay /// 0008233 // peptidase activity // inferred from electronic annotation /// 0008237 // metallopeptidase activity // inferred from direct…	chr17:61563916-61574989 (+) // 80.94 // q23.3
227463_at	ACE	-0.525893	-0.378411	-0.0392685	0.268413	0.174808	-0.395001	-0.28906	-0.375566	0.587773	0.33554	0.758212	-0.497396	0.0886288	1.63745	0.502273	-0.0141091	-0.416203	-0.418589	0.0612607	-0.527661	0.376055	2.09991	0.0141091	0.904665	0.217371	-0.568705	-0.285098	ACE	1636	0001666 // response to hypoxia // inferred from electronic annotation /// 0001822 // kidney development // inferred from mutant phenotype /// 0001974 // blood vessel remodeling // inferred by curator /// 0002005 // angiotensin catabolic process in blood // inferred by curator /// 0002019 // regulation of renal output by angiotensin // inferred by curator /// 0002446 // neutrophil mediated immunit…	0005576 // extracellular region // inferred from electronic annotation /// 0005615 // extracellular space // inferred from direct assay /// 0005624 // membrane fraction // inferred from direct assay /// 0005768 // endosome // inferred from direct assay /// 0005886 // plasma membrane // inferred from direct assay /// 0005886 // plasma membrane // inferred from electronic annotation /// 0009897 // …	0003779 // actin binding // inferred from direct assay /// 0004180 // carboxypeptidase activity // inferred from electronic annotation /// 0005515 // protein binding // inferred from physical interaction /// 0008144 // drug binding // inferred from direct assay /// 0008233 // peptidase activity // inferred from electronic annotation /// 0008237 // metallopeptidase activity // inferred from direct…	chr17:61574942-61575738 (+) // 89.6 // q23.3
219962_at	ACE2	0.0758033	-0.0897572	-0.0317309	0.122388	0.118777	-0.122182	0.178795	0.0246995	0.94681	-0.0439181	0.42307	-0.119879	0.0875003	-0.0869563	0.137596	-0.114267	0.0901849	0.00866985	-0.00867009	-0.238288	-0.165541	-0.0220208	-0.0244939	-0.0451274	-0.155965	0.0399866	0.114477	ACE2	59272	0001817 // regulation of cytokine production // inferred by curator /// 0002005 // angiotensin catabolic process in blood // inferred by curator /// 0003051 // angiotensin-mediated drinking behavior // inferred from mutant phenotype /// 0003081 // regulation of systemic arterial blood pressure by renin-angiotensin // inferred by curator /// 0003081 // regulation of systemic arterial blood pressur…	0005576 // extracellular region // inferred from direct assay /// 0005576 // extracellular region // inferred from electronic annotation /// 0005615 // extracellular space // inferred from direct assay /// 0005886 // plasma membrane // inferred from electronic annotation /// 0009986 // cell surface // inferred from direct assay /// 0016020 // membrane // inferred from electronic annotation /// 00…	0001618 // viral receptor activity // inferred from direct assay /// 0001948 // glycoprotein binding // inferred from physical interaction /// 0004180 // carboxypeptidase activity // inferred from direct assay /// 0004180 // carboxypeptidase activity // inferred from electronic annotation /// 0008233 // peptidase activity // inferred from electronic annotation /// 0008237 // metallopeptidase acti…	chrX:15579155-15619137 (-) // 98.09 // p22.2
222257_s_at	ACE2	-0.0075345	-0.0267029	-0.0891876	-0.0603228	0.0831676	-0.0188637	0.0140934	-0.021033	0.812504	-0.113682	-0.161677	0.267517	0.405129	-0.120474	-0.254897	0.180674	0.0213776	-0.0144391	0.174827	-0.232558	0.00753474	0.105454	0.111965	-0.107481	0.360903	0.0261018	-0.287415	ACE2	59272	0001817 // regulation of cytokine production // inferred by curator /// 0002005 // angiotensin catabolic process in blood // inferred by curator /// 0003051 // angiotensin-mediated drinking behavior // inferred from mutant phenotype /// 0003081 // regulation of systemic arterial blood pressure by renin-angiotensin // inferred by curator /// 0003081 // regulation of systemic arterial blood pressur…	0005576 // extracellular region // inferred from direct assay /// 0005576 // extracellular region // inferred from electronic annotation /// 0005615 // extracellular space // inferred from direct assay /// 0005886 // plasma membrane // inferred from electronic annotation /// 0009986 // cell surface // inferred from direct assay /// 0016020 // membrane // inferred from electronic annotation /// 00…	0001618 // viral receptor activity // inferred from direct assay /// 0001948 // glycoprotein binding // inferred from physical interaction /// 0004180 // carboxypeptidase activity // inferred from direct assay /// 0004180 // carboxypeptidase activity // inferred from electronic annotation /// 0008233 // peptidase activity // inferred from electronic annotation /// 0008237 // metallopeptidase acti…	chrX:15579159-15584410 (-) // 93.19 // p22.2
1553929_at	ACER1	-0.160422	-0.099926	-0.242092	-0.32269	-0.0888295	0.0178642	0.00618172	0.250268	-0.133871	0.00684118	-0.020927	-0.0374489	0.140331	-0.131711	0.33157	0.202052	0.183098	0.0360823	0.34583	-0.00865126	-0.0304928	0.112944	-0.0303078	-0.0103865	0.122556	0.22751	-0.00618172	ACER1	125981	0006629 // lipid metabolic process // inferred from electronic annotation /// 0006665 // sphingolipid metabolic process // inferred from electronic annotation /// 0006672 // ceramide metabolic process // inferred from electronic annotation /// 0019216 // regulation of lipid metabolic process // inferred from electronic annotation /// 0046514 // ceramide catabolic process // inferred from electron…	0005783 // endoplasmic reticulum // inferred from electronic annotation /// 0005789 // endoplasmic reticulum membrane // not recorded /// 0005789 // endoplasmic reticulum membrane // inferred from electronic annotation /// 0016020 // membrane // inferred from electronic annotation /// 0016021 // integral to membrane // inferred from electronic annotation	0016787 // hydrolase activity // inferred from electronic annotation /// 0016811 // hydrolase activity, acting on carbon-nitrogen (but not peptide) bonds, in linear amides // inferred from electronic annotation /// 0017040 // ceramidase activity // not recorded /// 0017040 // ceramidase activity // inferred from electronic annotation	chr19:6306230-6333562 (-) // 89.77 // p13.3
222687_s_at	ACER3	-1.34007	-0.814561	-0.895953	0.908734	-0.691618	0.655513	0.332666	-0.473539	-1.09754	-0.0520596	0.92585	0.7156	-0.565822	0	-0.0113363	0.24081	-0.254734	-0.764266	0.410005	0.0113363	0.756169	0.820677	-0.0852833	0.630148	0.854791	-0.230703	0.231499	ACER3	55331	0006672 // ceramide metabolic process // inferred from electronic annotation /// 0008284 // positive regulation of cell proliferation // inferred from mutant phenotype /// 0046512 // sphingosine biosynthetic process // inferred from direct assay /// 0071602 // phytosphingosine biosynthetic process // inferred from direct assay	0000139 // Golgi membrane // inferred from electronic annotation /// 0005783 // endoplasmic reticulum // inferred from electronic annotation /// 0005789 // endoplasmic reticulum membrane // not recorded /// 0005789 // endoplasmic reticulum membrane // inferred from electronic annotation /// 0005794 // Golgi apparatus // inferred from electronic annotation /// 0016020 // membrane // inferred from …	0016787 // hydrolase activity // inferred from electronic annotation /// 0016811 // hydrolase activity, acting on carbon-nitrogen (but not peptide) bonds, in linear amides // inferred from electronic annotation /// 0070774 // phytoceramidase activity // not recorded /// 0070774 // phytoceramidase activity // inferred from direct assay	chr11:76571978-76734831 (+) // 92.24 // q13.5
222688_at	ACER3	-0.967116	-0.685415	-1.1484	0.753564	-0.601755	0.672179	0.414488	-0.555086	-0.967116	-0.948987	1.03711	0.459116	-0.372056	0.14542	-0.0635242	0.124013	-0.38901	-1.07521	0.308743	0.0872517	0.828012	0.829054	-0.280592	0.422812	0.818904	-0.54908	0.0635242	ACER3	55331	0006672 // ceramide metabolic process // inferred from electronic annotation /// 0008284 // positive regulation of cell proliferation // inferred from mutant phenotype /// 0046512 // sphingosine biosynthetic process // inferred from direct assay /// 0071602 // phytosphingosine biosynthetic process // inferred from direct assay	0000139 // Golgi membrane // inferred from electronic annotation /// 0005783 // endoplasmic reticulum // inferred from electronic annotation /// 0005789 // endoplasmic reticulum membrane // not recorded /// 0005789 // endoplasmic reticulum membrane // inferred from electronic annotation /// 0005794 // Golgi apparatus // inferred from electronic annotation /// 0016020 // membrane // inferred from …	0016787 // hydrolase activity // inferred from electronic annotation /// 0016811 // hydrolase activity, acting on carbon-nitrogen (but not peptide) bonds, in linear amides // inferred from electronic annotation /// 0070774 // phytoceramidase activity // not recorded /// 0070774 // phytoceramidase activity // inferred from direct assay	chr11:76571978-76734831 (+) // 92.24 // q13.5
222689_at	ACER3	-0.99783	-0.57781	-1.6183	0.611807	0.034308	1.27753	0.820544	-0.350711	-1.05509	-0.0287104	1.55577	0.398206	-0.638209	0.662603	0.0287104	0.329641	0.286188	-1.62568	0.0421772	-0.421894	0.692209	0.599713	-0.374011	0.393248	-0.2188	-0.368524	-0.0611582	ACER3	55331	0006672 // ceramide metabolic process // inferred from electronic annotation /// 0008284 // positive regulation of cell proliferation // inferred from mutant phenotype /// 0046512 // sphingosine biosynthetic process // inferred from direct assay /// 0071602 // phytosphingosine biosynthetic process // inferred from direct assay	0000139 // Golgi membrane // inferred from electronic annotation /// 0005783 // endoplasmic reticulum // inferred from electronic annotation /// 0005789 // endoplasmic reticulum membrane // not recorded /// 0005789 // endoplasmic reticulum membrane // inferred from electronic annotation /// 0005794 // Golgi apparatus // inferred from electronic annotation /// 0016020 // membrane // inferred from …	0016787 // hydrolase activity // inferred from electronic annotation /// 0016811 // hydrolase activity, acting on carbon-nitrogen (but not peptide) bonds, in linear amides // inferred from electronic annotation /// 0070774 // phytoceramidase activity // not recorded /// 0070774 // phytoceramidase activity // inferred from direct assay	chr11:76571978-76734831 (+) // 92.24 // q13.5
227776_at	ACER3	-1.00285	-0.528176	-0.465312	0.834129	-0.0802507	1.09783	0.506977	-0.10689	-1.03982	-0.359661	1.29506	1.07093	-0.819019	0.325324	0.243284	0.452753	-0.0656595	-0.145695	0.00967503	0.114139	0.949801	0.911681	-0.00967503	0.0473671	-0.372172	0.14451	-0.0502682	ACER3	55331	0006672 // ceramide metabolic process // inferred from electronic annotation /// 0008284 // positive regulation of cell proliferation // inferred from mutant phenotype /// 0046512 // sphingosine biosynthetic process // inferred from direct assay /// 0071602 // phytosphingosine biosynthetic process // inferred from direct assay	0000139 // Golgi membrane // inferred from electronic annotation /// 0005783 // endoplasmic reticulum // inferred from electronic annotation /// 0005789 // endoplasmic reticulum membrane // not recorded /// 0005789 // endoplasmic reticulum membrane // inferred from electronic annotation /// 0005794 // Golgi apparatus // inferred from electronic annotation /// 0016020 // membrane // inferred from …	0016787 // hydrolase activity // inferred from electronic annotation /// 0016811 // hydrolase activity, acting on carbon-nitrogen (but not peptide) bonds, in linear amides // inferred from electronic annotation /// 0070774 // phytoceramidase activity // not recorded /// 0070774 // phytoceramidase activity // inferred from direct assay	chr11:76734751-76737841 (+) // 70.57 // q13.5
231321_s_at	ACER3	-0.714765	-0.167285	-0.426225	0.350374	-0.152181	0.806482	0.599964	0.0676804	-0.591838	0.00275516	0.750336	-0.19175	-0.258101	0.170766	0.804865	0.574205	0.660172	-0.181311	0.455787	0.795932	-0.575118	-0.429656	0.0794687	0.127809	-0.281345	-0.687879	-0.00275516	ACER3	55331	0006672 // ceramide metabolic process // inferred from electronic annotation /// 0008284 // positive regulation of cell proliferation // inferred from mutant phenotype /// 0046512 // sphingosine biosynthetic process // inferred from direct assay /// 0071602 // phytosphingosine biosynthetic process // inferred from direct assay	0000139 // Golgi membrane // inferred from electronic annotation /// 0005783 // endoplasmic reticulum // inferred from electronic annotation /// 0005789 // endoplasmic reticulum membrane // not recorded /// 0005789 // endoplasmic reticulum membrane // inferred from electronic annotation /// 0005794 // Golgi apparatus // inferred from electronic annotation /// 0016020 // membrane // inferred from …	0016787 // hydrolase activity // inferred from electronic annotation /// 0016811 // hydrolase activity, acting on carbon-nitrogen (but not peptide) bonds, in linear amides // inferred from electronic annotation /// 0070774 // phytoceramidase activity // not recorded /// 0070774 // phytoceramidase activity // inferred from direct assay	chr11:76733073-76733629 (-) // 100.0 // q13.5
205377_s_at	ACHE	0.393424	1.15951	0.547159	0.609194	-0.791802	-0.0460329	-0.875116	-0.732829	0.00378466	0.248549	-0.541907	-0.882497	-0.84635	-0.183283	-0.327323	-0.575852	-0.00378513	0.569616	0.744804	0.483715	-0.840041	-0.370685	0.0389657	0.454144	0.973603	-0.438878	1.08143	ACHE	43	0001507 // acetylcholine catabolic process in synaptic cleft // non-traceable author statement /// 0001919 // regulation of receptor recycling // inferred from electronic annotation /// 0002076 // osteoblast development // inferred from expression pattern /// 0006260 // DNA replication // traceable author statement /// 0006581 // acetylcholine catabolic process // inferred from direct assay /// 0…	0005576 // extracellular region // not recorded /// 0005576 // extracellular region // inferred from direct assay /// 0005576 // extracellular region // traceable author statement /// 0005576 // extracellular region // inferred from electronic annotation /// 0005605 // basal lamina // non-traceable author statement /// 0005615 // extracellular space // inferred from electronic annotation /// 0005…	0001540 // beta-amyloid binding // traceable author statement /// 0003990 // acetylcholinesterase activity // inferred from direct assay /// 0003990 // acetylcholinesterase activity // inferred from mutant phenotype /// 0003990 // acetylcholinesterase activity // inferred from electronic annotation /// 0004091 // carboxylesterase activity // inferred from electronic annotation /// 0004104 // chol…	chr7:100487615-100491876 (-) // 90.78 // q22.1
205378_s_at	ACHE	0.831981	1.4206	0.162681	0.57752	-1.27464	-0.0729141	-0.843173	-1.44354	-0.978993	-0.117973	-1.13559	-1.82935	-0.797442	0.0631771	0.0729136	0.430758	0.166987	0.761644	1.80053	0.944432	-0.897129	-1.15731	-0.309796	0.127203	2.10503	-0.542651	2.52284	ACHE	43	0001507 // acetylcholine catabolic process in synaptic cleft // non-traceable author statement /// 0001919 // regulation of receptor recycling // inferred from electronic annotation /// 0002076 // osteoblast development // inferred from expression pattern /// 0006260 // DNA replication // traceable author statement /// 0006581 // acetylcholine catabolic process // inferred from direct assay /// 0…	0005576 // extracellular region // not recorded /// 0005576 // extracellular region // inferred from direct assay /// 0005576 // extracellular region // traceable author statement /// 0005576 // extracellular region // inferred from electronic annotation /// 0005605 // basal lamina // non-traceable author statement /// 0005615 // extracellular space // inferred from electronic annotation /// 0005…	0001540 // beta-amyloid binding // traceable author statement /// 0003990 // acetylcholinesterase activity // inferred from direct assay /// 0003990 // acetylcholinesterase activity // inferred from mutant phenotype /// 0003990 // acetylcholinesterase activity // inferred from electronic annotation /// 0004091 // carboxylesterase activity // inferred from electronic annotation /// 0004104 // chol…	chr7:100487617-100493496 (-) // 92.13 // q22.1
210332_at	ACHE	-0.102392	0.00803757	-0.00803757	-0.0402765	0.174006	-0.175468	-0.302363	0.0616212	0.0597043	0.052258	0.124937	0.146219	-0.0169435	0.449329	0.397574	0.683791	0.0863643	-0.333424	0.507212	-0.458726	-0.369504	-0.288248	-0.282275	0.0369396	0.31533	-0.270756	-0.328875	ACHE	43	0001507 // acetylcholine catabolic process in synaptic cleft // non-traceable author statement /// 0001919 // regulation of receptor recycling // inferred from electronic annotation /// 0002076 // osteoblast development // inferred from expression pattern /// 0006260 // DNA replication // traceable author statement /// 0006581 // acetylcholine catabolic process // inferred from direct assay /// 0…	0005576 // extracellular region // not recorded /// 0005576 // extracellular region // inferred from direct assay /// 0005576 // extracellular region // traceable author statement /// 0005576 // extracellular region // inferred from electronic annotation /// 0005605 // basal lamina // non-traceable author statement /// 0005615 // extracellular space // inferred from electronic annotation /// 0005…	0001540 // beta-amyloid binding // traceable author statement /// 0003990 // acetylcholinesterase activity // inferred from direct assay /// 0003990 // acetylcholinesterase activity // inferred from mutant phenotype /// 0003990 // acetylcholinesterase activity // inferred from electronic annotation /// 0004091 // carboxylesterase activity // inferred from electronic annotation /// 0004104 // chol…	chr7:100487617-100492009 (+) // 99.46 // q22.1
201715_s_at	ACIN1	0.156564	0.649304	0.451378	-0.309443	0.256538	0.132465	-0.149331	0.0434484	0.768343	0.0948667	-0.133003	-0.324441	-0.247777	0.437647	-0.219748	-0.132916	-0.0434484	0.454907	0.0630975	-0.365529	0.566857	-0.208642	-0.103429	0.0996342	0.630038	-0.100627	-0.0529194	ACIN1	22985	0006915 // apoptosis // inferred from electronic annotation /// 0030218 // erythrocyte differentiation // inferred from expression pattern /// 0030263 // apoptotic chromosome condensation // inferred from direct assay /// 0045657 // positive regulation of monocyte differentiation // inferred from expression pattern	0005634 // nucleus // inferred from direct assay /// 0005634 // nucleus // inferred from electronic annotation /// 0005730 // nucleolus // inferred from direct assay /// 0005730 // nucleolus // inferred from electronic annotation /// 0005737 // cytoplasm // inferred from direct assay /// 0005829 // cytosol // not recorded	0000166 // nucleotide binding // inferred from electronic annotation /// 0003676 // nucleic acid binding // non-traceable author statement /// 0003676 // nucleic acid binding // inferred from electronic annotation /// 0005515 // protein binding // inferred from physical interaction /// 0016887 // ATPase activity // non-traceable author statement /// 0019899 // enzyme binding // non-traceable auth…	chr14:23527775-23564823 (-) // 96.05 // q11.2
201127_s_at	ACLY	0.321083	0.750298	0.942679	0.0097394	0.242656	-0.249378	-1.00962	-0.647314	-0.26217	0.0563722	-0.455839	-0.112484	-0.757989	-0.291302	-0.12767	0.230788	0.155469	-0.011889	0.191988	0.137043	-0.0097394	-0.0314684	-0.0388689	0.178197	0.0181794	0.437557	-0.331659	ACLY	47	0006101 // citrate metabolic process // traceable author statement /// 0006200 // ATP catabolic process // traceable author statement /// 0008152 // metabolic process // inferred from electronic annotation /// 0008610 // lipid biosynthetic process // inferred from electronic annotation /// 0015936 // coenzyme A metabolic process // traceable author statement /// 0019432 // triglyceride biosynthet…	0005737 // cytoplasm // inferred from electronic annotation /// 0005829 // cytosol // not recorded /// 0009346 // citrate lyase complex // traceable author statement	0000166 // nucleotide binding // inferred from electronic annotation /// 0003824 // catalytic activity // inferred from electronic annotation /// 0003878 // ATP citrate synthase activity // inferred from electronic annotation /// 0003878 // ATP citrate synthase activity // traceable author statement /// 0004775 // succinate-CoA ligase (ADP-forming) activity // inferred from electronic annotation …	chr17:40023170-40075289 (-) // 97.7 // q21.2
201128_s_at	ACLY	0.314515	0.465792	0.500163	-0.149696	0.709177	-0.000341415	-0.337353	-0.82029	-0.411036	-0.881581	0.00932503	-0.721493	-0.312452	-0.0985441	-0.531826	0.0226517	-0.350002	-0.540629	-0.135026	0.000341415	0.205606	0.15777	0.16049	0.135139	0.355568	0.25939	-0.152723	ACLY	47	0006101 // citrate metabolic process // traceable author statement /// 0006200 // ATP catabolic process // traceable author statement /// 0008152 // metabolic process // inferred from electronic annotation /// 0008610 // lipid biosynthetic process // inferred from electronic annotation /// 0015936 // coenzyme A metabolic process // traceable author statement /// 0019432 // triglyceride biosynthet…	0005737 // cytoplasm // inferred from electronic annotation /// 0005829 // cytosol // not recorded /// 0009346 // citrate lyase complex // traceable author statement	0000166 // nucleotide binding // inferred from electronic annotation /// 0003824 // catalytic activity // inferred from electronic annotation /// 0003878 // ATP citrate synthase activity // inferred from electronic annotation /// 0003878 // ATP citrate synthase activity // traceable author statement /// 0004775 // succinate-CoA ligase (ADP-forming) activity // inferred from electronic annotation …	chr17:40023179-40075193 (-) // 98.74 // q21.2
210337_s_at	ACLY	0.364511	1.17969	1.42246	0.368156	0.511119	0.0311522	-2.26819	-0.64905	-0.266446	0.695495	-0.351833	-0.650384	-0.655063	-0.246188	-0.816664	-0.187242	0.113355	-0.0311522	-0.676413	0.458783	0.0668926	-0.155537	0.484247	0.226699	-0.516591	0.902356	-0.244406	ACLY	47	0006101 // citrate metabolic process // traceable author statement /// 0006200 // ATP catabolic process // traceable author statement /// 0008152 // metabolic process // inferred from electronic annotation /// 0008610 // lipid biosynthetic process // inferred from electronic annotation /// 0015936 // coenzyme A metabolic process // traceable author statement /// 0019432 // triglyceride biosynthet…	0005737 // cytoplasm // inferred from electronic annotation /// 0005829 // cytosol // not recorded /// 0009346 // citrate lyase complex // traceable author statement	0000166 // nucleotide binding // inferred from electronic annotation /// 0003824 // catalytic activity // inferred from electronic annotation /// 0003878 // ATP citrate synthase activity // inferred from electronic annotation /// 0003878 // ATP citrate synthase activity // traceable author statement /// 0004775 // succinate-CoA ligase (ADP-forming) activity // inferred from electronic annotation …	chr17:40023982-40075181 (-) // 99.88 // q21.2
230602_at	ACMSD	-0.088948	-0.223956	-0.0984638	0.628982	-0.0727875	-0.181474	0.2249	0.00218177	0.0115297	0.153771	-0.122723	0.158695	0.67262	-0.193966	-0.0165672	0.0343444	0.13058	-0.00218177	0.238097	-0.135461	-0.17559	-0.00623822	0.00654554	-0.225979	0.520729	0.679743	-0.01566	ACMSD	130013	0008152 // metabolic process // inferred from electronic annotation /// 0046874 // quinolinate metabolic process // inferred from direct assay	0005829 // cytosol // inferred from direct assay	0001760 // aminocarboxymuconate-semialdehyde decarboxylase activity // inferred from direct assay /// 0001760 // aminocarboxymuconate-semialdehyde decarboxylase activity // inferred from electronic annotation /// 0003824 // catalytic activity // inferred from electronic annotation /// 0016829 // lyase activity // inferred from electronic annotation /// 0016831 // carboxy-lyase activity // inferre…	chr2:135630072-135659645 (+) // 99.61 // q21.3
218981_at	ACN9	0.222099	0.0996237	0.0240908	-0.099802	0.0437322	0.348952	0.292896	0.621565	-0.410612	-0.572536	0.114733	-0.270057	0.237187	-0.430772	-0.274466	-0.0107651	0.552479	-0.870522	-0.474287	-0.0366774	-0.367672	0.0107656	0.67639	-0.283699	-1.42865	0.531735	-0.0617447	ACN9	57001	0006111 // regulation of gluconeogenesis // inferred from sequence or structural similarity	0005739 // mitochondrion // inferred from electronic annotation /// 0005758 // mitochondrial intermembrane space // inferred from sequence or structural similarity		chr7:96747019-96811073 (+) // 98.12 // q21.3
207071_s_at	ACO1	-0.491801	-1.06655	-0.58443	0.0259142	-0.395009	0.201095	-0.116065	-0.0261831	1.02007	-0.382489	0.065073	0.0157557	0.289852	0.393728	-0.688156	-0.478926	-0.69033	-0.0157557	-0.561716	0.171749	0.535339	0.486399	0.191256	0.394169	-0.0629721	0.250474	0.0868568	ACO1	48	0006099 // tricarboxylic acid cycle // inferred from electronic annotation /// 0006101 // citrate metabolic process // inferred from direct assay /// 0008152 // metabolic process // inferred from electronic annotation /// 0010040 // response to iron(II) ion // inferred from direct assay	0005737 // cytoplasm // non-traceable author statement /// 0005737 // cytoplasm // inferred from electronic annotation /// 0005783 // endoplasmic reticulum // inferred from direct assay /// 0005794 // Golgi apparatus // inferred from direct assay /// 0005829 // cytosol // inferred from direct assay	0003723 // RNA binding // inferred from direct assay /// 0003723 // RNA binding // non-traceable author statement /// 0003723 // RNA binding // inferred from electronic annotation /// 0003994 // aconitate hydratase activity // inferred from direct assay /// 0003994 // aconitate hydratase activity // inferred from electronic annotation /// 0005515 // protein binding // inferred from physical inter…	chr9:32384657-32450830 (+) // 99.6 // p21.1
200793_s_at	ACO2	0.0800238	-0.0239162	0.323548	0.0191002	-0.0191002	-0.301235	0.56951	0.362883	0.495754	1.29939	-0.370026	-0.453402	0.802544	-0.457575	0.692898	0.283399	1.09836	0.511881	1.08381	-0.391875	-0.623581	-0.683149	-0.289991	-0.415165	-1.00284	-0.803782	-0.0870275	ACO2	50	0006091 // generation of precursor metabolites and energy // traceable author statement /// 0006099 // tricarboxylic acid cycle // inferred from direct assay /// 0006099 // tricarboxylic acid cycle // inferred from electronic annotation /// 0006101 // citrate metabolic process // inferred from direct assay /// 0006101 // citrate metabolic process // inferred from electronic annotation /// 0006101…	0005634 // nucleus // inferred from direct assay /// 0005739 // mitochondrion // inferred from direct assay /// 0005739 // mitochondrion // inferred from electronic annotation /// 0005739 // mitochondrion // traceable author statement	0003994 // aconitate hydratase activity // inferred from electronic annotation /// 0005506 // iron ion binding // inferred from direct assay /// 0005506 // iron ion binding // traceable author statement /// 0005515 // protein binding // inferred from electronic annotation /// 0016829 // lyase activity // inferred from electronic annotation /// 0046872 // metal ion binding // inferred from electro…	chr22:41865130-41924713 (+) // 99.51 // q13.2
217307_at	ACO2	-0.314084	-0.139494	-0.075717	-0.119808	-0.117286	-0.262103	-0.0515332	0.16036	-0.359809	0.113656	0.222888	0.724052	0.302472	-0.328665	0.0515332	0.351855	0.396215	-0.222773	0.455949	-0.173986	-0.438829	0.216606	0.123878	0.105298	-0.609396	-0.139781	0.212165	ACO2	50	0006091 // generation of precursor metabolites and energy // traceable author statement /// 0006099 // tricarboxylic acid cycle // inferred from direct assay /// 0006099 // tricarboxylic acid cycle // inferred from electronic annotation /// 0006101 // citrate metabolic process // inferred from direct assay /// 0006101 // citrate metabolic process // inferred from electronic annotation /// 0006101…	0005634 // nucleus // inferred from direct assay /// 0005739 // mitochondrion // inferred from direct assay /// 0005739 // mitochondrion // inferred from electronic annotation /// 0005739 // mitochondrion // traceable author statement	0003994 // aconitate hydratase activity // inferred from electronic annotation /// 0005506 // iron ion binding // inferred from direct assay /// 0005506 // iron ion binding // traceable author statement /// 0005515 // protein binding // inferred from electronic annotation /// 0016829 // lyase activity // inferred from electronic annotation /// 0046872 // metal ion binding // inferred from electro…	chr22:41911391-41924026 (+) // 67.18 // q13.2
202982_s_at	ACOT1 /// ACOT2	0.101384	-0.135028	0.5795	0.47329	1.44419	0.7786	-0.122429	0.39498	0.775064	-0.0572109	0.752634	-0.754728	0.794367	-0.222975	-0.450484	-0.531389	0.0503583	-0.512249	-0.0503583	-0.122843	1.17105	0.443491	-0.112657	-0.0713491	-0.0928044	0.521352	-0.478923	ACOT1 /// ACOT2	10965///641371	0000038 // very long-chain fatty acid metabolic process // inferred from direct assay /// 0001676 // long-chain fatty acid metabolic process // inferred from direct assay /// 0006629 // lipid metabolic process // inferred from electronic annotation /// 0006637 // acyl-CoA metabolic process // inferred from direct assay /// 0006637 // acyl-CoA metabolic process // inferred from electronic annotati…	0005737 // cytoplasm // inferred from electronic annotation /// 0005739 // mitochondrion // inferred from direct assay /// 0005739 // mitochondrion // inferred from electronic annotation /// 0005829 // cytosol // inferred from direct assay	0004091 // carboxylesterase activity // inferred from electronic annotation /// 0005515 // protein binding // inferred from physical interaction /// 0016290 // palmitoyl-CoA hydrolase activity // inferred from electronic annotation /// 0016291 // acyl-CoA thioesterase activity // inferred from direct assay /// 0016787 // hydrolase activity // inferred from electronic annotation /// 0016790 // thi…	chr14:74035988-74042357 (+) // 98.6 // q24.3 /// chr14:74004073-74010498 (+) // 90.94 // q24.3
1554938_a_at	ACOT11	0.166714	-0.136683	-0.646337	-0.0976472	-0.163308	0.035665	0.0320678	0.24263	0.311955	-0.127815	0.126574	0.0811295	0.113647	0.371164	0.0181246	0.330139	0.40702	-0.127694	0.234663	-0.0181246	-0.589611	-0.299048	-0.117441	-0.293459	-0.205795	-0.629551	0.255865	ACOT11	26027	0006631 // fatty acid metabolic process // non-traceable author statement /// 0009266 // response to temperature stimulus // inferred from sequence or structural similarity /// 0009409 // response to cold // inferred from sequence or structural similarity /// 0023034 // intracellular signaling pathway // non-traceable author statement	0005737 // cytoplasm // inferred by curator /// 0005737 // cytoplasm // inferred from electronic annotation	0004091 // carboxylesterase activity // inferred from electronic annotation /// 0016291 // acyl-CoA thioesterase activity // traceable author statement /// 0016787 // hydrolase activity // inferred from electronic annotation	chr1:55013982-55074795 (+) // 98.73 // p32.3
1555321_at	ACOT11	0.109754	-0.263835	0.0642543	-0.282189	0.553008	-0.0493898	0.168828	-0.0297928	0.816591	-0.410778	-0.0637331	-0.42348	0.275532	0.305328	0.41011	0.0239639	0.26646	-0.194486	0.181508	-0.420286	-0.0444403	-0.310692	0.0355806	0.268237	-0.199274	-0.0239639	0.282682	ACOT11	26027	0006631 // fatty acid metabolic process // non-traceable author statement /// 0009266 // response to temperature stimulus // inferred from sequence or structural similarity /// 0009409 // response to cold // inferred from sequence or structural similarity /// 0023034 // intracellular signaling pathway // non-traceable author statement	0005737 // cytoplasm // inferred by curator /// 0005737 // cytoplasm // inferred from electronic annotation	0004091 // carboxylesterase activity // inferred from electronic annotation /// 0016291 // acyl-CoA thioesterase activity // traceable author statement /// 0016787 // hydrolase activity // inferred from electronic annotation	chr1:55013892-55064513 (+) // 75.81 // p32.3
214763_at	ACOT11	-0.203661	-0.750123	-0.248644	-0.509093	0.22291	-0.0935335	-0.275545	0.146579	1.35604	0.261458	0.140199	-0.304018	0.0156097	-0.0354667	0.384371	0.978971	0.745476	-0.266109	0.693021	-0.582835	-0.0156097	0.205026	0.167553	-0.385536	-0.181543	-0.449511	0.143113	ACOT11	26027	0006631 // fatty acid metabolic process // non-traceable author statement /// 0009266 // response to temperature stimulus // inferred from sequence or structural similarity /// 0009409 // response to cold // inferred from sequence or structural similarity /// 0023034 // intracellular signaling pathway // non-traceable author statement	0005737 // cytoplasm // inferred by curator /// 0005737 // cytoplasm // inferred from electronic annotation	0004091 // carboxylesterase activity // inferred from electronic annotation /// 0016291 // acyl-CoA thioesterase activity // traceable author statement /// 0016787 // hydrolase activity // inferred from electronic annotation	chr1:55013900-55076000 (+) // 99.58 // p32.3
216103_at	ACOT11	-0.312399	-0.344347	-0.494674	-0.0805907	1.42375	0.751242	0.417322	0.466743	0.89779	-0.123827	0.451816	-0.636827	0.0227532	0.398037	0.0803299	-0.0532136	-0.602126	0.027328	0.0196657	-0.477655	0.326113	-0.0196657	-0.395034	0.668019	-0.892544	-0.0911379	0.376218	ACOT11	26027	0006631 // fatty acid metabolic process // non-traceable author statement /// 0009266 // response to temperature stimulus // inferred from sequence or structural similarity /// 0009409 // response to cold // inferred from sequence or structural similarity /// 0023034 // intracellular signaling pathway // non-traceable author statement	0005737 // cytoplasm // inferred by curator /// 0005737 // cytoplasm // inferred from electronic annotation	0004091 // carboxylesterase activity // inferred from electronic annotation /// 0016291 // acyl-CoA thioesterase activity // traceable author statement /// 0016787 // hydrolase activity // inferred from electronic annotation	chr1:55013911-55104865 (+) // 31.23 // p32.3
238160_at	ACOT12	-0.00317097	-0.0465419	-0.0131319	0.293739	0.0405598	-0.13773	-0.157967	-0.133342	0.217344	-0.111617	-0.134318	0.0257533	-0.171409	0.215426	-0.121369	0.00862598	-0.232452	-0.209182	-0.116669	0.356571	0.483876	0.101298	0.243035	0.130784	2.10178	0.00317073	0.107858	ACOT12	134526	0006084 // acetyl-CoA metabolic process // inferred from electronic annotation /// 0006629 // lipid metabolic process // inferred from electronic annotation /// 0006631 // fatty acid metabolic process // inferred from electronic annotation /// 0006637 // acyl-CoA metabolic process // inferred from sequence or structural similarity /// 0006637 // acyl-CoA metabolic process // inferred from electro…	0005737 // cytoplasm // inferred from electronic annotation /// 0005829 // cytosol // inferred from sequence or structural similarity	0003986 // acetyl-CoA hydrolase activity // inferred from sequence or structural similarity /// 0003986 // acetyl-CoA hydrolase activity // inferred from electronic annotation /// 0004091 // carboxylesterase activity // inferred from electronic annotation /// 0005524 // ATP binding // inferred from electronic annotation /// 0016787 // hydrolase activity // inferred from electronic annotation	chr5:80625814-80639689 (-) // 94.52 // q14.1
204565_at	ACOT13	-0.0860443	-0.548602	-0.742182	-0.00558472	0.131003	0.194421	0.222671	0.690172	0.697758	0.195322	1.33593	-0.122393	-0.385457	-0.764111	0.516073	0.593531	0.788724	-0.904748	0.38178	-0.568899	-0.968788	0.0227218	-0.804746	-0.369454	-0.500405	0.00558519	-0.801528	ACOT13	55856	0051289 // protein homotetramerization // inferred from physical interaction	0005737 // cytoplasm // inferred from electronic annotation /// 0005739 // mitochondrion // inferred from electronic annotation	0016291 // acyl-CoA thioesterase activity // inferred from direct assay /// 0016787 // hydrolase activity // inferred from electronic annotation	chr6:24667297-24701940 (+) // 97.28 // p22.3
229534_at	ACOT4	-0.370399	-0.040081	0.855142	-0.34799	0.221231	0.35992	-0.0931487	-0.398931	-0.125767	0.761931	0.242982	0.0280342	-0.216989	-0.140013	0.331799	-0.865442	1.86354	0.0719709	0.34	-0.171652	0.463434	0.0108886	-0.505636	-0.186817	0.0539241	-0.0108886	-0.325831	ACOT4	122970	0000038 // very long-chain fatty acid metabolic process // inferred from direct assay /// 0001676 // long-chain fatty acid metabolic process // inferred from direct assay /// 0006104 // succinyl-CoA metabolic process // inferred from direct assay /// 0006104 // succinyl-CoA metabolic process // inferred from electronic annotation /// 0006629 // lipid metabolic process // inferred from electronic …	0005777 // peroxisome // inferred from direct assay /// 0005777 // peroxisome // inferred from electronic annotation	0004091 // carboxylesterase activity // inferred from electronic annotation /// 0016290 // palmitoyl-CoA hydrolase activity // inferred from electronic annotation /// 0016291 // acyl-CoA thioesterase activity // inferred from direct assay /// 0016291 // acyl-CoA thioesterase activity // inferred from electronic annotation /// 0016787 // hydrolase activity // inferred from electronic annotation //…	chr14:74059094-74062470 (+) // 95.45 // q24.3 /// chr19:36912859-36913810 (+) // 91.01 // q13.12
241949_at	ACOT6	-0.316216	-0.220795	0.0149946	0.000921249	-0.0305333	0.0171084	-0.0165822	0.359603	-0.13691	0.11299	0.053194	-0.0297544	-0.0868306	-0.0718026	0.453121	0.204587	-0.204996	-0.000921011	0.137537	-0.170794	-0.0306444	0.026614	0.0580697	-0.0938759	0.406827	-0.195958	0.0784032	ACOT6	641372		0005737 // cytoplasm // inferred from electronic annotation /// 0005829 // cytosol // inferred from direct assay	0004091 // carboxylesterase activity // inferred from electronic annotation /// 0016787 // hydrolase activity // inferred from electronic annotation	chr14:74086110-74086592 (+) // 99.79 // q24.3
208002_s_at	ACOT7	1.28473	2.39352	2.3511	0.7987	-0.103419	0.024106	-0.608024	-1.47781	-0.0448179	1.56549	-1.04063	-1.04831	-0.618795	0.150451	1.77247	0.391386	2.29214	1.12829	2.14115	-0.024106	0.223361	-0.300835	0.0326262	-0.485158	-0.69013	-0.410171	-0.342594	ACOT7	11332	0006629 // lipid metabolic process // traceable author statement /// 0009062 // fatty acid catabolic process // inferred from electronic annotation	0005737 // cytoplasm // inferred from electronic annotation /// 0005737 // cytoplasm // traceable author statement /// 0005739 // mitochondrion // inferred from electronic annotation /// 0005829 // cytosol // inferred from electronic annotation	0000062 // acyl-CoA binding // traceable author statement /// 0003824 // catalytic activity // traceable author statement /// 0004091 // carboxylesterase activity // inferred from electronic annotation /// 0016290 // palmitoyl-CoA hydrolase activity // inferred from electronic annotation /// 0016787 // hydrolase activity // inferred from electronic annotation /// 0047617 // acyl-CoA hydrolase act…	chr1:6324331-6453438 (-) // 94.44 // p36.31
215728_s_at	ACOT7	0.792045	2.29499	2.46852	0.475557	-0.132877	0.0542769	-0.346176	-0.439132	0.00899219	2.29767	-0.38377	-0.728353	-0.641399	0.114981	1.18848	0.215537	2.24555	0.96748	1.47311	-0.00899219	-1.05989	-0.784833	0.247911	-0.291522	-0.645796	-0.892674	-0.543013	ACOT7	11332	0006629 // lipid metabolic process // traceable author statement /// 0009062 // fatty acid catabolic process // inferred from electronic annotation	0005737 // cytoplasm // inferred from electronic annotation /// 0005737 // cytoplasm // traceable author statement /// 0005739 // mitochondrion // inferred from electronic annotation /// 0005829 // cytosol // inferred from electronic annotation	0000062 // acyl-CoA binding // traceable author statement /// 0003824 // catalytic activity // traceable author statement /// 0004091 // carboxylesterase activity // inferred from electronic annotation /// 0016290 // palmitoyl-CoA hydrolase activity // inferred from electronic annotation /// 0016787 // hydrolase activity // inferred from electronic annotation /// 0047617 // acyl-CoA hydrolase act…	chr1:6378551-6419004 (-) // 99.71 // p36.31
204212_at	ACOT8	-0.21158	0.0645804	0.346807	-0.0842328	-0.198356	0.0924892	0.242401	0.263526	0.359694	0.773855	0.516247	-0.188181	-0.077261	-0.135736	0.751425	0.120584	1.09371	-0.122616	1.25014	-0.262989	0.0259752	-0.173842	-0.286031	-0.330079	-0.0259752	-0.433709	-0.140835	ACOT8	10005	0006629 // lipid metabolic process // traceable author statement /// 0006637 // acyl-CoA metabolic process // inferred from electronic annotation /// 0007031 // peroxisome organization // inferred from electronic annotation /// 0033540 // fatty acid beta-oxidation using acyl-CoA oxidase // not recorded /// 0044255 // cellular lipid metabolic process // not recorded /// 0044419 // interspecies int…	0005739 // mitochondrion // inferred from electronic annotation /// 0005777 // peroxisome // inferred from electronic annotation /// 0005777 // peroxisome // traceable author statement	0004091 // carboxylesterase activity // inferred from electronic annotation /// 0005515 // protein binding // inferred from physical interaction /// 0016291 // acyl-CoA thioesterase activity // inferred from electronic annotation /// 0016291 // acyl-CoA thioesterase activity // traceable author statement /// 0016787 // hydrolase activity // inferred from electronic annotation /// 0033882 // cholo…	chr20:44470365-44486022 (-) // 98.18 // q13.12
236514_at	ACOT8	-0.191314	-0.457747	0.167976	-0.0939221	-0.018569	0.75285	0.0972981	-0.289248	1.5666	0.230589	0.0831633	-0.272645	-0.205289	0.485683	0.729464	0.136887	0.908233	-0.255969	0.801297	-0.0520911	-0.089519	0.101942	-0.364576	0.018569	0.807278	-0.341921	-0.696976	ACOT8	10005	0006629 // lipid metabolic process // traceable author statement /// 0006637 // acyl-CoA metabolic process // inferred from electronic annotation /// 0007031 // peroxisome organization // inferred from electronic annotation /// 0033540 // fatty acid beta-oxidation using acyl-CoA oxidase // not recorded /// 0044255 // cellular lipid metabolic process // not recorded /// 0044419 // interspecies int…	0005739 // mitochondrion // inferred from electronic annotation /// 0005777 // peroxisome // inferred from electronic annotation /// 0005777 // peroxisome // traceable author statement	0004091 // carboxylesterase activity // inferred from electronic annotation /// 0005515 // protein binding // inferred from physical interaction /// 0016291 // acyl-CoA thioesterase activity // inferred from electronic annotation /// 0016291 // acyl-CoA thioesterase activity // traceable author statement /// 0016787 // hydrolase activity // inferred from electronic annotation /// 0033882 // cholo…	chr20:44482058-44482538 (-) // 94.3 // q13.12
221641_s_at	ACOT9	-0.429373	-0.847437	-0.455455	0.059658	0.846786	0.0879278	-0.106799	0.212616	0.80776	-0.194472	0.757745	-0.426287	-0.128494	-0.177131	-0.864664	-0.203378	-0.380273	-1.30557	-1.23343	0.229846	0.411625	0.225027	0.467508	0.331975	-0.0596576	0.585323	0.148517	ACOT9	23597	0006637 // acyl-CoA metabolic process // inferred from sequence or structural similarity	0005739 // mitochondrion // inferred from sequence or structural similarity /// 0005739 // mitochondrion // inferred from electronic annotation	0003986 // acetyl-CoA hydrolase activity // inferred from sequence or structural similarity /// 0004091 // carboxylesterase activity // inferred from electronic annotation /// 0016787 // hydrolase activity // inferred from electronic annotation	chrX:23721793-23725124 (-) // 81.16 // p22.11
207656_s_at	ACOX1	0.121599	-0.369527	-0.0132911	-0.377405	0.0282521	-0.206906	0.00359273	-0.00359273	-0.251086	0.0798264	-0.555084	0.225182	0.201832	-0.0329986	-0.0106335	-0.124505	0.0704582	-0.168287	-0.0469973	0.128509	0.11167	0.0142782	-0.0384743	-0.22109	0.0525723	0.52886	0.623581	ACOX1	51	0000038 // very long-chain fatty acid metabolic process // inferred from mutant phenotype /// 0006091 // generation of precursor metabolites and energy // inferred from mutant phenotype /// 0006629 // lipid metabolic process // inferred from direct assay /// 0006629 // lipid metabolic process // inferred from electronic annotation /// 0006631 // fatty acid metabolic process // inferred from elect…	0005737 // cytoplasm // inferred from electronic annotation /// 0005739 // mitochondrion // inferred from electronic annotation /// 0005777 // peroxisome // inferred from direct assay /// 0005777 // peroxisome // inferred from electronic annotation /// 0005778 // peroxisomal membrane // inferred from electronic annotation	0003995 // acyl-CoA dehydrogenase activity // inferred from electronic annotation /// 0003997 // acyl-CoA oxidase activity // inferred from direct assay /// 0003997 // acyl-CoA oxidase activity // inferred from mutant phenotype /// 0003997 // acyl-CoA oxidase activity // inferred from electronic annotation /// 0016491 // oxidoreductase activity // inferred from electronic annotation /// 0016627 /…	chr17:73942748-73975207 (-) // 87.64 // q25.1
209600_s_at	ACOX1	-0.354375	-1.02368	-0.50787	-0.628355	0.262424	-0.0146713	0.214823	0.609963	0.613235	-1.0078	-0.138988	-0.383023	0.0296497	0.173754	-0.631715	-0.225155	-0.836091	-0.959934	-0.868153	0.577051	0.669184	0.468188	0.200163	0.0814633	0.128772	0.592604	0.0146713	ACOX1	51	0000038 // very long-chain fatty acid metabolic process // inferred from mutant phenotype /// 0006091 // generation of precursor metabolites and energy // inferred from mutant phenotype /// 0006629 // lipid metabolic process // inferred from direct assay /// 0006629 // lipid metabolic process // inferred from electronic annotation /// 0006631 // fatty acid metabolic process // inferred from elect…	0005737 // cytoplasm // inferred from electronic annotation /// 0005739 // mitochondrion // inferred from electronic annotation /// 0005777 // peroxisome // inferred from direct assay /// 0005777 // peroxisome // inferred from electronic annotation /// 0005778 // peroxisomal membrane // inferred from electronic annotation	0003995 // acyl-CoA dehydrogenase activity // inferred from electronic annotation /// 0003997 // acyl-CoA oxidase activity // inferred from direct assay /// 0003997 // acyl-CoA oxidase activity // inferred from mutant phenotype /// 0003997 // acyl-CoA oxidase activity // inferred from electronic annotation /// 0016491 // oxidoreductase activity // inferred from electronic annotation /// 0016627 /…	chr17:73941900-73975201 (-) // 90.51 // q25.1
209601_at	ACOX1	0.0614021	-0.060782	0.026376	0.15445	0.0546782	-0.133725	0.0876615	0.200531	0.31422	-0.120339	-0.0772812	-0.00871968	0.21713	0.023262	-0.014993	-0.0474811	-0.141948	0.00215554	-0.014993	-0.0763123	0.105427	-0.0879166	-0.00215554	0.173307	0.299665	-0.166864	0.108707	ACOX1	51	0000038 // very long-chain fatty acid metabolic process // inferred from mutant phenotype /// 0006091 // generation of precursor metabolites and energy // inferred from mutant phenotype /// 0006629 // lipid metabolic process // inferred from direct assay /// 0006629 // lipid metabolic process // inferred from electronic annotation /// 0006631 // fatty acid metabolic process // inferred from elect…	0005737 // cytoplasm // inferred from electronic annotation /// 0005739 // mitochondrion // inferred from electronic annotation /// 0005777 // peroxisome // inferred from direct assay /// 0005777 // peroxisome // inferred from electronic annotation /// 0005778 // peroxisomal membrane // inferred from electronic annotation	0003995 // acyl-CoA dehydrogenase activity // inferred from electronic annotation /// 0003997 // acyl-CoA oxidase activity // inferred from direct assay /// 0003997 // acyl-CoA oxidase activity // inferred from mutant phenotype /// 0003997 // acyl-CoA oxidase activity // inferred from electronic annotation /// 0016491 // oxidoreductase activity // inferred from electronic annotation /// 0016627 /…	chr17:73941900-73975201 (-) // 90.51 // q25.1
213501_at	ACOX1	-0.272242	-0.848172	-0.125714	0.113894	0.235137	0.13322	0.0096817	0.591483	1.04797	-0.517683	-0.0122805	-0.445734	-0.00968218	0.0879288	-0.628214	-0.820135	-0.461699	-0.533264	-0.899329	0.830732	0.536871	0.415684	0.675731	0.56529	-0.531673	0.697399	0.241674	ACOX1	51	0000038 // very long-chain fatty acid metabolic process // inferred from mutant phenotype /// 0006091 // generation of precursor metabolites and energy // inferred from mutant phenotype /// 0006629 // lipid metabolic process // inferred from direct assay /// 0006629 // lipid metabolic process // inferred from electronic annotation /// 0006631 // fatty acid metabolic process // inferred from elect…	0005737 // cytoplasm // inferred from electronic annotation /// 0005739 // mitochondrion // inferred from electronic annotation /// 0005777 // peroxisome // inferred from direct assay /// 0005777 // peroxisome // inferred from electronic annotation /// 0005778 // peroxisomal membrane // inferred from electronic annotation	0003995 // acyl-CoA dehydrogenase activity // inferred from electronic annotation /// 0003997 // acyl-CoA oxidase activity // inferred from direct assay /// 0003997 // acyl-CoA oxidase activity // inferred from mutant phenotype /// 0003997 // acyl-CoA oxidase activity // inferred from electronic annotation /// 0016491 // oxidoreductase activity // inferred from electronic annotation /// 0016627 /…	chr17:73941347-73975214 (-) // 98.42 // q25.1
227962_at	ACOX1	-0.451729	-0.484617	-0.324543	-0.0724277	0.116058	0.323669	0.181686	0.167346	1.14938	-0.362987	0.0247545	-0.332632	-0.00163269	0.559285	-0.55095	-0.359822	-0.423572	-0.724366	-0.268362	0.0460768	0.427544	0.0659552	0.00163269	0.487749	0.144941	0.15401	-0.220728	ACOX1	51	0000038 // very long-chain fatty acid metabolic process // inferred from mutant phenotype /// 0006091 // generation of precursor metabolites and energy // inferred from mutant phenotype /// 0006629 // lipid metabolic process // inferred from direct assay /// 0006629 // lipid metabolic process // inferred from electronic annotation /// 0006631 // fatty acid metabolic process // inferred from elect…	0005737 // cytoplasm // inferred from electronic annotation /// 0005739 // mitochondrion // inferred from electronic annotation /// 0005777 // peroxisome // inferred from direct assay /// 0005777 // peroxisome // inferred from electronic annotation /// 0005778 // peroxisomal membrane // inferred from electronic annotation	0003995 // acyl-CoA dehydrogenase activity // inferred from electronic annotation /// 0003997 // acyl-CoA oxidase activity // inferred from direct assay /// 0003997 // acyl-CoA oxidase activity // inferred from mutant phenotype /// 0003997 // acyl-CoA oxidase activity // inferred from electronic annotation /// 0016491 // oxidoreductase activity // inferred from electronic annotation /// 0016627 /…	chr17:73937587-73938315 (-) // 82.02 // q25.1
205364_at	ACOX2	-0.387169	-0.83896	-0.515889	0.854586	2.41533	-0.204513	0.364686	1.44012	2.93835	-0.131113	1.17326	-0.615078	1.00581	-0.0390363	0.373807	0.962782	-0.110919	0.173888	-0.019341	-1.06305	0.818588	0.019341	-0.865473	-0.623562	-1.29876	0.285822	-1.24839	ACOX2	8309	0006629 // lipid metabolic process // inferred from electronic annotation /// 0006631 // fatty acid metabolic process // inferred from electronic annotation /// 0006635 // fatty acid beta-oxidation // inferred from electronic annotation /// 0008152 // metabolic process // inferred from electronic annotation /// 0008206 // bile acid metabolic process // traceable author statement /// 0044255 // ce…	0005777 // peroxisome // inferred from electronic annotation /// 0005777 // peroxisome // non-traceable author statement	0003995 // acyl-CoA dehydrogenase activity // inferred from electronic annotation /// 0003997 // acyl-CoA oxidase activity // inferred from electronic annotation /// 0003997 // acyl-CoA oxidase activity // traceable author statement /// 0005504 // fatty acid binding // inferred from electronic annotation /// 0016491 // oxidoreductase activity // inferred from electronic annotation /// 0016627 // …	chr3:58490863-58520925 (-) // 99.82 // p14.3
204241_at	ACOX3	0.0194249	-0.533453	0.449192	0.445748	0.589542	-0.291655	0.643276	0.100505	0.342877	-0.792328	0.454985	0.129776	0.308311	0.355716	-0.372076	-0.533573	-0.704228	-0.919605	-0.347245	-0.0194249	0.451588	-0.348932	0.123069	0.0989137	-0.356621	-0.285052	-0.233518	ACOX3	8310	0006629 // lipid metabolic process // inferred from electronic annotation /// 0006631 // fatty acid metabolic process // inferred from electronic annotation /// 0006631 // fatty acid metabolic process // traceable author statement /// 0006635 // fatty acid beta-oxidation // inferred from electronic annotation /// 0008152 // metabolic process // inferred from electronic annotation /// 0008206 // b…	0005739 // mitochondrion // inferred from electronic annotation /// 0005777 // peroxisome // inferred from electronic annotation /// 0005777 // peroxisome // traceable author statement	0003995 // acyl-CoA dehydrogenase activity // inferred from electronic annotation /// 0003997 // acyl-CoA oxidase activity // inferred from electronic annotation /// 0003997 // acyl-CoA oxidase activity // traceable author statement /// 0016491 // oxidoreductase activity // inferred from electronic annotation /// 0016627 // oxidoreductase activity, acting on the CH-CH group of donors // inferred …	chr4:8368010-8442428 (-) // 99.34 // p16.1
204242_s_at	ACOX3	-0.151834	-0.451858	-0.00404501	0.134069	0.290273	0.00404501	0.0676365	-0.0383735	0.557585	0.199874	0.0184183	-0.0221586	0.153067	0.442183	-0.219127	0.329221	-0.408193	-0.744674	-0.063345	-0.322462	0.256869	0.0914273	-0.0496016	-0.0830755	0.197978	-0.311056	0.14679	ACOX3	8310	0006629 // lipid metabolic process // inferred from electronic annotation /// 0006631 // fatty acid metabolic process // inferred from electronic annotation /// 0006631 // fatty acid metabolic process // traceable author statement /// 0006635 // fatty acid beta-oxidation // inferred from electronic annotation /// 0008152 // metabolic process // inferred from electronic annotation /// 0008206 // b…	0005739 // mitochondrion // inferred from electronic annotation /// 0005777 // peroxisome // inferred from electronic annotation /// 0005777 // peroxisome // traceable author statement	0003995 // acyl-CoA dehydrogenase activity // inferred from electronic annotation /// 0003997 // acyl-CoA oxidase activity // inferred from electronic annotation /// 0003997 // acyl-CoA oxidase activity // traceable author statement /// 0016491 // oxidoreductase activity // inferred from electronic annotation /// 0016627 // oxidoreductase activity, acting on the CH-CH group of donors // inferred …	chr4:8368447-8442428 (-) // 99.21 // p16.1
220845_at	ACOXL	0.0723567	0.019453	0.066792	-0.00108242	-0.0810347	0.058249	0.00108218	0.00384331	0.0959187	-0.0891242	0.0352426	0.0135527	-0.0313182	0.00114346	0.143511	0.139277	0.0605202	-0.101966	-0.0213633	-0.161601	-0.0300624	0.011899	-0.156353	-0.0995517	-0.00190496	-0.0255508	-0.170376	ACOXL	55289	0006631 // fatty acid metabolic process // inferred from electronic annotation /// 0006635 // fatty acid beta-oxidation // inferred from electronic annotation /// 0008152 // metabolic process // inferred from electronic annotation /// 0055114 // oxidation reduction // inferred from electronic annotation	0005777 // peroxisome // inferred from electronic annotation	0003995 // acyl-CoA dehydrogenase activity // inferred from electronic annotation /// 0003997 // acyl-CoA oxidase activity // inferred from electronic annotation /// 0016491 // oxidoreductase activity // inferred from electronic annotation /// 0016627 // oxidoreductase activity, acting on the CH-CH group of donors // inferred from electronic annotation /// 0050660 // FAD or FADH2 binding // infer…	chr2:111556613-111851921 (+) // 80.92 // q13
240189_at	ACOXL	-0.0557311	-0.122891	0.094701	0.678492	-0.24707	0.040436	0.00345469	-0.36812	-0.00345445	0.201615	-0.190511	-0.248291	-0.0509543	-0.00513077	0.531872	0.0210297	0.176632	-0.375153	-0.03356	0.0473843	-0.227926	-0.0436053	0.0553322	-0.0580518	0.834296	0.365212	0.0733151	ACOXL	55289	0006631 // fatty acid metabolic process // inferred from electronic annotation /// 0006635 // fatty acid beta-oxidation // inferred from electronic annotation /// 0008152 // metabolic process // inferred from electronic annotation /// 0055114 // oxidation reduction // inferred from electronic annotation	0005777 // peroxisome // inferred from electronic annotation	0003995 // acyl-CoA dehydrogenase activity // inferred from electronic annotation /// 0003997 // acyl-CoA oxidase activity // inferred from electronic annotation /// 0016491 // oxidoreductase activity // inferred from electronic annotation /// 0016627 // oxidoreductase activity, acting on the CH-CH group of donors // inferred from electronic annotation /// 0050660 // FAD or FADH2 binding // infer…	chr2:111875624-111876123 (+) // 98.62 // q13
1554808_at	ACP1	0.19672	-0.0539167	-0.0606892	0.791389	-0.254724	-0.400507	-0.227345	0.278797	-0.275862	0.144705	-0.0392487	0.0392072	0.216606	-0.0783796	-0.110864	-0.141834	0.0089016	0.030627	-0.321057	0.0768778	-0.243343	0.222788	0.0875521	0.313664	-0.000929356	0.000929117	-0.110578	ACP1	52	0006470 // protein dephosphorylation // inferred from electronic annotation	0005625 // soluble fraction // traceable author statement /// 0005737 // cytoplasm // inferred from electronic annotation	0003993 // acid phosphatase activity // inferred from electronic annotation /// 0003993 // acid phosphatase activity // traceable author statement /// 0004721 // phosphoprotein phosphatase activity // inferred from electronic annotation /// 0004725 // protein tyrosine phosphatase activity // inferred from electronic annotation /// 0004726 // non-membrane spanning protein tyrosine phosphatase acti…	chr2:264925-273392 (+) // 74.35 // p25.3
201629_s_at	ACP1	0.420525	0.945135	1.10899	0.591262	-0.685007	-0.256918	-0.355245	0.752632	0.00167179	0.836964	0.058032	-0.0354362	-0.171484	-0.453936	0.224288	0.398787	0.844422	0.35969	-0.217323	0.277473	-1.12779	-0.664904	-0.486158	-0.351296	-0.923016	-0.00167179	-0.786711	ACP1	52	0006470 // protein dephosphorylation // inferred from electronic annotation	0005625 // soluble fraction // traceable author statement /// 0005737 // cytoplasm // inferred from electronic annotation	0003993 // acid phosphatase activity // inferred from electronic annotation /// 0003993 // acid phosphatase activity // traceable author statement /// 0004721 // phosphoprotein phosphatase activity // inferred from electronic annotation /// 0004725 // protein tyrosine phosphatase activity // inferred from electronic annotation /// 0004726 // non-membrane spanning protein tyrosine phosphatase acti…	chr2:264186-278283 (+) // 92.29 // p25.3
201630_s_at	ACP1	0.482901	0.655982	0.389292	0.296374	-0.591958	0.109429	-0.305264	0.466717	0.0133171	0.607286	-0.226963	0.101158	-0.336834	-0.00443077	0.177341	-0.210197	0.69107	0.347817	0.0401506	-0.134182	-0.925092	-0.415796	-0.284286	-0.0916281	-1.31233	-0.0133171	-0.398758	ACP1	52	0006470 // protein dephosphorylation // inferred from electronic annotation	0005625 // soluble fraction // traceable author statement /// 0005737 // cytoplasm // inferred from electronic annotation	0003993 // acid phosphatase activity // inferred from electronic annotation /// 0003993 // acid phosphatase activity // traceable author statement /// 0004721 // phosphoprotein phosphatase activity // inferred from electronic annotation /// 0004725 // protein tyrosine phosphatase activity // inferred from electronic annotation /// 0004726 // non-membrane spanning protein tyrosine phosphatase acti…	chr2:264186-278280 (+) // 96.98 // p25.3
215227_x_at	ACP1	0.294634	0.486953	0.335735	0.171125	-0.198433	0.110144	-0.169814	0.406085	0.243079	0.576708	-0.19991	0.166506	-0.454929	-0.0302882	0.0256138	0.0656395	0.581517	0.12907	-0.362803	-0.0256138	-1.23738	-0.458091	-0.174647	-0.184275	-1.20597	-0.178255	-0.79523	ACP1	52	0006470 // protein dephosphorylation // inferred from electronic annotation	0005625 // soluble fraction // traceable author statement /// 0005737 // cytoplasm // inferred from electronic annotation	0003993 // acid phosphatase activity // inferred from electronic annotation /// 0003993 // acid phosphatase activity // traceable author statement /// 0004721 // phosphoprotein phosphatase activity // inferred from electronic annotation /// 0004725 // protein tyrosine phosphatase activity // inferred from electronic annotation /// 0004726 // non-membrane spanning protein tyrosine phosphatase acti…	chr2:264943-277509 (+) // 96.95 // p25.3
202767_at	ACP2	-0.918914	-0.905329	-0.617634	0.162104	0.0479088	-0.270762	-0.731912	-0.604191	1.12893	-0.0673981	-0.595003	-0.24804	0.0420351	-0.257677	-0.33528	-0.999609	0.110531	-1.25492	-0.0420356	1.09519	0.56633	0.119435	0.321034	0.301026	0.236442	0.502612	0.602947	ACP2	53	0001501 // skeletal system development // inferred from electronic annotation /// 0007040 // lysosome organization // inferred from electronic annotation /// 0010033 // response to organic substance // inferred from electronic annotation	0005764 // lysosome // inferred from direct assay /// 0005764 // lysosome // inferred from electronic annotation /// 0005765 // lysosomal membrane // inferred from electronic annotation /// 0016020 // membrane // inferred from electronic annotation /// 0016021 // integral to membrane // inferred from electronic annotation /// 0016021 // integral to membrane // traceable author statement /// 00197…	0001784 // phosphotyrosine binding // inferred from electronic annotation /// 0003993 // acid phosphatase activity // inferred from electronic annotation /// 0003993 // acid phosphatase activity // traceable author statement /// 0004721 // phosphoprotein phosphatase activity // inferred from electronic annotation /// 0016787 // hydrolase activity // inferred from electronic annotation	chr11:47260852-47270363 (-) // 99.95 // p11.2
204638_at	ACP5	-0.0425601	0.0148559	-0.195184	0.165341	-0.344415	-0.387106	0.661938	0.675182	4.66133	-0.0335989	0.311804	0.0969667	-0.0477672	-0.494417	0.266201	0.706622	-0.234225	-0.13019	-0.0148559	-0.105625	0.398688	0.566095	0.271243	-0.0184364	-0.0813425	-0.108888	0.285508	ACP5	54	0016311 // dephosphorylation // inferred from electronic annotation /// 0032496 // response to lipopolysaccharide // inferred from electronic annotation /// 0032691 // negative regulation of interleukin-1 beta production // inferred from electronic annotation /// 0032695 // negative regulation of interleukin-12 production // inferred from electronic annotation /// 0032720 // negative regulation o…	0005764 // lysosome // inferred from electronic annotation /// 0005829 // cytosol // not recorded /// 0016021 // integral to membrane // traceable author statement	0003993 // acid phosphatase activity // not recorded /// 0003993 // acid phosphatase activity // inferred from electronic annotation /// 0003993 // acid phosphatase activity // traceable author statement /// 0008198 // ferrous iron binding // inferred from direct assay /// 0008199 // ferric iron binding // inferred from direct assay /// 0016787 // hydrolase activity // inferred from electronic an…	chr19:11685476-11688496 (-) // 100.0 // p13.2
218795_at	ACP6	-0.441349	-1.04664	-1.03293	0.00419521	0.178814	-0.00419569	0.562151	0.559951	1.07517	-0.837827	0.404703	-0.488358	0.438383	-0.855081	-0.281506	-0.655582	-0.424395	-0.981906	-0.640265	-0.311162	1.29869	0.832119	0.366397	0.351162	-1.72041	0.603455	0.31379	ACP6	51205	0006629 // lipid metabolic process // traceable author statement	0005576 // extracellular region // inferred from electronic annotation /// 0005739 // mitochondrion // inferred from electronic annotation /// 0005739 // mitochondrion // traceable author statement	0003993 // acid phosphatase activity // inferred from electronic annotation /// 0003993 // acid phosphatase activity // traceable author statement /// 0005515 // protein binding // inferred from physical interaction /// 0016787 // hydrolase activity // inferred from electronic annotation	chr1:147119173-147142546 (-) // 98.79 // q21.2
226925_at	ACPL2	0.864891	0.582754	0.360439	-0.04636	0.662791	0.00607014	0.0289459	0.337572	-0.502214	0.070796	-0.329285	-1.39907	0.363624	0.250669	-1.06495	-1.08124	-0.618711	-2.29526	-1.45593	0.378462	0.104063	-0.624556	0.209889	-0.00607014	-0.580247	0.380454	-0.308505	ACPL2	92370		0005576 // extracellular region // inferred from electronic annotation	0003993 // acid phosphatase activity // inferred from electronic annotation /// 0016787 // hydrolase activity // inferred from electronic annotation	chr3:141006232-141013484 (+) // 87.53 // q23
239475_at	ACPL2	-0.00425196	0.186143	0.0705907	0.00484276	0.00419736	0.159982	-0.134144	0.0035069	-0.3996	0.267252	0.0116932	-0.137105	-0.224058	-0.065865	0.0293107	-0.0287404	0.440529	-0.23883	-0.00350666	0.140721	-0.517265	-0.716389	-0.334225	0.0718565	0.621036	-0.239451	-0.490895	ACPL2	92370		0005576 // extracellular region // inferred from electronic annotation	0003993 // acid phosphatase activity // inferred from electronic annotation /// 0016787 // hydrolase activity // inferred from electronic annotation	chr3:141005884-141006537 (+) // 96.44 // q23
204393_s_at	ACPP	-0.0883858	-0.0747609	-0.271481	0.515815	-0.09413	-0.0273337	0.144135	0.32936	0.516311	-0.207427	0.195319	-0.0465298	-0.0155039	-0.0910256	-0.17214	-0.154471	-0.257288	-0.177023	-0.0899303	0.222027	0.224148	0.0291388	0.23139	0.0155039	0.0532196	0.0973246	0.197311	ACPP	55	0016311 // dephosphorylation // inferred from electronic annotation	0005576 // extracellular region // inferred from electronic annotation /// 0005764 // lysosome // inferred from electronic annotation /// 0005765 // lysosomal membrane // inferred from electronic annotation /// 0005771 // multivesicular body // inferred from electronic annotation /// 0016020 // membrane // inferred from electronic annotation /// 0030141 // stored secretory granule // inferred fro…	0003993 // acid phosphatase activity // inferred from electronic annotation /// 0016787 // hydrolase activity // inferred from electronic annotation /// 0033265 // choline binding // inferred from electronic annotation	chr3:132036258-132077600 (+) // 84.59 // q22.1
237030_at	ACPP	-0.10676	-0.367609	-0.0816116	-0.0905612	-0.132049	-0.0531633	0.43188	0.47075	0.634299	-0.152373	0.00965238	0.251073	0.146348	-0.175818	0.255379	-0.272554	0.0535135	-0.00789952	0.135263	-0.130819	0.289816	0.00789928	0.293424	-0.0414686	-0.23667	0.0703466	-0.0560212	ACPP	55	0016311 // dephosphorylation // inferred from electronic annotation	0005576 // extracellular region // inferred from electronic annotation /// 0005764 // lysosome // inferred from electronic annotation /// 0005765 // lysosomal membrane // inferred from electronic annotation /// 0005771 // multivesicular body // inferred from electronic annotation /// 0016020 // membrane // inferred from electronic annotation /// 0030141 // stored secretory granule // inferred fro…	0003993 // acid phosphatase activity // inferred from electronic annotation /// 0016787 // hydrolase activity // inferred from electronic annotation /// 0033265 // choline binding // inferred from electronic annotation	chr3:132086653-132087146 (+) // 97.81 // q22.1
[truncated: 42,107 more rows]
