# Supplementary material for: DNA methylation analysis of paediatric low-grade astrocytomas identifies a tumour-specific hypomethylation signature in pilocytic astrocytomas
Source: Acta Neuropathol Commun. 2016 May 27;4:54. doi: 10.1186/s40478-016-0323-6 (PMC4882864; doi:10.1186/s40478-016-0323-6)
Supplement: Additional file 6: Table S5. — Pyrosequencing assays. Primers used for pyrosequencing (XLSX 72 kb) [file 40478_2016_323_MOESM6_ESM.xlsx]

## Sheet: Info
Acta Neuropathologica DNA methylation analysis of paediatric low-grade astrocytomas identifies a tumour-specific hypomethylation signature in pilocytic astrocytomas Jennie N. Jeyapalan, Gabriel T. Doctor, Tania A. Jones, Samuel N. Alberman, Alexander Tep, Chirag M. Haria, Ed C. Schwalbe, Isabel C. F. Morley, Alfred A. Hill, Magdalena LeCain, Diego Ottaviani, Steven C. Clifford, Ibrahim Qaddoumi, …
Table S5. Pyrosequencing assays. Primers used for pyrosequencing

## Sheet: Pyrosequencing assays
Supplementary Table 21
Pyrosequencing assays
Target	Forward primer	Reverse primer	Sequencing primer	Product size (bp)	Design orientation	Sequence to analysed
NR2E1_CDMR	TTGTGTTTTTAGTTAGGGTTGAATGG	[Btn]AATACTCCCAAAACTCATCAAATTA	GGGTTGAATGGGGTG	147	Forward	TGTGTGTATTTYGTAGGTATTTTTTTGATATTATGTTTGAT
NR2E1_LocSp	TTGTGTTTAAGGAAGTAGAGGGTTATTT	[Btn]TCTCCCTTCTTCTTTTCACCTCTTA	TTGTTTGAGGATGGTGG	211	Reverse	AYGTTYGAGGTTTTYGTTYGTGTTGTAYGGTTGTAGAGGTAAATAG
SPRED2_1	GGGTTAGTTAGTATTTTATAGGTTTGTTGT	[Btn]TCCTAAACATTTCATCCTTTCATCAATA	GAAATTGGAAGTTTGATAGT	179	Reverse	TGATAGATGYGTTTTTTAATTAAAATATTGTTTTAAAAAT
SPRED2_2	AAGTAGGATGTTGAATGTGAGTAATGATAT	[Btn]AAATAATTTCCCCCATATATAATTCAATCT	GTGAGTAATGATATAATAGGTT	129	Forward	TATAAAATGYGGATTAATTTTYGGATGATTTATT
MIR155	TGGTTTGTGTTATTTGTAAGAGAGA	[Btn]AAAATTACTTCCAAAAATTTAATAAACTCC	TGTAAGAGAGAAAGAAATGT	150	Reverse	TTGTGTATGTATATGYGGTTATAAAGTTGGAGTGATAGTATATAGTAAATT
MIR21	GATTGGTGTTGTTATGAGATTTAATAGT	[Btn]TTTTATCAAATCCTACCTAACTATCTACTT	AATATTAGTTTGATAAGTTATT	127	Reverse	YGATAAGGTGGTATAGTTATGGAGATGTTAYGATGGTAGGTAAAATAAGTAGATAGT
ABCC3	TTGGGTTTTAGTAGGGTTGAGGTG	[Btn]AAACCTTACCCATTACTCATACATTTTT	TGTTTAATTTTGGAAGGATGA	202	Forward	GTTTTGGGTTTGGGGGYGAAGGTTATGTATGATTAGGGTTTTTTAAAG
SELENBP1	[Btn]GAGTAGTTTATTTTGGGTTAT	ACAAACAAAACAAACAATAAATA	CTCTCCTTACCCAT	205	Forward	TGATGGYTGATTATGTGAAATTAGGGYTGYTTAAATGATATGATTATA
CCND1	[Btn]AAGGTTTGAATTTGAGGAGTTTTAATA	ACCTTATCACCCTTAAAAACCTTAAC	ACTAAATATCTCCCCCTA	194	Forward	TAAACCCCRACAAAACTACCTAAAACATCACCCTCACTTA CCRAATCACACTTAATCACTCTAAAAAAAA AAC
