# Supplementary material for: DNA methylation analysis of paediatric low-grade astrocytomas identifies a tumour-specific hypomethylation signature in pilocytic astrocytomas
Source: Acta Neuropathol Commun. 2016 May 27;4:54. doi: 10.1186/s40478-016-0323-6 (PMC4882864; doi:10.1186/s40478-016-0323-6)
Supplement: Additional file 7: Table S6. — Three-way comparison of the test tumour set of pilocytic and diffuse astrocytomas with normal brain control tissue. 993 CpG probes are shown where the difference between the average beta values of pilocytic and diffuse astrocytomas, or between either of these and the control samples is equal to or greater than 0.3 (δβ ≥ 0.3, Benjamini-Hochberg corrected p-value <0.05), assessed by MethLAB. Illumina annotation is included. (XLSX 436 kb) [file 40478_2016_323_MOESM7_ESM.xlsx]

## Sheet: Info
Acta Neuropathologica DNA methylation analysis of paediatric low-grade astrocytomas identifies a tumour-specific hypomethylation signature in pilocytic astrocytomas Jennie N. Jeyapalan, Gabriel T. Doctor, Tania A. Jones, Samuel N. Alberman, Alexander Tep, Chirag M. Haria, Ed C. Schwalbe, Isabel C. F. Morley, Alfred A. Hill, Magdalena LeCain, Diego Ottaviani, Steven C. Clifford, Ibrahim Qaddoumi, …
Table S6. Three-way comparison of the test tumour set of pilocytic and diffuse astrocytomas with normal brain control tissue 993 CpG probes are shown where the difference between the average beta values of pilocytic and diffuse astrocytomas, or between either of these and the control samples is equal to or greater than 0.3 (δβ ≥ 0.3, Benjamini-Hochberg corrected p-value <0.05), assessed by MethLA…

## Sheet: Annotation
Table S6
Three-way comparison of the test set of pilocytic and diffuse astrocytomas with normal brain control tissue.
1) 993 CpG probes are shown where the difference between the average beta values of pilocytic and diffuse astrocytomas, or between either of these and the control samples is equal to or greater than 0.3 (δβ ≥ 0.3, Benjamini-Hochberg corrected p-value <0.05), assessed by MethLAB. Illumina annotation is included.
Annotation
Grouped samples
Controls	1x adult brain (supratentorial)	1x hNSC	2 x FB (supratentorial)	1x FCB (infratentorial)
Pilocytic	6x PA supratentorial	11x PA infratentorial
Diffuse	10x DA supratentorial
Column Heading	Description
Probe ID	Illumina CpG probe Identifier	Illumina 450K annotation (Bibikovia et al. 2011)
SourceSeq	Probe sequence
Strand	Strand the probe is designed from
Infinium_Design_Type	Infinium probe type (I or II)
CHR	Chromosome location (hg19)
MAPINFO	Probe location within Chr (hg19)
Target CpG SNP	SNP present at C/G of CpG	Enhanced annotation (Price et al. 2013)
SNPprobe	SNP present within CpG probe
HIL_CpG_class	CpG density/coverage (HC - High, IC - intemediate, LC- low)
n_bp_repetitive	number of bases of repetitive sequence (repeat masker)
AlleleA_Hits	If CpG is from this allele
AlleleB_Hits	If CpG is from this allele
XY_Hits	Probes that also bind to sex chr (YES/NO)
Autosomal_Hits	Probes that bind to multiple locations (YES/NO)
Closest_TSS	Closest transcription start site to CpG
Distance_closest_TSS	distance of the TSS
Closest_TSS_gene_name	Closest TSS-gene annotation
Closest_TSS_Transcript	Closest TSS-transcript annotation (accession number)
Enhancer	If probe is in enhancer region (TRUE)	Illumina 450K annotation (Bibikovia et al. 2011)
DMR	Differentially methylated region (RDMR- development, CDMR- cancer)
UCSC_RefGene_Group	Gene function annotation (eg. 5'UTR)
Relation_to_UCSC_CpG_Island	Relation to island annotation (eg. Shore)
UCSC_RefGene_Name	Gene name
TargetID	Illumina CpG probe Identifier	MethLAB statistical results
F-Value	F-statistics value (Distribution)
p-value	p-value for significant sites <0.05
BH-FDR p-value	Benjamini-Hochberg false discovery rate corrected p-values
Control.ave	Averaged control Beta values
PA.ave	Averaged PA Beta values
DA.ave	Averaged DA Beta values
Ctrl std	Standard deviation of avg value controls
PA std	Standard deviation of avg value PA
DA std	Standard deviation of avg value DA
2 CONSECUTIVE	Test if the DMR are within consecutive probes
3 CONSECUTIVE	2, 3, 4 or 5 and 3sites within 5.
	Binary code 1=TRUE, 0=False. Filters present
PA-DA	Delta Beta values for the started comparisons
PA-Ctrl	PA v DA, PA v Ctrl, DA v Ctrl
DA-Ctrl
PA>DA	Delta Beta values >0.3 for both hyper and hypomethylated sites for each analysis
PA-Ctrl	PA v DA, PA v Ctrl, DA v Ctrl
DA>Ctrl >0.3	Binary code 1=TRUE, 0=False. Filters present

## Sheet: 1_δβ ≥ 0.3 993sites 
	Probe Description			Location		Enhanced context annotation										Context						Significance tests			Mean and standard deviation of samples						δβ			δβ ≥ 0.3
Probe ID	SourceSeq	Strand	Infinium Design Type	CHR	MAPINFO	Target CpG SNP	SNPprobe	HIL_CpG_class	n_bp_repetitive	XY_Hits	Autosomal_Hits	Closest_TSS	Distance_closest_TSS	Closest_TSS_gene_name	Closest_TSS_Transcript	Enhancer	DMR	UCSC RefGene Group	Relation to UCSC CpG Island	UCSC RefGene Name	TargetID	F-Value	p-value	FDR	Control mean	Control stdev	PA mean	PA stdev	DA mean	DA stdev	PA-DA	PA-Ctrl	DA-Ctrl	PA>Ctrl	Ctrl>PA	DA>Ctrl	Ctrl>DA
cg23733394	CGCCCTGACCCTGGCGTCCTGAGCCTGCGTCCAAGGGGTTGCCACCTGCC	R	II	1	839752			HC	0	XY_NO	A_NO	846814	-7062	AK056486	AK056486	NA			Island		cg23733394	20.2087	1.27716e-05	0.0057262	0.481823	0.235276	0.12168	0.0706138	0.202178	0.0795442	-0.0804983	-0.360143	-0.279645	0	1	0	0
cg21285198	CGGCAGGCACTCAGCAGGCTGCCAGGGACCACAGGCACCCTCGCGTCTGA	R	II	1	1360970			IC	0	XY_NO	A_NO	1361507	-537	TMEM88B	NM_001146685	NA		TSS1500	N_Shore	TMEM88B	cg21285198	15.4228	7.56545e-05	0.0161387	0.347383	0.277484	0.561463	0.0848375	0.690102	0.111289	-0.12864	0.21408	0.342719	0	0	1	0
cg20153240	CGGATCTTCAGAATGCGCCTCCAGCCTGTTGACCATCTTACTGCTCACCT	F	II	1	2016789	rs72636374	rs16824749,rs72636374,rs79749538	IC	0	XY_NO	A_NO	2005424	11365	PRKCZ	NM_001242874	NA		Body;5'UTR		PRKCZ;PRKCZ	cg20153240	11.9438	0.000343538	0.0339361	0.457349	0.315183	0.756855	0.141874	0.770755	0.115632	-0.0139006	0.299506	0.313406	0	0	1	0
cg14204564	CGAGCGAACAGGCTCACGCTGTGCAGATGGAGACCCCACTCAGAAGTGGA	R	II	1	2018252	rs72921260		IC	0	XY_NO	A_NO	2005424	12828	PRKCZ	NM_001242874	NA		Body;5'UTR		PRKCZ;PRKCZ	cg14204564	15.2085	8.2544e-05	0.0167586	0.232685	0.351411	0.663173	0.0968809	0.428861	0.115219	0.234312	0.430488	0.196176	1	0	0	0
cg19906777	CGTCCACCGGCTCCTGGGGACACGGCCATTCTTGCAAGTACCAAGCACTG	R	II	1	2023482		rs75700282,rs80324373	IC	0	XY_NO	A_NO	2036154	-12672	PRKCZ	NM_001033582	NA		Body;5'UTR	N_Shore	PRKCZ;PRKCZ	cg19906777	20.8724	1.02032e-05	0.00507899	0.334624	0.393027	0.709909	0.152878	0.62004	0.107243	0.089869	0.375285	0.285416	1	0	0	0
cg15515265	CGGCCGCTCCTCCCGCGCTGAATTATCTCTGGCAGAAATAAAAATCAGCT	R	I	1	2828198		rs12135551	HC	0	XY_NO	A_NO	2938045	-109847	ACTRT2	NM_080431	NA			Island		cg15515265	9.65119	0.00106495	0.0491176	0.55031	0.315648	0.947078	0.0620185	0.935717	0.0789273	0.0113613	0.396769	0.385407	1	0	1	0
cg20988960	CTGGTAAATGAACCTGAGTTTGCCAGAATCCAGCCAAGTGAGTAACATCG	R	II	1	3191815			LC	0	XY_NO	A_NO	3044538	147277	MIR4251	NR_036215	NA		Body;Body	N_Shelf	PRDM16;PRDM16	cg20988960	10.4744	0.000699446	0.044291	0.590418	0.275162	0.945462	0.0407555	0.941234	0.0146997	0.00422806	0.355044	0.350816	1	0	1	0
cg00489772	CGAAGAGTCAGGAAAAACATACATCAGGGGGTGACTGCTGGCTCTGCAGG	R	II	1	3775078			ICshore	0	XY_NO	A_NO	3773844	1234	DFFB	NM_004402	NA		TSS1500;Body	Island	KIAA0562;DFFB	cg00489772	11.114	0.000510221	0.0401641	0.212435	0.402265	0.384287	0.197668	0.541936	0.172844	-0.157649	0.171852	0.329502	0	0	1	0
cg02293501	CGCACCCCTGGAACTGTGCAGGGCCCACCTGTGTGGCCACACGCAGTGAC	F	II	1	4036953	rs78333027		IC	49	XY_NO	A_NO	4000671	36282	LOC728716	NR_040065	NA					cg02293501	11.0116	0.000536332	0.0407991	0.553372	0.291772	0.872983	0.0881834	0.892628	0.0354725	-0.0196446	0.319612	0.339256	1	0	1	0
cg05786314	CGTCTTTGGGGGAGCCCTGCCCCTTTGACTTTGGCTCTGTGGCTGTTCTG	R	II	1	6452096			LC	0	XY_NO	A_NO	6453825	1730	ACOT7	AB074416	NA		Body	N_Shore	ACOT7	cg05786314	9.91602	0.000928519	0.0472875	0.680887	0.0575134	0.379639	0.10688	0.636961	0.110604	-0.257322	-0.301248	-0.0439261	0	1	0	0
cg00547365	CGTGGATAACTTCAGGAATACAGTTGGCAACACTTGTTGATGGGTTGGAT	R	II	1	6605420			LC	49	XY_NO	A_NO	6614657	9238	NOL9	BC143646	NA		Body		NOL9	cg00547365	11.9269	0.000346266	0.0340183	0.694558	0.139506	0.363445	0.104393	0.612913	0.086415	-0.249468	-0.331113	-0.0816451	0	1	0	0
cg16102739	CGGCCCCAAAAATGTCTTTAGATATTGCCAAATGTCCCCTGGGTGACAAA	R	II	1	9224376			LC	50	XY_NO	A_YES	9211835	-12540	MIR34A	NR_029610	TRUE	DMR				cg16102739	13.9892	0.000137487	0.0220801	0.708399	0.0818153	0.20637	0.12576	0.392233	0.17612	-0.185863	-0.502029	-0.316166	0	1	0	1
cg26352795	CGCCATCCCTGGTGACTAAGGTTTGATGTCCTTGGAAGAATTTTCTCGTT	F	II	1	9354739	rs11802043	rs11802043	LC	0	XY_NO	A_NO	9352940	1799	SPSB1	NM_025106	NA	RDMR	5'UTR		SPSB1	cg26352795	13.1535	0.000197961	0.0263267	0.832835	0.175302	0.343428	0.12928	0.676319	0.0838291	-0.332891	-0.489407	-0.156516	0	1	0	0
cg07805542	CGCCTCCCGGCCAGCCGCTGACTCAGGCTTTTCTGCTCCAGGGATGACAC	R	I	1	9779309		rs12564733	LC	0	XY_NO	A_NO	9770162	9147	PIK3CD	U57843	TRUE		Body	S_Shelf	PIK3CD	cg07805542	16.9459	4.15405e-05	0.011475	0.78033	0.143587	0.358556	0.125876	0.682945	0.145851	-0.324389	-0.421774	-0.0973847	0	1	0	0
cg22508928	CGGGCACTCGGTGGGGAAGGAGCCTCACTGGTCCGTGGCATCCACTCCTT	R	I	1	10710134		rs75711411	IC	0	XY_NO	A_NO	10721454	11321	CASZ1	AK022285	TRUE		Body;Body	S_Shore	CASZ1;CASZ1	cg22508928	11.6659	0.00039155	0.0361076	0.377244	0.300471	0.745492	0.0698225	0.548141	0.136815	0.197351	0.368248	0.170897	1	0	0	0
cg12760995	GACCCTCTCAGGAGGCCATAAAGTCCCCATAGTGGAACACAGTTTCTACG	R	II	1	10789713		rs284279	IC	50	XY_NO	A_NO	10754506	-35206	CASZ1	AK293839	NA		5'UTR;5'UTR		CASZ1;CASZ1	cg12760995	11.8524	0.00035858	0.0346365	0.527401	0.350728	0.946573	0.0248917	0.895809	0.0634011	0.0507637	0.419172	0.368408	1	0	1	0
cg08548284	AGGGGTTCAGCTAACAGTTCCCTGTAAACCTAAACTGTGCAGTGCTGTCG	R	II	1	14382172		rs55986908	LC	0	XY_NO	A_NO	14146461	235711	AK124197	AK124197	NA					cg08548284	14.6978	0.0001019	0.0187531	0.889768	0.0794934	0.3916	0.147899	0.7472	0.142405	-0.3556	-0.498169	-0.142568	0	1	0	0
cg05338397	GCCCACTAACAAGTTCATCTGTTGCTATCAGGGCCCTCTGATGTGGGACG	R	II	1	15466556			LC	0	XY_NO	A_NO	15478959	12404	C1orf126	AK074283	TRUE		Body		C1orf126	cg05338397	9.54186	0.00112756	0.0496101	0.308592	0.29874	0.863734	0.0910093	0.780097	0.0886753	0.0836373	0.555141	0.471504	1	0	1	0
cg09249173	CGGCCCATCGCTGTGGTGTAAATATTCCCATCACAGCACTATCGAGCTAC	R	II	1	15522850		rs10927715,rs10927716,rs6690852	IC	48	XY_NO	A_NO	15480228	42622	TMEM51	NM_001136218	TRUE		5'UTR;5'UTR;5'UTR;5'UTR		TMEM51;TMEM51;TMEM51;TMEM51	cg09249173	11.9332	0.000345247	0.0339872	0.298039	0.394402	0.726317	0.255268	0.82473	0.155691	-0.0984137	0.428277	0.526691	1	0	1	0
cg09127170	CGCCAACCCTCCCAGGGCCTGGCCCGGCTGTGCCTTTGACAGCCCCTAGC	F	II	1	17873547			LC	0	XY_NO	A_NO	17866329	7218	ARHGEF10L	AK311076	TRUE		5'UTR		ARHGEF10L	cg09127170	9.92826	0.000922697	0.0472203	0.423498	0.419769	0.907693	0.053179	0.694512	0.11365	0.213181	0.484194	0.271014	1	0	0	0
cg16823064	TAAGCCCGCTGCTCATCAGAGCGTGGAGAATGGGGTCCAGGCCCGCTCCG	R	I	1	19206559		rs75586767	IC	0	XY_NO	A_NO	19209773	3215	MIR4695	NR_039844	TRUE		Body;Body;Body	N_Shelf	ALDH4A1;ALDH4A1;ALDH4A1	cg16823064	14.378	0.000116527	0.0202762	0.520711	0.354793	0.948631	0.0416529	0.88424	0.0629737	0.0643915	0.427921	0.363529	1	0	1	0
cg08530036	CGTCTTAAAGAGAAAAGAGATCAAGAGAAAAGTGATACCTATTTATAGAA	R	II	1	19496406		rs77464812	LC	0	XY_NO	A_NO	19505713	9308	UBR4	AB037728	TRUE		Body		UBR4	cg08530036	13.2306	0.000191316	0.0259174	0.846946	0.110035	0.2414	0.116369	0.610661	0.23122	-0.369261	-0.605546	-0.236285	0	1	0	0
cg01015663	CAACTCAGTGCAGTCGTTTCAAAAACGACCACCATTATTACTGTCATTCG	F	II	1	23729692			IC	0	XY_NO	A_NO	23720525	-9166	TCEA3	AK310039	TRUE		Body		TCEA3	cg01015663	23.1342	4.91231e-06	0.00365545	0.573626	0.0570564	0.0695533	0.0452637	0.346385	0.171873	-0.276831	-0.504072	-0.227241	0	1	0	0
cg00915556	CACAAATAAAGCACAGCAAGACTTGTCTGCAGACACACAGGAGGCACACG	F	II	1	25895276	rs4537542	rs4537542	IC	0	XY_NO	A_NO	25889297	5979	LDLRAP1	AK309853	NA		3'UTR		LDLRAP1	cg00915556	12.4718	0.000269117	0.0304213	0.387241	0.278731	0.74337	0.108681	0.619551	0.149059	0.123819	0.356129	0.23231	1	0	0	0
cg16417374	CGGGGGCTGGTGACCAGCGGCCTGTGAATAATCCAGGGCTTGTCTTACCT	R	II	1	26098310			IC	0	XY_NO	A_NO	26126666	-28356	SEPN1	NM_206926	NA		Body	S_Shore	MAN1C1	cg16417374	10.5849	0.0006619	0.04373	0.477855	0.233562	0.936591	0.0448817	0.901907	0.0451759	0.0346839	0.458735	0.424051	1	0	1	0
cg15388641	CAGCACAGCTCTGCCTGACGCTCTCATTAAAATCTATGCAGCCAAGCTCG	F	II	1	27732226			IC	0	XY_YES	A_NO	27720302	11924	GPR3	CCDS303	TRUE		3'UTR		WASF2	cg15388641	12.5369	0.000261239	0.0300681	0.527196	0.301082	0.842727	0.124609	0.651228	0.1231	0.1915	0.315532	0.124032	1	0	0	0
cg13873324	CGGGACCCCAGAGGCCTCAGTAAGGAGTTTGCTCTTTGGGGAAGAGTTCT	R	II	1	28189712	rs12409289	rs12409289,rs76901836	LC	0	XY_NO	A_NO	28199054	-9342	C1orf38	AK303090	TRUE					cg13873324	12.0833	0.000321896	0.0330632	0.660083	0.191498	0.271862	0.14954	0.465113	0.138335	-0.193251	-0.388221	-0.19497	0	1	0	0
cg02579668	CGATGAGTCACTGACCTTGGCAGCCAAGGAATCTAGAATTAGTTTTGAGA	R	II	1	28928325			LC	0	XY_NO	A_NO	28920311	8014	RAB42	CCDS325	TRUE					cg02579668	14.6572	0.000103642	0.0189683	0.899579	0.0978219	0.344004	0.142932	0.632739	0.127702	-0.288734	-0.555574	-0.26684	0	1	0	0
cg10010183	GGGACACAGCCCCTCACCATGGTCTCCACCATGTTGGGTTTGTAGTTCCG	F	II	1	29651806			IC	0	XY_NO	A_NO	29646721	5085	PTPRU	AK094849	TRUE		Body;Body;Body		PTPRU;PTPRU;PTPRU	cg10010183	10.6103	0.000653588	0.0435125	0.561854	0.272692	0.906136	0.101557	0.840502	0.160065	0.0656331	0.344281	0.278648	1	0	0	0
cg10103002	AGTTCACGTTCCTTCATCAGCTGCTTCCGGTAAAGCTCAGGACAAAGACG	R	II	1	30161580			LC	48	XY_NO	A_NO	30510455	348876	BC042538	BC042538	TRUE	DMR				cg10103002	14.4891	0.0001112	0.0198146	0.520799	0.284784	0.0993644	0.0978924	0.345929	0.206622	-0.246565	-0.421435	-0.17487	0	1	0	0
cg19082496	GACAAACAGTGGAGTCATAAGTCAGGCTCCTTGAAACACTTTTATGAGCG	R	II	1	33899352			LC	0	XY_NO	A_NO	33896614	-2737	PHC2	AJ242730	NA			S_Shelf		cg19082496	13.6901	0.000156423	0.0234276	0.890573	0.115898	0.143452	0.174511	0.594661	0.277622	-0.451209	-0.747121	-0.295912	0	1	0	0
cg14713217	CTCTCAATGTCCTGGGAGTATTGTTTTGTCTCAGGCAAAAGTTCCTAACG	R	II	1	33924313			LC	0	XY_NO	A_NO	33938231	-13918	ZSCAN20	NM_145238	TRUE					cg14713217	10.3163	0.000757281	0.0452317	0.64873	0.159481	0.191424	0.126003	0.461407	0.195805	-0.269983	-0.457306	-0.187323	0	1	0	0
cg13563070	AGAAGCCATCCCTTCAAAGCAGTTACATAGTGAGGCTGTTCACTTATTCG	R	II	1	43145343		rs76018849	LC	40	XY_NO	A_NO	43144356	987	AF086102	AF086102	NA			N_Shelf		cg13563070	12.0115	0.00033285	0.0334273	0.86678	0.133702	0.472604	0.153157	0.797534	0.0989565	-0.32493	-0.394176	-0.0692461	0	1	0	0
cg22709362	CAGTCTGCCTGAGTGGGCCTGGTCCTGTCTTGATCACTTGTTACTCACCG	F	II	1	44793580		rs76507306	LC	0	XY_NO	A_NO	44818596	25017	ERI3	AK293833	TRUE		Body		ERI3	cg22709362	10.1239	0.000834814	0.0461541	0.826755	0.0889584	0.381575	0.140382	0.579728	0.133493	-0.198153	-0.44518	-0.247026	0	1	0	0
cg16096432	CGGAAATCCACCACCAGTGAAGACCAGGGTCCTCCCTGACTTAATGCACC	F	II	1	54776890			LC	0	XY_NO	A_NO	54872091	95202	SSBP3	NM_001009955	TRUE		Body;Body;Body		SSBP3;SSBP3;SSBP3	cg16096432	15.793	6.51882e-05	0.014852	0.292211	0.220789	0.674495	0.187657	0.518091	0.152183	0.156404	0.382284	0.22588	1	0	0	0
cg02927682	CGCCGGCCACTCACCAGTGAAACTTAACTCAGCCCCGGGCCTCACTCCCC	R	I	1	54844424			IC	0	XY_NO	A_NO	54872091	27668	SSBP3	NM_001009955	TRUE		Body;Body;Body		SSBP3;SSBP3;SSBP3	cg02927682	9.79277	0.00098947	0.0483373	0.291015	0.139077	0.785249	0.0857026	0.539589	0.189915	0.245659	0.494234	0.248575	1	0	0	0
cg00922420	CGTCCCGGCTCCTGACTACACACGTGTTGTCTACGGCGTAGGCCCCCAGG	R	I	1	55529158		rs72646530	IC	0	XY_NO	A_NO	55505894	23264	PCSK9	AK297473	NA		Body		PCSK9	cg00922420	23.2486	4.74019e-06	0.00359152	0.679967	0.2812	0.988628	0.00649226	0.986038	0.00832975	0.00259	0.308661	0.306071	1	0	1	0
cg23723410	CGGGTTTCCTGCAGCCAAAGAGCCATGAGTCACAGCAGCTGGCTCAAGGC	F	II	1	59486037			LC	0	XY_NO	A_NO	59612478	126442	HSD52	NR_027120	TRUE					cg23723410	17.9198	2.88046e-05	0.0090782	0.7009	0.396776	0.080883	0.120222	0.412226	0.201079	-0.331343	-0.620017	-0.288674	0	1	0	0
cg26315985	CGCGTCTGGCTGGGACATCCACTAATAGCACTGGGAGAGTCAACATTCTG	F	II	1	65363870			LC	0	XY_NO	A_NO	65343855	-20014	AK128734	AK128734	TRUE		5'UTR		JAK1	cg26315985	24.8887	2.88014e-06	0.00285764	0.739337	0.226883	0.0426236	0.0386666	0.198992	0.187022	-0.156369	-0.696713	-0.540345	0	1	0	1
cg22343327	CTAATCTCAGAGGGACAAAAACCTGTATTTGGCCGGTGCGGTGGCTCACG	F	I	1	84819379			IC	20	XY_NO	A_NO	84810360	9019	SAMD13	AY604569	TRUE					cg22343327	16.0694	5.84095e-05	0.013916	0.935037	0.0323534	0.634428	0.15156	0.750222	0.176077	-0.115794	-0.300609	-0.184815	0	1	0	0
cg20434422	TCTGAGGTCTGCAGGGCTGTTCACTCAATTCTAAATGGCTCCAGATAGCG	R	II	1	84831593			LC	50	XY_NO	A_NO	84810360	21233	SAMD13	AY604569	TRUE		Body		UOX	cg20434422	17.4352	3.45055e-05	0.0101093	0.84349	0.160736	0.3224	0.167673	0.679209	0.168939	-0.356809	-0.52109	-0.164281	0	1	0	0
cg06913958	TTTATTGGTTGCTGACTGTACTCATAATGCTCTCTCCTTATATCCACACG	F	II	1	85744641			LC	0	XY_NO	A_NO	85742586	-2054	BCL10	NM_003921	NA		TSS1500	S_Shelf	BCL10	cg06913958	22.3195	6.3549e-06	0.00406548	0.55694	0.305073	0.145215	0.0760252	0.382626	0.108162	-0.237411	-0.411725	-0.174314	0	1	0	0
cg03899643	CGAGGCAGGAACAGCCCTCAGCCACACAGCTTGCAGCCCCGAGTACTGTG	F	II	1	90205170		rs11802767	LC	0	XY_NO	A_NO	90286572	-81402	LRRC8D	NM_001134479	TRUE					cg03899643	25.4462	2.44418e-06	0.00262983	0.794627	0.0956943	0.132442	0.0879052	0.415189	0.162648	-0.282747	-0.662185	-0.379437	0	1	0	1
cg19258177	TGGCCCACAGTTTGTAGAAGAGGGCTTTCCTTCCTTGCTGTGGGCTGTCG	R	II	1	95056619			LC	0	XY_NO	A_NO	95007412	-49206	F3	AY940729	TRUE					cg19258177	11.123	0.000508015	0.0401124	0.75488	0.114343	0.324567	0.155455	0.520285	0.171466	-0.195719	-0.430313	-0.234594	0	1	0	0
cg13373343	GTACTCATGCCAATGGAATTAGTCATTGCTAGTCGTCATCTTAACTGTCG	R	II	1	95552972			LC	0	XY_NO	A_NO	95550118	-2853	Mir_448	.	TRUE					cg13373343	15.1728	8.37565e-05	0.0168759	0.723975	0.151337	0.112465	0.0627223	0.320294	0.155506	-0.207829	-0.61151	-0.403681	0	1	0	1
cg08950364	CGTGAATGCACCTAGTGCAATGTCAGGTGCATAACTGGTGTTTGGTAAAA	R	II	1	108039344	rs12723929		LC	48	XY_NO	A_NO	107937775	101569	NTNG1	AY764267	TRUE					cg08950364	11.8443	0.000359953	0.0347098	0.175557	0.235613	0.704066	0.283435	0.653626	0.315696	0.0504396	0.528509	0.478069	1	0	1	0
cg10064525	ACTGACTTGTCACAGACATCCTGACTCACCAAGACTGTCATGAATCACCG	F	II	1	109262682			LC	0	XY_NO	A_NO	109264956	-2274	FNDC7	BC144218	TRUE		Body		FNDC7	cg10064525	10.4727	0.000700043	0.044291	0.827776	0.0822793	0.403139	0.15532	0.723137	0.117803	-0.319998	-0.424636	-0.104639	0	1	0	0
cg27510354	CGCTGCCCCAGTGCTGAAGAGTTGTCTGTTCTGTCCACGGAGGCTTGTGG	F	II	1	112429786		rs2798333	LC	0	XY_NO	A_NO	112531776	101991	KCND3	NM_172198	TRUE		Body;Body		KCND3;KCND3	cg27510354	12.3189	0.000288663	0.031435	0.732979	0.090036	0.364618	0.140802	0.686952	0.111747	-0.322334	-0.368361	-0.046027	0	1	0	0
cg22858959	TCCCCTTGGTGGGGAAAACTCAATGGGAATCTGCTTCCAGGGGCGACTCG	F	II	1	117531330			LC	0	XY_NO	A_NO	117544381	-13051	CD101	AK298237	NA		3'UTR		PTGFRN	cg22858959	12.2386	0.000299554	0.0319056	0.927989	0.0537913	0.422308	0.166582	0.676176	0.201581	-0.253868	-0.505681	-0.251812	0	1	0	0
cg01076495	AGTCTGGATGTGAAGGGCCGGCCACTGAAGCTTGTCTGGTGGCTGTTACG	F	II	1	150480588			LC	0	XY_NO	A_NO	150480486	102	ECM1	NM_004425	NA		1stExon;1stExon;5'UTR;5'UTR		ECM1;ECM1;ECM1;ECM1	cg01076495	15.9969	6.01084e-05	0.0141405	0.621701	0.211805	0.196023	0.0637436	0.473448	0.164892	-0.277426	-0.425678	-0.148253	0	1	0	0
cg26118326	GAGCCATAAGGTCATCTTTGCTAGAGCTATTTTTACCTATGTATTTATCG	F	II	1	150547677			LC	0	XY_NO	A_NO	150552085	4409	MCL1	AK304775	NA		3'UTR;3'UTR	N_Shelf	MCL1;MCL1	cg26118326	11.7528	0.000375787	0.0354314	0.763479	0.161126	0.110393	0.100071	0.239896	0.211208	-0.129502	-0.653085	-0.523583	0	1	0	1
cg24486037	ACTTTGATCCCGGCGGGTTTGCTGTGCTGGTGTCAGAGGCCGCTGTTCCG	R	I	1	151345181			LC	0	XY_NO	A_NO	151345163	-17	SELENBP1	AK303815	TRUE		TSS200		SELENBP1	cg24486037	11.9591	0.000341096	0.0338196	0.315917	0.401903	0.811933	0.131302	0.522944	0.168856	0.28899	0.496016	0.207027	1	0	0	0
cg08129092	CGTCCCTTCAGAACAAACCAAGACCTGAAGGGGAAGCAGGAAGGGACACC	R	II	1	153746211			LC	0	XY_NO	A_NO	153747767	-1556	SLC27A3	AK123997	NA		3'UTR	N_Shore	INTS3	cg08129092	18.4594	2.36425e-05	0.00812507	0.593628	0.318283	0.0607923	0.0494806	0.25917	0.19243	-0.198378	-0.532835	-0.334457	0	1	0	1
cg09831055	CGGGAGGCACGGATCATGGAGAAGTGCTCCGCTGCTGAGATGATTTCCCG	R	II	1	156047356			HC	0	XY_NO	A_YES	156051788	4433	MEX3A	NM_001093725	NA		Body	Island	MEX3A	cg09831055	17.485	3.38667e-05	0.0100667	0.630641	0.276074	0.955769	0.0184865	0.961105	0.00859809	-0.0053358	0.325128	0.330464	1	0	1	0
cg25343618	TGAAGCTGGAATACTGCCCTGTCCCTGACACCTGCTGGGGTGTTCTGGCG	R	II	1	156631235			LC	0	XY_NO	A_NO	156640746	9512	NES	AK025494	TRUE	RDMR		S_Shelf		cg25343618	11.9747	0.00033861	0.0337224	0.57627	0.319925	0.143516	0.0670071	0.343615	0.203617	-0.200099	-0.432754	-0.232655	0	1	0	0
cg27315635	CGAGACACATGCCTCATGTCATCCCCATGGCAACTCTATAAGACAGGTGT	R	II	1	160050381	rs58371432	rs58371432	LC	45	XY_NO	A_NO	160051359	-978	KCNJ9	NM_004983	NA		TSS1500	N_Shelf	KCNJ9	cg27315635	16.2098	5.52641e-05	0.0134768	0.207952	0.279488	0.429993	0.129029	0.627253	0.0785146	-0.19726	0.222041	0.419301	0	0	1	0
cg24367957	CGGAGGTATTTGAAAGCAATGTTATGTGAGTCATTCTTAAGTGTTCCAAG	F	II	1	161931993			LC	0	XY_NO	A_NO	161955021	23029	OLFML2B	BC047472	TRUE					cg24367957	24.8603	2.90451e-06	0.00287516	0.564335	0.274281	0.0631801	0.0322449	0.199098	0.0743921	-0.135918	-0.501155	-0.365236	0	1	0	1
cg14556762	CTAGGATTTCTATTCTCTTTTTTATTCTCTGTAAAATTGAAATGAACTCG	R	II	1	170532470			LC	1	XY_NO	A_NO	170513826	18644	GORAB	AF143889	TRUE					cg14556762	10.4571	0.000705535	0.0444122	0.821548	0.165017	0.299581	0.236921	0.595851	0.232435	-0.296271	-0.521967	-0.225697	0	1	0	0
cg00916255	CCTCTGGTGTGCTCAAGACGCCTGGTCTTCACCCTGCTTCCTTAGTTCCG	R	I	1	170634931		rs77401317	ICshore	0	XY_NO	A_NO	170633312	1619	PRRX1	NM_022716	NA		Body;Body	S_Shore	PRRX1;PRRX1	cg00916255	13.8491	0.00014602	0.0226216	0.496003	0.225557	0.194765	0.11067	0.386662	0.0740297	-0.191897	-0.301238	-0.109341	0	1	0	0
cg24932457	CGCCATGACAACACGAACACAGCTCCGCCGGGCCCCTCCGACTGCCTGAG	R	I	1	175568559			HC	0	XY_NO	A_NO	175526123	42436	BC043291	BC043291	NA		5'UTR	Island	TNR	cg24932457	11.0833	0.000517895	0.0403311	0.0773411	0.0526183	0.664427	0.15567	0.392753	0.202395	0.271674	0.587086	0.315412	1	0	1	0
cg18766795	GAAACACAAGAAGTACAACCAACAGGAACCAGCGCCAAGGGCAGGCAGCG	R	II	1	177251261			LC	0	XY_NO	A_NO	177225995	25266	FAM5B	AK123336	TRUE		3'UTR		FAM5B	cg18766795	9.87897	0.000946399	0.0474944	0.295936	0.276604	0.728052	0.0910165	0.505844	0.132083	0.222208	0.432117	0.209908	1	0	0	0
cg09264231	CGAGGGACAGACAAGGTTGAAAAGGGGAACATACTGAGCAATGAGGAACA	F	II	1	178056133			LC	0	XY_NO	A_NO	178062734	6602	LOC100302401	AK124464	TRUE					cg09264231	12.5251	0.00026265	0.0301576	0.512319	0.413589	0.0760049	0.0454131	0.366822	0.167482	-0.290817	-0.436314	-0.145497	0	1	0	0
cg20947259	CGGTGTGAGTCACTGCTCTCCTGCCTGCCGCCCCAGTCCTGGCGTGAACC	F	I	1	201572159			LC	0	XY_NO	A_NO	201606515	34357	AX747377	AX747377	TRUE					cg20947259	11.8621	0.000356943	0.0345595	0.813577	0.103097	0.428353	0.0887141	0.670552	0.14429	-0.242199	-0.385224	-0.143025	0	1	0	0
cg17943323	AATGTCTGACTCACTGTGCTATCCCCTCTCCACTAACATTCGATGCCTCG	F	I	1	203876248			LC	50	XY_NO	A_NO	203830739	45509	SNRPE	NM_003094	TRUE					cg17943323	28.0677	1.16718e-06	0.00229285	0.917563	0.038919	0.334649	0.119731	0.66962	0.106847	-0.334971	-0.582914	-0.247943	0	1	0	0
cg20002843	CGGAGGACACCTATTGTATAATGTTGCTATGCAGATTAAATGCACTAGCA	R	II	1	204338373			LC	50	XY_NO	A_NO	204338846	474	LOC127841	NR_027022	NA		Body		LOC127841	cg20002843	11.5096	0.000421754	0.0371849	0.661202	0.275188	0.182721	0.0923053	0.369295	0.119065	-0.186573	-0.478481	-0.291908	0	1	0	0
cg12458003	CTGGGCTTGACAGCTCAGAGCAGTGTCCCCAGCTGTGGCCCTAGAAGGCG	R	II	1	204960826			LC	0	XY_NO	A_NO	204956545	4281	NFASC	BX641048	TRUE		Body;Body;Body;Body		NFASC;NFASC;NFASC;NFASC	cg12458003	15.5709	7.12598e-05	0.0155677	0.367735	0.275008	0.767104	0.144142	0.635144	0.184676	0.13196	0.399369	0.267408	1	0	0	0
cg06906555	CACTTGCCCCACACAGCAAGCTGGGATTTCTGATTTGGATCTCTTCCTCG	R	II	1	205011906			LC	0	XY_NO	A_NO	205012064	-158	CNTN2	CR749495	NA		TSS1500		CNTN2	cg06906555	19.9552	1.39331e-05	0.00602011	0.131631	0.122878	0.348124	0.136883	0.499231	0.173133	-0.151107	0.216492	0.367599	0	0	1	0
cg13052638	TAACATTTTTTTTGATCTGTCTGGTCATCCAGGCTACAAGGGTAAGACCG	F	II	1	206677719		rs6693843	LC	0	XY_NO	A_NO	206680878	-3159	RASSF5	NM_182664	NA			N_Shelf		cg13052638	14.5679	0.000107584	0.0194242	0.856593	0.103143	0.139837	0.143426	0.491008	0.243074	-0.351171	-0.716756	-0.365585	0	1	0	1
cg02974085	AGAGGCAGTGCAGCAGCTGGACCTTAAGTTAACAGATCAGCAGTCTTTCG	F	II	1	222990921		rs17475536	LC	0	XY_NO	A_NO	222988430	2491	DISP1	NM_032890	NA			S_Shelf		cg02974085	9.98831	0.000894689	0.0470573	0.876369	0.0620307	0.170907	0.175335	0.486272	0.191039	-0.315364	-0.705462	-0.390097	0	1	0	1
cg14096207	CGGCCACATGGTTGGCGTTTGAAATAACCTGTGTGTTCCTAGAAATTCCG	R	II	1	223407010			IC	0	XY_NO	A_NO	223316623	-90386	TLR5	NM_003268	NA	DMR	Body		SUSD4	cg14096207	12.8183	0.000229965	0.0282838	0.80121	0.168746	0.333386	0.123909	0.550871	0.212093	-0.217485	-0.467824	-0.25034	0	1	0	0
cg25466245	CGGGATATGAGTCACAGGCTGAGCCTAAAGGAGTTCTAAGATAAGAACAG	R	II	1	223407095			IC	0	XY_NO	A_NO	223316623	-90471	TLR5	NM_003268	NA	DMR	Body		SUSD4	cg25466245	10.2959	0.000765101	0.0453417	0.859478	0.0737132	0.44338	0.125827	0.628429	0.203642	-0.185049	-0.416098	-0.231049	0	1	0	0
cg00038020	TCTTTCTCTGTATAAATTACCCACTCTTGGGTAAGTGTTTATCAGCAACG	R	II	1	223575793			LC	50	XY_NO	A_YES	223566714	9079	C1orf65	NM_152610	TRUE					cg00038020	12.1454	0.000312749	0.032624	0.820055	0.06721	0.390422	0.147315	0.720183	0.118942	-0.329761	-0.429633	-0.0998723	0	1	0	0
cg12458966	TGTTCCCTGGTTTCTCTGGAAACCACATGCCTTAGAAACAAAGGAGCTCG	F	II	1	223674115		rs6661598	LC	0	XY_NO	A_NO	223566714	107401	C1orf65	NM_152610	TRUE					cg12458966	10.1358	0.000829801	0.0461136	0.645663	0.159484	0.222274	0.133947	0.517343	0.151955	-0.295069	-0.423389	-0.12832	0	1	0	0
cg06354916	GTGCTGTGGTCTGAGCGGGAGCCCCTTTCCTCTTCGGGCCCTCTTCCTCG	F	I	1	223738388			IC	0	XY_NO	A_YES	223853435	115048	CAPN8	NM_001143962	NA		Body	N_Shelf	CAPN8	cg06354916	11.6166	0.000400815	0.0365142	0.772964	0.125729	0.44881	0.108995	0.736037	0.0879849	-0.287227	-0.324154	-0.0369276	0	1	0	0
cg15033552	AAAGGGGCCTCAGGGCTGAGGCTGTGTTTGAGTCACATTTTAGCAAAGCG	F	II	1	223889141			LC	0	XY_NO	A_NO	223889294	-153	CAPN2	NM_001146068	TRUE		TSS200		CAPN2	cg15033552	12.8384	0.000227899	0.0281265	0.847924	0.100557	0.3327	0.150969	0.636136	0.191887	-0.303436	-0.515225	-0.211789	0	1	0	0
cg02923485	CGGCTGGAAACGCTATTCAGTAAGTGGATATTTGGGGAATGACTCATTTC	F	II	1	223959609		rs77055466	LC	0	XY_NO	A_NO	223945325	14284	CAPN2	AK097247	TRUE		Body;Body		CAPN2;CAPN2	cg02923485	11.6551	0.00039356	0.0362057	0.781417	0.10785	0.285628	0.119877	0.518131	0.186245	-0.232503	-0.495789	-0.263286	0	1	0	0
cg26788737	CGTGGGGGTCGTTATGACATTATGACACATCACCATTTCCTGTTAACTCT	F	II	1	226184782			LC	49	XY_NO	A_NO	226187065	2284	C1orf55	NM_152608	NA		Body	N_Shelf	C1orf55	cg26788737	11.0146	0.000535525	0.0407882	0.696258	0.401441	0.300097	0.188891	0.532927	0.135318	-0.23283	-0.396161	-0.163331	0	1	0	0
cg06200670	CGTACAGGAGCAGATTTCTCCGAAACTTTGCTGGATGAATGCCTCAAGGG	F	II	1	226730581			IC	49	XY_NO	A_YES	226730468	-112	AK055856	AK055856	NA					cg06200670	20.1881	1.28617e-05	0.00574255	0.315377	0.355695	0.641369	0.0663993	0.516819	0.0921068	0.12455	0.325992	0.201442	1	0	0	0
cg18882687	GAAGCCCTGCTTGATGAGCATGAGGCTCCACGGGGGCAGTGGCTGTGACG	R	II	1	228275828			LC	0	XY_NO	A_NO	228270850	4978	ARF1	NM_001024228	NA		5'UTR;5'UTR;5'UTR;5'UTR		ARF1;ARF1;ARF1;ARF1	cg18882687	10.3203	0.000755755	0.04523	0.59197	0.459102	0.0615111	0.0260961	0.261536	0.1712	-0.200025	-0.530459	-0.330433	0	1	0	1
cg13359998	CGGTCTTCGGACTTGACTTCTTAGAAGCAGGTCTTGTGCAATAGTTGCAT	F	II	1	230241764		rs2144295	LC	0	XY_NO	A_NO	230202955	38809	GALNT2	NM_004481	NA		Body		GALNT2	cg13359998	28.2451	1.11226e-06	0.00229285	0.73917	0.20835	0.0746728	0.065906	0.333842	0.163144	-0.259169	-0.664497	-0.405328	0	1	0	1
cg00075975	CACAGCTGAAAATCACAGGGTTTTTGTGGGGAAGGCAGTGCCCTATTTCG	F	II	1	230491641			IC	0	XY_NO	A_NO	230513390	21750	PGBD5	NM_024554	NA		Body	N_Shore	PGBD5	cg00075975	10.9188	0.00056122	0.0415894	0.449941	0.289276	0.909204	0.0678144	0.921163	0.0415698	-0.0119587	0.459262	0.471221	1	0	1	0
cg04279411	CGGCCCAATTTCCCCATAGAACAGATGTTTATGGGGTTTTTTTTGAGTAA	R	II	1	230645569			LC	50	XY_NO	A_YES	230513390	-132178	PGBD5	NM_024554	TRUE					cg04279411	32.0364	4.17352e-07	0.00229285	0.514477	0.280161	0.0540146	0.0339925	0.338301	0.182434	-0.284287	-0.460462	-0.176176	0	1	0	0
cg18166959	TCTGCTTTCTTGAGGCATTGGTTCAATGTTTACTCAGCAAATGTGCATCG	R	II	1	230880084		rs55731795	LC	0	XY_NO	A_NO	230883129	-3045	CAPN9	AK298024	TRUE					cg18166959	9.98105	0.000898029	0.0470573	0.453439	0.303031	0.793155	0.114136	0.655595	0.112356	0.13756	0.339716	0.202156	1	0	0	0
cg16908552	TAGCAAGACTCCAGAGCATGTTTATAAACCACAGCTTCACAACAGGAGCG	R	II	1	231174153			LC	0	XY_NO	A_NO	231175994	1842	FAM89A	NM_198552	NA		Body	N_Shore	FAM89A	cg16908552	11.3644	0.00045212	0.0382492	0.817956	0.0921448	0.38006	0.187897	0.773231	0.0849751	-0.393171	-0.437895	-0.0447243	0	1	0	0
cg23209941	AAAAATACTGTAAATTAATCTCCAGGTCACAACTCTTTCAGTTATATGCG	R	II	1	232086152	rs12137417		LC	0	XY_NO	A_NO	231954262	-131889	DISC2	NR_002227	TRUE		Body;Body;Body;Body;Body;Body;Body;Body;Body;Body		DISC1;DISC1;DISC1;DISC1;DISC1;TSNAX-DISC1;DISC1;DISC1;DISC1;DISC1	cg23209941	25.6858	2.27951e-06	0.00259166	0.368078	0.400507	0.869811	0.244971	0.803821	0.296932	0.0659901	0.501733	0.435743	1	0	1	0
cg01876809	CTGACCTTGCCTGGTACTTCTAGCTATTTACGTTTGAATTTAGCAAAACG	R	II	1	232769582	rs9424565		LC	0	XY_NO	A_NO	232651242	-118339	SIPA1L2	NM_020808	NA			S_Shelf		cg01876809	12.921	0.000219596	0.0276988	0.1646	0.231137	0.597648	0.264183	0.352855	0.304051	0.244793	0.433049	0.188256	1	0	0	0
cg06878499	TAAAAGTTTATGGTTACCTCTGTCACTTTAAAAACGAGGCCCTTTTCTCG	F	II	1	239621510			LC	10	XY_NO	A_NO	239549864	71646	CHRM3	AK056349	TRUE					cg06878499	26.1051	2.01974e-06	0.00248705	0.702363	0.38852	0.113036	0.158322	0.579295	0.153138	-0.466259	-0.589327	-0.123069	0	1	0	0
cg08454015	CGCAGTCCAAAAACAGATGGGTGTATATTTGCTTTGTAAGCAAAGGGCAT	F	II	1	240078452			LC	0	XY_NO	A_NO	240070751	7701	CHRM3	CCDS1616	TRUE					cg08454015	16.2898	5.35565e-05	0.0132386	0.749606	0.110996	0.248709	0.10883	0.716489	0.193434	-0.46778	-0.500898	-0.0331174	0	1	0	0
cg06161697	GCACAATTGCCCAGCGTGGGGTGGAAGGCAGGCTGGGAGCTCCCGGGACG	R	II	1	243638035			HC	0	XY_NO	A_NO	243729740	91706	Mir_584	.	NA		Body	Island	SDCCAG8	cg06161697	9.66626	0.00105663	0.0490738	0.432518	0.394283	0.937583	0.0469657	0.910635	0.0563274	0.0269478	0.505064	0.478117	1	0	1	0
cg16908123	CGGTGGAAAGACTGGACAAGACCACCTTTAAGTGTGGAGAATATCCACTG	F	II	1	244486252			LC	0	XY_NO	A_NO	244515936	-29684	C1orf100	BC054479	TRUE					cg16908123	12.9529	0.000216479	0.0274475	0.771554	0.227567	0.147471	0.101317	0.389456	0.217119	-0.241984	-0.624082	-0.382098	0	1	0	1
cg06958636	ATGAGGGTAAGCAAACTTCCTGCACAAGAGGCCAAGCACTCTCCTAGTCG	F	II	1	245255197			LC	0	XY_NO	A_NO	245318286	-63089	KIF26B	NM_018012	TRUE		Body;Body;Body		EFCAB2;EFCAB2;EFCAB2	cg06958636	13.1671	0.000196771	0.0262499	0.752314	0.132576	0.358364	0.136234	0.694405	0.0484213	-0.336041	-0.39395	-0.0579091	0	1	0	0
cg08887025	TGTGCCCGGCTTTAGTAGGTGCCTCGGACACTGTGCCCGGCTTTAGTACG	R	II	1	246415176			HC	0	XY_NO	A_NO	246580713	165538	SMYD3	NM_022743	NA		Body;Body	Island	SMYD3;SMYD3	cg08887025	30.7006	5.83444e-07	0.00229285	0.163724	0.300159	0.704625	0.242258	0.712453	0.245359	-0.00782809	0.540901	0.548729	1	0	1	0
cg18548165	AAGCCCAAGTGATTCTCAATCCTCCTTTACAGAGGCAGAAACAGAGGCCG	R	II	2	1712318	rs79454387		LC	0	XY_NO	A_NO	1748290	35973	PXDN	BC030834	TRUE		Body		PXDN	cg18548165	64.0923	1.14604e-09	0.000163741	0.34701	0.307256	0.905259	0.0582196	0.876122	0.0302115	0.0291375	0.55825	0.529112	1	0	1	0
cg06142351	CCATTTCCTGCCAGCTGCTACTGGTTTTTTAGTCAGCTCTGACAGCTACG	F	II	2	8683945			IC	0	XY_NO	A_NO	8822112	-138167	ID2	NM_002166	TRUE					cg06142351	44.4305	2.84739e-08	0.00162644	0.476433	0.299396	0.070502	0.060277	0.385058	0.139602	-0.314556	-0.405931	-0.0913741	0	1	0	0
cg12018718	GGCAGATAGACTCGGGGACAGGAAGTGGAGCTGTTAAGACTCGGCCCTCG	R	I	2	8684089			IC	0	XY_NO	A_NO	8822112	-138023	ID2	NM_002166	TRUE					cg12018718	13.2145	0.000192679	0.0259619	0.68419	0.374708	0.303954	0.161136	0.610657	0.0748435	-0.306703	-0.380236	-0.0735327	0	1	0	0
cg15074524	CATGCGGCAACCGGGAGGGTTCTGTGGCTTCATTGTCATCTTCATCATCG	F	II	2	8685621	rs10929534	rs10929534	IC	0	XY_NO	A_NO	8822112	-136491	ID2	NM_002166	NA					cg15074524	11.628	0.000398662	0.0364264	0.534306	0.28746	0.21672	0.1889	0.539071	0.170233	-0.322351	-0.317586	0.00476483	0	1	0	0
cg20899781	TTTAGGGCCTTGATTACCCAGGGCTTTGCTGCTTTTCTTTCAGTCTCTCG	F	II	2	9705768		rs77731384	LC	0	XY_NO	A_NO	9695916	-9851	ADAM17	BC062687	TRUE					cg20899781	12.0227	0.000331116	0.0333438	0.79555	0.118558	0.300098	0.120253	0.448421	0.128229	-0.148322	-0.495451	-0.347129	0	1	0	1
cg07589202	CGCCCCTGGCATTCCTGTGGCCATATCAAATATTTATATAGTGCTTAGAG	F	II	2	10081532			LC	29	XY_NO	A_NO	10091791	-10259	GRHL1	AK296982	TRUE					cg07589202	13.4092	0.000176828	0.0249319	0.907729	0.0727554	0.58941	0.152612	0.859828	0.0837674	-0.270418	-0.318319	-0.0479009	0	1	0	0
cg00316800	CGAGGCTTTTAGAAACGATTCCAGGATGACAGTAGAAATACATGTGTACA	F	II	2	10406539		rs6746721	LC	1	XY_NO	A_NO	10443039	-36500	HPCAL1	NM_002149	TRUE					cg00316800	13.8595	0.000145369	0.0226216	0.864015	0.132207	0.551193	0.192393	0.835822	0.102846	-0.284629	-0.312822	-0.0281929	0	1	0	0
cg23180780	GAGTCTGAGTCATTTGTGCAGTGAAATCACCAAAGCTGCACAAATAAACG	R	II	2	12260486			LC	0	XY_NO	A_NO	12170497	-89988	SNORD18	.	TRUE					cg23180780	16.3498	5.23117e-05	0.0130665	0.72592	0.132567	0.228032	0.0856885	0.479145	0.172109	-0.251113	-0.497888	-0.246775	0	1	0	0
cg07837078	CGAAAGGGGCCTGCAAGAGGGCTTCTCCTAATGAAATCGTGGCACAATTT	F	II	2	12695813			LC	13	XY_NO	A_NO	12856997	-161184	TRIB2	NR_027303	TRUE					cg07837078	10.7703	0.000603747	0.0426431	0.720124	0.181237	0.236488	0.13162	0.514773	0.232662	-0.278285	-0.483636	-0.205351	0	1	0	0
cg18254183	AGTGCAGTCTCACGGCCTACACTTAGCTTATGGGCTCCATTCCAGACACG	F	II	2	18353182	rs73217189	rs73217189	LC	49	XY_NO	A_NO	18366357	13176	Mir_652	.	TRUE					cg18254183	11.273	0.000472434	0.038867	0.782349	0.0585857	0.420573	0.119125	0.659376	0.153248	-0.238804	-0.361776	-0.122973	0	1	0	0
cg08479629	CGGACATGAAGCAGGCCTCTCAGGTATGGCAGGATGCCTGCTTTATGTCC	F	II	2	19387323			LC	0	XY_NO	A_NO	19548189	-160866	MIR4757	NR_039914	TRUE					cg08479629	11.9123	0.000348642	0.0341306	0.769732	0.0960544	0.333136	0.131965	0.587163	0.07325	-0.254026	-0.436596	-0.18257	0	1	0	0
cg10827768	CGGAACATGACAGAGCCCTTGACAGGCTCTGCGGCCTGTGTGTGTCCTTA	R	II	2	28387339	rs75356393	rs75356393	LC	0	XY_NO	A_NO	28533325	145987	LOC100505716	NR_038319	TRUE		Body;Body;Body;Body;Body		BRE;BRE;BRE;BRE;BRE	cg10827768	13.482	0.000171275	0.02458	0.274852	0.381146	0.625267	0.141013	0.587359	0.149162	0.0379082	0.350415	0.312507	1	0	1	0
cg25784219	GGCTCAAAGCCCTAGTGACACAGATTATTCAGTTGGGGCACTGATGTCCG	F	II	2	28618328			LC	0	XY_NO	A_NO	28618578	-250	FOSL2	AK302622	NA	RDMR	Body	S_Shore	FOSL2	cg25784219	29.0575	8.94502e-07	0.00229285	0.426868	0.21876	0.0605508	0.0337799	0.258346	0.140403	-0.197795	-0.366317	-0.168522	0	1	0	0
cg23180841	CGGAGAAGCACAGAGATGAAAAGAGTTATTTTCAACTTGGAACATATCAT	F	II	2	28897312			LC	0	XY_NO	A_NO	28906841	-9529	5S_rRNA	.	TRUE					cg23180841	11.0535	0.000525463	0.0405157	0.871106	0.097884	0.354254	0.149807	0.58555	0.146177	-0.231295	-0.516852	-0.285556	0	1	0	0
cg17248267	GCCCAGCCAGGTAAGGCTTTTTAATGTCAGTACTAGCATTAAACTCTACG	R	II	2	36815511	rs17019147		IC	8	XY_NO	A_NO	36821708	6198	FEZ2	BX537785	TRUE		Body;Body		FEZ2;FEZ2	cg17248267	11.6707	0.000390662	0.0360645	0.634316	0.18858	0.980502	0.0130756	0.941166	0.134493	0.0393355	0.346185	0.30685	1	0	1	0
cg01649611	CGGGTCAAACCATGCAGGAGATTTGTGATCCAGCCTATTGGCCATCCTTT	R	II	2	43521066			LC	50	XY_NO	A_NO	43454349	66717	LOC100129726	NR_027251	TRUE		Body;Body		THADA;THADA	cg01649611	13.1539	0.000197925	0.0263267	0.792665	0.242725	0.312746	0.157138	0.555307	0.228528	-0.242562	-0.479919	-0.237357	0	1	0	0
cg07616374	TCAGACTCAAGCTGAGTCACCTGACTATGCCTGGAACGTACAGGCAATCG	F	II	2	45159663			ICshore	0	XY_NO	A_NO	45169036	-9373	SIX3	NM_005413	NA	RDMR		N_Shore		cg07616374	13.3715	0.000179785	0.0251503	0.248339	0.144121	0.154694	0.147291	0.5562	0.13509	-0.401506	-0.0936451	0.307861	0	0	1	0
cg12080687	GTGGCTCACCAGGCAGGAAGCCCGTGGCTTGGCTGAGGCCCCAGGAAGCG	R	II	2	47063626			LC	0	XY_NO	A_NO	47055002	8624	LOC100134259	NR_024452	TRUE		Body		LOC100134259	cg12080687	13.9145	0.000141969	0.0223902	0.67636	0.259392	0.198233	0.134365	0.53169	0.116023	-0.333457	-0.478127	-0.14467	0	1	0	0
cg07011538	GCCTCTTAACAGGAACTGACAAAGAAGTGACACACCCCTAAAGCTTTCCG	R	II	2	47497026			LC	0	XY_NO	A_NO	47538025	41000	AX747384	AX747384	NA			N_Shelf		cg07011538	28.1794	1.13227e-06	0.00229285	0.600647	0.102371	0.169045	0.0665383	0.340695	0.0816958	-0.171649	-0.431601	-0.259952	0	1	0	0
cg08393788	AAATGCCATCCCACATTCAGCATGATGTTGCAATAAAATGACTTCTTCCG	R	II	2	53357721			LC	0	XY_NO	A_NO	53927671	569951	ASB3	AB209795	TRUE					cg08393788	9.87569	0.000948001	0.0475303	0.905714	0.0777484	0.493144	0.145772	0.709988	0.149777	-0.216845	-0.41257	-0.195725	0	1	0	0
cg13048171	CGGGGAATTTTATGTTGTTTCTGACATTGTTTGTTGTGCTTCCCACAAGA	F	II	2	60525511			IC	0	XY_NO	A_NO	60614579	89069	MIR4432	NR_039631	NA					cg13048171	9.63966	0.00107137	0.0491885	0.486265	0.38978	0.917041	0.083182	0.917817	0.0522894	-0.000776324	0.430776	0.431553	1	0	1	0
cg06233202	CGGGAAGTGGAGAATCAGACAAACCACAGATCTCATGACTCAGTGATCTT	R	II	2	64501134			LC	0	XY_NO	A_NO	64432618	-68515	LINC00309	NR_033837	TRUE					cg06233202	16.2847	5.36641e-05	0.0132499	0.611289	0.208428	0.129578	0.095968	0.412579	0.180063	-0.283002	-0.481711	-0.19871	0	1	0	0
cg01751245	ATTTTTATCGGAAGCTTTATAGTAGCAATAATGCTAATACCCAGCACTCG	F	II	2	65593761			LC	0	XY_NO	A_NO	65593930	170	SPRED2	NM_001128210	TRUE		5'UTR;1stExon;Body		SPRED2;SPRED2;SPRED2	cg01751245	13.6988	0.000155832	0.0233952	0.874215	0.101182	0.343675	0.17405	0.765573	0.166492	-0.421898	-0.53054	-0.108641	0	1	0	0
cg08467103	CGGACTAACCCTCGGATGACTCATCCGGTACAATGCAGTATATTTGTCAA	R	II	2	65593933			LC	0	XY_NO	A_NO	65593930	-2	SPRED2	NM_001128210	TRUE		TSS200;Body		SPRED2;SPRED2	cg08467103	21.0479	9.62265e-06	0.00495139	0.891677	0.100784	0.163606	0.137706	0.676133	0.178554	-0.512527	-0.72807	-0.215543	0	1	0	0
cg20651995	AAAGTGAATCATCAGTCAAAATAAGTCCTAACCAATGCCATGAGCAAACG	F	II	2	69525471			IC	0	XY_NO	A_NO	69614385	88915	GFPT1	NM_002056	TRUE					cg20651995	16.2656	5.40658e-05	0.0133078	0.826165	0.0929906	0.410444	0.150279	0.742373	0.120789	-0.33193	-0.415721	-0.083791	0	1	0	0
cg13753435	TGGATTCCGTGAACTTAACCATCTCATAGGAAGGCTACAGGAATCCAGCG	F	II	2	80527011	rs73938270	rs73938270	LC	0	XY_NO	A_NO	80530943	3933	LRRTM1	CCDS1966	TRUE		Body;Body	N_Shelf	CTNNA2;CTNNA2	cg13753435	14.0339	0.00013488	0.0219154	0.688853	0.191044	0.28167	0.153204	0.643372	0.13563	-0.361701	-0.407183	-0.0454811	0	1	0	0
cg04915044	CCTGTGTTTTGCTTGTGAACTTGAAAATCTGTGATAAATAAAGCCATGCG	F	II	2	86263895		rs3770088	LC	0	XY_NO	A_NO	86271532	7638	POLR1A	AH007280	TRUE		Body		POLR1A	cg04915044	16.3237	5.28492e-05	0.0131654	0.565062	0.338903	0.169249	0.110062	0.366316	0.173283	-0.197067	-0.395812	-0.198746	0	1	0	0
cg23627246	CGCCGCGTTTTTGCTAAATCTCAGTGCCATTTGCATACTACTTGGAGGTG	F	II	2	100167172			LC	0	XY_NO	A_NO	100106479	-60692	REV1	NM_001037872	NA		3'UTR;3'UTR		AFF3;AFF3	cg23627246	9.85246	0.000959423	0.0477702	0.635084	0.295098	0.938731	0.0344108	0.951253	0.0162389	-0.0125218	0.303647	0.316169	1	0	1	0
cg21213952	GTGTTCCCATCTCATTGAAATTCAGGCTTGAACTATCCACCCTGAACACG	F	II	2	100824702			LC	0	XY_NO	A_NO	100824715	-13	BC105019	BC105019	NA					cg21213952	9.77871	0.000996701	0.0484965	0.418211	0.382147	0.866184	0.0637831	0.877683	0.0470882	-0.0114986	0.447973	0.459472	1	0	1	0
cg04324821	TCTCATTGCTGGTGAGACAACCACAACCTGGACATCATCAGCTCAGCTCG	F	II	2	101397191		rs17024745	LC	0	XY_NO	A_NO	101436612	-39421	NPAS2	NM_002518	TRUE					cg04324821	12.901	0.000221576	0.0278084	0.472181	0.324808	0.0536789	0.0334226	0.258605	0.203581	-0.204927	-0.418503	-0.213576	0	1	0	0
cg04217929	ACCTGTCACTTGCTGTTTGTTCATTGTGCCTGGAATGCCACTCCCTCACG	R	II	2	102419046			LC	50	XY_NO	A_NO	102413695	5351	MAP4K4	AK295610	TRUE		Body;Body;Body		MAP4K4;MAP4K4;MAP4K4	cg04217929	23.4358	4.47281e-06	0.00353068	0.410372	0.289244	0.782469	0.108922	0.586679	0.0718117	0.19579	0.372097	0.176307	1	0	0	0
cg03766582	GGCAAACCTTTTCTGTAGAGAAGCACATCATAAATATTTCAGGCTTCCCG	F	II	2	104601621			LC	50	XY_NO	A_NO	105024789	423169	LOC100287010	NR_037885	TRUE					cg03766582	9.72576	0.00102444	0.0487674	0.96088	0.0124939	0.653511	0.209272	0.933763	0.0596187	-0.280252	-0.307369	-0.0271176	0	1	0	0
cg03063658	TATGTTCTGTAGGAAGCTCGGCAGGAATCACTCAGAAGGGTGACTCATCG	F	II	2	109949132			LC	0	XY_NO	A_NO	109930080	-19051	MIR4266	NR_036224	TRUE		Body		SH3RF3	cg03063658	21.2409	9.02585e-06	0.00477029	0.666056	0.277536	0.0592831	0.0312489	0.391692	0.238115	-0.332409	-0.606773	-0.274364	0	1	0	0
cg11235594	CGCCTGAGGGACTGCTACATTACACCCACACACTGTCAAGACTGGAATGG	R	II	2	110907413			LC	0	XY_NO	A_NO	110874142	-33270	MALL	AK311353	TRUE		Body;Body;Body;Body		NPHP1;NPHP1;NPHP1;NPHP1	cg11235594	10.9738	0.000546309	0.0411424	0.90225	0.0986864	0.559745	0.212964	0.880067	0.0687044	-0.320322	-0.342505	-0.0221827	0	1	0	0
cg10238145	CGGCCAAAGCATTTCTGACCACCCTGTTTGCATATGCACCCACTCCCTGC	R	II	2	114644207			LC	50	XY_NO	A_NO	114647536	-3329	ACTR3	AK300030	NA			N_Shelf		cg10238145	10.6661	0.000635708	0.0431481	0.717616	0.297667	0.298873	0.145944	0.55591	0.186795	-0.257037	-0.418743	-0.161706	0	1	0	0
cg07093324	CGCTAAGTCTAAGTAAGAGTCTGACTTCTCACTAGGAGCATGTCTGTTGT	R	II	2	114652143		rs11889509	LC	0	XY_NO	A_NO	114648174	3969	ACTR3	AK302152	NA		Body	S_Shelf	ACTR3	cg07093324	38.384	9.68816e-08	0.0018986	0.743318	0.18562	0.179157	0.0821533	0.39952	0.15609	-0.220363	-0.564161	-0.343798	0	1	0	1
cg04214938	ATGAATAATACGGTATATGTTCCCGCCAACAGAAATTATTTTTAGATTCG	F	I	2	119496171			LC	0	XY_NO	A_NO	119605758	109588	EN1	NM_001426	TRUE					cg04214938	20.8368	1.03257e-05	0.00509588	0.93351	0.0221128	0.32136	0.158403	0.750398	0.195213	-0.429038	-0.61215	-0.183112	0	1	0	0
cg16365421	CGTCTCCGAGACCTTGCCCACAGAGGGACTTTTGTTTAGAAAACAGGCGT	R	II	2	121523609			IC	0	XY_NO	A_NO	121549856	-26247	GLI2	AB007296	TRUE					cg16365421	13.9501	0.000139811	0.0222527	0.243254	0.38405	0.469284	0.123556	0.577651	0.184674	-0.108367	0.22603	0.334397	0	0	1	0
cg23681112	CGGAGGCAGTGGCTGAGGCAGACGTCTCCATCTCAGCCGCTCATCGTCCT	R	I	2	121554926			IC	0	XY_NO	A_NO	121554866	60	GLI2	BC111410	TRUE		1stExon		GLI2	cg23681112	14.8833	9.43471e-05	0.0180292	0.454119	0.409151	0.958523	0.0341678	0.82154	0.109116	0.136983	0.504404	0.367421	1	0	1	0
cg14087209	CGTGGATCGCAAGAGCAGGAGACTACACTTTTCATCGTTCAAGCTAGGGA	F	II	2	124638450			LC	0	XY_NO	A_NO	124627146	-11303	7SK	.	TRUE					cg14087209	10.5724	0.000666031	0.043765	0.589096	0.260027	0.907554	0.066151	0.795844	0.122967	0.11171	0.318457	0.206748	1	0	0	0
cg15869022	CGGGGGACAGAAAGGGAGAAGAAACCTCAGCAAACCTGAAACCAACCAGA	F	II	2	128404486			IC	0	XY_NO	A_NO	128403438	1048	GPR17	NM_001161415	NA		5'UTR;5'UTR;Body;Body;Body;5'UTR;Body;Body;5'UTR		GPR17;GPR17;LIMS2;LIMS2;LIMS2;GPR17;LIMS2;LIMS2;GPR17	cg15869022	9.99049	0.000893691	0.047053	0.742928	0.143781	0.312517	0.14691	0.707304	0.16935	-0.394787	-0.430411	-0.035624	0	1	0	0
cg19506623	CGACCACCTTTCCGTGGACGTATGAAGCCCCGAACCTGTGCAGTGCAGAA	F	I	2	161265259			ICshore	0	XY_NO	A_NO	161264392	-866	MIR4785	NR_039946	NA		Body;Body	S_Shore	RBMS1;RBMS1	cg19506623	9.67999	0.0010491	0.049005	0.321738	0.386686	0.75831	0.136318	0.617735	0.15398	0.140576	0.436572	0.295996	1	0	0	0
cg17675712	CTCTGAAGTTTGGGCTCATTGCCAGTTTAAGTATATGCTGCCACCTTTCG	F	II	2	166262886			LC	0	XY_NO	A_NO	166237343	25543	SCN2A	AB208888	TRUE					cg17675712	10.3527	0.000743511	0.0450123	0.421977	0.330026	0.893448	0.0702608	0.801529	0.126471	0.0919188	0.471472	0.379553	1	0	1	0
cg12131007	CGGCATTTGACAAAGAATGGGGATAAGGTTGCCCTCTGCTGGACACAGTG	R	II	2	171218057			LC	0	XY_NO	A_NO	171225717	-7660	MYO3B	BX647895	TRUE		Body;Body;Body		MYO3B;MYO3B;MYO3B	cg12131007	16.1398	5.68078e-05	0.0137199	0.0362292	0.0368569	0.586465	0.204479	0.186691	0.200063	0.399774	0.550236	0.150462	1	0	0	0
cg02749511	GGACAGAGACTCATCAGAGGCTGACTGTGCTGACTCACAGATGCTGGACG	F	II	2	174696522			LC	0	XY_NO	A_NO	174828946	132425	SP3	NM_001017371	TRUE					cg02749511	12.9349	0.000218234	0.0275768	0.651535	0.0425334	0.348098	0.1425	0.627579	0.107841	-0.27948	-0.303436	-0.0239561	0	1	0	0
cg26462055	CGGCCTTAAGTTGTGGGGCAGCATTTTAAATGCAACATTCCTGGCATTAG	F	II	2	175307665			LC	0	XY_NO	A_NO	175274764	32901	SCRN3	AF279776	TRUE		Body;Body		GPR155;GPR155	cg26462055	10.8045	0.000593665	0.0423145	0.909788	0.0370852	0.441596	0.161996	0.719657	0.165788	-0.278061	-0.468191	-0.190131	0	1	0	0
cg25586410	AAAACAAAGCTTGTTACAGAACAAACACGTTCACAGTAAAAGACCACTCG	R	II	2	175350621			LC	0	XY_NO	A_NO	175351810	1190	GPR155	BC036681	NA	RDMR	5'UTR;5'UTR	N_Shore	GPR155;GPR155	cg25586410	18.208	2.5909e-05	0.00855262	0.501959	0.411888	0.0393165	0.0288137	0.243355	0.154081	-0.204038	-0.462642	-0.258604	0	1	0	0
cg17165848	TCACATTTAACAAGAGGCCAGAGCTTGTCCAAAATGGCTGTCCAAAAACG	F	II	2	175462452			LC	0	XY_NO	A_NO	175462492	41	WIPF1	X86019	NA		5'UTR;5'UTR		WIPF1;WIPF1	cg17165848	18.551	2.28718e-05	0.00795501	0.619603	0.353515	0.137917	0.106692	0.437596	0.143729	-0.299679	-0.481686	-0.182007	0	1	0	0
cg22047295	ACAAGCTCTGGCCTCTTGTTAAATGTGACATACTGAGTCAGAGGCAGACG	R	II	2	175462522			LC	0	XY_NO	A_NO	175462492	-29	WIPF1	X86019	NA		5'UTR;5'UTR		WIPF1;WIPF1	cg22047295	16.9382	4.16629e-05	0.0114767	0.673277	0.388097	0.0723725	0.101316	0.509922	0.238724	-0.437549	-0.600905	-0.163356	0	1	0	0
cg17178175	CATCTCAGCCAAGATGGGAATTACTGTTAATGCCACACTGTCACGGAACG	R	II	2	178109973		rs13402068	LC	8	XY_NO	A_NO	178120737	10765	MIR3128	NR_036075	TRUE		Body;5'UTR;5'UTR		NFE2L2;NFE2L2;NFE2L2	cg17178175	18.9509	1.98128e-05	0.00738457	0.676777	0.0537959	0.0729407	0.065923	0.311559	0.184117	-0.238619	-0.603836	-0.365217	0	1	0	1
cg23246703	GGCTGGGAATCAAGATTGTGTGGCTGGGAAGACACCAGTCTCTGTGCTCG	R	II	2	200334854			ICshore	0	XY_NO	A_NO	200334618	236	AK056625	AK056625	NA	RDMR	Body	N_Shore	FLJ32063	cg23246703	9.58178	0.00110424	0.0493796	0.0310161	0.0282556	0.400699	0.243235	0.225344	0.224047	0.175355	0.369683	0.194328	1	0	0	0
cg20627046	ACTTTCTCTCCTTCCTGCTCCTTTAACTTTTCCTGAAGTCTCATGAGACG	F	II	2	201271178			LC	0	XY_NO	A_NO	201173672	97506	SPATS2L	AK300075	TRUE		Body;Body;Body;Body		SPATS2L;SPATS2L;SPATS2L;SPATS2L	cg20627046	10.4596	0.000704633	0.0444079	0.741	0.17233	0.23001	0.075746	0.370417	0.15268	-0.140407	-0.51099	-0.370583	0	1	0	1
cg10362527	CGCAGACACCTCGAACAGTATCCCTGTTGGGACATGGGCCCAGTGTACCC	R	II	2	207083242	rs78450328	rs77680135	LC	49	XY_NO	A_NO	207082770	-471	GPR1	NM_001098199	TRUE		TSS1500;TSS1500		GPR1;GPR1	cg10362527	27.1679	1.49551e-06	0.00236368	0.510338	0.445522	0.971183	0.0289234	0.959235	0.0385579	0.0119483	0.460846	0.448897	1	0	1	0
cg01089914	AATCGGGGGATCTGGGTGGGGGGCGCGGAGCGCAATCTGGGCGGTTACCG	F	I	2	218843229			IC	0	XY_NO	A_NO	218843541	313	TNS1	AK001785	NA			N_Shore		cg01089914	11.0249	0.000532843	0.0407693	0.411292	0.417253	0.928423	0.083197	0.83002	0.0999439	0.0984034	0.517131	0.418728	1	0	1	0
cg20225999	AGGGGCCGCGGGCTGGCGGGCCCGGGAGGACTTGGGACAGGCCTGGCTCG	F	I	2	218843435			IC	0	XY_NO	A_NO	218843541	107	TNS1	AK001785	NA			N_Shore		cg20225999	10.6338	0.000645986	0.0433786	0.248879	0.363265	0.715503	0.165124	0.554954	0.202132	0.160549	0.466625	0.306076	1	0	1	0
cg05783384	GGAGCGGCTGCCGGGCCTGCGGGGCGGGAGTGCCCGGGACTGAGGACCCG	R	I	2	218843735			IC	0	XY_NO	A_NO	218843541	-193	TNS1	AK001785	NA			Island		cg05783384	19.1564	1.8418e-05	0.00707737	0.212686	0.342164	0.565661	0.118546	0.467151	0.104252	0.0985107	0.352975	0.254464	1	0	0	0
cg04738464	CGTGGTGGTTCCAGACAATGAAGGCCTGGGGCAGACTTTGCTGGATTCCC	R	II	2	218868754			LC	0	XY_NO	A_NO	218867717	-1036	TNS1	AK309785	NA					cg04738464	13.761	0.000151688	0.0230399	0.460228	0.156892	0.157263	0.0981335	0.285867	0.085307	-0.128603	-0.302965	-0.174361	0	1	0	0
cg24542821	GGACTCAGAGAGACCAGAATCCAGACAGTGAGTCTCCGGGCCCTCCTCCG	F	II	2	219759404			LC	0	XY_NO	A_NO	219745254	14150	WNT10A	NM_025216	TRUE			S_Shore		cg24542821	10.8435	0.000582364	0.0419748	0.579465	0.279033	0.925198	0.0337807	0.860606	0.0764849	0.0645922	0.345733	0.28114	1	0	0	0
cg09410512	ACACCATCTTATGACTCATTTCCTTTAGTGAGTCACTGAGTCATAACACG	F	II	2	224564400			LC	0	XY_NO	A_NO	224467216	-97183	SCG2	NM_003469	TRUE	DMR				cg09410512	9.57885	0.00110594	0.0493796	0.689515	0.357773	0.138157	0.0860942	0.4083	0.234627	-0.270142	-0.551358	-0.281215	0	1	0	0
cg01356872	TTGAAAGGAATTCCTTTGCCCAGAGGGGTGATGACTTGGGCATCAATTCG	R	II	2	225086507			LC	0	XY_NO	A_NO	225104269	17763	Mir_548	.	TRUE					cg01356872	10.2106	0.000798857	0.0458135	0.871787	0.0796505	0.447693	0.16627	0.724854	0.164705	-0.277161	-0.424094	-0.146933	0	1	0	0
cg08467371	CTCTACGAAATCTTTTCGCAGCTGTGTTCCGGCCATCAGAGAAGCATCCG	F	I	2	233180415			IC	0	XY_NO	A_NO	233243347	-62932	ALPP	NM_001632	NA		Body		DIS3L2	cg08467371	10.2459	0.000784687	0.0456138	0.592817	0.392016	0.133051	0.0993182	0.362464	0.132507	-0.229412	-0.459766	-0.230354	0	1	0	0
cg10819050	CGGCCACCAAAAGGTTTTGACTGGTCTGTGGAAATTTTTAACCTTGGAGG	F	II	2	234883171			IC	4	XY_NO	A_NO	234890417	-7246	TRPM8	BC033137	TRUE		Body		TRPM8	cg10819050	14.9695	9.10495e-05	0.0175952	0.79263	0.0647714	0.271392	0.119437	0.45886	0.143975	-0.187468	-0.521238	-0.33377	0	1	0	1
cg03388266	TCATCATCATCTTTGGATCTTAAGACATCTATCTTCCAGAGTTAAAACCG	F	II	2	234891489			IC	0	XY_NO	A_NO	234890417	1072	TRPM8	BC033137	TRUE		Body		TRPM8	cg03388266	11.5452	0.000414657	0.0370592	0.927442	0.0212535	0.470015	0.165957	0.796011	0.17627	-0.325996	-0.457427	-0.131431	0	1	0	0
cg23813394	CGGAGAGGCCAAGTGTCGCTTGTAATTCTATTAAATAACTGGTTTAATTG	R	II	2	238252272	rs6748910	rs13018658,rs58294864	LC	0	XY_NO	A_NO	238252156	-115	COL6A3	BX641155	TRUE		Body;Body;Body		COL6A3;COL6A3;COL6A3	cg23813394	17.0436	4.00187e-05	0.0111965	0.285517	0.416815	0.716979	0.205523	0.62388	0.247676	0.0930994	0.431463	0.338363	1	0	1	0
cg02713801	CGTCTGTCTGGACCACTTCTGGGGCACACGCTCTTGTGGCTCTCACAGCG	F	I	2	240112249			IC	0	XY_NO	A_NO	240111772	-476	HDAC4	BC039904	NA		Body	Island	HDAC4	cg02713801	14.3793	0.000116465	0.0202762	0.563611	0.323843	0.928581	0.0627044	0.778227	0.113042	0.150354	0.36497	0.214616	1	0	0	0
cg10629128	CGGCCGGCGCTTTAGCACCAACACCAATGGTGGCAGTATGGGACTAATAA	R	II	2	240280038		rs75859751,rs76433937	IC	50	XY_NO	A_NO	240273498	-6539	MIR2467	NR_039948	NA		5'UTR		HDAC4	cg10629128	10.2674	0.000776219	0.0455018	0.393622	0.356441	0.817915	0.128559	0.64251	0.104242	0.175406	0.424294	0.248888	1	0	0	0
cg13921903	CTACCTTCTTACCAGAGTAATTCAAAACAAATGTGTCAGCCCTGGGGACG	F	II	2	241290446		rs76507226	IC	0	XY_NO	A_NO	241375114	-84668	GPC1	NM_002081	NA			N_Shelf		cg13921903	9.93671	0.000918698	0.0472144	0.497723	0.369909	0.949735	0.0317743	0.919965	0.076191	0.0297696	0.452011	0.422242	1	0	1	0
cg12079115	CGCGGAGAGTCTACATTTAATTTTGTGGAGACCTGTCATGCTGTCTTCCG	F	II	2	241851444			IC	48	XY_NO	A_NO	241835572	-15871	C2orf54	NM_001085437	NA			N_Shelf		cg12079115	16.6251	4.6999e-05	0.0123589	0.801726	0.123592	0.421692	0.193025	0.8591	0.0557039	-0.437408	-0.380034	0.0573741	0	1	0	0
cg09289202	AGCCAGGAAAAATTCAAAGCTGACAAGTCACAGGTGCTCAGCTGTCTCCG	R	II	2	242443982	rs6757649		LC	0	XY_NO	A_NO	242447720	3739	STK25	X99325	NA		Body	N_Shelf	STK25	cg09289202	9.96313	0.00090632	0.0470573	0.0958434	0.198649	0.481848	0.318711	0.44526	0.284913	0.0365886	0.386005	0.349416	1	0	1	0
cg10888811	ACTAAATAGTAACAAACACAACTGGTAAAGTTCAATGTTCCAGAAACACG	R	II	2	242620306			LC	0	XY_NO	A_NO	242617528	-2777	AK126180	AK126180	TRUE		Body;Body;Body	S_Shelf	DTYMK;DTYMK;DTYMK	cg10888811	10.5457	0.000674951	0.0438785	0.812338	0.130126	0.278498	0.125924	0.419324	0.139316	-0.140825	-0.533839	-0.393014	0	1	0	1
cg03756522	CGCACTGTGCTGTGAATGGGGTGAATGGGTGTATGAGAGCCGTGAATTTT	F	II	2	242788804			HC	0	XY_NO	A_NO	242795131	6328	PDCD1	AY206416	NA			Island		cg03756522	15.289	7.98771e-05	0.0165638	0.888472	0.0550782	0.336335	0.201198	0.862599	0.0841128	-0.526264	-0.552137	-0.0258728	0	1	0	0
cg16331745	GTTTACATGCATGGAGAAATTTTAACAGAAACACCTTCAGAGATCTTGCG	R	II	2	242854432	rs28578574	rs13035466	IC	49	XY_NO	A_YES	242811885	42547	CXXC11	NM_173821	NA					cg16331745	11.5303	0.000417609	0.0371639	0.381492	0.50775	0.873284	0.220984	0.907638	0.0887644	-0.034354	0.491792	0.526146	1	0	1	0
cg10397934	CGCCTGCACCACGTGTCAGCGTCTGTGCTTTCGCATTCATTTACCGTGGT	F	I	2	242868376		rs6747186	IC	0	XY_NO	A_NO	242912833	-44457	AK097934	AK097934	NA					cg10397934	10.8424	0.000582698	0.0419833	0.513111	0.253172	0.7454	0.137427	0.81959	0.153174	-0.0741897	0.232289	0.306478	0	0	1	0
cg27093944	CCAGCCCCTGCAATGAGCCTCTCAGGCTGGTAAGTTTTGTTTCAGAACCG	R	II	2	242908218			LC	49	XY_NO	A_YES	242912833	-4615	AK097934	AK097934	TRUE	DMR				cg27093944	12.8502	0.000226695	0.0280506	0.48403	0.280051	0.0499927	0.071877	0.293355	0.234825	-0.243363	-0.434037	-0.190675	0	1	0	0
cg01180628	GACTCTCAAGCTAAAATGCCACAGGAATATCTTATCATTTCACTAATACG	F	II	3	5023394			LC	0	XY_NO	A_NO	5021645	-1748	LOC100507582	AK056892	NA	RDMR	Body	N_Shore	BHLHE40	cg01180628	19.2097	1.80738e-05	0.00701384	0.682117	0.178078	0.17206	0.0857432	0.387015	0.140146	-0.214955	-0.510057	-0.295101	0	1	0	0
cg01815263	CGTGGGTGCTGGCATTACTGCCTCATCCTGTGGTTTTGCTCATTGACTCT	F	II	3	5237478			LC	0	XY_NO	A_NO	5230033	7445	EDEM1	AK302065	TRUE		Body		EDEM1	cg01815263	13.5995	0.000162706	0.0238648	0.414286	0.3102	0.093521	0.026173	0.189259	0.116804	-0.0957382	-0.320765	-0.225026	0	1	0	0
cg21032008	GTTAACAGCAGAGGTTGGACTAAAGCCCAGGTCTGACTCTTCAACCCACG	R	II	3	7724717			LC	50	XY_NO	A_NO	7493467	231250	GRM7	AK097817	TRUE		Body;Body		GRM7;GRM7	cg21032008	14.2764	0.00012164	0.0206569	0.406033	0.134797	0.103198	0.0895022	0.27712	0.155483	-0.173922	-0.302835	-0.128912	0	1	0	0
cg13419330	CTCCAAGTTTTTGGCCATGTCTGTGCCACCTCACTATGAGTCACCTGACG	F	II	3	10247487			LC	50	XY_NO	A_NO	10206562	40925	IRAK2	NM_001570	TRUE		Body		IRAK2	cg13419330	16.7896	4.41079e-05	0.011868	0.787949	0.0580007	0.306635	0.13966	0.532796	0.120073	-0.226161	-0.481314	-0.255153	0	1	0	0
cg16929739	CGGGTGACTCATGAGCACCAAGGCAGGCCTGTGTGTCCAAGCGCCTGCAC	F	II	3	11178593			IC	0	XY_NO	A_NO	11178778	-185	HRH1	NM_001098213	TRUE		TSS200		HRH1	cg16929739	13.5178	0.000168615	0.0243917	0.883209	0.0817078	0.388549	0.172868	0.75953	0.161054	-0.370981	-0.49466	-0.123679	0	1	0	0
cg12179658	CGCTTCTGCCTGTGCAGGCGCTTGGACACACAGGCCTGCCTTGGTGCTCA	R	II	3	11178652			IC	0	XY_NO	A_NO	11178778	-126	HRH1	NM_001098213	TRUE		TSS200		HRH1	cg12179658	17.8943	2.90777e-05	0.00912979	0.839894	0.0625186	0.398615	0.102413	0.651936	0.135566	-0.253322	-0.44128	-0.187958	0	1	0	0
cg06457736	GGTTAGGCAGTAACTTGTCAGGCAGGAGCTGGGAGTTTGCTAGGGGCACG	F	II	3	11178683		rs11707701,rs7630258	IC	0	XY_NO	A_NO	11178778	-95	HRH1	NM_001098213	TRUE		TSS200		HRH1	cg06457736	12.2737	0.000294733	0.0316809	0.881933	0.131739	0.307813	0.155373	0.639589	0.216452	-0.331777	-0.574121	-0.242344	0	1	0	0
cg08831077	ACTCCCAGCTCCTGCCTGACAAGTTACTGCCTAACCCGTGACTTATTTCG	R	I	3	11178745		rs11707701,rs7630258	IC	0	XY_NO	A_NO	11178778	-33	HRH1	NM_001098213	TRUE		TSS200		HRH1	cg08831077	14.5311	0.000109259	0.019611	0.829987	0.0837521	0.443314	0.0844519	0.60592	0.118946	-0.162606	-0.386673	-0.224067	0	1	0	0
cg25677394	GCCTGACAAGTTACTGCCTAACCCGTGACTTATTTCGGGAATCCCTGACG	R	II	3	11178758		rs11707701,rs7630258	IC	0	XY_NO	A_NO	11178778	-20	HRH1	NM_001098213	TRUE		TSS200		HRH1	cg25677394	13.0271	0.000209417	0.0270937	0.854862	0.0876533	0.389725	0.105318	0.613416	0.155107	-0.223691	-0.465137	-0.241446	0	1	0	0
cg02275418	CGTGTGTTACTGGTATGGGATTATGTTAGCAAGATCCTTTGTTTGCATAG	R	II	3	15372726			LC	0	XY_NO	A_NO	15374103	1378	SH3BP5	NM_004844	NA		Body;5'UTR	N_Shore	SH3BP5;SH3BP5	cg02275418	9.68979	0.00104377	0.0489489	0.327034	0.328254	0.750884	0.148387	0.755981	0.0822014	-0.00509662	0.42385	0.428947	1	0	1	0
cg25375162	AACTTTGGACCAGCCTGTTTCACTCCAAAGCCTTTGGGGCTCAAGCTTCG	R	II	3	30383960			LC	0	XY_NO	A_NO	30647993	-264033	TGFBR2	NM_003242	TRUE					cg25375162	21.395	8.57819e-06	0.00461913	0.92644	0.062872	0.407693	0.145314	0.721446	0.125369	-0.313753	-0.518747	-0.204994	0	1	0	0
cg04507915	ACACTGTGTGAAAAGCAAATGTTTACTCGACAGCCCAAAGGGCGAAATCG	F	I	3	32861407			HC	0	XY_NO	A_NO	32859509	1898	TRIM71	NM_001039111	NA	RDMR	Body	Island	TRIM71	cg04507915	12.6681	0.000246119	0.0292152	0.586598	0.330523	0.925388	0.0525819	0.825028	0.091822	0.10036	0.338791	0.238431	1	0	0	0
cg25732410	TTTCTGTTCCAGCCCAGCCAAGGACAAGTAACATTCTGGAGGAGTCTTCG	R	II	3	32885242			IC	0	XY_NO	A_NO	32859509	25733	TRIM71	NM_001039111	NA	RDMR	Body		TRIM71	cg25732410	12.632	0.000250176	0.0293464	0.479822	0.3869	0.96402	0.0408619	0.944721	0.0394977	0.0192995	0.484198	0.464899	1	0	1	0
cg08022147	CCCGCATCAGACAGATTCATGCTTCTGCTGTTTCTGCAAAACTTCCCTCG	F	II	3	39681217			LC	0	XY_NO	A_NO	39563760	117457	MOBP	AK095180	TRUE					cg08022147	14.4476	0.00011316	0.019993	0.893663	0.0339903	0.402044	0.163301	0.693715	0.138585	-0.291671	-0.491619	-0.199949	0	1	0	0
cg24938727	TCAAATAGCACAGCCTCCAGCTGGTGCCCAGGGCCTGAATACACAGAGCG	F	II	3	42742993			LC	0	XY_NO	A_NO	42743012	20	HHATL	NR_027753	NA		Body;5'UTR		HHATL;HHATL	cg24938727	17.044	4.00131e-05	0.0111965	0.12043	0.113763	0.488029	0.173804	0.264641	0.134657	0.223387	0.367599	0.144212	1	0	0	0
cg24576945	CGGCCCAGCAGTTCTCCAGGGGACAAGCTAGGCCCCCGCTGGAGGGAGTG	R	I	3	42743203		rs61042242	LC	0	XY_NO	A_NO	42743012	-190	HHATL	NR_027753	NA		5'UTR;TSS200		HHATL;HHATL	cg24576945	10.8434	0.000582384	0.0419748	0.276141	0.123325	0.588434	0.0985447	0.427197	0.0943507	0.161237	0.312293	0.151056	1	0	0	0
cg19827650	CGGCTCTGCTCCACTCTGCTCAGCTCCGCTCCAGGAAGGCCACCTCCTCC	R	I	3	42744301			LC	40	XY_NO	A_NO	42744318	18	HHATL	NM_020707	TRUE		5'UTR;1stExon;TSS1500		HHATL;HHATL;HHATL	cg19827650	19.6611	1.54276e-05	0.00637059	0.296238	0.144449	0.733135	0.133749	0.439215	0.130754	0.293919	0.436897	0.142978	1	0	0	0
cg16942931	CGGAAGAGGGGAGTCCTGTTCACATCTGTGTGGTCTCTGGGATCATCTCT	R	II	3	45120749			LC	0	XY_NO	A_NO	45067758	52991	CLEC3B	NM_003278	NA					cg16942931	14.9352	9.23453e-05	0.0177282	0.619557	0.20365	0.934511	0.0433117	0.937287	0.02669	-0.00277595	0.314954	0.31773	1	0	1	0
cg09220326	CATCCTTCAGACCACAGTGAAGCAGAGGATGGATTGCTGCCAAAGTATCG	F	II	3	45175421			LC	43	XY_NO	A_NO	45187913	12493	CDCP1	NM_178181	TRUE		Body;Body		CDCP1;CDCP1	cg09220326	25.3678	2.50085e-06	0.00265931	0.745818	0.153603	0.0737106	0.0571777	0.313078	0.139262	-0.239367	-0.672107	-0.43274	0	1	0	1
cg00857862	AGCTGGGGCTGAATTCTTCAAAGCAACCAGGCACTAAGGCTGATCTCACG	F	II	3	47952509	rs78216580		LC	0	XY_NO	A_NO	47951877	-631	MAP4	CR749544	NA		Body;TSS1500;Body;TSS1500		MAP4;MAP4;MAP4;MAP4	cg00857862	16.3645	5.20129e-05	0.013027	0.886262	0.0732633	0.357644	0.141605	0.683368	0.131113	-0.325724	-0.528618	-0.202894	0	1	0	0
cg25616869	GCCATGACTCAGTGAGTGACTCAAAGCACGTTCAGTACTCACCCCTCCCG	R	II	3	48443867			IC	0	XY_NO	A_NO	48455479	11613	PLXNB1	AK092609	TRUE					cg25616869	16.0765	5.82461e-05	0.013893	0.879626	0.186049	0.411952	0.119765	0.722725	0.0690342	-0.310773	-0.467674	-0.156901	0	1	0	0
cg09416188	AGAGCATGGAAAACCAACACATAGTAGTTGGAGTTGTGCCCTGAACATCG	R	II	3	49538552			LC	0	XY_NO	A_NO	49507564	30988	DAG1	NM_001177639	TRUE		5'UTR;5'UTR		DAG1;DAG1	cg09416188	10.4965	0.000691756	0.0442208	0.828185	0.0826449	0.322854	0.125329	0.545657	0.242418	-0.222802	-0.50533	-0.282528	0	1	0	0
cg15152301	TGGCCAAGAACCCAGGCGACTGGCAAGCAGACATGGGCCAGGGACAGGCG	F	II	3	50425602			IC	0	XY_NO	A_NO	50397076	28526	Mir_324	.	NA		Body;Body		CACNA2D2;CACNA2D2	cg15152301	10.289	0.000767764	0.0453907	0.489568	0.362456	0.908786	0.0422877	0.903152	0.0239931	0.0056334	0.419218	0.413584	1	0	1	0
cg11229273	GCTGGCCCCTGCAGACGTCTGACTAACAGAAAGTCACATCAGCAGAGTCG	R	II	3	57015101			LC	0	XY_NO	A_NO	56950498	-64602	ARHGEF3	AK300045	TRUE		Body		ARHGEF3	cg11229273	16.732	4.50984e-05	0.0120111	0.804617	0.235937	0.189932	0.145249	0.529502	0.177639	-0.339571	-0.614685	-0.275114	0	1	0	0
cg25701646	CGGTGCTCAATAAATGTTGGCAACTTGATATTGTCTTAGTTTGGGTTTCC	R	II	3	57969522			LC	39	XY_NO	A_NO	57994126	-24604	FLNB	NM_001164319	TRUE					cg25701646	14.5984	0.000106221	0.0192663	0.567312	0.344488	0.0717917	0.0746446	0.36721	0.179767	-0.295418	-0.49552	-0.200102	0	1	0	0
cg04992588	CGCTCTTCCGTTGGCTCCTCTGTGAAGTTCCAATGACATTCAAGGTATCA	R	II	3	58563674		rs75155038	IC	11	XY_NO	A_NO	58563490	-183	FAM107A	AK055443	NA		TSS200;TSS200		FAM107A;FAM107A	cg04992588	11.3895	0.000446692	0.0380668	0.391095	0.367366	0.813378	0.0832182	0.590073	0.139746	0.223305	0.422283	0.198979	1	0	0	0
cg05645292	GCTCTCCTTTTCCAGGCTGAGAGACCTGGGGCCTTGGAAGCAAGCACACG	R	II	3	59795625			LC	0	XY_NO	A_NO	59958981	163357	NPCR	AF156973	TRUE		Body;Body		FHIT;FHIT	cg05645292	10.1085	0.000841415	0.0463071	0.294025	0.204291	0.839527	0.0865726	0.717622	0.136736	0.121905	0.545502	0.423597	1	0	1	0
cg10763247	CGGAAGAGGCAGATACCCAAACTTAGTAGGACTTTGTGGCCTCCCAGCTC	F	II	3	61066614		rs11925426	LC	0	XY_NO	A_NO	61068636	2023	5S_rRNA	.	TRUE		5'UTR;5'UTR		FHIT;FHIT	cg10763247	29.9724	7.03581e-07	0.00229285	0.58911	0.228671	0.950007	0.0587457	0.793048	0.133628	0.15696	0.360897	0.203937	1	0	0	0
cg00223245	TCTGAAAAGCTCCAGATGCATCACAGCAAACTGTGTGAGTCACTCAGACG	F	II	3	64307530			LC	0	XY_NO	A_NO	64211130	-96399	PRICKLE2	NM_198859	TRUE					cg00223245	13.813	0.000148312	0.0227769	0.644577	0.0888208	0.171678	0.0806439	0.363061	0.188446	-0.191383	-0.4729	-0.281517	0	1	0	0
cg04108438	GGCCTGACACAGAGGCCAAATGCTGCCTTTCGTCTGACCCAGGGAGAACG	F	II	3	64427959		rs77276493	LC	0	XY_NO	A_NO	64547386	-119427	AK125532	AK125532	TRUE			N_Shelf		cg04108438	16.6192	4.71061e-05	0.0123654	0.730448	0.0718223	0.344032	0.128279	0.695879	0.0743355	-0.351847	-0.386415	-0.0345686	0	1	0	0
cg22926869	CGGAATTTGAACCAATCAAAATGCAATTAGCAGGGGAAAATGTTGAGAGA	R	II	3	108021293	rs10933936	rs9288866	LC	0	XY_NO	A_NO	108021331	-38	HHLA2	NM_007072	NA		TSS200		HHLA2	cg22926869	18.8045	2.08771e-05	0.00760445	0.189212	0.423	0.801094	0.183993	0.855157	0.300843	-0.0540632	0.611882	0.665946	1	0	1	0
cg05062489	CTATAAGTCCAGCTCCTGTGACTCATCACTTCAGCCTCTGATTGGTCCCG	R	II	3	109404367			LC	50	XY_NO	A_YES	109128836	275531	FLJ25363	NM_001145553	TRUE					cg05062489	9.59425	0.00109707	0.0493796	0.661183	0.0781132	0.255778	0.101659	0.451825	0.137925	-0.196047	-0.405405	-0.209357	0	1	0	0
cg27252776	CGGCCTGCTCACCAAGCCACAGTGTGCCCCCACGCTGCGTGTGCCTCCCC	F	II	3	124564252		rs77015495	LC	0	XY_NO	A_NO	124536556	-27695	ITGB5	AK309551	TRUE		Body		ITGB5	cg27252776	10.9779	0.000545232	0.0411075	0.842747	0.100327	0.309098	0.181074	0.529508	0.103084	-0.22041	-0.533648	-0.313238	0	1	0	1
cg11029367	CCAAGACAGCAGGGGCCTTCCTGGGGCTGTGACTCAGGCTGGATTTTTCG	F	II	3	124705145			LC	0	XY_NO	A_NO	124720863	15719	HEG1	AK074987	TRUE		Body		HEG1	cg11029367	20.1534	1.30154e-05	0.00578063	0.818667	0.119468	0.144425	0.127046	0.482914	0.137234	-0.338489	-0.674242	-0.335754	0	1	0	1
cg01311222	TTTTCTCTGTCTCCAGATCTCCATGACCCACCTCCAGGAGAATGAGATCG	R	II	3	124776153			LC	0	XY_NO	A_NO	124777281	1129	5S_rRNA	.	TRUE		TSS1500	S_Shore	HEG1	cg01311222	9.62374	0.0010803	0.0492759	0.794186	0.180558	0.312001	0.155736	0.670717	0.120657	-0.358716	-0.482185	-0.123468	0	1	0	0
cg27280037	ATAAAAGTGGTTACACACTGTAAACATCAATGAGCCAGGAACATTCTCCG	R	II	3	124782069			LC	0	XY_NO	A_NO	124777281	-4787	5S_rRNA	.	TRUE					cg27280037	10.3825	0.000732443	0.0449131	0.815003	0.105816	0.421631	0.106031	0.68093	0.115124	-0.259299	-0.393372	-0.134073	0	1	0	0
cg18670236	CGCCACTTCTTGGCCTGTGGGTACTTCCTGTGACAAATCGAGTTGACCAC	F	II	3	126630478			IC	0	XY_NO	A_NO	126707436	-76958	PLXNA1	NM_032242	TRUE	DMR	Body		CHCHD6	cg18670236	9.84348	0.000963877	0.0478118	0.677048	0.384758	0.249657	0.151704	0.557139	0.213728	-0.307482	-0.427391	-0.119909	0	1	0	0
cg05979170	CGCTGAGGCACTTAGAGACCCAGAAAAGATCTTATGTTTGGCTTGCAGTG	F	II	3	131974369			LC	0	XY_NO	A_NO	131950712	-23656	TRNA_Cys	.	TRUE					cg05979170	9.67744	0.00105049	0.049009	0.741816	0.131006	0.421379	0.153853	0.741084	0.0912092	-0.319705	-0.320437	-0.000732429	0	1	0	0
cg08049717	CGCTACTTGGAAAAGCCCCCACTGGTCCTCTAGGCACATAAGGGATGGGC	F	II	3	134091412	rs76962966		LC	0	XY_NO	A_NO	134093405	1994	AMOTL2	AK223598	NA		5'UTR	N_Shore	AMOTL2	cg08049717	12.5675	0.00025762	0.0298843	0.335797	0.356693	0.497531	0.125931	0.739212	0.115802	-0.241681	0.161734	0.403415	0	0	1	0
cg23656268	CGCTGACCCTTAAGAAAACGTGACTGCATATTGAGAATACAGAATAAACA	F	II	3	138213002	rs78341292	rs78341292	LC	0	XY_NO	A_NO	138153414	59588	ESYT3	AK289530	TRUE					cg23656268	12.7618	0.000235901	0.0287162	0.929983	0.046417	0.562607	0.189951	0.91654	0.0323391	-0.353933	-0.367376	-0.0134426	0	1	0	0
cg19145082	ATAGAGACAATGTTATTAGTCATCACTCCCACTTCCAGGAGAGCAAACCG	F	II	3	142854187			LC	0	XY_NO	A_NO	142839658	14529	CHST2	CCDS3129	TRUE					cg19145082	9.72151	0.0010267	0.0487901	0.363723	0.245134	0.0385257	0.0337841	0.132552	0.084001	-0.0940267	-0.325198	-0.231171	0	1	0	0
cg06981309	CGAGTGAGGTTACAGAGCAAAAGAGGGAGACATTCTTAGAGATGAAGATG	F	II	3	146260954		rs2738907,rs4434119	LC	50	XY_NO	A_NO	146262627	1674	PLSCR1	BC017901	NA		5'UTR	N_Shore	PLSCR1	cg06981309	11.7588	0.00037473	0.0353673	0.778537	0.128744	0.22034	0.178104	0.561282	0.205577	-0.340942	-0.558197	-0.217255	0	1	0	0
cg14630032	TCCCACATACAGGACATAACCACACCCTCGGCCTTGGCATTTTGAAGACG	R	II	3	148898124		rs16861590,rs35652604	LC	0	XY_NO	A_NO	148897919	-204	CP	BX647327	TRUE		Body		CP	cg14630032	10.8174	0.000589889	0.0422155	0.706237	0.165745	0.259085	0.0743801	0.343079	0.122325	-0.0839944	-0.447152	-0.363158	0	1	0	1
cg23246821	AGGCTGTTTCTCACATCCTGCCCCTGGTTTTGCCTGTCCCAAGGATTTCG	F	II	3	149095573			LC	0	XY_NO	A_NO	149095567	-5	TM4SF1	NM_014220	NA		TSS200		TM4SF1	cg23246821	22.5708	5.86573e-06	0.00394543	0.32871	0.216134	0.0245236	0.0160729	0.165013	0.095813	-0.140489	-0.304186	-0.163697	0	1	0	0
cg06800962	CGCTGAACACTGAAATCCATCCTGCAGAGCTTGCTGTAGGCAGAGTAAAG	R	II	3	149096029			LC	0	XY_NO	A_NO	149095567	-461	TM4SF1	NM_014220	NA		TSS1500		TM4SF1	cg06800962	11.325	0.000460759	0.0385195	0.566767	0.14341	0.250178	0.138484	0.651025	0.0697088	-0.400847	-0.316589	0.0842582	0	1	0	0
cg14986890	ATTTGCTGAGTCTCAACTGCTCTCCACACATTCTGGTGAGTGCAGGAACG	R	II	3	158427635		rs6783879	LC	0	XY_NO	A_NO	158450274	22640	RARRES1	NM_002888	TRUE		Body;Body		RARRES1;RARRES1	cg14986890	14.9567	9.1529e-05	0.017656	0.909438	0.0848349	0.472754	0.18166	0.806772	0.132126	-0.334018	-0.436684	-0.102666	0	1	0	0
cg04921068	CGGTCATGCATGATTAGGATAAATGCACAAAGGCTGGTCAGGTGGTATAC	R	II	3	160787668		rs79137634	LC	0	XY_NO	A_NO	160792440	-4772	AK055323	AK055323	TRUE		3'UTR		PPM1L	cg04921068	9.891	0.000940553	0.0474382	0.656432	0.318251	0.180725	0.148951	0.461671	0.137876	-0.280946	-0.475708	-0.194762	0	1	0	0
cg18098839	CATAAACCAGATGTTTCTTAAAATAGCCCAGTTAAATCCACCCTTCCTCG	R	II	3	167742700			LC	0	XY_NO	A_NO	167813416	70717	GOLIM4	BC171748	TRUE		Body		GOLIM4	cg18098839	10.5283	0.000680842	0.043963	0.644497	0.3666	0.174042	0.124633	0.424055	0.191165	-0.250013	-0.470455	-0.220441	0	1	0	0
cg03466587	CGGGGTAGGGGCTAAAAAGGAAGTGAGTTAACACTATATCTGATGAAGGA	F	II	3	187704482			LC	0	XY_NO	A_NO	187871662	-167180	LPP	NM_001167672	TRUE					cg03466587	13.5074	0.000169382	0.0244531	0.710434	0.39421	0.148834	0.115038	0.481112	0.218093	-0.332279	-0.5616	-0.229322	0	1	0	0
cg00902153	CGGACAGTCAGCATAAGTTAGACCTTGATTCATTCTGGTCTATACTATGT	R	II	3	188506715			LC	0	XY_NO	A_NO	188406568	100147	Mir_28	.	TRUE		Body;Body;Body		LPP;LPP;LPP	cg00902153	12.6352	0.000249819	0.0293464	0.794102	0.15524	0.406933	0.171439	0.747714	0.0928273	-0.340781	-0.387169	-0.0463886	0	1	0	0
cg24314564	GGACTCTGAAAGCCTCAGCCCCCTCCTGTGTGGTAGGAATGGCAAATACG	F	II	3	188668940			LC	25	XY_NO	A_NO	188665002	3938	TPRG1	AK123232	NA			S_Shelf		cg24314564	16.1087	5.75101e-05	0.0138253	0.857133	0.15779	0.255246	0.226472	0.680107	0.172623	-0.424861	-0.601887	-0.177026	0	1	0	0
cg18132405	CGCATGTATCTAGTTGCTATGATTTTTCCGAAGAAGGCTTTTATGTGGAA	F	II	3	189840304		rs973234	LC	0	XY_NO	A_NO	189840225	-78	LEPREL1	NM_001134418	NA		TSS200;TSS1500	S_Shore	LEPREL1;LEPREL1	cg18132405	12.9642	0.000215391	0.0273864	0.907532	0.0975249	0.557846	0.192976	0.917946	0.0568281	-0.360099	-0.349686	0.0104133	0	1	0	0
cg16588163	GTTCCGTCAGGCCCTCTTACCAGCCCAGTCGTGTCTGTGACCAGAGCACG	R	I	3	190251464			LC	0	XY_NO	A_NO	190231839	19625	IL1RAP	NM_001167928	TRUE		5'UTR;5'UTR;5'UTR;5'UTR;5'UTR;5'UTR		IL1RAP;IL1RAP;IL1RAP;IL1RAP;IL1RAP;IL1RAP	cg16588163	12.6314	0.000250247	0.0293467	0.614838	0.215187	0.141047	0.0886199	0.259028	0.126226	-0.117981	-0.473792	-0.35581	0	1	0	1
cg12336960	CGGTGTTTGGCAATCTCTTTTATGTAATCTGGTAAATTGGTAAGAAAATT	F	II	3	191049285			LC	0	XY_NO	A_NO	191048324	-960	UTS2D	NM_198152	NA		Body;Body;TSS1500	S_Shore	CCDC50;CCDC50;UTS2D	cg12336960	11.3368	0.000458138	0.0384349	0.877358	0.0475277	0.278374	0.192885	0.631302	0.215679	-0.352929	-0.598984	-0.246056	0	1	0	0
cg01461235	CCAGCAATCAAGACTCCCTACTTCCTTTTGCTCTCCAAGTTCCTGTATCG	R	II	3	191050604	rs9826141	rs79001780	LC	0	XY_NO	A_NO	191048324	-2279	UTS2D	NM_198152	NA		Body;Body	S_Shelf	CCDC50;CCDC50	cg01461235	29.0168	9.04233e-07	0.00229285	0.801925	0.199081	0.108687	0.0963141	0.399084	0.217326	-0.290397	-0.693238	-0.402842	0	1	0	1
cg16788857	CGGCCATGTGGGGCACAGTTTGGAGGCCTGTCCTACATTCATTGGCTTTC	R	II	3	192577951	rs57896542		LC	0	XY_NO	A_NO	192635949	57999	MB21D2	NM_178496	TRUE		Body		C3orf59	cg16788857	22.9753	5.1627e-06	0.00375611	0.194154	0.381058	0.595986	0.288441	0.648418	0.20872	-0.0524319	0.401832	0.454263	1	0	1	0
cg21429725	CGCTTCATCCTAAAGCCTTCCGCTCACGAGCCCTCCCGACGACCGACCCC	R	I	3	196693809			ICshore	0	XY_NO	A_NO	196695703	1895	PIGZ	NM_025163	NA		5'UTR	Island	PIGZ	cg21429725	10.2722	0.00077434	0.0454625	0.390353	0.454161	0.954405	0.033148	0.93779	0.0545989	0.0166145	0.564052	0.547437	1	0	1	0
cg09680447	CCGTGAGTCAGCAAGTGACCAAGCAGGGGTTGCATCACCTCGATGACTCG	F	II	4	1037615			IC	0	XY_NO	A_NO	1056743	19129	AK124578	AK124578	TRUE					cg09680447	12.0955	0.000320077	0.0329632	0.417397	0.352571	0.0283403	0.0114819	0.0587326	0.0354426	-0.0303923	-0.389056	-0.358664	0	1	0	1
cg02524099	CGGGAGAGGCAGCCGGAACGGGGTGGCCGGGAGCAGGGCTGCTCTGAACG	R	I	4	1037816			IC	0	XY_NO	A_NO	1056743	18928	AK124578	AK124578	TRUE					cg02524099	13.0347	0.000208713	0.0270516	0.519301	0.15943	0.185322	0.0594634	0.277126	0.0655077	-0.0918031	-0.333978	-0.242175	0	1	0	0
cg05526809	CGCCCCAGCTGGCCCCAGGCCTATGGCCAGCCGCCCTGTGGCATGTCCCC	F	II	4	1309416	rs2272481	rs56040263,rs59318613	IC	0	XY_NO	A_NO	1309184	232	MAEA	AK094253	NA		Body;Body	Island	MAEA;MAEA	cg05526809	11.2643	0.000474424	0.0389727	0.409191	0.3263	0.944895	0.0667026	0.912472	0.179018	0.0324226	0.535703	0.503281	1	0	1	0
cg05786381	TTAGCTTCCTATAACCAAGAATCACAAAGTGGTGGCTTAGGACAGAAACG	R	II	4	1677882	rs13127537	rs13127537,rs77743265	LC	41	XY_NO	A_NO	1685717	7836	FAM53A	NM_001013622	NA		5'UTR		FAM53A	cg05786381	11.1613	0.000498644	0.0397511	0.410784	0.44061	0.821995	0.120174	0.824503	0.161124	-0.00250706	0.411211	0.413718	1	0	1	0
cg23781334	CGCTACTGTGCAGGTTCAGGCGGGGCGGGCTCTGGGGTGGAACCGGGGCG	R	I	4	1772062			IC	0	XY_NO	A_NO	1795038	-22976	FGFR3	AB209441	NA			Island		cg23781334	12.6665	0.000246292	0.0292152	0.387199	0.390823	0.869817	0.09249	0.640132	0.0503989	0.229685	0.482619	0.252933	1	0	0	0
cg00248861	CGCCCCCAGGTGAGTCTGCTGGCCCCAGCCTGGAACCAGCCAAGCTGCCT	R	II	4	1986542	rs2234570	rs2234570	IC	0	XY_NO	A_NO	1988203	1662	MIR943	NR_030641	NA		Body	N_Shore	WHSC2	cg00248861	23.6857	4.14115e-06	0.0034439	0.51326	0.429927	0.874764	0.0559252	0.887398	0.0311525	-0.0126335	0.361505	0.374138	1	0	1	0
cg07094298	CGGGAAGCCCCGGGTGACTCAGCTGAGTTCAGGGCTGAGAAGTGACACTT	F	I	4	2748026			IC	0	XY_NO	A_NO	2757751	9726	TNIP2	NM_001161527	NA	DMR	Body;Body		TNIP2;TNIP2	cg07094298	17.602	3.24148e-05	0.00979981	0.740308	0.282178	0.208549	0.115935	0.480087	0.206279	-0.271538	-0.531759	-0.260222	0	1	0	0
cg03443467	CGAGGAATGCCAGAGCCCAGGCCTAGTCCCTCAGTCCCTTGGTGTCAAAG	F	II	4	2813458		rs445160	IC	0	XY_NO	A_NO	2813945	-487	SH3BP2	NM_001145855	TRUE		TSS1500;5'UTR		SH3BP2;SH3BP2	cg03443467	12.2852	0.000293175	0.0315972	0.708269	0.0978058	0.331957	0.116233	0.611049	0.0933388	-0.279092	-0.376312	-0.0972197	0	1	0	0
cg24208415	GCTCTAATCCTCTGGAGTCTGTGTGTCCTGAGTGGCTATTTTCAGCTTCG	F	II	4	3453754			LC	50	XY_NO	A_NO	3443725	10029	HGFAC	NM_001528	TRUE			S_Shelf		cg24208415	18.9623	1.97326e-05	0.0073611	0.85536	0.0874753	0.268352	0.114551	0.60029	0.144329	-0.331938	-0.587008	-0.25507	0	1	0	0
cg12253931	AGTGTATTTTGAAACCAGAATTCACCACTGTCGAATGTATTCTACCCACG	F	II	4	4475538		rs34970240	LC	26	XY_NO	A_NO	4543774	68237	STX18	NM_016930	TRUE		Body		STX18	cg12253931	13.1521	0.000198087	0.0263271	0.832217	0.143384	0.300463	0.116297	0.556577	0.179709	-0.256115	-0.531754	-0.275639	0	1	0	0
cg23804620	CGCCTGCGAGGCGAGACTGTCAGGGTCTCTGCCGCCCTCCCCAGGAGCTG	F	I	4	6690894		rs79317310	IC	0	XY_NO	A_NO	6695565	-4671	S100P	NM_005980	TRUE					cg23804620	10.0991	0.000845439	0.0463693	0.490611	0.284942	0.09475	0.0686436	0.353539	0.18748	-0.258789	-0.395861	-0.137073	0	1	0	0
cg27200895	GTCACGGATGCTGGTGTGATGGGCCTCCACGGACTAGGCCGGGAGGAACG	R	II	4	7763703		rs78781511	IC	0	XY_NO	A_NO	7755816	7887	AFAP1-AS1	NR_026892	NA		3'UTR;3'UTR;Body		AFAP1;AFAP1;LOC84740	cg27200895	14.2927	0.000120804	0.0206047	0.0587589	0.050844	0.238206	0.170043	0.375328	0.21564	-0.137122	0.179447	0.316569	0	0	1	0
cg06758191	GGGAGGGAGTCCTTGACTCTCATCACCTTCTGAAGTGTCTGTGATCTCCG	F	II	4	7812988			IC	0	XY_NO	A_NO	7755816	57172	AFAP1-AS1	NR_026892	NA		Body;Body		AFAP1;AFAP1	cg06758191	18.3419	2.46737e-05	0.00830124	0.587893	0.532777	0.938402	0.123014	0.912194	0.125606	0.0262075	0.350509	0.324302	1	0	1	0
cg16009407	ACTTCAACTCAGGGTTGGATTAGCAAGTCCTTGGACACAGTCTGGGAACG	F	II	4	8022191			LC	0	XY_NO	A_NO	8022551	361	ABLIM2	AL834195	NA		Body;Body;Body;Body;Body;Body;Body		ABLIM2;ABLIM2;ABLIM2;ABLIM2;ABLIM2;ABLIM2;ABLIM2	cg16009407	22.4362	6.12223e-06	0.00401615	0.24709	0.0777442	0.826673	0.0781397	0.697517	0.162685	0.129156	0.579583	0.450427	1	0	1	0
cg10438589	CCTCTGTATTGTTGCCACAGCCACCTAACTGGACTTCCTGCTGCCAGACG	F	II	4	14531493			LC	50	XY_NO	A_NO	14473363	-58129	BC070495	BC070495	TRUE					cg10438589	9.74249	0.00101558	0.0486904	0.618187	0.13978	0.194488	0.131546	0.394797	0.204942	-0.200309	-0.423699	-0.22339	0	1	0	0
cg15773230	CGGAAATGATGCAGATGGAGCAGGAGCCCTTTAGCCACAGTGGATGGCAT	R	II	4	25097661			IC	0	XY_NO	A_NO	25162203	64543	SEPSECS	AF146396	NA			Island		cg15773230	13.2448	0.000190114	0.0258676	0.560934	0.302655	0.947135	0.0345885	0.943546	0.0243269	0.00358896	0.386201	0.382612	1	0	1	0
cg26487582	CGAATAAGGGGGGAAAGCTGAGTAATCTTGAGTGCTTCATATTCTCATGT	F	II	4	25322200			LC	0	XY_NO	A_NO	25314395	7805	ZCCHC4	NM_024936	TRUE		Body		ZCCHC4	cg26487582	11.2244	0.00048366	0.0393002	0.860026	0.0461406	0.453255	0.163426	0.81528	0.120312	-0.362024	-0.406771	-0.0447464	0	1	0	0
cg25546651	CGTAGGGCTTGAGGTATCTTGTTACTTCTCAGCAGGAGGAGTTTGTGGAT	F	II	4	25910053			LC	0	XY_NO	A_NO	25915813	-5760	C4orf52	NM_001145432	TRUE					cg25546651	11.0652	0.00052248	0.0404531	0.872038	0.0719824	0.423056	0.143478	0.810867	0.17146	-0.387811	-0.448982	-0.0611706	0	1	0	0
cg03109660	CGAGGGCTATGCCCACTGTCTGAGAGAGAAACTAATAAACCTGAAGGTTG	F	II	4	37684505			LC	0	XY_NO	A_NO	37687998	3494	RELL1	NM_001085400	NA		Body;Body	N_Shelf	RELL1;RELL1	cg03109660	12.4002	0.000278078	0.0309186	0.648902	0.235311	0.272583	0.194706	0.63225	0.167703	-0.359667	-0.37632	-0.0166527	0	1	0	0
cg06437209	CGCCTATGCTATGCTAATTAGCTTCATGATGGAGGTTTTCTATAGGCCTG	R	II	4	38330015	rs73243350		LC	0	XY_NO	A_NO	38240316	-89698	Mir_548	.	TRUE					cg06437209	14.8759	9.46392e-05	0.0180528	0.486387	0.19553	0.829952	0.0469076	0.838689	0.0575928	-0.00873674	0.343565	0.352302	1	0	1	0
cg09632936	CCCTCCCCTCCGGTAATTTGAGACTGGCAGCTCCAGTGGCTGAGAAGCCG	F	II	4	40337262		rs4359945	LC	0	XY_NO	A_NO	40337468	-206	CHRNA9	NM_017581	TRUE		TSS1500		CHRNA9	cg09632936	10.9688	0.000547644	0.0411424	0.560932	0.286432	0.901216	0.0729256	0.856713	0.0512425	0.0445033	0.340284	0.295781	1	0	0	0
cg13578194	CGGTTTGGCGTGTGACAGGTGCTCTGCCTGTGTTGCGTACTTATGCTCCC	F	II	4	41364383			LC	0	XY_NO	A_NO	41362803	1580	LIMCH1	CR936601	NA	RDMR	Body;Body;Body	S_Shore	LIMCH1;LIMCH1;LIMCH1	cg13578194	20.354	1.21538e-05	0.00554195	0.128417	0.1353	0.664718	0.178653	0.557109	0.186522	0.107609	0.536301	0.428692	1	0	1	0
cg11036041	GGGGCCCCTAGAGGAGTTGCAATTGTCTCGAGATACCAATCCCCAATCCG	F	II	4	41365307		rs78448075	LC	0	XY_NO	A_NO	41362803	2504	LIMCH1	CR936601	TRUE		Body;Body;Body	S_Shore	LIMCH1;LIMCH1;LIMCH1	cg11036041	11.4053	0.000443324	0.0379205	0.259315	0.334504	0.687368	0.197891	0.50103	0.173768	0.186338	0.428053	0.241715	1	0	0	0
cg06663149	CGCTCAGCTATTTCCAGGTGGTTGGCATCATTTATTGAGTTGTCTGCTAG	F	II	4	41457558			LC	0	XY_NO	A_NO	41387819	69739	LIMCH1	CR936661	TRUE		Body;Body;Body		LIMCH1;LIMCH1;LIMCH1	cg06663149	9.52632	0.00113678	0.0496943	0.259468	0.39465	0.788272	0.137461	0.693264	0.105626	0.0950077	0.528805	0.433797	1	0	1	0
cg09491068	GAAAGATCAGACTTCCACTGCCTATGACACCTTCTGCTCTCTTCAATGCG	F	II	4	41478990			LC	0	XY_NO	A_NO	41540190	-61200	LIMCH1	AL831962	TRUE		Body;Body;Body		LIMCH1;LIMCH1;LIMCH1	cg09491068	9.83438	0.000968417	0.047923	0.57062	0.281245	0.934978	0.0475315	0.92609	0.0361953	0.00888842	0.364358	0.355469	1	0	1	0
cg21363050	CGGCCAGATCCAGTGAAAAACAAGCTCTCATGTCTGAACTGAAGATAATG	F	II	4	55144066			LC	0	XY_NO	A_NO	55143342	724	PDGFRA	X76079	TRUE		Body		PDGFRA	cg21363050	17.9256	2.87428e-05	0.00907209	0.64438	0.346806	0.0615348	0.0910384	0.448996	0.219387	-0.387461	-0.582846	-0.195385	0	1	0	0
cg00532122	CGGCGTGACCTTGGGCCAATAGGTACACCCCCCTGTGACTCAAGTTCATC	R	II	4	56274131	rs2048564		LC	49	XY_NO	A_NO	56262089	12042	TMEM165	AK295289	TRUE		Body		TMEM165	cg00532122	16.4225	5.08485e-05	0.012906	0.196687	0.421111	0.765989	0.2729	0.734889	0.218097	0.0310995	0.569302	0.538203	1	0	1	0
cg07939743	CGTTTCTTATGTTTTTCTAAGTTTAGTTGGCAGACTCTTCTAAGAAGCCA	F	II	4	57507828		rs57851173	LC	0	XY_NO	A_NO	57522687	14860	HOPX	NM_139211	TRUE					cg07939743	10.7721	0.000603224	0.042643	0.776125	0.0878718	0.149753	0.0792906	0.423432	0.206649	-0.273679	-0.626372	-0.352694	0	1	0	1
cg03303585	CGGAAGTACTTCTGAGTCAGTCAGAAGTAGGGAAGAATGCCAAATGGCTG	R	II	4	75585178			LC	0	XY_NO	A_NO	75719881	134704	BTC	NM_001729	TRUE					cg03303585	15.7882	6.5312e-05	0.0148529	0.603761	0.117148	0.140599	0.0697706	0.347829	0.145533	-0.20723	-0.463162	-0.255932	0	1	0	0
cg09595050	AGAGCGCGCGTGACCTTCCCACTCCTGTGAAGGGCTGTGGCTCAGATGCG	F	I	4	81110205			IC	0	XY_NO	A_NO	81106423	3782	PRDM8	NM_020226	NA		5'UTR	Island	PRDM8	cg09595050	10.4202	0.000718706	0.0447077	0.435619	0.31246	0.798096	0.180212	0.503512	0.105394	0.294584	0.362478	0.0678936	1	0	0	0
cg02732915	TTAGCTGACACAGAATTAGTGGCCCTGACATTCCACTTGAAATCCATTCG	R	II	4	81120670			IC	0	XY_NO	A_NO	81118656	2014	PRDM8	NM_001099403	NA		5'UTR;5'UTR	S_Shore	PRDM8;PRDM8	cg02732915	10.3086	0.000760216	0.0452605	0.237669	0.406971	0.836236	0.213879	0.587385	0.174391	0.248851	0.598567	0.349717	1	0	1	0
cg05522011	AGGTTGGCTCGCGACCGGCGTGTGGGCCCTTAACTAGCGGGGGAGAGACG	R	I	4	81122726		rs61999345	ICshore	0	XY_NO	A_NO	81118656	4070	PRDM8	NM_001099403	NA	RDMR	Body;Body	N_Shore	PRDM8;PRDM8	cg05522011	12.9847	0.000213424	0.0272861	0.298102	0.395547	0.825654	0.194526	0.482832	0.184425	0.342822	0.527552	0.18473	1	0	0	0
cg27233151	CTGAACCATAAATGCACATTAAAATTGCCTGAGAAGCATTTAAAAAATCG	R	II	4	82057467		rs75166323	LC	50	XY_NO	A_NO	82075310	17844	PRKG2	AK296979	TRUE		Body		PRKG2	cg27233151	13.159	0.000197479	0.0262925	0.744992	0.13161	0.257746	0.161431	0.600756	0.115671	-0.34301	-0.487246	-0.144236	0	1	0	0
cg19670610	GGAGGCTTGAAATCTTTTCTTAACAGCTTCCGGATGCTGCTGCTGAATCG	R	II	4	89455337			LC	49	XY_NO	A_NO	89444954	-10382	PIGY	NM_032906	TRUE					cg19670610	9.58228	0.00110396	0.0493796	0.888871	0.0827134	0.40217	0.167323	0.702492	0.161664	-0.300323	-0.486701	-0.186379	0	1	0	0
cg10493055	TCTCTACAGAGTCACCAACCTGTCTGTGATTGCCAAAAACAGCAGACTCG	F	II	4	99576808			LC	0	XY_NO	A_NO	99578799	1992	TSPAN5	AK295385	NA		Body	N_Shelf	TSPAN5	cg10493055	14.1484	0.000128443	0.021252	0.485381	0.330377	0.912439	0.0907035	0.736947	0.10997	0.175492	0.427058	0.251566	1	0	0	0
cg16001165	TTTACTAACTTCAAGATCAATGTTTCATTCACTTTGATTCCTTCCTCACG	F	II	4	129581866			LC	0	XY_NO	A_NO	129730778	-148912	PHF17	AK127326	TRUE					cg16001165	10.1368	0.000829377	0.0461136	0.793109	0.135186	0.246928	0.130752	0.408914	0.128753	-0.161986	-0.546181	-0.384195	0	1	0	1
cg19007141	AAGTGATGTTTTTCTGGATTAAATCTGTGTGCTCCTCCTCTCTTCTCTCG	F	II	4	140808552			LC	0	XY_NO	A_NO	140715586	-92965	7SK	.	TRUE		Body		MAML3	cg19007141	16.1457	5.66763e-05	0.0137154	0.23948	0.377582	0.664923	0.155076	0.547124	0.205166	0.1178	0.425444	0.307644	1	0	1	0
cg20168495	CGGGCATATCAGCTATTGCTGTCATTGGGAGTGTTTCCCAGAACTGAAAG	F	II	4	148283066			LC	0	XY_NO	A_NO	148402068	-119002	EDNRA	NM_001166055	TRUE					cg20168495	14.0899	0.000131686	0.0216035	0.750139	0.0537018	0.253966	0.108435	0.396146	0.12472	-0.14218	-0.496173	-0.353994	0	1	0	1
cg03206044	CGTAGCTGCTCAATAAAATCACCTGGGGGAACTGTTAAAGCAGTCAGGGT	F	II	4	148657866			LC	38	XY_NO	A_NO	148653452	4414	ARHGAP10	AK123785	NA		Body	S_Shelf	ARHGAP10	cg03206044	9.61366	0.001086	0.0493266	0.832342	0.0702186	0.520445	0.114617	0.751837	0.135471	-0.231392	-0.311897	-0.0805044	0	1	0	0
cg21449597	TGTCCTGTCTGTCTGTCCTGCTAGCAAGTTCTGCATGTGGCATGTCAGCG	R	II	4	154036828			LC	0	XY_NO	A_NO	154074269	-37441	TRIM2	NM_001130067	TRUE					cg21449597	14.7412	0.000100077	0.0185586	0.772713	0.233621	0.37223	0.158653	0.723799	0.16501	-0.35157	-0.400484	-0.0489139	0	1	0	0
cg00557872	TGCCCATTGAATTTCTCCCATTGCTGGCAGTCTCCCGTGCTGGGATTACG	R	II	4	164909730		rs78222670	LC	0	XY_NO	A_NO	164750264	-159465	7SK	.	TRUE		5'UTR		2001-03-01	cg00557872	11.6381	0.000396739	0.0363515	0.53372	0.296277	0.914891	0.0605172	0.806709	0.107322	0.108182	0.381171	0.272989	1	0	0	0
cg11836444	CGGGCCTCACTGCCAGAGCTGGGCTAGAACAGAGGCCAGTGGAAACTATT	F	II	4	166131163			LC	0	XY_NO	A_NO	166131170	-7	KLHL2	NM_001161522	NA		TSS200;TSS200;Body	S_Shore	KLHL2;KLHL2;KLHL2	cg11836444	11.8314	0.000362137	0.0348115	0.527091	0.390334	0.855492	0.125803	0.761017	0.120085	0.0944744	0.3284	0.233926	1	0	0	0
cg11470941	AATCAGCTGGGATATCTGCTATTCTTGCAAATTGGTCTATATTAAATACG	R	II	4	174042502			LC	0	XY_NO	A_NO	174089903	-47401	GALNT7	NM_017423	TRUE					cg11470941	12.0651	0.000324637	0.0331741	0.671066	0.334887	0.224692	0.125588	0.581476	0.131816	-0.356783	-0.446373	-0.0895902	0	1	0	0
cg05075308	CGGTCCTGACTTCAACTATAAAAAATGAAGTGGATAGTACGGTGAACATC	R	II	4	185329364			LC	0	XY_NO	A_NO	185291023	-38340	AK126253	AK126253	TRUE		Body		IRF2	cg05075308	12.1066	0.000318425	0.0329116	0.895248	0.035993	0.516228	0.157276	0.776438	0.122469	-0.26021	-0.37902	-0.11881	0	1	0	0
cg26671873	GCAGCTCTCCTGAGCTCGCCAACTGTGCTAGTGTATTACTTGTTTTAACG	F	II	4	188104526			LC	0	XY_NO	A_NO	188426766	322241	LOC339975	NR_038931	TRUE					cg26671873	14.3041	0.000120226	0.0205992	0.634339	0.253892	0.961362	0.0392075	0.888773	0.0749508	0.0725895	0.327023	0.254434	1	0	0	0
cg06427571	CGAATTGGGTCTCTGAGAGTCTGAGTCAGTTAGAATGAGTGCACAAAGAC	R	II	4	189863116			LC	0	XY_NO	A_NO	189376731	486385	LOC401164	NR_033869	TRUE					cg06427571	9.81892	0.000976181	0.0480882	0.839839	0.121939	0.26174	0.140101	0.485268	0.153663	-0.223528	-0.578099	-0.354571	0	1	0	1
cg19052164	CCCAAATCCACTAACAACCGTTTTGTTCTTGTGGAAGAACATACAGGACG	R	II	5	80900			LC	0	XY_NO	A_NO	140372	-59472	PLEKHG4B	NM_052909	NA	CDMR		N_Shelf		cg19052164	9.96335	0.000906214	0.0470573	0.868424	0.0738066	0.48981	0.163993	0.823564	0.069813	-0.333754	-0.378613	-0.0448595	0	1	0	0
cg00190355	TGTTTCCTGGTTGGAAACAATTTATTCTGACAACCAGACAGAGATAAACG	F	II	5	497639			IC	0	XY_NO	A_NO	478317	19322	BC013821	BC013821	NA		Body	N_Shore	SLC9A3	cg00190355	10.1363	0.000829576	0.0461136	0.662719	0.100774	0.302895	0.171164	0.574005	0.144469	-0.27111	-0.359824	-0.088714	0	1	0	0
cg09434603	CGGCACCAACCAGGCCTGGGCCTGTGGTTAGGGCCTGTTCCACAGACTCA	F	II	5	499552	rs73042941		LC	0	XY_NO	A_NO	478317	21235	BC013821	BC013821	NA		Body	N_Shore	SLC9A3	cg09434603	13.2617	0.0001887	0.0257574	0.263551	0.385797	0.748633	0.256689	0.746488	0.202469	0.00214554	0.485083	0.482937	1	0	1	0
cg24139639	CGGCACTCCCCACAAAGCCAGCGACTCCAATTATGACTCCTGAGCTGAGA	F	II	5	3605884			ICshore	0	XY_NO	A_NO	3596167	9717	IRX1	NM_024337	NA			N_Shore		cg24139639	10.5203	0.00068357	0.0440528	0.289545	0.29606	0.771815	0.176023	0.426164	0.218445	0.34565	0.48227	0.13662	1	0	0	0
cg03285577	GTGGGATGACCTTGGCAGGCCTCTCAGCTCAGGAGTCATAATTGGAGTCG	F	II	5	3605905			ICshore	0	XY_NO	A_NO	3596167	9738	IRX1	NM_024337	NA			N_Shore		cg03285577	13.4552	0.0001733	0.024744	0.0822852	0.106256	0.40567	0.202895	0.174912	0.1456	0.230758	0.323385	0.0926268	1	0	0	0
cg00975971	AGAAGACATACATTCATGCTGGTTTTCTAGGATTTACTTCTATACACACG	R	II	5	14744206		rs72732794,rs74560720	LC	0	XY_NO	A_NO	14664782	79424	FAM105B	NM_138348	TRUE		Body		ANKH	cg00975971	10.6049	0.00065534	0.0435477	0.719379	0.219883	0.312976	0.129157	0.687026	0.147369	-0.37405	-0.406403	-0.0323522	0	1	0	0
cg07340025	AGCCGGAAATCAGCCCACACTGGGTAAGGATGTGTGGGTGGTGGAGAACG	F	I	5	14926200			LC	0	XY_NO	A_NO	14871886	-54313	ANKH	NM_054027	TRUE					cg07340025	15.4787	7.39612e-05	0.0158826	0.692923	0.195759	0.154193	0.0893915	0.447576	0.206127	-0.293383	-0.53873	-0.245347	0	1	0	0
cg02288345	CTGAGGTCTGTCCATCAAATACAGCCATGTCCTGGTGAGGCAGCTCACCG	R	II	5	16895511	rs173789	rs79861686	LC	0	XY_NO	A_NO	16936384	40874	MYO10	BC041694	TRUE		Body		MYO10	cg02288345	14.2766	0.00012163	0.0206569	0.483004	0.388093	0.804556	0.21708	0.765285	0.302091	0.039271	0.321552	0.282281	1	0	0	0
cg16072777	AAGCAGAAGGAATCAGACCCCACTGAGTAGTGCTGCAGGCCCTGAGGACG	F	II	5	17119012			LC	0	XY_NO	A_NO	17217530	98519	LOC285696	NR_027253	NA	DMR				cg16072777	10.6146	0.000652185	0.0435125	0.603715	0.416495	0.0967887	0.114362	0.418209	0.209289	-0.32142	-0.506927	-0.185507	0	1	0	0
cg12908908	CGGGCTGTGACTATTTAAATATTAATTGGGACAGCAATGTCTAAATCAGT	R	II	5	31106255	rs17674109		LC	5	XY_NO	A_NO	31193761	-87506	CDH6	NM_004932	TRUE					cg12908908	10.1303	0.000832093	0.0461254	0.224238	0.39741	0.549731	0.374798	0.799959	0.294196	-0.250228	0.325493	0.575721	1	0	1	0
cg01092108	GGGAGTTAACTAATAATCATGGGATGTTTAAGCTGTGAAGCACCTTAACG	F	II	5	33362853			LC	0	XY_NO	A_NO	33440897	-78044	TARS	AK296783	TRUE					cg01092108	19.1623	1.83799e-05	0.00707737	0.546137	0.0949636	0.20891	0.130602	0.511773	0.129661	-0.302863	-0.337227	-0.0343639	0	1	0	0
cg26550214	TAATTGGCTTAGACCCAACTATAGACTGGAATGCTATTTTTATGCATTCG	F	II	5	34609493			LC	0	XY_NO	A_NO	34656432	-46939	RAI14	NM_001145522	TRUE					cg26550214	12.6135	0.000252285	0.0294944	0.465309	0.233029	0.126986	0.0809897	0.463878	0.186884	-0.336892	-0.338323	-0.00143037	0	1	0	0
cg08626131	CACCTGCTGTTACAAGTTACTCTGGTCTCCTGTTGTTACAGACTTACACG	R	II	5	42812509			LC	0	XY_NO	A_NO	42812023	-485	SEPP1	NM_005410	NA		TSS1500;TSS1500;TSS1500		SEPP1;SEPP1;SEPP1	cg08626131	14.8214	9.6798e-05	0.0182776	0.321764	0.340098	0.781299	0.155634	0.515542	0.16207	0.265757	0.459535	0.193778	1	0	0	0
cg14979674	CGTAGCCCTTAGATAGGAGGTTTGTCATTTTTAATGTGTTGAAAATAGTA	R	II	5	45260623			LC	0	XY_NO	A_NO	45696219	435597	HCN1	NM_021072	TRUE		3'UTR		HCN1	cg14979674	10.6826	0.000630523	0.0430723	0.880548	0.0534644	0.402685	0.187383	0.780119	0.146835	-0.377434	-0.477863	-0.100428	0	1	0	0
cg14967393	CGTTGTGGGGCAAGTATGAATCATGCTGCAGGCAGTCTGTGTTTCTTAAA	R	II	5	55265996			LC	50	XY_NO	A_NO	55272120	6125	IL6ST	AB102799	TRUE		Body;Body		IL6ST;IL6ST	cg14967393	17.4797	3.39341e-05	0.0100797	0.723225	0.206686	0.256905	0.0910832	0.64699	0.109474	-0.390085	-0.46632	-0.0762351	0	1	0	0
cg12846656	CGAGGTATTGTTTAGAGAACACATGTAAGTTGTTAGAAACCACAACATCC	R	II	5	72683866			LC	0	XY_NO	A_NO	72744351	60486	FOXD1	NM_004472	TRUE					cg12846656	11.8992	0.000350782	0.034257	0.600028	0.344726	0.167125	0.163699	0.573839	0.193127	-0.406714	-0.432903	-0.0261891	0	1	0	0
cg26621088	AGCTTTCATTTCCTGTGCCAAGCACAAGAGGTCCGAGGTAAAACACCACG	F	II	5	74965039			LC	0	XY_NO	A_NO	75008249	43211	POC5	BC101328	TRUE					cg26621088	10.0901	0.000849327	0.0464755	0.358159	0.306601	0.0560722	0.0315425	0.256231	0.152084	-0.200159	-0.302087	-0.101928	0	1	0	0
cg05067125	TTGGGGCTTCCACTCTAAAATGTGGCCTTACCTTGGCCACAAAGGGGTCG	R	II	5	76146148			LC	0	XY_NO	A_NO	76145825	323	S100Z	NM_130772	NA		5'UTR		S100Z	cg05067125	10.6461	0.000642036	0.0433169	0.580819	0.311437	0.238526	0.144726	0.708692	0.1573	-0.470166	-0.342293	0.127873	0	1	0	0
cg14114546	TAAGTGTTCCTCTCCTGCCTCAGCTGGGAAGATTAACATGGGGCCAAACG	R	II	5	77823064			LC	0	XY_NO	A_NO	77753617	69447	SCAMP1	BC016355	TRUE		5'UTR		LHFPL2	cg14114546	12.2324	0.000300408	0.0319484	0.440136	0.154868	0.0445373	0.0270606	0.100497	0.077394	-0.0559595	-0.395598	-0.339639	0	1	0	1
cg10531355	ATCTGCAGGCTACTCCGAGGCCCTGTCTGTGGACAGTTGCTTAACAGACG	R	II	5	79489249			LC	0	XY_NO	A_NO	79551897	62649	SERINC5	NM_001174072	TRUE		Body		SERINC5	cg10531355	19.9144	1.41304e-05	0.00605664	0.243334	0.318394	0.548738	0.194588	0.434703	0.0871363	0.114035	0.305404	0.191369	1	0	0	0
cg03716908	AAGAATGTGGCTGCACCCACAGGTGGACAGATACTGAACTCTCTCAGCCG	F	II	5	81149002			LC	0	XY_NO	A_NO	81047071	-101930	SSBP2	NM_012446	TRUE					cg03716908	10.4658	0.000702465	0.0443176	0.525277	0.285819	0.925938	0.0633774	0.854474	0.0936901	0.0714637	0.400661	0.329197	1	0	1	0
cg20770504	CGCCTGAGTGGATAAATAATCGAGAGTTTCAATGCCAAAGGCTAATTTGC	R	II	5	82109937	rs73147219		LC	0	XY_NO	A_NO	82135973	-26036	MIR3977	NR_039773	TRUE					cg20770504	10.9334	0.000557229	0.0414585	0.49239	0.39287	0.971699	0.017331	0.93503	0.113596	0.0366692	0.479309	0.44264	1	0	1	0
cg18333337	GTGCAAAAATAGGCCCCTGGATGAGTCATTCGTTGTGTATCCAGATACCG	F	II	5	87018149		rs72783762	LC	0	XY_NO	A_NO	86708849	-309299	CCNH	NM_001239	TRUE					cg18333337	11.0899	0.000516246	0.0403311	0.906273	0.0537685	0.559382	0.153405	0.793502	0.138202	-0.234121	-0.346891	-0.11277	0	1	0	0
cg09040994	CGGGCAGGGGATGTGAATGCTCTCAGATCTCTAAAAGAATTACAGAACAC	F	II	5	103849273			LC	0	XY_NO	A_NO	104435174	-585901	RAB9BP1	NR_000039	TRUE					cg09040994	10.546	0.000674848	0.0438785	0.950318	0.025014	0.457023	0.202629	0.805039	0.132406	-0.348015	-0.493294	-0.145279	0	1	0	0
cg25542319	CGGTTATGATCACAGGGGAGGGTAATTGCATCTACTTCTGATCATATTAC	F	II	5	112540429			LC	0	XY_NO	A_NO	112630611	90183	MCC	AK096212	TRUE		Body;Body		MCC;MCC	cg25542319	12.0453	0.000327639	0.033235	0.193436	0.375607	0.652694	0.182903	0.312307	0.127903	0.340387	0.459258	0.118871	1	0	0	0
cg13531667	CGGGCAGCCTAACTCCAGAGCAGGAGCCTTTAAACACTGCACTATTCCCC	F	II	5	112825132			LC	50	XY_NO	A_NO	112824526	-605	MCC	NM_001085377	NA		TSS1500	S_Shore	MCC	cg13531667	9.96311	0.000906327	0.0470573	0.575358	0.469664	0.0819635	0.045923	0.20483	0.144269	-0.122866	-0.493395	-0.370528	0	1	0	1
cg13972557	CGTTAAATTAAGTATGAACCAGGGACTGTGCTTAGTCCACTATGCAGAAT	F	II	5	116075820	rs344768	rs2909815,rs60851978	LC	39	XY_NO	A_NO	116020448	-55371	Mir_633	.	TRUE					cg13972557	10.3997	0.00072612	0.0448683	0.209007	0.412553	0.449965	0.35589	0.523148	0.435911	-0.0731829	0.240959	0.314141	0	0	1	0
cg08271852	CGTCTTTCCAAACTGCTCCTGGCTGAGGAGCCTCGGCCTGCCGCAATCCT	R	II	5	123730618		rs6595527	LC	0	XY_NO	A_NO	123980353	249736	ZNF608	AL117587	TRUE					cg08271852	9.99008	0.000893879	0.0470537	0.140348	0.193544	0.522214	0.179632	0.295438	0.180286	0.226776	0.381866	0.15509	1	0	0	0
cg16230626	CGGTACGACTTCTGGAGGCTCCACCGCATTGGCAGGCTGGTTGGAGTTTC	R	I	5	124298608			LC	50	XY_NO	A_NO	124084499	-214108	ZNF608	BC103742	TRUE					cg16230626	10.0737	0.000856477	0.0466091	0.399861	0.298691	0.816931	0.0865191	0.632256	0.183867	0.184675	0.41707	0.232395	1	0	0	0
cg06947286	CGCCCACAGAAGCCTGAATGTACCCCTTGTGCTGGCTGAGTCATCCTGCC	F	II	5	131596602		rs7731511	LC	0	XY_NO	A_NO	131593350	3252	PDLIM4	AK225407	NA		Body;Body	S_Shelf	PDLIM4;PDLIM4	cg06947286	36.3823	1.50276e-07	0.00229285	0.602689	0.209655	0.0887158	0.0562573	0.188235	0.0834628	-0.0995192	-0.513973	-0.414454	0	1	0	1
cg03653573	GGATGGATGCAGATCTGTGAGTAAGGAGCCAGCTGCAGGCAAGCAGCTCG	F	II	5	131762326			LC	0	XY_NO	A_NO	131755514	6812	C5orf56	CCDS34232	NA		Body		C5orf56	cg03653573	14.0164	0.000135889	0.0220061	0.606335	0.337899	0.259172	0.150097	0.504118	0.103791	-0.244946	-0.347163	-0.102216	0	1	0	0
cg10942914	CCATCCCAGTGTGTCCTGGAAAGTTCCCAGATAGGCCACAGGAGGGAACG	R	II	5	134356114	rs658556		LC	0	XY_NO	A_NO	134368969	-12855	AK026965	AK026965	TRUE					cg10942914	25.2807	2.56555e-06	0.00267532	0.133094	0.133888	0.450634	0.276172	0.496447	0.230849	-0.0458131	0.31754	0.363353	1	0	1	0
cg21147203	CGCAGCAGCTGGGGAGGAAGACTGAGAATGACTCAGGAGTCATTCTCCCT	R	II	5	134529659			LC	0	XY_NO	A_NO	134583866	54208	LOC340073	NR_037895	TRUE			S_Shelf		cg21147203	12.7277	0.000239567	0.0288927	0.812731	0.0694936	0.378415	0.172186	0.677988	0.122903	-0.299573	-0.434316	-0.134743	0	1	0	0
cg23209976	CGGCTGTATGCCTTTGGGGTTATGATAGCTTGTGGGCTTTTCTAGTGAAA	F	II	5	138872772			LC	0	XY_NO	A_NO	138862342	-10429	TMEM173	NM_198282	TRUE					cg23209976	10.6605	0.00063748	0.0431603	0.557962	0.250855	0.232819	0.130971	0.564275	0.128137	-0.331456	-0.325143	0.00631278	0	1	0	0
cg16210842	CGTTACGTGGAGCAAAGGAGGATTCTTCTGCATAGCTCAAAAGCCACACT	F	II	5	139511585			LC	0	XY_NO	A_NO	139505520	6065	IGIP	NM_001007189	TRUE					cg16210842	19.4933	1.6358e-05	0.00660834	0.642335	0.382679	0.045086	0.0483334	0.274428	0.157329	-0.229342	-0.597249	-0.367907	0	1	0	1
cg00943245	TCTTGATCACCAATTACTTTCATTTCTTACTCAGATATAGGCATGACCCG	F	II	5	140867386			LC	0	XY_NO	A_NO	140868807	-1421	PCDHGC5	NM_018929	NA		Body;Body;Body;Body;Body;Body;Body;Body;Body;Body;Body;TSS1500;TSS1500;Body;Body;Body;Body;Body;Body;Body;Body;Body;Body;Body;Body	N_Shelf	PCDHGA4;PCDHGC3;PCDHGA12;PCDHGA11;PCDHGA11;PCDHGA9;PCDHGA1;PCDHGB1;PCDHGB6;PCDHGB3;PCDHGB7;PCDHGC5;PCDHGC5;PCDHGA6;PCDHGA8;PCDHGA10;PCDHGA5;PCDHGB4;PCDHGC4;PCDHGA3;PCDHGA2;PCDHGA7;PCDHGB2;PCDHGB5;PCDHGC3	cg00943245	11.0838	0.00051778	0.0403311	0.856269	0.0418261	0.358013	0.160134	0.703781	0.149459	-0.345768	-0.498255	-0.152487	0	1	0	0
cg24155123	CGAGCTGCATGACTTGCTTGGAGGGTTTGGGGCCATAAATACTGATTTCA	R	II	5	140887302			LC	0	XY_NO	A_NO	140868807	18495	PCDHGC5	NM_018929	TRUE		Body;Body;Body;Body;Body;Body;Body;Body;Body;Body;Body;Body;Body;Body;Body;Body;Body;Body;Body;Body;Body;Body;Body;Body		PCDHGA4;PCDHGC3;PCDHGA12;PCDHGA11;PCDHGA11;PCDHGA9;PCDHGA1;PCDHGB1;PCDHGB6;PCDHGB3;PCDHGB7;PCDHGA6;PCDHGA8;PCDHGA10;PCDHGA5;PCDHGB4;PCDHGC4;PCDHGA3;PCDHGA2;PCDHGA7;PCDHGB2;PCDHGC5;PCDHGB5;PCDHGC3	cg24155123	21.0847	9.50572e-06	0.00490989	0.615964	0.109185	0.190676	0.0747151	0.410046	0.132162	-0.219369	-0.425287	-0.205918	0	1	0	0
cg04605590	CACCACAAATGCAATGACAAATGATAGCTGCCCACTCAGCCTGAAAGCCG	R	II	5	148185121			LC	49	XY_NO	A_NO	148206155	-21034	ADRB2	NM_000024	TRUE					cg04605590	19.155	1.84272e-05	0.00707737	0.573233	0.275714	0.100804	0.0647415	0.393672	0.191012	-0.292867	-0.472429	-0.179562	0	1	0	0
cg17809170	CGGGGTGAGCTGCTGGGTGTAGACTAGGTAATAAACATAGTGACTAACTC	R	II	5	149461325			LC	15	XY_NO	A_NO	149460586	-738	CSF1R	AK304491	NA	DMR	Body		CSF1R	cg17809170	10.7236	0.000617867	0.0428835	0.6246	0.294532	0.316823	0.0906055	0.43457	0.103814	-0.117747	-0.307777	-0.19003	0	1	0	0
cg09501687	CGGGGCTCATCCACAATCAAGAATCCTGGAACATTAAAGCTAGAATGAGT	R	II	5	150169781			LC	0	XY_NO	A_NO	150175002	-5221	C5orf62	CCDS47312	TRUE		Body		C5orf62	cg09501687	12.2125	0.000303189	0.0320716	0.738907	0.337277	0.0889358	0.132338	0.361165	0.249677	-0.272229	-0.649971	-0.377742	0	1	0	1
cg08972954	CGGCAGGAAGCTGTGGCTGACAGCATCACAGCAACAGAGCACACTCACTC	R	II	5	156680241			LC	0	XY_NO	A_NO	156693090	-12849	CYFIP2	AK294220	TRUE		3'UTR		ITK	cg08972954	12.0767	0.000322889	0.0331073	0.658975	0.395918	0.179528	0.145647	0.55681	0.176652	-0.377282	-0.479448	-0.102166	0	1	0	0
cg24844518	GCCACCAACCTCCTTCTGAAAATGGTGATTAAAAGCTAATCATGGGGCCG	R	II	5	156811669	rs4305634		IC	4	XY_NO	A_NO	156772728	-38940	FNDC9	NM_001001343	TRUE		Body;Body;Body		CYFIP2;CYFIP2;CYFIP2	cg24844518	12.5375	0.000261163	0.0300681	0.328227	0.29269	0.633559	0.329442	0.612415	0.299212	0.0211435	0.305332	0.284189	1	0	0	0
cg04719574	AATTGCCTGTGACTCATACCCAGCCCTGCCTATTGAGAAATCTACTTCCG	F	II	5	169758340			LC	0	XY_NO	A_NO	169758434	-94	LOC257358	NR_026945	NA		TSS200		LOC257358	cg04719574	27.5466	1.34638e-06	0.00230511	0.5197	0.332672	0.0732435	0.0339598	0.193754	0.103082	-0.120511	-0.446457	-0.325946	0	1	0	1
cg26429629	CGGAATTGCCTGTGACTCATACCCAGCCCTGCCTATTGAGAAATCTACTT	R	II	5	169758391			LC	0	XY_NO	A_NO	169758434	-43	LOC257358	NR_026945	NA		TSS200		LOC257358	cg26429629	16.0629	5.85583e-05	0.0139365	0.456591	0.306931	0.0479515	0.0274641	0.149892	0.132085	-0.10194	-0.40864	-0.306699	0	1	0	1
cg09522825	GGCGGGGACCAATACCACGCTGTTTCAGCCCGGCTTTTTCAAATCTCTCG	F	I	5	170108285			HC	0	XY_NO	A_NO	170210722	-102437	GABRP	AK300303	NA	DMR	Body;Body;Body		KCNIP1;KCNIP1;KCNIP1	cg09522825	9.99715	0.000890647	0.0470129	0.202405	0.136864	0.623825	0.0929001	0.401252	0.158601	0.222572	0.421419	0.198847	1	0	0	0
cg06451739	CGGGCTGAAACAGCGTGGTATTGGTCCCCGCCTCCCCAGTCGCGCCCCAG	F	I	5	170108303			HC	0	XY_NO	A_NO	170210722	-102419	GABRP	AK300303	NA		Body;Body;Body		KCNIP1;KCNIP1;KCNIP1	cg06451739	9.52879	0.00113531	0.0496758	0.131598	0.175034	0.633568	0.0970296	0.348571	0.207763	0.284996	0.50197	0.216973	1	0	0	0
cg26113233	CTGTCCTGTGGCCTCAGATGCTTTTCTTGAGAGGCAGTGTGATGTGGTCG	F	II	5	174673622			LC	0	XY_NO	A_NO	174870101	196480	DRD1	CCDS4393	TRUE	DMR				cg26113233	12.0444	0.000327778	0.033235	0.844647	0.0904015	0.335895	0.178227	0.680949	0.196733	-0.345054	-0.508752	-0.163699	0	1	0	0
cg14621323	CGGCCAGCCAGGCCGCCCACTGGTAGCGCGGGCCAAATAAACTGTGACCT	R	I	5	176827161			HC	0	XY_NO	A_NO	176827636	476	PFN3	NM_001029886	NA		1stExon;3'UTR	Island	PFN3;PFN3	cg14621323	10.5507	0.000673273	0.0438785	0.303881	0.356597	0.605044	0.106757	0.47141	0.087152	0.133634	0.301163	0.167529	1	0	0	0
cg05671636	ATTTACTGTGGACAGATGGCAGTTGGCATGGCGGAGGGGCCTCCTCCTCG	F	II	5	179401436			IC	0	XY_NO	A_NO	179442396	40961	MIR340	NR_029885	NA		Body		RNF130	cg05671636	11.0133	0.000535872	0.0407882	0.310767	0.335775	0.495677	0.128481	0.624993	0.0779252	-0.129316	0.18491	0.314226	0	0	1	0
cg13944838	CGCGAGAGATGGAGCTGCCCACGGTGTTGGTGACGCCCACGGTGAGAGCG	R	I	5	179740914			HC	0	XY_NO	A_NO	179719070	-21843	MAPK9	NM_139069	NA		Body	Island	GFPT2	cg13944838	9.72432	0.0010252	0.0487766	0.364748	0.123669	0.74771	0.221119	0.615837	0.182969	0.131873	0.382962	0.251089	1	0	0	0
cg23248424	CGCTCAACAGCCTTTTCGGTTGATTCTTACATTCAAGGTGTGTTACTATT	F	II	5	179741104			HC	0	XY_NO	A_NO	179719070	-22033	MAPK9	NM_139069	NA		Body	Island	GFPT2	cg23248424	14.3773	0.00011656	0.0202762	0.258373	0.193206	0.831647	0.181714	0.754701	0.220512	0.0769461	0.573275	0.496329	1	0	1	0
cg02891314	CGGTTGATTCTTACATTCAAGGTGTGTTACTATTTGTGGCAAGCATCTTT	F	II	5	179741120			HC	12	XY_NO	A_NO	179719070	-22049	MAPK9	NM_139069	NA		Body	Island	GFPT2	cg02891314	15.2205	8.21403e-05	0.0167237	0.19668	0.189768	0.784297	0.218949	0.660595	0.251929	0.123702	0.587617	0.463915	1	0	1	0
cg25609749	TAGAGTCAGATGGCCAAGGTCCTCCCTGGAGGAAGCTGGGCCAGTTACCG	F	II	6	3743352	rs74382112	rs74382112	IC	0	XY_NO	A_NO	3752245	8894	PXDC1	NM_183373	TRUE		Body		C6orf145	cg25609749	14.3845	0.000116209	0.0202737	0.60368	0.249674	0.0689572	0.0414935	0.27641	0.161162	-0.207452	-0.534723	-0.32727	0	1	0	1
cg19772161	TTCCTCTTTCTTCCTTCTGTTTTGCTTTTCTTTGCCAAGCCCAAACCCCG	F	II	6	3746570			IC	0	XY_NO	A_NO	3752245	5676	PXDC1	NM_183373	TRUE		Body		C6orf145	cg19772161	11.1846	0.000493053	0.0395906	0.658596	0.180486	0.354844	0.0996139	0.479015	0.0704093	-0.124171	-0.303751	-0.17958	0	1	0	0
cg05411199	TTTCTTCACTCTTTTGAGCCACTCCTGCGTGTCCACACAGCTTGTGACCG	R	II	6	3749715			IC	9	XY_NO	A_NO	3752245	2531	PXDC1	NM_183373	NA		Body	N_Shore	C6orf145	cg05411199	11.8581	0.000357618	0.0345974	0.733722	0.105255	0.342248	0.131343	0.669695	0.109427	-0.327446	-0.391473	-0.0640272	0	1	0	0
cg13226839	CGGCAGGGCAAAGCAGGCCTGCCAGCCCAGTGCCTCTGATCTTCCCAGGC	F	II	6	5139427			LC	50	XY_NO	A_NO	5148555	9129	MIR3691	NR_037462	NA		3'UTR;Body	S_Shelf	LYRM4;LYRM4	cg13226839	10.07	0.000858095	0.0466225	0.518072	0.36871	0.937592	0.0457729	0.836024	0.159565	0.101568	0.41952	0.317953	1	0	1	0
cg23069046	TTTCTTTGCTTGTGGCAGAAGACAGACTGCATGCAGGCCATCTGCACACG	R	II	6	6543402	rs6920276		LC	50	XY_NO	A_NO	6588933	-45531	LY86	NM_004271	NA	RDMR	Body	N_Shelf	LOC285780	cg23069046	15.481	7.38914e-05	0.0158826	0.382726	0.324965	0.588919	0.258029	0.754799	0.18062	-0.165879	0.206194	0.372073	0	0	1	0
cg19917989	TCCCTGTTCCATCACGGGCAGTGACATTCAATCCCTTCCAGGAAGCAACG	F	II	6	14925093			LC	0	XY_NO	A_NO	15245733	-320640	JARID2	AK302624	TRUE					cg19917989	10.1802	0.000811282	0.0458698	0.302184	0.26154	0.365824	0.10948	0.710333	0.131273	-0.344509	0.0636403	0.408149	0	0	1	0
cg01691194	ATCATTCATTTTCAAAATCCGCTTCACTGGTGGCTGAGGAGTGGGGGTCG	R	I	6	17886124			LC	0	XY_NO	A_NO	17837320	-48803	KIF13A	BC023613	TRUE		Body;Body;Body;Body		KIF13A;KIF13A;KIF13A;KIF13A	cg01691194	9.75462	0.00100922	0.048641	0.802232	0.0907211	0.302728	0.152211	0.668083	0.170374	-0.365356	-0.499505	-0.134149	0	1	0	0
cg02832512	CGCAAAAGGAATGGGAAAGGCTGTGCAATACTGTATGAGGCTGACCTTAC	R	II	6	22113516			LC	0	XY_NO	A_NO	22146882	-33366	LINC00340	AK094718	TRUE		Body		FLJ22536	cg02832512	11.124	0.000507752	0.0401097	0.888139	0.0331056	0.447588	0.189336	0.729724	0.129392	-0.282136	-0.440552	-0.158415	0	1	0	0
cg03876548	CGGAAAAGTTGTGCCTGAGTACATGAGACAGCATAGAGACAAGTTTTCTC	R	II	6	29893605		rs13214629,rs75482127,rs78027266,rs78163758,rs78554885,rs9259819,rs9259820	ICshore	0	XY_NO	A_YES	29893427	-177	HCG4B	NR_001317	NA		TSS200	N_Shore	HCG4P6	cg03876548	31.1924	5.15096e-07	0.00229285	0.328329	0.334225	0.715856	0.248789	0.801589	0.174103	-0.0857327	0.387527	0.47326	1	0	1	0
cg11946459	CGGGCCCAAGGCTGCTGCCGGTGTCAAAGGGAACCACTCATCAGTATTCG	F	I	6	29911558		rs17179480,rs29028728,rs29028758,rs41542314,rs41542417,rs41552613,rs41563113,rs75842483,rs77467746,rs79421408,rs79991253	HC	0	XY_NO	A_NO	29911212	-345	AK097625	AK097625	NA		Body	S_Shore	HLA-A	cg11946459	10.9932	0.000541171	0.0409678	0.84668	0.16208	0.449839	0.133396	0.594284	0.198184	-0.144445	-0.396841	-0.252396	0	1	0	0
cg07523043	CGGTCACGTGTTAAACTGCCAATCTGCCCGGGTGACCAACCAGGTTAAAC	F	II	6	30175299		rs55957413	LC	0	XY_NO	A_NO	30172541	-2757	TRIM26	U09825	TRUE		5'UTR		TRIM26	cg07523043	11.5345	0.000416786	0.0371566	0.486986	0.285905	0.797341	0.114648	0.76144	0.0676341	0.0359007	0.310355	0.274454	1	0	0	0
cg11288144	CTCTGTACTTTATTTTCTACTCTGAAAATGACTTATTTTATTTGCTCTCG	R	II	6	30649909			LC	49	XY_NO	A_NO	30655092	5184	PPP1R18	NM_001134870	NA		Body;Body		KIAA1949;KIAA1949	cg11288144	14.1961	0.00012586	0.0210319	0.606547	0.349075	0.0723814	0.0800705	0.293739	0.147055	-0.221358	-0.534166	-0.312808	0	1	0	1
cg07474957	GGGCTGAGGGTAGGTTCCCAAGAACCATGGCTTAGAGGTGGGAGCTTACG	R	II	6	30650844			LC	0	XY_NO	A_NO	30655092	4249	PPP1R18	NM_001134870	NA		Body;Body	N_Shelf	KIAA1949;KIAA1949	cg07474957	12.3395	0.000285942	0.0313688	0.674701	0.379148	0.329966	0.154709	0.663096	0.0735591	-0.333131	-0.344735	-0.0116041	0	1	0	0
cg24967096	CGGAGGTAGCCCCCCAGAACCAAGATCTCCTCGGCAGTTGGGTACCGCTT	F	II	6	30652237			IC	0	XY_NO	A_NO	30655092	2856	PPP1R18	NM_001134870	NA	RDMR	Body;1stExon	N_Shelf	KIAA1949;KIAA1949	cg24967096	15.8728	6.31457e-05	0.0145657	0.396906	0.23312	0.0916126	0.0760864	0.299424	0.110048	-0.207811	-0.305294	-0.0974821	0	1	0	0
cg05098566	CGGTACCCAACTGCCGAGGAGATCTTGGTTCTGGGGGGCTACCTCCGTCT	R	II	6	30652282			IC	0	XY_NO	A_NO	30655092	2811	PPP1R18	NM_001134870	NA	RDMR	Body;1stExon	N_Shelf	KIAA1949;KIAA1949	cg05098566	14.1005	0.000131091	0.0215365	0.697766	0.371566	0.182819	0.219833	0.677055	0.121796	-0.494236	-0.514947	-0.0207108	0	1	0	0
cg18427856	CGGGGGCTCAGGGCAGGCCTCTGAGAGCCCTGCAGAACTGCTGCTCTGTG	R	II	6	30652647			LC	0	XY_NO	A_NO	30655092	2446	PPP1R18	NM_001134870	NA		Body;1stExon	N_Shore	KIAA1949;KIAA1949	cg18427856	11.2003	0.000489334	0.0394472	0.659728	0.359038	0.217614	0.18581	0.605056	0.11078	-0.387443	-0.442115	-0.0546719	0	1	0	0
cg01413582	CGGGAGATTCCAGAAGCTTCTCTGCTGACTCTGGAGGTTCTGGTTTCTGA	F	II	6	30652688		rs2213944	LC	0	XY_NO	A_NO	30655092	2405	PPP1R18	NM_001134870	NA		Body;1stExon	N_Shore	KIAA1949;KIAA1949	cg01413582	10.9414	0.000555047	0.0413896	0.565959	0.325085	0.122244	0.131274	0.398871	0.136757	-0.276627	-0.443715	-0.167088	0	1	0	0
cg11414821	GGTTCTGGTTTCTGAGTTTGAGCCTCTATGTCCCTGGGTGTCCATTCTCG	R	II	6	30652771		rs2213944	LC	0	XY_NO	A_NO	30655092	2322	PPP1R18	NM_001134870	NA	RDMR	Body;1stExon	N_Shore	KIAA1949;KIAA1949	cg11414821	16.0108	5.97786e-05	0.0141069	0.502406	0.292311	0.0867476	0.0991407	0.298921	0.127552	-0.212173	-0.415659	-0.203485	0	1	0	0
cg12036303	CGGACAGCTCTGCAGTCTCTTTTGGAGCTACCCCTGGAACTGGCCACTCT	F	II	6	30652907		rs55941842	LC	0	XY_NO	A_NO	30655092	2186	PPP1R18	NM_001134870	NA	RDMR	Body;1stExon	N_Shore	KIAA1949;KIAA1949	cg12036303	12.1692	0.000309324	0.0324325	0.728177	0.314447	0.202246	0.192566	0.546137	0.129476	-0.343891	-0.525931	-0.18204	0	1	0	0
cg06422467	TAGGATGACGGTGGCCTGAGGCCCAGACACTCTAGGGAATCCGTGAGACG	F	II	6	30720484			LC	0	XY_NO	A_NO	30712326	-8157	IER3	NM_003897	TRUE					cg06422467	16.7225	4.52625e-05	0.0120246	0.439519	0.159978	0.0726012	0.0545826	0.292711	0.18247	-0.22011	-0.366918	-0.146807	0	1	0	0
cg16137928	CGGATTCCCTAGAGTGTCTGGGCCTCAGGCCACCGTCATCCTAGCTCCTG	F	II	6	30720491		rs34961063	LC	0	XY_NO	A_NO	30712326	-8164	IER3	NM_003897	TRUE					cg16137928	18.7188	2.15292e-05	0.00772059	0.625616	0.149335	0.0941757	0.0659702	0.343279	0.197403	-0.249103	-0.53144	-0.282337	0	1	0	0
cg20873416	TCACAGGCAGGAGTTGGAAAATTGAGGCCTGATGCAAGCTCTAAGATCCG	F	II	6	30737068			LC	0	XY_NO	A_NO	30712326	-24741	IER3	NM_003897	TRUE					cg20873416	13.779	0.000150507	0.022925	0.69023	0.376572	0.364004	0.17056	0.629588	0.221065	-0.265584	-0.326226	-0.0606425	0	1	0	0
cg10784519	AGAGATTGCAGATCAGGAAGGGCCTTTGGAAACCACAGCTTCCACTTCCG	R	II	6	30737231		rs78311076	LC	0	XY_NO	A_NO	30712326	-24904	IER3	NM_003897	TRUE					cg10784519	15.1904	8.31551e-05	0.0168204	0.48593	0.295356	0.108185	0.0565939	0.324949	0.18288	-0.216764	-0.377745	-0.160981	0	1	0	0
cg15947697	TTATTGTTTTCCTGTCTTCTACAGCAGAATTGGATATTCCCAAACAATCG	R	II	6	31146583	rs9380220		LC	0	XY_NO	A_NO	31145675	-907	PSORS1C3	NR_026816	NA		TSS1500	N_Shore	PSORS1C3	cg15947697	27.8584	1.2358e-06	0.00229285	0.296244	0.41937	0.595887	0.242001	0.605919	0.280836	-0.010031	0.299643	0.309674	0	0	1	0
cg17096289	TCAAGGGAGGGCGATATTCCAGTGCTGATCCCATTTTCCTCCCCTCCTCG	R	I	6	31238788		rs17884428,rs76179476,rs78035003,rs9264652	HC	0	XY_NO	A_YES	31239122	335	HLA-C	D64149	NA		Body	N_Shore	HLA-C	cg17096289	11.9261	0.000346403	0.0340232	0.737288	0.17447	0.425067	0.203039	0.753268	0.156053	-0.328201	-0.312221	0.0159798	0	1	0	0
cg16167809	CGGCATCGCCTCCCATCAGCACCTTCTGTCCTGGTCCCAGGCCCAGGGCT	F	II	6	31556255			LC	0	XY_NO	A_NO	31555417	838	LST1	DQ099382	NA		Body;Body;Body;Body;Body;Body;Body;Body		LST1;LST1;LST1;LST1;LST1;LST1;LST1;LST1	cg16167809	14.5359	0.000109039	0.019588	0.811065	0.101444	0.396019	0.182838	0.789933	0.0815816	-0.393914	-0.415046	-0.0211324	0	1	0	0
cg21036007	CGCTGGGGAGTCATTTCCAGCATCACCAGGATCTGGAAAGTCCAGTCACC	F	II	6	32629809	rs701564,rs78854068,rs79713081	rs1049130,rs1049133,rs74577791,rs75156092,rs75688764,rs76605345,rs76620513,rs79544603,rs79862994,rs9273946,rs9273947,rs9273948,rs9273949,rs9273950,rs9273951,rs9273952,rs9273953,rs9273954,rs9273955,rs9273956,rs9273957,rs9273958,rs9273961,rs9273962,rs9273963,rs9273964	IC	0	XY_NO	A_YES	32632850	3042	HLA-DQB1	BC150556	NA		Body	N_Shelf	HLA-DQB1	cg21036007	12.1994	0.000305024	0.032168	0.305819	0.237221	0.630669	0.218674	0.581545	0.299302	0.0491244	0.32485	0.275726	1	0	0	0
cg08998192	CGGCCTGGAGAGCTTCAGCAGCCTCCACATCAAGACTTTGTTGTTCACCT	F	II	6	32805570			LC	0	XY_NO	A_NO	32806040	471	TAP2	AK222823	NA		Body;Body	N_Shore	TAP2;TAP2	cg08998192	9.49733	0.0011542	0.0498882	0.622292	0.0701241	0.254899	0.0864891	0.557228	0.163152	-0.302328	-0.367393	-0.0650649	0	1	0	0
cg11706729	GCAGACTTCCTGGAGTACAAACACAGGATTTGTAATTCCTTACTGTAACG	F	II	6	32813154		rs8842	LC	0	XY_NO	A_NO	32812711	-442	PSMB8	NM_004159	NA		TSS1500;TSS1500;3'UTR	S_Shore	PSMB8;PSMB8;TAP1	cg11706729	12.9424	0.000217504	0.0275089	0.584418	0.394845	0.189497	0.122633	0.494616	0.145888	-0.305119	-0.394922	-0.0898023	0	1	0	0
cg19136673	CGCAGGTCTGAGAAGGCTTTCATTCTGGAGCATCTGCAGGAGCCTGCACC	F	II	6	32813337			LC	0	XY_NO	A_NO	32812711	-625	PSMB8	NM_004159	NA		TSS1500;3'UTR	S_Shore	PSMB8;TAP1	cg19136673	15.5973	7.05059e-05	0.0154875	0.661564	0.3733	0.339436	0.142989	0.63612	0.100095	-0.296684	-0.322128	-0.0254445	0	1	0	0
cg07156249	CGGCCTGGTAAGAAAGACACAGTGAAACCACTTATAATTTGGGAAATCTC	F	II	6	32822911			IC	0	XY_NO	A_NO	32821937	974	PSMB9	NM_002800	NA		Body;Body;TSS1500	S_Shore	PSMB9;PSMB9;TAP1	cg07156249	10.3444	0.000746602	0.0450933	0.629499	0.336793	0.143658	0.12373	0.398546	0.16528	-0.254888	-0.485842	-0.230953	0	1	0	0
cg22037249	CGACAAAATGTCAGTTTGAATATGCAAGTGGTCAAAGCTAGAGAATGAAT	F	II	6	33037690	rs66799959		LC	0	XY_NO	A_NO	33041369	3680	HLA-DPA1	AK292709	NA		Body		HLA-DPA1	cg22037249	11.6039	0.000403248	0.0365485	0.260039	0.370098	0.432615	0.300064	0.674638	0.273193	-0.242022	0.172577	0.414599	0	0	1	0
cg04049719	TTAAACCACCTCTTAACTATCATGTTCTCTCATTATACCCTGAGATCTCG	F	II	6	33039804	rs9277342	rs35769133,rs36043556	LC	0	XY_NO	A_NO	33041369	1566	HLA-DPA1	AK292709	NA		Body		HLA-DPA1	cg04049719	21.7454	7.64839e-06	0.00442741	0.127684	0.259005	0.266589	0.226365	0.59444	0.232124	-0.327851	0.138905	0.466756	0	0	1	0
cg12865025	CGAGGAAGTATTTGTCTAATTATCTATGGCAGGTAAATGACAAGGAGAAA	F	II	6	33042551	rs9296073	rs9296074	LC	50	XY_NO	A_NO	33041453	-1097	HLA-DPA1	NM_033554	NA		TSS1500;TSS1500		HLA-DPB1;HLA-DPA1	cg12865025	21.9326	7.19757e-06	0.00430874	0.396679	0.49796	0.800441	0.222844	0.84639	0.156016	-0.0459492	0.403761	0.449711	1	0	1	0
cg01991743	ACAGTCTGATTCTGCCCGGAGTAAGACATTGACGGGAGCTGGGGGCTTCG	R	II	6	33053608	rs11551421,rs79566226	rs79430336,rs9276	LC	0	XY_NO	A_NO	33048554	-5053	HLA-DPA1	NM_001242524	NA		Body		HLA-DPB1	cg01991743	25.615	2.32685e-06	0.0026122	0.467036	0.47034	0.960612	0.0330107	0.924238	0.144774	0.0363741	0.493577	0.457203	1	0	1	0
cg26500914	CGGGAAAACCGGAGTTTGGCCATGAGTCGGCTGGATGAGGTCATCTCCAA	R	I	6	33288323		rs61737694	IC	0	XY_NO	A_NO	33289750	1428	DAXX	HQ436529	TRUE		Body;Body;Body;Body	N_Shore	DAXX;DAXX;DAXX;DAXX	cg26500914	11.2223	0.000484144	0.0393322	0.810977	0.0609872	0.489934	0.0976137	0.522583	0.0851172	-0.0326483	-0.321042	-0.288394	0	1	0	0
cg09597022	TCTTCCCACGTAGGCGTTGACCCTGCACTATCAGATCCTGTGTTGGCCCG	F	I	6	33288332			IC	0	XY_NO	A_NO	33289750	1419	DAXX	HQ436529	TRUE		Body;Body;Body;Body	N_Shore	DAXX;DAXX;DAXX;DAXX	cg09597022	11.0512	0.000526062	0.0405327	0.945682	0.0329837	0.585872	0.172742	0.685293	0.207959	-0.0994216	-0.35981	-0.260388	0	1	0	0
cg18257103	CCAGGGCCTTGGGGTGATGGGCCCTTGGTGCCCAGGTCCTGACATCTACG	F	II	6	33714907	rs16869459	rs16869459	LC	0	XY_NO	A_NO	33714761	-145	IP6K3	NM_001142883	NA		TSS200;TSS200		IP6K3;IP6K3	cg18257103	11.3018	0.000465923	0.0386878	0.335692	0.249302	0.680173	0.102857	0.531978	0.178958	0.148195	0.344481	0.196286	1	0	0	0
cg12332674	CGAGGGTGGCGTCACAGCAGGATTTCCGCCTTCTGCATTGCACTGCACAG	R	I	6	34252820		rs13211845	LC	0	XY_NO	A_NO	34253795	976	DQ591995	DQ591995	TRUE					cg12332674	13.5019	0.000169791	0.024471	0.588054	0.311056	0.160799	0.0654214	0.379428	0.08245	-0.21863	-0.427256	-0.208626	0	1	0	0
cg23801885	GTGGGCTGAGCATTGAACTTCTTCTGTTTTACGCTCCCCTCATAACTGCG	R	II	6	34458902			IC	48	XY_NO	A_NO	34482648	-23746	PACSIN1	NM_001199583	TRUE		5'UTR		PACSIN1	cg23801885	11.5319	0.000417289	0.0371639	0.654569	0.188374	0.300663	0.10745	0.516851	0.134983	-0.216188	-0.353906	-0.137718	0	1	0	0
cg03097134	AGCCCATTATCCTGAGCGGCTGAGTCAGTGAATGCTGGCAGCTGCTACCG	R	II	6	37598264	rs6935770		LC	38	XY_NO	A_NO	37615099	16836	MDGA1	AX746568	TRUE					cg03097134	19.6425	1.55276e-05	0.0063889	0.877625	0.0494852	0.240755	0.131428	0.570133	0.201581	-0.329378	-0.636869	-0.307492	0	1	0	1
cg11599864	CGGGTCGTGGAATGTCTATCACGTGCTCACCACAGACAGCATCTCTTCCC	R	I	6	38145464			IC	0	XY_NO	A_NO	38147073	-1609	AX747659	AX747659	TRUE		Body;Body;Body		BTBD9;BTBD9;BTBD9	cg11599864	10.344	0.000746785	0.0450933	0.403487	0.427085	0.888163	0.0660229	0.857316	0.0745034	0.0308475	0.484676	0.453829	1	0	1	0
cg03874231	CGGGCCCTGCTCCTGCTGTGGTACGGAAACACCTGACCCCACGCACAGCG	F	II	6	39158171	rs2815096	rs2815096	IC	0	XY_NO	A_NO	39197250	39080	KCNK5	NM_003740	TRUE		3'UTR		KCNK5	cg03874231	22.7345	5.56931e-06	0.00386529	0.604469	0.459648	0.93816	0.0234072	0.93581	0.0134358	0.00234941	0.333691	0.331341	1	0	1	0
cg27351239	AAATGCTAACATGGGAGCCCAGGAGCTGGCAGGGGCCTGGCCTTCAACCG	F	II	6	39792293			LC	0	XY_NO	A_NO	39816341	-24048	DAAM2	BC078153	TRUE		5'UTR		DAAM2	cg27351239	10.2198	0.00079514	0.0457704	0.376407	0.328733	0.746551	0.112117	0.478741	0.161202	0.26781	0.370144	0.102334	1	0	0	0
cg06112171	TTTTCCTTTCAAATGATGACCACAGCCCACTCTGGATGCCAAATCTGTCG	R	II	6	40324498			LC	0	XY_NO	A_NO	40323744	-753	FLJ41649	NR_038887	NA					cg06112171	15.1147	8.57737e-05	0.0171258	0.854608	0.0698883	0.232876	0.132117	0.529425	0.209013	-0.296549	-0.621732	-0.325183	0	1	0	1
cg06196379	CGGGGCTGAGCAGGGCAGGATGAAGCAACATGTTCTCACAAAAACCCTGA	R	II	6	41254885			LC	0	XY_NO	A_NO	41254456	-428	TREM1	NM_001242590	NA		TSS1500		TREM1	cg06196379	10.5917	0.000659646	0.0436463	0.569926	0.127093	0.187743	0.115737	0.59229	0.151243	-0.404547	-0.382183	0.0223644	0	1	0	0
cg07588430	TTAAATCCTGTGTATTTTTCCGACTCGCTTGCTAATCCACGAGGGAGGCG	F	I	6	41561444			IC	0	XY_NO	A_NO	41566451	-5007	MIR4641	NR_039784	NA		Body;Body;Body	Island	FOXP4;FOXP4;FOXP4	cg07588430	10.8828	0.000571239	0.041807	0.551246	0.360942	0.942512	0.14076	0.829428	0.0984763	0.113084	0.391266	0.278182	1	0	0	0
cg01520588	GGAGGGGTGCAGCACTGAGGTCTGGGGTTCGGGAGGGGGCCCTATACGCG	R	II	6	41604603			HC	0	XY_NO	A_NO	41606194	-1591	MDFI	NM_005586	NA			Island		cg01520588	9.64684	0.00106737	0.0491463	0.275868	0.292989	0.674225	0.1725	0.536939	0.106287	0.137286	0.398357	0.261071	1	0	0	0
cg11171825	GCTTCCATGGTGAGTCATACACACCATGACTCAGCTGTTGAGCTTGATCG	F	II	6	42939029			LC	0	XY_NO	A_NO	42946980	7952	PEX6	AB051078	TRUE		Body		PEX6	cg11171825	21.6537	7.88076e-06	0.00449188	0.674235	0.320226	0.144386	0.0639959	0.444584	0.188568	-0.300198	-0.529849	-0.229651	0	1	0	0
cg03354616	CTGCCAATTTCCACCTACACCATTCTTTGCCTTGCTTACTGTGTCCTTCG	R	II	6	80838251			LC	0	XY_NO	A_NO	80816343	21908	BCKDHB	NM_183050	TRUE		Body;Body		BCKDHB;BCKDHB	cg03354616	14.6019	0.000106065	0.0192473	0.933716	0.0869487	0.265192	0.15545	0.610115	0.22771	-0.344923	-0.668524	-0.323601	0	1	0	1
cg06516476	CGCACCAGGGCTTCTGGCTTTATTGACTGGGTATATGGTGGCATCCTGGG	F	II	6	86174584		rs75671345	LC	50	XY_NO	A_NO	86159301	15283	NT5E	BC015940	TRUE		Body		NT5E	cg06516476	20.2843	1.2446e-05	0.00562729	0.794854	0.0610584	0.300187	0.124872	0.518488	0.115048	-0.218301	-0.494667	-0.276367	0	1	0	0
cg03301058	CGCCCACGGAAGGTCAAGAAGAGGCCACCATATTTCTGGTAGCTCTTGGG	R	II	6	90007856	rs77482521	rs78997704	IC	0	XY_NO	A_NO	90024966	17111	GABRR2	NM_002043	TRUE	DMR	Body		GABRR2	cg03301058	12.9828	0.000213607	0.0272869	0.780102	0.291392	0.17665	0.138174	0.684701	0.27401	-0.508051	-0.603452	-0.0954015	0	1	0	0
cg03795776	TCCCAGGGGCAGCAGCTGCTGATGCAAGCTGAAAATAGATCCAGCGTACG	F	II	6	90687632			LC	0	XY_NO	A_NO	90711224	23593	7SK	.	TRUE		Body;Body		BACH2;BACH2	cg03795776	13.5884	0.000163495	0.0239012	0.435522	0.314011	0.885594	0.0727402	0.78882	0.102859	0.0967739	0.450072	0.353298	1	0	1	0
cg26978379	CGGAAGTTTCAGGCTCCTAGGAGGAACTCTCAGGCCTGGCTGTGCTGGCC	F	II	6	90714949	rs74490142		LC	0	XY_NO	A_NO	90711224	-3724	7SK	.	TRUE		Body;Body		BACH2;BACH2	cg26978379	20.9297	1.00094e-05	0.00502964	0.565103	0.297386	0.877455	0.0453395	0.873117	0.0239656	0.00433839	0.312352	0.308014	1	0	1	0
cg14426428	GATTTCTTGCTCGCTAGCACTTCCCCAGGATTTACAGATGGTAACATTCG	F	II	6	106961936			LC	0	XY_NO	A_NO	106959304	2632	AIM1	NM_001624	NA		Body	S_Shore	AIM1	cg14426428	10.6864	0.000629335	0.0430718	0.588643	0.249076	0.212695	0.205435	0.813205	0.16293	-0.60051	-0.375948	0.224562	0	1	0	0
cg20596647	GTGCCTCTGAACCCATGGACACTGGACAGGGCAGTTCCTATGTGCAGACG	F	II	6	112163498	rs78713217		LC	0	XY_NO	A_NO	112194654	31157	FYN	NM_002037	TRUE		5'UTR		FYN	cg20596647	10.0366	0.000872853	0.0467658	0.545288	0.277655	0.1378	0.0478782	0.350994	0.177426	-0.213194	-0.407488	-0.194294	0	1	0	0
cg02686793	AAGTGGAGTGACAAGCCTCATCCATGAGTAAATGCAACACGTGGCAGACG	R	II	6	112340333			LC	0	XY_NO	A_NO	112375277	-34944	WISP3	BC012028	TRUE					cg02686793	10.5586	0.000670627	0.0438118	0.533267	0.29697	0.895994	0.0925807	0.673468	0.168496	0.222526	0.362726	0.140201	1	0	0	0
cg26552650	CGCCCGTCATCTCAAGTTTTTGAAATAGGGGCAGCCATCAAGAAAGTTGC	F	II	6	113682475			LC	0	XY_NO	A_NO	114178526	-496051	MARCKS	NM_002356	TRUE					cg26552650	9.9258	0.00092386	0.0472297	0.937776	0.0396209	0.540602	0.171586	0.797002	0.141531	-0.2564	-0.397174	-0.140774	0	1	0	0
cg05469819	GTCACAGGAGGATTGGTTAAGGTCACTCCATGAGTCAGTAACTTTGCTCG	R	II	6	122115942		rs79152263,rs9490345	LC	50	XY_NO	A_NO	121767993	347949	GJA1	CCDS5123	TRUE					cg05469819	11.9617	0.000340669	0.0337987	0.910051	0.0469475	0.441411	0.16841	0.777934	0.163696	-0.336523	-0.46864	-0.132117	0	1	0	0
cg07371413	CGGAGACCAAGAGGGCTAGATTCACAGGGAATCTCCACCATTGTCCTGGA	R	II	6	128977386		rs75461049	LC	0	XY_NO	A_NO	128841869	-135516	PTPRK	Z70660	TRUE					cg07371413	11.9896	0.000336262	0.0336439	0.748508	0.0471257	0.31235	0.15527	0.623339	0.129868	-0.310989	-0.436158	-0.125169	0	1	0	0
cg01200344	AAGTTCCCCCAGTCACATGAGTTTACCAGGGAGGATCAGATCAAGAATCG	F	II	6	134943753			LC	0	XY_NO	A_NO	134943842	90	DQ591448	DQ591448	TRUE					cg01200344	9.51001	0.00114654	0.0498125	0.508897	0.294858	0.811084	0.126661	0.676483	0.163003	0.134601	0.302187	0.167586	1	0	0	0
cg19350115	TACAGCTCTGAGATGTATTAGTCATAATGAGTCAAGAGGTCTTAGCTTCG	F	II	6	136043961			LC	0	XY_NO	A_NO	136172833	-128872	PDE7B	NM_018945	TRUE					cg19350115	13.3629	0.000180469	0.0251883	0.949837	0.0128374	0.447811	0.226493	0.824127	0.150977	-0.376316	-0.502027	-0.125711	0	1	0	0
cg06135425	GCACAGAACATATAGGTATGCTGGTCACTTTTAAGAACTTCACCACAACG	F	II	6	136316734			LC	0	XY_NO	A_NO	136359173	-42439	PDE7B	AB384352	TRUE		Body		PDE7B	cg06135425	16.914	4.20515e-05	0.011543	0.825531	0.106516	0.116821	0.0997602	0.457339	0.224559	-0.340518	-0.70871	-0.368192	0	1	0	1
cg26366554	CGGTCTCAAAAGAAAAAAAAAATTGTAGATGACTAATGAGAAAGAATGCA	R	II	6	138610113			LC	21	XY_NO	A_NO	138539626	-70486	PBOV1	NM_021635	NA		Body	N_Shelf	KIAA1244	cg26366554	13.6522	0.000159019	0.0235927	0.957604	0.0175902	0.609116	0.176127	0.911828	0.0506844	-0.302712	-0.348488	-0.0457757	0	1	0	0
cg13306815	CGGTGATTCAGTGTGTGGCATTTAACAATGTGAGTCAGAATTAAATGAAT	F	II	6	140364611			LC	50	XY_NO	A_NO	140297466	67145	BC038188	BC038188	TRUE					cg13306815	9.67337	0.00105272	0.0490248	0.888868	0.0643101	0.533845	0.162965	0.763137	0.0855322	-0.229292	-0.355023	-0.125731	0	1	0	0
cg17341370	CACCTTGAAACCACACCTAAGCAGTTGCAGGTCACTGCGCATAGAAAACG	R	II	6	150068017		rs13214938,rs9767608	LC	0	XY_NO	A_NO	150067687	-329	NUP43	NM_198887	NA	RDMR	TSS1500	S_Shore	NUP43	cg17341370	12.8903	0.000222641	0.0278618	0.549905	0.110053	0.137908	0.0734	0.343433	0.150964	-0.205525	-0.411997	-0.206472	0	1	0	0
cg03126739	CGGGGGGTAGCATTGTAGAACTGCCCTCTGTGAGCCAGTGCCTTGCCTAG	F	II	6	150211725	rs9397060	rs76366104	LC	0	XY_NO	A_NO	150212169	445	RAET1E	NM_001243327	NA		Body		RAET1E	cg03126739	58.0642	2.77629e-09	0.000297496	0.1927	0.422106	0.903053	0.128362	0.718366	0.314535	0.184686	0.710352	0.525666	1	0	1	0
cg24028809	ACTGACTAACTCCTGACACTACCAGGGCTTCAGATTACTCAATTTCCACG	R	II	6	153414101			LC	0	XY_NO	A_NO	153452388	38288	RGS17	NM_012419	TRUE		5'UTR		RGS17	cg24028809	10.015	0.000882557	0.0469105	0.771628	0.248233	0.261914	0.214823	0.616676	0.177901	-0.354762	-0.509714	-0.154952	0	1	0	0
cg09354692	TATTGCCCAATAGGTCATTAAATTTGCTTCATGGGCTTGTTTTTCCTTCG	F	II	6	160122650			LC	50	XY_NO	A_NO	160114352	-8297	SOD2	NM_001024466	TRUE					cg09354692	13.0713	0.000205332	0.0268324	0.84555	0.108084	0.213146	0.180932	0.437462	0.201317	-0.224316	-0.632404	-0.408088	0	1	0	1
cg02070077	AGATTAAACAGGTGCAACCCAGCAGGATACACACGCAGAACTAGACTCCG	F	II	6	168199753			LC	0	XY_NO	A_NO	168197538	-2214	C6orf123	NR_026773	NA			S_Shore		cg02070077	10.4832	0.000696364	0.0442746	0.638885	0.304372	0.964848	0.0180808	0.965289	0.00911419	-0.000441195	0.325964	0.326405	1	0	1	0
cg24939196	CGGTAAACCTCAGCTTTTAAACCAGAGGCTCAGACAATGGTGTGAGTCGC	F	II	6	169588809		rs76387638	LC	0	XY_NO	A_NO	169582834	-5974	AF086258	AF086258	TRUE					cg24939196	11.0857	0.000517307	0.0403311	0.654718	0.286176	0.170113	0.14455	0.542917	0.156089	-0.372804	-0.484605	-0.111801	0	1	0	0
cg20106077	CGCTGTGGTGGGGAACTTGCTGGGTGCTTCGCCTCCTGAATTGGCCATCA	R	II	6	170058205	rs3823463,rs6907814	rs3823463	IC	0	XY_NO	A_NO	170060911	2707	WDR27	AK131435	NA		Body	N_Shore	WDR27	cg20106077	16.1996	5.54866e-05	0.0134977	0.550636	0.502828	0.949287	0.0223688	0.856903	0.198716	0.0923837	0.398651	0.306267	1	0	1	0
cg21205282	CTAATTCCTCTGCAATATTTGTATTTGCTGCCTCCCTCCGACAAAGAGCG	R	II	6	170553133			IC	0	XY_NO	A_NO	170571656	18524	LOC154449	NR_002787	NA					cg21205282	15.6635	6.86568e-05	0.0152635	0.223523	0.364228	0.448304	0.104677	0.546883	0.104116	-0.0985794	0.224781	0.32336	0	0	1	0
cg20479009	CGGCTGTCACCTGGCTGTCACATCACAGCACAACGCATGGCTCCCGCCCC	R	II	6	170574923			IC	48	XY_NO	A_NO	170571656	-3266	LOC154449	NR_002787	NA			N_Shore		cg20479009	12.4859	0.000267387	0.0303438	0.318836	0.383315	0.720537	0.133698	0.788925	0.189625	-0.068388	0.401701	0.470089	1	0	1	0
cg11213091	CGCCAGTGTTTTTAACTTTGGGTTCAAGCAAGTGCAGATGTGTTGAAGGC	R	II	7	195475			IC	0	XY_NO	A_NO	192968	2507	FAM20C	NM_020223	NA		Body	Island	FAM20C	cg11213091	11.6223	0.000399724	0.0364565	0.769183	0.106081	0.362707	0.152681	0.694619	0.115384	-0.331912	-0.406476	-0.0745647	0	1	0	0
cg24504854	CGGCCATCGAGGCCCTGCTGCACGACCTCAGCTCCCAGAGGATCACCAGC	F	II	7	195679		rs61730252	IC	0	XY_NO	A_NO	192968	2711	FAM20C	NM_020223	NA		Body	Island	FAM20C	cg24504854	13.2928	0.000186129	0.0255881	0.848838	0.0324668	0.50072	0.12137	0.804514	0.124657	-0.303794	-0.348118	-0.0443247	0	1	0	0
cg12219715	CGACCCTGGCTGGGTGGGGAGACAGCCATGAGCCTGCTTCTTGTGGTTTT	F	II	7	196130			IC	0	XY_NO	A_NO	192968	3162	FAM20C	NM_020223	TRUE		Body	S_Shore	FAM20C	cg12219715	13.145	0.000198716	0.0263862	0.683198	0.0224867	0.353419	0.135086	0.670669	0.104686	-0.31725	-0.329778	-0.0125287	0	1	0	0
cg16304656	CCCCTGCCCTGGCTGGAAAATCTGAAGTTGATGGAGGTGCTTGGTGTTCG	R	II	7	641337			IC	0	XY_NO	A_NO	641220	-116	PRKAR1B	BC070478	NA		Body;Body;Body;Body;Body;Body	N_Shelf	PRKAR1B;PRKAR1B;PRKAR1B;PRKAR1B;PRKAR1B;PRKAR1B	cg16304656	25.0248	2.76637e-06	0.00278342	0.516425	0.306994	0.0386946	0.0222873	0.234338	0.142936	-0.195644	-0.47773	-0.282087	0	1	0	0
cg11792186	ACTTTAATCCTCCAAAAATCCATGCTGCAATCTGTTCTGACAATCCCACG	R	II	7	2083105			IC	0	XY_NO	A_NO	1980184	-102920	MAD1L1	BC018870	TRUE		Body;Body;Body		MAD1L1;MAD1L1;MAD1L1	cg11792186	10.2769	0.000772467	0.0454459	0.539558	0.338668	0.945453	0.0345423	0.932575	0.0296039	0.012878	0.405896	0.393018	1	0	1	0
cg08210507	CGCAGCCCTTCAGGAGACGGGACTTCTGAATGAGCGAGATTGCAGAGCCA	F	II	7	2109244			IC	0	XY_NO	A_NO	1980184	-129059	MAD1L1	BC018870	NA		Body;Body;Body	S_Shore	MAD1L1;MAD1L1;MAD1L1	cg08210507	11.5441	0.00041488	0.0370592	0.224988	0.397954	0.74845	0.205994	0.650742	0.199682	0.0977077	0.523462	0.425754	1	0	1	0
cg05212460	CGAGGTGCTGCCATCTGGACATCTGTGTCATTTTGATAACGTGTGTGAGA	R	II	7	2149814			IC	0	XY_NO	A_NO	2255643	105830	MAD1L1	U33822	TRUE		Body;Body;Body		MAD1L1;MAD1L1;MAD1L1	cg05212460	13.2927	0.000186138	0.0255881	0.292186	0.24109	0.427464	0.124804	0.645434	0.114199	-0.21797	0.135279	0.353249	0	0	1	0
cg23043143	CGTGGGAGCAGTGACTCACACAGTGACTCACAAAAACCCGCCTGCCCCAG	F	II	7	2612101			IC	0	XY_NO	A_NO	2598631	13470	IQCE	AK309646	TRUE		Body;Body		IQCE;IQCE	cg23043143	15.4993	7.33495e-05	0.0158369	0.753778	0.0268863	0.424205	0.126081	0.674988	0.132768	-0.250783	-0.329572	-0.0787895	0	1	0	0
cg07926598	TTGGGGCTGCCTGCTTTTCCTTTCCCCTGTGTTTTCAACACTGCATCACG	R	II	7	4175200			IC	3	XY_NO	A_NO	4169316	5884	SDK1	NR_027816	TRUE		Body;Body		SDK1;SDK1	cg07926598	10.612	0.00065302	0.0435125	0.531065	0.32245	0.906136	0.0495029	0.919648	0.0252212	-0.0135116	0.375071	0.388583	1	0	1	0
cg27084028	TGGAAGCAAGGTAACTTACGAGGTCCCTCCTCTCCTTCCCCAGCTGCTCG	R	II	7	6836436			IC	0	XY_NO	A_YES	6865925	29490	CCZ1B	AK000993	NA		Body;Body		RSPH10B;RSPH10B2	cg27084028	15.9723	6.06988e-05	0.0142087	0.0911192	0.13605	0.405966	0.230123	0.38833	0.222728	0.017636	0.314847	0.297211	1	0	0	0
cg10275917	CGGCCCTGGGCAGGAGTCATCACTGGTGAATCTGACTGATGGAGTCCCTG	R	II	7	7478820			LC	0	XY_NO	A_NO	7477092	-1727	COL28A1	AJ890452	TRUE		Body		COL28A1	cg10275917	9.97448	0.000901059	0.0470573	0.827142	0.0948364	0.470798	0.138105	0.677141	0.105595	-0.206343	-0.356344	-0.150001	0	1	0	0
cg06936290	CGCCTTCTCGTGGTTAGAGGTGTGAGTCATGCTTCCTGTTAAGCCCAGAG	F	II	7	13889871			LC	0	XY_NO	A_NO	13933766	43896	AK055368	AK055368	TRUE					cg06936290	13.3743	0.000179562	0.0251503	0.664872	0.374104	0.127844	0.126334	0.480406	0.245636	-0.352562	-0.537029	-0.184466	0	1	0	0
cg08595592	CGACCAAGAGTGAAAAGAATATCAGAGAATTAAAAATAGTTCAGTGTGAC	F	II	7	16780162		rs76042702	LC	30	XY_NO	A_NO	16793350	-13188	TSPAN13	NM_014399	TRUE					cg08595592	15.3158	7.90125e-05	0.0164802	0.796068	0.137474	0.271932	0.136287	0.554001	0.0949445	-0.282069	-0.524136	-0.242067	0	1	0	0
cg05337594	TGACCATTGTGTCTGCACTCTAGTCTTTATGCCATGTGGAAAATAGACCG	F	II	7	21081930		rs60583895	LC	0	XY_NO	A_NO	20866916	215014	RPL23P8	NR_026673	TRUE					cg05337594	12.9696	0.000214868	0.0273489	0.641023	0.273949	0.969009	0.0169965	0.960305	0.0443887	0.00870329	0.327986	0.319282	1	0	1	0
cg10070328	AAGTGAAAGCTTAGGGGCATCCAAAGACCCAAGACTGGCAAGGGATGTCG	F	II	7	27475596	rs78867640	rs11768077,rs62454793	LC	0	XY_NO	A_NO	27451782	23814	BC034444	BC034444	TRUE					cg10070328	10.0266	0.000877325	0.0468367	0.665017	0.23833	0.969634	0.0147501	0.968169	0.0111936	0.0014646	0.304617	0.303153	1	0	1	0
cg20440891	AAGCTCACGGGCTGGGGAGCGGCAGAGCCAGGGCCAGACTGCAGGATCCG	F	II	7	28448103			ICshore	0	XY_NO	A_NO	28448994	-891	BC087859	BC087859	TRUE	CDMR	5'UTR	N_Shore	CREB5	cg20440891	10.8794	0.000572177	0.0418152	0.156443	0.170736	0.463853	0.159343	0.470747	0.135954	-0.00689422	0.307409	0.314304	1	0	1	0
cg19249874	CGCCTGTGAGGAGAAGCAGACAGCAGTCTTTGCCTTGCGGGCCCTCTATC	F	II	7	28895537		rs79017130	LC	0	XY_NO	A_NO	28998028	102492	TRIL	NM_014817	NA			S_Shore		cg19249874	14.1992	0.000125693	0.0210231	0.93085	0.0227881	0.562153	0.17558	0.849253	0.0986681	-0.287101	-0.368698	-0.0815971	0	1	0	0
cg26193418	CGGAATGAGCCCTGAACTTGAGTCACAGTGGTGACACATAGTGCATGTGG	F	II	7	33973655			LC	0	XY_NO	A_NO	33944522	29133	BMPER	NM_133468	TRUE		Body		BMPER	cg26193418	11.2812	0.000470575	0.038867	0.778104	0.124992	0.37193	0.134892	0.632931	0.106228	-0.261002	-0.406175	-0.145173	0	1	0	0
cg22132788	CCGCGATGGCTTAGTGGGATGCAGTCGGAGACGCGAACCTCCAGGGTGCG	R	I	7	45002486			HC	0	XY_NO	A_NO	45008985	6500	BC041623	BC041623	TRUE		Body	Island	MYO1G	cg22132788	17.8926	2.9096e-05	0.00912979	0.200849	0.350864	0.531746	0.139046	0.402081	0.16558	0.129666	0.330898	0.201232	1	0	0	0
cg25983901	CGACTGTCATCTGAATCCAGAGTAGAAGAGAGGATTTTTGTTTCTTTGTT	F	II	7	46972700			LC	0	XY_NO	A_NO	46736719	-235980	AK125311	AK125311	TRUE					cg25983901	9.88475	0.000943584	0.0474531	0.672542	0.19472	0.247629	0.132112	0.621661	0.134107	-0.374033	-0.424913	-0.0508806	0	1	0	0
cg07488141	CTGCCTCTAAATTCTGCTCCTCTGTTGCAATACAAAGCCTTTCTCAGCCG	F	II	7	47560215			IC	0	XY_NO	A_NO	47579198	18984	TNS3	BC071791	TRUE		5'UTR		TNS3	cg07488141	14.7948	9.78736e-05	0.0183409	0.815066	0.119732	0.229295	0.149916	0.540525	0.151101	-0.311231	-0.585771	-0.27454	0	1	0	0
cg17871993	CGTGGAGGATTAAGTAGACTACAGGACCCAGAGGTTCAGAAAAAGCATAA	R	II	7	65673056			LC	0	XY_NO	A_NO	65670258	2798	TPST1	NM_003596	NA		5'UTR	S_Shelf	TPST1	cg17871993	9.60527	0.00109077	0.049346	0.580871	0.294523	0.140064	0.117306	0.408382	0.195644	-0.268319	-0.440807	-0.172489	0	1	0	0
cg03000596	GCCCGCCCGCCAGTGTCAGTGGTGTTGGCATCAGCTTGGGCAGGTGTGCG	R	II	7	73624373			IC	0	XY_NO	A_NO	73624086	287	LAT2	NM_032464	TRUE		5'UTR;5'UTR;5'UTR;1stExon;1stExon;1stExon		LAT2;LAT2;LAT2;LAT2;LAT2;LAT2	cg03000596	12.1783	0.000308024	0.0323595	0.489445	0.309933	0.117162	0.0847261	0.362533	0.224677	-0.245371	-0.372283	-0.126912	0	1	0	0
cg25444339	CGGTAGCTTGTGAAAGCAGTTGAGCCTGTTACTGTTGGCTCCAAACCAGC	R	II	7	75194698			LC	0	XY_NO	A_NO	75157452	-37245	PMS2P3	NR_028059	TRUE		Body		HIP1	cg25444339	20.3375	1.22222e-05	0.0055613	0.68408	0.13185	0.115114	0.073446	0.353044	0.157527	-0.237929	-0.568965	-0.331036	0	1	0	1
cg24142117	GTAGAGCCAGGAAACCATGTGGAGGCCCATCTTCAAATCAGGGCTAGACG	R	II	7	77753628		rs60286623,rs76736082,rs77205774	LC	0	XY_NO	A_NO	77619733	133895	AK124308	AK124308	TRUE		Body		MAGI2	cg24142117	10.4263	0.000716489	0.0446627	0.365162	0.341599	0.744147	0.155322	0.611875	0.153245	0.132272	0.378985	0.246713	1	0	0	0
cg05101437	AGAACAGTTTGTCCACATTGACACTTCCATTTCCTAAAATGAAACCCTCG	F	II	7	92262970			LC	0	XY_NO	A_NO	92219705	-43264	FAM133B	NM_152789	TRUE		Body;Body		CDK6;CDK6	cg05101437	11.9024	0.000350261	0.0342145	0.438343	0.393396	0.0206214	0.0106311	0.0934264	0.108131	-0.072805	-0.417722	-0.344917	0	1	0	1
cg18263166	TGAGTCAGCATGCAGCCACATGGCCCCACATGGTGCAGTTCTGGTTCTCG	R	II	7	92533866		rs77489095	LC	36	XY_NO	A_NO	92465940	-67925	CDK6	NM_001145306	TRUE					cg18263166	21.5561	8.13639e-06	0.00452663	0.640539	0.329572	0.309897	0.14283	0.658408	0.111311	-0.348511	-0.330642	0.0178682	0	1	0	0
cg06294954	CGGCCAGAGCTGTGCTATTGGTTTGGCACAGGTAGAAAGTTGACCCCGCA	F	II	7	101789639			IC	0	XY_NO	A_NO	101928404	-138765	SH2B2	NM_020979	NA		Body;Body;Body		CUX1;CUX1;CUX1	cg06294954	16.0053	5.99093e-05	0.0141169	0.582449	0.246272	0.926969	0.0514045	0.88788	0.0957061	0.0390884	0.34452	0.305432	1	0	1	0
cg21261709	CGACAGTGACACTGAGGAAGGGCCAACATTTAGATAAAACCAACAAAGAA	F	II	7	104887042			LC	50	XY_NO	A_NO	104909476	22435	SRPK2	NM_182691	NA		Body;Body	S_Shore	SRPK2;SRPK2	cg21261709	10.9175	0.000561594	0.0415955	0.416574	0.27677	0.811257	0.103977	0.72938	0.1098	0.0818766	0.394683	0.312806	1	0	1	0
cg03069731	CGTGGGATCTCTGTTCATTTTGGTATATTACTTTGCTTTCTGGGCTGAGC	F	II	7	116738693			LC	0	XY_NO	A_NO	116730834	-7858	ST7OT2	AF400042	TRUE		Body;Body		ST7;ST7	cg03069731	14.573	0.000107356	0.0193994	0.796808	0.133473	0.33927	0.112097	0.512208	0.12475	-0.172938	-0.457538	-0.2846	0	1	0	0
cg13017929	CGTAGCACAGTGGTTGACTCATAGGAGATGCTCAATACAGCCTTACTGAA	F	II	7	116909621		rs79653773	LC	50	XY_NO	A_NO	116963342	53722	WNT2	NM_003391	TRUE					cg13017929	14.149	0.000128408	0.021252	0.864321	0.182684	0.300133	0.149798	0.662157	0.0961342	-0.362024	-0.564188	-0.202164	0	1	0	0
cg13474918	GCCAAAAGTCACCCACTTCCTCCAGTCAAGCAAAGTACTAGTGAGAAACG	F	II	7	119914578			ICshore	0	XY_NO	A_NO	119913721	857	KCND2	NM_012281	NA	CDMR	1stExon;5'UTR	N_Shore	KCND2;KCND2	cg13474918	11.5089	0.00042189	0.0371849	0.763343	0.120615	0.264592	0.167505	0.720483	0.171688	-0.455891	-0.498751	-0.0428597	0	1	0	0
cg25855768	CGTGGGAGCTACACATTCTGCTATGGAAAGATGTCCAAAGAGAAAGGCAA	R	II	7	127472121			LC	0	XY_NO	A_NO	127358649	113472	SND1	AK309014	TRUE		Body		SND1	cg25855768	14.8571	9.53755e-05	0.0181287	0.478916	0.369864	0.911841	0.0661226	0.864863	0.0744667	0.0469779	0.432924	0.385946	1	0	1	0
cg06217803	TGGCCTTGTCCAACATCTGACAAAGGCCGAGAACTTGTCAATGACAGGCG	F	II	7	128830440			LC	0	XY_NO	A_NO	128828712	1728	SMO	NM_005631	NA	RDMR	Body	S_Shore	SMO	cg06217803	10.9786	0.000545033	0.0411075	0.552314	0.32827	0.931815	0.0355313	0.895365	0.0553687	0.0364495	0.379501	0.343052	1	0	1	0
cg11961845	CGGAGGCTGCTGTGAAAAGGGATGCAGCTTCTGCTAGCCACTGTGAACTT	F	II	7	129008179			LC	0	XY_NO	A_NO	129007963	216	AHCYL2	NM_001130723	TRUE		1stExon;Body;1stExon;5'UTR;5'UTR;Body		AHCYL2;AHCYL2;AHCYL2;AHCYL2;AHCYL2;AHCYL2	cg11961845	15.7921	6.52119e-05	0.014852	0.358259	0.209733	0.054189	0.027586	0.107063	0.0574872	-0.0528738	-0.30407	-0.251196	0	1	0	0
cg01796223	CGGGGAGTCAGTCATACAGTGGCTGAGTCAAGCTGTATTTATAAAGAGTC	R	II	7	129933014			LC	0	XY_NO	A_NO	129932973	41	CPA4	NM_001163446	TRUE		1stExon;1stExon;5'UTR;5'UTR		CPA4;CPA4;CPA4;CPA4	cg01796223	20.8301	1.03486e-05	0.00509588	0.920054	0.0426362	0.38293	0.165315	0.772156	0.0850461	-0.389225	-0.537124	-0.147898	0	1	0	0
cg11865119	CGGCCTGATCTGAGTACTTTTACATAATAAAAGTGAAGGCCAAAGAAGTG	R	II	7	130125932			HC	0	XY_NO	A_NO	130126015	-83	MEST	NM_001253901	NA	CDMR	TSS200	N_Shore	MEST	cg11865119	9.96459	0.000905641	0.0470573	0.110656	0.128275	0.471014	0.232949	0.516031	0.162216	-0.0450176	0.360358	0.405375	1	0	1	0
cg13451242	ATTTCAGCTCAGCAAAGGCTTTCCTGAATTAATCACTGAAGAAGCACACG	R	II	7	134304526	rs79292399	rs78804596	LC	0	XY_NO	A_NO	134331530	-27004	BPGM	NM_001724	TRUE					cg13451242	9.54871	0.00112352	0.0495463	0.771211	0.0791262	0.413891	0.169558	0.713027	0.121073	-0.299136	-0.35732	-0.0581848	0	1	0	0
cg19246654	CGCAGCATCAGAGGCCTTCGCAGACAGTACTGTCTCCCAGCCACCTAGCC	R	II	7	139320460		rs78891713	IC	0	XY_NO	A_NO	139208673	111787	CLEC2L	NM_001080511	NA		Body;Body		HIPK2;HIPK2	cg19246654	10.121	0.00083604	0.0461788	0.558892	0.249219	0.894979	0.085605	0.743391	0.125213	0.151588	0.336086	0.184498	1	0	0	0
cg14953379	CGGGGAGTTCCTTTTGACACACCACAAGCACCACAAGAAGTGGCCCTGTA	R	II	7	141285961			LC	0	XY_NO	A_NO	141251077	34884	AGK	AK299131	TRUE		Body		AGK	cg14953379	11.8258	0.000363098	0.0348406	0.926806	0.0689618	0.384159	0.220148	0.685629	0.228347	-0.30147	-0.542646	-0.241176	0	1	0	0
cg06390077	TGCCAGAGCAGCAGATGTCTTTCCAAGAACATCCATGGCGATGTTTCACG	F	II	7	141385142			IC	0	XY_NO	A_NO	141401952	16811	KIAA1147	NM_001080392	NA		Body		KIAA1147	cg06390077	14.1679	0.000127382	0.0211914	0.385581	0.343506	0.891112	0.111333	0.870381	0.099621	0.0207309	0.505531	0.4848	1	0	1	0
cg21395110	CACACTGCTTTACCGCTACATGCACTTCTTGGAGAACCAGGTTCGGTACG	F	II	7	141385273			IC	0	XY_NO	A_NO	141401952	16680	KIAA1147	NM_001080392	NA		Body		KIAA1147	cg21395110	10.6096	0.000653807	0.0435125	0.448684	0.316677	0.816069	0.104366	0.844049	0.10861	-0.0279799	0.367385	0.395365	1	0	1	0
cg26628847	TCCTGGTTCTCTGCCTGCAGTTGGGGGCCAACAAAGCTCAGGACAACACG	R	II	7	142829304			LC	0	XY_NO	A_NO	142829173	131	PIP	NM_002652	NA		Body		PIP	cg26628847	12.1793	0.000307872	0.0323514	0.661876	0.0356941	0.267279	0.152973	0.577786	0.124724	-0.310507	-0.394596	-0.0840893	0	1	0	0
cg25856090	GCAGTGACTCACTGCTTAGCAAGAAACTGGCTGAGGGCCTTGTGCTTTCG	F	II	7	143028708			LC	0	XY_NO	A_NO	143018457	10251	CLCN1	AY103154	TRUE		Body		CLCN1	cg25856090	23.896	3.88291e-06	0.0033076	0.856736	0.138867	0.222056	0.129893	0.597578	0.168095	-0.375522	-0.63468	-0.259158	0	1	0	0
cg06819373	CGGCTCCCACGGAGGATGACTCACCGGGCAATTAAGTTCTAAGGGCTTCC	F	II	7	157463355			IC	0	XY_NO	A_NO	157367113	-96241	MIR153-2	NR_029689	TRUE		Body;Body;Body		PTPRN2;PTPRN2;PTPRN2	cg06819373	11.6222	0.000399757	0.0364565	0.67547	0.265727	0.350311	0.163898	0.575118	0.133974	-0.224808	-0.325159	-0.100351	0	1	0	0
cg26075417	CAGCTCGCAGGAGTGGCTGAGTGCCTGCTCTCCAGCGCCCACGGAGTGCG	R	I	7	157544211			IC	0	XY_NO	A_NO	157647276	-103065	LOC100506585	NR_038966	NA		Body;Body;Body		PTPRN2;PTPRN2;PTPRN2	cg26075417	10.4062	0.00072375	0.0448302	0.634538	0.222544	0.944275	0.0417655	0.93182	0.026431	0.0124547	0.309737	0.297283	1	0	0	0
cg06527535	CGCTCCCAGCACAGGGCAGAGGCGGTCGCAGAGCTGCATGATCTACTTTT	F	II	7	157633771			IC	0	XY_NO	A_NO	157647276	-13505	LOC100506585	NR_038966	NA		Body;Body;Body	S_Shelf	PTPRN2;PTPRN2;PTPRN2	cg06527535	18.0584	2.73705e-05	0.00883409	0.508732	0.301406	0.901993	0.104016	0.680726	0.180855	0.221267	0.39326	0.171994	1	0	0	0
cg08355157	CAAATCAGGAAATCCTTGAATCCTCTGATGACCCCTAAGTCCTCACTTCG	R	II	7	158809128	rs28485090		IC	50	XY_NO	A_NO	158809148	-20	LOC154822	BC041429	NA		Body		LOC154822	cg08355157	20.4604	1.17223e-05	0.00543187	0.228499	0.323711	0.662542	0.235873	0.652006	0.216352	0.0105357	0.434043	0.423507	1	0	1	0
cg05985821	CCCGCTTCCTCCAGGGCCTCAAGGGTCCAGGATGCTGCTTCCTTAAAACG	R	I	8	328586			IC	0	XY_NO	A_NO	356807	-28221	FBXO25	NM_012173	NA					cg05985821	12.309	0.000289982	0.0314678	0.624464	0.144571	0.323276	0.111658	0.603302	0.0974363	-0.280025	-0.301187	-0.0211618	0	1	0	0
cg23223533	CATTTCTGTCACCTTGGTTTTATGCAGGGCCTTTTGTTTCCCAGCTTTCG	F	II	8	1850463			IC	0	XY_NO	A_NO	1830800	19663	ARHGEF10	AF009205	TRUE		Body		ARHGEF10	cg23223533	14.1978	0.000125768	0.0210246	0.543364	0.275726	0.953644	0.0568049	0.946285	0.0329572	0.00735895	0.41028	0.402921	1	0	1	0
cg08625822	CGTGGTTCGCTTTGCGCTTTAAACATTAGAAGAGCGAGTCCTTTGTCCCA	R	II	8	1971220		rs4875932	IC	0	XY_NO	A_NO	1949358	21862	KBTBD11	CCDS34795	NA			N_Shore		cg08625822	14.1566	0.000127995	0.0212301	0.219027	0.0818518	0.639729	0.0933858	0.492882	0.130992	0.146847	0.420702	0.273855	1	0	0	0
cg04747619	CGGATTTAGTTCAAGGAGTTGGTGTGATCTGAATGCATCACATAAAATGT	F	II	8	6914838		rs55859787	LC	0	XY_NO	A_NO	6914258	-579	DEFA5	NM_021010	NA		TSS1500		DEFA5	cg04747619	10.844	0.000582223	0.0419748	0.779663	0.0671389	0.417121	0.164708	0.713907	0.115047	-0.296786	-0.362542	-0.0657562	0	1	0	0
cg16194746	CGTCGTGTAATAAGTATTGCCAGATGGCAATCACAAGCATCATTTCCATT	F	II	8	8341955			LC	0	XY_NO	A_NO	8239256	-102698	SGK223	NM_001080826	TRUE					cg16194746	10.2749	0.000773255	0.0454459	0.48073	0.37516	0.88914	0.054475	0.91953	0.0415336	-0.0303909	0.408409	0.4388	1	0	1	0
cg00695177	CGGATCCCAATATGAGTGACCATGGCCGGTGACACAGCCCTCAGGAAGTC	R	II	8	8761750	rs332028		LC	49	XY_NO	A_NO	8751130	-10619	MFHAS1	NM_004225	TRUE					cg00695177	9.92126	0.000926019	0.0472574	0.367363	0.334733	0.757409	0.275209	0.655055	0.458567	0.102354	0.390046	0.287692	1	0	0	0
cg02771117	CGGAGGTTAGGCCAATGTTGCTGCTGACTCATAGACCCACAGAGAGCAGG	F	II	8	11279352			LC	0	XY_NO	A_NO	11302877	23526	FAM167A	AK290704	NA		3'UTR;Body		FAM167A;C8orf12	cg02771117	18.5038	2.32656e-05	0.00803562	0.720983	0.334995	0.267856	0.129238	0.569141	0.172319	-0.301286	-0.453127	-0.151842	0	1	0	0
cg24921221	CGACCTGGCAAGTAGCAAGTGGGATGTAAGTGTGCATTAAAGAAATCAGT	R	II	8	12584192		rs78936089	LC	0	XY_NO	A_NO	12584745	-553	MIR3926-2	NR_037495	TRUE		Body		LONRF1	cg24921221	33.6682	2.81086e-07	0.00229285	0.644751	0.151944	0.123119	0.0405486	0.357858	0.142827	-0.234739	-0.521632	-0.286893	0	1	0	0
cg21912556	CGGAAGTCTTCGTATGTACTAGAAGCTTTAAGGGCAAAATATGAGTCACC	F	II	8	18605482		rs73670007	LC	0	XY_NO	A_NO	18666404	60923	PSD3	BC045112	TRUE		Body;Body		PSD3;PSD3	cg21912556	9.77306	0.000999619	0.0485266	0.538892	0.299295	0.180309	0.116401	0.495249	0.246689	-0.31494	-0.358583	-0.0436429	0	1	0	0
cg27064337	CGCAACTGCTGTGGGTCTCTGGAGAACAGCTCCTGCCTGCTTCATTGACC	R	II	8	18925266		rs7843667	LC	0	XY_NO	A_NO	18871195	-54070	PSD3	NM_015310	TRUE					cg27064337	10.2012	0.00080266	0.045866	0.722218	0.336928	0.247033	0.122104	0.456949	0.24408	-0.209915	-0.475185	-0.26527	0	1	0	0
cg20220678	CGGGGACCAGATACCACCCCCAACAGAGCATATGTCACTGAATAGGTTGC	F	II	8	19243209			LC	0	XY_NO	A_NO	19171486	71723	SH2D4A	NM_001174159	TRUE		Body		SH2D4A	cg20220678	9.73153	0.00102138	0.0487281	0.706497	0.144056	0.216365	0.156854	0.550146	0.163523	-0.333782	-0.490133	-0.156351	0	1	0	0
cg16479633	GTCACTAATGGGTCACAGAGCTTTGTATCCTGAGCTAGTGGCAAAACTCG	R	II	8	20080666			LC	0	XY_NO	A_NO	20076170	4496	AK127443	AK127443	TRUE					cg16479633	9.95218	0.000911429	0.0471187	0.629968	0.161779	0.130276	0.0824451	0.243386	0.126677	-0.11311	-0.499692	-0.386582	0	1	0	1
cg24382070	CCAGGGGGACTGCAGGGGTCCTCAGGGCTGGAGATTCCAGGCACCAGTCG	F	II	8	22013694			LC	0	XY_NO	A_NO	22014343	650	LGI3	BC142997	NA		Body	N_Shore	LGI3	cg24382070	10.216	0.000796656	0.0457704	0.11297	0.167565	0.459945	0.16346	0.476599	0.13516	-0.016654	0.346975	0.363629	1	0	1	0
cg24531955	CGTGTCTGTGTTTCCTTTGACCCACAGCACCTGGGCCCTGAGCAGCAGGC	R	II	8	23154691			LC	0	XY_NO	A_NO	23152462	2229	BC128546	BC128546	TRUE		3'UTR		LOXL2	cg24531955	20.5056	1.15443e-05	0.0053811	0.708341	0.276132	0.15965	0.0881741	0.598646	0.183239	-0.438996	-0.548691	-0.109695	0	1	0	0
cg03280108	TTTTTCTAAAATGAATCTGGGAGTTTCCTTTAGCCCCTGTTTTGTGGTCG	R	II	8	26298067			LC	0	XY_NO	A_NO	26247905	50162	BNIP3L	AK316315	TRUE					cg03280108	10.2565	0.00078051	0.0455408	0.690561	0.307771	0.19912	0.13857	0.475836	0.2527	-0.276716	-0.491441	-0.214725	0	1	0	0
cg15645888	CGGTATTTCAGTAAAAAGGAATTCATGGCATAAATGTGGACAGATTTACG	R	II	8	28285957			LC	0	XY_NO	A_NO	28243976	-41980	ZNF395	AK002050	NA		3'UTR		FBXO16	cg15645888	10.5995	0.000657097	0.0435718	0.793016	0.0734985	0.394072	0.141424	0.711756	0.135399	-0.317685	-0.398944	-0.0812595	0	1	0	0
cg13518625	CACAGATCAGACTGCTAAGTCTTTACACATCCGAAAGTTAGACTTTGACG	F	II	8	29522838			LC	0	XY_NO	A_NO	29605624	82787	C8orf75	NR_026765	TRUE					cg13518625	13.4658	0.000172495	0.0246863	0.530738	0.299421	0.0674154	0.0679818	0.220571	0.163182	-0.153156	-0.463323	-0.310167	0	1	0	1
cg12931554	CGCCTCAGCACCCCAGCCGGCTGACAGGCAGGTGCACTGCACGCCCCAGC	R	II	8	37119428		rs56275916	LC	0	XY_NO	A_NO	37526415	-406987	U6	.	TRUE					cg12931554	11.5488	0.000413939	0.0370592	0.539161	0.285299	0.16981	0.161221	0.625908	0.122056	-0.456099	-0.369352	0.0867473	0	1	0	0
cg06166767	CGGCCCCACCTGGAGAGGTGCTGCTCACAGCAAACAGCTCCAACTGCGCC	R	II	8	41167848			ICshore	0	XY_NO	A_NO	41166989	-858	SFRP1	NM_003012	NA		TSS1500	S_Shore	SFRP1	cg06166767	9.76339	0.00100464	0.0485802	0.506795	0.23369	0.182288	0.171975	0.71089	0.14559	-0.528602	-0.324507	0.204095	0	1	0	0
cg15936066	GAGCACGGGCAGCTGGACAGAGTGGCTCCAACAGGACTGCAGGGGAGACG	R	II	8	42356637			IC	0	XY_NO	A_NO	42358977	2341	SLC20A2	AK291202	TRUE	CDMR	5'UTR		SLC20A2	cg15936066	14.0013	0.000136776	0.022018	0.0983455	0.116851	0.419711	0.160296	0.294678	0.216113	0.125033	0.321365	0.196332	1	0	0	0
cg02049210	CGTGTCCCAAGTAAAAACAATTCAGTTACCAGAATGGGGTAGTTCCTTCA	F	II	8	48647583			LC	0	XY_NO	A_NO	48650725	3143	CEBPD	NM_005195	NA		Body	N_Shelf	KIAA0146	cg02049210	29.8667	7.23167e-07	0.00229285	0.484147	0.290618	0.0431065	0.027788	0.174525	0.108479	-0.131418	-0.44104	-0.309622	0	1	0	1
cg25801976	GAACATTTCCCCAGAAAAATCTAAGTTTCATTTCAAGATCGTAAACTACG	F	II	8	48648112			IC	0	XY_NO	A_NO	48650725	2614	CEBPD	NM_005195	NA		3'UTR	N_Shore	KIAA0146	cg25801976	38.7701	8.91998e-08	0.0018986	0.656489	0.297557	0.0717846	0.0564982	0.266591	0.155629	-0.194807	-0.584704	-0.389898	0	1	0	1
cg24163242	CCCAAGAACACTTGGTATTAGGGCACCATGTCTTGGTCACGGCTGCTACG	F	II	8	48648813			LC	0	XY_NO	A_NO	48650725	1913	CEBPD	NM_005195	NA	RDMR		N_Shore		cg24163242	21.1888	9.18278e-06	0.00482918	0.416222	0.226543	0.0463905	0.0396493	0.139602	0.0856616	-0.0932117	-0.369832	-0.27662	0	1	0	0
cg19414630	CGCCTGCCTTTAACCCAAGAACACTTGGTATTAGGGCACCATGTCTTGGT	R	II	8	48648874			LC	0	XY_NO	A_NO	48650725	1852	CEBPD	NM_005195	NA	RDMR		N_Shore		cg19414630	11.6228	0.000399634	0.0364565	0.492537	0.228514	0.095179	0.0745545	0.164965	0.0561929	-0.0697859	-0.397358	-0.327572	0	1	0	1
cg12813754	GGGCCGATTTTAGCATAAGCTGGGGGCTCCAATCTGCTTCACTGTCAGCG	R	II	8	49310713			LC	0	XY_NO	A_NO	49647869	337157	EFCAB1	NR_024605	TRUE			S_Shore		cg12813754	9.67133	0.00105384	0.0490491	0.47671	0.362576	0.936021	0.0572959	0.899172	0.0522792	0.0368492	0.459311	0.422461	1	0	1	0
cg21177502	CCATTTTTCTATCCTTTCTGTTTTGAAGGGCTTGGAAGCAGTTCCAAACG	R	II	8	50968578			LC	0	XY_NO	A_NO	50900169	68409	JA429116	JA429116	TRUE		5'UTR		SNTG1	cg21177502	13.8008	0.000149098	0.0228322	0.852447	0.0566496	0.392946	0.13185	0.664133	0.170333	-0.271187	-0.459502	-0.188315	0	1	0	0
cg13602461	CGGGAGACTCAAGTTCATTGTAACTACGCAGCAATACTGGGCTCTATGAT	F	II	8	55066317			LC	0	XY_NO	A_NO	55047780	18537	MRPL15	NM_014175	TRUE					cg13602461	10.4843	0.00069598	0.0442734	0.654109	0.343624	0.352148	0.184333	0.690059	0.104827	-0.337911	-0.301961	0.0359497	0	1	0	0
cg10819495	TGCACCAATGAAGAGTTAAACAGTATGCATTTGACCACACATACTACTCG	R	II	8	75735552		rs71527275	LC	0	XY_NO	A_NO	75736771	-1219	PI15	NM_015886	NA		TSS1500		PI15	cg10819495	10.5812	0.000663098	0.0437411	0.225903	0.308904	0.529668	0.116018	0.510458	0.103079	0.0192098	0.303765	0.284555	1	0	0	0
cg03721622	CGGCTTTTAAACAGTTAACATCACCTGCTGCTGTTTGTGATGAAACCCCA	R	II	8	78478065			LC	0	XY_NO	A_NO	77913279	-564785	PEX2	NM_001172087	TRUE					cg03721622	12.9054	0.000221142	0.0277968	0.728223	0.297254	0.420451	0.24557	0.708527	0.164847	-0.288076	-0.307772	-0.0196957	0	1	0	0
cg08225549	AAGCCTATTCAAGGACTCAAAGGCATTTACCTTCCAAAGTTATTCTATCG	R	II	8	80550161	rs4739873		LC	0	XY_NO	A_NO	80523048	27113	STMN2	AK308557	TRUE		Body		STMN2	cg08225549	15.6367	6.93992e-05	0.0153489	0.199777	0.438497	0.589228	0.261282	0.682636	0.229085	-0.0934077	0.389451	0.482859	1	0	1	0
cg23109530	CGTGGGTCTGCAGTCAAATTTAGTAACCTGGTGTTTAATTCAAACATAGG	F	II	8	94944912		rs7817532	LC	0	XY_NO	A_NO	94934287	10625	PDP1	CCDS6259	TRUE					cg23109530	14.7795	9.84963e-05	0.0184197	0.698675	0.0975899	0.141783	0.0651575	0.445777	0.221302	-0.303994	-0.556892	-0.252898	0	1	0	0
cg03544781	CGCACATCAATTGATTCAATCACCCACGGAAACCTCCCACTGGCATCAGG	F	II	8	95048288	rs75997450	rs75997450	LC	0	XY_NO	A_NO	94934287	114001	PDP1	CCDS6259	TRUE					cg03544781	14.5574	0.00010806	0.0194691	0.929359	0.0281721	0.446472	0.162595	0.776387	0.160045	-0.329915	-0.482887	-0.152972	0	1	0	0
cg25377915	TTATGTTTACTTACCAGCATGATGCAAGCTCCATTCAACATCTCAAAACG	F	II	8	95127949			LC	0	XY_NO	A_NO	95220814	92866	CDH17	AK301001	TRUE					cg25377915	12.5071	0.000264806	0.0302867	0.693605	0.173654	0.255131	0.123954	0.47565	0.128582	-0.220519	-0.438474	-0.217956	0	1	0	0
cg16297171	CGCAGATCACCAGGGACATGGCTTGACTGCCCCTCCCAGCATGCTTCCGG	F	II	8	99017690			LC	0	XY_NO	A_NO	99054444	36755	SNORA72	NR_002581	TRUE		Body;Body		MATN2;MATN2	cg16297171	11.6889	0.000387315	0.0358981	0.260795	0.321515	0.40289	0.127102	0.565386	0.175048	-0.162495	0.142095	0.30459	0	0	1	0
cg16909914	CGACTGAGAAACGGCAGAATGACTCATATGTGGGGTATTAGATGTATTTC	F	II	8	101554639			LC	0	XY_NO	A_NO	101571937	17299	BC009500	BC009500	TRUE		5'UTR		ANKRD46	cg16909914	11.2028	0.000488734	0.0394422	0.763337	0.138374	0.379401	0.0932722	0.58691	0.121157	-0.207509	-0.383936	-0.176427	0	1	0	0
cg21642926	CGCAGAGATGCAAACTGTTGCCACAGACTGACCTTTAATCATAAACATAT	F	II	8	104154149			LC	0	XY_NO	A_NO	104153569	-579	C8orf56	NR_027071	NA	RDMR	Body;Body;TSS1500	S_Shore	BAALC;BAALC;C8orf56	cg21642926	14.71	0.000101383	0.0187146	0.948031	0.0339342	0.494232	0.181493	0.849176	0.128207	-0.354945	-0.453799	-0.0988546	0	1	0	0
cg23971182	TACTGTTTCCCAGACCTTTTAGCTTCACATTCAAGGGCAATTGGCTATCG	F	II	8	107058373			LC	0	XY_NO	A_NO	107282405	-224032	OXR1	NM_018002	TRUE					cg23971182	16.9713	4.11396e-05	0.0113985	0.934212	0.0394524	0.385636	0.16102	0.636452	0.17565	-0.250816	-0.548576	-0.29776	0	1	0	0
cg11888982	TGCAGTGTTCAGAATAGGCTGCATTTGTTGCTACCACCCTTGTTTCCTCG	F	II	8	116231420			LC	5	XY_NO	A_NO	116680233	448814	TRPS1	AK304046	TRUE					cg11888982	12.9034	0.000221337	0.0278084	0.807203	0.270081	0.333935	0.172902	0.76345	0.189401	-0.429515	-0.473268	-0.0437527	0	1	0	0
cg00297966	CACCAGTACGGGAATTCTAATGCTGTATTCTGTGTAAATAAATCATTCCG	R	II	8	126186709			LC	0	XY_NO	A_NO	126104082	82627	NSMCE2	NM_173685	TRUE		Body		NSMCE2	cg00297966	10.3128	0.000758627	0.0452502	0.29673	0.381207	0.804042	0.139154	0.747745	0.12349	0.056297	0.507312	0.451015	1	0	1	0
cg25922329	CGCGCTTGTTGAGATGACAGATGAGTCACCTCTGGGAAACTGCCTGAGAG	F	II	8	128911766			LC	43	XY_NO	A_NO	128902834	8932	PVT1	BC041065	TRUE		Body		PVT1	cg25922329	16.2456	5.44931e-05	0.0133513	0.763413	0.114837	0.263516	0.082779	0.427607	0.118008	-0.164091	-0.499897	-0.335806	0	1	0	1
cg07272929	GATTTACCTTTCCAGCCTCATCTGTTTGGCACTTGGTATTGCACCAGACG	R	II	8	129071149		rs2648872,rs61022876	LC	0	XY_NO	A_NO	129061397	9752	MIR1207	NR_031612	TRUE		Body		PVT1	cg07272929	11.9327	0.000345324	0.0339872	0.92829	0.042445	0.553381	0.153756	0.873995	0.0701918	-0.320614	-0.374909	-0.054295	0	1	0	0
cg07696099	GCTTAGTTTTGATCACTTTTATAGAGAGGTCTGGTACTTCCAAGAAAACG	R	II	8	133573809			LC	0	XY_NO	A_NO	133573725	-83	HPYR1	NR_026684	NA		TSS200		HPYR1	cg07696099	12.1996	0.000305003	0.032168	0.828864	0.0159592	0.461727	0.202442	0.784405	0.0933115	-0.322679	-0.367137	-0.0444589	0	1	0	0
cg03141298	CGGCTGAAAAATGTCTGAATGTCAACAGGTGCAGAAGTCTCTTAATAAAG	F	II	8	133772657			LC	0	XY_NO	A_NO	133772913	257	TMEM71	NM_001145153	TRUE		5'UTR;5'UTR		TMEM71;TMEM71	cg03141298	11.4821	0.000427336	0.0374421	0.388397	0.341465	0.0358786	0.0184783	0.117447	0.073553	-0.0815683	-0.352519	-0.270951	0	1	0	0
cg10191240	GGGGTTCCCCTGTGCAGCTGGTAGGGAAAGCCACTGTGCTGGGGACTCCG	R	II	8	134230101			LC	37	XY_NO	A_NO	134225275	4826	WISP1	EF025923	TRUE		Body;Body		WISP1;WISP1	cg10191240	11.5471	0.000414282	0.0370592	0.71281	0.282186	0.22759	0.142542	0.610585	0.19923	-0.382995	-0.48522	-0.102225	0	1	0	0
cg01778994	CGGTTCAGAGCTTTCTGTTTGCAGTTTGGGACAGGAAGCTTCTGCACGTA	R	II	8	134511683		rs34005317,rs80308162	LC	0	XY_NO	A_NO	134584182	72500	ST3GAL1	NM_003033	TRUE		5'UTR;5'UTR		ST3GAL1;ST3GAL1	cg01778994	14.5058	0.000110425	0.0197294	0.465831	0.268876	0.0692309	0.0535393	0.247335	0.208471	-0.178104	-0.3966	-0.218496	0	1	0	0
cg01609214	AGATCCTCTGCCAGGAAAACCCACTCTATTCATTGTCAACTAAATTAACG	F	II	8	135817625			LC	0	XY_NO	A_NO	135817187	-437	MIR30D	NR_029599	NA		TSS1500		MIR30D	cg01609214	9.6461	0.00106778	0.0491463	0.796452	0.149404	0.415175	0.165289	0.743477	0.174878	-0.328302	-0.381277	-0.0529747	0	1	0	0
cg22822656	TGCAGCTGCTCTGCCAACACACAGGAAGCTCTTCCTGAAAGCTTCCCACG	F	II	8	142015172		rs2665885	LC	0	XY_NO	A_NO	142011411	-3760	PTK2	NM_001199649	NA			S_Shelf		cg22822656	22.8092	5.43957e-06	0.00386529	0.432032	0.257813	0.0751342	0.0472877	0.430987	0.194896	-0.355852	-0.356897	-0.00104498	0	1	0	0
cg10090414	CGGGGCTGCGGCCACGGCCGCTCTGCTGTCCCTAACCGTGCCCATTTGAA	R	I	8	142309652			IC	0	XY_NO	A_NO	142350647	-40995	LOC731779	NR_024441	TRUE					cg10090414	10.2766	0.000772617	0.0454459	0.538986	0.285115	0.890155	0.0820278	0.832972	0.0625436	0.0571829	0.351169	0.293986	1	0	0	0
cg16001422	CGGAGGGCACCCCTCCCCGATGGAGGTGACTCAGTCCCCCCAAAGCCACA	R	II	8	145022842	rs62523988	rs62523988	LC	0	XY_NO	A_NO	145025043	2202	PLEC	NM_201380	TRUE	RDMR	Body;Body;Body;Body	N_Shore	PLEC1;PLEC1;PLEC1;PLEC1	cg16001422	25.4554	2.4376e-06	0.00262983	0.592387	0.293698	0.0805759	0.0652065	0.317555	0.17442	-0.23698	-0.511811	-0.274831	0	1	0	0
cg03280622	TCACCACAGCTAGGAGTTGAGCATGGGGAAGCTGGGCTGCCAAATGACCG	R	II	8	145023013			LC	0	XY_NO	A_NO	145025043	2031	PLEC	NM_201380	TRUE	RDMR	Body;Body;Body;Body	N_Shore	PLEC1;PLEC1;PLEC1;PLEC1	cg03280622	13.1226	0.0002007	0.0265018	0.591044	0.228754	0.150687	0.112171	0.335243	0.190386	-0.184556	-0.440357	-0.255801	0	1	0	0
cg24474037	ATACAAGTAGAAGACGCCACAATCACACACGTGGATGTGAGCAGAGCACG	R	II	8	145865124			LC	0	XY_NO	A_NO	145838887	-26236	ARHGAP39	AB051475	TRUE					cg24474037	10.2075	0.000800086	0.045837	0.361875	0.313261	0.698336	0.157371	0.520841	0.101779	0.177495	0.336461	0.158965	1	0	0	0
cg14014731	CGTTGAAATTGATTTAAAGCCAGTTGTCCAAATGCTTATTCATTTGCAGT	R	II	9	19378679			LC	0	XY_NO	A_NO	19379615	937	RPS6	J03537	NA		Body	N_Shore	RPS6	cg14014731	12.2746	0.000294612	0.0316804	0.510776	0.18653	0.142644	0.110951	0.332631	0.0767364	-0.189987	-0.368132	-0.178146	0	1	0	0
cg13947167	GTGTGGTGGGCGGTGTGCCAGGTCCACTGCAAGGCGTGTGCGCCGCGACG	R	I	9	34555109			IC	0	XY_NO	A_NO	34568009	-12900	LOC415056	BC033987	NA		Body;Body		CNTFR;CNTFR	cg13947167	11.0209	0.000533879	0.0407882	0.316724	0.399747	0.841589	0.167401	0.74634	0.163323	0.0952487	0.524865	0.429617	1	0	1	0
cg21203097	CGGAGCTCTCATTCATTTAATCCTCCTCATTACCTATGTTCTGTGGTCCG	F	II	9	38336757			IC	37	XY_NO	A_NO	38392660	-55903	ALDH1B1	NM_000692	TRUE					cg21203097	10.7628	0.000605995	0.0426866	0.61503	0.287596	0.962989	0.0239683	0.941557	0.028053	0.0214318	0.347959	0.326527	1	0	1	0
cg02772619	CGTGTGTAGTTGGCTATAAAATTAGGTTTGGAAAAGTGCACTCTATGATG	F	II	9	86753573			LC	50	XY_NO	A_NO	86678357	75216	BX537783	BX537783	NA			N_Shore		cg02772619	11.206	0.000487975	0.0394192	0.4556	0.355968	0.902235	0.0749823	0.875717	0.0705602	0.0265178	0.446634	0.420117	1	0	1	0
cg02124746	TTGGAATTCAGAATCCATTGAGGCCTTCACTCACCACTTTCCCTCTCTCG	R	II	9	91615137		rs62551537	LC	0	XY_NO	A_NO	91616115	-978	S1PR3	CCDS6680	TRUE		5'UTR	N_Shore	S1PR3	cg02124746	9.54392	0.00112634	0.049593	0.502366	0.384749	0.964078	0.0312313	0.917999	0.0517891	0.0460794	0.461712	0.415632	1	0	1	0
cg21234471	CGTGGCATGTCCCCCAGCTGGGCAAAGGTCCATACACACAAAAGAAACAG	F	II	9	92023797			IC	0	XY_NO	A_NO	91984433	-39363	SEMA4D	AX747086	TRUE		5'UTR;5'UTR		SEMA4D;SEMA4D	cg21234471	10.3223	0.000754985	0.0452275	0.0802749	0.0964287	0.465168	0.175429	0.299322	0.21595	0.165846	0.384893	0.219047	1	0	0	0
cg14508093	GATGAGAACCAGCCGCGGTGCCCAGAAAGGAACAGTGTGCGGGTGAGGCG	R	I	9	98862825			LC	0	XY_NO	A_NO	98857279	5546	LOC158435	BC008050	TRUE					cg14508093	12.1022	0.000319077	0.0329315	0.783255	0.25324	0.314646	0.167121	0.647569	0.167953	-0.332923	-0.46861	-0.135686	0	1	0	0
cg02014396	CGCCATCTCAAAGCAGAAAGTAGCTCCAACAAGGTGAAGGGTGAAGGAGA	R	II	9	103788959	rs16919744	rs78794995	LC	0	XY_NO	A_NO	103791030	-2071	LPPR1	AK303807	NA			N_Shore		cg02014396	33.7562	2.75271e-07	0.00229285	0.579428	0.384632	0.97692	0.0177808	0.978638	0.0136559	-0.00171791	0.397492	0.39921	1	0	1	0
cg14178348	AGAGGCCAGGGGGTTTTCCACACAGGCTTTTCAGATCCATTTCATTCCCG	F	II	9	109939375		rs68006103	LC	0	XY_NO	A_NO	109865268	-74106	AK097706	AK097706	TRUE					cg14178348	10.5968	0.000657986	0.0435903	0.377219	0.390127	0.816908	0.10425	0.601295	0.142042	0.215613	0.439689	0.224076	1	0	0	0
cg14585967	CGGTTATAGAAAAAGGAGAGGAACATCACTAAGCGAAAAGCTGAATGGAG	F	II	9	118135710			LC	0	XY_NO	A_NO	117995454	140256	41244	BC107103	NA		5'UTR		2001-12-01	cg14585967	10.5308	0.000679996	0.043963	0.88991	0.05782	0.57737	0.139497	0.777014	0.159174	-0.199644	-0.312539	-0.112895	0	1	0	0
cg02010852	CGTCCCTAGACATCAGCCCCAAGTCCTCAAGCCCCCTAGCCTGTGGGGCT	R	II	9	126118355		rs11787788	IC	0	XY_NO	A_NO	126118447	-92	CRB2	NM_173689	NA		TSS200		CRB2	cg02010852	14.5894	0.000106622	0.0193075	0.193869	0.317421	0.661941	0.0901458	0.400749	0.187137	0.261192	0.468073	0.206881	1	0	0	0
cg15282417	TGAGGCCAGCTCTGGAGTCTGAGGACCCAGACTCAAAACCAGTCTCAGCG	F	II	9	129245246			ICshore	0	XY_NO	A_NO	129293247	48002	Mir_1302	.	TRUE		Body	Island	FAM125B	cg15282417	11.7149	0.000382575	0.0356636	0.506542	0.263282	0.892903	0.0544485	0.817161	0.0579757	0.0757416	0.386361	0.31062	1	0	1	0
cg14297444	CAGCTGCTTCCTCTGTAAAATGATAATCTCTATATCAGAGCACAGATTCG	R	II	9	130978697			LC	50	XY_NO	A_NO	130966661	-12035	CIZ1	NM_001131015	TRUE		Body;Body	N_Shelf	DNM1;DNM1	cg14297444	14.8894	9.41084e-05	0.0179983	0.769064	0.0736284	0.222967	0.109567	0.574124	0.175326	-0.351157	-0.546097	-0.19494	0	1	0	0
cg13409439	GGCTGCTCCGAGCCTGAGGTGCTCAGGGCGCTCAGGGCAGCAAGTGTCCG	R	II	9	135040296		rs12551583	LC	0	XY_NO	A_NO	135037333	2963	NTNG2	NM_032536	NA		5'UTR	S_Shore	NTNG2	cg13409439	9.89261	0.000939775	0.0474382	0.228132	0.300394	0.593054	0.189443	0.491757	0.120342	0.101296	0.364921	0.263625	1	0	0	0
cg13954067	GAGACAACTCGAGGGCAGATGAGGCCACTCAGACTGTCTAGAGACAGACG	R	II	9	136679658			IC	0	XY_NO	A_NO	136655348	-24309	VAV2	AK124271	TRUE		Body;Body	S_Shelf	VAV2;VAV2	cg13954067	12.0599	0.00032543	0.0331877	0.30376	0.318019	0.815522	0.107137	0.787121	0.0818141	0.0284011	0.511762	0.483361	1	0	1	0
cg08841552	CGCTGTGAACAATGCCCATGGGCCACCACTGGCTGTCTGCTGTGACAGGC	F	II	9	140444378	rs56715636	rs56715636	LC	0	XY_NO	A_NO	140444985	608	PNPLA7	NM_152286	NA		Body;Body	N_Shore	PNPLA7;PNPLA7	cg08841552	22.2254	6.54934e-06	0.00410022	0.211738	0.280865	0.629245	0.114152	0.492578	0.165222	0.136667	0.417507	0.28084	1	0	0	0
cg12303582	CTCTCCCAAGAGGCTGATTTGTGCCCAGGCGTGTCTGAGTTCTGGTCCCG	F	II	10	3169516			IC	0	XY_NO	A_NO	3155563	13953	PFKP	AK128373	NA		Body		PFKP	cg12303582	10.1803	0.00081121	0.0458698	0.435039	0.334845	0.895635	0.0905204	0.80865	0.0974892	0.0869849	0.460596	0.373611	1	0	1	0
cg00524374	CGTGAGTCTCTTTAAAGCATGGCGGACTGTAGCATTAGGTTTTCAGTTAT	F	II	10	3894968			LC	0	XY_NO	A_NO	3827472	-67495	KLF6	NM_001160124	TRUE					cg00524374	10.1755	0.000813217	0.0458821	0.764024	0.239266	0.159108	0.112647	0.439028	0.279776	-0.27992	-0.604917	-0.324996	0	1	0	1
cg08994060	TCCCCAGGGTGTTCCGGGAGAATGCGTCAGAGTATCTGTCCCGGACACCG	F	I	10	6214026		rs3814193	IC	0	XY_NO	A_NO	6194224	-19801	MIR3155B	NR_039698	NA		Body		PFKFB3	cg08994060	10.5767	0.000664599	0.043759	0.621105	0.268546	0.168011	0.0934575	0.474239	0.0967972	-0.306227	-0.453094	-0.146866	0	1	0	0
cg26262157	CTGATGGGAACTGATCCCAGCAAACGAGTGAGCCAGCAGGGGCTTTCTCG	F	II	10	6214079			IC	0	XY_NO	A_NO	6194224	-19854	MIR3155B	NR_039698	NA		Body		PFKFB3	cg26262157	10.832	0.000585682	0.0420428	0.519985	0.347871	0.0797031	0.0484387	0.344541	0.0938655	-0.264838	-0.440282	-0.175443	0	1	0	0
cg05335944	GTGGAAGTTCATGACCCACGCAGGTAAGCTTGAAAAGTCCTTTTCTTGCG	F	II	10	13749010			IC	0	XY_NO	A_NO	13680942	68068	AK055017	AK055017	TRUE		Body		FRMD4A	cg05335944	10.9951	0.00054067	0.040963	0.618535	0.276151	0.919819	0.0602683	0.751547	0.167265	0.168273	0.301284	0.133012	1	0	0	0
cg16923137	CGGTAAGGGTTGGCTTTGTTTATCATGAATTTGAACTAGCTCTAGACTAT	R	II	10	15410179		rs10159678,rs7906860,rs7921018	LC	0	XY_NO	A_NO	15413057	2879	FAM171A1	NM_001010924	NA		Body	N_Shelf	FAM171A1	cg16923137	15.7462	6.642e-05	0.0150297	0.39488	0.391484	0.825802	0.116755	0.642502	0.149035	0.1833	0.430922	0.247622	1	0	0	0
cg12723985	CGTCTGGGCAGACCTTTCACAGCTCCGGAATGTGGCTGTGGAAACAGCGA	R	II	10	20255908		rs78420116	LC	0	XY_NO	A_NO	20105371	150537	PLXDC2	BC012885	TRUE		Body		PLXDC2	cg12723985	12.783	0.000233661	0.0285857	0.411447	0.365105	0.887972	0.0679304	0.879281	0.0654746	0.00869172	0.476525	0.467833	1	0	1	0
cg26511108	AACGGTGGTTCAGCTGAAGGCAAGGCGTTTCTGGTTTTCCTCTGCACTCG	F	II	10	22608951			LC	0	XY_NO	A_NO	22610138	-1187	BMI1	NM_005180	NA	RDMR	3'UTR;TSS1500	S_Shelf	COMMD3;BMI1	cg26511108	12.8971	0.000221969	0.0278191	0.162535	0.117508	0.619062	0.178804	0.563578	0.132852	0.0554839	0.456527	0.401043	1	0	1	0
cg06197966	CCAGTTCAGAGCCCTCTGTGCTTGAGTGAATTCTTTTCTGACTTTTTCCG	F	II	10	29948324			LC	0	XY_NO	A_NO	29923900	-24423	SVIL	NM_021738	NA	DMR	5'UTR		SVIL	cg06197966	13.8608	0.000145287	0.0226216	0.400037	0.234792	0.0517713	0.0515366	0.238963	0.155684	-0.187192	-0.348266	-0.161074	0	1	0	0
cg00859888	TCTCTGGAACACACAAGTTGATTCACAGTGCTCCTGCTGCTGCACTGCCG	R	II	10	34795865			LC	0	XY_NO	A_NO	34715658	-80206	PARD3	AF454059	TRUE		Body		PARD3	cg00859888	10.2027	0.000802058	0.045866	0.587702	0.345635	0.967227	0.0250074	0.928915	0.043383	0.0383127	0.379526	0.341213	1	0	1	0
cg00456343	TCAGTGCCTTGGAAGACCGGTAGAGGCAGGTTCTGTCTCTCCCGGCCTCG	F	II	10	49348564			HC	0	XY_NO	A_NO	49338995	-9568	AK309922	AK309922	NA			Island		cg00456343	10.0867	0.000850816	0.0465036	0.435361	0.392227	0.757359	0.250928	0.713389	0.299005	0.0439701	0.321998	0.278028	1	0	0	0
cg06908739	CGCATTGCTATTGTTCTTTCAGAGCCGGGGCCATCCAGTCTTGGCAGCAT	R	II	10	50732844			LC	0	XY_NO	A_NO	50732822	-21	PGBD3	NM_170753	NA		Body;TSS1500		ERCC6;PGBD3	cg06908739	12.0222	0.000331186	0.0333438	0.568937	0.318487	0.886497	0.0715796	0.658977	0.164583	0.22752	0.31756	0.0900397	1	0	0	0
cg07536328	CGTGCAAGATCTCCAGAGGAGAACAGAACCATGGTACTCAGTGAGTCACC	F	II	10	51592253			LC	0	XY_NO	A_NO	51576284	15969	NCOA4	NM_001145262	NA		3'UTR		TIMM23	cg07536328	12.0642	0.000324778	0.0331741	0.868899	0.147698	0.454712	0.143088	0.64249	0.0634485	-0.187778	-0.414188	-0.226409	0	1	0	0
cg14701867	AATGAATTCTCTCAGACAGTAGACAAATGACTCACCAACTTTGGCCATCG	R	II	10	64193068			LC	0	XY_NO	A_NO	64133915	59153	ZNF365	NM_199451	TRUE		Body;Body		ZNF365;ZNF365	cg14701867	13.2808	0.000187113	0.0256891	0.660032	0.410855	0.0643372	0.036603	0.193345	0.157752	-0.129008	-0.595695	-0.466687	0	1	0	1
cg20184056	GAGTCACAAGTTCATAATCAGCTGTGCTGTGGCCGGATTTGGCAGTTCCG	F	II	10	64323709			LC	0	XY_NO	A_NO	64280206	43503	ZNF365	NM_199452	TRUE		5'UTR;Body		ZNF365;ZNF365	cg20184056	9.75344	0.00100984	0.048641	0.913358	0.0341474	0.586204	0.149136	0.805594	0.0937726	-0.219389	-0.327153	-0.107764	0	1	0	0
cg03922381	CGGTTGCTTGTGTGAGTCAGATAGGCAGCCTTTGGAATTTTAATCAGGCA	R	II	10	70977210			LC	0	XY_NO	A_NO	70980058	-2848	HKDC1	NM_025130	TRUE					cg03922381	10.9125	0.000562973	0.0416383	0.843662	0.0358278	0.410386	0.179458	0.678124	0.166955	-0.267738	-0.433276	-0.165539	0	1	0	0
cg04387396	AACAAAACCAGACAGCCATTCCAAGCAACCAGTAGTGACTGTGAGAAACG	F	II	10	72593165			LC	0	XY_NO	A_NO	72575703	17462	SGPL1	BC068061	TRUE		Body		SGPL1	cg04387396	24.8194	2.93997e-06	0.00289024	0.41057	0.244291	0.0264477	0.0264808	0.161569	0.074046	-0.135121	-0.384122	-0.249001	0	1	0	0
cg03072035	CGCCTAGATCCTGGAGGAGAAGACAAGCCCACATTGTCCGGGAAGCAGCC	F	II	10	73076664			LC	0	XY_NO	A_NO	73079009	-2345	SLC29A3	NR_033414	NA			N_Shelf		cg03072035	16.8344	4.33554e-05	0.0117541	0.791823	0.100183	0.480074	0.1614	0.811348	0.0713544	-0.331274	-0.311749	0.0195252	0	1	0	0
cg05292404	CGGGGGCCGAGGCAGAGCTGGGGCTCATGCCCACTTCCTACCAGTGCCCA	F	I	10	73149975			LC	0	XY_NO	A_NO	73156690	-6715	CDH23	NM_022124	TRUE					cg05292404	9.9433	0.000915594	0.0472093	0.323864	0.327321	0.740403	0.0999458	0.471737	0.179302	0.268666	0.416539	0.147873	1	0	0	0
cg02636348	CGGCATTCTGCAATTTGTCATGTCCTGAGAGCTGGACTCATCTGGCTTTC	F	II	10	78923827			LC	14	XY_NO	A_NO	78943289	19463	KCNMA1	BX648925	TRUE		Body;Body;Body;Body		KCNMA1;KCNMA1;KCNMA1;KCNMA1	cg02636348	15.2334	8.17083e-05	0.0166852	0.868132	0.0613728	0.30339	0.137961	0.610766	0.203838	-0.307376	-0.564741	-0.257365	0	1	0	0
cg06144361	CTAGCCCACTAGTTACTTCTGTCCTCTACAACAAGCCTGAGTTTATACCG	F	II	10	79003155			LC	0	XY_NO	A_NO	78943289	-59865	KCNMA1	BX648925	TRUE		Body;Body;Body;Body		KCNMA1;KCNMA1;KCNMA1;KCNMA1	cg06144361	12.2731	0.00029482	0.0316809	0.273213	0.387139	0.693633	0.098409	0.655308	0.118339	0.0383248	0.42042	0.382095	1	0	1	0
cg16264408	CGCAGCGTGACGTGCTGAGAATGTGTCTTCCAGACTGATGGGCAGCACCG	F	II	10	79924574			IC	0	XY_NO	A_NO	80008381	-83807	LOC100132987	AK294518	NA					cg16264408	9.6744	0.00105216	0.049009	0.513552	0.379799	0.962293	0.0326348	0.944248	0.0373401	0.0180453	0.448741	0.430696	1	0	1	0
cg04552921	CGCCAAAGGCCCACAGAGGTATAAGAGCTGGACAAAATGCTCCTGTTTTA	R	II	10	80262264			LC	50	XY_NO	A_NO	80027098	235166	AK126491	AK126491	TRUE					cg04552921	10.2307	0.000790769	0.0457342	0.854485	0.0995264	0.26711	0.175867	0.462132	0.159293	-0.195023	-0.587375	-0.392352	0	1	0	1
cg17753789	CGCCCAGGCCTCCTATTGTGGAGAGGACAGCTGCAAAGTCCCCCCAGCCC	F	II	10	81026766		rs35479606	LC	0	XY_NO	A_NO	81036937	-10171	ZMIZ1	AK024490	TRUE		Body		ZMIZ1	cg17753789	22.1286	6.75631e-06	0.00417104	0.477755	0.17141	0.101237	0.0388666	0.254905	0.104632	-0.153669	-0.376518	-0.222849	0	1	0	0
cg18861767	TCCACTGGGGAAGTGGCCTGCCCAAGCATAAGGACATCAGGAAGTGGTCG	F	II	10	82189478	rs66586255		LC	0	XY_NO	A_NO	82173574	15904	C10orf58	NM_001243778	NA		Body;Body		C10orf58;C10orf58	cg18861767	15.0325	8.87163e-05	0.0174001	0.0853149	0.183463	0.668882	0.317256	0.569799	0.364838	0.0990836	0.583567	0.484484	1	0	1	0
cg07712541	TAAAGGCTTGGGGCCTCCTGAGGCTGCCTGTGCTCTGCTCTGTTGTTTCG	F	II	10	88072732			LC	0	XY_NO	A_NO	88024544	-48187	MIR346	NR_029907	TRUE		Body		GRID1	cg07712541	13.6629	0.000158277	0.0235397	0.418056	0.148969	0.80421	0.0958277	0.719475	0.112968	0.0847351	0.386154	0.301419	1	0	1	0
cg11776930	CTGGAAAACTTGACGGCAGCATGGAAAGCTCCAGCTGCCAGTGCCACACG	F	II	10	88427400			LC	0	XY_NO	A_NO	88428205	-805	LDB3	NM_001171610	NA		TSS1500;TSS1500;TSS1500;TSS1500;TSS1500;TSS1500		LDB3;LDB3;LDB3;LDB3;LDB3;LDB3	cg11776930	18.4282	2.39122e-05	0.00816097	0.37923	0.291835	0.842967	0.0745386	0.711735	0.137105	0.131232	0.463737	0.332505	1	0	1	0
cg16341836	CGTAGATTTGTTCCAGCAGATAAATTATACCTGAATGTTTGATTGTTCGT	F	II	10	90641389			LC	0	XY_NO	A_NO	90640025	1364	STAMBPL1	NM_020799	NA	RDMR	5'UTR	S_Shore	STAMBPL1	cg16341836	15.41	7.60475e-05	0.0161659	0.691024	0.197557	0.146018	0.130341	0.560805	0.137555	-0.414787	-0.545006	-0.130219	0	1	0	0
cg17550175	TGTGCTCTTGAGACCTCACAAGACTTTACTTCTTATTTTTAACCCTGTCG	F	II	10	95322270			LC	3	XY_NO	A_NO	95326421	-4151	O3FAR1	NM_001195755	NA			N_Shelf		cg17550175	12.6339	0.000249963	0.0293464	0.803354	0.131293	0.45636	0.237052	0.883591	0.0530391	-0.427231	-0.346994	0.0802371	0	1	0	0
cg16314733	GCTCAAGTGAAAGAGGCGAGCGTCCCACTGGGCCGGCACGGGAGTCTCCG	F	I	10	98909007			IC	0	XY_NO	A_NO	98945682	36676	SLIT1	AY029183	NA		Body		SLIT1	cg16314733	18.1246	2.67126e-05	0.00873207	0.54208	0.389764	0.971627	0.0102217	0.946843	0.0482549	0.0247844	0.429547	0.404762	1	0	1	0
cg17107501	CGCTGGTAGAAGATCTCGGCATTAGCTGTCTGGGGAAGCTAACTTCCTAC	F	II	10	98982314			LC	0	XY_NO	A_NO	98945682	-36631	SLIT1	NM_003061	TRUE		3'UTR		ARHGAP19	cg17107501	12.3811	0.000280528	0.0309821	0.606191	0.303605	0.944888	0.0496676	0.751884	0.126055	0.193004	0.338698	0.145693	1	0	0	0
cg18661379	AAAATTCTTACAAAAGTCCCAGGCTGGCTGCAGCCCCAGGAACCGAGTCG	F	II	10	104393081			LC	0	XY_NO	A_NO	104404251	-11170	TRIM8	NM_030912	TRUE		3'UTR		SUFU	cg18661379	15.7267	6.69385e-05	0.0150691	0.726376	0.236568	0.147299	0.119214	0.357145	0.138139	-0.209847	-0.579077	-0.36923	0	1	0	1
cg18780288	CGTACCTCAAATGCATAATTACGCAAGGACTTGGCACTGCAGTGGTCTGC	R	II	10	111659903			LC	0	XY_NO	A_NO	111644029	-15873	XPNPEP1	AK295756	TRUE		Body;Body;Body		XPNPEP1;XPNPEP1;XPNPEP1	cg18780288	10.3199	0.000755885	0.0452312	0.683018	0.198777	0.171565	0.0930331	0.239459	0.144251	-0.0678935	-0.511452	-0.443559	0	1	0	1
cg13260976	CGCAGTAAGATTATAGAGTCAATGCCTGTGCCAACTATGCTTTAGAGAAA	R	II	10	111727104			LC	0	XY_NO	A_NO	111756107	-29003	ADD3	EF553523	TRUE					cg13260976	10.361	0.000740397	0.0449832	0.207911	0.406518	0.58314	0.190311	0.492285	0.167476	0.0908554	0.37523	0.284374	1	0	0	0
cg02927679	CGAGTGGCAAAAGCCATGGCAATTCTTAGAGCTACTTCTTTTGGAGTGAG	R	II	10	112260509			LC	0	XY_NO	A_NO	112257624	2885	DUSP5	NM_004419	NA	RDMR	Body	S_Shore	DUSP5	cg02927679	9.97584	0.000900429	0.0470573	0.858258	0.0760897	0.434098	0.141487	0.725385	0.176126	-0.291287	-0.424161	-0.132874	0	1	0	0
cg23683800	CTATAAGCATTGTCACCTACTTGAAAGCCTGAGTCATTCTGCCAGTCCCG	F	II	10	115086103			LC	0	XY_NO	A_NO	114914234	171869	Mir_652	.	TRUE					cg23683800	10.1779	0.0008122	0.0458774	0.495217	0.335854	0.101433	0.0522502	0.327186	0.197034	-0.225753	-0.393784	-0.168031	0	1	0	0
cg11182257	AGCAGAGCAAATCCTTTAATTGTATAAGAGCATCAGATTAAGCAGTAACG	R	II	10	118652981			LC	0	XY_NO	A_NO	118648194	-4786	AK092331	AK092331	NA	DMR	Body;Body		KIAA1598;KIAA1598	cg11182257	11.6496	0.000394584	0.0362315	0.065262	0.0854362	0.743016	0.192962	0.626564	0.204424	0.116452	0.677754	0.561302	1	0	1	0
cg17723206	TCTTATTCATCCCCTCTTCTACTTAACACATACTATGAATTTTGCTTACG	R	II	10	118931160	rs6585430		LC	0	XY_NO	A_NO	118927284	-3875	MIR3663	NR_037436	NA			N_Shelf		cg17723206	19.7414	1.50025e-05	0.00627971	0.277967	0.256414	0.691966	0.240771	0.785907	0.234571	-0.0939414	0.413999	0.507941	1	0	1	0
cg16595750	CGTGTCAGCTTGGACAGCCTCACACCGCTGAGCCTCAGAGTCATGCTTTA	F	II	10	123338597			LC	49	XY_NO	A_NO	123353480	14884	FGFR2	EU826600	TRUE		Body;Body;Body;Body;Body;Body;Body;Body;Body		FGFR2;FGFR2;FGFR2;FGFR2;FGFR2;FGFR2;FGFR2;FGFR2;FGFR2	cg16595750	19.1206	1.86531e-05	0.00711698	0.544005	0.312523	0.861465	0.110067	0.568115	0.172812	0.29335	0.31746	0.0241096	1	0	0	0
cg17997363	TGGTGACCACGACCAGGCAGATGAAACGACCCCAGCTGACCATGGTTACG	R	II	10	123353337		rs3750819	IC	0	XY_NO	A_NO	123353480	144	FGFR2	EU826600	NA		1stExon;5'UTR;5'UTR;5'UTR;5'UTR;1stExon;1stExon;5'UTR;5'UTR;5'UTR;5'UTR;5'UTR	N_Shelf	FGFR2;FGFR2;FGFR2;FGFR2;FGFR2;FGFR2;FGFR2;FGFR2;FGFR2;FGFR2;FGFR2;FGFR2	cg17997363	11.2834	0.000470087	0.0388625	0.505166	0.257826	0.902702	0.10957	0.70021	0.142771	0.202492	0.397536	0.195044	1	0	0	0
cg10788901	ATGTGGACGTTAATCCCATCTGCACACTTCCTCTACGGGCATGGACTACG	R	II	10	123353418		rs3135721,rs41287990	IC	0	XY_NO	A_NO	123353480	63	FGFR2	EU826600	NA		1stExon;5'UTR;5'UTR;5'UTR;5'UTR;1stExon;1stExon;5'UTR;5'UTR;5'UTR;5'UTR;5'UTR	N_Shelf	FGFR2;FGFR2;FGFR2;FGFR2;FGFR2;FGFR2;FGFR2;FGFR2;FGFR2;FGFR2;FGFR2;FGFR2	cg10788901	18.5748	2.26759e-05	0.00791621	0.502502	0.250337	0.878144	0.0958876	0.679675	0.152323	0.198469	0.375642	0.177173	1	0	0	0
cg13175830	CGGAGCTGTGAGCAGACTCCTCCAACAGTTTAGCTTTCTAAAGCCCAGTT	R	II	10	123353956			IC	0	XY_NO	A_NO	123353771	-184	FGFR2	NM_001144916	NA		TSS200;5'UTR;5'UTR;TSS1500;5'UTR;TSS1500;5'UTR;5'UTR;5'UTR	N_Shelf	FGFR2;FGFR2;FGFR2;FGFR2;FGFR2;FGFR2;FGFR2;FGFR2;FGFR2	cg13175830	12.4088	0.000276985	0.0308437	0.47263	0.386283	0.917242	0.0781107	0.666776	0.190121	0.250466	0.444612	0.194146	1	0	0	0
cg12172295	CGCCTTCATTGGCAAACATTCAGGAGTAGCCACTCTGCTGGTGAAATAAG	R	II	10	123408625			LC	0	XY_NO	A_YES	123357971	-50653	FGFR2	NM_001144918	NA					cg12172295	17.5843	3.26297e-05	0.00984923	0.302865	0.207101	0.651384	0.134018	0.585805	0.150186	0.065579	0.348519	0.28294	1	0	0	0
cg23304023	ACAGGACCCTGCCGAGCTCCTCGACTGTGTACTAGTTCGGCTTAAAAACG	F	I	10	123949949			IC	0	XY_NO	A_NO	123951962	-2013	TACC2	AK295631	TRUE		Body;Body;Body;Body		TACC2;TACC2;TACC2;TACC2	cg23304023	10.2343	0.000789307	0.0457308	0.520817	0.194159	0.218308	0.12176	0.5925	0.199027	-0.374192	-0.302509	0.0716828	0	1	0	0
cg00117869	CGCCTCCCTCGCCGACAGCTTCCCGGGGCTCTGCCTGGAGGCAGCCTCGC	F	I	10	126198993	rs57028053	rs57028053	IC	0	XY_NO	A_NO	126150340	48653	LHPP	NM_001167880	NA		Body;Body		LHPP;LHPP	cg00117869	10.5112	0.00068669	0.0440803	0.621911	0.316563	0.952843	0.0179006	0.956081	0.0153028	-0.00323833	0.330932	0.33417	1	0	1	0
cg24428218	CGTCCTGTATTGTCTCCTAAGGAGCTGCCATCAGGGGACTCCATCAAGGA	R	II	10	126303795		rs74160945	HC	0	XY_NO	A_NO	126293769	10026	LHPP	EF151005	NA			Island		cg24428218	11.0884	0.00051663	0.0403311	0.220753	0.342096	0.609891	0.156329	0.656467	0.14764	-0.0465762	0.389138	0.435715	1	0	1	0
cg05872570	CGGATGCCAGCGAGGGTCCATGTCCTCACTGCCGACAAGGCTGGGAACTG	F	I	10	126305930			IC	0	XY_NO	A_NO	126293769	12161	LHPP	EF151005	NA			S_Shore		cg05872570	15.4654	7.43615e-05	0.0159446	0.575963	0.254393	0.918239	0.0387473	0.881303	0.0592937	0.0369353	0.342275	0.30534	1	0	1	0
cg20435097	AATGTACACCACAGAAACAAAATGTTTGTTTTCCAATTGTGAGAGCACCG	F	II	10	126320824			IC	0	XY_NO	A_NO	126293769	27055	LHPP	EF151005	TRUE		Body		FAM53B	cg20435097	12.3091	0.000289966	0.0314678	0.187421	0.303029	0.524551	0.182619	0.425049	0.083587	0.0995027	0.33713	0.237627	1	0	0	0
cg26508444	ACGGGCAAGCTGCCATGCCAGCAGGTCCTAGAGATCTTAACAAAGGCACG	R	II	10	126330845			LC	0	XY_NO	A_NO	126293769	37076	LHPP	EF151005	NA		Body		FAM53B	cg26508444	10.6618	0.000637057	0.0431603	0.122603	0.157029	0.525349	0.109278	0.334081	0.122859	0.191268	0.402746	0.211478	1	0	0	0
cg16404170	CGCCATGCGTGTGAACACGTCCACAGTGACGGGTCTCACTCTCACACCAA	F	II	10	126330876			LC	0	XY_NO	A_NO	126293769	37107	LHPP	EF151005	NA		Body		FAM53B	cg16404170	12.7746	0.000234544	0.0286333	0.592147	0.143077	0.961936	0.0430823	0.904388	0.0791714	0.0575485	0.369789	0.312241	1	0	1	0
cg07081759	CGGGTCTCACTCTCACACCAACGCCTCTCCGGTGGTTGTGACAAAAGCAA	F	II	10	126330905			LC	0	XY_NO	A_NO	126293769	37136	LHPP	EF151005	NA		Body		FAM53B	cg07081759	19.1158	1.8685e-05	0.00711897	0.17591	0.110476	0.868683	0.0811519	0.66185	0.155119	0.206832	0.692772	0.48594	1	0	1	0
cg02772099	CAGCCAGAATGGTTGCCATCCTTCGGCAGCAATGTCCCTGAGTGAACACG	R	II	10	126331180			LC	0	XY_NO	A_NO	126293769	37411	LHPP	EF151005	NA		Body		FAM53B	cg02772099	10.9219	0.000560377	0.0415503	0.443427	0.320003	0.905492	0.0406378	0.823653	0.138909	0.0818392	0.462065	0.380226	1	0	1	0
cg10045321	ACTGTCTGAAAGCTTCTGTGATCGGCAGTTGCACGTGCCCCTGTGTCTCG	F	II	10	126331212			LC	0	XY_NO	A_NO	126293769	37443	LHPP	EF151005	NA		Body		FAM53B	cg10045321	10.6087	0.00065409	0.0435125	0.648056	0.212172	0.966428	0.0363058	0.934826	0.074539	0.0316027	0.318372	0.286769	1	0	0	0
cg02765343	GAAGGCCACCCTTTCTGCCTGGAGTCACTGTCTGAAAGCTTCTGTGATCG	F	II	10	126331238			LC	0	XY_NO	A_NO	126293769	37469	LHPP	EF151005	NA		Body		FAM53B	cg02765343	14.2241	0.000124373	0.0209385	0.517656	0.339717	0.971176	0.0285645	0.927758	0.0847439	0.0434179	0.453519	0.410101	1	0	1	0
cg23088510	GCTGGACTATCATGGAGACCACATTGCCTCTTGGGCATCTGTAAGTCTCG	F	II	10	126428199			LC	0	XY_NO	A_NO	126432929	4731	FAM53B	BC031654	NA	RDMR	5'UTR	N_Shelf	FAM53B	cg23088510	18.9802	1.96073e-05	0.00733347	0.283226	0.346694	0.854493	0.0914393	0.611495	0.207346	0.242998	0.571267	0.328269	1	0	1	0
cg18066946	CGCTTTCTCTGCAGGAGGGATTTCTAGTGATATTTCTGCCATCTGAAGCT	F	II	10	126803477			IC	0	XY_NO	A_NO	126847284	43808	CTBP2	AK290390	TRUE		5'UTR;5'UTR		CTBP2;CTBP2	cg18066946	10.335	0.000750147	0.0451669	0.623457	0.274618	0.959392	0.0264132	0.92775	0.0411389	0.0316424	0.335935	0.304293	1	0	1	0
cg14115325	ACATGAACCTTGAATGGACTCACGAAAGAGCGCCCCGTTTACTCAGAACG	F	I	10	128275008			IC	0	XY_NO	A_NO	128213391	-61616	C10orf90	AX747917	NA					cg14115325	12.6495	0.000248198	0.0293068	0.439839	0.301761	0.861089	0.147844	0.485214	0.212052	0.375875	0.42125	0.0453751	1	0	0	0
cg08650132	CGTGAGTCCATTCAAGGTTCATGTGGCTGTTCTCAAAATAACAGATTGGA	F	II	10	128275034		rs75306243	IC	0	XY_NO	A_NO	128213391	-61642	C10orf90	AX747917	NA					cg08650132	12.0357	0.000329103	0.0332772	0.507542	0.311658	0.911973	0.10646	0.603415	0.237773	0.308559	0.404431	0.0958728	1	0	0	0
cg14731462	CGGGATGAAGTTAGAAATCCCAAAAGTAGACTATTTGAGCAAGATCGAAT	F	II	10	129789429			IC	0	XY_NO	A_NO	129785543	3886	PTPRE	AK291828	TRUE		5'UTR		PTPRE	cg14731462	13.5808	0.000164036	0.0239557	0.821669	0.145129	0.269206	0.130781	0.671381	0.239235	-0.402175	-0.552463	-0.150288	0	1	0	0
cg03748042	TGAAAACAGTTCCCAGAAATATCGACACAGTCATTAGACTGCACCACACG	F	II	10	131505789			IC	0	XY_NO	A_NO	131641637	135849	MIR4297	NR_036179	NA		Body		MGMT	cg03748042	11.8526	0.000358538	0.0346365	0.688275	0.170183	0.381663	0.149983	0.760573	0.0847775	-0.37891	-0.306611	0.0722982	0	1	0	0
cg22690322	AAATGGCATCAGGCGCTGAGCTGCAGCTGGGGCCAGAGCAGCTCCAACCG	R	II	10	131650713	rs79343301		LC	0	XY_NO	A_NO	131641637	-9075	MIR4297	NR_036179	NA		Body		EBF3	cg22690322	9.79094	0.000990411	0.0483612	0.499712	0.313531	0.883491	0.109406	0.855724	0.0794412	0.0277676	0.383779	0.356011	1	0	1	0
cg23771949	CGGATCCTGGATCAGCATCAGTGAGGGGAGAACTAACTAAACACTTCCAC	R	II	10	134165390			IC	0	XY_NO	A_NO	134150610	14780	LRRC27	NR_026559	NA		3'UTR;Body;Body;Body;Body	Island	LRRC27;LRRC27;LRRC27;LRRC27;LRRC27	cg23771949	12.3713	0.000281793	0.0310941	0.481515	0.183871	0.871367	0.0931245	0.899768	0.0229376	-0.0284012	0.389852	0.418253	1	0	1	0
cg10406360	CTTTGAGCGGCTGACAGCTAACTGATGGCCCTCCATAAAGCCACAAAGCG	F	II	10	134529052			IC	0	XY_NO	A_NO	134599536	70485	NKX6-2	NM_177400	TRUE		Body	S_Shore	INPP5A	cg10406360	9.88705	0.000942469	0.0474496	0.492916	0.394795	0.938415	0.0690848	0.788224	0.126119	0.150191	0.445499	0.295309	1	0	0	0
cg00988841	TTCAGATGTTCCTACGAACATCTGTTTGTGGCTGAAATTCGACCCAGCCG	R	II	10	134556463			IC	0	XY_NO	A_NO	134599536	43074	NKX6-2	NM_177400	TRUE		Body	S_Shore	INPP5A	cg00988841	10.3412	0.000747813	0.0450933	0.6104	0.340177	0.965184	0.0324321	0.963226	0.0187961	0.00195734	0.354783	0.352826	1	0	1	0
cg11805559	GGAGGGCAGAACCCGGGTGGCTGGGCTGAGCACCAAGGCTGGAGACCACG	F	II	10	134859687			LC	0	XY_NO	A_NO	134884432	-24745	GPR123	BC146320	NA			N_Shore		cg11805559	11.657	0.00039321	0.0361984	0.53778	0.214295	0.852238	0.0679892	0.794183	0.0511648	0.058055	0.314458	0.256403	1	0	0	0
cg16759932	GCTGCTCAGGTGGTTCTCACAGCAAGTCCCTTCCATGACCTGCTCCACCG	R	II	10	134859885			IC	0	XY_NO	A_NO	134884432	-24547	GPR123	BC146320	NA			N_Shore		cg16759932	10.8923	0.000568584	0.0417306	0.564197	0.265385	0.888185	0.043481	0.866505	0.0537972	0.0216796	0.323988	0.302308	1	0	1	0
cg07161179	ATTCTGAGGTTTTGCATCTGAAGACGCCTCTGACTCACCCTGGATCCACG	F	II	11	698201			LC	0	XY_NO	A_NO	695739	-2461	DEAF1	NM_021008	TRUE		Body;Body	S_Shore	TMEM80;TMEM80	cg07161179	12.1459	0.000312683	0.032624	0.7123	0.130787	0.360446	0.154716	0.61453	0.0833796	-0.254083	-0.351854	-0.0977704	0	1	0	0
cg14089103	ACATTCAGCTTCTAAGCAGGGTAGGGTCTCCAGCCTGACACACGTCTTCG	F	II	11	1682006	rs36046152		LC	41	XY_NO	A_NO	1686828	-4822	FAM99A	NR_026643	NA		Body		HCCA2	cg14089103	19.4469	1.66261e-05	0.0066737	0.259899	0.393883	0.68571	0.283945	0.709587	0.276909	-0.0238777	0.425811	0.449689	1	0	1	0
cg23475955	CGCGGCCCAGGGCAGGGGTGAAGCAGCCTGTTAAACAGAACAAGGTGCTC	F	I	11	1985762			IC	0	XY_NO	A_NO	1994988	-9226	AK126380	AK126380	NA			N_Shore		cg23475955	9.98746	0.00089508	0.0470573	0.615298	0.282034	0.925082	0.0328022	0.887812	0.0536017	0.0372704	0.309784	0.272514	1	0	0	0
cg09263513	CGGAGTTGCCAGGTCATACGGCAAACCTCTGTTTAACCTTTTGAGGGACC	F	II	11	2295852	rs12282361		IC	49	XY_YES	A_YES	2292181	-3670	ASCL2	NM_005170	NA			S_Shelf		cg09263513	22.1209	6.77292e-06	0.00417104	0.515544	0.387536	0.852599	0.192742	0.848544	0.216112	0.0040554	0.337055	0.333	1	0	1	0
cg19375587	CGGGCGCGGCCCCGGCACCCAGCCCGCCTTGTTGTCCATATTATGGACTG	F	I	11	2871478			HC	0	XY_NO	A_NO	2891262	-19784	KCNQ1DN	NR_024627	NA			Island		cg19375587	12.4192	0.000275671	0.0307598	0.500923	0.36	0.923642	0.0531734	0.845079	0.0842503	0.0785632	0.422719	0.344156	1	0	1	0
cg26361553	GAGGGCTGCAATGGCCCGTCCAGGAGAGGAGTCCTCGGGCACTTTGTGCG	F	I	11	2871528			HC	0	XY_NO	A_NO	2891262	-19734	KCNQ1DN	NR_024627	NA			Island		cg26361553	18.4858	2.34176e-05	0.00808162	0.555367	0.268809	0.909849	0.0629996	0.777433	0.108158	0.132415	0.354482	0.222067	1	0	0	0
cg10503232	CGCTACAAACAGCAGCAACATCCTTGGTGGAAAAGTTCAAGAATCTGGTC	R	II	11	2891495			HC	0	XY_NO	A_NO	2891262	233	KCNQ1DN	NR_024627	TRUE		Body	S_Shore	KCNQ1DN	cg10503232	9.77621	0.000997993	0.0485154	0.453966	0.183925	0.794502	0.136367	0.572934	0.118643	0.221568	0.340536	0.118968	1	0	0	0
cg21853021	CTGACCGCCTGGTGGTAGCTTGCATCATTAGAGTGCATGTGCAGGCTTCG	F	II	11	2920146		rs449318,rs74978662	LC	7	XY_NO	A_NO	2920950	-804	SLC22A18	NM_183233	TRUE		Body;TSS1500	N_Shelf	SLC22A18AS;SLC22A18	cg21853021	10.026	0.000877581	0.0468367	0.484147	0.436987	0.0114706	0.00747219	0.0792114	0.066097	-0.0677407	-0.472677	-0.404936	0	1	0	1
cg18458509	GTGCATGCCCCATGCCAGCTGTTTGGGACGTCAGCTGGCAAAGCTGACCG	F	II	11	2920189			LC	49	XY_NO	A_NO	2920950	-761	SLC22A18	NM_183233	TRUE		Body;TSS1500	N_Shelf	SLC22A18AS;SLC22A18	cg18458509	13.8815	0.000143997	0.022534	0.641928	0.323271	0.133276	0.102849	0.393788	0.204828	-0.260511	-0.508651	-0.24814	0	1	0	0
cg23190089	CGTCCCAAACAGCTGGCATGGGGCATGCACACAGTAGGTGCTTAATAAAT	F	II	11	2920209			LC	50	XY_NO	A_NO	2920950	-741	SLC22A18	NM_183233	TRUE		Body;TSS1500	N_Shelf	SLC22A18AS;SLC22A18	cg23190089	10.4576	0.00070534	0.0444122	0.464484	0.327416	0.0403043	0.0411692	0.226202	0.196384	-0.185898	-0.42418	-0.238282	0	1	0	0
cg22353828	AGCGGCTGGTGCTGCTATCCCCAGGAGGATACCCACCAACTTGTCTAACG	F	II	11	3187704			LC	0	XY_NO	A_NO	3187968	265	OSBPL5	AK309411	NA		TSS1500;TSS1500;TSS1500	S_Shore	OSBPL5;OSBPL5;OSBPL5	cg22353828	9.56683	0.00111291	0.0494477	0.537582	0.217967	0.853342	0.0682507	0.873181	0.0581122	-0.0198383	0.31576	0.335598	1	0	1	0
cg25225070	TAAAGTTGACTCACCACTGAGTCATCAAAACACAGCAATACCTAAACACG	R	II	11	9587743			LC	0	XY_NO	A_NO	9595227	-7484	WEE1	NM_003390	TRUE					cg25225070	10.2893	0.000767656	0.0453907	0.460605	0.222779	0.132432	0.0602096	0.333586	0.199214	-0.201154	-0.328173	-0.127019	0	1	0	0
cg12069276	CGTGTCGGACTTAAATCCTTGGGCTGGAATCCTCCCACTGCAGTCCCCAC	F	II	11	10476242			LC	0	XY_NO	A_NO	10476665	-423	AMPD3	NM_001025389	NA		TSS1500;TSS1500;Body	S_Shelf	AMPD3;AMPD3;AMPD3	cg12069276	22.3489	6.29537e-06	0.00406379	0.488438	0.274552	0.890376	0.071926	0.82619	0.0759813	0.0641854	0.401938	0.337752	1	0	1	0
cg07268332	GACACATGATCCTCGGGCTGCTGCTGGGCTTTAGCTACCCAGAGATTACG	F	II	11	10476494		rs10709823,rs35172583	LC	0	XY_NO	A_NO	10476665	-171	AMPD3	NM_001025389	NA		TSS200;TSS1500;Body	S_Shelf	AMPD3;AMPD3;AMPD3	cg07268332	12.5531	0.000259314	0.0300026	0.573654	0.249999	0.916791	0.0809284	0.842635	0.0973207	0.0741554	0.343137	0.268982	1	0	0	0
cg01116568	CGGGCTGCTGCTGGGCTTTAGCTACCCAGAGATTACGGCCCACCTGTCCT	R	II	11	10476529	rs35172583	rs10709823,rs35172583	LC	0	XY_NO	A_NO	10476665	-136	AMPD3	NM_001025389	NA		TSS200;TSS1500;Body	S_Shelf	AMPD3;AMPD3;AMPD3	cg01116568	13.2137	0.000192753	0.0259619	0.466247	0.166391	0.839041	0.0852039	0.784365	0.0995903	0.0546751	0.372794	0.318119	1	0	1	0
cg26489413	CGTGGGCCTCCAGCTCCGAGCGCTGGCTGGACTCTGCCACTCCTCCTGGG	R	I	11	10476976			LC	0	XY_NO	A_NO	10476886	90	AMPD3	AK299113	NA		1stExon;TSS1500;5'UTR;Body		AMPD3;AMPD3;AMPD3;AMPD3	cg26489413	16.8879	4.24744e-05	0.0115895	0.357789	0.165133	0.721183	0.0890111	0.643377	0.0840086	0.0778055	0.363394	0.285588	1	0	0	0
cg19347782	GCAGCCAACAATAGAATTTGTTTAGCCATCTTGCTATTCCTTTCTTCACG	R	II	11	12159762	rs5789715	rs4433551	LC	0	XY_NO	A_NO	12159936	-174	MICAL2	AK294845	TRUE		5'UTR		MICAL2	cg19347782	13.4313	0.000175123	0.0248386	0.25162	0.341512	0.681884	0.197459	0.63497	0.178953	0.046914	0.430264	0.38335	1	0	1	0
cg09412882	GTCTTAAATCACTTTCCTCTGCACAAGAGTGGCATGGCCCACACAGGACG	F	II	11	12271701			IC	0	XY_NO	A_NO	12260982	10719	MICAL2	AF052170	TRUE		Body		MICAL2	cg09412882	11.6035	0.000403323	0.0365485	0.542872	0.232666	0.88863	0.0548251	0.829199	0.0830177	0.0594307	0.345758	0.286327	1	0	0	0
cg26158270	CGCACCACCGTCACACCAGGTCAGGCTGGGACAGGGGCACCTTGGGAGCA	F	II	11	12309622		rs77940180	LC	0	XY_NO	A_NO	12308446	1176	MICALCL	NM_032867	TRUE		5'UTR		MICALCL	cg26158270	11.8285	0.000362622	0.0348156	0.76204	0.0946546	0.439517	0.135151	0.751825	0.1054	-0.312307	-0.322523	-0.0102151	0	1	0	0
cg08239103	CGAGGTGTTGGTGATACATGAGAAAAGCAACAGAGGATGTCACTATGCCT	F	II	11	16623818			LC	0	XY_NO	A_NO	16627537	3720	SOX6	BC029429	NA			N_Shelf		cg08239103	11.9352	0.000344931	0.0339872	0.918991	0.0349567	0.573831	0.136184	0.866285	0.10179	-0.292454	-0.34516	-0.0527058	0	1	0	0
cg15306794	ACTGCACACTGCCAGGTGCTCAGCTTGAATGGCTGGCATGCAAGCATACG	F	II	11	16998450			LC	0	XY_NO	A_NO	17035962	37513	PLEKHA7	NM_175058	TRUE		Body		PLEKHA7	cg15306794	10.7139	0.00062083	0.0429162	0.548166	0.319883	0.912294	0.0406603	0.903143	0.0932671	0.00915093	0.364128	0.354977	1	0	1	0
cg19653211	ACGTAAGCCCAAGGCATTGAAATTAAAAACAGGCCTTTGGCCCATAGACG	F	II	11	18785792			LC	49	XY_NO	A_NO	18813388	27597	PTPN5	AK294374	TRUE		Body;Body;Body		PTPN5;PTPN5;PTPN5	cg19653211	9.62897	0.00107736	0.0492388	0.867658	0.12889	0.387218	0.160728	0.659405	0.165267	-0.272186	-0.48044	-0.208254	0	1	0	0
cg05312104	CGGGGATCTTCCATGACATTCTCCATGACAGCAGGCCAACAGGAAGTGGC	F	II	11	19402066			LC	0	XY_NO	A_NO	19372270	29796	NAV2	NM_001111018	TRUE		Body		NAV2	cg05312104	11.4384	0.000436351	0.0377133	0.802537	0.11365	0.347894	0.134223	0.617101	0.190128	-0.269207	-0.454642	-0.185435	0	1	0	0
cg05946942	CGGCAACCAGTCTTGGTGGGACATTAGGAGCAGCTCAGGGACAAGTTGCC	R	II	11	19561797			LC	0	XY_NO	A_NO	19545624	-16172	NAV2-AS4	NR_033989	TRUE		Body		NAV2	cg05946942	11.9608	0.000340826	0.0338007	0.624815	0.283765	0.938535	0.047158	0.898603	0.100897	0.0399317	0.31372	0.273788	1	0	0	0
cg03611487	CGGACAGGGTGATGAATCACCTTTCCAGAGCCTATGCACTGCCAGTCCTC	R	II	11	19737237			LC	0	XY_NO	A_NO	19736217	-1019	LOC100126784	NR_015384	TRUE	RDMR	TSS1500;Body;Body;Body	S_Shore	LOC100126784;NAV2;NAV2;NAV2	cg03611487	16.3219	5.2886e-05	0.0131654	0.800521	0.151388	0.316865	0.127081	0.686966	0.19595	-0.370101	-0.483656	-0.113555	0	1	0	0
cg02739280	CGGAGCTGCTTCCTTGTGGCTATCTGGTTGGAGAGAACACGACCATCTCA	F	II	11	20119229			LC	0	XY_NO	A_NO	20125756	-6527	NAV2	AK096037	TRUE		Body;Body;Body;Body		NAV2;NAV2;NAV2;NAV2	cg02739280	12.9944	0.000212506	0.0272278	0.861078	0.116072	0.438451	0.143184	0.707677	0.0972388	-0.269226	-0.422627	-0.153401	0	1	0	0
cg12575928	CGTGTATTCTGAGATGAAACGTCTTCCATGAAGTGGACAGATGTTCAAGT	R	II	11	22687660			LC	0	XY_NO	A_NO	22688159	-499	GAS2	NM_001143830	NA	RDMR	TSS1500	N_Shore	GAS2	cg12575928	9.68976	0.00104379	0.0489489	0.228854	0.250654	0.591104	0.166074	0.614287	0.159093	-0.0231826	0.362251	0.385433	1	0	1	0
cg24854861	GTTAAATGAAGACACAAGTGACCACTCAGCCCATGCATTGTGGTCAATCG	F	II	11	24609900			LC	0	XY_NO	A_NO	24518515	91385	LUZP2	NM_001009909	TRUE		Body		LUZP2	cg24854861	10.7335	0.000614838	0.0428154	0.925561	0.0517471	0.550619	0.160736	0.818208	0.085771	-0.267589	-0.374942	-0.107353	0	1	0	0
cg11075353	CGCTTTCCACTGAGGGCTGGCCTATGAATAAGTTACAAAGCTTGAATGAG	R	II	11	27224020	rs12222034		LC	20	XY_NO	A_NO	27076942	147078	BBOX1	CU679876	TRUE					cg11075353	15.3371	7.83293e-05	0.0164015	0.320559	0.373896	0.634199	0.33734	0.457345	0.312961	0.176855	0.31364	0.136785	1	0	0	0
cg04188351	CGGGCCTGTGGGGCTCTGGAGAATAGAATATGGAGTACCCTGGTTTACAG	R	II	11	33744823			LC	0	XY_NO	A_NO	33744497	-325	CD59	NM_001127227	TRUE		5'UTR;TSS1500;5'UTR;TSS1500;5'UTR;TSS1500;TSS1500;5'UTR		CD59;CD59;CD59;CD59;CD59;CD59;CD59;CD59	cg04188351	18.2371	2.56353e-05	0.0085046	0.687626	0.191893	0.218303	0.0932306	0.529412	0.192811	-0.311109	-0.469323	-0.158214	0	1	0	0
cg04645070	CGTGTGACATTCTGTAAAGTGATGACTCAGGCTATGGCTGTTTTAGCAAA	F	II	11	34393106		rs34313934,rs76369321	LC	0	XY_NO	A_NO	34379554	-13551	ABTB2	NM_145804	TRUE					cg04645070	12.9964	0.000212312	0.0272249	0.575374	0.281214	0.0782058	0.0224478	0.223172	0.133464	-0.144966	-0.497168	-0.352202	0	1	0	1
cg13523125	AAGCTTGGAAACAAGACGGGAACCTCTTGATCCATGGCACAATGCTGTCG	F	II	11	35072710			LC	0	XY_NO	A_NO	35160416	-87706	CD44	BC052287	TRUE					cg13523125	9.98313	0.000897072	0.0470573	0.675826	0.295373	0.260034	0.173771	0.712695	0.143179	-0.452661	-0.415792	0.0368693	0	1	0	0
cg14082886	TGATAGAGATACATGAGAGAAATGCCCTGCCCTAATATCTTAACAAGTCG	F	II	11	35164485		rs16926942	LC	0	XY_NO	A_NO	35160416	4069	CD44	NM_001202556	NA		Body;Body;Body;Body;Body	S_Shelf	CD44;CD44;CD44;CD44;CD44	cg14082886	19.3142	1.74199e-05	0.0068501	0.810302	0.324344	0.252483	0.175108	0.719034	0.226979	-0.466551	-0.55782	-0.0912688	0	1	0	0
cg11937857	CGAACAGCCTTATTAAAGAATCCTTTGCAAATCTGAGATTCTGGTATTCA	R	II	11	36000550			LC	0	XY_NO	A_NO	36031647	-31097	MIR3973	NR_039769	TRUE		Body		LDLRAD3	cg11937857	10.9054	0.000564919	0.0416912	0.872367	0.0535903	0.311578	0.138931	0.643467	0.257217	-0.331889	-0.560789	-0.228901	0	1	0	0
cg24607755	CGCAGAGCCTCAATGGGGCCCCAAGTCAGCAAGGGATGCACCTGCCCCAG	R	II	11	36171375			LC	0	XY_NO	A_NO	36119876	51499	LDLRAD3	AK299186	TRUE		Body		LDLRAD3	cg24607755	11.4435	0.000435296	0.0377058	0.539548	0.457697	0.0353557	0.0222456	0.235753	0.172143	-0.200397	-0.504192	-0.303795	0	1	0	1
cg01476222	CGGGAGTGGACCTAGTAAAATAAGTAAGATGATGTCATCTCTGCTCAGAC	R	II	11	36522143			LC	50	XY_NO	A_NO	36531862	9720	TRAF6	NM_004620	TRUE		Body;Body		TRAF6;TRAF6	cg01476222	30.5617	6.04501e-07	0.00229285	0.637671	0.216113	0.0567972	0.0380902	0.194038	0.111406	-0.137241	-0.580874	-0.443633	0	1	0	1
cg15556599	AGGAGAGTAGCCAGGTGGGGTGTCCTGTCCCAAGCCGAGGCCCAGATGCG	R	II	11	44733804			LC	0	XY_NO	A_NO	44785975	-52171	TSPAN18	NM_130783	TRUE					cg15556599	16.554	4.83118e-05	0.0125577	0.501776	0.335479	0.900699	0.0879368	0.908203	0.0407028	-0.00750382	0.398923	0.406426	1	0	1	0
cg20968743	CGCTCTGTGTCTCGCCTGTGGGCTCCAAAGCTCTGACTCACCATGCAGCC	F	II	11	44883965			LC	0	XY_NO	A_NO	44927957	-43992	TSPAN18	JF432873	TRUE	DMR	5'UTR		TSPAN18	cg20968743	12.0407	0.000328343	0.033235	0.556072	0.311902	0.0803736	0.100724	0.433335	0.263798	-0.352961	-0.475698	-0.122737	0	1	0	0
cg22897715	CATCCAAAGGCTTAAATTGTAAGGGACTGGCTTTACTCTGGCTGTTTCCG	R	II	11	57192251			LC	0	XY_NO	A_NO	57191531	-719	PRG2	Z26248	NA		Body;Body;Body	N_Shelf	SLC43A3;SLC43A3;SLC43A3	cg22897715	21.1589	9.27422e-06	0.00484528	0.603598	0.186044	0.133233	0.0903023	0.629295	0.176797	-0.496062	-0.470364	0.0256977	0	1	0	0
cg25951430	CGGGACGTGATCTCACACACAGTGTGTTGCTGCATCCTAATCTCGTGCTC	R	II	11	57192432			LC	0	XY_NO	A_NO	57191531	-900	PRG2	Z26248	NA		Body;Body;Body	N_Shore	SLC43A3;SLC43A3;SLC43A3	cg25951430	70.6415	4.73628e-10	0.000101504	0.448787	0.243159	0.0539247	0.0244221	0.43726	0.136206	-0.383335	-0.394862	-0.0115271	0	1	0	0
cg12822074	ACGCCCAGGGGTTAGCGTTGAGCCGCAGGAACTCGAGCGAGGGCAGGTCG	F	I	11	57243865			HC	0	XY_NO	A_NO	57228338	15527	RTN4RL2	NM_178570	NA		Body	Island	RTN4RL2	cg12822074	10.9142	0.000562489	0.0416383	0.115688	0.126222	0.540768	0.0925007	0.231866	0.173507	0.308902	0.42508	0.116178	1	0	0	0
cg11554335	CTCGCTGACTCATCATGTTTCACAATACACTTGGATTTTTCTCTCTTCCG	F	II	11	57336941			LC	49	XY_NO	A_NO	57335802	-1138	UBE2L6	NM_198183	NA		TSS1500	S_Shore	UBE2L6	cg11554335	33.1713	3.16539e-07	0.00229285	0.611389	0.0401689	0.201022	0.0760051	0.407695	0.100082	-0.206673	-0.410367	-0.203694	0	1	0	0
cg23186952	TCTCACCCAGATGTTCACCAGTAAATAATACTCACTGTAATGGCTTCTCG	F	II	11	58384274			LC	0	XY_NO	A_NO	58390145	-5871	CNTF	NM_000614	TRUE		Body;Body		ZFP91;ZFP91-CNTF	cg23186952	11.0736	0.000520355	0.0403751	0.872408	0.199272	0.348615	0.16492	0.748706	0.133517	-0.400091	-0.523793	-0.123702	0	1	0	0
cg18538812	GCTTCCTCACATCCTTCATGTCTCTGCTCAGAGGTAAGCTTTTAGAGACG	R	II	11	59614095			LC	50	XY_NO	A_NO	59612973	-1121	GIF	AK301290	NA		TSS1500		GIF	cg18538812	10.3936	0.000728375	0.0449057	0.726887	0.0874875	0.339228	0.169764	0.763036	0.095982	-0.423808	-0.387659	0.0361484	0	1	0	0
cg00673646	CTCAGAAGCTCCAAAGAGGTTTTAACTCTGGTTTCTCAGTCCCATCAACG	R	II	11	59950525	rs74361873	rs74361873	LC	0	XY_NO	A_NO	59950803	279	MS4A6A	AK301387	NA		1stExon;5'UTR;5'UTR;1stExon;5'UTR;1stExon		MS4A6A;MS4A6A;MS4A6A;MS4A6A;MS4A6A;MS4A6A	cg00673646	10.7582	0.000607379	0.0427414	0.3997	0.293983	0.0768958	0.0369033	0.27829	0.153087	-0.201394	-0.322804	-0.12141	0	1	0	0
cg17401435	GGACCAGCATCTCCTCTTTGACGTTCCTTTTCCTTGGCGCAGAACAAGCG	F	II	11	63887426		rs79029161	IC	0	XY_NO	A_NO	63883739	3687	FLRT1	CCDS8057	NA		Body	Island	MACROD1	cg17401435	10.0079	0.000885763	0.0469275	0.636542	0.258719	0.94197	0.0289365	0.933931	0.0223889	0.00803902	0.305428	0.297389	1	0	0	0
cg05697539	CTGTCTTCGGACATTGTAATTGCGGTAAAAACCAGAGCCGAGCGGCATCG	F	I	11	63906104			IC	0	XY_NO	A_NO	63883739	22365	FLRT1	CCDS8057	NA		Body		MACROD1	cg05697539	10.5571	0.000671114	0.0438166	0.525865	0.39901	0.976192	0.0326565	0.893943	0.0847285	0.082249	0.450327	0.368078	1	0	1	0
cg02556655	AAGATTGTGGAGCAGATCAGTGAGTGTCCGCTGCCCGCTTGCTGAACTCG	R	II	11	63975026			IC	0	XY_NO	A_NO	63974151	875	FERMT3	NM_031471	TRUE		Body;Body	Island	FERMT3;FERMT3	cg02556655	16.0374	5.91532e-05	0.0140313	0.570481	0.348562	0.161323	0.139942	0.333585	0.134988	-0.172262	-0.409158	-0.236896	0	1	0	0
cg19006947	CTTCTCCCACAGCTGCTGGCCCAGCTGGCCCAGGAGTGTCAGGAGCAGCG	R	II	11	64034861		rs11231732	IC	0	XY_NO	A_NO	64018994	15867	PLCB3	NM_000932	NA		Body	Island	PLCB3	cg19006947	9.51069	0.00114613	0.0498125	0.536084	0.312516	0.899809	0.0337637	0.865063	0.0574072	0.0347452	0.363725	0.32898	1	0	1	0
cg18375707	GGAGGGGCTGGGGGACGGGCCTCTGGTGGCCTGTGCCAGCAACGGTCACG	R	II	11	64034959		rs28395877	IC	0	XY_NO	A_NO	64018994	15965	PLCB3	NM_000932	NA		Body	Island	PLCB3	cg18375707	9.65861	0.00106084	0.0490806	0.505725	0.295178	0.844682	0.0682308	0.840711	0.0352955	0.00397124	0.338957	0.334986	1	0	1	0
cg22788485	CGGCGACACACAGAAAAGCTGCCCTGGCCCAGCGCAGGCTCCCGCAGGTC	R	I	11	64136018			HC	0	XY_NO	A_NO	64136073	-55	MIR1237	NR_031602	NA		Body;TSS200;Body	Island	RPS6KA4;MIR1237;RPS6KA4	cg22788485	13.3835	0.000178841	0.0251083	0.556089	0.376522	0.962546	0.0171895	0.969324	0.0145307	-0.00677753	0.406457	0.413235	1	0	1	0
cg25770702	CGGCAGCGGCGACACACAGAAAAGCTGCCCTGGCCCAGCGCAGGCTCCCG	R	I	11	64136024			HC	0	XY_NO	A_NO	64136073	-49	MIR1237	NR_031602	NA		Body;TSS200;Body	Island	RPS6KA4;MIR1237;RPS6KA4	cg25770702	16.9066	4.2171e-05	0.0115571	0.681149	0.284949	0.984423	0.0115396	0.985165	0.00664455	-0.000742031	0.303274	0.304016	1	0	1	0
cg26114884	CGGATGTGCTCCAGCAGCTCCCCGCCCCGCAGCAGCTCCAGGACCAGGTA	R	II	11	64136975			HC	0	XY_NO	A_NO	64136073	902	MIR1237	NR_031602	NA		Body;Body	Island	RPS6KA4;RPS6KA4	cg26114884	11.6693	0.000390929	0.0360814	0.513145	0.374569	0.939984	0.0490337	0.943544	0.0293902	-0.00356062	0.426838	0.430399	1	0	1	0
cg13443768	CGCCAAGACAGCCTGAGTGTTTCCACAACAAATTGGGCGTCCCTGACAGC	R	II	11	65084386			LC	0	XY_NO	A_NO	65082288	2098	CDC42EP2	NM_006779	TRUE	RDMR	5'UTR	S_Shore	CDC42EP2	cg13443768	11.4555	0.000432786	0.0376011	0.401799	0.34167	0.840185	0.125761	0.799138	0.131894	0.0410467	0.438386	0.397339	1	0	1	0
cg20414098	CTCAGTCAAAACCAAAACCCTTTCAAGGATCTGTGAGCCACAGGGTGCCG	R	II	11	65150159			LC	50	XY_NO	A_NO	65150141	-17	SLC25A45	NM_182556	TRUE		TSS200;TSS200	N_Shelf	SLC25A45;SLC25A45	cg20414098	12.3436	0.000285406	0.0313271	0.397476	0.355823	0.0335478	0.0196201	0.19538	0.116757	-0.161832	-0.363928	-0.202096	0	1	0	0
cg27145347	TCAGAGGTGCCGTGTCTGTCCTCTTCTCCTGAATATGGGTGGTTGGTGCG	F	II	11	67795659			LC	0	XY_NO	A_NO	67798083	-2424	NDUFS8	BC119753	TRUE		3'UTR;3'UTR;3'UTR	N_Shelf	ALDH3B1;ALDH3B1;ALDH3B1	cg27145347	11.5408	0.000415538	0.0370985	0.936187	0.0533224	0.484698	0.153757	0.818004	0.120897	-0.333305	-0.451489	-0.118183	0	1	0	0
cg23009355	TTGTGCTGGGGCTGGAGCGAAGGTTCAGGCCTCGGGAGCCGTCGATGGCG	F	I	11	68451396			ICshore	0	XY_NO	A_NO	68451982	-586	GAL	NM_015973	NA		TSS1500	Island	GAL	cg23009355	14.7718	9.88101e-05	0.0184462	0.55075	0.267098	0.928045	0.0717341	0.728824	0.136081	0.199221	0.377295	0.178074	1	0	0	0
cg04464446	CGGGCTCAGGCCCTCAAGTGAAGTATTTCGTAAATAAAGTGGTTCCATTT	F	II	11	68452845			HC	0	XY_NO	A_NO	68451982	863	GAL	NM_015973	NA		Body	Island	GAL	cg04464446	9.55785	0.00111816	0.0494587	0.474089	0.252285	0.861794	0.0832553	0.736882	0.147519	0.124912	0.387705	0.262793	1	0	0	0
cg03357006	CTCGGAGTTCACTGGCCCGAAATAATGTTCCCAATGCAAGTCGGCGGACG	R	I	11	68973410			IC	0	XY_NO	A_NO	69061621	-88211	MYEOV	AK000473	NA					cg03357006	18.197	2.60136e-05	0.00857697	0.524831	0.397024	0.982553	0.0134065	0.890381	0.0782557	0.0921725	0.457722	0.365549	1	0	1	0
cg26619099	TTGTCTGCTGGGTCCTTTTTCCTCTTCCGATGGAAAGGCCCCAGGGAGCG	R	II	11	68973615			IC	0	XY_NO	A_NO	69061621	-88006	MYEOV	AK000473	NA					cg26619099	13.2135	0.00019277	0.0259619	0.398684	0.413816	0.950347	0.0419639	0.809768	0.0941217	0.140579	0.551663	0.411084	1	0	1	0
cg17418276	CGTGGGGCATTGGGGGTGGCTTGCAAAGCCCCCATTACCTTCTGAGCCCA	R	II	11	69065442			IC	14	XY_NO	A_NO	69061621	3821	MYEOV	NM_138768	TRUE	DMR				cg17418276	22.4154	6.16308e-06	0.00402359	0.634863	0.289665	0.261595	0.0834515	0.512072	0.115961	-0.250477	-0.373268	-0.12279	0	1	0	0
cg10281996	CGGCCCTAACCTGCAAACACGTTTCCACGACTTCACGCCGGAGGCAGCCA	F	I	11	69290977			IC	0	XY_NO	A_NO	69240457	50520	AK094674	AK094674	TRUE					cg10281996	19.3763	1.70436e-05	0.00677509	0.52069	0.396296	0.96312	0.0161604	0.952654	0.0241809	0.0104652	0.44243	0.431965	1	0	1	0
cg02104112	AGTGTCAGAATCAGCGACCATCATCCAAGATGCTGGAGTTTTTTCTTCCG	R	II	11	69418071			IC	0	XY_NO	A_NO	69455872	-37801	CCND1	NM_053056	TRUE					cg02104112	9.49531	0.00115543	0.0498912	0.471268	0.401168	0.94745	0.0411938	0.863699	0.118869	0.0837504	0.476181	0.392431	1	0	1	0
cg27021553	CTCCTTCCCTCTCTCCTTCTGCCTCAGATGTGAAGTTCATTTCCAATCCG	R	II	11	69462783			LC	0	XY_NO	A_NO	69469177	6395	AK294004	AK294004	NA		Body	S_Shore	CCND1	cg27021553	14.8291	9.64915e-05	0.0182588	0.695861	0.235395	0.387905	0.105896	0.640598	0.115106	-0.252694	-0.307956	-0.0552621	0	1	0	0
cg13944685	CGGCATCCTGCCCTTCCCAGAAGCAGCTCTGGTGCTGAAGAGAGCACTGC	F	II	11	71710643			LC	7	XY_NO	A_NO	71710662	-19	IL18BP	NM_001145057	TRUE		TSS200;5'UTR;TSS1500;5'UTR;5'UTR;1stExon		IL18BP;IL18BP;IL18BP;IL18BP;IL18BP;IL18BP	cg13944685	9.75419	0.00100944	0.048641	0.761139	0.132617	0.243773	0.0989086	0.40963	0.12166	-0.165857	-0.517366	-0.351509	0	1	0	1
cg13613180	CGGTGGGATAGAGAAAGAGCATTTCCTCTAGCACATCTCTCTCACAGAGC	R	II	11	74560694		rs75929480,rs78680555	LC	0	XY_NO	A_NO	74575158	14465	XRRA1	AX746990	TRUE		Body		XRRA1	cg13613180	14.4171	0.000114623	0.0201271	0.868412	0.0660563	0.443506	0.149637	0.791939	0.115307	-0.348433	-0.424906	-0.0764734	0	1	0	0
cg15389191	CTTTTCTTCATCAAATGATTATTCTCTTCAGAGAGACAGGCATAAAAACG	R	II	11	74654369	rs77671502	rs77671502	LC	0	XY_NO	A_NO	74656129	1761	XRRA1	AK074152	TRUE		5'UTR		XRRA1	cg15389191	12.3055	0.000290452	0.0314837	0.873874	0.061674	0.392706	0.170998	0.734885	0.0996042	-0.34218	-0.481169	-0.138989	0	1	0	0
cg19145320	TCTGGCAGGAAAGTGGCCCTATTGCTGTGCTATGCTTCCCCGGAAGCTCG	F	II	11	75130069			LC	0	XY_NO	A_NO	75141673	11605	KLHL35	NM_001039548	TRUE					cg19145320	10.8043	0.000593712	0.0423145	0.849521	0.0970067	0.457738	0.167529	0.747747	0.123801	-0.290008	-0.391783	-0.101774	0	1	0	0
cg24304210	AGCGAAAATGCCTAGCCTAGCTGCATCTGGTCTCTGGACTCTGCAACCCG	R	II	11	77118761		rs495889	LC	0	XY_NO	A_NO	77122996	4236	PAK1	AK055228	TRUE		5'UTR;5'UTR	N_Shelf	PAK1;PAK1	cg24304210	15.9287	6.17567e-05	0.0143783	0.600608	0.144882	0.147034	0.0846275	0.516016	0.161578	-0.368982	-0.453574	-0.0845926	0	1	0	0
cg26452771	CGGCTTTTTTATGGGTGAGTCCTCAAGCTGCTTGAGAAATTCTCTGGCCT	R	II	11	78955619		rs34208594	LC	0	XY_NO	A_NO	78980717	25099	ODZ4	AK309124	TRUE		5'UTR		ODZ4	cg26452771	12.0405	0.000328376	0.033235	0.915955	0.066525	0.544682	0.192558	0.917113	0.0392838	-0.372431	-0.371274	0.00115776	0	1	0	0
cg19918734	ATGGGAGCCCCAGGCCCTGGGGCAGGGCTATATGGACAGGAAACACAACG	R	II	11	86343931		rs35722020	LC	0	XY_NO	A_NO	86383239	39309	ME3	NM_001014811	TRUE		Body;Body;Body		ME3;ME3;ME3	cg19918734	18.8624	2.04493e-05	0.00752734	0.425892	0.271813	0.0578158	0.0243616	0.320649	0.191349	-0.262833	-0.368076	-0.105243	0	1	0	0
cg27149179	AATTTTAAAAATGTCCTTTTCTCTTGAAATTTCATCACCATGACTCATCG	F	II	11	86451848			LC	0	XY_NO	A_NO	86511490	-59642	PRSS23	BC063022	TRUE					cg27149179	25.5323	2.38351e-06	0.00262983	0.794236	0.144547	0.165382	0.0583383	0.471905	0.221054	-0.306523	-0.628854	-0.322331	0	1	0	1
cg25851751	CGGATGAGTCAGGGCAGGCTGCGAATGCCTCAGGAAAGACCCTTAATGGA	F	II	11	86514631		rs78256892	LC	0	XY_NO	A_NO	86511490	3141	PRSS23	NM_007173	NA		5'UTR	S_Shelf	PRSS23	cg25851751	17.1814	3.79757e-05	0.0108227	0.950458	0.0264298	0.596356	0.173347	0.94348	0.0302484	-0.347125	-0.354103	-0.00697801	0	1	0	0
cg08250880	AAAAATACTGTGCTCTCTTAGTCTTGATTTATCACTGCCCCTTGTCTTCG	R	II	11	86526022			LC	0	XY_NO	A_NO	86518685	7337	PRSS23	CCDS8278	TRUE					cg08250880	10.8792	0.000572242	0.0418152	0.885852	0.0775867	0.380369	0.158287	0.685632	0.131125	-0.305263	-0.505483	-0.20022	0	1	0	0
cg17695791	GGCTGGTGGGAACCGGTTCTGAGAGTTCAGACACCACCTTCACCCCACCG	F	II	11	91913958			LC	49	XY_NO	A_NO	92085261	-171303	FAT3	NM_001008781	TRUE					cg17695791	12.6956	0.000243066	0.0290368	0.896818	0.0483695	0.530793	0.163559	0.833812	0.0704113	-0.303019	-0.366025	-0.0630065	0	1	0	0
cg16436762	CAGGCATGAGTCACGACATCTGGCCAAGATCTGTTATTTTTAACAAAACG	R	II	11	94307971			IC	25	XY_NO	A_NO	94300473	7498	PIWIL4	NM_152431	TRUE		Body		PIWIL4	cg16436762	22.9097	5.27014e-06	0.00379649	0.788431	0.131895	0.355529	0.143876	0.665433	0.0784883	-0.309904	-0.432901	-0.122998	0	1	0	0
cg01093786	CGTGCAGCACTGGTCACCAACCCACAGGAAGGATGTTGTTATTGTCTGGG	R	II	11	96047698			LC	0	XY_NO	A_NO	96074601	-26903	MIR1260B	NR_036125	TRUE		Body		MAML2	cg01093786	14.8717	9.48023e-05	0.0180694	0.634213	0.358567	0.182846	0.123919	0.326672	0.170442	-0.143826	-0.451367	-0.307541	0	1	0	1
cg24088496	CGGGGCTTCCCCTGAACTTGTACTTGAGCTAAATGAAGAAACTGGCTGAG	F	II	11	96071506			LC	0	XY_NO	A_NO	96074601	-3095	MIR1260B	NR_036125	TRUE		Body		MAML2	cg24088496	12.51	0.000264467	0.0302608	0.66852	0.110035	0.110966	0.127989	0.240341	0.160385	-0.129375	-0.557554	-0.428179	0	1	0	1
cg12307373	CGAGACTTTTAATCTTAGAAGCCAGTTACCATGCTGTGGAGCCCAAACTG	R	II	11	103305609	rs531587		LC	50	XY_NO	A_NO	102980159	325450	DYNC2H1	NM_001377	TRUE		Body;Body		DYNC2H1;DYNC2H1	cg12307373	12.2274	0.000301096	0.0319528	0.233064	0.319912	0.56857	0.324951	0.422764	0.401401	0.145806	0.335506	0.1897	1	0	0	0
cg00629688	CGTTAGGGAACCTAGGGTGATGTCTGCCATTAAATTTTTAAAAAGAATAT	R	II	11	105479843			LC	0	XY_NO	A_NO	105480799	-956	GRIA4	NM_000829	NA		TSS1500;TSS1500;TSS1500	N_Shore	GRIA4;GRIA4;GRIA4	cg00629688	10.1309	0.00083186	0.0461254	0.182046	0.201198	0.102324	0.150843	0.552031	0.119857	-0.449707	-0.0797218	0.369985	0	0	1	0
cg22760287	CGCAGAGTTCTGTGATGAATCAGGGTACTTGAGGTCATAGGGAAGTTTGT	F	II	11	107575901	rs80051143		LC	0	XY_NO	A_NO	107578655	2755	SLN	CCDS31667	TRUE					cg22760287	12.7574	0.000236371	0.0287162	0.8868	0.0787075	0.361141	0.158883	0.693488	0.138185	-0.332347	-0.525658	-0.193312	0	1	0	0
cg03851835	TCTAGTCTTTCAACACCCTACAGGCCCCAAACCAGAAAAACTGTCATACG	R	II	11	107711742			IC	0	XY_NO	A_NO	107729679	17938	SLC35F2	AL833969	TRUE		Body		SLC35F2	cg03851835	25.8647	2.16447e-06	0.00254096	0.619538	0.298042	0.100863	0.0792371	0.268357	0.148946	-0.167494	-0.518675	-0.351181	0	1	0	1
cg07188648	CACCCTGAGAAGTACTTAGCCACCCAGCAGCTTCTGGGGCTTTGCACACG	R	II	11	111402694			LC	20	XY_NO	A_NO	111411232	-8538	LAYN	AK296231	TRUE		Body;Body		C11orf88;C11orf88	cg07188648	17.4642	3.41325e-05	0.0100867	0.655983	0.236231	0.266701	0.144145	0.586652	0.115991	-0.319951	-0.389282	-0.0693309	0	1	0	0
cg02345417	CGTGACAAGGCTGTGGAGTCCCTGAGACAGATCTCCCAGGAGCATACTCC	R	II	11	111631732			LC	0	XY_NO	A_NO	111637168	5437	PPP2R1B	AK293388	TRUE		Body;Body		PPP2R1B;PPP2R1B	cg02345417	12.8553	0.000226168	0.0280339	0.403234	0.312876	0.819372	0.114211	0.789439	0.0892101	0.0299329	0.416139	0.386206	1	0	1	0
cg15418499	CAGCACCATCAAACAGAAAGAATGAATCTCTTGTAAATTCAGCTCTTACG	F	II	11	112028288			LC	50	XY_NO	A_NO	112021795	-6492	IL18	BC015863	TRUE		5'UTR		IL18	cg15418499	15.3753	7.71241e-05	0.0162604	0.69899	0.325189	0.0924034	0.0431115	0.265275	0.155101	-0.172871	-0.606587	-0.433716	0	1	0	1
cg14042099	AAAAAAAATCCAAACGAACCTCAAACCTCTGTCCAAGGTGGAGGGTATCG	R	II	11	114068801		rs60533819	LC	0	XY_NO	A_NO	114128552	-59751	NNMT	BC000234	TRUE		Body;Body	N_Shore	ZBTB16;ZBTB16	cg14042099	9.88197	0.000944939	0.0474601	0.769067	0.156455	0.351345	0.111863	0.502053	0.147966	-0.150708	-0.417722	-0.267015	0	1	0	0
cg19720260	GTTGGAAAGTACCACACCTATGGATGAGTATTTTCTCCACCATCTTCTCG	F	II	11	114549291			LC	0	XY_NO	A_NO	114549199	92	FAM55B	NM_182495	NA	DMR	5'UTR;1stExon		FAM55B;FAM55B	cg19720260	9.54614	0.00112503	0.0495795	0.700068	0.0448561	0.297027	0.177083	0.667508	0.130025	-0.370481	-0.403042	-0.0325605	0	1	0	0
cg27410595	GTCAACTGAATCATCTCACAGAAAACCTCTGAACCTGAGAAACAACATCG	F	II	11	119995754			LC	0	XY_NO	A_NO	119992700	-3053	TRIM29	AX748104	NA		Body		TRIM29	cg27410595	12.457	0.000270948	0.0304977	0.890714	0.0403044	0.543972	0.190498	0.854882	0.0700167	-0.31091	-0.346742	-0.0358318	0	1	0	0
cg18220639	CGGCTGCTGGCGTAGCATTGTGATTATTGCTGTATTTCTAGGCTGAGCAC	F	II	11	120461210			LC	34	XY_NO	A_NO	120435144	26066	GRIK4	BC150173	TRUE					cg18220639	15.6015	7.03896e-05	0.0154875	0.861873	0.0755291	0.499878	0.13577	0.818155	0.0471988	-0.318277	-0.361995	-0.0437181	0	1	0	0
cg19318537	TGAACTTTGGTCTCTCCAACTCCAGAACCCGAGCTCTCTGAGTCACAACG	F	II	11	120483833	rs74578137	rs11603831,rs74578137	LC	39	XY_NO	A_NO	120530977	-47144	GRIK4	NM_014619	TRUE					cg19318537	24.1693	3.57326e-06	0.00319081	0.512013	0.2114	0.100674	0.0526887	0.341236	0.0949559	-0.240562	-0.411339	-0.170776	0	1	0	0
cg18362003	ACCTAGTTGCTCTTCCATCTAGAAACAGGCACCTGCACTCATGATTCTCG	F	II	11	122051630		rs75651583	LC	0	XY_NO	A_NO	122073769	22140	MIR100HG	NR_024430	NA		Body		LOC399959	cg18362003	10.1914	0.000806682	0.045866	0.930671	0.0250765	0.61912	0.210034	0.923295	0.0300537	-0.304175	-0.311551	-0.00737626	0	1	0	0
cg27049594	CGGGGCATTTACAAAGGATTGATACCTGGGTTCTACCCGTAGATGTTCTG	R	II	11	124439146	rs7130836		LC	49	XY_NO	A_NO	124439964	-818	OR8A1	NM_001005194	NA		TSS1500		OR8A1	cg27049594	19.4696	1.64946e-05	0.00664473	0.426242	0.414256	0.714116	0.246565	0.735799	0.189744	-0.0216837	0.287873	0.309557	0	0	1	0
cg05768922	AAGGACACGCGCCGCAGGGGTCAGGGGACAGTCAGCCCAGCCTGGGAGCG	R	I	11	124791389			HC	0	XY_NO	A_NO	124793328	1940	HEPACAM	AL834419	NA		Body	S_Shore	HEPACAM	cg05768922	9.76682	0.00100285	0.0485649	0.184809	0.107268	0.519669	0.0939271	0.418975	0.0837034	0.100694	0.334861	0.234166	1	0	0	0
cg12723492	ACTCAAACCCCAGATGCTCCAATGACAGAGCCTCTGCTGAGAGGCTGACG	R	II	11	126572385			LC	0	XY_NO	A_NO	126522696	49689	DJ031150	DJ031150	TRUE		Body;Body		KIRREL3;KIRREL3	cg12723492	22.9491	5.20531e-06	0.00375611	0.291713	0.27485	0.833848	0.118047	0.532294	0.164035	0.301554	0.542134	0.240581	1	0	0	0
cg24301250	CGACTCCACCCCCAACACTGCCGTGAGAATTGTATGTGCTGAGATGTTGT	F	II	11	126626136		rs34340613	LC	0	XY_NO	A_NO	126522696	103440	DJ031150	DJ031150	TRUE		Body;Body		KIRREL3;KIRREL3	cg24301250	16.8877	4.24778e-05	0.0115895	0.381591	0.329341	0.917822	0.0723838	0.901436	0.0521548	0.016386	0.53623	0.519844	1	0	1	0
cg08452327	CGGTGGACATAATGTTAACCTCTGATTCAATTGGAGATTTTTAAAAATAA	R	II	11	128379171			LC	0	XY_NO	A_NO	128392204	13034	ETS1	BC017314	TRUE		Body;Body;Body		ETS1;ETS1;ETS1	cg08452327	15.497	7.34171e-05	0.0158369	0.613389	0.353601	0.0888961	0.0625261	0.374145	0.210854	-0.285249	-0.524493	-0.239244	0	1	0	0
cg12445309	TCCTCTGATCCTTTCAATATGTGTCACTGACCCCTTGTTCTAGTAATTCG	F	II	11	131615437			LC	12	XY_NO	A_NO	131779499	-164062	NTM	AK293448	TRUE		Body		NTM	cg12445309	13.2311	0.000191274	0.0259174	0.842291	0.0628166	0.420558	0.150543	0.658994	0.0898918	-0.238436	-0.421734	-0.183297	0	1	0	0
cg27644715	CGCAGGCCATTCCCTCAGAGCCGAAGTTAAGGGAGAAATAATAATACAGG	F	II	11	131779583			LC	0	XY_NO	A_NO	131779499	84	NTM	AK293448	NA	CDMR	TSS1500;TSS1500;TSS1500;Body	N_Shore	NTM;NTM;NTM;NTM	cg27644715	10.1708	0.000815167	0.0458846	0.563893	0.267081	0.191924	0.100565	0.535186	0.210678	-0.343261	-0.371969	-0.0287073	0	1	0	0
cg16152871	CGTGGGATTCCCAGTTTGTTCAGAACGGGATTCTCTCTGTACTAAGCACA	R	II	11	132830277		rs73586440	IC	0	XY_NO	A_NO	132813662	-16614	OPCML	EU562297	NA		Body		OPCML	cg16152871	12.952	0.00021657	0.0274475	0.204879	0.191571	0.587605	0.188027	0.553453	0.175821	0.034152	0.382726	0.348574	1	0	1	0
cg14872762	CGGATCCAGCCAGGTTTCCCACAGGAACCCCTCAAGATGCGAAGCGTTCT	F	II	11	133399769			IC	0	XY_NO	A_NO	133402402	2634	OPCML	NM_001012393	TRUE		Body		OPCML	cg14872762	15.402	7.62924e-05	0.0161725	0.519166	0.29748	0.180493	0.146634	0.685193	0.139298	-0.5047	-0.338673	0.166027	0	1	0	0
cg07139165	TGTGCTGGTCCTGGAGTTGCAGGGTCCTAGATAGACCTTGAGTGGTTTCG	F	II	11	133823125			LC	0	XY_NO	A_NO	133826879	3755	IGSF9B	NM_014987	NA	CDMR	Body	N_Shelf	IGSF9B	cg07139165	10.1512	0.000823319	0.0459982	0.920482	0.0826821	0.365727	0.225498	0.825154	0.142356	-0.459426	-0.554754	-0.095328	0	1	0	0
cg03910363	GAAAGGGATGATGTTGTGTTGGGACCCGACTCCATCAGCCCTCGGGTGCG	F	I	11	133823862			LC	0	XY_NO	A_NO	133826879	3018	IGSF9B	NM_014987	NA	CDMR	Body	N_Shore	IGSF9B	cg03910363	12.1186	0.000316664	0.0328044	0.904105	0.075407	0.356088	0.156277	0.744902	0.193984	-0.388814	-0.548017	-0.159203	0	1	0	0
cg11688548	CGGTGAGAAATAGGCCGCCTCCGATACTTCTGTTTCCGTCTGCCATCTGT	F	I	12	1489532		rs78111569	IC	50	XY_NO	A_NO	1609656	-120124	LOC100292680	NR_028415	TRUE		Body;Body;Body;Body;Body		ERC1;ERC1;ERC1;ERC1;ERC1	cg11688548	9.72698	0.00102379	0.0487582	0.530871	0.360847	0.942769	0.0526784	0.943454	0.0467883	-0.000684218	0.411899	0.412583	1	0	1	0
cg23154021	GCCACAGTGACTGACAACAGTGACCCAGACAGACAGAGGACACTCACTCG	F	II	12	1628620	rs78101558	rs78101558	LC	0	XY_NO	A_NO	1615335	13285	AX746535	AX746535	TRUE					cg23154021	10.5647	0.000668572	0.0438041	0.535642	0.0686658	0.201234	0.0973823	0.303578	0.0805347	-0.102343	-0.334408	-0.232064	0	1	0	0
cg24105081	TGTGGTGTCTGTGGTGGGGGCTGTATGGTGACGATTGCGCACCGAGCTCG	F	I	12	1947479			IC	0	XY_NO	A_NO	1963209	15731	CACNA2D4	AL137658	TRUE		Body		CACNA2D4	cg24105081	12.7894	0.000232987	0.0285326	0.360296	0.406105	0.937923	0.0988593	0.740424	0.206057	0.197499	0.577627	0.380128	1	0	1	0
cg26361533	AAAATAGGAATCATGTACCTGGGCCCCAAAATAGGACAGAGTCAAACACG	F	II	12	2445561			LC	0	XY_NO	A_NO	2613601	-168040	CACNA1C	AY562396	TRUE		Body;Body;Body;Body;Body;Body;Body;Body;Body;Body;Body;Body;Body;Body;Body;Body;Body;Body;Body;Body;Body;Body;Body		CACNA1C;CACNA1C;CACNA1C;CACNA1C;CACNA1C;CACNA1C;CACNA1C;CACNA1C;CACNA1C;CACNA1C;CACNA1C;CACNA1C;CACNA1C;CACNA1C;CACNA1C;CACNA1C;CACNA1C;CACNA1C;CACNA1C;CACNA1C;CACNA1C;CACNA1C;CACNA1C	cg26361533	14.9996	8.99247e-05	0.0175186	0.672747	0.337437	0.0795725	0.0788911	0.435261	0.275072	-0.355688	-0.593174	-0.237486	0	1	0	0
cg00954841	CTGTGCTCTGGACCGTAAAACAAGTTTTCATCAATAAATTAAGATAAGCG	F	II	12	3373534			IC	0	XY_NO	A_NO	3409389	35856	AK056228	AK056228	NA		Body;Body		TSPAN9;TSPAN9	cg00954841	10.1898	0.000807328	0.045866	0.539569	0.377906	0.963653	0.0322259	0.955217	0.0228688	0.00843585	0.424085	0.415649	1	0	1	0
cg27646729	GCCTGGGTGGACAGGGCTCGGAGAGGCCCAGGAGCAGCCTCTGTGTGCCG	R	II	12	3373764		rs61597223	IC	0	XY_NO	A_NO	3409389	35626	AK056228	AK056228	NA		Body;Body		TSPAN9;TSPAN9	cg27646729	10.5497	0.000673602	0.0438785	0.465455	0.364736	0.926354	0.0536919	0.919593	0.0386347	0.0067611	0.460899	0.454138	1	0	1	0
cg20639398	CGGCTGCGCTCCTGGCACCGATGTATTGTCTCTGCTCCCCATGATGAAGT	F	II	12	3381009			LC	0	XY_NO	A_NO	3409389	28381	AK056228	AK056228	TRUE		Body;Body		TSPAN9;TSPAN9	cg20639398	9.53591	0.00113108	0.0496319	0.423109	0.4227	0.927134	0.0449894	0.791176	0.109686	0.135958	0.504026	0.368068	1	0	1	0
cg22222281	CGCTGCTGCCTTGAACTGCTCCAGATGCCGAGCTCGGAGCGCTTCTCCTG	R	I	12	6308758		rs2268019	ICshore	0	XY_NO	A_NO	6309481	-723	CD9	NM_001769	TRUE		TSS1500	N_Shore	CD9	cg22222281	12.755	0.00023663	0.0287162	0.269358	0.180298	0.826473	0.103071	0.73837	0.08102	0.0881028	0.557115	0.469012	1	0	1	0
cg08519905	AGCTCGGCATCTGGAGCAGTTCAAGGCAGCAGCGAGCAAGTCCAAAGACG	R	II	12	6308774		rs2268019	ICshore	0	XY_NO	A_NO	6309481	-707	CD9	NM_001769	TRUE		TSS1500	N_Shore	CD9	cg08519905	12.8885	0.000222827	0.0278696	0.10764	0.105394	0.730457	0.167095	0.615412	0.119129	0.115045	0.622817	0.507772	1	0	1	0
cg13298466	CGGACAGTCACCAAGGGCCAGACACACAGCGGGGGTCAGGGCTGCAAACC	F	II	12	6658164		rs73264803	IC	0	XY_NO	A_NO	6658278	115	IFFO1	BC103819	TRUE		Body;1stExon;Body;5'UTR	S_Shore	IFFO1;IFFO1;IFFO1;IFFO1	cg13298466	14.0701	0.000132805	0.0217016	0.622088	0.162074	0.175319	0.106078	0.500288	0.156851	-0.324969	-0.446769	-0.1218	0	1	0	0
cg21440776	CGCAAGGAGGATGAGTGTGCAATGTGTACAAAAGAGAACCTGAATCACAT	F	II	12	6658378			LC	0	XY_NO	A_NO	6658278	-99	IFFO1	BC113848	TRUE		Body;TSS200;Body	S_Shore	IFFO1;IFFO1;IFFO1	cg21440776	33.1639	3.17107e-07	0.00229285	0.796441	0.144116	0.1176	0.0729334	0.320662	0.146927	-0.203062	-0.678841	-0.475779	0	1	0	1
cg17281677	CGGGCCCAAACTGAGGGCCAGGAGGCCTAGGCAGCTTAGAAACTGGGACT	F	II	12	6658557			LC	0	XY_NO	A_NO	6658278	-278	IFFO1	BC113848	TRUE		Body;TSS1500;Body	S_Shore	IFFO1;IFFO1;IFFO1	cg17281677	29.924	7.12486e-07	0.00229285	0.799671	0.133673	0.189304	0.110573	0.466735	0.140449	-0.277431	-0.610367	-0.332936	0	1	0	1
cg21638533	TCTTCTCTCTTGCTTCCTCCACAGAAGAAGCTGGTTAGTTTGATCTCACG	F	II	12	6658625			LC	12	XY_NO	A_NO	6658278	-346	IFFO1	BC113848	TRUE		Body;TSS1500;Body	S_Shore	IFFO1;IFFO1;IFFO1	cg21638533	22.0919	6.83653e-06	0.00418018	0.80749	0.190782	0.228487	0.122581	0.614608	0.144735	-0.386121	-0.579003	-0.192883	0	1	0	0
cg00808175	GAGGGGAGCAGGTGGCTGAGATTTCCCTGACAAATCACAGGCTCCAGGCG	F	II	12	6949119			LC	0	XY_NO	A_NO	6949117	2	GNB3	AB209283	TRUE		TSS1500		GNB3	cg00808175	10.6243	0.000649052	0.0434498	0.563912	0.276978	0.903139	0.0521971	0.901723	0.0508688	0.0014164	0.339227	0.33781	1	0	1	0
cg26986871	TTGAGAAGAGCCAACAATCAACCGGCCTTTTTGGTCAGTAAGCTAACTCG	R	II	12	10545083		rs7954052	LC	0	XY_NO	A_NO	10544489	-593	KLRK1	AF439512	NA					cg26986871	9.63268	0.00107528	0.0492191	0.504629	0.399981	0.0858291	0.0893731	0.338606	0.22068	-0.252777	-0.4188	-0.166023	0	1	0	0
cg26373351	CACATCCAGGGACTGCAGGGAGGTAGGACTCTGTATTACAGCACTGTGCG	F	II	12	12031304			LC	0	XY_NO	A_NO	12022357	8947	ETV6	DQ451147	TRUE		Body		ETV6	cg26373351	11.3399	0.00045746	0.0384213	0.878215	0.0911158	0.409494	0.137475	0.716227	0.183967	-0.306733	-0.468721	-0.161988	0	1	0	0
cg24438354	CAGCAGGAAACCCAGAAATGATTCACAGCTGAAACCTCTGGCCCACATCG	R	II	12	12111838			LC	0	XY_NO	A_NO	12022357	89481	ETV6	DQ451147	TRUE					cg24438354	13.533	0.000167495	0.0243093	0.611788	0.335935	0.243003	0.135488	0.530426	0.136937	-0.287424	-0.368786	-0.081362	0	1	0	0
cg18772376	GAGACTCAGCTCACTGCCTACTGACTCAGCTCACCAGAGTCTTGCTGCCG	R	II	12	22474765			LC	0	XY_NO	A_NO	22487647	12883	ST8SIA1	AY569975	TRUE		Body		ST8SIA1	cg18772376	18.3048	2.50098e-05	0.0083618	0.47689	0.263863	0.102335	0.0502611	0.280866	0.125173	-0.178531	-0.374555	-0.196024	0	1	0	0
cg13203394	CGGCACAGTGAAGTTCAGTAACTAGCATAAACACAGCTGGTCAAGGATGA	R	II	12	26951217		rs77698784	LC	50	XY_NO	A_NO	26986130	34914	ITPR2	AB012610	TRUE		Body		ITPR2	cg13203394	12.0979	0.000319726	0.032953	0.622039	0.218086	0.163293	0.102828	0.39856	0.174492	-0.235267	-0.458746	-0.223479	0	1	0	0
cg10892950	GTCATCAGTAGGTATTTTCCACCCTCACAGATTGTGATTCATGCCCTACG	F	II	12	45626938			LC	0	XY_NO	A_NO	45609875	17063	ANO6	NM_001142680	TRUE		Body;Body;Body		ANO6;ANO6;ANO6	cg10892950	31.4628	4.813e-07	0.00229285	0.80342	0.0931432	0.150277	0.0567565	0.382073	0.180357	-0.231796	-0.653143	-0.421347	0	1	0	1
cg22193385	CGCCCTCCTGTAAACAGGCCCACAGGGCTCCAAGGGGAGGACATTTGTGG	R	II	12	52638005			LC	0	XY_NO	A_NO	52643083	-5078	KRT86	AK297794	TRUE	DMR	Body	N_Shore	KRT7	cg22193385	9.67064	0.00105422	0.0490491	0.721992	0.277407	0.239245	0.161592	0.568807	0.2495	-0.329562	-0.482747	-0.153185	0	1	0	0
cg26577529	CGGTGCACAGGAGGCAGCACAGATGGGCATCACTCCCCCATGGGATCTCT	R	II	12	52866845			LC	0	XY_NO	A_NO	52867568	724	KRT6C	NM_173086	NA		Body		KRT6C	cg26577529	9.97091	0.00090271	0.0470573	0.497514	0.189252	0.84569	0.0714531	0.833165	0.0629082	0.0125248	0.348176	0.335651	1	0	1	0
cg08186915	CGCTGCACACTCCAGAGATGCAGTTGCTGCTGTTGGCCACATAGCCACCG	F	II	12	52938420			IC	0	XY_NO	A_NO	52946930	8511	KRT71	NM_033448	NA		Body		KRT71	cg08186915	12.1078	0.000318262	0.0329107	0.310208	0.332761	0.618835	0.156175	0.441921	0.133581	0.176914	0.308627	0.131713	1	0	0	0
cg03624316	CGGCTGTGGAAAAAAATAAGAGTCAAAGGTTAGAAGCAAAAAGGAGAACC	R	II	12	53693054			LC	0	XY_NO	A_NO	53693469	-415	C12orf10	BC013956	NA		Body;TSS1500;Body	N_Shore	PFDN5;C12orf10;PFDN5	cg03624316	17.543	3.3138e-05	0.00992576	0.668045	0.150945	0.184717	0.0821429	0.30039	0.129217	-0.115673	-0.483328	-0.367655	0	1	0	1
cg11606261	GCAGCTCCCCTCTGCCCTCCAATCCATTTTCTTTATACTGGTGGCTTTCG	R	II	12	53775336			LC	0	XY_NO	A_NO	53774427	909	SP1	NM_003109	NA	RDMR	5'UTR;Body	S_Shore	SP1;SP1	cg11606261	9.61039	0.00108786	0.049346	0.814702	0.188294	0.356038	0.178546	0.525836	0.194175	-0.169798	-0.458664	-0.288866	0	1	0	0
cg01931222	ATTTATTTCCTACCATGGAAGCCTGAGACTGCTTGCCCTCTTCCCTTTCG	F	II	12	54623795			LC	0	XY_NO	A_NO	54625259	1465	MIR3198-2	NR_039851	NA					cg01931222	12.3836	0.000280209	0.0309708	0.823058	0.138529	0.2874	0.126341	0.438856	0.138145	-0.151456	-0.535658	-0.384202	0	1	0	1
cg20909017	CGGCCCTGGCCTCCCAGAATTGTGGGTGATTCAGGGGAAATGAGAGCCAC	F	II	12	54805345		rs56321811	LC	0	XY_NO	A_NO	54813049	7705	ITGA5	AK311051	TRUE		Body		ITGA5	cg20909017	9.88797	0.000942023	0.0474471	0.662699	0.176221	0.253785	0.124846	0.464622	0.168715	-0.210837	-0.408914	-0.198077	0	1	0	0
cg03867607	TGTCTCTTCCTTCCTGCAGCGTTTGTGAGGCATATCCTGTCGGGGTGACG	R	II	12	56554439		rs61938990,rs79787732	LC	0	XY_NO	A_NO	56552145	2294	MYL6	AK301198	TRUE		3'UTR;Body		MYL6;MYL6	cg03867607	12.3564	0.000283736	0.0312318	0.474804	0.309297	0.14592	0.0785073	0.29346	0.148816	-0.14754	-0.328883	-0.181344	0	1	0	0
cg21147422	GGTGTCTTGATAAGGTCCAGAGACAACCACATAGTCCTTATTCTAATTCG	F	II	12	56664361			LC	0	XY_NO	A_NO	56661465	2896	COQ10A	AK057014	NA		3'UTR;3'UTR	S_Shelf	COQ10A;COQ10A	cg21147422	15.226	8.19568e-05	0.0167041	0.929982	0.0576197	0.470847	0.20256	0.916862	0.0550136	-0.446015	-0.459135	-0.0131197	0	1	0	0
cg16834726	CGGGGGCCAGAGACATTAGCTGACATCAGGAAACATCTTGGCTCTTCGGG	F	II	12	57937408			LC	0	XY_NO	A_NO	57940977	3570	DCTN2	AK096242	NA		Body	N_Shelf	DCTN2	cg16834726	12.0479	0.000327245	0.033235	0.779968	0.230178	0.377726	0.149844	0.72891	0.127728	-0.351184	-0.402242	-0.0510581	0	1	0	0
cg20569034	CGCAGCTGCAGAGAGGGTTTGGGTTGGCACTGACTCTGCCTCCAAGCCCC	F	II	12	58121550			HC	0	XY_NO	A_NO	58120022	1528	LOC100130776	NR_027032	NA		Body;Body;Body	Island	LOC100130776;AGAP2;AGAP2	cg20569034	11.9878	0.000336549	0.0336476	0.458723	0.31554	0.891711	0.0824995	0.755463	0.147255	0.136249	0.432988	0.296739	1	0	0	0
cg21058511	CGTCCTACTCATAAATAGACTGCAGTAGAGAGAAAAATAAATGCCTTTGG	R	II	12	63144886		rs163681	LC	0	XY_NO	A_NO	62997465	147421	MIRLET7I	NR_029661	TRUE		Body		PPM1H	cg21058511	18.6854	2.17896e-05	0.00776356	0.556747	0.323645	0.896444	0.0966664	0.761671	0.139171	0.134773	0.339697	0.204924	1	0	0	0
cg01668352	CGCAGGGTAATGCTGGCTAATGGAGGGATATCTTTTGAGTCTTCTATGAA	R	II	12	64482597			LC	0	XY_NO	A_NO	64377585	105012	SRGAP1	AB037725	TRUE		Body		SRGAP1	cg01668352	10.0695	0.000858282	0.0466225	0.842161	0.105159	0.280707	0.141754	0.511026	0.218475	-0.230319	-0.561453	-0.331135	0	1	0	1
cg07911961	CGGCAGGGCAAAGGTTCCAAGCCACTATCCTCTAAGCCAGGAGAGACGCT	R	II	12	70083193			IC	0	XY_NO	A_NO	70083055	-137	BEST3	NM_152439	TRUE		Body;TSS200		BEST3;BEST3	cg07911961	22.0424	6.94642e-06	0.00420538	0.416586	0.263448	0.0463306	0.0238401	0.219555	0.13354	-0.173224	-0.370255	-0.197032	0	1	0	0
cg09442613	TATCGGCTTAATCATTTCATTTACTTCTGACTCCACCCAAAGTGCTTACG	R	II	12	76054089		rs12230238	LC	49	XY_NO	A_NO	76083048	28960	SNORA70	.	TRUE					cg09442613	21.4146	8.52313e-06	0.00461913	0.927178	0.0401668	0.529975	0.16255	0.862775	0.044983	-0.332801	-0.397204	-0.0644033	0	1	0	0
cg14783993	CGTGGGGAAAGAAATATGCTGGGCTGTGTTTTATCAGCACAAGAGCAATG	F	II	12	87106229			LC	0	XY_NO	A_NO	87232680	126452	MGAT4C	AB024730	TRUE		5'UTR		MGAT4C	cg14783993	16.2078	5.53071e-05	0.0134768	0.613408	0.12944	0.107923	0.0621981	0.293497	0.148748	-0.185574	-0.505484	-0.319911	0	1	0	1
cg25773259	CGGTAAATAGAAACTTTTTTTAGCATTTTAATGACAGAGAGAGATTGTGT	R	II	12	94019073			LC	0	XY_NO	A_NO	94071150	-52077	CRADD	AK294986	TRUE					cg25773259	16.4197	5.09033e-05	0.0129103	0.941552	0.0547377	0.333845	0.132296	0.658647	0.20861	-0.324802	-0.607707	-0.282905	0	1	0	0
cg03755957	ATATGCCATGTATCTCTATCCCTAACTTTGTTCCTTTCAGTACCTTAACG	R	II	12	104363275			LC	50	XY_NO	A_NO	104359592	3683	TDG	AK299832	NA		Body	S_Shelf	TDG	cg03755957	11.2843	0.000469863	0.0388569	0.865504	0.0858209	0.399671	0.140961	0.710687	0.140503	-0.311017	-0.465833	-0.154817	0	1	0	0
cg06647068	TGTACGAATGCCCAGAACACGGATGAGTGTCAGCCTTCAGCAGGAATGCG	R	II	12	104853274			ICshore	0	XY_NO	A_NO	104850691	2583	CHST11	NM_018413	NA	CDMR	Body	S_Shore	CHST11	cg06647068	10.4495	0.000708207	0.0444574	0.61994	0.244701	0.123378	0.122072	0.408668	0.212421	-0.285289	-0.496562	-0.211272	0	1	0	0
cg22827210	AGCCAGCAACCAGGGAAATGTAGCTGCAGGAAAATCACCTCGTTTCCTCG	R	II	12	104998182			LC	0	XY_NO	A_NO	104985410	12772	MIR3922	NR_037487	TRUE		Body		CHST11	cg22827210	11.2026	0.000488778	0.0394422	0.520334	0.288063	0.0599397	0.0441916	0.301538	0.250597	-0.241598	-0.460394	-0.218796	0	1	0	0
cg13033858	AGGGCAGTGCTTTCCTGACACAGCCAGGCCTGCTGCCGGCGTGGGAAACG	F	II	12	109248326			IC	0	XY_NO	A_NO	109251358	3033	SSH1	NM_001161330	NA		Body;Body	N_Shelf	SSH1;SSH1	cg13033858	14.5122	0.000110125	0.0197161	0.758531	0.184748	0.176464	0.117035	0.357706	0.176159	-0.181242	-0.582066	-0.400824	0	1	0	1
cg08752433	CGTTGAACTTAAGTGCTTTTGAACCTTTTGGTTCTGTAGATAATTAATTT	R	II	12	111016566			LC	0	XY_NO	A_NO	111021063	4498	PPTC7	NM_139283	NA		Body	N_Shelf	PPTC7	cg08752433	10.518	0.00068435	0.0440599	0.91903	0.0832789	0.58914	0.216171	0.889017	0.0995342	-0.299877	-0.32989	-0.030013	0	1	0	0
cg19005275	CGGGCTTGGCCGTAGTAGGGAGCTGGTCTCCCCCACCTGACCTGCTCTCC	F	I	12	113588263	rs59617884	rs59617884	LC	50	XY_NO	A_NO	113587662	601	CCDC42B	NM_001144872	TRUE		Body	N_Shelf	CCDC42B	cg19005275	23.0447	5.05176e-06	0.00369507	0.562223	0.394441	0.864957	0.0826524	0.866281	0.0291874	-0.00132352	0.302734	0.304058	1	0	1	0
cg02459469	CGGCACTGAGGCTGCATTCCCACCCAGCCCTGGAGCATTGCTCAGAGCCC	F	II	12	115792152			LC	11	XY_NO	A_NO	116155522	-363370	Metazoa_SRP	.	TRUE					cg02459469	13.6324	0.000160394	0.0236901	0.720097	0.10483	0.230558	0.099462	0.396033	0.129895	-0.165475	-0.489539	-0.324065	0	1	0	1
cg19554257	CTATTTCAACCCTGGCTTCTCAGCTTTTTGCCTGATGGGGTCTGCTATCG	F	II	12	116996931			IC	0	XY_NO	A_NO	116997185	-254	MAP1LC3B2	NM_001085481	TRUE		TSS1500		MAP1LC3B2	cg19554257	15.3525	7.78409e-05	0.0163752	0.630523	0.367342	0.143019	0.0947376	0.535768	0.20586	-0.392749	-0.487505	-0.0947557	0	1	0	0
cg06383241	CGCATCCTTTGCAGCTGCTGATTGACCAAACAGAAAGAGGCCTCTATTTC	R	II	12	116997022	rs77874304	rs77874304	IC	0	XY_NO	A_NO	116997185	-163	MAP1LC3B2	NM_001085481	TRUE		TSS200		MAP1LC3B2	cg06383241	16.0099	5.9801e-05	0.0141069	0.578803	0.317164	0.129443	0.0940697	0.518314	0.203804	-0.388871	-0.44936	-0.0604889	0	1	0	0
cg12506165	TAGGATGGAGCTAAATTTATTTGTTCCTTTCTTTCTCAGCAACAGCGACG	R	II	12	116997072			IC	0	XY_NO	A_NO	116997185	-113	MAP1LC3B2	NM_001085481	TRUE		TSS200		MAP1LC3B2	cg12506165	20.9499	9.94212e-06	0.00501346	0.492183	0.272279	0.143624	0.0834597	0.480318	0.16365	-0.336694	-0.348559	-0.0118654	0	1	0	0
cg18615133	CGCCTCGCCTGTCTTTTGCAGGCACCGGCATGCACAGAAGATGGCTCTCC	F	II	12	116997095	rs73409112		IC	0	XY_NO	A_NO	116997185	-90	MAP1LC3B2	NM_001085481	TRUE		TSS200		MAP1LC3B2	cg18615133	16.2756	5.3855e-05	0.0132893	0.616139	0.339491	0.196496	0.101946	0.562417	0.187264	-0.365921	-0.419643	-0.0537217	0	1	0	0
cg12196045	TGGCACAGGATCTGGCCCTGCACTCCCGAGAGGTGGCTGCGAGCCTTGCG	F	I	12	116997185		rs10850665,rs78485539	IC	0	XY_NO	A_NO	116997185	0	MAP1LC3B2	NM_001085481	TRUE		5'UTR;1stExon		MAP1LC3B2;MAP1LC3B2	cg12196045	13.1309	0.00019996	0.0264857	0.616967	0.328991	0.230812	0.122163	0.538725	0.168922	-0.307912	-0.386154	-0.078242	0	1	0	0
cg01884549	CGGCATAGATACTCAGGCCTGGTGAAGGCAAAGTGGGGCCACACCCTAGA	F	II	12	116997308		rs12230564	LC	0	XY_NO	A_NO	116997185	123	MAP1LC3B2	NM_001085481	TRUE		5'UTR		MAP1LC3B2	cg01884549	26.5883	1.75996e-06	0.00241034	0.543424	0.303285	0.118667	0.0760531	0.422101	0.206178	-0.303435	-0.424758	-0.121323	0	1	0	0
cg03822198	GGCAGGGCAGAGTCCTTTCCAGAATTTATCTGTTTGCTTAAAGCCCAGCG	R	II	12	116997535			LC	0	XY_NO	A_NO	116997185	350	MAP1LC3B2	NM_001085481	TRUE		5'UTR		MAP1LC3B2	cg03822198	13.7958	0.000149419	0.0228355	0.561772	0.327759	0.1654	0.120684	0.368503	0.138738	-0.203104	-0.396373	-0.193269	0	1	0	0
cg14094027	TCCTGTCTGGGATTCAGATAATAGCAGAATCTTGGATTTAGACTAACTCG	F	II	12	120669080			LC	0	XY_NO	A_NO	120657919	-11160	PXN	BC052611	NA		5'UTR;Body;Body		PXN;PXN;PXN	cg14094027	12.072	0.000323598	0.0331427	0.750827	0.192532	0.130586	0.145433	0.448353	0.251518	-0.317767	-0.620241	-0.302474	0	1	0	1
cg27168573	ATAAACTCTCCCCTGTGTTAGGGACCAGGAGGCACACGGCTGAGAGCACG	R	II	12	120700929			LC	0	XY_NO	A_NO	120703573	2645	PXN	AB209034	TRUE		Body;Body	N_Shelf	PXN;PXN	cg27168573	13.7587	0.000151834	0.0230399	0.600513	0.0890207	0.197163	0.0885688	0.263009	0.0780601	-0.065846	-0.40335	-0.337504	0	1	0	1
cg06881647	TCACGTGGCACTGGGCACGGTGAGAGGATTTATTTACACCATGGCAACCG	R	II	12	124893556			IC	48	XY_NO	A_NO	124824749	-68806	NCOR2	AB463148	NA		Body;Body		NCOR2;NCOR2	cg06881647	9.56277	0.00111528	0.0494587	0.635576	0.217875	0.93633	0.0690881	0.919109	0.0492453	0.0172213	0.300753	0.283532	1	0	0	0
cg20446824	CCTAGCTTTTGTGTTGGGGATGGCTCACCCTGAGTCATTTCTGCCATCCG	R	II	12	125076771		rs74509164	LC	0	XY_NO	A_NO	125052009	-24761	NCOR2	NM_001206654	TRUE					cg20446824	17.8949	2.90718e-05	0.00912979	0.712174	0.116587	0.223678	0.119374	0.507871	0.139903	-0.284193	-0.488496	-0.204303	0	1	0	0
cg13075279	GCTGCTTTATTTTACAAGCTGGATGCCTCCCTCGTGAGAACGGCAGAACG	R	II	12	125333267		rs73227586	IC	0	XY_NO	A_NO	125348518	15252	SCARB1	AK304730	NA		Body;Body		SCARB1;SCARB1	cg13075279	13.9017	0.000142753	0.0224541	0.425706	0.344387	0.918973	0.107802	0.830242	0.143326	0.0887314	0.493267	0.404536	1	0	1	0
cg14846380	GCTTGTCCATGTCGTCCTCAGTCAGCTGGGATTTTCTGGTGATGATCACG	F	II	12	125333322			IC	0	XY_NO	A_NO	125348518	15197	SCARB1	AK304730	NA		Body;Body		SCARB1;SCARB1	cg14846380	12.6656	0.000246399	0.0292152	0.465512	0.319727	0.938659	0.0967544	0.86782	0.121355	0.0708387	0.473147	0.402309	1	0	1	0
cg23460943	CGTCCTCAGTCAGCTGGGATTTTCTGGTGATGATCACGCTCTGATTCTCT	R	II	12	125333358			IC	0	XY_NO	A_NO	125348518	15161	SCARB1	AK304730	NA		Body;Body		SCARB1;SCARB1	cg23460943	15.3436	7.81226e-05	0.0163883	0.277461	0.367873	0.847359	0.18424	0.71056	0.215677	0.136799	0.569898	0.433099	1	0	1	0
cg01417364	CGCCTGCCCTGGCGGAGAACTTGAACAGTGCTCTAGCTAATTGGCTGGAA	R	II	12	128540887	rs79149011		LC	0	XY_NO	A_NO	128400016	140871	BC045798	BC045798	TRUE					cg01417364	10.3407	0.000748005	0.0450933	0.502925	0.368909	0.937847	0.0611327	0.93402	0.0479428	0.00382716	0.434922	0.431095	1	0	1	0
cg26364947	CGGCTGGCTCAGCCGTGAAAAATAAAACAGGGTGGATTCCAAACGAGACG	F	I	12	130316058			IC	0	XY_NO	A_NO	130388211	72154	TMEM132D	NM_133448	NA		Body		TMEM132D	cg26364947	11.6796	0.000389029	0.035968	0.473314	0.253465	0.838937	0.140203	0.698041	0.181255	0.140896	0.365623	0.224727	1	0	0	0
cg16313485	CGATGTCTCTATATTTAGGCCAGATGGGAGCAGCGTCAACGGAACCGAGC	F	I	12	130434373			IC	0	XY_NO	A_NO	130388211	-46161	TMEM132D	NM_133448	NA					cg16313485	12.0554	0.000326098	0.0332241	0.634051	0.21575	0.946535	0.0700657	0.869348	0.124793	0.0771877	0.312484	0.235297	1	0	0	0
cg23592392	CGGAACCGAGCGGCACATGTTTGTACCAGTATGTGCCAACAGCACGCGTG	F	I	12	130434412		rs10847967	IC	0	XY_NO	A_NO	130388211	-46200	TMEM132D	NM_133448	NA					cg23592392	11.6399	0.00039641	0.0363369	0.456074	0.281377	0.911252	0.10161	0.764766	0.223901	0.146486	0.455178	0.308692	1	0	1	0
cg13586425	CGGCGTGTGCCACACAGTAGGGCCCTTTGCCAACAAGGAAGCTGAGCTTA	F	II	12	131519906			IC	0	XY_NO	A_NO	131512356	-7549	AX748157	AX748157	NA		Body	S_Shelf	GPR133	cg13586425	13.7407	0.000153024	0.0231358	0.159208	0.219063	0.308723	0.0973222	0.4644	0.122818	-0.155677	0.149515	0.305191	0	0	1	0
cg10851739	TGTCAAATGCTACTGACTCATGTACTTCCTGTCTATTCAGAGACAGGACG	F	II	12	131996019			LC	0	XY_NO	A_NO	131832014	164005	LOC338797	AK098523	NA	DMR				cg10851739	12.2615	0.000296407	0.0317615	0.577113	0.33946	0.25626	0.140806	0.565503	0.191047	-0.309243	-0.320853	-0.0116099	0	1	0	0
cg09081941	CGGGCAGGGCGTGTTGTTTTGTGGAAAGGATCTCATGTTCATAGAAAGCT	F	II	12	132338464	rs78890140		IC	0	XY_NO	A_NO	132322600	15864	MMP17	X89576	NA			S_Shelf		cg09081941	31.9391	4.27511e-07	0.00229285	0.55889	0.509406	0.909503	0.157246	0.942086	0.0295891	-0.0325827	0.350613	0.383196	1	0	1	0
cg11228165	CGACCAAAAGCACTCTATCTCCCGGGCCGTGGAGGCGGCTATCCGCCTCA	R	I	12	132474636		rs77464971	IC	0	XY_NO	A_NO	132445129	29507	EP400	CCDS31929	NA		Body		EP400	cg11228165	10.0309	0.000875416	0.0468214	0.471212	0.403241	0.850604	0.104234	0.930621	0.0258969	-0.0800175	0.379391	0.459409	1	0	1	0
cg02592525	CGGGACACTTCACATGACGCTAGCATGTTGGCTCTGTCCGCATGGCGGAA	R	I	13	25740027		rs1361568	LC	0	XY_NO	A_NO	25745856	5830	FAM123A	NM_152704	NA			N_Shelf		cg02592525	11.7162	0.000382338	0.0356539	0.354958	0.356817	0.87958	0.165268	0.608588	0.238515	0.270993	0.524623	0.25363	1	0	0	0
cg13898318	AAAACTAACACCCAAGCTGCTGAGGCCTGATCACACTGACCTACAATCCG	F	II	13	25754718			LC	0	XY_NO	A_NO	25754138	-579	BC022569	BC022569	TRUE					cg13898318	12.6984	0.000242758	0.0290368	0.270668	0.34441	0.798168	0.116848	0.593284	0.116484	0.204884	0.5275	0.322616	1	0	1	0
cg05279330	CGGTTCTCCAAGTTTACCGCTGTTAGCTTCATTTTGGCCAGACTGCCAAG	R	II	13	26776254	rs34238147		LC	45	XY_NO	A_NO	26795893	19640	RNF6	NM_183044	TRUE					cg05279330	9.97054	0.00090288	0.0470573	0.371058	0.391835	0.703451	0.238773	0.729455	0.30965	-0.0260045	0.332393	0.358397	1	0	1	0
cg21164050	CGGAGAGCCAACACCACCAGTCAGTCACCCAAGCTGGAAATTTAAGCATC	F	II	13	27757411			LC	0	XY_NO	A_NO	27746032	-11378	USP12	NM_182488	TRUE					cg21164050	10.4451	0.00070978	0.0445018	0.891164	0.0794813	0.331472	0.17678	0.631795	0.155233	-0.300323	-0.559692	-0.259369	0	1	0	0
cg01146324	CGCTGCCAAGAGGTTTTGTGTTTATCTTGGCATACATAAGAAATATTTTG	R	II	13	30887187	rs17633138		LC	50	XY_NO	A_NO	30881583	-5603	KATNAL1	NM_032116	TRUE					cg01146324	13.1714	0.000196401	0.0262298	0.468533	0.319766	0.823823	0.111129	0.823232	0.105059	0.000590876	0.35529	0.354699	1	0	1	0
cg20769856	AATCATGAATTCCCACAGAGATGCCGGGAACTTGTGGCTAAGGGCAGACG	F	II	13	31422123			IC	0	XY_NO	A_NO	31480311	-58188	C13orf33	NM_032849	TRUE					cg20769856	15.1753	8.36703e-05	0.0168688	0.760446	0.0767597	0.196283	0.112968	0.502175	0.187207	-0.305892	-0.564163	-0.258271	0	1	0	0
cg06475541	CTCCTACCTCTGTCTGCACTCTCAAATGAACAGAAAGTTCATTCATCTCG	F	II	13	34731213			IC	0	XY_NO	A_NO	34403785	-327427	U5	.	TRUE					cg06475541	22.2407	6.51722e-06	0.00410022	0.5926	0.33902	0.0639899	0.0485168	0.422538	0.237163	-0.358548	-0.52861	-0.170062	0	1	0	0
cg14973892	CGGCAGAAGAGAGTGGTTGAAACAGATACTGTATGGCTCTCAGATCCTCC	R	II	13	46944143		rs61948083,rs75024923	LC	50	XY_NO	A_NO	46952841	8699	KIAA0226L	AK310264	TRUE		Body		C13orf18	cg14973892	11.7897	0.000369303	0.0351527	0.763885	0.288658	0.363925	0.191552	0.669469	0.105853	-0.305544	-0.39996	-0.0944162	0	1	0	0
cg23464619	CGGCAACCAGAGAGAAACCAGGGTTATCTGCAAAGTCACGTAACGTATCG	F	II	13	95513506		rs16950211	IC	0	XY_NO	A_NO	95413194	100312	BC045767	BC045767	NA	DMR				cg23464619	18.0871	2.70831e-05	0.00878765	0.64684	0.381535	0.0637173	0.0603823	0.262766	0.158291	-0.199048	-0.583123	-0.384074	0	1	0	1
cg16683060	GGCTCTTTCTATTTTAATCATGCCAGAATCAGATCAGTCCTGAGACCTCG	F	II	13	99974673			LC	0	XY_NO	A_NO	99960209	14464	UBAC2	BC053346	TRUE		Body;Body;Body		UBAC2;UBAC2;UBAC2	cg16683060	16.1446	5.67015e-05	0.0137154	0.755593	0.336036	0.225862	0.160469	0.622695	0.21409	-0.396833	-0.529731	-0.132898	0	1	0	0
cg22575966	CAGGCAAATTCTGTTTTCTCAATAAAAAGCCCAGACAAAGAGTTCAACCG	R	II	13	101283034			LC	0	XY_NO	A_NO	101291061	8028	TMTC4	AX747655	TRUE		Body;Body		TMTC4;TMTC4	cg22575966	23.559	4.30576e-06	0.00348876	0.318427	0.39152	0.87701	0.124975	0.564861	0.13557	0.312149	0.558584	0.246435	1	0	0	0
cg12384932	CGGCTCAGCATCTGCCTGGCTGAGATATCATTACACATCGGGCGGCTGAA	F	II	13	101803483			LC	0	XY_NO	A_NO	102068812	265330	NALCN	AK094669	TRUE		Body		NALCN	cg12384932	11.8162	0.000364738	0.0349231	0.19851	0.141674	0.778959	0.102508	0.67673	0.100113	0.10223	0.580449	0.478219	1	0	1	0
cg04869379	CGGCAACATCTGGAATGTCATAGGGGCTCAGTAAATGCTTTTGAATGAAT	R	II	13	109610256			LC	50	XY_NO	A_NO	109538494	71762	MYO16	AK302933	TRUE		Body		MYO16	cg04869379	12.7803	0.000233946	0.0285969	0.782466	0.078114	0.281807	0.128162	0.520953	0.15445	-0.239146	-0.500659	-0.261513	0	1	0	0
cg09166410	TCCTATAACATCTGGTATCAACTTCCCAGCAAAGTGAATCATCTGGGACG	F	II	13	111989685		rs74126346	LC	50	XY_NO	A_NO	111973014	16671	C13orf16	NM_152324	TRUE		Body		C13orf16	cg09166410	14.549	0.000108438	0.0195127	0.875102	0.0413545	0.468223	0.192867	0.846595	0.0629709	-0.378372	-0.40688	-0.0285072	0	1	0	0
cg08528604	CGCGCATGACAGGTATGATTGCCCTCTGTGGAATTATTTAAGCCCTGCAG	R	II	13	112610282			ICshore	0	XY_NO	A_NO	112721912	-111630	SOX1	NM_005986	TRUE			N_Shore		cg08528604	14.2341	0.000123846	0.0208907	0.630613	0.24857	0.940859	0.0434357	0.929609	0.0386853	0.0112494	0.310246	0.298996	1	0	0	0
cg25101225	CGCTCTCAGCGTCGTGGAAGCCTCACGGGCTGCCTCCCCCTGCAATATTC	R	I	13	113705742			IC	0	XY_NO	A_NO	113698968	6774	MCF2L	AK094768	NA		Body;Body	Island	MCF2L;MCF2L	cg25101225	10.9782	0.000545144	0.0411075	0.481398	0.326264	0.902136	0.113905	0.780612	0.162638	0.121524	0.420738	0.299214	1	0	0	0
cg22890571	GAGTTCAGCAGATGCCATTCTCCGGGAGTTGATGTCAGACTGAGAACCCG	F	II	13	114284318		rs12428925	IC	0	XY_NO	A_NO	114312512	28195	ATP4B	AK310129	NA		Body;Body	N_Shelf	TFDP1;TFDP1	cg22890571	9.73895	0.00101745	0.0487143	0.502981	0.349428	0.93741	0.0374069	0.821357	0.152606	0.116053	0.434429	0.318377	1	0	1	0
cg16521443	CGGAGACCCCCAGACTGCATACAACTGTGCAAATGCACTTGACCTCCCTT	F	II	13	114867544			IC	0	XY_NO	A_NO	114843437	-24106	RASA3	AK294913	NA		Body	N_Shore	RASA3	cg16521443	12.2318	0.000300495	0.0319484	0.941422	0.0542976	0.431069	0.164936	0.848947	0.146238	-0.417878	-0.510354	-0.0924758	0	1	0	0
cg16235995	AAAATGCCTGAGAAGTGCCAATATCCCAGCAGCGTGCACCATCAGCCTCG	F	II	14	32797149			LC	0	XY_NO	A_NO	32798478	-1329	AKAP6	NM_004274	NA		TSS1500		AKAP6	cg16235995	10.857	0.000578512	0.0419403	0.486767	0.21428	0.873447	0.0768322	0.730632	0.127924	0.142815	0.38668	0.243865	1	0	0	0
cg02037425	CGAGTAAAGTAAGGAGCACTGGCTTTTGCAATGTCTCCTGTCTCCAGCAT	F	II	14	42662538			LC	0	XY_NO	A_NO	42168629	493909	LRFN5	AL832129	TRUE					cg02037425	10.2284	0.000791658	0.0457342	0.822113	0.125947	0.268615	0.155061	0.580564	0.142312	-0.311949	-0.553498	-0.241549	0	1	0	0
cg23981172	CGCACATTTATACATGTGTTACAAAAGTAATTGCCATGGGAAATCTGGAG	F	II	14	48146158			LC	0	XY_NO	A_NO	48144156	-2001	MDGA2	NM_001113498	NA	RDMR		S_Shore		cg23981172	11.0337	0.000530557	0.040667	0.541365	0.217634	0.172893	0.0918994	0.620633	0.194304	-0.44774	-0.368472	0.079268	0	1	0	0
cg05309989	CGGGGGCTTATTTTAGGTGTGTGGCTTACACAAGTGAAACCCCAGCCACC	R	II	14	50527872		rs76268829	LC	0	XY_NO	A_NO	50507946	-19925	BC084561	BC084561	TRUE					cg05309989	12.9779	0.000214074	0.0273169	0.507957	0.32866	0.147792	0.139379	0.390357	0.1106	-0.242565	-0.360165	-0.1176	0	1	0	0
cg04706229	CGGCCACCAAGGGGCTGGCCACCAACACCGCACCCACCTGTGGGGCCTCC	F	II	14	50550589			LC	0	XY_NO	A_NO	50559360	8772	C14orf183	NM_001014830	TRUE		Body		C14orf183	cg04706229	10.3701	0.000737009	0.0449486	0.899296	0.0830412	0.559563	0.141052	0.755267	0.142777	-0.195704	-0.339733	-0.14403	0	1	0	0
cg16077929	CGGGTCAGATTGTGGCCATCAAGAAGTTTCTGGAATCAGAAGATGACCCT	R	II	14	50862509		rs74470823,rs74780807	LC	0	XY_NO	A_NO	50862641	133	CDKL1	NM_004196	NA		1stExon	N_Shore	CDKL1	cg16077929	12.0745	0.000323213	0.0331191	0.900161	0.0963582	0.50559	0.171587	0.862864	0.0496787	-0.357274	-0.39457	-0.0372968	0	1	0	0
cg10757024	AATCTCCTAGAGAAATGTCTCTTGTTGTTCAAAAAATAGCAACAGAAACG	F	II	14	55105357		rs75233955	LC	0	XY_NO	A_NO	55154288	48932	AK096898	AK096898	TRUE		Body;Body		SAMD4A;SAMD4A	cg10757024	9.58861	0.00110031	0.0493796	0.890703	0.0539176	0.408355	0.234071	0.830115	0.099062	-0.42176	-0.482348	-0.0605883	0	1	0	0
cg02069592	CGCAGAGGCAATCTGTGACCCTGCAGAACTTTCCTATGCACCCTACACTG	R	II	14	59198210			LC	0	XY_NO	A_NO	59237954	39745	Mir_548	.	TRUE					cg02069592	11.4477	0.000434416	0.0376545	0.927244	0.0245354	0.508393	0.240983	0.812505	0.130019	-0.304112	-0.418851	-0.114738	0	1	0	0
cg13146484	CATGAGCCTTTGCCCAATGTGCCCAAGGACAGCCACAACAAAAAAGGACG	R	II	14	61645461			LC	0	XY_NO	A_NO	61654286	-8825	PRKCH	AK296158	TRUE					cg13146484	14.8285	9.65116e-05	0.0182588	0.722531	0.0810349	0.347721	0.133843	0.660087	0.0721186	-0.312366	-0.37481	-0.062444	0	1	0	0
cg09390594	AGAGGAGGCTGCTGATTCACCAGCAGCTGCTTCCTGGAATGGCAGTTCCG	F	II	14	62028791			LC	0	XY_NO	A_NO	62037257	-8466	FLJ22447	NR_039985	TRUE					cg09390594	12.6017	0.00025364	0.0295836	0.601736	0.203519	0.243168	0.085519	0.458035	0.156206	-0.214867	-0.358568	-0.143701	0	1	0	0
cg15425276	CCTGTAACTACAGGATGTACGGACGTAAATATCCACACATGTACATACCG	R	II	14	69341905	rs41285480		HC	0	XY_NO	A_NO	69352291	10387	ACTN1	AK295175	NA		Body;Body;Body	S_Shore	ACTN1;ACTN1;ACTN1	cg15425276	10.3073	0.000760711	0.0452605	0.470471	0.446462	0.736349	0.264949	0.858816	0.16391	-0.122467	0.265878	0.388345	0	0	1	0
cg26108976	ACAGTCTGTGAAATTAGTTTCAGTTCTCACTGCTGCACTTCCTGCTGTCG	F	II	14	70082429			LC	0	XY_NO	A_NO	70078309	4120	KIAA0247	AK309302	NA		5'UTR	S_Shelf	KIAA0247	cg26108976	21.8212	7.4623e-06	0.00439552	0.511851	0.432039	0.051172	0.0285982	0.189086	0.0647405	-0.137914	-0.460679	-0.322765	0	1	0	1
cg23883632	CGGAGGGGAAGCAATTGCCCAAGATCACACAGTAATCTGGGGGCAAAGGA	F	II	14	71174292			LC	50	XY_NO	A_NO	71108503	65789	TTC9	NM_015351	TRUE					cg23883632	11.1854	0.000492864	0.0395906	0.841174	0.0975026	0.418187	0.1896	0.681391	0.194829	-0.263204	-0.422987	-0.159783	0	1	0	0
cg00018850	AGGCCAGTGCCTGGCCAGGATACCTGATCCCCTTCCCCAGGTATTGTTCG	F	II	14	73066921		rs75273108	LC	0	XY_NO	A_NO	73079802	12882	AK024141	AK024141	TRUE					cg00018850	11.0199	0.000534161	0.0407882	0.540566	0.317342	0.930576	0.0341561	0.937383	0.0293823	-0.00680708	0.39001	0.396817	1	0	1	0
cg08258506	CATGACACCATTTGCTCTGGGGACTGCAAGTGGTGGGGCAGTGGAGCACG	F	II	14	74244236			LC	50	XY_NO	A_NO	74253895	9660	C14orf43	NM_001043318	TRUE		5'UTR		C14orf43	cg08258506	9.76439	0.00100412	0.0485769	0.514502	0.244093	0.908358	0.0509666	0.834702	0.0742325	0.0736561	0.393856	0.3202	1	0	1	0
cg07456585	CGGCCTTATTATGGGATACAGAGGCACCACTCTCCCAGATATCTCCTGCA	F	II	14	74704714	rs8003746		LC	0	XY_NO	A_NO	74706174	-1460	VSX2	NM_182894	NA	CDMR	TSS1500	N_Shore	VSX2	cg07456585	23.1874	4.8315e-06	0.0036268	0.359157	0.367286	0.6475	0.327247	0.784382	0.177813	-0.136882	0.288343	0.425225	0	0	1	0
cg18497238	CGGCAGAGAGAGTCTAAAGGGTTGATAAAGAGATTCCAGCAGGGAAAGGT	F	II	14	75083495			LC	0	XY_NO	A_NO	75079033	-4461	LTBP2	NM_000428	NA			S_Shelf		cg18497238	10.3786	0.000733889	0.0449324	0.722817	0.111374	0.382885	0.178116	0.610598	0.136132	-0.227713	-0.339932	-0.112219	0	1	0	0
cg08140459	CGGAAACAAGGAATGAGTCATTCAGACTAGGACTAGCCGGGGCCCACTGG	R	II	14	75086513			LC	0	XY_NO	A_NO	75079033	-7479	LTBP2	NM_000428	TRUE					cg08140459	13.6584	0.000158587	0.0235695	0.568117	0.0714197	0.260676	0.092381	0.430507	0.140988	-0.169831	-0.307442	-0.137611	0	1	0	0
cg10565512	CACATGGATGCTTTCAAGTCCTTGAGGCCCACAGCCTGGTGTGTTTCACG	F	II	14	75748252			LC	0	XY_NO	A_NO	75746345	1907	FOS	AK290907	NA		3'UTR	S_Shore	FOS	cg10565512	10.9481	0.000553221	0.0413253	0.896136	0.0285215	0.299548	0.173155	0.753528	0.247786	-0.453979	-0.596587	-0.142608	0	1	0	0
cg02742133	CGGGCAGCTCTGATTTGAGAGAAGGAAAGACAATGGGAGTTTATCCAGAC	F	II	14	77608987			LC	0	XY_NO	A_NO	77608133	-853	ZDHHC22	NM_174976	TRUE		TSS1500	S_Shore	ZDHHC22	cg02742133	10.058	0.000863363	0.0466225	0.0849912	0.0603457	0.24555	0.116879	0.524461	0.139233	-0.278911	0.160559	0.43947	0	0	1	0
cg01632188	CGGGCCCGCCGCCGAGGCTGGAACACATGGAGGTAACCCCAAACCTGCTC	F	I	14	77731074			LC	0	XY_NO	A_NO	77732560	-1486	MIR1260A	NR_031661	NA		TSS1500		MIR1260	cg01632188	9.84905	0.000961112	0.0477842	0.615608	0.281716	0.962886	0.0334571	0.889079	0.0813057	0.0738074	0.347278	0.27347	1	0	0	0
cg16372520	CGCATTCTGGGAATCTTAGGTCCATGTGACTTCCTGAGTCAGTGATTCAC	F	II	14	78869751			LC	0	XY_NO	A_NO	78870092	-341	NRXN3	NM_004796	NA		TSS1500		NRXN3	cg16372520	24.777	2.97734e-06	0.00291361	0.586785	0.142558	0.11726	0.0488142	0.478816	0.172353	-0.361557	-0.469525	-0.107969	0	1	0	0
cg25015038	CGGCCCTCGGTGTGGGTCACCCCAGTGCTGCCTTGGCCTGAGCAAACAGG	R	II	14	89604062	rs75355423	rs75355423	LC	0	XY_NO	A_NO	89445441	158621	TRNA_Ala	.	TRUE					cg25015038	10.9583	0.000550475	0.0412351	0.7052	0.26112	0.182595	0.106056	0.284741	0.1848	-0.102146	-0.522605	-0.420459	0	1	0	1
cg08214927	GACCAGTCTCCGTGGGGCTTTCGTGGACACGCACAGAGTGGTGAAATGCG	F	II	14	91765824			IC	47	XY_NO	A_NO	91752005	-13818	CCDC88C	CU690226	NA		Body		CCDC88C	cg08214927	9.67612	0.00105122	0.049009	0.864431	0.136651	0.541188	0.153401	0.878373	0.0773946	-0.337185	-0.323243	0.0139419	0	1	0	0
cg09948958	CGGAAGGCAGGATTGCAGCTTCCTCAGTGCAACCTCCAAACAGGAAATCT	R	II	14	94443055			IC	0	XY_NO	A_NO	94443075	21	ASB2	NM_001202429	NA					cg09948958	10.7038	0.000623956	0.0429559	0.53055	0.456178	0.0718599	0.0517037	0.295745	0.122879	-0.223885	-0.45869	-0.234805	0	1	0	0
cg10214581	CGCTGGAGCTGCTAGGAGGCTCCAGCATCCTGCCACCAGGAAGCTACTAG	R	II	14	94811949			LC	0	XY_NO	A_NO	94789687	-22261	SERPINA6	NM_001756	TRUE					cg10214581	20.9024	1.01014e-05	0.00505806	0.792569	0.107259	0.325428	0.131604	0.688624	0.0906512	-0.363196	-0.467141	-0.103945	0	1	0	0
cg02330500	CTCACAGATGGTCTGATTCACAGGTAGTGCCTTCTCCTCTTTGTAGCACG	F	II	14	95731916			LC	0	XY_NO	A_NO	95786244	54329	CLMN	NM_024734	TRUE		Body		CLMN	cg02330500	19.2928	1.75514e-05	0.00687031	0.596879	0.349499	0.0873266	0.05991	0.434423	0.21936	-0.347096	-0.509553	-0.162456	0	1	0	0
cg26180015	CGAGGCCTCTGACTTGAGGCAGCCCTGGCTTTTATTCCCCGCCCTGGCAT	F	II	14	100219300			LC	49	XY_NO	A_NO	100204068	15232	EML1	AK307925	TRUE					cg26180015	29.3746	8.22566e-07	0.00229285	0.368158	0.211123	0.0428954	0.0298507	0.382088	0.168117	-0.339192	-0.325263	0.0139295	0	1	0	0
cg27056740	CGCATTTGCTTTACTTGCAATGATTATACAAGGGCAGACTCTCTCTGGGG	F	II	14	101507727	rs12894467		LC	0	XY_NO	A_NO	101507699	28	MIR300	NR_030582	NA		Body		MIR300	cg27056740	9.60616	0.00109027	0.049346	0.192784	0.422821	0.550084	0.373063	0.536491	0.351175	0.0135927	0.357301	0.343708	1	0	1	0
cg14851544	CTTTGCTAAATTCTAACTTCTCTTGATAATAACTTATGGAAGTCACTACG	F	II	14	102438734			LC	0	XY_NO	A_NO	102430864	7870	DYNC1H1	NM_001376	NA		Body		DYNC1H1	cg14851544	19.1005	1.87865e-05	0.0071477	0.762651	0.147849	0.15469	0.0685731	0.362675	0.224358	-0.207984	-0.60796	-0.399976	0	1	0	1
cg04245961	ATTACATGAAGAGACACCAGAACGCTAGCTTTTTCTACCACATGAGAACG	R	II	14	103889369			LC	49	XY_NO	A_NO	103851700	37669	MARK3	NM_002376	TRUE		Body;Body;Body;Body;Body		MARK3;MARK3;MARK3;MARK3;MARK3	cg04245961	10.4665	0.000702225	0.0443176	0.912156	0.0871286	0.430372	0.168413	0.746808	0.15288	-0.316436	-0.481784	-0.165348	0	1	0	0
cg23307798	TGACCGCCTGGGCTTCTCAGAGGTGGAGCTGGTGCAGATGGTGGTGGACG	F	II	14	103986281			IC	0	XY_NO	A_NO	103989195	2915	CKB	NM_001823	NA		Body	N_Shore	CKB	cg23307798	11.2075	0.000487625	0.0394071	0.234817	0.4018	0.654214	0.221913	0.449414	0.0991898	0.204801	0.419398	0.214597	1	0	0	0
cg03509898	GCTTGTCGGTGCCAGCACAGCCCGTCTGTCCTTGGTGGAGCTCTGAGGCG	R	II	14	104190750			IC	0	XY_NO	A_NO	104192089	1340	JA611241	JA611241	TRUE		Body	N_Shelf	ZFYVE21	cg03509898	13.0272	0.000209416	0.0270937	0.283361	0.357818	0.700247	0.196	0.520172	0.125069	0.180075	0.416886	0.236811	1	0	0	0
cg09790226	CGGCTTCTCTTGGGAAAGCAGCCCTGAGCCTGAGGGTTGTGGATGACTCA	R	II	15	33571230		rs7180697	LC	50	XY_NO	A_NO	33603176	-31946	RYR3	NM_001243996	TRUE					cg09790226	14.4392	0.000113559	0.0200223	0.722065	0.123815	0.222031	0.105274	0.344361	0.0915103	-0.122331	-0.500034	-0.377703	0	1	0	1
cg12309653	TTTCTCGCCGGCGGACGTGGGCTCTGGTGCAGTCACACTGTGGCAGCTCG	R	I	15	37170454			IC	0	XY_NO	A_NO	37178733	8280	LOC145845	NR_024264	TRUE		Body	N_Shelf	LOC145845	cg12309653	10.3042	0.000761921	0.0452764	0.425489	0.336128	0.0835231	0.0949676	0.479242	0.151147	-0.395719	-0.341965	0.053753	0	1	0	0
cg06246941	AGTCTATAAGTGATTCAGGACTGGAACTCAGTTATCCTAATTCCCTCTCG	F	II	15	45671708			LC	50	XY_NO	A_NO	45670979	-728	GATM	AK294995	NA		Body;TSS1500	S_Shore	LOC145663;GATM	cg06246941	9.97708	0.000899856	0.0470573	0.463918	0.301042	0.854985	0.0906031	0.84668	0.104921	0.00830529	0.391067	0.382761	1	0	1	0
cg12009872	TTGAAAAATATCTCCTTGGGCACTTCTTCTAGCCCTGAGCTTGGCCAGCG	R	II	15	51520739			LC	0	XY_NO	A_NO	51525431	-4692	Mir_584	.	NA		Body;Body		CYP19A1;CYP19A1	cg12009872	11.256	0.000476324	0.0390041	0.670421	0.33432	0.251373	0.129694	0.411649	0.190675	-0.160276	-0.419048	-0.258772	0	1	0	0
cg24654177	TGCTTCGCTGAGCATGGAAAAGCACGTGTCAGGCAGAGCAGGATTACTCG	R	I	15	58791257			LC	0	XY_NO	A_NO	58790933	-323	AX747251	AX747251	TRUE		Body		LIPC	cg24654177	15.9128	6.21487e-05	0.0144304	0.45961	0.308258	0.896479	0.0659332	0.743639	0.109822	0.15284	0.436869	0.284029	1	0	0	0
cg25001764	CGACAGACTTGGATTCTGTTTGTGTGTGCATATTTTATCCAGCCTTAAGT	F	II	15	68480649			LC	0	XY_NO	A_NO	68498447	17799	CALML4	BX640817	TRUE					cg25001764	9.67067	0.0010542	0.0490491	0.254876	0.404102	0.60504	0.104668	0.525621	0.155098	0.0794194	0.350165	0.270745	1	0	0	0
cg27663200	AAAGCAAGGGCAAACTCAGACAATGCCACATCCCCTTGTGCCCAGTCACG	F	II	15	68868569		rs79541700	LC	0	XY_NO	A_NO	68871307	-2738	CORO2B	NM_006091	NA	CDMR		N_Shelf		cg27663200	9.48437	0.00116209	0.0499147	0.347876	0.310861	0.803277	0.066674	0.719117	0.0986645	0.08416	0.455401	0.371241	1	0	1	0
cg21898299	CGCAGTCAGTGTAAATAGGCTGCTGGAATGGCCCCAGATGGCCACCAGGG	F	II	15	68924220			LC	0	XY_NO	A_NO	68924326	-106	CORO2B	NM_001190457	NA		Body		CORO2B	cg21898299	9.81221	0.000979575	0.0481244	0.426294	0.162535	0.793876	0.117147	0.540922	0.133336	0.252955	0.367583	0.114628	1	0	0	0
cg20175702	CGCACAATTACTGCCAGTTTCTTATCGTTGCTGCTTTGATGTGCTGTTTG	R	II	15	70053398			LC	0	XY_NO	A_NO	70127572	-74174	C15orf50	NR_026764	NA	DMR				cg20175702	30.2907	6.48027e-07	0.00229285	0.53598	0.336024	0.0368052	0.0191003	0.320401	0.217341	-0.283595	-0.499175	-0.215579	0	1	0	0
cg22234930	CGGTCTCAGTCTTAGCTCTTGGCCAAGATAACACATCCTGACTTGCCTTC	F	II	15	72519739		rs8192366	IC	0	XY_NO	A_NO	72521016	1278	PKM2	AK308264	NA	RDMR	5'UTR;5'UTR;5'UTR	N_Shelf	PKM2;PKM2;PKM2	cg22234930	19.3982	1.69125e-05	0.00675594	0.610313	0.246616	0.0963962	0.0489621	0.222235	0.162831	-0.125838	-0.513917	-0.388078	0	1	0	1
cg00754989	CGGAAGGTTAAACTCCAGGGGTTTGTAATTTCTCAACCTAAAAATCAGAT	F	II	15	72530044			LC	31	XY_NO	A_NO	72523726	-6317	PKM2	NM_001206797	TRUE					cg00754989	10.5871	0.000661161	0.0437195	0.758179	0.276421	0.452037	0.138632	0.678994	0.154517	-0.226957	-0.306143	-0.0791859	0	1	0	0
cg17127015	CAGGGGGCAGATGCAAATGGATCTAATTCTGCCTGTAATGGTAGTTAGCG	R	II	15	73050598			LC	0	XY_NO	A_NO	73048787	-1810	ADPGK	AL136873	TRUE		Body;Body;Body		ADPGK;ADPGK;ADPGK	cg17127015	10.3905	0.000729517	0.0449131	0.905596	0.067307	0.40522	0.171893	0.697587	0.12183	-0.292367	-0.500376	-0.208009	0	1	0	0
cg27181375	CGGATGGGCCCTCCCCAGCCATTCCTCACCACGGCTGCGTCCGGATCCAC	F	I	15	74249189			LC	0	XY_NO	A_NO	74220588	-28600	LOC100287616	NR_040069	TRUE	DMR				cg27181375	11.1747	0.000495416	0.0396542	0.635142	0.322911	0.17786	0.155246	0.460101	0.253976	-0.282241	-0.457282	-0.175041	0	1	0	0
cg03700171	CGCCAGCCTGTCAGCCATGTGAGTGAGGCCTTGGGCCAGGACTATCGACT	R	II	15	78748272		rs77918106	LC	49	XY_NO	A_NO	78730517	17755	IREB2	AB586699	TRUE		Body		IREB2	cg03700171	15.0657	8.75158e-05	0.0172705	0.565812	0.284796	0.931123	0.0395032	0.775359	0.142922	0.155764	0.365311	0.209546	1	0	0	0
cg22726373	GATAGCCTCGGGTGCTGCCTGTAGTCATGCTGACAGCTGTACAGTAGCCG	R	II	15	79048467		rs2929153	IC	0	XY_NO	A_YES	79044378	4089	LOC646938	NR_036495	NA			N_Shelf		cg22726373	12.0173	0.000331947	0.0333757	0.845927	0.126295	0.517601	0.160474	0.85255	0.0516462	-0.334948	-0.328326	0.00662284	0	1	0	0
cg15456414	CGGCTGGTGGAGCTCACTGTGTGCAGGGAGGCCAGCCTTCCAGCCAGAGT	R	II	15	80777126	rs61459715		LC	0	XY_NO	A_NO	80735304	41822	ARNT2	AB002305	TRUE		Body		ARNT2	cg15456414	24.2498	3.48734e-06	0.00316017	0.37171	0.409888	0.644017	0.124227	0.764565	0.0958196	-0.120549	0.272307	0.392856	0	0	1	0
cg21889914	TGAGGGAAAGCCTGGGCTTTAGAGCCAGACACATACATGGTTGAGTTCCG	R	II	15	85504254			LC	50	XY_NO	A_NO	85523743	-19489	PDE8A	NM_001243137	TRUE					cg21889914	10.637	0.000644954	0.0433786	0.889508	0.0600021	0.448038	0.186542	0.790422	0.150793	-0.342384	-0.441469	-0.0990856	0	1	0	0
cg06318274	CGTGGTTAAAAGCATGAACTCTGGAGCTAGGCTGCCTTACGCAAGTTTTA	R	II	15	86150813			LC	49	XY_NO	A_NO	86162926	-12113	AKAP13	AK309805	TRUE		Body;Body		AKAP13;AKAP13	cg06318274	26.5266	1.79101e-06	0.00243705	0.512128	0.288328	0.0628142	0.0247486	0.213904	0.132677	-0.15109	-0.449314	-0.298224	0	1	0	0
cg16571836	TGGCCAGGTCTGTCACTAGAAATAATGGAGCAGGCTTTCTTTCCACTGCG	F	II	15	90579809			LC	0	XY_NO	A_NO	90544751	35058	ZNF710	NM_198526	TRUE		5'UTR		ZNF710	cg16571836	15.2171	8.22553e-05	0.0167252	0.359749	0.344951	0.8358	0.103343	0.768432	0.138316	0.0673686	0.476051	0.408682	1	0	1	0
cg15029935	CCTCTTTGGAGCCAAATCATTTAGAAACATTATGTAATTCAGCAAACACG	R	II	15	91126012			LC	12	XY_NO	A_NO	91073197	52815	CRTC3	BC019060	TRUE		Body;Body		CRTC3;CRTC3	cg15029935	15.6706	6.84612e-05	0.0152279	0.398101	0.274581	0.912843	0.0841744	0.842755	0.0603925	0.0700882	0.514742	0.444654	1	0	1	0
cg15681853	CGGGCTATAAACAGAGCGGTGATCTGGTCCTGAACACTCAGGTCTCAGCC	F	II	15	91388648	rs56079360		LC	0	XY_NO	A_NO	91411884	-23236	FURIN	NM_002569	TRUE					cg15681853	15.6859	6.80418e-05	0.0151898	0.756669	0.21408	0.381846	0.125669	0.603622	0.161275	-0.221776	-0.374823	-0.153046	0	1	0	0
cg19348484	GGGAAGATAAGTCCAGTTGGCCTTGTCCCAAAGTGGGGACTTCCCCTCCG	F	II	15	91413236			LC	0	XY_NO	A_NO	91411884	1352	FURIN	NM_002569	TRUE		5'UTR	N_Shore	FURIN	cg19348484	11.4119	0.000441932	0.0379058	0.73377	0.235851	0.269082	0.165448	0.478947	0.177832	-0.209865	-0.464688	-0.254823	0	1	0	0
cg09782560	CGGAGGTCAGGAAATCTGTATCTATGACTCAGAGTATTCACTGGGGCCCA	R	II	15	92058845			LC	0	XY_NO	A_NO	92006568	52277	BC036442	BC036442	TRUE					cg09782560	16.0285	5.93605e-05	0.0140727	0.742652	0.291103	0.115689	0.149962	0.513118	0.166678	-0.397429	-0.626963	-0.229534	0	1	0	0
cg22111818	CGCCAGGAGATCTGCACCCCGTGGGCGGTCCCAGCCCACACATGGGGAAG	F	I	15	93588137	rs77763764	rs77763764	IC	0	XY_NO	A_NO	93616388	28252	RGMA	NM_001166286	NA		3'UTR;3'UTR;3'UTR;3'UTR;3'UTR;3'UTR	Island	RGMA;RGMA;RGMA;RGMA;RGMA;RGMA	cg22111818	14.0303	0.000135087	0.0219324	0.643268	0.347542	0.975435	0.0250715	0.892247	0.0752443	0.0831879	0.332167	0.248979	1	0	0	0
cg02287150	ATCATGCTAGCATGGTCACCGTGACAGAAGGCTTCCTTGAAATCCATCCG	F	II	15	96139915			LC	0	XY_NO	A_NO	95976321	163594	LOC145820	NR_027132	TRUE					cg02287150	10.0089	0.000885312	0.0469275	0.512665	0.37498	0.925219	0.0355905	0.89409	0.0589944	0.0311291	0.412554	0.381425	1	0	1	0
cg05289920	CAGTACAATGTCACTTGTATTTATTTTCTTATGGCAACTTTGAGATAGCG	R	II	15	96886805			HC	0	XY_NO	A_NO	96876568	10237	NR2F2	NM_001145157	NA	RDMR		N_Shore		cg05289920	9.55717	0.00111855	0.0494587	0.18273	0.282691	0.730275	0.276025	0.447599	0.313775	0.282676	0.547545	0.264869	1	0	0	0
cg00033666	CGCCCCCCGACCTCATCCTCAGGGAGCTGCTCCTGTAGGGATGCCTGGGC	R	II	15	96887043			HC	0	XY_NO	A_NO	96876568	10475	NR2F2	NM_001145157	NA			N_Shore		cg00033666	10.5636	0.000668954	0.0438066	0.182161	0.201614	0.681429	0.231303	0.485559	0.254483	0.195869	0.499268	0.303398	1	0	1	0
cg17140992	CGGAGTACATCTGCTTGCTCAGAGGGTTCCTTGGCCTGGCAGTCTTTGCG	F	II	15	96887137			ICshore	0	XY_NO	A_NO	96876568	10569	NR2F2	NM_001145157	NA			N_Shore		cg17140992	14.2844	0.000121229	0.0206353	0.117952	0.106131	0.541498	0.173786	0.341449	0.175517	0.200049	0.423546	0.223497	1	0	0	0
cg26577252	CGATCAAGCCTTCCTGTTCATCCTGTGAGCAGTTTAGAGACAGATGAGAC	F	II	15	99212332		rs74851630	IC	0	XY_NO	A_NO	99192760	19572	IGF1R	AB463073	TRUE	DMR	Body		IGF1R	cg26577252	17.6776	3.1513e-05	0.0096274	0.662984	0.288362	0.0752606	0.0433144	0.489862	0.289975	-0.414601	-0.587724	-0.173122	0	1	0	0
cg27139419	GTGAGCAGTTTAGAGACAGATGAGACAGGCTTATGGTTTCCACTGGCTCG	R	II	15	99212404			IC	0	XY_NO	A_NO	99192760	19644	IGF1R	AB463073	TRUE	DMR	Body		IGF1R	cg27139419	15.6539	6.89225e-05	0.0152894	0.756547	0.148896	0.201849	0.144824	0.644778	0.23395	-0.442929	-0.554698	-0.111769	0	1	0	0
cg21314318	CAGCAAACCCAGGGTGAGGCCACATGTTTCAGGTCTGATGGGAGCTGTCG	R	II	15	100651510			LC	0	XY_NO	A_NO	100607373	-44136	AK093600	AK093600	TRUE	DMR	Body		ADAMTS17	cg21314318	23.9892	3.77415e-06	0.00328491	0.747642	0.287066	0.203621	0.0834555	0.557994	0.148462	-0.354373	-0.544021	-0.189648	0	1	0	0
cg07080231	TCAGCACTCTCTGATAAAAGCATGCCAGCACACTGCACCAGTCTGTATCG	R	II	15	101300217			LC	0	XY_NO	A_NO	101390035	-89818	LOC145757	AK056534	TRUE					cg07080231	31.2141	5.12289e-07	0.00229285	0.626231	0.192688	0.147569	0.0451041	0.501904	0.154494	-0.354335	-0.478662	-0.124328	0	1	0	0
cg07983363	CTTTTAGACATAGACTCTTCCCAGAAAGCCAAGGCCCTCGGCAGATGCCG	F	II	15	101991886	rs79661035	rs79661035	IC	0	XY_NO	A_NO	101983864	-8021	PCSK6	AB208955	NA		Body;Body;Body;Body;Body;Body;Body;Body		PCSK6;PCSK6;PCSK6;PCSK6;PCSK6;PCSK6;PCSK6;PCSK6	cg07983363	10.4836	0.000696216	0.0442746	0.520297	0.39674	0.137089	0.0719654	0.528564	0.21424	-0.391474	-0.383208	0.00826654	0	1	0	0
cg16148891	CGTGGCACCTAGCACAAATGACTCTGTTCTGGTTTGCCTGCTGTATTAGT	R	II	15	102347868			LC	50	XY_NO	A_NO	102345922	1946	OR4F6	NM_001005326	TRUE					cg16148891	11.6022	0.000403573	0.0365491	0.767835	0.0547628	0.323784	0.150909	0.623798	0.106257	-0.300014	-0.444051	-0.144037	0	1	0	0
cg06219695	CGGTGGGTGACTTGGGGCACAGGAACCTCAGACTAAGGTGACTCACTCAG	R	II	16	434256	rs74922907	rs74922907	LC	0	XY_NO	A_NO	432240	2016	LOC100134368	NR_024453	NA	RDMR	Body	S_Shore	LOC100134368	cg06219695	18.0049	2.7915e-05	0.00889595	0.543703	0.193431	0.211459	0.112446	0.57054	0.133728	-0.359081	-0.332244	0.0268367	0	1	0	0
cg00354542	CGTCTGCTAAGTCACAGAGTGTTGGCAATGGAGAGACTCTTCTGTAACAG	F	II	16	434356		rs56687322	LC	0	XY_NO	A_NO	432240	2116	LOC100134368	NR_024453	NA	RDMR	Body	S_Shore	LOC100134368	cg00354542	11.0696	0.000521376	0.0404187	0.418263	0.204224	0.100973	0.0543686	0.390587	0.186797	-0.289614	-0.31729	-0.0276765	0	1	0	0
cg04623458	TAACGCTTTGTTCTCATGAAAAGCCACTGTGTCTGCCTGGGCATCACACG	F	II	16	871165			IC	0	XY_NO	A_NO	855442	15723	PRR25	NM_001013638	NA			N_Shelf		cg04623458	12.4653	0.000269918	0.0304532	0.555797	0.345294	0.937028	0.0194994	0.907366	0.0898559	0.0296618	0.38123	0.351569	1	0	1	0
cg01489441	CAGTGCGTACGTGGTTTCCTCTGACATCTTCCACTCGGTACAGTGATTCG	R	I	16	1764111			IC	50	XY_NO	A_NO	1756220	7891	MAPK8IP3	NM_001040439	TRUE		Body;Body		MAPK8IP3;MAPK8IP3	cg01489441	12.3586	0.000283444	0.0312156	0.445684	0.21631	0.922077	0.0533745	0.760527	0.0905966	0.161549	0.476393	0.314843	1	0	1	0
cg02330721	CCGCCTGCCTGCAGGGGAGCTGGGCGGCTTGTTTTTACGTAACCTTCACG	R	I	16	1764231			IC	0	XY_NO	A_NO	1756220	8011	MAPK8IP3	NM_001040439	TRUE		Body;Body		MAPK8IP3;MAPK8IP3	cg02330721	9.8738	0.000948926	0.0475544	0.463428	0.234033	0.897316	0.080689	0.686665	0.0988252	0.210652	0.433888	0.223236	1	0	0	0
cg03796003	CGCCGTCCCTGCACCACGATCACTCAGAATGGAACACGGCAGCTGGCAGC	R	II	16	2746544			IC	0	XY_NO	A_NO	2732494	14050	KCTD5	NM_018992	NA		Body	Island	KCTD5	cg03796003	11.5958	0.000404795	0.036589	0.153276	0.208063	0.495204	0.344369	0.800131	0.269721	-0.304927	0.341928	0.646855	1	0	1	0
cg01055099	CGTCTTGTTTCACAGTTGTCAAAACGTACGGATCTGCTGGGTGAAGCTGT	R	II	16	3516099			IC	0	XY_NO	A_NO	3507991	8108	NAA60	NM_024845	NA		5'UTR;5'UTR;5'UTR		NAT15;NAT15;NAT15	cg01055099	12.4642	0.000270055	0.0304532	0.292588	0.353273	0.661233	0.169257	0.634614	0.18344	0.0266188	0.368645	0.342026	1	0	1	0
cg02849507	CGGAGTGCAGTGATCCTTAAAGTGTCCGAGGGCTCCAGTGTAGTTCAGGA	R	II	16	14051717			LC	0	XY_NO	A_NO	14025882	25835	ERCC4	AK301930	TRUE					cg02849507	36.196	1.56693e-07	0.00229285	0.707048	0.204727	0.0510078	0.0262246	0.22881	0.127923	-0.177802	-0.656041	-0.478239	0	1	0	1
cg01426968	GCACCAAGTGCCTCGCCTTCTTGCTATAACGTGAATGTAATGGGAAGCCG	F	II	16	15596369			IC	0	XY_NO	A_NO	15596122	247	C16orf45	NM_001142469	TRUE		Body;Body		C16orf45;C16orf45	cg01426968	21.7432	7.65403e-06	0.00442741	0.774062	0.0991714	0.225589	0.0942624	0.578867	0.148304	-0.353278	-0.548473	-0.195196	0	1	0	0
cg02229757	CGGAGGGATTTAAACAGGTCTCTCCCATTTAAAAGCAAACAGGGCTGGAC	F	II	16	15685126		rs56148174	IC	9	XY_NO	A_NO	15733147	48022	KIAA0430	BC041135	TRUE					cg02229757	14.5447	0.000108636	0.0195372	0.546499	0.491715	0.0360011	0.0206646	0.268815	0.171416	-0.232814	-0.510498	-0.277685	0	1	0	0
cg06126593	ATACACAAAGAATCAGCTACGTAAAGATGAAAATCAGCACAAGCTGAACG	R	II	16	20910405			LC	0	XY_NO	A_NO	20911556	-1151	LYRM1	AK308690	NA		TSS1500;5'UTR	N_Shore	LYRM1;DCUN1D3	cg06126593	9.52399	0.00113816	0.0497066	0.238822	0.34721	0.556917	0.13955	0.467303	0.0693367	0.089614	0.318096	0.228482	1	0	0	0
cg01298102	CGTCGTTGTCACTTCTGCTTTAACAAAAAAGGCAGCAGAAGGGGGAGGAA	R	II	16	21199840			IC	22	XY_NO	A_NO	21223066	23227	ZP2	AK308820	TRUE					cg01298102	9.82304	0.000974108	0.0480461	0.674835	0.107529	0.245257	0.135663	0.458387	0.212881	-0.21313	-0.429578	-0.216448	0	1	0	0
cg05583636	CGGGTTCCCTTCCATGAGCCATCATGAGTAAGATAGGGCCCCTGCTCTGC	F	II	16	25005762			LC	0	XY_NO	A_NO	25013719	7958	DQ583809	DQ583809	TRUE		Body;Body		ARHGAP17;ARHGAP17	cg05583636	14.3087	0.000119991	0.0205725	0.900119	0.0322382	0.562884	0.155429	0.802794	0.134866	-0.23991	-0.337235	-0.0973251	0	1	0	0
cg00671823	CGCTGTTCTTCCGTGTTCCCAGCCTCAGAGATGAGAATCAGGGTTCGCTC	F	II	16	27558770			LC	48	XY_NO	A_NO	27561250	2481	GTF3C1	BC151847	NA		Body	N_Shelf	GTF3C1	cg00671823	12.3612	0.000283107	0.0311865	0.855734	0.0746854	0.544451	0.178721	0.695395	0.159077	-0.150944	-0.311283	-0.160339	0	1	0	0
cg09712234	TGACCCTGATTCTCATCAGGCACAGATGAATCACAGGCACCTAAGAATCG	F	II	16	30614413	rs62057170		LC	0	XY_NO	A_NO	30621628	7216	ZNF689	AK310459	TRUE			N_Shore		cg09712234	13.1855	0.000195173	0.026168	0.740635	0.159043	0.301902	0.144883	0.43645	0.168007	-0.134547	-0.438733	-0.304186	0	1	0	1
cg27118035	CGGGCTAATCTTGCTTCCGTCTCAGAGGGAGAAGAATGAGTCATCAGGGT	F	II	16	31891978			LC	0	XY_NO	A_NO	31885078	6900	ZNF267	NM_003414	TRUE		Body		ZNF267	cg27118035	38.3567	9.74495e-08	0.0018986	0.537958	0.41845	0.0231731	0.0133686	0.0970449	0.0654413	-0.0738718	-0.514785	-0.440913	0	1	0	1
cg01463644	TGCATTGAGAGATGAATCACCTCCTATGACTCCTTTTCTGCCCACACTCG	F	II	16	48115640			LC	0	XY_NO	A_NO	48180384	64745	ABCC12	AF395909	TRUE					cg01463644	13.4817	0.000171293	0.02458	0.895679	0.0740146	0.463175	0.138302	0.792723	0.108552	-0.329548	-0.432504	-0.102956	0	1	0	0
cg16435316	CGGAGGATACTGAGGCTCAGTGAGGTTGAAATTATCTATCCTGAGTCATG	F	II	16	50385139			LC	50	XY_NO	A_NO	50402844	17706	BRD7	NM_001173984	TRUE		Body		BRD7	cg16435316	13.6541	0.000158887	0.0235919	0.847836	0.0688432	0.475586	0.175066	0.781593	0.0953691	-0.306006	-0.372249	-0.066243	0	1	0	0
cg06746670	TGGAGGGATGCCACCGTTCTGAATGACGGAGATCTCGTTGGCCTTCATCG	R	II	16	51171260			IC	0	XY_NO	A_NO	51184507	13248	SALL1	NM_001127892	NA		Body;Body	S_Shelf	SALL1;SALL1	cg06746670	10.3827	0.000732348	0.0449131	0.487453	0.366538	0.899045	0.102269	0.665923	0.173465	0.233122	0.411592	0.17847	1	0	0	0
cg10030250	CTGGGTCTGTGGCCCTTGTCTAGGCTCTGCTAAAACAGATGGCAAACACG	F	II	16	55540152		rs79556695	LC	0	XY_NO	A_NO	55542912	-2760	LPCAT2	NM_017839	NA		3'UTR;3'UTR	N_Shelf	MMP2;MMP2	cg10030250	12.3958	0.000278639	0.0309228	0.62498	0.231239	0.925719	0.0496082	0.876321	0.0494941	0.0493985	0.300739	0.251341	1	0	0	0
cg16429725	ATGACTCATGAGTCACGAATCATTGTGAGCTGAGTGACTGCAGTAACACG	F	II	16	57798273			LC	0	XY_NO	A_NO	57809019	10747	KIFC3	AK302743	TRUE		Body;Body;Body	S_Shelf	KIFC3;KIFC3;KIFC3	cg16429725	16.417	5.09577e-05	0.0129121	0.797353	0.154467	0.272846	0.109112	0.503561	0.161476	-0.230716	-0.524507	-0.293791	0	1	0	0
cg00452882	AGGGTGCTCACCTGGGGGCCCCCCGGCGGCGGGCGGTGGTGGTGCTGGCG	F	I	16	67687119			HC	37	XY_NO	A_NO	67686890	229	DL491203	DL491203	NA		Body	Island	RLTPR	cg00452882	10.8788	0.000572364	0.0418152	0.208849	0.361309	0.509702	0.101365	0.342296	0.160795	0.167406	0.300852	0.133446	1	0	0	0
cg09406989	CGTTTGGATCCCCAAATCTGCGTAAATTCCAAGGGGTGTCGTTTGAGCCA	R	II	16	68772469			ICshore	0	XY_NO	A_NO	68771194	1275	CDH1	NM_004360	NA		Body	S_Shore	CDH1	cg09406989	9.61448	0.00108554	0.0493257	0.167027	0.291395	0.454458	0.120824	0.477281	0.155856	-0.0228228	0.287432	0.310254	0	0	1	0
cg27093918	CGCACTAAGAAGGGCTCCTGGGTGCTCAGCACCTAAAGTGGGTCATTCAT	R	II	16	69564625			LC	0	XY_NO	A_NO	69599770	35146	MIR1538	NR_031719	TRUE	DMR				cg27093918	23.8472	3.94114e-06	0.00333848	0.574324	0.268659	0.0477103	0.0281067	0.273549	0.215934	-0.225839	-0.526614	-0.300775	0	1	0	1
cg05336982	CTCAGAACATCCCTGGGCAAGGAAGTGAGTCATCCGGTGAGTCAGCCCCG	F	II	16	69564735			LC	0	XY_NO	A_NO	69599770	35036	MIR1538	NR_031719	TRUE	DMR				cg05336982	41.9074	4.66518e-08	0.00162644	0.482627	0.248276	0.0231271	0.0111309	0.14852	0.123239	-0.125393	-0.4595	-0.334106	0	1	0	1
cg02544257	CTGCAGCTCAAGCCTCACATTTCACTGTAGTGACTCATATCCCATAATCG	R	II	16	70510663			LC	0	XY_NO	A_NO	70488497	22166	FUK	AX747320	TRUE		Body	S_Shelf	FUK	cg02544257	22.1246	6.76494e-06	0.00417104	0.742137	0.1376	0.132244	0.0700888	0.416188	0.224511	-0.283944	-0.609893	-0.32595	0	1	0	1
cg00864954	CGGGTCCTATAGCTGCTACTGCTAGGAGTGAGTCAGCCACTACATTGTGT	F	II	16	70587308			LC	0	XY_NO	A_NO	70571907	15401	SNORD111	NR_003079	TRUE		Body		SF3B3	cg00864954	13.0212	0.00020997	0.0271162	0.784347	0.0858447	0.323804	0.112657	0.524369	0.147845	-0.200565	-0.460543	-0.259978	0	1	0	0
cg07694319	CCTCTCCTCCCACATCCTTCCTGTAGAGCTACTTGGTAAGTCAAATGTCG	F	II	16	70713203		rs56134708	ICshore	0	XY_NO	A_NO	70713957	755	MTSS1L	BC002770	TRUE		Body	N_Shore	MTSS1L	cg07694319	12.542	0.00026063	0.0300383	0.677346	0.186665	0.288635	0.0779327	0.424383	0.152451	-0.135748	-0.388711	-0.252963	0	1	0	0
cg03379631	CCCATTTTCCAGTCCAAATAACCATGAAAAATTACACTTCAATGTCAGCG	R	II	16	72873149			IC	0	XY_NO	A_NO	72855890	-17258	U7	.	TRUE		Body;Body		ZFHX3;ZFHX3	cg03379631	13.5617	0.00016541	0.0240934	0.640214	0.303596	0.977086	0.00932888	0.969533	0.0147297	0.00755325	0.336872	0.329319	1	0	1	0
cg03805182	CTGGGTTCCCATTTCCCCTGACCATAGTTTTTTAACTCAGGCAGAGGACG	R	II	16	73078071		rs72795152,rs77358697	LC	0	XY_NO	A_NO	73082273	4203	ZFHX3	NM_006885	TRUE		5'UTR;5'UTR	N_Shelf	ZFHX3;ZFHX3	cg03805182	14.1856	0.000126422	0.0210808	0.619815	0.166906	0.0496492	0.0379384	0.122237	0.0798826	-0.0725874	-0.570166	-0.497578	0	1	0	1
cg01608400	CGGACGCATGAAGCCTCCCCGTTTACATGCCAAATCCAGAGCTTATGCAT	F	II	16	78538651		rs1397926	IC	0	XY_NO	A_NO	78133326	405325	WWOX	NM_016373	TRUE		Body		WWOX	cg01608400	12.1293	0.000315098	0.0327121	0.30425	0.369419	0.837122	0.0990869	0.72796	0.094237	0.109162	0.532872	0.42371	1	0	1	0
cg07753525	AGACGCACATTTGAGCGAGGGACTGCCAAGGCGAAAAGATCCGCACCTCG	F	I	16	79030857			IC	0	XY_NO	A_NO	79634621	603765	MAF	NM_001031804	NA		Body		WWOX	cg07753525	9.80096	0.00098529	0.0482176	0.620024	0.248821	0.961314	0.0697132	0.949329	0.0639009	0.0119858	0.34129	0.329305	1	0	1	0
cg08305942	ATAGTACGGACACAGCTGATTCACCAGGGTGACTCATACCTGGGATCACG	R	II	16	79692354			IC	0	XY_NO	A_NO	79634621	-57732	MAF	NM_005360	NA					cg08305942	10.4258	0.00071669	0.0446627	0.801145	0.162687	0.264479	0.116827	0.574472	0.208237	-0.309994	-0.536666	-0.226672	0	1	0	0
cg00664697	CGCTGCTCACGTCAGCAGTGCCCCACTGAGGGGGCCCGATGCAGGAAGAG	F	I	16	80061290		rs4889069,rs56320804	IC	0	XY_NO	A_NO	79634621	-426668	MAF	NM_005360	NA	DMR				cg00664697	16.297	5.34053e-05	0.0132317	0.657595	0.373279	0.0653688	0.0766419	0.391922	0.204693	-0.326553	-0.592226	-0.265674	0	1	0	0
cg03498081	CACTGCTCTGTGTTTCCTCTCCAAACCCGGTAGCTGGGTGGTGGGGACCG	F	II	16	80061357			IC	0	XY_NO	A_NO	79634621	-426735	MAF	NM_005360	NA	DMR				cg03498081	19.9405	1.4004e-05	0.00603261	0.651669	0.387794	0.0339794	0.0322705	0.418859	0.245032	-0.384879	-0.61769	-0.232811	0	1	0	0
cg10246581	CGCCCAAATGCCTGGCGCACGTGACAGGCCCATGGATCGCTGAGCGAATG	R	I	16	81536171			IC	0	XY_NO	A_NO	81528953	7218	CMIP	NM_030629	NA		Body;Body		CMIP;CMIP	cg10246581	12.2785	0.000294083	0.0316553	0.661692	0.319194	0.970966	0.0125961	0.96108	0.0223525	0.00988646	0.309275	0.299388	1	0	0	0
cg00405824	TTACGCTCAGCAAATGCCACAGTTTGTGCTGCCTCCCGATCACTGGCTCG	F	I	16	85616436		rs34764441,rs74031859	IC	0	XY_NO	A_NO	85645028	-28592	KIAA0182	NM_001134473	TRUE					cg00405824	11.4562	0.000432657	0.0376009	0.520407	0.242398	0.822412	0.0276663	0.765597	0.0768464	0.0568153	0.302005	0.24519	1	0	0	0
cg07304551	ACAACCTCCAAGGAGGCAAACCGTGGGGCCACGTGGCCCGGGTTGTCACG	R	I	16	85618571			IC	0	XY_NO	A_NO	85645028	-26457	KIAA0182	NM_001134473	TRUE					cg07304551	10.4943	0.0006925	0.0442208	0.432503	0.415075	0.906653	0.0585054	0.842687	0.0764911	0.0639656	0.47415	0.410184	1	0	1	0
cg04320635	TCGTCTTCCAAGGCCAAATCCAGCGTATGGGGCAGGAGCTTTCACTGACG	R	II	16	85618663			IC	0	XY_NO	A_NO	85645028	-26365	KIAA0182	NM_001134473	TRUE					cg04320635	10.5497	0.00067361	0.0438785	0.40505	0.363588	0.930999	0.0484417	0.891615	0.0501438	0.0393839	0.525948	0.486564	1	0	1	0
cg26844077	GGAAGTCAGGCAACAGATGGCAGCAACATTTGACGCGATTATCCTAAGCG	F	II	16	85658855			IC	0	XY_NO	A_NO	85646923	11932	KIAA0182	NM_014615	NA		5'UTR;Body	Island	KIAA0182;KIAA0182	cg26844077	14.6697	0.000103104	0.0188778	0.501401	0.370514	0.94976	0.0457443	0.924441	0.0342642	0.0253192	0.448359	0.42304	1	0	1	0
cg02261047	CGGGGCAAACGTGCAAGGACGCAAAAGCAACAGTCACTTTATTTCTGGGC	R	I	16	85962182			IC	0	XY_NO	A_NO	85936317	25865	IRF8	AX721097	TRUE					cg02261047	10.4192	0.000719076	0.0447077	0.542722	0.283976	0.123659	0.0674948	0.370117	0.150307	-0.246458	-0.419064	-0.172606	0	1	0	0
cg00959922	TTTGGGAAGCCTGCTTGCTCTCCCTGTATCCACCCACCCTGGGGTGTACG	F	II	16	86611049			LC	0	XY_NO	A_NO	86612114	-1065	FOXL1	NM_005250	TRUE	RDMR	TSS1500	N_Shore	FOXL1	cg00959922	9.98739	0.000895115	0.0470573	0.240241	0.39232	0.587544	0.147948	0.604883	0.19164	-0.017339	0.347303	0.364642	1	0	1	0
cg04196691	ATGGACGCTCACTACTGTGTAGTAGTCTCTGTGGAATGAAATTCTCCTCG	F	II	16	87759493			HC	0	XY_NO	A_NO	87743272	-16220	KLHDC4	AK001742	NA		Body		KLHDC4	cg04196691	16.3059	5.32195e-05	0.0132009	0.61035	0.240525	0.961848	0.0585833	0.934595	0.0390994	0.0272532	0.351498	0.324245	1	0	1	0
cg00025439	AGGAGTTGTCAAGGGGATTAAGCGGATTCTCTTTGCCGTTCATGGGAACG	R	I	16	87856450		rs4329924,rs4384608,rs76069656	IC	0	XY_NO	A_NO	87903099	46650	SLC7A5	NM_003486	NA					cg00025439	9.66299	0.00105842	0.0490778	0.375514	0.446959	0.885222	0.0942569	0.755878	0.207692	0.129345	0.509708	0.380363	1	0	1	0
cg05597945	GCATAAAGAAGCCATACAGGAAGCAGCCGCCCTTTGGCTTCCAATTTTCG	F	II	16	88059049			IC	0	XY_NO	A_YES	88003623	55426	BANP	NM_001173543	NA		Body;Body	N_Shelf	BANP;BANP	cg05597945	13.3868	0.000178575	0.0250956	0.724616	0.231801	0.310681	0.205494	0.672374	0.188494	-0.361692	-0.413935	-0.0522425	0	1	0	0
cg09420319	AACCACTTCTGCATCAGGCTTAATCCTGGAGGAAGGCTCTTTGGTGCTCG	F	II	16	89387569		rs3114906	IC	0	XY_NO	A_NO	89387540	29	LOC100287036	NM_001242885	TRUE		5'UTR		ANKRD11	cg09420319	16.4673	4.9969e-05	0.0127945	0.283194	0.379563	0.531308	0.178743	0.645826	0.160509	-0.114518	0.248114	0.362632	0	0	1	0
cg16374343	CGTGTCACCTGCAGGTCTGACTCATGTGGGCAGCCCATGCCATGCACTTG	R	II	17	1014352			LC	0	XY_NO	A_NO	1012323	-2028	ABR	NM_001092	NA		Body;Body	S_Shore	ABR;ABR	cg16374343	23.486	4.40388e-06	0.00349678	0.587871	0.167297	0.134462	0.0655066	0.272952	0.105131	-0.13849	-0.453409	-0.314919	0	1	0	1
cg10080732	ACAGTGACATCTGGAGGCTCTGACCACAGCTGGCAGGCTCTGTGGTACCG	R	II	17	1626575			LC	0	XY_NO	A_NO	1627833	-1258	WDR81	NM_001163811	NA		TSS1500;Body;5'UTR	N_Shore	WDR81;WDR81;WDR81	cg10080732	14.1912	0.000126124	0.0210596	0.641266	0.382048	0.270399	0.162988	0.599341	0.144354	-0.328942	-0.370867	-0.0419253	0	1	0	0
cg02858512	GAAACCTTTAGCTTTAGGGCTCCAGTTATCACTCTAATCAAGTCCACACG	R	II	17	1992954			LC	0	XY_NO	A_NO	1965550	-27403	AX747853	AX747853	TRUE	DMR	Body;Body		SMG6;SMG6	cg02858512	16.8772	4.26487e-05	0.0116213	0.482574	0.361291	0.0491067	0.0854673	0.17405	0.1377	-0.124944	-0.433467	-0.308524	0	1	0	1
cg27019093	AACTGGCGCCTCTCTGGGGTTCTGCCCAGAAGATTAGCCTTCCTCCTTCG	F	II	17	4235082			IC	0	XY_NO	A_NO	4269968	34887	UBE2G1	NM_003342	TRUE		Body		UBE2G1	cg27019093	14.8793	9.45038e-05	0.0180439	0.514732	0.243067	0.900343	0.0855885	0.642228	0.163333	0.258115	0.385611	0.127496	1	0	0	0
cg04117356	CTGTATCTCGAGCACCTGGGACGGGGCCAGATTCCTAGGAGGGCTTCACG	R	II	17	4406024		rs79197483	LC	48	XY_NO	A_NO	4402128	3896	SPNS2	NM_001124758	NA		Body	S_Shelf	SPNS2	cg04117356	16.5372	4.86288e-05	0.0125905	0.201579	0.316703	0.365483	0.124794	0.535041	0.142592	-0.169558	0.163904	0.333463	0	0	1	0
cg05144620	TTGACAAAGGCAGCCTGACTAGTCATAGGCATGGGGGTGACAAGCCCACG	F	II	17	5969641			LC	45	XY_NO	A_NO	5972436	-2795	WSCD1	AK289603	NA			N_Shelf		cg05144620	10.4366	0.000712818	0.0446146	0.723531	0.0905931	0.368505	0.131182	0.622211	0.150137	-0.253707	-0.355026	-0.10132	0	1	0	0
cg06421238	CGGAGAGCCGGTCCACAGCCCCGCACACAGAGCCCTTCTCGCCTTTGCAC	R	I	17	5993785			IC	0	XY_NO	A_NO	5989532	4253	MtDNA_ssA	.	NA		Body		WSCD1	cg06421238	10.2507	0.000782796	0.0455769	0.972229	0.0389607	0.548702	0.164576	0.879556	0.150632	-0.330854	-0.423526	-0.0926724	0	1	0	0
cg17977470	GAGGCGCAGGCAGAGGCGGCGGTAGCTGGCCAGAGCAAGCACGAGCAGCG	F	I	17	7758854			HC	0	XY_NO	A_NO	7758383	471	TMEM88	NM_203411	NA	RDMR	Body	Island	TMEM88	cg17977470	10.5727	0.00066593	0.043765	0.395686	0.345793	0.720855	0.104452	0.733224	0.0825359	-0.0123689	0.325169	0.337538	1	0	1	0
cg08906309	CGCCAAAGTTCCAGGTGTGGAAAAGTTATTCTGAGCAAGGAGCTAGTCAA	F	II	17	8263420			LC	0	XY_NO	A_NO	8263858	439	LOC100128288	NR_024447	TRUE		Body		LOC100128288	cg08906309	11.8789	0.000354152	0.0344292	0.633021	0.348017	0.202746	0.117628	0.642659	0.184597	-0.439913	-0.430274	0.00963847	0	1	0	0
cg13876325	CTGTTGTGTTCTTAGCTTCCAAAATAGTAGTCTCTCCTCAGAGCCAGACG	R	II	17	16190098			IC	0	XY_NO	A_NO	16185327	4771	MIR1288	NR_031698	TRUE		Body		PIGL	cg13876325	11.2741	0.000472178	0.038867	0.57292	0.142622	0.152948	0.0782838	0.276572	0.165658	-0.123624	-0.419973	-0.296348	0	1	0	0
cg10868156	CGCCTGCGCAGCCCCCGGGCCTTTGAGCTGCTCCCAGCGCTGGTCCAGAG	F	I	17	17713364			HC	0	XY_NO	A_NO	17715369	2006	SREBP-1	S66168	NA		3'UTR	Island	RAI1	cg10868156	11.3637	0.000452253	0.0382492	0.526993	0.340012	0.878352	0.087072	0.675216	0.0841059	0.203136	0.351359	0.148223	1	0	0	0
cg04561005	CCTGCCTCTGGGAGTGATTCCTAACATATGCCATTTGCACAAGACTTTCG	F	II	17	25872931			LC	0	XY_NO	A_NO	25887342	-14411	KSR1	AK130719	TRUE		5'UTR		KSR1	cg04561005	10.2778	0.000772133	0.0454459	0.537338	0.251305	0.849751	0.0514218	0.798371	0.105952	0.0513804	0.312413	0.261033	1	0	0	0
cg17065262	CGGGGTGGCCATCTGAGGGAATGAAAGCCCTAGCCAGGACAGTCCCTCTC	F	II	17	27506097			LC	0	XY_NO	A_NO	27507406	1310	MYO18A	NM_203318	NA	RDMR	5'UTR;5'UTR	N_Shore	MYO18A;MYO18A	cg17065262	9.70014	0.00103816	0.0488964	0.218316	0.412006	0.43582	0.232123	0.548436	0.140756	-0.112616	0.217505	0.33012	0	0	1	0
cg07664000	CTATTATGCATTTAAAGTGAAGTCCCAGATGAATCATCCCAGCTATAACG	R	II	17	28659293			LC	0	XY_NO	A_NO	28661064	1772	TMIGD1	AK172838	NA		5'UTR		TMIGD1	cg07664000	13.8505	0.000145935	0.0226216	0.694214	0.327658	0.17843	0.1407	0.586622	0.238805	-0.408192	-0.515784	-0.107592	0	1	0	0
cg19160958	GTGGCAGCATGACCATGTCCAGGAGCATATTGTCCCTGAGCTGTCACTCG	R	II	17	35807884			LC	0	XY_NO	A_NO	35783608	24276	TADA2A	AK096371	TRUE		Body;Body;Body		TADA2A;TADA2A;TADA2A	cg19160958	13.0803	0.000204509	0.0267657	0.866925	0.089618	0.424072	0.166466	0.797899	0.0736387	-0.373827	-0.442852	-0.0690255	0	1	0	0
cg05420057	CGGCAGCCACTTCTCTGAAGCTGTAGCTGAGGCTGATATCTGGCTGGGGG	F	II	17	36721297			LC	0	XY_NO	A_NO	36720231	-1065	SRCIN1	AK126665	TRUE		Body	S_Shore	SRCIN1	cg05420057	15.2123	8.24162e-05	0.01675	0.16755	0.16396	0.610567	0.184131	0.504215	0.177285	0.106352	0.443017	0.336665	1	0	1	0
cg23679344	GTGAGTCATACAGTATCCACAGTTGAGTCACTTAAAGATGTCAGTATACG	F	II	17	37560925			LC	0	XY_NO	A_NO	37557908	-3016	FBXL20	NM_001184906	NA	RDMR	3'UTR	S_Shore	MED1	cg23679344	9.95247	0.00091129	0.0471187	0.866122	0.107935	0.42211	0.210998	0.755421	0.157626	-0.333311	-0.444012	-0.110701	0	1	0	0
cg10371155	CGCAGGATATAATTGCCAAAACCAGGCTTGAGGTTGGTGACTCTTGAAAG	R	II	17	37561101			LC	0	XY_NO	A_NO	37557908	-3192	FBXL20	NM_001184906	NA	RDMR	3'UTR	S_Shelf	MED1	cg10371155	15.1825	8.34251e-05	0.0168525	0.873093	0.106812	0.460884	0.158527	0.826189	0.10291	-0.365305	-0.412209	-0.0469043	0	1	0	0
cg03272310	CGCCCTGCACCGCAGACTAAGGCAGCTCACTGCACCTCAACGAGGAAGAG	F	II	17	39704454		rs1809202	IC	0	XY_NO	A_NO	39710746	6293	LOC147093	NR_038442	TRUE			N_Shore		cg03272310	10.4078	0.000723178	0.044826	0.780416	0.105366	0.149072	0.112241	0.508065	0.277315	-0.358993	-0.631344	-0.272351	0	1	0	0
cg06238004	TAGTACTACAGCTCCTGGGGAAACGCCCCGGGGTGTTGGTGCCCGACTCG	R	I	17	42029727		rs457593	ICshore	0	XY_NO	A_NO	42031342	1616	PYY	D13902	TRUE			N_Shore		cg06238004	11.4139	0.00044149	0.0379058	0.257388	0.406795	0.600154	0.116782	0.496587	0.1898	0.103567	0.342766	0.239199	1	0	0	0
cg26351132	CCCTCTGAGTCACCCTGACCTGGCTGCAGAGCTGGGCCAGAATGTCTGCG	F	II	17	47049890			LC	0	XY_NO	A_NO	47045954	-3935	GIP	NM_004123	TRUE	DMR				cg26351132	27.4271	1.39162e-06	0.00232141	0.469119	0.141939	0.0614409	0.040843	0.232395	0.128586	-0.170954	-0.407678	-0.236724	0	1	0	0
cg10824354	CGGGGAGGCAGCAGCCAGCCCTCTGAGTCACCCTGACCTGGCTGCAGAGC	R	II	17	47049956			LC	0	XY_NO	A_NO	47045954	-4001	GIP	NM_004123	NA	DMR				cg10824354	21.7543	7.62642e-06	0.00442741	0.362968	0.110406	0.0592929	0.0222539	0.146128	0.076873	-0.0868346	-0.303675	-0.21684	0	1	0	0
cg25109721	CGCCTGCTCTGAATGGACTGAGGCCCTCAGTAACTCAGGCTGAAGCCTCC	R	II	17	48125064			LC	0	XY_NO	A_NO	48133102	8039	LOC284080	NR_038230	TRUE					cg25109721	17.3921	3.50698e-05	0.010221	0.410351	0.200971	0.101232	0.0689776	0.222575	0.128998	-0.121343	-0.309119	-0.187776	0	1	0	0
cg25928474	ATACCCAGGAGCTCTAAGCTTTGAAGGGCCCTAATCATGCATAGCCTTCG	F	II	17	48716301	rs9891029	rs60300548,rs9891029	LC	0	XY_NO	A_NO	48712217	4084	ABCC3	NM_001144070	NA		Body;Body	S_Shelf	ABCC3;ABCC3	cg25928474	15.9224	6.19136e-05	0.0143914	0.891458	0.0406051	0.349432	0.140635	0.74566	0.187736	-0.396228	-0.542026	-0.145798	0	1	0	0
cg01796800	CAGGACAAATGGAAAAATCATCCACATCTCCTGTGGCCAATGCAGTCTCG	F	II	17	55595732			LC	0	XY_NO	A_NO	55339475	256257	MSI2	BX647282	TRUE		Body;Body		MSI2;MSI2	cg01796800	10.5466	0.000674639	0.0438785	0.561155	0.31798	0.957029	0.0415348	0.924073	0.0444585	0.0329559	0.395874	0.362919	1	0	1	0
cg20070852	TGCGAAGGCCACAGTCAGCGGGAGGCCCCTGTGTGTAACTGGAGATTCCG	R	II	17	55623441		rs8081302	IC	0	XY_NO	A_NO	55866809	-243368	7SK	.	NA		Body;Body		MSI2;MSI2	cg20070852	17.0141	4.0472e-05	0.0112718	0.510954	0.394798	0.976689	0.0158697	0.955925	0.0306759	0.0207636	0.465735	0.444972	1	0	1	0
cg22244768	CGATGAGGGGCAGGCCGCCTGCATGAGAATTCCTCAGTCATAGGCAACCA	F	II	17	55634551		rs72833088	IC	0	XY_NO	A_NO	55866809	-232258	7SK	.	TRUE		Body;Body		MSI2;MSI2	cg22244768	10.1305	0.000832022	0.0461254	0.634784	0.263623	0.968097	0.0296982	0.943278	0.0407088	0.0248199	0.333313	0.308494	1	0	1	0
cg16535752	TTCGGCTTGTTTCTTTGCTGTTTGTTTCAATAGGGTTTGCTGGCCCATCG	R	II	17	57448097			LC	0	XY_NO	A_NO	57443443	4654	MIR4729	NR_039882	TRUE		Body		YPEL2	cg16535752	10.3975	0.000726934	0.0448772	0.172393	0.164069	0.581969	0.126925	0.54463	0.160636	0.0373393	0.409577	0.372237	1	0	1	0
cg16936953	GAGCCTCCAGGTACTCCTGAAATGGCTTCTGCAGAGATGGACCTATGCCG	F	II	17	57915665			LC	0	XY_NO	A_NO	57918626	-2961	MIR21	NR_029493	NA		Body		TMEM49	cg16936953	11.0791	0.000518974	0.040365	0.554855	0.137823	0.0892357	0.125673	0.431388	0.25118	-0.342153	-0.465619	-0.123467	0	1	0	0
cg01409343	CGCTTTTGTGGTGAAGCTTCTGCCGTTGAGCCTCCAGGTACTCCTGAAAT	R	II	17	57915740			LC	0	XY_NO	A_NO	57918626	-2886	MIR21	NR_029493	NA		Body		TMEM49	cg01409343	12.2966	0.000291647	0.0315532	0.80041	0.0984833	0.272487	0.211265	0.645292	0.213143	-0.372805	-0.527923	-0.155118	0	1	0	0
cg18942579	GCTTCACCACAAAAGCGAAATGGGCACACCACAGGTAAGACTTTAATCCG	R	II	17	57915773			LC	0	XY_NO	A_NO	57918626	-2853	MIR21	NR_029493	NA		Body		TMEM49	cg18942579	13.8583	0.000145442	0.0226216	0.620034	0.102585	0.142103	0.175021	0.523899	0.240695	-0.381796	-0.47793	-0.0961343	0	1	0	0
cg02782634	CGCCCGGCCAGAGCACTGTTTTTTTTAATGGCCTTGCACTCTTCTTATGG	F	II	17	57916643			IC	7	XY_NO	A_NO	57918626	-1983	MIR21	NR_029493	NA		Body		TMEM49	cg02782634	16.4048	5.11997e-05	0.0129279	0.888319	0.0756913	0.132631	0.207546	0.542442	0.248165	-0.409811	-0.755687	-0.345876	0	1	0	1
cg02515217	GTTTTTTTATCAAATCCTGCCTGACTGTCTGCTTGTTTTGCCTACCATCG	R	II	17	57918600		rs79800958	LC	7	XY_NO	A_NO	57918626	-26	MIR21	NR_029493	NA		TSS200		MIR21	cg02515217	11.1073	0.000511905	0.0402105	0.697083	0.129721	0.28444	0.197695	0.715276	0.174668	-0.430836	-0.412642	0.0181933	0	1	0	0
cg15759721	CGGGTAGCTTATCAGACTGATGTTGACTGTTGAATCTCATGGCAACACCA	F	II	17	57918630			LC	0	XY_NO	A_NO	57918626	4	MIR21	NR_029493	NA		Body		MIR21	cg15759721	10.3862	0.000731063	0.0449131	0.651651	0.173758	0.306974	0.175842	0.74226	0.165124	-0.435286	-0.344677	0.0906087	0	1	0	0
cg14121185	CGGCTTTATTATCCGTCCTTCGAGAGTTTTGCAATCAAGATGCTTTTAGC	F	II	17	64488849			LC	0	XY_NO	A_NO	64412971	-75877	BC033554	BC033554	TRUE		Body		PRKCA	cg14121185	10.1234	0.000835053	0.0461541	0.766051	0.119167	0.309608	0.138471	0.645075	0.16038	-0.335467	-0.456443	-0.120976	0	1	0	0
cg19965023	GTAGCCTCAAATCATGGTGAGGGCTGGGCTTTTGCTGTCCTCTTCTCACG	F	II	17	72838366			LC	0	XY_NO	A_NO	72856006	17641	GRIN2C	BC144586	TRUE		3'UTR	N_Shore	GRIN2C	cg19965023	10.4111	0.000721971	0.0447642	0.273177	0.316716	0.604778	0.116842	0.515423	0.160017	0.0893542	0.331601	0.242247	1	0	0	0
cg13387113	CTTTTTGTGGCATTGTGGCGTATTTATTCAACAGGTGCCTACTGCGTGCG	R	I	17	74696737			IC	30	XY_NO	A_NO	74707055	10319	MXRA7	NM_198530	TRUE		Body;Body;Body		MXRA7;MXRA7;MXRA7	cg13387113	10.3166	0.000757146	0.0452317	0.927719	0.0898936	0.374404	0.156959	0.691932	0.248387	-0.317527	-0.553314	-0.235787	0	1	0	0
cg00011616	CGGCGAGCGCCAGGAATGTGCCATCCGCATTCCACTTTATCTTGTATCTC	F	I	17	75672423			IC	0	XY_NO	A_NO	75543022	129401	LOC100507351	NR_040050	NA					cg00011616	10.6183	0.000650989	0.0435101	0.339833	0.433509	0.859409	0.148655	0.655977	0.141437	0.203433	0.519577	0.316144	1	0	1	0
cg12435074	CCAAATTAACACATTCTAACAGGCGCCCCCGCAGCACACTGTGATTAACG	F	I	17	75672801			IC	0	XY_NO	A_NO	75543022	129779	LOC100507351	NR_040050	NA					cg12435074	11.1592	0.000499159	0.039768	0.571567	0.312595	0.946037	0.039252	0.862609	0.101146	0.0834273	0.37447	0.291042	1	0	0	0
cg05501509	TTTCATCCCTTTTGGCAAAGAACCCGCGCCATCGGGTCCTCTGAAGTGCG	R	I	17	75789529			HC	0	XY_NO	A_NO	75880168	90640	FLJ45079	NR_028337	NA			Island		cg05501509	11.8784	0.000354235	0.0344295	0.537926	0.24833	0.864487	0.0672403	0.789759	0.0752124	0.0747289	0.326561	0.251832	1	0	0	0
cg01186980	GGCTCACCGTGAAAGCCGCTGAGCTGTGGGCGTTCTATTTTCCCTTTCCG	R	I	17	75826713		rs74000933	LC	0	XY_NO	A_NO	75880168	53456	FLJ45079	NR_028337	TRUE					cg01186980	14.3956	0.000115663	0.0202269	0.711891	0.0548635	0.359605	0.0624775	0.543412	0.124707	-0.183807	-0.352286	-0.168478	0	1	0	0
cg23378546	CGTCAGCACGCCTGCCTCGTGTGTCACTGACAAGCTAAGGCAGCCACCTA	R	II	17	76352717			IC	0	XY_NO	A_NO	76355175	2459	SOCS3	CCDS11756	NA			N_Shelf		cg23378546	18.5829	2.26092e-05	0.00791621	0.66585	0.291328	0.166751	0.210154	0.672741	0.182631	-0.50599	-0.499099	0.00689139	0	1	0	0
cg22749855	CGGGGAGAAGGGCTTGGGGTGACCTGAAGGGAACCATCCTGGTACCCCAC	R	II	17	76353952		rs4969169	LC	0	XY_NO	A_NO	76355175	1224	SOCS3	CCDS11756	NA		3'UTR	N_Shore	SOCS3	cg22749855	18.6684	2.19231e-05	0.00779815	0.845696	0.0472523	0.452712	0.207317	0.857734	0.0905861	-0.405022	-0.392984	0.0120381	0	1	0	0
cg03642503	TGTTCCCATGGCAACAGCCTGCTATGAGTAGCCAGCCAGGGCAGAGGCCG	F	II	17	76899257			LC	0	XY_NO	A_NO	76899298	42	LOC100653515	NM_001243540	TRUE		Body	S_Shore	TIMP2	cg03642503	15.5325	7.23729e-05	0.0157104	0.325378	0.308902	0.779156	0.113891	0.602721	0.105892	0.176435	0.453777	0.277342	1	0	0	0
cg06233930	CTCCCGGCTGCTTGAGCCAAATCTTTATGATTGATCCCCTAACCTACACG	F	II	17	76899379			LC	0	XY_NO	A_NO	76899298	-80	LOC100653515	NM_001243541	TRUE		Body	S_Shelf	TIMP2	cg06233930	9.73623	0.00101889	0.0487163	0.424022	0.277154	0.737745	0.0853037	0.653314	0.0922956	0.0844305	0.313722	0.229292	1	0	0	0
cg06925984	TCTCCACGGCCAGGCTTGGAGTGTGGCTGAGGACCACGGCTCGGAGCTCG	F	I	17	77767242			HC	0	XY_NO	A_NO	77770914	3673	CBX8	NM_020649	NA			Island		cg06925984	9.84555	0.000962851	0.0478028	0.453137	0.3773	0.898516	0.074933	0.703476	0.115235	0.19504	0.445379	0.250339	1	0	0	0
cg23586996	CGGCTGTTGCCAGTGGAGACGTTTGCGCAAAGGCCCCCCTGGGGCATCCC	R	I	17	77893850			IC	0	XY_NO	A_NO	77893155	695	BC044939	BC044939	NA					cg23586996	9.64529	0.00106823	0.0491463	0.454517	0.26701	0.766679	0.0863557	0.645883	0.108382	0.120796	0.312162	0.191366	1	0	0	0
cg18658151	CGGGACCCACGGAAGCTCAGAAACTCGTAACAGCTGTGAGATCTGTTCAG	R	II	17	77952453		rs78053166	HC	0	XY_NO	A_NO	77924655	-27797	TBC1D16	BC036947	NA		Body	S_Shore	TBC1D16	cg18658151	10.2298	0.000791116	0.0457342	0.616481	0.300994	0.927256	0.0799165	0.938635	0.0263047	-0.0113791	0.310774	0.322153	1	0	1	0
cg12314682	CGACTGTGACGACTTAGACTCAGGACGTGCACGTGATGCCGTACTGGGCT	F	I	17	77952463		rs58333383	HC	0	XY_NO	A_NO	77924655	-27807	TBC1D16	BC036947	NA		Body	S_Shore	TBC1D16	cg12314682	9.68482	0.00104647	0.0489742	0.630111	0.283325	0.936804	0.0911	0.938211	0.0464796	-0.00140687	0.306693	0.3081	1	0	1	0
cg23874373	CTTCCGTGGGTCCCGTGCATTTACGACTGTGACGACTTAGACTCAGGACG	R	I	17	77952488	rs58333383	rs58333383	HC	0	XY_NO	A_NO	77924655	-27832	TBC1D16	BC036947	NA		Body	S_Shore	TBC1D16	cg23874373	9.47063	0.00117051	0.0499962	0.585379	0.289822	0.882994	0.0972747	0.911064	0.0400103	-0.0280697	0.297615	0.325685	0	0	1	0
cg20402747	CGTGGCAGCAGTGACGGAAGGACAGAACTTGTTTAGGCATCGTTTCCTCG	R	I	17	77954963			IC	0	XY_NO	A_NO	77924655	-30307	TBC1D16	BC036947	NA		Body	N_Shore	TBC1D16	cg20402747	12.8774	0.000223933	0.027959	0.559496	0.291679	0.946336	0.0593606	0.769539	0.127423	0.176797	0.386841	0.210044	1	0	0	0
cg24375211	AAACCTCCAAAGCTGGGAGGGCTACAGTCAAAGAAGCACCTCCCACACCG	R	II	17	77955492		rs74631016	IC	0	XY_NO	A_NO	77924655	-30836	TBC1D16	BC036947	NA		Body	Island	TBC1D16	cg24375211	10.3608	0.000740469	0.0449832	0.573591	0.292316	0.919554	0.048423	0.906427	0.0334386	0.0131268	0.345963	0.332836	1	0	1	0
cg06790492	CGGCTCTTCTGTAATCTCAGCAAGAACGTGCTCACTGCACATAACGCTGA	F	I	17	77955530			IC	0	XY_NO	A_NO	77924655	-30874	TBC1D16	BC036947	NA		Body	Island	TBC1D16	cg06790492	11.9409	0.000344006	0.0339511	0.442008	0.425881	0.922668	0.0451228	0.909319	0.0615337	0.0133497	0.48066	0.46731	1	0	1	0
cg09007236	CGTCCTTGTGCCTGCTTCCTGGAAGGCTGACTCAAGCATGTTTGAGTAGA	R	II	17	78228820			LC	50	XY_NO	A_NO	78234666	-5846	RNF213	AB537889	TRUE					cg09007236	17.5661	3.28534e-05	0.00990281	0.557694	0.310265	0.0845686	0.0612376	0.367434	0.176152	-0.282865	-0.473126	-0.190261	0	1	0	0
cg15096353	CGGCCGCACGCGGAGCATCTGGTACCTCATCAGTAACACAGTGATGTTTT	R	II	17	78748291			IC	50	XY_NO	A_NO	78923235	-174944	RPTOR	BC033699	NA		Body;Body		RPTOR;RPTOR	cg15096353	14.1674	0.000127405	0.0211914	0.590073	0.261849	0.91325	0.0358632	0.937412	0.0127	-0.0241616	0.323177	0.347339	1	0	1	0
cg20887396	CTGGAGCCTGAACTAGCGCGTCAGACTGTTTTATTTTTCCTTCTGTGACG	F	II	17	79131943		rs11650927	IC	0	XY_NO	A_NO	79139306	-7363	AATK-AS1	NR_027255	NA		Body	Island	AATK	cg20887396	10.2852	0.000769264	0.045423	0.554733	0.206055	0.8657	0.0758136	0.85634	0.0633531	0.00936023	0.310967	0.301607	1	0	1	0
cg02159489	CGCTCAACCCTCGGTAACGAAGTGAAAAAAGGCGGTCTCGGGGATGAGCT	R	I	17	79459563	rs34422018	rs34422018,rs75959798	IC	0	XY_NO	A_NO	79477633	18071	DQ585569	DQ585569	NA			S_Shelf		cg02159489	30.5928	5.99711e-07	0.00229285	0.214505	0.39966	0.940373	0.0631178	0.936018	0.0852874	0.00435406	0.725868	0.721514	1	0	1	0
cg11993160	GTGATTACAGACATGAGTCATCATACCCAGCCAACCCTGAGACACTTACG	F	II	18	12404041			LC	33	XY_NO	A_NO	12407894	-3853	SLMO1	NM_006553	NA			N_Shelf		cg11993160	14.319	0.000119469	0.0205311	0.705127	0.21508	0.296936	0.109217	0.554147	0.187643	-0.257212	-0.408191	-0.15098	0	1	0	0
cg18406792	CGGGTTTAACTTTTCTAGAGCGGTGACATTGGAGAAATAGCTTCAGTTTG	F	II	18	13620807			IC	0	XY_NO	A_NO	13620866	-59	C18orf1	NM_181483	NA		TSS200;Body;Body;Body;TSS200;Body		C18orf1;C18orf1;C18orf1;C18orf1;C18orf1;C18orf1	cg18406792	10.7481	0.000610425	0.042791	0.494503	0.169405	0.866491	0.0549347	0.79221	0.0951275	0.0742805	0.371988	0.297707	1	0	0	0
cg11986743	CGGGAAGCCACTACTTAAGATCGGAAGTTAAGAGAGCTCCCTCCGAAGAG	R	II	18	29205358	rs41447647		IC	0	XY_NO	A_NO	29206360	1003	B4GALT6	AB209194	NA		3'UTR		B4GALT6	cg11986743	15.2966	7.96323e-05	0.0165439	0.409764	0.255496	0.60117	0.320966	0.750558	0.298571	-0.149389	0.191405	0.340794	0	0	1	0
cg20094343	CGCTGCCATCTGGAGATGAAGCCTCAGTCACTGAGGGGGCCTCCTTGCAG	R	II	18	34917603	rs59213378		LC	0	XY_NO	A_NO	34854640	-62962	CELF4	AX747133	NA		Body;Body;Body;Body	S_Shore	BRUNOL4;BRUNOL4;BRUNOL4;BRUNOL4	cg20094343	11.4139	0.000441506	0.0379058	0.18254	0.157134	0.499951	0.256362	0.390039	0.195023	0.109911	0.31741	0.207499	1	0	0	0
cg24446429	AACTGCATCTGCATTCTAGTTCCCTTACCTAAAGGAGCAAACTCAGAACG	R	II	18	74798054			LC	0	XY_NO	A_NO	74844773	46720	MBP	NM_001025100	NA		Body;Body	N_Shore	MBP;MBP	cg24446429	13.3045	0.000185171	0.0255206	0.844975	0.129368	0.254275	0.147308	0.567528	0.140261	-0.313253	-0.5907	-0.277447	0	1	0	0
cg18506744	CGTGGCTTGGACATGTGGCAACAGAAACACTCATCTCATACTTGGGAACT	R	II	19	1102627		rs75708066,rs79525572	LC	0	XY_NO	A_NO	1103935	-1308	GPX4	NM_002085	NA		TSS1500;TSS1500	N_Shore	GPX4;GPX4	cg18506744	12.3946	0.000278794	0.0309228	0.508371	0.338616	0.0673801	0.0365898	0.259266	0.159264	-0.191886	-0.440991	-0.249105	0	1	0	0
cg10732871	CGGGTGTGCCCATACCTTGTAATGTTAGAAGTGTAAGAAAACCCTCCAGA	F	II	19	1102675			LC	0	XY_NO	A_NO	1103935	-1260	GPX4	NM_002085	NA		TSS1500;TSS1500	N_Shore	GPX4;GPX4	cg10732871	11.5213	0.00041941	0.0371831	0.723091	0.203192	0.402792	0.115828	0.57537	0.187779	-0.172578	-0.320299	-0.147721	0	1	0	0
cg07573872	CGGGAATGGTGACTCAGCCTTCCAGGAACCTGCGTGGCGTCTGTTTTTTT	R	I	19	1126342			IC	0	XY_NO	A_NO	1132272	5931	SBNO2	AK309167	NA		Body;Body	S_Shelf	SBNO2;SBNO2	cg07573872	19.0751	1.89568e-05	0.00716521	0.888251	0.0524719	0.456062	0.126587	0.617023	0.123617	-0.160961	-0.432189	-0.271228	0	1	0	0
cg26184142	AGGTGGAGGCTTTGGGAGTCACAGGCCACTACCTCCTTTGCAGGGGACCG	R	II	19	1256999		rs9823	HC	0	XY_NO	A_NO	1248551	8448	MIDN	NM_177401	NA		Body	Island	MIDN	cg26184142	9.50176	0.00115152	0.0498702	0.869025	0.0820813	0.463433	0.192217	0.819893	0.0683785	-0.35646	-0.405592	-0.0491316	0	1	0	0
cg23004527	GCCAGCTGATGGTGTATTTATAGCAACGGCAGGAGTCCGCGGGGCATACG	R	II	19	3390353			IC	0	XY_NO	A_NO	3366564	23789	NFIC	NM_001245002	NA		Body;Body	S_Shelf	NFIC;NFIC	cg23004527	9.69864	0.00103898	0.0488964	0.22684	0.236008	0.609532	0.104528	0.67119	0.0979294	-0.0616582	0.382692	0.44435	1	0	1	0
cg03281139	CGCACGAGGCTCTGACGCAGGCCACCTTGAGGACGTCATGCTCAGTAAGA	F	I	19	3451135			LC	50	XY_NO	A_NO	3480539	29405	C19orf77	NM_001136503	TRUE		Body;Body	N_Shore	NFIC;NFIC	cg03281139	14.8695	9.4888e-05	0.0180762	0.653802	0.225578	0.0809992	0.0494047	0.212689	0.128247	-0.13169	-0.572803	-0.441113	0	1	0	1
cg02849956	CGCCCCAAAACAGGGAGATATGTCTGTGGTTCTGAGCAGCTGCTACAGGA	R	II	19	4634827	rs73533782	rs73533782	LC	0	XY_NO	A_NO	4639526	-4699	TNFAIP8L1	NM_152362	TRUE			N_Shore		cg02849956	11.9886	0.000336415	0.0336476	0.594761	0.311637	0.280447	0.157205	0.79439	0.144585	-0.513943	-0.314314	0.199628	0	1	0	0
cg02898159	GGTGGGTTCTGGGTCTCTTTCCTGTCTGCTGATCGTGGTGAGCTGGCACG	R	II	19	5346237			LC	0	XY_NO	A_NO	5340813	-5423	PTPRS	NM_130855	TRUE	CDMR				cg02898159	12.8833	0.000223346	0.0279101	0.613035	0.2761	0.157809	0.125288	0.535301	0.193192	-0.377492	-0.455225	-0.0777334	0	1	0	0
cg14245898	CGCAGCTCTGGCCAACCTTTTGATTGCAGCCTGTGAGTAGCTGTGCCCCA	R	II	19	15248535	rs12710296		LC	50	XY_NO	A_NO	15236576	-11958	ILVBL	NM_006844	NA			N_Shelf		cg14245898	13.2011	0.000193832	0.026077	0.323067	0.181561	0.694701	0.256254	0.651637	0.276649	0.0430635	0.371634	0.32857	1	0	1	0
cg18302786	ACGGGGGCTGCGGGTTATCACAACACTCCCACTCTGGCTGTGAGAAGGCG	R	II	19	17488281			IC	0	XY_NO	A_NO	17488136	-144	PLVAP	NM_031310	NA		TSS200	S_Shore	PLVAP	cg18302786	10.1882	0.000807986	0.045866	0.502174	0.26706	0.173355	0.0938232	0.475749	0.159366	-0.302394	-0.328819	-0.0264246	0	1	0	0
cg13790618	CGCATGTGACACTGGGCATGTTAATAGCAAAGAGACAGGATCCAAAAGAG	R	II	19	30715001		rs2903396	LC	0	XY_NO	A_NO	30863327	-148326	ZNF536	BC150171	TRUE	CDMR		N_Shore		cg13790618	17.2083	3.75915e-05	0.0107346	0.124875	0.10783	0.574477	0.186739	0.467971	0.122549	0.106506	0.449602	0.343097	1	0	1	0
cg00002033	TAACTGTGGCTCTGGAATAGTGCCCCGTAGTCCCCGTCGAACGAATAGCG	R	I	19	39798481			HC	0	XY_NO	A_NO	39805975	7495	LRFN1	NM_020862	TRUE		Body	Island	LRFN1	cg00002033	13.674	0.000157517	0.0234837	0.210644	0.25777	0.599079	0.117207	0.467196	0.0678787	0.131883	0.388435	0.256552	1	0	0	0
cg11199014	CAGGAACTAGAGCTAGAGTAGGGGGCGCCGAGGTTGGTGGCTCCAGGGCG	R	II	19	39798563			HC	0	XY_NO	A_NO	39805975	7413	LRFN1	NM_020862	TRUE		Body	Island	LRFN1	cg11199014	10.7424	0.000612129	0.0428154	0.370625	0.309017	0.82177	0.102063	0.643659	0.0871245	0.178111	0.451145	0.273033	1	0	0	0
cg26910511	CACAGCGCTGCCGGCAACGCGAGTGGTGGGCTGTGTACAGTTCACCACCG	F	I	19	39799037			HC	0	XY_NO	A_NO	39805975	6939	LRFN1	NM_020862	NA		Body	Island	LRFN1	cg26910511	11.3685	0.000451211	0.0382277	0.26691	0.244218	0.567202	0.09849	0.476368	0.0735206	0.0908341	0.300292	0.209458	1	0	0	0
cg11984463	CGGCTGTCTATGGGGGAAAACAAGTGAGAGGGCAAACAAGTCCCCAGGAA	F	II	19	40725596		rs79375411	LC	38	XY_NO	A_NO	40724305	-1290	TTC9B	NM_152479	NA		TSS1500	S_Shore	TTC9B	cg11984463	10.1363	0.000829559	0.0461136	0.572252	0.172116	0.241878	0.0940815	0.426268	0.1027	-0.18439	-0.330375	-0.145984	0	1	0	0
cg03214420	GTTTCTGTTTACTGGCCTATGAGGATGCCCTTTCCTGTGCAAAGTAAGCG	R	II	19	44257589		rs76850817	LC	0	XY_NO	A_NO	44259141	1553	SMG9	AK309830	NA		5'UTR	N_Shore	C19orf61	cg03214420	13.0476	0.00020751	0.0269936	0.879593	0.0438699	0.42792	0.151055	0.665798	0.130492	-0.237879	-0.451673	-0.213795	0	1	0	0
cg19463256	CGCCGATGATACCCCTGCGCTCTCCACTGCGGTGGAGGCCAGCCGGGCCT	F	I	19	46915351			HC	0	XY_NO	A_NO	46916918	1568	CCDC8	NM_032040	NA		1stExon	Island	CCDC8	cg19463256	11.8694	0.000355734	0.0345063	0.301426	0.361283	0.793606	0.10705	0.629841	0.135214	0.163765	0.49218	0.328415	1	0	1	0
cg18655633	CGGGTGGTGTTGGTCACCACAGGATCCTTGACACACTAGATACTAAAAAA	F	II	19	48107418		rs79060494	LC	0	XY_NO	A_NO	48111452	-4034	GLTSCR1	NM_015711	NA			N_Shelf		cg18655633	9.6379	0.00107236	0.0491921	0.770552	0.128738	0.322374	0.153987	0.519197	0.187716	-0.196822	-0.448178	-0.251355	0	1	0	0
cg11613450	CGTGGACTGCCTTCATCTCACATATAGTGCGGAAATGAAGAATAGAAACC	F	II	19	55721792			LC	0	XY_NO	A_NO	55720873	-918	PTPRH	AK097257	NA		TSS1500;TSS1500		PTPRH;PTPRH	cg11613450	10.4899	0.00069403	0.0442208	0.653308	0.0958328	0.251266	0.120127	0.513588	0.126487	-0.262322	-0.402042	-0.13972	0	1	0	0
cg09521703	TGGGGTCGGGGGGCAGCGCGGGGCTGCGCGGGGGCGACAGCAGGTGCTCG	R	I	19	55944864		rs28569041	HC	0	XY_NO	A_NO	55954229	9366	SHISA7	NM_001145176	NA	DMR	Body	Island	SHISA7	cg09521703	15.5788	7.10343e-05	0.0155421	0.109883	0.105413	0.438852	0.100713	0.182913	0.10777	0.25594	0.32897	0.0730301	1	0	0	0
cg26264314	CGGAAGGGCTGGCACAGAGCATGCATGGGAACCCTGAACACCACCTGCTC	R	II	19	56510965	rs62123572	rs62123572	IC	23	XY_NO	A_NO	56511091	-126	NLRP5	BC141431	NA		TSS200		NLRP5	cg26264314	10.8939	0.000568129	0.0417306	0.362366	0.488081	0.687831	0.316458	0.865485	0.0981228	-0.177655	0.325464	0.503119	1	0	1	0
cg24413918	CGTACAAAGGCCCTGAAGCAGGAATGGACTTACCCTGTTTGAGGAGTGGC	R	II	19	58516100			LC	50	XY_YES	A_NO	58514713	-1386	ZNF606	NM_025027	NA		TSS1500	S_Shore	ZNF606	cg24413918	12.3984	0.000278312	0.0309228	0.786272	0.0756719	0.324535	0.131882	0.576058	0.124358	-0.251523	-0.461737	-0.210214	0	1	0	0
cg06442489	CGATCACATAAAATGATTATTGTGCCCTGGAGGATTACACAACCAAGTGA	R	II	19	58630612			LC	0	XY_NO	A_NO	58629792	-819	ZSCAN18	NM_001145542	NA		TSS1500;TSS1500	S_Shore	ZSCAN18;ZSCAN18	cg06442489	10.2024	0.000802168	0.045866	0.881827	0.0635381	0.518426	0.192087	0.839729	0.113845	-0.321303	-0.363401	-0.0420985	0	1	0	0
cg18393172	CACAGAACAACCCACAAACCTGGTCACAGAGTGACTCATGCAGACAGACG	R	II	19	58837257			LC	0	XY_NO	A_NO	58838384	-1127	ZSCAN22	NM_181846	NA	RDMR	TSS1500	N_Shore	ZSCAN22	cg18393172	25.0496	2.74611e-06	0.00277606	0.664587	0.0636968	0.326636	0.0559634	0.493705	0.0888641	-0.167069	-0.337951	-0.170882	0	1	0	0
cg01078772	TCTCTCTTACAGACACATATGGACACATTCACAGAACACAGGCACCATCG	F	II	20	30920486			LC	0	XY_NO	A_NO	30897515	22971	KIF3B	AK299877	TRUE		3'UTR		KIF3B	cg01078772	14.2131	0.000124952	0.0209619	0.849534	0.102645	0.37227	0.0969097	0.598229	0.161387	-0.225959	-0.477264	-0.251305	0	1	0	0
cg10171557	CGCCACTCCATCTGATTTGCATAAATGACTCAGTGGGCTTTTGTATCTCT	R	II	20	34256821			LC	2	XY_NO	A_NO	34252877	-3943	RBM12	NM_152838	NA		3'UTR	S_Shelf	NFS1	cg10171557	13.1826	0.000195421	0.026192	0.94188	0.0277121	0.502187	0.188488	0.878209	0.0574589	-0.376022	-0.439693	-0.0636709	0	1	0	0
cg24310959	CGGTGGGGCTTACAGAGCTCCCCTTGGGCTCTGAGTCATCCTAGTGTGGA	R	II	20	37054880			LC	0	XY_NO	A_NO	37053977	-902	SNORA71B	NR_002910	NA		Body;TSS1500;Body		LOC388796;SNORA71B;LOC388796	cg24310959	31.6387	4.60616e-07	0.00229285	0.713689	0.134754	0.192211	0.0540506	0.32955	0.0930659	-0.137339	-0.521478	-0.384139	0	1	0	1
cg13610455	AGCCCAAGGGGAGCTCTGTAAGCCCCACCGTGATTCACACAGTGGAGTCG	R	II	20	37054900			LC	0	XY_NO	A_NO	37053977	-922	SNORA71B	NR_002910	NA		Body;TSS1500;Body		LOC388796;SNORA71B;LOC388796	cg13610455	21.1568	9.28079e-06	0.00484528	0.828292	0.136498	0.280732	0.0605103	0.444979	0.125966	-0.164247	-0.54756	-0.383313	0	1	0	1
cg11484353	CGAGGTGTCCCTGAACGACTAGCTGAGTCACAACATTCCTTGCAGCTTAA	R	II	20	39958249			IC	0	XY_NO	A_NO	39969559	-11310	LPIN3	BC140806	TRUE	DMR				cg11484353	25.4655	2.4304e-06	0.00262983	0.617705	0.358429	0.0674343	0.048994	0.219699	0.124998	-0.152264	-0.550271	-0.398007	0	1	0	1
cg20912978	CGTCCACCACCTCCACCTGTCAGGAACTCCACAGCCCTTCAGAAGGAAGC	R	II	20	48061990			LC	0	XY_NO	A_NO	48099182	37193	KCNB1	NM_004975	NA	DMR	Body		KCNB1	cg20912978	25.9196	2.13045e-06	0.00252954	0.470001	0.268069	0.0568953	0.0388959	0.338454	0.190566	-0.281559	-0.413106	-0.131547	0	1	0	0
cg21324456	GGGCTTGAGTGAGTTCAGAAGTTCTGTCCAATATAAATACCGCATCAACG	R	II	20	50248076			IC	0	XY_NO	A_NO	50314041	65966	ATP9A	BC063701	TRUE	DMR	Body		ATP9A	cg21324456	43.3806	3.48696e-08	0.00162644	0.609835	0.391732	0.057781	0.0436704	0.367238	0.176398	-0.309457	-0.552054	-0.242597	0	1	0	0
cg20663852	AAAAATACAGTTTGTGGAACACCGGCTGACTCACAGCTGGTAAAGTCACG	F	II	20	50312386			LC	0	XY_NO	A_NO	50314041	1656	ATP9A	BC063701	NA	DMR	Body		ATP9A	cg20663852	16.9264	4.18526e-05	0.0115068	0.37537	0.291722	0.0266563	0.0204386	0.297358	0.220281	-0.270701	-0.348714	-0.0780127	0	1	0	0
cg00704664	ACACTGAGGAAGGGCCTGGCTCAGAGCAGCATGGGCTCCTGTTTGCTGCG	R	II	20	60500578	rs3787417		IC	29	XY_NO	A_NO	60528717	28140	MIR1257	NR_031658	NA		Body	N_Shore	CDH4	cg00704664	12.0429	0.000328007	0.033235	0.101698	0.163238	0.250158	0.240754	0.430752	0.217615	-0.180594	0.148459	0.329053	0	0	1	0
cg21519980	CGCAGAGCAGGGAGGCAGGTCACCCGGCTGTTCTCTGAAACATCCCTCTG	R	II	20	61866902	rs3810465		LC	0	XY_NO	A_NO	61867275	-373	BIRC7	NM_022161	TRUE		TSS1500;TSS1500	N_Shelf	BIRC7;BIRC7	cg21519980	35.5573	1.81073e-07	0.00229285	0.199937	0.259379	0.552055	0.180773	0.639605	0.150634	-0.0875503	0.352118	0.439668	1	0	1	0
cg15721145	CCAGGGTGGCCTCTGGGGTCACATGCTCTGTGCAGCGGGGGCGTGTCACG	F	II	20	61867205	rs3810467	rs3810467	LC	0	XY_NO	A_NO	61867275	-70	BIRC7	NM_022161	TRUE		TSS200;TSS200	N_Shelf	BIRC7;BIRC7	cg15721145	27.2085	1.47867e-06	0.00236368	0.347063	0.319511	0.748932	0.10668	0.657806	0.0958811	0.091126	0.401869	0.310743	1	0	1	0
cg05133591	AGGGATTCTGTGGCCCCGGGTGGCGCTGAGGAGCAGCTGTTGCTTGTGCG	F	II	20	61878356	rs41309937	rs41309937	IC	0	XY_NO	A_NO	61884804	6449	NKAIN4	AK308958	TRUE		Body	S_Shore	NKAIN4	cg05133591	21.0097	9.74601e-06	0.00497099	0.367242	0.302325	0.678145	0.161927	0.679662	0.201107	-0.00151615	0.310903	0.31242	1	0	1	0
cg06363034	CGACCTGGAAGCAGTTGAATGTTTTGGGAATACTGGCCTTTTCCACATTC	F	II	20	62225388			IC	0	XY_NO	A_NO	62236255	10868	GMEB2	AL133646	TRUE		Body	S_Shore	GMEB2	cg06363034	12.501	0.000265546	0.0303045	0.85195	0.100509	0.495346	0.128036	0.775122	0.0726785	-0.279776	-0.356605	-0.0768286	0	1	0	0
cg13309012	CTATTTTCCTTTCAGATTTACTATATGCTGTCACTCCAGCTTTATAACCG	R	II	21	26946167			LC	0	XY_NO	A_NO	26946291	-124	MIR155	NR_030784	NA		Body;TSS200		MIR155HG;MIR155	cg13309012	18.6982	2.16896e-05	0.00773435	0.68126	0.38268	0.173542	0.13872	0.644332	0.201767	-0.47079	-0.507718	-0.0369284	0	1	0	0
cg01265860	CGTCTTTGGACTCTGGTGTACCAGGGCCTGAACAAGCTATAACACCATGG	F	II	21	36256316		rs74685590	LC	0	XY_NO	A_NO	36253009	-3306	RUNX1	S76345	NA		Body;Body;Body	N_Shelf	RUNX1;RUNX1;RUNX1	cg01265860	11.17	0.000496547	0.0396756	0.549185	0.146415	0.187781	0.202365	0.303258	0.157506	-0.115478	-0.361404	-0.245926	0	1	0	0
cg00199065	GTGGTTCAGGAGAGCTCTCTAACTTTCCCTATCAAGCCAGATGACCATCG	R	II	21	37093340		rs73365738	LC	0	XY_NO	A_NO	37093012	328	MIR802	NR_030414	NA					cg00199065	13.2457	0.000190042	0.0258674	0.882079	0.0862564	0.370018	0.208814	0.770464	0.123642	-0.400446	-0.512061	-0.111615	0	1	0	0
cg09037712	CGGCCTTACAGGGCCGAACCTCACCCTGCCCTGCGGAAGGCAGGCCTACA	F	II	21	38362754			HC	0	XY_NO	A_NO	38362544	-209	HLCS	NM_000411	NA		TSS1500	Island	HLCS	cg09037712	10.1057	0.000842577	0.0463071	0.185747	0.358039	0.486422	0.218464	0.285142	0.132684	0.20128	0.300674	0.0993943	1	0	0	0
cg11767757	CGGCAGTCCTGAGGGAGCCGACTTGCTTAGAAGGTTGGTAATGCGATTAC	R	I	21	40145404			LC	0	XY_NO	A_NO	40145400	-3	LINC00114	NR_027065	TRUE		TSS200		NCRNA00114	cg11767757	18.8297	2.069e-05	0.00756769	0.747009	0.115537	0.446035	0.131455	0.66498	0.0931615	-0.218945	-0.300975	-0.0820292	0	1	0	0
cg05656374	GGATGCAGCTGGAGTTTGGGGACCACTCTGTGAGTCATCTGGAGAGCACG	R	II	21	42733825			IC	27	XY_NO	A_NO	42733949	-124	MX2	NM_002463	NA		TSS200		MX2	cg05656374	14.7867	9.82039e-05	0.0183738	0.63603	0.363109	0.261244	0.152321	0.579815	0.10377	-0.318571	-0.374786	-0.0562147	0	1	0	0
cg08009711	CGGCAGTGACAGTGAACTCCTCAGAGGACAGGAGTGAACCCCCAGCCCCA	F	II	21	43346184			LC	0	XY_NO	A_NO	43346798	615	C2CD2	BC062323	TRUE		Body;5'UTR		C2CD2;C2CD2	cg08009711	15.675	6.83404e-05	0.0152191	0.751162	0.13473	0.188642	0.0914295	0.386358	0.12673	-0.197716	-0.56252	-0.364803	0	1	0	1
cg03738656	CCAGGGAGTTTTACAGATGCTGGATCACAGGGGTGGGCCCATGAGAAGCG	F	II	21	45581008			IC	0	XY_NO	A_NO	45553493	27515	C21orf33	NM_004649	NA			N_Shore		cg03738656	10.6359	0.000645328	0.0433786	0.316976	0.217251	0.60404	0.206535	0.720312	0.131555	-0.116271	0.287064	0.403336	0	0	1	0
cg22434923	CGGTCAGTCTGAGTCAGACCCAGACCTCTGGATTACCGGTCAGTCTGAGT	F	II	21	46289921		rs2282114,rs2282115	LC	0	XY_NO	A_NO	46293817	3897	PTTG1IP	AK298557	NA		Body	N_Shelf	PTTG1IP	cg22434923	21.839	7.41925e-06	0.00439552	0.827855	0.139192	0.155985	0.087585	0.34987	0.181928	-0.193885	-0.671869	-0.477984	0	1	0	1
cg20229931	CGGCCAGAGGAACCCTCTTCACATACAGCCCAAGTCAAAACAGTGAATGT	F	II	21	47647656			ICshore	0	XY_NO	A_NO	47648737	1082	LSS	NM_001145437	NA	RDMR	Body;Body;Body;5'UTR	N_Shore	LSS;LSS;LSS;LSS	cg20229931	10.0012	0.000888786	0.0470084	0.200534	0.389051	0.650686	0.131901	0.557184	0.215066	0.0935023	0.450152	0.356649	1	0	1	0
cg06726231	CGGAGACACCCTGAGTGGCACTGGCTCAAGTCTGCGTGTGGGGACCTCCA	R	II	22	17672168			LC	0	XY_NO	A_NO	17680544	8377	CECR1	NM_177405	TRUE		Body;Body		CECR1;CECR1	cg06726231	10.2768	0.000772519	0.0454459	0.877374	0.0393387	0.485847	0.176942	0.779251	0.145382	-0.293404	-0.391528	-0.0981238	0	1	0	0
cg14742445	CGGCCACTGATCCAGGATAACATCTTTGGCCTGGGATCTGGGGGTGTTGC	F	II	22	30195299			LC	0	XY_NO	A_NO	30163387	31912	UQCR10	CCDS46681	TRUE		Body		ASCC2	cg14742445	10.7263	0.000617029	0.0428715	0.669321	0.288806	0.0809215	0.0535228	0.142504	0.0985366	-0.0615826	-0.588399	-0.526817	0	1	0	1
cg11549874	CGGCTGCTGCCCCAGCTGCTGAGATCACAAGCCCCATCCTGGAGACAGGA	R	II	22	31202478			LC	0	XY_NO	A_NO	31218502	-16024	OSBP2	AK296354	NA		Body	S_Shelf	OSBP2	cg11549874	10.8403	0.00058328	0.0419946	0.84889	0.0634452	0.382021	0.130062	0.720753	0.185707	-0.338732	-0.466869	-0.128137	0	1	0	0
cg27115863	CGCCAGCCCGCGGAGCCCCAGTGACTCAGAGCCGTGGCTCCCCTGGCCCG	R	I	22	37921640			IC	0	XY_NO	A_NO	37915377	-6262	CARD10	BC051720	TRUE	DMR				cg27115863	14.4671	0.000112233	0.0198949	0.745309	0.172248	0.195585	0.11657	0.480729	0.190388	-0.285144	-0.549724	-0.26458	0	1	0	0
cg10249506	CTTCGGGATTGGCCGAGTGGCCCCTGCAGGCCGGGCTGCCGGGAGGGACG	F	I	22	42734458			IC	0	XY_NO	A_NO	42765179	30722	BC038245	BC038245	NA			Island		cg10249506	9.61073	0.00108767	0.049346	0.457284	0.363614	0.93078	0.0842086	0.86776	0.0999642	0.0630196	0.473496	0.410476	1	0	1	0
cg03890368	CGGGCTGGGCACGGCACGAGGCGGCAACAATAGGCACCTCTTCATCATCT	F	I	22	42734695			IC	0	XY_NO	A_NO	42765179	30485	BC038245	BC038245	NA			Island		cg03890368	15.6766	6.82953e-05	0.0152191	0.391729	0.369391	0.956763	0.0935437	0.895897	0.0985859	0.0608661	0.565034	0.504168	1	0	1	0
cg11085282	TCCAGCTGCAATCTGTTCCCAGCAATTAATAACTGTAAATAACAAGTCCG	R	II	22	46262203			HC	0	XY_NO	A_NO	46156403	105800	MIR4762	NR_039919	TRUE			Island		cg11085282	12.6707	0.000245822	0.0291952	0.395519	0.366658	0.931266	0.0892025	0.79909	0.143776	0.132176	0.535746	0.403571	1	0	1	0
cg22609522	CGCTGCCAGGCTCCCCTGCAGGTGTGACCTGCCTCGCAGAAGCTGCTGAG	R	II	22	46403218			LC	0	XY_NO	A_NO	46402495	723	LOC730668	NR_027240	TRUE	DMR	Body		LOC730668	cg22609522	10.099	0.000845492	0.0463693	0.515453	0.269085	0.172623	0.100403	0.332109	0.15899	-0.159485	-0.34283	-0.183344	0	1	0	0
cg15245556	TAATAAGGACAGAAACGCCGCCAGCCATGGGGGCTGCCCTCAGGAGAGCG	R	I	22	49843259		rs6009703	IC	0	XY_NO	A_NO	50051189	207931	C22orf34	BC048207	NA			N_Shore		cg15245556	11.6553	0.000393532	0.0362057	0.768042	0.0894782	0.417993	0.110574	0.697763	0.143917	-0.27977	-0.35005	-0.0702798	0	1	0	0
