# Supplementary material for: DNA methylation analysis of paediatric low-grade astrocytomas identifies a tumour-specific hypomethylation signature in pilocytic astrocytomas
Source: Acta Neuropathol Commun. 2016 May 27;4:54. doi: 10.1186/s40478-016-0323-6 (PMC4882864; doi:10.1186/s40478-016-0323-6)
Supplement: Additional file 8: Table S7. — Ingenuity Pathway Analysis (IPA) for genes associated with 993 differentially methylated sites identified in the three-way comparison of the test tumour set. IPA analysis shows significant biological and disease categories including functional annotation (p-value <0.05), for 537 genes sorted by p-value. (XLSX 89 kb) [file 40478_2016_323_MOESM8_ESM.xlsx]

## Sheet: Info
Acta Neuropathologica DNA methylation analysis of paediatric low-grade astrocytomas identifies a tumour-specific hypomethylation signature in pilocytic astrocytomas Jennie N. Jeyapalan, Gabriel T. Doctor, Tania A. Jones, Samuel N. Alberman, Alexander Tep, Chirag M. Haria, Ed C. Schwalbe, Isabel C. F. Morley, Alfred A. Hill, Magdalena LeCain, Diego Ottaviani, Steven C. Clifford, Ibrahim Qaddoumi, …
Table S7. Ingenuity Pathway Analysis (IPA) for genes associated with 993 differentially methylated sites identified in the three-way comparison of the test tumour set IPA analysis shows significant biological and disease categories including functional annotation (p-value <0.05), for 537 genes sorted by p-value.

## Sheet: pLGA Statistical IPA
Table S7
Ingenuity pathway analysis (IPA) for the genes associated with 993 differentially methylated sites identified in the three-way comparison of the study tumour set
IPA analysis shows significant biological and disease categories which includes their functions annotation (p-value <0.05) that were identified for 537 genes, sorted by p-value.
Category	Functions Annotation	p-Value	Molecules	# Molecules
Cancer	solid tumor	8.30E-06	AATK,ACOT7,ACTR3,ADAMTS17,AIM1,ANKH,ARHGAP10,ASCC2,BCL10,BHLHE40,BMPER,CACNA2D4,CCDC8,CCND1,CD9,CDH1,CDH4,CDKL1,CNTN2,CP,CSF1R,DIS3L2,DUSP5,DYNC1H1,EBF3,EP400,ERI3,FAM20C,FBXO16,FOS,FOSL2,FOXL1,FUK,FYN,GAS2,GLI2,GOLIM4,GRID1,HCN1,HEG1,HIP1,HLA-A,HLA-C,HLA-DPA1,HRH1,IGF1R,IL18,IRAK2,IRF2,ITGA5,ITGB5,ITPR2,JAK1,KCNB1,KIAA1147,KIF3B,KRT7,LDLRAD3,LGI3,LHFPL2,LOXL2,LUZP2,MACROD1,MAML3,MB21D2,MCC,MED1,…	132
Cancer	carcinoma	1.05E-05	AATK,ACOT7,ACTR3,ADAMTS17,AIM1,ANKH,ARHGAP10,ASCC2,BCL10,BHLHE40,BMPER,CACNA2D4,CCDC8,CCND1,CD9,CDH1,CDH4,CDKL1,CNTN2,CP,CSF1R,DIS3L2,DUSP5,DYNC1H1,EBF3,EP400,ERI3,FAM20C,FBXO16,FOS,FOSL2,FOXL1,FUK,FYN,GAS2,GLI2,GOLIM4,GRID1,HCN1,HEG1,HIP1,HLA-A,HLA-C,HLA-DPA1,HRH1,IGF1R,IL18,IRAK2,IRF2,ITGA5,ITGB5,ITPR2,JAK1,KCNB1,KIAA1147,KIF3B,KRT7,LDLRAD3,LGI3,LHFPL2,LOXL2,LUZP2,MACROD1,MAML3,MB21D2,MCC,MED1,…	131
Cell Signaling	smoothened signaling pathway	4.69E-05	GLI2,SFRP1,SMO,SUFU	4
Cancer	Cancer	5.66E-05	AATK,ACOT7,ACTR3,ADAMTS17,AIM1,ANKH,ANKRD11,ARHGAP10,ASCC2,BCL10,BHLHE40,BMPER,CACNA2D4,CAPN2,CCDC8,CCND1,CD9,CDH1,CDH4,CDKL1,CNTN2,CP,CSF1R,DIS3L2,DUSP5,DYNC1H1,EBF3,EP400,ERI3,ETV6,FAM20C,FBXO16,FOS,FOSL2,FOXL1,FUK,FYN,GAS2,GLI2,GNB3,GOLIM4,GRID1,GTF3C1,HCN1,HEG1,HIP1,HLA-A,HLA-C,HLA-DPA1,HRH1,IGF1R,IL18,IRAK2,IRF2,ITGA5,ITGB5,ITK,ITPR2,JAK1,KCNB1,KIAA1147,KIF3B,KRT7,LDLRAD3,LGI3,LHFPL2,LOXL2,L…	144
Cell Cycle	arrest in S phase of prostate cancer cell lines	1.99E-04	AGK,CCND1	2
Cell-To-Cell Signaling and Interaction	attachment of breast cancer cell lines	1.99E-04	IGF1R,ITGA5	2
Cell Death and Survival	cell survival	3.18E-04	CCND1,CDH1,CHCHD6,CSF1R,DUSP5,HIP1,IGF1R,INPP5A,ITGA5,JAK1,MED1,MGMT,MICAL2,mir-154,mir-21,PDGFRA,PIK3CD,PPM1L,PRKCA,PTPRE,S1PR3,SFRP1,SGPL1,SND1,SOCS3,SUFU,TRIM29,TRPM8,WWOX	29
Cell Death and Survival	cell viability	3.28E-04	CCND1,CDH1,CHCHD6,CSF1R,DUSP5,HIP1,IGF1R,INPP5A,JAK1,MED1,MGMT,MICAL2,mir-154,mir-21,PDGFRA,PIK3CD,PPM1L,PRKCA,PTPRE,S1PR3,SFRP1,SGPL1,SND1,SOCS3,SUFU,TRIM29,TRPM8,WWOX	28
Cancer	adenocarcinoma	3.54E-04	ACTR3,ADAMTS17,ANKH,ARHGAP10,ASCC2,BCL10,BMPER,CACNA2D4,CCDC8,CCND1,CDH1,CDKL1,CNTN2,CP,CSF1R,DIS3L2,DYNC1H1,EBF3,EP400,ERI3,FBXO16,GAS2,GLI2,GOLIM4,GRID1,HCN1,HEG1,HIP1,HLA-A,HLA-C,HLA-DPA1,IGF1R,IL18,ITGA5,ITPR2,JAK1,KCNB1,KIF3B,KRT7,LDLRAD3,LGI3,LUZP2,MACROD1,MAML3,MCC,MED1,MGAT4C,MICALCL,MIDN,mir-21,mir-30,MX2,MYO16,NALCN,NAV2,NKAIN4,NLRP5,NRXN3,NTM,NUP43,OR8A1,PDE7B,PDGFRA,PFKP,PIWIL4,PLCB3,…	97
Developmental Disorder	Duchenne muscular dystrophy	5.10E-04	HLA-A,HLA-C,HLA-DPB1,mir-154,mir-21	5
Cell-To-Cell Signaling and Interaction	recognition of neurons	5.91E-04	NTM,OPCML	2
Lipid Metabolism	synthesis of ganglioside GM3	5.91E-04	CD9,ST8SIA1	2
Cellular Development	differentiation of cells	6.21E-04	BHLHE40,BMPER,CCND1,CDH1,CSF1R,ETV6,FYN,GLI2,IGF1R,LOXL2,MCC,MED1,PCSK9,PDGFRA,PPM1L,PRKCA,S1PR3,SFRP1,ST8SIA1,STMN2,SUFU,TREM1	22
Cellular Development	proliferation of tumor cell lines	1.14E-03	AGK,CAPN2,CCND1,CDH1,CDH4,CHCHD6,DUSP5,DYNC1H1,ETV6,FOS,FYN,GALNT2,GLI2,IGF1R,IRF2,ITGA5,JAK1,MED1,MGMT,mir-154,mir-21,NFS1,PDGFRA,PFKFB3,PFKP,PIK3CD,PRKCA,PTPRE,S1PR3,SMO,SND1,SOCS3,ST8SIA1,VMP1,WWOX,ZMIZ1,ZNF267	37
Cell-To-Cell Signaling and Interaction	maintenance of intercellular junctions	1.17E-03	CSF1R,PLEKHA7	2
Cancer	genital tumor	1.26E-03	AIM1,BCL10,BHLHE40,CCND1,CDH1,CP,CSF1R,DIS3L2,EP400,FOS,FOSL2,FOXL1,FUK,FYN,HLA-A,ITK,JAK1,KIAA1147,KRT7,LDLRAD3,MAML3,MGMT,MICAL2,mir-154,OPCML,PDGFRA,PVT1,SFRP1,SMO,SND1,SOCS3,SRGAP1,SUFU,TNS3,TRPM8	35
Cancer	prostate cancer	1.29E-03	AIM1,BHLHE40,CCND1,CDH1,EP400,HLA-A,ITK,JAK1,KRT7,LDLRAD3,MAML3,MGMT,MICAL2,mir-154,PDGFRA,PVT1,SFRP1,SND1,SOCS3,SRGAP1,TNS3,TRPM8	22
Cell Death and Survival	cell viability of tumor cell lines	1.50E-03	CCND1,CDH1,CHCHD6,DUSP5,HIP1,IGF1R,INPP5A,JAK1,MED1,MGMT,MICAL2,mir-154,mir-21,PDGFRA,PPM1L,PRKCA,PTPRE,SOCS3,SUFU,TRIM29,TRPM8,WWOX	22
Cancer	chronic myeloproliferative disorder	1.58E-03	CSF1R,FYN,IRAK2,JAK1,mir-30,PDE7B,PDGFRA	7
Cellular Growth and Proliferation	proliferation of lung cells	1.64E-03	CCND1,HLA-DPB1,ITGA5	3
Cancer	prostatic carcinoma	1.78E-03	AIM1,BHLHE40,CCND1,EP400,HLA-A,JAK1,KRT7,LDLRAD3,MAML3,PDGFRA,PVT1,SOCS3,SRGAP1,TNS3	14
Cellular Development	proliferation of hepatoma cell lines	1.92E-03	DYNC1H1,GALNT2,GLI2,PRKCA,S1PR3,SMO,SOCS3,ZNF267	8
Tissue Development	aggregation of breast cancer cell lines	1.93E-03	CDH1,IGF1R	2
Cellular Movement	invasion of fibroblasts	1.93E-03	CCND1,IGF1R	2
Organismal Injury and Abnormalities	Cytosis	2.04E-03	CSF1R,IRAK2,JAK1,mir-30,PDE7B,PDGFRA	6
Cellular Growth and Proliferation	cytostasis of breast cancer cell lines	2.17E-03	BHLHE40,CCND1,CDH1,IGF1R	4
Cancer	gastrointestinal tract cancer	2.33E-03	AATK,ACOT7,AIM1,ARHGAP10,BCL10,CACNA2D4,CCND1,CD9,CDH1,CNTN2,CSF1R,DUSP5,EP400,FOS,GLI2,IGF1R,JAK1,KRT7,LOXL2,MACROD1,MCC,MEST,MGMT,mir-154,mir-21,MYO16,NKAIN4,NUP43,PDGFRA,PIK3CD,PPM1L,PRSS23,PXDN,SFRP1,SMO,SRGAP1,STMN2,TM4SF1,TRIM29	39
Cancer	carcinoma in lung	2.61E-03	ACTR3,ADAMTS17,ANKH,ASCC2,BMPER,CACNA2D4,CCDC8,CCND1,CDH1,CDKL1,CNTN2,CSF1R,DIS3L2,DYNC1H1,EBF3,EP400,ERI3,FBXO16,GAS2,GOLIM4,GRID1,HCN1,HEG1,HIP1,HLA-A,HLA-C,IGF1R,ITGA5,ITGB5,ITPR2,KIF3B,LDLRAD3,LGI3,LUZP2,MAML3,MCC,MED1,MGAT4C,MGMT,MIDN,mir-21,MX2,NALCN,NAV2,NLRP5,NRXN3,NT5E,NTM,NUP43,OR8A1,PDE7B,PDGFRA,PFKP,PIWIL4,PLCB3,POLR1A,PRKCA,PRKG2,PTGFRN,PXDN,RASA3,RPS6,S1PR3,SDE2,SF3B3,SH3RF3,SLC9A3,…	82
Post-Translational Modification	phosphorylation of protein	2.64E-03	BCL10,CCDC88C,CCND1,CD9,CDKL1,CNTN2,FYN,GALNT2,HIP1,IGF1R,IRAK2,JAK1,PDGFRA,PRKCA,PRKG2	15
Cancer	lung tumor	2.69E-03	ACTR3,ADAMTS17,ANKH,ASCC2,BMPER,CACNA2D4,CCDC8,CCND1,CDH1,CDKL1,CNTN2,CSF1R,DIS3L2,DYNC1H1,EBF3,EP400,ERI3,FBXO16,GAS2,GOLIM4,GRID1,HCN1,HEG1,HIP1,HLA-A,HLA-C,IGF1R,ITGA5,ITGB5,ITPR2,KIF3B,LDLRAD3,LGI3,LUZP2,MAML3,MCC,MED1,MGAT4C,MGMT,MIDN,mir-21,MX2,NALCN,NAV2,NLRP5,NRXN3,NT5E,NTM,NUP43,OPCML,OR8A1,PDE7B,PDGFRA,PFKP,PIWIL4,PLCB3,POLR1A,PRKCA,PRKG2,PTGFRN,PXDN,RASA3,RPS6,S1PR3,SDE2,SF3B3,SFRP1,SH…	84
Embryonic Development	specification of body axis	2.87E-03	KIF3B,SFRP1	2
Cancer	polycythemia vera	3.07E-03	IRAK2,JAK1,mir-30	3
Cancer	bone tumor	3.10E-03	CACNA2D4,GLI2,LOXL2,SMO,WWOX	5
Cancer	digestive organ tumor	3.15E-03	AATK,ACOT7,AIM1,ARHGAP10,BCL10,CACNA2D4,CCND1,CD9,CDH1,CNTN2,CP,CSF1R,DUSP5,EP400,FOS,FOXL1,GLI2,IGF1R,IRF2,JAK1,KRT7,LOXL2,MACROD1,MCC,MEST,MGMT,mir-154,mir-21,mir-30,MYO16,NKAIN4,NUP43,PDGFRA,PIK3CD,PPM1L,PRSS23,PXDN,RPS6,SFRP1,SMO,SRGAP1,STMN2,TM4SF1,TRIM29,WWOX	45
Cell Cycle	arrest in S phase of tumor cell lines	3.52E-03	AGK,CCND1,mir-21	3
Cellular Development	differentiation of embryonic cell lines	3.99E-03	IGF1R,PDGFRA	2
Cancer	gastrointestinal adenocarcinoma	4.33E-03	ARHGAP10,CDH1,EP400,GLI2,JAK1,MACROD1,mir-21,MYO16,NKAIN4,PPM1L,PXDN,SMO,SRGAP1	13
Hematological Disease	fibrosis of bone marrow	4.53E-03	CSF1R,IRAK2,JAK1	3
Cancer	colorectal cancer	4.72E-03	ACOT7,AIM1,ARHGAP10,BCL10,CCND1,CD9,CDH1,CNTN2,DUSP5,EP400,FOS,GLI2,IGF1R,JAK1,MACROD1,MCC,MEST,MGMT,mir-154,mir-21,MYO16,NKAIN4,NUP43,PDGFRA,PIK3CD,PPM1L,PRSS23,PXDN,SFRP1,SMO,SRGAP1,STMN2,TM4SF1	33
Cancer	renal cancer	4.74E-03	ACOT7,CD9,CDH1,CP,CSF1R,DIS3L2,EP400,FOS,HLA-DPA1,LHFPL2,MGMT,MICAL2,MICALCL,NLRP5,PDGFRA,PLSCR1,SFRP1	17
Cancer	pancreatic tumor	4.82E-03	CACNA2D4,CCND1,CDH1,CSF1R,FOXL1,IGF1R,KRT7,LOXL2,PDGFRA,PXDN,RPS6,TRIM29	12
Gastrointestinal Disease	Crohn's disease	5.00E-03	C5orf56,FOSL2,IGF1R,IL18,PTGFRN,SOCS3,TENM4,TREM1	8
Cellular Development	proliferation of breast cancer cell lines	5.11E-03	CCND1,CDH1,CHCHD6,FOS,IGF1R,ITGA5,MED1,mir-21,PFKP,PIK3CD,PRKCA,PTPRE,WWOX	13
Cancer	uterine tumor	5.13E-03	ACTR3,BCL10,CCND1,CDH1,CDH4,CP,CSF1R,DIS3L2,EP400,FOS,FOXL1,FUK,HLA-A,IGF1R,IL18,KCNB1,KIAA1147,KRT7,MEST,mir-154,mir-30,PDGFRA,SFRP1,SMO,SOCS3,SPSB1,STK25	27
Cancer	ductal carcinoma	5.60E-03	CCND1,CDH1,CDH4,FOS,mir-21,PXDN	6
Lipid Metabolism	metabolism of glycolipid	5.79E-03	CD9,PARD3,PIGZ,SGPL1,ST8SIA1	5
Cancer	non-small cell lung cancer	6.07E-03	CCND1,CDH1,CSF1R,ITGA5,ITGB5,MGAT4C,MGMT,mir-21,NT5E,PDGFRA,RPS6	11
Cancer	colorectal adenocarcinoma	6.23E-03	ARHGAP10,EP400,GLI2,JAK1,MACROD1,mir-21,MYO16,NKAIN4,PPM1L,PXDN,SMO,SRGAP1	12
Cancer	infiltrating ductal breast carcinoma	6.35E-03	CDH1,CDH4,mir-21	3
Ophthalmic Disease	coloboma	6.71E-03	PIGL,VSX2	2
Cellular Development	differentiation of neutrophils	6.71E-03	PDGFRA,TREM1	2
Cancer	cell transformation	6.88E-03	ARHGEF3,CCND1,CDH1,IGF1R,PIK3CD,SFRP1	6
Renal and Urological Disease	acute kidney injury	7.03E-03	IL18,PDE7B,SLC9A3	3
Cancer	bone marrow cancer	7.34E-03	BCL10,CCND1,CSF1R,ETV6,FYN,IRAK2,ITGA5,JAK1,mir-30,PARD3,PDE7B,PDGFRA,PXDN,RPS6	14
Cellular Development	differentiation of keratinocyte cancer cell lines	8.31E-03	BHLHE40,LOXL2	2
Cell Signaling	phosphoinositide-mediated signaling	8.31E-03	IGF1R,PDGFRA	2
Cellular Development	proliferation of granulocytes	8.31E-03	CSF1R,PDGFRA	2
Cancer	lung adenocarcinoma	8.51E-03	ACTR3,ADAMTS17,ANKH,ASCC2,BMPER,CACNA2D4,CCDC8,CCND1,CDH1,CDKL1,CNTN2,CSF1R,DIS3L2,DYNC1H1,EBF3,EP400,ERI3,FBXO16,GAS2,GOLIM4,GRID1,HCN1,HEG1,HIP1,HLA-A,HLA-C,ITPR2,KIF3B,LDLRAD3,LGI3,LUZP2,MAML3,MCC,MED1,MGAT4C,MIDN,MX2,NALCN,NAV2,NLRP5,NRXN3,NTM,NUP43,OR8A1,PDE7B,PDGFRA,PFKP,PIWIL4,PLCB3,POLR1A,PRKCA,PRKG2,PTGFRN,PXDN,RASA3,S1PR3,SDE2,SF3B3,SH3RF3,SLC9A3,SLIT1,SMG9,SNTG1,SPSB1,SRGAP1,STX18,SUSD…	75
Molecular Transport	import of protein	8.54E-03	MX2,PEX6,PTTG1IP	3
Cellular Development	differentiation of epidermal cells	8.55E-03	CDH1,FYN,GLI2,MED1	4
Cancer	pancreatic cancer	8.76E-03	CACNA2D4,CCND1,CDH1,CSF1R,IGF1R,KRT7,LOXL2,PDGFRA,PXDN,TRIM29	10
Cancer	sarcoma	9.58E-03	CDH1,CSF1R,GLI2,IGF1R,LOXL2,PDGFRA,SMO,WWOX	8
Cancer	bone cancer	9.64E-03	GLI2,LOXL2,SMO,WWOX	4
Cell Death and Survival	cell viability of breast cancer cell lines	9.70E-03	CCND1,CHCHD6,IGF1R,MED1,PTPRE,WWOX	6
Cellular Movement	migration of skin cancer cell lines	1.01E-02	BCL10,CDH1	2
Cellular Growth and Proliferation	proliferation of cells	1.05E-02	AGK,BHLHE40,BMPER,CAPN2,CCDC8,CCND1,CD9,CDH1,CDH4,CHCHD6,CSF1R,DCTN2,DUSP5,DYNC1H1,ETV6,FOS,FURIN,FYN,GALNT2,GLI2,HLA-DPB1,IGF1R,IL18,IRF2,ITGA5,JAK1,MCC,MED1,MEST,MGMT,mir-154,mir-21,MYO16,NFS1,PDGFRA,PFKFB3,PFKP,PIK3CD,PRKCA,PTPRE,PXDN,RPS6,S1PR3,SF3B3,SFRP1,SMO,SND1,SOCS3,ST8SIA1,UBE2L6,VMP1,WWOX,ZMIZ1,ZNF267	54
Cancer	renal-cell carcinoma	1.08E-02	ACOT7,CD9,CDH1,CSF1R,DIS3L2,EP400,FOS,HLA-DPA1,LHFPL2,MICAL2,MICALCL,NLRP5,PDGFRA,PLSCR1,SFRP1	15
Cellular Growth and Proliferation	cytostasis of tumor cell lines	1.08E-02	BHLHE40,CCND1,CDH1,IGF1R,IRF2,mir-21	6
Lipid Metabolism	metabolism of glycosphingolipid	1.08E-02	CD9,PARD3,SGPL1,ST8SIA1	4
Cellular Development	proliferation of prostate cancer cell lines	1.10E-02	AGK,CCND1,CDH1,GLI2,PDGFRA,PIK3CD,SMO,SND1,SOCS3	9
Cellular Development	differentiation of connective tissue cells	1.12E-02	BMPER,GLI2,MED1,PDGFRA,SFRP1,SUFU	6
Cancer	leiomyomatosis	1.14E-02	BCL10,CSF1R,FOS,IGF1R,MEST,PDGFRA,SFRP1,SOCS3,SPSB1,STK25	10
Cell Death and Survival	apoptosis of bone cancer cell lines	1.20E-02	BHLHE40,CCDC8,CDH1,PRKCA,SND1,TRIM29	6
Respiratory Disease	allergic asthma	1.20E-02	HRH1,SOCS3	2
Cellular Movement	cell movement of tumor cell lines	1.28E-02	AGK,BCL10,CAPN2,CD9,CDH1,CSF1R,FURIN,FYN,GALNT2,IGF1R,ITGA5,mir-21,PARD3,PDGFRA,PIK3CD,PRKCA,S1PR3,SOCS3,WWOX	19
Cancer	myeloproliferative disorder	1.29E-02	CCND1,CSF1R,ETV6,FYN,IRAK2,JAK1,mir-30,PDE7B,PDGFRA	9
Cancer	colon adenocarcinoma	1.31E-02	ARHGAP10,EP400,GLI2,JAK1,MACROD1,MYO16,NKAIN4,PPM1L,PXDN,SMO,SRGAP1	11
Tissue Development	aggregation of cells	1.32E-02	CD9,CDH1,IGF1R,ITGA5,PDGFRA,PLCB3	6
Cell Cycle	interphase of colon cancer cell lines	1.34E-02	CCND1,CDH1,ITGA5,MGMT	4
Lipid Metabolism	synthesis of glycolipid	1.34E-02	CD9,PARD3,PIGZ,ST8SIA1	4
Cancer	hyperplasia of genital organ	1.36E-02	CCND1,CDH1,CP,DIS3L2,EP400,FOXL1,FUK,KIAA1147,PDGFRA,SFRP1,TRPM8	11
Cell Signaling	tyrosine phosphorylation of protein	1.37E-02	CD9,CNTN2,FYN,GALNT2,HIP1	5
Immunological Disease	lymphoproliferative disorder	1.39E-02	BCL10,CCND1,FYN,ITGA5,ITK,JAK1,PARD3,PDE7B,PXDN	9
Cancer	islet-cell carcinoma	1.40E-02	CSF1R,PDGFRA	2
Cell Morphology	mineralization of cells	1.40E-02	BHLHE40,BMPER	2
Cell Cycle	entry into S phase of tumor cell lines	1.41E-02	BHLHE40,CCND1,CDH1	3
Developmental Disorder	CHIME syndrome	1.41E-02	PIGL	1
Hereditary Disorder	Charcot-Marie-Tooth disease axonal type 2O	1.41E-02	DYNC1H1	1
Cell Cycle	G1 phase of uterine cell lines	1.41E-02	CCND1	1
Developmental Disorder	KBG syndrome	1.41E-02	ANKRD11	1
Cancer	Perlman syndrome	1.41E-02	DIS3L2	1
Developmental Disorder	Raine syndrome	1.41E-02	FAM20C	1
Developmental Disorder	Sengers syndrome	1.41E-02	AGK	1
Developmental Disorder	Weill-Marchesani-like syndrome	1.41E-02	ADAMTS17	1
Tissue Development	accumulation of cartilage matrix	1.41E-02	BHLHE40	1
Tissue Development	accumulation of colon carcinoma cells	1.41E-02	CCND1	1
Cell-To-Cell Signaling and Interaction	adhesion of cord blood cells	1.41E-02	ITGA5	1
Tissue Development	adhesion of embryoblast	1.41E-02	CDH1	1
Cell-To-Cell Signaling and Interaction	adhesion of neural stem cells	1.41E-02	CDH1	1
Cellular Assembly and Organization	aggregation of endoplasmic reticulum membrane	1.41E-02	STX18	1
Tissue Development	aggregation of myoblasts	1.41E-02	ITGA5	1
Inflammatory Disease	allergic contact eczema	1.41E-02	HLA-C	1
Cell Death and Survival	apoptosis of squamous epithelial cells	1.41E-02	CDH1	1
Cell Death and Survival	apoptosis of vestibular schwannoma cells	1.41E-02	mir-21	1
Cell Cycle	arrest in G2/M phase of gonadal cell lines	1.41E-02	MGMT	1
Small Molecule Biochemistry	auto-oxidation of L-cysteine	1.41E-02	CP	1
Small Molecule Biochemistry	auto-oxidation of cystine	1.41E-02	CP	1
Hereditary Disorder	autosomal EBV-associated lymphoproliferative syndrome type 1	1.41E-02	ITK	1
Developmental Disorder	autosomal dominant craniometaphyseal dysplasia	1.41E-02	ANKH	1
Hereditary Disorder	autosomal dominant lower extremity spinal muscular atrophy	1.41E-02	DYNC1H1	1
Developmental Disorder	autosomal dominant mental retardation type 13	1.41E-02	DYNC1H1	1
Developmental Disorder	autosomal dominant myotonia congenita	1.41E-02	CLCN1	1
Developmental Disorder	autosomal recessive congenital cataract type 5	1.41E-02	AGK	1
Developmental Disorder	autosomal recessive myotonia congenita	1.41E-02	CLCN1	1
Developmental Disorder	autosomal recessive nonsyndromic hydrocephalus	1.41E-02	CCDC88C	1
Inflammatory Disease	bacterial peritonitis	1.41E-02	TREM1	1
Cell-To-Cell Signaling and Interaction	binding of brain cancer cell lines	1.41E-02	ITGA5	1
Hereditary Disorder	calcification of joints and arteries	1.41E-02	NT5E	1
Cell Death and Survival	cell viability of sarcoma cell lines	1.41E-02	PDGFRA	1
Cell-To-Cell Signaling and Interaction	cell-cell contact of breast cancer cell lines	1.41E-02	CDH1	1
Cell-To-Cell Signaling and Interaction	cell-cell contact of breast cell lines	1.41E-02	CDH1	1
Cell-To-Cell Signaling and Interaction	cell-cell contact of squamous carcinoma cells	1.41E-02	CDH1	1
Hereditary Disorder	chondrocalcinosis type 2	1.41E-02	ANKH	1
Cancer	chronic monocytic leukemia	1.41E-02	CSF1R	1
Cellular Development	clonal expansion of myeloma cell lines	1.41E-02	SMO	1
Tissue Development	closure of neural tube	1.41E-02	BCL10	1
Small Molecule Biochemistry	concentration of glycerol	1.41E-02	GNB3	1
Developmental Disorder	congenital disorder of glycosylation type 2k	1.41E-02	TMEM165	1
Cardiovascular System Development and Function	contractility of cardiac muscle	1.41E-02	IL18	1
Cell Cycle	cytokinesis of vascular endothelial cells	1.41E-02	TM4SF1	1
Cellular Compromise	depletion of cancer stem cells	1.41E-02	MGMT	1
Lipid Metabolism	depletion of lactosylceramide	1.41E-02	B4GALT6	1
Cell-To-Cell Signaling and Interaction	detachment of neuroblastoma cell lines	1.41E-02	IGF1R	1
Developmental Disorder	diaphanospondylodysostosis	1.41E-02	BMPER	1
Cell Cycle	entry into S phase of melanoma cell lines	1.41E-02	CCND1	1
Cell Cycle	entry into S phase of skin cancer cell lines	1.41E-02	CDH1	1
Cellular Development	epithelial-mesenchymal transition of pancreatic cells	1.41E-02	mir-30	1
Lipid Metabolism	exposure of aminophospholipid	1.41E-02	CD9	1
Cell-To-Cell Signaling and Interaction	extension of focal adhesions	1.41E-02	CDH1	1
Hereditary Disorder	familial progressive subcortical gliosis	1.41E-02	CSF1R	1
Lymphoid Tissue Structure and Development	formation of blood vessel lumen	1.41E-02	S1PR3	1
Developmental Disorder	holoprosencephaly-9	1.41E-02	GLI2	1
Hereditary Disorder	intrinsic factor deficiency	1.41E-02	GIF	1
Cellular Movement	invasion of T lymphocytes	1.41E-02	IL18	1
Developmental Disorder	isolated microphthalmia with coloboma type 3	1.41E-02	VSX2	1
Cell Death and Survival	killing of carcinoma cell lines	1.41E-02	PRKCA	1
Organismal Injury and Abnormalities	malignant histiocytosis	1.41E-02	CSF1R	1
Cancer	medulloblastoma with extensive nodularity	1.41E-02	SUFU	1
Cell Morphology	mineralization of chondrocytes	1.41E-02	BHLHE40	1
Cancer	mixed intestinal and diffuse adenocarcinoma-unclassifiable	1.41E-02	CDH1	1
Cellular Movement	mobility of vascular endothelial cells	1.41E-02	TM4SF1	1
Cellular Assembly and Organization	movement of lipid bilayer	1.41E-02	PLSCR1	1
Renal and Urological Disease	nephrotoxic acute renal failure	1.41E-02	SLC9A3	1
Cancer	nodular basal cell carcinoma	1.41E-02	SMO	1
Cellular Function and Maintenance	organization of gonadal cell lines	1.41E-02	CDH1	1
Developmental Disorder	peroxisome biogenesis disorder 4B	1.41E-02	PEX6	1
Developmental Disorder	peroxisome biogenesis disorder 4a (zellweger)	1.41E-02	PEX6	1
Lipid Metabolism	phosphorylation of diacylglycerol	1.41E-02	AGK	1
Lipid Metabolism	phosphorylation of lysophosphatidic acid	1.41E-02	AGK	1
Cellular Assembly and Organization	production of microvesicles	1.41E-02	CD9	1
Cellular Growth and Proliferation	proliferation of bronchoalveolar lavage cells	1.41E-02	HLA-DPB1	1
Cellular Development	proliferation of promonocytes	1.41E-02	CSF1R	1
Cell Death and Survival	quantity of apoptotic granulocytes	1.41E-02	SRCIN1	1
Hematological System Development and Function	quantity of colony forming unit-megakaryocytes	1.41E-02	CD9	1
Hematological Disease	resistant to imatinib idiopathic hypereosinophilic syndrome	1.41E-02	PDGFRA	1
Cell-To-Cell Signaling and Interaction	respiratory burst of macrophages	1.41E-02	TREM1	1
Hereditary Disorder	retinal cone dystrophy 4	1.41E-02	CACNA2D4	1
Respiratory Disease	rhinorrhea	1.41E-02	HRH1	1
Lipid Metabolism	scrambling of phospholipid	1.41E-02	PLSCR1	1
Lipid Metabolism	secretion of lysophosphatidic acid	1.41E-02	AGK	1
Cell Death and Survival	self-renewal of embryonic stem cell lines	1.41E-02	IGF1R	1
Cell Cycle	separation of mitotic centrosome	1.41E-02	KIF3B	1
Lipid Metabolism	sialylation of ganglioside GM3	1.41E-02	ST8SIA1	1
Nervous System Development and Function	sleep	1.41E-02	IL18	1
Hereditary Disorder	slowed nerve conduction velocity, autosomal dominant	1.41E-02	ARHGEF10	1
Embryonic Development	specification of dorsal-ventral axis	1.41E-02	SFRP1	1
Embryonic Development	specification of midline axis	1.41E-02	KIF3B	1
Infectious Disease	susceptibility to HIV-1 viremia	1.41E-02	HLA-C	1
Hematological Disease	susceptibility to carbamazepine-induced hypersensitivity syndrome	1.41E-02	HLA-A	1
Dermatological Diseases and Conditions	susceptibility to psoriasis 1	1.41E-02	HLA-C	1
Small Molecule Biochemistry	synthesis of CMP-sialic acid	1.41E-02	ST8SIA1	1
Small Molecule Biochemistry	synthesis of adenosine	1.41E-02	NT5E	1
Cellular Function and Maintenance	synthesis of cell wall	1.41E-02	PIGZ	1
Hereditary Disorder	systemic hemosiderosis due to aceruloplasminemia	1.41E-02	CP	1
Developmental Disorder	three m syndrome type 3	1.41E-02	CCDC8	1
Developmental Disorder	urate oxidase deficiency	1.41E-02	UOX	1
Cell Cycle	S phase	1.42E-02	AGK,BHLHE40,CCND1,CDH1,CSF1R,mir-21,MYO16	7
Cancer	chronic leukemia	1.42E-02	CCND1,CSF1R,FYN,ITGA5,PDE7B,PDGFRA,PXDN	7
Cell Cycle	S phase of tumor cell lines	1.43E-02	AGK,BHLHE40,CCND1,CDH1,mir-21	5
Cancer	germ cell and embryonal neoplasm	1.46E-02	BCL10,CCND1,EP400,FYN,SMO,SUFU	6
Cellular Growth and Proliferation	cytostasis	1.50E-02	BHLHE40,CCND1,CDH1,IGF1R,IRF2,mir-21,PRKCA	7
Cellular Compromise	degranulation of granulocytes	1.62E-02	PRSS23,TREM1	2
Cellular Movement	mobility of cells	1.62E-02	ITGA5,TM4SF1	2
Cell Cycle	mitogenesis of tumor cell lines	1.63E-02	FYN,IGF1R,PRKCA	3
Cancer	head and neck tumor	1.65E-02	AIM1,CCND1,CDH1,EP400,FOS,GNB3,HRH1,IGF1R,IRF2,ITGA5,MGMT,mir-30,PDGFRA,RPS6,SMO,SOCS3,SUFU	17
Cancer	primitive neuroectodermal tumor	1.67E-02	CCND1,EP400,FYN,SMO,SUFU	5
Molecular Transport	release of metal	1.67E-02	CP,CSF1R,FYN,HRH1,TRPM8	5
Cellular Development	proliferation of tumor cells	1.71E-02	CCND1,FOS,IGF1R,MGMT,mir-21,PRKCA,SFRP1	7
Cellular Development	differentiation of phagocytes	1.73E-02	CSF1R,PDGFRA,PRKCA,ST8SIA1,TREM1	5
Cancer	triple-negative breast cancer	1.82E-02	CCND1,CSF1R,FOS,FOSL2,FYN,PDGFRA	6
Organismal Injury and Abnormalities	Fibrosis	1.85E-02	CSF1R,IRAK2,JAK1,mir-21,mir-30,PDGFRA,TM4SF1	7
Cellular Development	proliferation of rhabdomyosarcoma cell lines	1.85E-02	CDH4,PDGFRA	2
Tissue Morphology	quantity of bone cancer cell lines	1.85E-02	BHLHE40,IGF1R	2
Cellular Movement	invasion of cells	1.90E-02	CCND1,CD9,CDH1,CDH4,FURIN,GALNT2,IGF1R,IL18,ITGA5,mir-21,PRKCA,S1PR3,SFRP1,ST8SIA1,STK25,WWOX	16
Cell-To-Cell Signaling and Interaction	binding of tumor cell lines	1.99E-02	HLA-A,IGF1R,ITGA5,ITGB5,PCSK9,WWOX	6
Cancer	uterine cancer	2.00E-02	ACTR3,CCND1,CDH1,CDH4,CP,CSF1R,DIS3L2,EP400,FOS,FOXL1,FUK,IGF1R,IL18,KCNB1,KIAA1147,KRT7,mir-154,mir-30,PDGFRA,SFRP1,SMO	21
Cancer	hyperplasia	2.01E-02	CCND1,CDH1,CP,DIS3L2,EP400,FOXL1,FUK,IGF1R,KIAA1147,PDGFRA,SFRP1,TRPM8	12
Inflammatory Disease	contact dermatitis	2.10E-02	HLA-C,HRH1	2
Cellular Assembly and Organization	formation of pseudopodia	2.10E-02	CAPN2,CDC42EP2	2
Cancer	carcinoma in breast	2.21E-02	CCND1,CDH1,CDH4,CSF1R,FOS,FOSL2,FYN,HRH1,IRAK2,mir-154,mir-21,mir-30,PDGFRA,PRKG2,PXDN	15
Cell Cycle	mitogenesis	2.26E-02	CSF1R,FYN,IGF1R,PRKCA	4
Cancer	head and neck cancer	2.27E-02	AIM1,CCND1,CDH1,EP400,FOS,HRH1,IGF1R,IRF2,ITGA5,MGMT,mir-30,PDGFRA,RPS6,SMO,SOCS3,SUFU	16
Nervous System Development and Function	guidance of axons	2.35E-02	NRXN3,SLIT1	2
Cell-To-Cell Signaling and Interaction	respiratory burst of granulocytes	2.35E-02	IL18,TREM1	2
Cancer	transformation of fibroblast cell lines	2.35E-02	IGF1R,PIK3CD	2
Cell Death and Survival	cell death	2.36E-02	AATK,BCL10,BHLHE40,CAPN2,CCDC8,CCND1,CD9,CDH1,CSF1R,DCTN2,DEFA5,EP400,FOS,FOSL2,FURIN,HIP1,IGF1R,IL18,INTS3,IRF2,ITGA5,ITPR2,JAK1,MAML2,MED1,MGMT,mir-154,mir-21,NT5E,PCSK9,PIK3CD,PLSCR1,PRKCA,RNF130,RPS6,S1PR3,SFRP1,SGPL1,SND1,SOCS3,SRCIN1,TREM1,TRIM29,UBR4,WWOX	45
Cellular Development	differentiation of erythroid progenitor cells	2.41E-02	ETV6,PDGFRA,PRKCA	3
Cellular Development	proliferation of cancer cells	2.42E-02	FOS,IGF1R,MGMT,mir-21,PRKCA,SFRP1	6
Cellular Movement	cell movement	2.44E-02	AGK,BCL10,CAPN2,CCND1,CD9,CDH1,CSF1R,DEFA5,FURIN,FYN,GALNT2,IGF1R,IL18,ITGA5,JAK1,mir-21,PARD3,PDGFRA,PIK3CD,PRKCA,S1PR3,SFRP1,SOCS3,SRCIN1,STK25,TNS3,WWOX	27
Tissue Development	aggregation of blood cells	2.46E-02	CD9,CDH1,PDGFRA,PLCB3	4
Dermatological Diseases and Conditions	plaque psoriasis	2.53E-02	CCND1,FOS,HLA-C,IL18,KRT6C	5
Neurological Disease	epileptic seizure	2.56E-02	DUSP5,FOS,GABRR2,KCNB1,SOCS3,SPNS2	6
Cell Death and Survival	cell viability of brain cancer cell lines	2.56E-02	MGMT,PDGFRA,SUFU	3
Cancer	lymphohematopoietic cancer	2.59E-02	BCL10,CCND1,CSF1R,DUSP5,ETV6,FYN,HIP1,HLA-A,IRAK2,ITGA5,JAK1,mir-154,mir-21,mir-30,PARD3,PDE7B,PDGFRA,PRKCA,PXDN,RPS6,SMO	21
Cellular Assembly and Organization	formation of membrane ruffles	2.62E-02	SNTG1,UBR4	2
DNA Replication, Recombination, and Repair	methylation of DNA	2.62E-02	FOS,MGMT	2
Cellular Movement	migration of fibroblast cell lines	2.62E-02	ITGA5,PDGFRA	2
Cell Morphology	morphology of tumor cell lines	2.70E-02	CCND1,CD9,CDH1,IGF1R,IRF2,PRKCA	6
Cancer	medulloblastoma	2.71E-02	EP400,SMO,SUFU	3
Cancer	osteosarcoma	2.71E-02	GLI2,SMO,WWOX	3
Lipid Metabolism	metabolism of membrane lipid derivative	2.73E-02	AGK,CD9,FOS,PARD3,PIGZ,SGPL1,ST8SIA1	7
Cell-To-Cell Signaling and Interaction	adhesion of tumor cell lines	2.76E-02	BCL10,CD9,CDH1,FOS,IGF1R,ITGA5,mir-21,PRKCA	8
Cellular Development	epithelial-mesenchymal transition	2.78E-02	CDH1,IGF1R,LOXL2,mir-30	4
Developmental Disorder	Danish type familial amyloid cardiomyopathy	2.81E-02	FURIN	1
Tissue Development	accumulation of skin cancer cell lines	2.81E-02	CCND1	1
Immunological Disease	acute graft-vs-host disease	2.81E-02	IL18	1
Cell-To-Cell Signaling and Interaction	adhesion of bone marrow stromal cells	2.81E-02	ITGA5	1
Cell-To-Cell Signaling and Interaction	adhesion of naive T lymphocytes	2.81E-02	ITGA5	1
Cellular Assembly and Organization	aggregation of intermediate filaments	2.81E-02	OSBP2	1
Tissue Development	aggregation of melanoma cell lines	2.81E-02	CDH1	1
Cellular Assembly and Organization	aggregation of melanosomes	2.81E-02	SMO	1
Tissue Development	aggregation of squamous cell carcinoma cell lines	2.81E-02	CDH1	1
Tissue Development	aggregation of stomach cancer cell lines	2.81E-02	CDH1	1
Developmental Disorder	aplasia cutis congenita	2.81E-02	CDH1	1
Cell Death and Survival	apoptosis of Kaposi's sarcoma cells	2.81E-02	IGF1R	1
Cell Death and Survival	apoptosis of pulmonary fibroblasts	2.81E-02	IGF1R	1
Cell Cycle	arrest in G0/G1 phase transition of endothelial cells	2.81E-02	CCND1	1
Cell Cycle	arrest in G0/G1 phase transition of rhabdoid cell lines	2.81E-02	CCND1	1
Cell Cycle	arrest in G1 phase of neuroblastoma cell lines	2.81E-02	CCND1	1
Cell Cycle	arrest in cell cycle progression of hepatocytes	2.81E-02	CCND1	1
Cell Death and Survival	autophagic cell death of leukemia cell lines	2.81E-02	S1PR3	1
Hereditary Disorder	autosomal dominant hypercholesterolemia	2.81E-02	PCSK9	1
Cell-To-Cell Signaling and Interaction	binding of peripheral blood lymphocytes	2.81E-02	NT5E	1
Cell-To-Cell Signaling and Interaction	cell-cell adhesion of carcinoma cell lines	2.81E-02	CDH1	1
Cell-To-Cell Signaling and Interaction	cell-cell adhesion of lung cancer cell lines	2.81E-02	CDH1	1
Tissue Development	clustering of colon cancer cell lines	2.81E-02	CDH1	1
Cellular Development	colony formation of mammary tumor cells	2.81E-02	FOS	1
Cell-To-Cell Signaling and Interaction	compaction of stomach cancer cell lines	2.81E-02	CDH1	1
Developmental Disorder	congenital cystic adenomatoid malformation	2.81E-02	CDH1	1
Cell Death and Survival	cytopathic effect	2.81E-02	SGPL1	1
Cell Death and Survival	cytotoxicity of ovarian cancer cell lines	2.81E-02	PRKCA	1
Tissue Development	development of liver	2.81E-02	PCSK9	1
Cellular Development	differentiation of CFU-EO cells	2.81E-02	PDGFRA	1
Cellular Development	differentiation of colony forming multilineage cells	2.81E-02	PDGFRA	1
Cellular Development	differentiation of granulocyte-macrophage progenitor cells	2.81E-02	PDGFRA	1
Cellular Development	differentiation of myeloblasts	2.81E-02	PDGFRA	1
Cellular Compromise	disassembly of hemidesmosomes	2.81E-02	FYN	1
Cell Cycle	entry into S phase of bone cancer cell lines	2.81E-02	BHLHE40	1
Cell Cycle	entry into S phase of endothelial cell lines	2.81E-02	CDH1	1
Cellular Development	epithelial-mesenchymal transition of skin cancer cell lines	2.81E-02	CDH1	1
Cell-To-Cell Signaling and Interaction	formation of cell-matrix contacts	2.81E-02	CDH1	1
Cellular Growth and Proliferation	formation of chondrocytes	2.81E-02	ITGA5	1
Organismal Development	formation of mammary acinus	2.81E-02	CDH4	1
Tissue Development	formation of neurofibrillary tangles	2.81E-02	WWOX	1
Skeletal and Muscular System Development and Function	fusion of joint	2.81E-02	ITGA5	1
Nervous System Development and Function	guidance of motor axons	2.81E-02	SLIT1	1
Hematological System Development and Function	hematocrit	2.81E-02	GNB3	1
Cell-To-Cell Signaling and Interaction	induction of Th1 cells	2.81E-02	IL18	1
Cancer	intimal sarcoma	2.81E-02	PDGFRA	1
Cell Death and Survival	killing of lung cancer cell lines	2.81E-02	PRKCA	1
Neurological Disease	loss of axons	2.81E-02	PARD3	1
Cellular Movement	migration of cord blood cells	2.81E-02	ITGA5	1
Cellular Movement	mobility of brain cancer cell lines	2.81E-02	ITGA5	1
Cellular Movement	mobilization of memory T lymphocytes	2.81E-02	DEFA5	1
Cellular Movement	mobilization of naive T lymphocytes	2.81E-02	DEFA5	1
Cellular Development	morphogenesis of breast cancer cell lines	2.81E-02	CDH1	1
Cellular Development	morphogenesis of melanoma cell lines	2.81E-02	CDH1	1
Cell Morphology	morphology of skin cancer cell lines	2.81E-02	CDH1	1
Cellular Development	outgrowth of ovarian cancer cell lines	2.81E-02	CCND1	1
Cellular Development	proliferation of eosinophils	2.81E-02	PDGFRA	1
Cellular Development	proliferation of intestinal cell lines	2.81E-02	ITGA5	1
Cellular Development	proliferation of vestibular schwannoma cells	2.81E-02	mir-21	1
Cardiovascular System Development and Function	quantity of blood vessel tissue	2.81E-02	PRKCA	1
Small Molecule Biochemistry	release of glycosaminoglycan	2.81E-02	IL18	1
Cell-To-Cell Signaling and Interaction	response of fibrosarcoma cell lines	2.81E-02	JAK1	1
Cellular Response to Therapeutics	sensitivity of carcinoma cell lines	2.81E-02	MGMT	1
Cellular Response to Therapeutics	sensitivity of cervical cancer cell lines	2.81E-02	MGMT	1
Skeletal and Muscular Disorders	systemic lupus erythematosus with renal impairment	2.81E-02	IL18	1
Gene Expression	transcription of tRNA	2.81E-02	GTF3C1	1
Small Molecule Biochemistry	transport of vitamin B12	2.81E-02	GIF	1
Cancer	type M4 acute myeloid leukemia	2.81E-02	CSF1R	1
Cancer	endocrine gland tumor	2.83E-02	CACNA2D4,CCND1,CDH1,CSF1R,GNB3,IGF1R,ITGA5,KRT7,LOXL2,PDGFRA,PXDN,SOCS3,TRIM29	13
Lipid Metabolism	synthesis of glycosphingolipid	2.86E-02	CD9,PARD3,ST8SIA1	3
Cell Death and Survival	apoptosis of vascular smooth muscle cells	2.90E-02	CSF1R,IGF1R	2
Protein Synthesis	biosynthesis of peptide	2.90E-02	FURIN,IL18	2
Cell Cycle	contact growth inhibition of breast cancer cell lines	2.90E-02	CDH1,IGF1R	2
Cancer	benign neoplasia	3.01E-02	BCL10,CCND1,CSF1R,FOS,IGF1R,MEST,mir-21,NRXN3,PDGFRA,SFRP1,SOCS3,SPSB1,STK25,STMN2	14
Cell Death and Survival	cell viability of prostate cancer cell lines	3.02E-02	MICAL2,SOCS3,TRPM8	3
Cellular Movement	migration of hepatoma cell lines	3.02E-02	GALNT2,PRKCA,SOCS3	3
Cancer	lymphocytic leukemia	3.06E-02	BCL10,CCND1,FYN,ITGA5,JAK1,PARD3,PDE7B,PXDN	8
Carbohydrate Metabolism	synthesis of carbohydrate	3.06E-02	AGK,CHST11,HLA-A,HRH1,IGF1R,PIGZ,ST8SIA1	7
Cellular Movement	migration of mononuclear leukocytes	3.07E-02	DEFA5,FYN,IL18,ITGA5,JAK1,SOCS3	6
Cancer	hematologic cancer	3.11E-02	BCL10,CCND1,CSF1R,ETV6,FYN,HLA-A,IRAK2,ITGA5,JAK1,mir-154,PARD3,PDE7B,PDGFRA,PRKCA,PXDN,SMO	16
Cellular Movement	migration of cells	3.13E-02	AGK,BCL10,CAPN2,CD9,CDH1,CSF1R,DEFA5,FYN,GALNT2,IGF1R,IL18,ITGA5,JAK1,mir-21,PDGFRA,PIK3CD,PRKCA,S1PR3,SFRP1,SOCS3,SRCIN1,STK25,TNS3,WWOX	24
Cell Death and Survival	cell death of melanoma cells	3.20E-02	CDH1,IGF1R	2
Cellular Development	colony formation of tumor cells	3.20E-02	FOS,SFRP1	2
Cell-To-Cell Signaling and Interaction	immune response of antigen presenting cells	3.20E-02	TREM1,UBE2L6	2
Inflammatory Disease	inclusion body myositis	3.20E-02	mir-154,mir-21	2
Cellular Development	maturation of hematopoietic progenitor cells	3.20E-02	CCND1,RPS6	2
Cancer	hemangioma	3.24E-02	IGF1R,NRXN3,PDGFRA,STMN2	4
Cancer	esophageal cancer	3.33E-02	CDH1,IRF2,MGMT,mir-30,WWOX	5
Cancer	metastasis	3.45E-02	AIM1,CAPN2,CD9,HRH1,MEST,PDGFRA,SMO,STMN2,SUFU,TM4SF1	10
Cell Death and Survival	necrosis	3.50E-02	AATK,BCL10,BHLHE40,CAPN2,CCDC8,CCND1,CDH1,CSF1R,DCTN2,DEFA5,EP400,FOS,FURIN,HIP1,IGF1R,IL18,INTS3,IRF2,ITPR2,JAK1,MAML2,MGMT,mir-154,mir-21,NT5E,PCSK9,PIK3CD,PRKCA,S1PR3,SFRP1,SGPL1,SND1,SOCS3,SRCIN1,TREM1,TRIM29,WWOX	37
Hematological Disease	Budd-Chiari syndrome	3.50E-02	PDGFRA,STMN2	2
Cellular Growth and Proliferation	colony formation of cervical cancer cell lines	3.50E-02	FOS,IGF1R	2
Cell-To-Cell Signaling and Interaction	respiratory burst of phagocytes	3.50E-02	IL18,TREM1	2
Cancer	endometrial carcinoma	3.52E-02	CCND1,CDH1,CP,CSF1R,DIS3L2,EP400,FOXL1,FUK,IGF1R,IL18,KCNB1,KIAA1147,KRT7,mir-30,PDGFRA,SFRP1,SMO	17
Cellular Development	differentiation of keratinocytes	3.53E-02	CDH1,FYN,MED1	3
Cellular Development	differentiation of osteoblasts	3.53E-02	BMPER,GLI2,SUFU	3
Cancer	cervical tumor	3.56E-02	ACTR3,CDH1,CDH4,CSF1R,HLA-A,mir-154,mir-30	7
Cancer	leukemia	3.57E-02	BCL10,CCND1,CSF1R,ETV6,FYN,ITGA5,JAK1,PARD3,PDE7B,PDGFRA,PXDN	11
Cell Death and Survival	killing of cells	3.61E-02	IL18,MGMT,NUP43,PRKCA	4
Psychological Disorders	generalized anxiety disorder	3.71E-02	CACNA2D4,GABRR2,HRH1	3
Cancer	colon carcinoma	3.79E-02	ACOT7,ARHGAP10,EP400,GLI2,JAK1,MACROD1,MYO16,NKAIN4,PPM1L,PXDN,SMO,SRGAP1	12
Post-Translational Modification	processing of protein fragment	3.82E-02	FURIN,PCSK9	2
Developmental Disorder	disorder of stature	4.01E-02	ANKH,CCDC8,DIS3L2,IGF1R	4
Cell-To-Cell Signaling and Interaction	adhesion of breast cancer cell lines	4.08E-02	CDH1,IGF1R,PRKCA	3
Cellular Development	differentiation of endothelial cells	4.08E-02	CSF1R,ETV6,S1PR3	3
Cellular Development	proliferation of fibroblast cell lines	4.08E-02	CD9,PRKCA,RPS6	3
Cell-To-Cell Signaling and Interaction	activation of cells	4.09E-02	BCL10,BMPER,CD9,CDH1,HLA-A,HRH1,ITGA5,ITK,NT5E,PDGFRA	10
Cancer	essential thrombocythemia	4.14E-02	IRAK2,PDE7B	2
Cell Cycle	interphase of kidney cell lines	4.14E-02	CCND1,CDH1	2
Cellular Movement	Lymphocyte migration	4.17E-02	DEFA5,FYN,IL18,ITGA5,SOCS3	5
Cancer	HER2-positive breast cancer	4.18E-02	CDH1	1
Developmental Disorder	Laron syndrome	4.18E-02	IGF1R	1
Neurological Disease	Meniere's disease	4.18E-02	HRH1	1
Post-Translational Modification	O-glycosylation of peptide	4.18E-02	GALNT2	1
Cancer	acoustic neuroma	4.18E-02	mir-21	1
Cell-To-Cell Signaling and Interaction	adhesion of hOB cells	4.18E-02	PRKCA	1
Cell-To-Cell Signaling and Interaction	adhesion of kidney cancer cell lines	4.18E-02	CDH1	1
Inflammatory Disease	adult onset Still's disease	4.18E-02	IL18	1
Tissue Development	aggregation of bone cancer cell lines	4.18E-02	CDH1	1
Tissue Development	aggregation of gonadal cell lines	4.18E-02	CDH1	1
Cell Death and Survival	anoikis of stomach cancer cell lines	4.18E-02	PRKCA	1
Cell Cycle	arrest in G1 phase of fibroblast cell lines	4.18E-02	EP400	1
Cell Cycle	arrest in cell cycle progression of rhabdoid cell lines	4.18E-02	CCND1	1
Cancer	atypical adenomatous lung hyperplasia	4.18E-02	CDH1	1
Post-Translational Modification	autoprocessing of protein	4.18E-02	PCSK9	1
Cancer	basal cell nevus syndrome	4.18E-02	SMO	1
Gene Expression	binding of androgen-responsive element	4.18E-02	CCND1	1
Cancer	cell cycle progression of carcinoma cells	4.18E-02	CCND1	1
Cell Death and Survival	cell death of sarcoma cell lines	4.18E-02	SFRP1	1
Hair and Skin Development and Function	cell spreading of keratinocytes	4.18E-02	ITGA5	1
Cell Death and Survival	cell viability of vascular smooth muscle cells	4.18E-02	CSF1R	1
Cell-To-Cell Signaling and Interaction	cell-cell contact of keratinocytes	4.18E-02	CDH1	1
Cell-To-Cell Signaling and Interaction	cell-cell contact of prostate cancer cell lines	4.18E-02	CDH1	1
Immunological Disease	chronic idiopathic urticaria	4.18E-02	HRH1	1
Cancer	cisplatin resistance of ovarian cancer cell lines	4.18E-02	IGF1R	1
Cell-To-Cell Signaling and Interaction	clustering of Langerhans cells	4.18E-02	CDH1	1
Cell Death and Survival	colony survival of lymphoma cell lines	4.18E-02	CCND1	1
Tissue Development	development of cerebellum	4.18E-02	MYO16	1
Cellular Development	differentiation of colony-forming erythroid cells	4.18E-02	PDGFRA	1
Cellular Development	differentiation of promonocytes	4.18E-02	CSF1R	1
Cellular Development	differentiation of stromal cell lines	4.18E-02	PDGFRA	1
Cellular Development	differentiation of vascular smooth muscle cells	4.18E-02	BMPER	1
Cellular Function and Maintenance	efflux of chloride	4.18E-02	FYN	1
Cell Cycle	entry into S phase of colon cancer cell lines	4.18E-02	CDH1	1
Cell Cycle	entry into S phase of kidney cell lines	4.18E-02	CDH1	1
Cancer	gliosarcoma cancer	4.18E-02	PDGFRA	1
Tissue Development	growth of epithelial tissue	4.18E-02	SMO	1
Connective Tissue Disorders	infection of fibroblasts	4.18E-02	PRKCA	1
Cellular Growth and Proliferation	inhibition of monocytes	4.18E-02	ITGA5	1
Cellular Movement	invasion of lung cell lines	4.18E-02	CDH1	1
Cell Death and Survival	lifespan of keratinocytes	4.18E-02	CCND1	1
Cell-To-Cell Signaling and Interaction	maintenance of zonula adherens	4.18E-02	PLEKHA7	1
Cancer	metastasis of neuroblastoma cell lines	4.18E-02	CAPN2	1
Cell Cycle	mitogenesis of leukemia cell lines	4.18E-02	PRKCA	1
Cell Morphology	morphology of neuroblastoma cell lines	4.18E-02	IGF1R	1
Antimicrobial Response	neutralization of Influenza A virus	4.18E-02	DEFA5	1
Gastrointestinal Disease	obstructive jaundice	4.18E-02	IL18	1
Immunological Disease	pemphigus vulgaris	4.18E-02	CDH1	1
Cell Morphology	polarity of breast cell lines	4.18E-02	CDH1	1
Cellular Development	proliferation of pulmonary fibroblasts	4.18E-02	ITGA5	1
Cell-To-Cell Signaling and Interaction	quantity of intercellular junctions	4.18E-02	CDH1	1
Molecular Transport	release of heavy metal	4.18E-02	CP	1
Cancer	survival of glioma cells	4.18E-02	SFRP1	1
Cell Death and Survival	survival of kidney cancer cell lines	4.18E-02	IGF1R	1
Lipid Metabolism	synthesis of androgen	4.18E-02	MED1	1
Hair and Skin Development and Function	transepithelial electrical resistance of bronchial epithelial cells	4.18E-02	CDH1	1
Cancer	trisomy 8 myelodysplastic syndrome	4.18E-02	CCND1	1
Cellular Movement	cell movement of breast cell lines	4.27E-02	IGF1R,PRKCA,TNS3	3
Cellular Compromise	degranulation of cells	4.27E-02	FYN,PRSS23,TREM1	3
Cellular Assembly and Organization	stabilization of microtubules	4.27E-02	AATK,CSF1R,STMN2	3
Cellular Development	proliferation of fibroblasts	4.43E-02	CCND1,ITGA5,PDGFRA,SFRP1	4
Cellular Development	proliferation of muscle cells	4.43E-02	CAPN2,FOS,ITGA5,ST8SIA1	4
Tissue Development	aggregation of blood platelets	4.47E-02	CD9,PDGFRA,PLCB3	3
Cell-To-Cell Signaling and Interaction	release of neurotransmitter	4.48E-02	CD9,PRKCA	2
Cellular Development	differentiation of hematopoietic progenitor cells	4.57E-02	CSF1R,ETV6,PDGFRA,PRKCA	4
Cancer	endometrial ovarian cancer	4.67E-02	CCND1,CP,DIS3L2,EP400,FOXL1,FUK,KIAA1147,PDGFRA,SFRP1	9
Organismal Injury and Abnormalities	septic shock	4.67E-02	IL18,PDE7B,TREM1	3
Cellular Movement	homing of cells	4.82E-02	CAPN2,DEFA5,FYN,ITGA5,PARD3,PDGFRA,PIK3CD,SOCS3,SRCIN1	9
Inflammatory Response	inflammatory response	4.82E-02	CSF1R,FOS,FYN,HRH1,IRAK2,PIK3CD,SOCS3,SRCIN1,TPST1	9
Cell Cycle	S phase of breast cancer cell lines	4.82E-02	CCND1,CDH1	2
Cellular Development	differentiation of erythroid cells	4.82E-02	ETV6,PRKCA	2
Cellular Development	proliferation of phagocytes	4.82E-02	CSF1R,PDGFRA	2
Cell-To-Cell Signaling and Interaction	activation of T lymphocytes	4.87E-02	HLA-A,ITGA5,ITK,NT5E	4
Cellular Movement	invasion of breast cancer cell lines	4.89E-02	CDH1,CDH4,FURIN,ITGA5,mir-21,PRKCA	6
