# Supplementary material for: DNA methylation analysis of paediatric low-grade astrocytomas identifies a tumour-specific hypomethylation signature in pilocytic astrocytomas
Source: Acta Neuropathol Commun. 2016 May 27;4:54. doi: 10.1186/s40478-016-0323-6 (PMC4882864; doi:10.1186/s40478-016-0323-6)
Supplement: Additional file 9: Table S8. — CpG sites which are present or absent from the hypomethylation signature comparisons between the test tumour set, published normal brain controls and published tumour sets. The 311 CpG sites were compared to published normal controls and tumour sets, and the data represented as heatmaps in Additional file 3: Figures S13-S16. Some of the CpG sites were not represented in the comparison datasets; therefore the lists of present CpG sites are shown. The 311 CpG sites are ordered from low to high methylation in the pilocytic astrocytomas. Normal brain controls (1_Cerebellum [Lambert et al, Acta Neuropathologica 126:291-301, 2013]; Cerebral cortex [Guintivano et al, Epigenetics 8:290-302, 2013]); paediatric low-grade astrocytomas (2_validation tumour set 2; 3_[Lambert et al, Acta Neuropathologica 126:291-301, 2013]); adult low-grade astrocytomas (4_TCGA); paediatric and adult high-grade astrocytomas (5_[Sturm et al, Cancer Cell 22:425-437, 2012]), medulloblastomas (6_ [Schwalbe et al, Acta Neuropathologica 126:943-946, 2013]; Ependymomas (7_GSE45353 [Mack et al, Nature 506:445-450, 2014]) and foetal brain during development (8_GSE58885 [Spiers et al, Genome Research 25:338-352, 2015]). (XLSX 320 kb) [file 40478_2016_323_MOESM9_ESM.xlsx]

## Sheet:  Info
Acta Neuropathologica DNA methylation analysis of paediatric low-grade astrocytomas identifies a tumour-specific hypomethylation signature in pilocytic astrocytomas Jennie N. Jeyapalan, Gabriel T. Doctor, Tania A. Jones, Samuel N. Alberman, Alexander Tep, Chirag M. Haria, Ed C. Schwalbe, Isabel C. F. Morley, Alfred A. Hill, Magdalena LeCain, Diego Ottaviani, Steven C. Clifford, Ibrahim Qaddoumi, …
Table S8. CpG sites which are absent or present from the hypomethylation signature comparisons between the test tumour set, published normal brain controls and published tumour sets The 311 CpG sites were compared to published normal controls and tumour sets, and the data represented as heatmaps in Supplementary Figures 13 - 16. Some of the CpG sites were not represented in the comparison dataset…

## Sheet: Heatmap order
Table S8
The 311 CpG sites utilised for all heatmaps (4 probes were missing from normal brain control)
Probes ordered from low to high methylation
	Illumina annotation											Foetal frontal lobe		Glial				Neuronal				cerebral cortex			Adult cerebellum		Foetal cerebellum					Neural SC	Infratentorial Pilocytic astrocytomas											Supratentorial Pilocytic astrocytomas
orderhypo	TargetID	CHR	MAPINFO	UCSC_RefGene_Group	Relation_to_UCSC_CpG_Island	SourceSeq	Strand	Infinium_Design_Type	DMR	Enhancer	UCSC_RefGene_Name	FB	FFL	1230G	1497G	4782G	165G	1230N	1497N	4782N	165N	MIX1	MIX7	AB	ACB1	ACB2	FCB1	FCB2	FCB3	FCB4	FCB	NSC	PA7	PA8	PA9	PA10	PA11	PA12	PA13	PA14	PA15	PA16	PA17	PA1	PA2	PA3	PA4	PA5	PA6
1	cg20834178	4	6944071	Body;Body		CACAGCTATTCACAACAAAGAATCAGCAAAACTGGAGTTGAAACAGCTCG	F	II		TRUE	TBC1D14;TBC1D14	0.294391	0.217766	0.527425	0.594548	0.521981	0.50718	0.277714	0.357065	0.311577	0.270534	0.534843	0.397744	0.225691	0.840132	0.856949	0.747727	0.758587	0.753217	0.798956	0.840444	0.0159368	0.0367975	0.0144996	0.0251038	0.0306697	0.0169949	0.0151758	0.0173228	0.0116475	0.0336672	0.0249506	0.0487907	0.0324939	0.147091	0.0146146	0.0293597	0.0103071	0.0243763
2	cg03498081	16	80061357			CACTGCTCTGTGTTTCCTCTCCAAACCCGGTAGCTGGGTGGTGGGGACCG	F	II	DMR	NA		0.887089	0.901697	0.713753	0.710196	0.700288	0.7133	0.768267	0.680611	0.713561	0.705193	0.706218	0.692761	0.568924	0.762378	0.795372	0.799905	0.785925	0.770003	0.819085	0.895104	0.00553304	0.0239851	0.00679472	0.0155565	0.101477	0.0159663	0.0224212	0.00571562	0.0119691	0.0246442	0.025184	0.0505901	0.110879	0.0198085	0.0692157	0.0517345	0.00921521	0.0124925
3	cg21375869	15	37170554	Body	N_Shore	CGCTCTTCGCGGGCTTTTGGGAATGGAGTTAGGAAGAGATCCAGTCTTCA	R	II		TRUE	LOC145845	0.380196	0.534972	0.529199	0.527827	0.525064	0.552113	0.580096	0.603761	0.559778	0.624872	0.569775	0.609304	0.115573	0.13762	0.173867	0.135534	0.133625	0.159164	0.10179	0.0471713	0.0170964	0.0221661	0.0258018	0.0315222	0.035692	0.0270543	0.0275586	0.0121268	0.0207776	0.0279345	0.0189893	0.0236406	0.19324	0.0197081	0.0166416	0.0343825	0.0175265	0.0233412
4	cg07390647	3	98453086	5'UTR	S_Shore	GAAGCAACATAAACCAACTTGCAAATGTCAAATCGGCATGCTTTCAAACG	F	II	DMR	NA	ST3GAL6	0.223228	0.354934	0.588227	0.455899	0.577298	0.621789	0.196626	0.180271	0.223915	0.212279	0.57131	0.343933	0.358313	0.104252	0.10196	0.292317	0.305032	0.203337	0.318482	0.154859	0.0331034	0.0220756	0.0302077	0.0214803	0.0622626	0.0624096	0.037453	0.0240316	0.0214139	0.0312949	0.0268689	0.0349117	0.0611765	0.057727	0.0192066	0.0214024	0.0173766	0.0368325
5	cg26180015	14	100219300			CGAGGCCTCTGACTTGAGGCAGCCCTGGCTTTTATTCCCCGCCCTGGCAT	F	II		TRUE		0.427769	0.411164	0.440596	0.41619	0.458865	0.461466	0.721816	0.761309	0.756332	0.729014	0.479916	0.673945	0.386987	0.4877	0.533841	0.582359	0.568521	0.518907	0.610652	0.594803	0.0200675	0.046149	0.0269899	0.0379272	0.0381183	0.0272831	0.0261848	0.0391276	0.0184289	0.02428	0.0130721	0.0375538	0.0285881	0.102734	0.0366326	0.116594	0.0230999	0.0864587
6	cg20738500	15	89921156	TSS200	Island	CGCGTGTGTCCCCGCCCTCAGGCCACCGCTACGCGACCCTGAGTGCACCT	F	I		NA	LOC254559	0.0672662	0.137691	0.419935	0.39248	0.383696	0.343867	0.122847	0.152417	0.122021	0.181172	0.397368	0.247508	0.404846	0.610309	0.643749	0.512733	0.310114	0.479841	0.300283	0.498101	0.0453372	0.0146894	0.0146898	0.0127512	0.0174064	0.0919917	0.00882268	0.0304199	0.00931612	0.0346592	0.0452613	0.045547	0.0557187	0.0465989	5.95e-06	0.149716	0.00134378	0.251276
7	cg09969277	15	89922328	Body	Island	CGCCCCAGACAGATGCCCGGTTATTCATTACCGCGAGGCCTAGAGGAAAG	F	I	DMR	TRUE	LOC254559	0.139376	0.261788	0.260666	0.348769	0.185645	0.277461	0.140652	0.234687	0.195298	0.263196	0.261476	0.265404	0.168866	0.751861	0.807373	0.579325	0.384543	0.57166	0.434666	0.649764	0.0097028	0.0510045	0.0156985	0.0242559	0.0204471	0.0539582	0.0303407	0.0225364	0.0201208	0.0292159	0.0224642	0.193124	0.0375491	0.0537016	0.00537673	0.146636	0.00789647	0.117582
8	cg25951430	11	57192432	Body;Body;Body	N_Shore	CGGGACGTGATCTCACACACAGTGTGTTGCTGCATCCTAATCTCGTGCTC	R	II		NA	SLC43A3;SLC43A3;SLC43A3	0.535645	0.548578	0.603049	0.643766	0.708309	0.625466	0.749772	0.673431	0.711184	0.696536	0.592059	0.652822	0.578021	0.240618	0.206293	0.557432	0.537974	0.522143	0.551633	0.5669	0.0147922	0.0437225	0.0522275	0.0418143	0.0837954	0.105727	0.047925	0.0319358	0.0292863	0.0470643	0.0373316	0.0566164	0.0543904	0.0723805	0.0268703	0.104914	0.0299505	0.0507683
9	cg21324456	20	50248076	Body		GGGCTTGAGTGAGTTCAGAAGTTCTGTCCAATATAAATACCGCATCAACG	R	II	DMR	TRUE	ATP9A	0.890716	0.876454	0.738478	0.675762	0.677737	0.675014	0.297511	0.386722	0.397137	0.394749	0.653782	0.457349	0.399809	0.697687	0.757775	0.694388	0.687758	0.690213	0.743764	0.866997	0.0151991	0.0507511	0.0377609	0.163235	0.0712174	0.0524468	0.0240645	0.0464898	0.02298	0.0733303	0.0399262	0.063675	0.0303798	0.123963	0.015888	0.0145419	0.0198791	0.131748
10	cg03063658	2	109949132	Body		TATGTTCTGTAGGAAGCTCGGCAGGAATCACTCAGAAGGGTGACTCATCG	F	II		TRUE	SH3RF3	0.819025	0.823401	0.734925	0.762906	0.712507	0.759474	0.244722	0.283677	0.267012	0.317005	0.714825	0.436879	0.596784	0.433739	0.557656	0.792001	0.777421	0.771954	0.811571	0.881764	0.209308	0.0365872	0.0243206	0.0302546	0.119007	0.0444453	0.0989703	0.0785433	0.0210367	0.0519475	0.0482158	0.0589205	0.0343617	0.0694923	0.0432892	0.0613102	0.0593723	0.127739
11	cg21363050	4	55144066	Body		CGGCCAGATCCAGTGAAAAACAAGCTCTCATGTCTGAACTGAAGATAATG	F	II		TRUE	PDGFRA	0.838042	0.80467	0.700959	0.683586	0.705062	0.747344	0.755499	0.828299	0.802141	0.777584	0.737612	0.777204	0.673413	0.784735	0.746536	0.739625	0.708099	0.752083	0.738466	0.867449	0.0383283	0.0512875	0.009652	0.0740427	0.0374409	0.0180101	0.0284753	0.00586794	0.0490457	0.0220104	0.0448562	0.053928	0.07585	0.143694	0.00324432	0.388671	0.0275508	0.0124646
12	cg06475541	13	34731213			CTCCTACCTCTGTCTGCACTCTCAAATGAACAGAAAGTTCATTCATCTCG	F	II		TRUE		0.851905	0.853696	0.78101	0.799767	0.744522	0.773295	0.28654	0.320323	0.34736	0.359484	0.730667	0.447337	0.573809	0.259793	0.261454	0.488567	0.559382	0.602612	0.503122	0.656572	0.0270171	0.0700376	0.0404891	0.0309878	0.058187	0.0464418	0.0220252	0.0474939	0.0699353	0.0213723	0.0319375	0.0424029	0.101326	0.0822759	0.0941594	0.0708561	0.0311264	0.226774
13	cg14891209	15	37170381	Body	N_Shelf	TGAGCACTGCCGAGCGAGCTTCTCTGCGGGCTGAGCGCTTCAGGAGTTCG	R	I		TRUE	LOC145845	0.508492	0.593733	0.510755	0.541596	0.496061	0.584214	0.56333	0.642464	0.565419	0.699495	0.598889	0.651545	0.453523	0.0990274	0.164487	0.0934991	0.0981184	0.102715	0.0512324	0.0648765	0.0289588	0.0194597	0.0331345	0.086448	0.0735855	0.0380235	0.0717373	0.0112177	0.0199954	0.0503206	0.0183955	0.0326281	0.202633	0.0371832	0.000687007	0.343957	0.0102147	0.0426413
14	cg00664697	16	80061290			CGCTGCTCACGTCAGCAGTGCCCCACTGAGGGGGCCCGATGCAGGAAGAG	F	I	DMR	NA		0.889431	0.860618	0.654858	0.588045	0.497556	0.613981	0.766347	0.708081	0.773004	0.780201	0.664744	0.679493	0.594759	0.744635	0.848423	0.833517	0.824455	0.85514	0.864613	0.912739	0.0304303	0.0576924	0.0038143	0.0764194	0.0773099	0.0353152	0.0274343	0.0242321	0.037455	0.0389676	0.0435681	0.0851056	0.129934	0.0322654	0.0532855	0.338638	0.0166574	0.0331758
15	cg06142351	2	8683945			CCATTTCCTGCCAGCTGCTACTGGTTTTTTAGTCAGCTCTGACAGCTACG	F	II		TRUE		0.731967	0.744629	0.554786	0.50186	0.530507	0.536097	0.536993	0.572602	0.611433	0.551613	0.56367	0.528536	0.339551	0.75448	0.782342	0.56797	0.527887	0.510683	0.581885	0.535755	0.0302606	0.171245	0.0415752	0.108494	0.0772271	0.0522982	0.0534032	0.0324176	0.0487982	0.0524304	0.0316177	0.0584579	0.0727837	0.259703	0.0349554	0.0257842	0.0430134	0.0343289
16	cg22047295	2	175462522	5'UTR;5'UTR		ACAAGCTCTGGCCTCTTGTTAAATGTGACATACTGAGTCAGAGGCAGACG	R	II		NA	WIPF1;WIPF1	0.902862	0.898908	0.65447	0.680426	0.631399	0.649316	0.709072	0.742082	0.714949	0.720466	0.640781	0.726147	0.631719	0.754247	0.75534	0.801188	0.817308	0.704837	0.85014	0.920088	0.0128102	0.342944	0.00131116	0.128417	0.0279853	0.00383518	0.0399408	0.0174398	0.0278251	0.00757168	0.0168598	0.0419884	0.0311575	0.160342	0.0185118	0.289221	0.0451963	0.029785
17	cg22822656	8	142015172		S_Shelf	TGCAGCTGCTCTGCCAACACACAGGAAGCTCTTCCTGAAAGCTTCCCACG	F	II		NA		0.606434	0.668032	0.657789	0.626019	0.575379	0.570681	0.381182	0.395236	0.48988	0.494543	0.595512	0.441182	0.580316	0.676682	0.706285	0.394188	0.39958	0.29436	0.429237	0.18187	0.123506	0.0522867	0.057034	0.102999	0.115218	0.121652	0.0718412	0.0431258	0.0239811	0.0458385	0.0559169	0.0705694	0.0803547	0.12075	0.0329418	0.210302	0.0240716	0.0483987
18	cg26577252	15	99212332	Body		CGATCAAGCCTTCCTGTTCATCCTGTGAGCAGTTTAGAGACAGATGAGAC	F	II	DMR	TRUE	IGF1R	0.790063	0.802359	0.875327	0.804687	0.871171	0.846006	0.378737	0.376574	0.403575	0.399104	0.836028	0.602894	0.680704	0.683323	0.734582	0.751119	0.713983	0.723714	0.750462	0.878909	0.162886	0.040678	0.0334725	0.0407563	0.0906425	0.0570092	0.0525392	0.0213293	0.0328443	0.106554	0.0894374	0.109557	0.0861223	0.141845	0.0757704	0.186243	0.0467726	0.0678577
19	cg26361533	12	2445561	Body;Body;Body;Body;Body;Body;Body;Body;Body;Body;Body;Body;Body;Body;Body;Body;Body;Body;Body;Body;Body;Body;Body		AAAATAGGAATCATGTACCTGGGCCCCAAAATAGGACAGAGTCAAACACG	F	II		TRUE	CACNA1C;CACNA1C;CACNA1C;CACNA1C;CACNA1C;CACNA1C;CACNA1C;CACNA1C;CACNA1C;CACNA1C;CACNA1C;CACNA1C;CACNA1C;CACNA1C;CACNA1C;CACNA1C;CACNA1C;CACNA1C;CACNA1C;CACNA1C;CACNA1C;CACNA1C;CACNA1C	0.853875	0.875299	0.835585	0.798156	0.788113	0.827379	0.296056	0.340292	0.353355	0.375731	0.803698	0.497841	0.664583	0.182542	0.154013	0.768869	0.765301	0.744213	0.806419	0.879353	0.0906236	0.0577497	0.0865344	0.125646	0.103568	0.0594895	0.0865771	0.0152099	0.0423866	0.0494916	0.0391919	0.0627606	0.0854904	0.361175	0.020809	0.091691	0.0422704	0.0226911
20	cg20968743	11	44883965	5'UTR		CGCTCTGTGTCTCGCCTGTGGGCTCCAAAGCTCTGACTCACCATGCAGCC	F	II	DMR	TRUE	TSPAN18	0.767591	0.745763	0.715853	0.744323	0.686077	0.6971	0.659125	0.632726	0.682007	0.694108	0.704675	0.702751	0.625598	0.257214	0.211903	0.694821	0.589501	0.550029	0.597545	0.631168	0.0102379	0.046669	0.0278814	0.0451405	0.0759833	0.0330355	0.0322728	0.0346042	0.0392124	0.049206	0.0431598	0.0398622	0.0669959	0.375877	0.0243372	0.310186	0.0433139	0.0786143
21	cg23723410	1	59486037			CGGGTTTCCTGCAGCCAAAGAGCCATGAGTCACAGCAGCTGGCTCAAGGC	F	II		TRUE		0.942363	0.958013	0.825056	0.794683	0.808416	0.799225	0.913097	0.915035	0.886733	0.882969	0.825655	0.905223	0.72777	0.856368	0.864252	0.821529	0.851255	0.803676	0.876463	0.86628	0.0100745	0.0525247	0.013209	0.0708078	0.0818205	0.0401168	0.0385678	0.0252904	0.0156995	0.04419	0.0313118	0.0630869	0.0608745	0.226498	0.0193128	0.506462	0.0692222	0.0160157
22	cg02064267	10	112220471			CGTGCAGACCCCAGGTGGCTGTTCACGGAGCACCAAGCCCTGACAGCACT	F	II	DMR	NA		0.262001	0.0780883	0.737913	0.784145	0.766194	0.730763	0.372976	0.42846	0.423342	0.46118	0.737389	0.53883	0.602383	0.177806	0.151195	0.270904	0.294699	0.193694	0.299652	0.179644	0.0172238	0.102485	0.0795158	0.0798285	0.112904	0.0491355	0.0428659	0.0872401	0.0298717	0.142811	0.0504286	0.0569012	0.116311	0.170993	0.0440319	0.0895149	0.0868883	0.0454755
23	cg12309653	15	37170454	Body	N_Shelf	TTTCTCGCCGGCGGACGTGGGCTCTGGTGCAGTCACACTGTGGCAGCTCG	R	I		TRUE	LOC145845	0.709999	0.77219	0.601492	0.542547	0.509464	0.621459	0.616629	0.696592	0.602398	0.713581	0.625781	0.68123	0.490028	0.205283	0.315698	0.173479	0.177981	0.193765	0.0977988	0.125457	0.0297683	0.0501127	0.0388948	0.00816847	0.0587229	0.0916658	0.176174	0.0226706	0.027402	0.0617479	0.0392183	0.0308396	0.259301	0.0800996	0.0275641	0.360108	0.0284886	0.0587149
24	cg02330500	14	95731916	Body		CTCACAGATGGTCTGATTCACAGGTAGTGCCTTCTCCTCTTTGTAGCACG	F	II		TRUE	CLMN	0.895594	0.929184	0.575339	0.63228	0.588081	0.58762	0.352766	0.35019	0.380345	0.443219	0.535322	0.389379	0.324149	0.176869	0.174614	0.532371	0.523786	0.495024	0.509905	0.691936	0.143534	0.192416	0.0594717	0.0768772	0.128963	0.0424629	0.0557053	0.0245295	0.05378	0.0538164	0.0345988	0.0736032	0.158457	0.243286	0.0515768	0.0992984	0.0640282	0.0716813
25	cg16936953	17	57915665	Body		GAGCCTCCAGGTACTCCTGAAATGGCTTCTGCAGAGATGGACCTATGCCG	F	II		NA	TMEM49	0.462547	0.518248	0.729104	0.761677	0.737289	0.736233	0.726781	0.77561	0.760367	0.722833	0.741544	0.758853	0.646004	0.779429	0.786369	0.580285	0.547341	0.609432	0.564014	0.742703	0.404774	0.151536	0.0289472	0.0189228	0.0467687	0.0393268	0.0318071	0.0316683	0.0351767	0.0395738	0.0324632	0.0647879	0.133988	0.232022	0.0225262	0.523645	0.0350597	0.0487885
26	cg07964754	16	84650202	Body	N_Shore	AGAATGCGACTCCCTCCCATCTCTGGTCTTTAGTTGGAAGCAAGCTTTCG	F	II		NA	COTL1	0.203454	0.136078	0.443417	0.363519	0.359786	0.411427	0.292654	0.413739	0.341676	0.321068	0.333276	0.345485	0.087358	0.265759	0.569353	0.207258	0.188031	0.266001	0.236061	0.146117	0.850999	0.059169	0.122045	0.0613589	0.19636	0.173041	0.0864386	0.0662783	0.0841221	0.0595297	0.0714214	0.0730266	0.151112	0.112551	0.0132604	0.0259457	0.0407186	0.128612
27	cg16072777	5	17119012			AAGCAGAAGGAATCAGACCCCACTGAGTAGTGCTGCAGGCCCTGAGGACG	F	II	DMR	NA		0.906122	0.909633	0.568453	0.51104	0.535615	0.588613	0.464909	0.603249	0.551034	0.529482	0.557272	0.501915	0.317703	0.833484	0.853379	0.770951	0.717346	0.741233	0.751885	0.875626	0.00949394	0.103161	0.0161848	0.0288191	0.111365	0.0312783	0.423923	0.0222644	0.0184821	0.255131	0.0163459	0.0555043	0.10742	0.268216	0.0687176	0.042536	0.0655084	0.0105505
28	cg00629688	11	105479843	TSS1500;TSS1500;TSS1500	N_Shore	CGTTAGGGAACCTAGGGTGATGTCTGCCATTAAATTTTTAAAAAGAATAT	R	II		NA	GRIA4;GRIA4;GRIA4	0.263841	0.0552875	0.745033	0.720043	0.779077	0.71613	0.243235	0.23264	0.247077	0.223197	0.731308	0.385077	0.500724	0.117283	0.0803275	0.223578	0.342469	0.170792	0.320407	0.0538123	0.0365661	0.0282968	0.0416984	0.0335604	0.0274722	0.0339211	0.0150902	0.046131	0.0289739	0.036559	0.0409481	0.048397	0.391129	0.53886	0.0336603	0.120242	0.0122034	0.26237
29	cg22954687	2	216947743	5'UTR;5'UTR;5'UTR;TSS1500;5'UTR	S_Shore	AGGATGGAGCAACAGGGAAGTGTAGCTGTCCAACAAGAACTGCAGCCTCG	F	II	RDMR	TRUE	TMEM169;TMEM169;TMEM169;PECR;TMEM169	0.470361	0.556078	0.341878	0.417433	0.236266	0.353538	0.0807089	0.11376	0.0999246	0.117385	0.322148	0.147562	0.0127842	0.125588	0.131278	0.296793	0.395954	0.245395	0.359599	0.182723	0.314854	0.108235	0.0259296	0.046777	0.0724876	0.0373072	0.0370255	0.0989776	0.0261567	0.108074	0.0456292	0.0792336	0.438729	0.541216	0.0501393	0.0221587	0.0505418	0.0811796
30	cg06878499	1	239621510			TAAAAGTTTATGGTTACCTCTGTCACTTTAAAAACGAGGCCCTTTTCTCG	F	II		TRUE		0.905194	0.925922	0.772798	0.772973	0.640263	0.728466	0.38396	0.453859	0.460894	0.441181	0.725024	0.529461	0.68723	0.887929	0.873648	0.858393	0.840591	0.861813	0.878704	0.95927	0.0342002	0.0914053	0.0275441	0.0267169	0.0839687	0.0472344	0.0364414	0.037647	0.0368979	0.0540414	0.0457378	0.0761255	0.16626	0.675459	0.0462113	0.278499	0.0615462	0.129876
31	cg09782560	15	92058845			CGGAGGTCAGGAAATCTGTATCTATGACTCAGAGTATTCACTGGGGCCCA	R	II		TRUE		0.932544	0.958437	0.619907	0.595088	0.55616	0.662597	0.894511	0.857399	0.889057	0.879193	0.632676	0.788215	0.541588	0.843925	0.835648	0.859452	0.833628	0.855244	0.901433	0.952581	0.328112	0.149481	0.0314085	0.024644	0.102999	0.048649	0.0577033	0.0405896	0.0299099	0.0624397	0.038714	0.15652	0.191014	0.358865	0.0265426	0.589059	0.0275509	0.0306209
32	cg06135425	6	136316734	Body		GCACAGAACATATAGGTATGCTGGTCACTTTTAAGAACTTCACCACAACG	F	II		TRUE	PDE7B	0.884763	0.880004	0.75094	0.6552	0.714465	0.750675	0.720217	0.713121	0.735347	0.762846	0.724357	0.71308	0.734423	0.834396	0.786582	0.833051	0.835297	0.814515	0.898908	0.937422	0.691045	0.108283	0.0342201	0.24114	0.16402	0.0826576	0.101043	0.043753	0.051863	0.107413	0.0427938	0.141975	0.205943	0.0929019	0.0536479	0.42348	0.0262361	0.0645906
33	cg16372520	14	78869751	TSS1500		CGCATTCTGGGAATCTTAGGTCCATGTGACTTCCTGAGTCAGTGATTCAC	F	II		NA	NRXN3	0.674981	0.711319	0.794661	0.782606	0.819744	0.79225	0.181408	0.221926	0.218243	0.165295	0.76062	0.427778	0.612058	0.568013	0.606484	0.472174	0.484741	0.499661	0.521627	0.588286	0.34728	0.0561208	0.09293	0.056889	0.118964	0.144495	0.101293	0.0705458	0.0931525	0.163938	0.0721436	0.167954	0.230855	0.156259	0.0811722	0.169453	0.0862278	0.131021
34	cg01884549	12	116997308	5'UTR		CGGCATAGATACTCAGGCCTGGTGAAGGCAAAGTGGGGCCACACCCTAGA	F	II		TRUE	MAP1LC3B2	0.662433	0.729686	0.593859	0.522577	0.542669	0.593268	0.52071	0.535312	0.572731	0.581465	0.569194	0.471837	0.577242	0.765724	0.791386	0.675031	0.633779	0.644953	0.612727	0.734738	0.0130224	0.097834	0.0774896	0.149928	0.109061	0.141117	0.0362238	0.0833845	0.0594013	0.0696808	0.0722077	0.0710444	0.174092	0.195508	0.0385011	0.21326	0.0963588	0.33224
35	cg12152002	14	57279496	TSS1500	S_Shore	GTAACCTTTCAAGCCCGATGTAGAGGTTTGCGATGTCCTCCCAGATGGCG	R	II	CDMR	NA	OTX2OS1	0.445326	0.593304	0.40107	0.574768	0.534698	0.556965	0.589141	0.663781	0.633421	0.701736	0.572642	0.654129	0.0783379	0.649427	0.734757	0.450829	0.417921	0.496428	0.322242	0.781208	0.095301	0.0544806	0.101929	0.0210799	0.467991	0.124739	0.0497409	0.0351286	0.0607332	0.0589387	0.0833165	0.46468	0.219964	0.173323	0.0420567	0.00501986	0.0240241	0.0547309
36	cg14831085	15	101991828	Body;Body;Body;Body;Body;Body;Body;Body		CGGGGTTTGGAACATCTGTTTCCAGCCAAGGGCAGGCTTTGGGAGTGATA	R	II		NA	PCSK6;PCSK6;PCSK6;PCSK6;PCSK6;PCSK6;PCSK6;PCSK6	0.709707	0.699117	0.341005	0.40674	0.293338	0.337693	0.626031	0.626838	0.642069	0.592341	0.367307	0.512584	0.130864	0.799001	0.850924	0.491171	0.523827	0.421497	0.549171	0.442155	0.111222	0.125306	0.0575755	0.085424	0.13988	0.111921	0.0590654	0.108924	0.0790574	0.102439	0.107177	0.133957	0.321551	0.207466	0.0796065	0.168062	0.0806687	0.164416
37	cg26550214	5	34609493			TAATTGGCTTAGACCCAACTATAGACTGGAATGCTATTTTTATGCATTCG	F	II		TRUE		0.248927	0.452049	0.736174	0.750747	0.732336	0.778101	0.285748	0.239972	0.189127	0.301538	0.79965	0.53501	0.64961	0.170728	0.16889	0.579831	0.482121	0.482726	0.537551	0.227962	0.747996	0.122718	0.0822409	0.0362612	0.120364	0.0545203	0.100222	0.0339893	0.0958052	0.155314	0.0668348	0.23937	0.31226	0.117565	0.0870726	0.286743	0.13897	0.108517
38	cg06936290	7	13889871			CGCCTTCTCGTGGTTAGAGGTGTGAGTCATGCTTCCTGTTAAGCCCAGAG	F	II		TRUE		0.797201	0.855686	0.848873	0.827886	0.824815	0.80336	0.626816	0.687584	0.661474	0.656458	0.82481	0.715045	0.737527	0.797953	0.817523	0.826395	0.815755	0.833338	0.852149	0.926478	0.00746945	0.109406	0.138716	0.161233	0.129908	0.025049	0.210996	0.126076	0.0528055	0.159556	0.0320003	0.0699751	0.119401	0.163632	0.0383247	0.564658	0.0330024	0.0386034
39	cg06383241	12	116997022	TSS200		CGCATCCTTTGCAGCTGCTGATTGACCAAACAGAAAGAGGCCTCTATTTC	R	II		TRUE	MAP1LC3B2	0.640936	0.754774	0.549471	0.510289	0.501329	0.525538	0.165527	0.14218	0.206909	0.183933	0.524352	0.330404	0.524828	0.857056	0.896511	0.787224	0.760981	0.767252	0.797476	0.903681	0.0697964	0.0919881	0.0809842	0.067518	0.165032	0.176467	0.0407129	0.114543	0.0524306	0.144728	0.0564563	0.119102	0.370549	0.191044	0.0676785	0.0614927	0.0763312	0.323476
40	cg14094027	12	120669080	5'UTR;Body;Body		TCCTGTCTGGGATTCAGATAATAGCAGAATCTTGGATTTAGACTAACTCG	F	II		NA	PXN;PXN;PXN	0.838774	0.84553	0.880988	0.819228	0.796143	0.819208	0.882211	0.900782	0.927804	0.886474	0.852493	0.8728	0.760284	0.862864	0.898012	0.740435	0.735098	0.734312	0.765071	0.892502	0.417046	0.0769494	0.0145386	0.0285112	0.139568	0.0638798	0.0629173	0.141633	0.0671811	0.0719752	0.116493	0.152581	0.335326	0.144434	0.047458	0.618052	0.076644	0.061821
41	cg02782634	17	57916643	Body		CGCCCGGCCAGAGCACTGTTTTTTTTAATGGCCTTGCACTCTTCTTATGG	F	II		NA	TMEM49	0.936749	0.956263	0.819791	0.832738	0.828597	0.82693	0.875671	0.79978	0.902	0.862738	0.812993	0.857155	0.814457	0.862113	0.816279	0.833448	0.853293	0.832378	0.884593	0.936328	0.797796	0.4812	0.0279973	0.0337666	0.0682846	0.0239293	0.00551352	0.0221326	0.0517828	0.0343175	0.0338692	0.082132	0.0950916	0.551356	0.0181667	0.648568	0.0255165	0.0511047
42	cg22897715	11	57192251	Body;Body;Body	N_Shelf	CATCCAAAGGCTTAAATTGTAAGGGACTGGCTTTACTCTGGCTGTTTCCG	R	II		NA	SLC43A3;SLC43A3;SLC43A3	0.614779	0.652172	0.7547	0.720971	0.843782	0.724429	0.788789	0.767145	0.782312	0.760622	0.674833	0.73132	0.65407	0.186214	0.157556	0.601178	0.57863	0.63239	0.589959	0.800815	0.296151	0.0713544	0.0427248	0.127545	0.181105	0.259881	0.099129	0.0852976	0.0946352	0.144683	0.0823354	0.0734487	0.117951	0.111082	0.124136	0.422766	0.0720823	0.154807
43	cg00481644	15	89921158	TSS200	Island	GAAGGTGCACTCAGGGTCGCGTAGCGGTGGCCTGAGGGCGGGGACACACG	F	I		NA	LOC254559	0.158977	0.28921	0.492529	0.48479	0.467553	0.470936	0.229404	0.340591	0.281861	0.344435	0.507169	0.410639	0.474378	0.653366	0.660933	0.548364	0.42253	0.548726	0.429652	0.587819	0.19728	0.100795	0.0748644	0.0710004	0.0437806	0.203336	0.0792213	0.0643199	0.0840992	0.143988	0.113759	0.12632	0.211439	0.176439	0.0405952	0.306991	0.0645549	0.417914
44	cg07983363	15	101991886	Body;Body;Body;Body;Body;Body;Body;Body		CTTTTAGACATAGACTCTTCCCAGAAAGCCAAGGCCCTCGGCAGATGCCG	F	II		NA	PCSK6;PCSK6;PCSK6;PCSK6;PCSK6;PCSK6;PCSK6;PCSK6	0.855649	0.867989	0.379758	0.396679	0.341766	0.331151	0.67459	0.675476	0.697126	0.641264	0.383937	0.574528	0.10827	0.82108	0.856047	0.616745	0.697094	0.621822	0.724405	0.692822	0.0767557	0.140396	0.135252	0.0702343	0.119256	0.15146	0.0784158	0.208303	0.0915879	0.0968947	0.091149	0.134401	0.340393	0.20479	0.0408063	0.164763	0.0699014	0.192517
45	cg13052638	1	206677719		N_Shelf	TAACATTTTTTTTGATCTGTCTGGTCATCCAGGCTACAAGGGTAAGACCG	F	II		NA		0.91602	0.918321	0.795814	0.83348	0.819158	0.827239	0.454707	0.47014	0.515469	0.49882	0.776321	0.58308	0.706406	0.857534	0.870116	0.864056	0.834646	0.851301	0.87278	0.949321	0.792895	0.15397	0.035175	0.494725	0.144705	0.0312937	0.0902872	0.0340375	0.0375605	0.0519928	0.0966778	0.0936748	0.0565966	0.314244	0.0242708	0.427282	0.0711295	0.219603
46	cg23109530	8	94944912			CGTGGGTCTGCAGTCAAATTTAGTAACCTGGTGTTTAATTCAAACATAGG	F	II		TRUE		0.67953	0.733935	0.725151	0.696145	0.68676	0.73592	0.377548	0.402625	0.426682	0.442046	0.697013	0.519152	0.581544	0.746574	0.771772	0.738878	0.632052	0.656523	0.673175	0.84316	0.655204	0.127912	0.0656898	0.0646852	0.159842	0.0737411	0.0893859	0.13536	0.058256	0.298183	0.123897	0.185707	0.180434	0.21796	0.113803	0.221814	0.151102	0.142538
47	cg18942579	17	57915773	Body		GCTTCACCACAAAAGCGAAATGGGCACACCACAGGTAAGACTTTAATCCG	R	II		NA	TMEM49	0.49576	0.587467	0.818591	0.818933	0.800339	0.787188	0.735926	0.832052	0.799183	0.732133	0.826272	0.831658	0.758109	0.718033	0.736374	0.528903	0.483545	0.573887	0.495804	0.685759	0.573072	0.435487	0.0313397	0.0383323	0.103789	0.0613981	0.0499676	0.0628944	0.0444191	0.0577066	0.0550177	0.113677	0.243363	0.419008	0.0102153	0.59981	0.0306059	0.0587248
48	cg19554257	12	116996931	TSS1500		CTATTTCAACCCTGGCTTCTCAGCTTTTTGCCTGATGGGGTCTGCTATCG	F	II		TRUE	MAP1LC3B2	0.848766	0.891929	0.498534	0.501401	0.475551	0.490486	0.313433	0.301147	0.371419	0.403239	0.494544	0.339582	0.395969	0.834514	0.878677	0.822394	0.79051	0.800735	0.838412	0.919526	0.0964266	0.10494	0.0798868	0.119133	0.117015	0.119642	0.0478465	0.145064	0.077716	0.126234	0.0648691	0.110901	0.417333	0.198895	0.0858678	0.226902	0.0905054	0.298572
49	cg19082496	1	33899352		S_Shelf	GACAAACAGTGGAGTCATAAGTCAGGCTCCTTGAAACACTTTTATGAGCG	R	II		NA		0.966758	0.970127	0.874747	0.872994	0.867246	0.879345	0.955592	0.881027	0.920403	0.933205	0.890113	0.912691	0.834365	0.882744	0.869867	0.863103	0.876131	0.880713	0.89181	0.970198	0.711418	0.125624	0.0681148	0.0866684	0.102813	0.00572267	0.157831	0.037053	0.116001	0.150874	0.0693865	0.0650591	0.193428	0.264777	0.0268226	0.772037	0.139661	0.0568144
50	cg12506165	12	116997072	TSS200		TAGGATGGAGCTAAATTTATTTGTTCCTTTCTTTCTCAGCAACAGCGACG	R	II		TRUE	MAP1LC3B2	0.537488	0.660977	0.47502	0.474454	0.451791	0.498736	0.327954	0.352843	0.377458	0.372064	0.517121	0.398355	0.530355	0.800286	0.803791	0.625354	0.626046	0.553889	0.634059	0.707165	0.0249304	0.116793	0.0708385	0.105183	0.202446	0.148916	0.0570383	0.107026	0.0717756	0.129608	0.0897538	0.141905	0.354771	0.250585	0.067338	0.18472	0.0758419	0.267068
51	cg11171825	6	42939029	Body		GCTTCCATGGTGAGTCATACACACCATGACTCAGCTGTTGAGCTTGATCG	F	II		TRUE	PEX6	0.87358	0.861083	0.733872	0.692941	0.704002	0.722289	0.22168	0.236087	0.287192	0.303319	0.636179	0.425323	0.567544	0.601828	0.674076	0.75205	0.753514	0.751729	0.810637	0.91203	0.156936	0.247112	0.0601373	0.199319	0.258106	0.080622	0.0908402	0.102068	0.0865223	0.209535	0.0564925	0.196722	0.140095	0.130598	0.108188	0.174479	0.122142	0.191581
52	cg11029367	3	124705145	Body		CCAAGACAGCAGGGGCCTTCCTGGGGCTGTGACTCAGGCTGGATTTTTCG	F	II		TRUE	HEG1	0.904664	0.941653	0.865941	0.855111	0.869924	0.872872	0.786122	0.767779	0.809608	0.718095	0.852566	0.820009	0.744859	0.438569	0.692442	0.810616	0.83121	0.785262	0.881181	0.851047	0.651115	0.210944	0.0152375	0.170723	0.0922997	0.0397173	0.142292	0.0850083	0.0786705	0.115557	0.051616	0.105743	0.36424	0.179923	0.0649994	0.525028	0.0932237	0.120002
53	cg16341836	10	90641389	5'UTR	S_Shore	CGTAGATTTGTTCCAGCAGATAAATTATACCTGAATGTTTGATTGTTCGT	F	II	RDMR	NA	STAMBPL1	0.880908	0.927287	0.69462	0.622396	0.658268	0.658598	0.423575	0.425202	0.475366	0.482791	0.679397	0.51754	0.579454	0.273173	0.240936	0.564148	0.608344	0.464821	0.697536	0.567741	0.499731	0.061708	0.143365	0.0376647	0.21785	0.107314	0.0537989	0.112246	0.0523299	0.0734125	0.0518403	0.143747	0.456156	0.149772	0.0371179	0.405972	0.0578514	0.320167
54	cg24304210	11	77118761	5'UTR;5'UTR	N_Shelf	AGCGAAAATGCCTAGCCTAGCTGCATCTGGTCTCTGGACTCTGCAACCCG	R	II		TRUE	PAK1;PAK1	0.657204	0.76431	0.690891	0.711175	0.668977	0.675503	0.369825	0.424025	0.45333	0.504552	0.687075	0.490138	0.542767	0.191765	0.141261	0.436001	0.465799	0.366487	0.481048	0.382596	0.656164	0.0889749	0.229613	0.0655785	0.317343	0.133069	0.095352	0.116528	0.0860026	0.160335	0.290592	0.166091	0.248616	0.222717	0.071049	0.0607306	0.0744824	0.0724979
55	cg07080231	15	101300217			TCAGCACTCTCTGATAAAAGCATGCCAGCACACTGCACCAGTCTGTATCG	R	II		TRUE		0.790354	0.749526	0.679342	0.658743	0.662391	0.663606	0.516935	0.512385	0.547639	0.498399	0.616124	0.546207	0.42217	0.716641	0.783702	0.632969	0.673439	0.676471	0.710717	0.759571	0.409536	0.144413	0.118855	0.0971844	0.12571	0.201852	0.138353	0.0779783	0.111334	0.14213	0.115681	0.173989	0.251076	0.223151	0.129353	0.150738	0.131874	0.175007
56	cg00073090	19	1265879		Island	CATATGTGTCCATGCCTGGTGCTGTGACTCATGTCCCTGGGGTGGGCACG	F	II		NA		0.218252	0.0446217	0.666865	0.623767	0.590278	0.592912	0.275632	0.3229	0.315068	0.346206	0.600516	0.377968	0.453172	0.425087	0.497494	0.396923	0.373215	0.363939	0.335374	0.263842	0.197225	0.182561	0.0911815	0.160611	0.100169	0.131843	0.209085	0.179711	0.0942042	0.181933	0.146792	0.205826	0.210018	0.298856	0.0644973	0.0363653	0.131627	0.101796
57	cg03466587	3	187704482			CGGGGTAGGGGCTAAAAAGGAAGTGAGTTAACACTATATCTGATGAAGGA	F	II		TRUE		0.905654	0.902101	0.855692	0.851783	0.823671	0.818683	0.497882	0.575874	0.583446	0.59971	0.822678	0.646771	0.771659	0.87566	0.876851	0.843387	0.823955	0.856083	0.875614	0.956808	0.0159489	0.251476	0.0566338	0.0724787	0.0880648	0.0931784	0.122037	0.0682993	0.0673431	0.172368	0.0562346	0.162812	0.270553	0.197664	0.112628	0.513915	0.14719	0.077296
58	cg03272310	17	39704454		N_Shore	CGCCCTGCACCGCAGACTAAGGCAGCTCACTGCACCTCAACGAGGAAGAG	F	II		TRUE		0.832418	0.910735	0.729043	0.762829	0.765055	0.745181	0.40459	0.393666	0.457291	0.44204	0.652463	0.447159	0.641927	0.762225	0.769551	0.73514	0.747995	0.671065	0.817272	0.806361	0.71064	0.161553	0.00468313	0.0476657	0.11227	0.0938066	0.0735573	0.204081	0.083536	0.116805	0.142424	0.183831	0.434934	0.156485	0.0323243	0.37982	0.122603	0.183841
59	cg07616374	2	45159663		N_Shore	TCAGACTCAAGCTGAGTCACCTGACTATGCCTGGAACGTACAGGCAATCG	F	II	RDMR	NA		0.3738	0.387396	0.448362	0.49282	0.513818	0.483852	0.440497	0.476429	0.50511	0.497709	0.468505	0.482452	0.133462	0.433881	0.572994	0.323021	0.169672	0.326786	0.125344	0.282177	0.0648592	0.110808	0.0660513	0.063276	0.101297	0.0804045	0.0860642	0.121086	0.0556787	0.0911264	0.0630154	0.12153	0.19161	0.410684	0.430715	0.0530045	0.0676234	0.51582
60	cg02898159	19	5346237			GGTGGGTTCTGGGTCTCTTTCCTGTCTGCTGATCGTGGTGAGCTGGCACG	R	II	CDMR	TRUE		0.63062	0.644502	0.767373	0.803745	0.729201	0.73759	0.762044	0.827438	0.77142	0.759977	0.754851	0.742945	0.672601	0.869356	0.851489	0.805684	0.767172	0.783005	0.814879	0.942247	0.175204	0.261637	0.0585006	0.0999497	0.108469	0.0600312	0.134255	0.0726282	0.0881585	0.217949	0.101417	0.119728	0.185827	0.304321	0.0668512	0.557852	0.147309	0.097876
61	cg24531955	8	23154691	3'UTR		CGTGTCTGTGTTTCCTTTGACCCACAGCACCTGGGCCCTGAGCAGCAGGC	R	II		TRUE	LOXL2	0.863514	0.904933	0.838876	0.833844	0.853888	0.830267	0.322377	0.369404	0.418737	0.415399	0.805018	0.506951	0.652123	0.563309	0.622215	0.792134	0.800462	0.762041	0.844884	0.873165	0.247971	0.121142	0.0405128	0.167605	0.188344	0.0974927	0.18952	0.0636199	0.0817892	0.238665	0.134391	0.142627	0.232358	0.321348	0.089663	0.358226	0.156735	0.0900175
62	cg24951263	5	43772975			CGGGTATTACATCAGTCAGGAAATTGGCTGTTGAACAAGTTTTTTTATCT	F	II		TRUE		0.560759	0.693868	0.657202	0.669329	0.607131	0.622151	0.875787	0.883185	0.893271	0.859041	0.644174	0.792577	0.586573	0.193776	0.234829	0.438345	0.561593	0.269739	0.619685	0.198646	0.0238227	0.128201	0.0402684	0.0558651	0.319715	0.133008	0.058091	0.0815033	0.0704306	0.118287	0.059281	0.102294	0.313988	0.330522	0.0227991	0.53519	0.0280581	0.360423
63	cg08467103	2	65593933	TSS200;Body		CGGACTAACCCTCGGATGACTCATCCGGTACAATGCAGTATATTTGTCAA	R	II		TRUE	SPRED2;SPRED2	0.97604	0.940377	0.893778	0.853306	0.878029	0.894472	0.293249	0.283621	0.309388	0.319108	0.851048	0.583722	0.778215	0.629241	0.708835	0.884462	0.899291	0.894972	0.941556	0.976941	0.786809	0.156282	0.0336233	0.192357	0.137014	0.0446385	0.0852092	0.14076	0.0715655	0.367346	0.162942	0.122919	0.16153	0.334079	0.0333957	0.553446	0.138151	0.0460469
64	cg27149179	11	86451848			AATTTTAAAAATGTCCTTTTCTCTTGAAATTTCATCACCATGACTCATCG	F	II		TRUE		0.874604	0.883056	0.877494	0.850186	0.836639	0.86595	0.232637	0.232143	0.274092	0.286959	0.841301	0.486747	0.652486	0.212552	0.201974	0.851896	0.812282	0.82296	0.854923	0.936655	0.62438	0.131858	0.128827	0.108839	0.190425	0.147173	0.176389	0.105101	0.178866	0.221705	0.114316	0.139646	0.276329	0.299189	0.0970818	0.187005	0.123792	0.184952
65	cg23378546	17	76352717		N_Shelf	CGTCAGCACGCCTGCCTCGTGTGTCACTGACAAGCTAAGGCAGCCACCTA	R	II		NA		0.790565	0.851365	0.810768	0.789858	0.808609	0.80415	0.408556	0.467844	0.444845	0.478394	0.767094	0.581722	0.660855	0.774239	0.7201	0.735123	0.731449	0.713328	0.742527	0.861737	0.164728	0.635685	0.0243298	0.213162	0.0670849	0.0320717	0.056007	0.114543	0.0235957	0.060756	0.0119321	0.0607308	0.0418224	0.596789	0.0355595	0.467407	0.0477055	0.345585
66	cg12846656	5	72683866			CGAGGTATTGTTTAGAGAACACATGTAAGTTGTTAGAAACCACAACATCC	R	II		TRUE		0.801706	0.835907	0.638244	0.633573	0.5965	0.609582	0.883199	0.848779	0.897375	0.879283	0.634387	0.784888	0.546877	0.657087	0.579251	0.616014	0.656806	0.612496	0.673906	0.796619	0.0190312	0.0697445	0.0362387	0.048638	0.0451408	0.396508	0.252234	0.0608041	0.0529374	0.10825	0.0785405	0.116132	0.403318	0.53813	0.0338482	0.388422	0.0449025	0.16733
67	cg08994060	10	6214026	Body		TCCCCAGGGTGTTCCGGGAGAATGCGTCAGAGTATCTGTCCCGGACACCG	F	I		NA	PFKFB3	0.892258	0.884344	0.374146	0.450465	0.312956	0.410349	0.463427	0.56281	0.431572	0.571242	0.366001	0.428315	0.371088	0.331991	0.330985	0.639366	0.774633	0.557264	0.81896	0.625047	0.332789	0.119221	0.0669572	0.0654487	0.271637	0.0860915	0.128458	0.126674	0.135242	0.185458	0.0723813	0.191722	0.352282	0.131357	0.232267	0.379262	0.171353	0.14038
68	cg23169762	6	3749854	Body	N_Shore	GTCATTGTTACCGTCCCATCAGCTGCTTCTGGCTGGGGTTGGGCCAGACG	F	II		NA	C6orf145	0.404859	0.377372	0.532346	0.506427	0.482455	0.520798	0.720378	0.743264	0.732886	0.70113	0.560412	0.67296	0.308016	0.588574	0.625876	0.364233	0.330811	0.358308	0.327773	0.348015	0.644033	0.0512996	0.104437	0.0940448	0.136408	0.297545	0.160782	0.13367	0.163831	0.362514	0.120433	0.276393	0.288201	0.236246	0.0652009	0.196423	0.0710434	0.127257
69	cg12931554	8	37119428			CGCCTCAGCACCCCAGCCGGCTGACAGGCAGGTGCACTGCACGCCCCAGC	R	II		TRUE		0.750442	0.735245	0.540345	0.548717	0.530012	0.512614	0.872995	0.876715	0.861431	0.797388	0.554733	0.678072	0.515144	0.833086	0.862039	0.591381	0.670649	0.507479	0.71253	0.637694	0.0572812	0.144468	0.0229209	0.0509736	0.110885	0.112154	0.0618234	0.0492645	0.0554693	0.0546976	0.374662	0.108991	0.484826	0.381457	0.113299	0.518745	0.100707	0.141418
70	cg24939196	6	169588809			CGGTAAACCTCAGCTTTTAAACCAGAGGCTCAGACAATGGTGTGAGTCGC	F	II		TRUE		0.828444	0.802685	0.501325	0.493377	0.477298	0.492968	0.817977	0.839872	0.860587	0.837817	0.52045	0.672069	0.435319	0.840248	0.867108	0.813477	0.799814	0.817632	0.84178	0.936846	0.270298	0.137118	0.0785004	0.0697574	0.115217	0.0989059	0.151731	0.109605	0.0793562	0.12247	0.0496937	0.16373	0.459537	0.338697	0.0694851	0.554996	0.0914426	0.201679
71	cg02974085	1	222990921		S_Shelf	AGAGGCAGTGCAGCAGCTGGACCTTAAGTTAACAGATCAGCAGTCTTTCG	F	II		NA		0.879341	0.910558	0.776721	0.748178	0.786352	0.743435	0.903475	0.934617	0.917269	0.910106	0.783639	0.845995	0.817072	0.873813	0.885571	0.855274	0.863446	0.833213	0.888596	0.959729	0.815145	0.140326	0.00116481	0.152461	0.14734	0.0430238	0.0500039	0.0833255	0.0838381	0.0989759	0.0745715	0.138844	0.455042	0.450715	0.0313958	0.640602	0.161093	0.152705
72	cg23981172	14	48146158		S_Shore	CGCACATTTATACATGTGTTACAAAAGTAATTGCCATGGGAAATCTGGAG	F	II	RDMR	NA		0.546214	0.684243	0.445489	0.514208	0.470291	0.513977	0.188966	0.136791	0.137696	0.177229	0.47874	0.27179	0.264459	0.811582	0.837214	0.642462	0.576361	0.681068	0.54998	0.810894	0.401017	0.120312	0.200922	0.076898	0.206019	0.144531	0.127726	0.106846	0.0958128	0.195051	0.129844	0.257462	0.434824	0.207501	0.0663844	0.289884	0.111609	0.167554
73	cg18302786	19	17488281	TSS200	S_Shore	ACGGGGGCTGCGGGTTATCACAACACTCCCACTCTGGCTGTGAGAAGGCG	R	II		NA	PLVAP	0.658528	0.65343	0.517231	0.578586	0.522824	0.554915	0.839062	0.798005	0.847149	0.851265	0.566412	0.655713	0.478085	0.530532	0.531531	0.631481	0.671893	0.54363	0.671671	0.674409	0.0464171	0.205982	0.099361	0.0935241	0.21164	0.0902253	0.100691	0.108811	0.164032	0.193333	0.0692127	0.283343	0.181203	0.328012	0.35919	0.284305	0.0650495	0.109123
74	cg13309012	21	26946167	Body;TSS200		CTATTTTCCTTTCAGATTTACTATATGCTGTCACTCCAGCTTTATAACCG	R	II		NA	MIR155HG;MIR155	0.822519	0.846032	0.81676	0.865193	0.780251	0.809685	0.505404	0.596487	0.616536	0.607141	0.857743	0.702677	0.755143	0.895343	0.881878	0.843037	0.826982	0.853714	0.837771	0.971433	0.0111746	0.122826	0.0536555	0.130766	0.16242	0.101559	0.105013	0.257578	0.0886388	0.215504	0.270179	0.103092	0.171297	0.340908	0.0614118	0.605305	0.0337552	0.126306
75	cg13298466	12	6658164	Body;1stExon;Body;5'UTR	S_Shore	CGGACAGTCACCAAGGGCCAGACACACAGCGGGGGTCAGGGCTGCAAACC	F	II		TRUE	IFFO1;IFFO1;IFFO1;IFFO1	0.735239	0.727884	0.653213	0.600847	0.580627	0.659408	0.346799	0.351264	0.431109	0.411748	0.614993	0.450723	0.57008	0.1677	0.137715	0.377277	0.385257	0.372027	0.433196	0.359124	0.718116	0.0787198	0.16566	0.0838791	0.127077	0.176432	0.115618	0.241455	0.136883	0.215212	0.18869	0.137599	0.465745	0.192871	0.0400059	0.371063	0.109504	0.134011
76	cg03301058	6	90007856	Body		CGCCCACGGAAGGTCAAGAAGAGGCCACCATATTTCTGGTAGCTCTTGGG	R	II	DMR	TRUE	GABRR2	0.959353	0.964835	0.909308	0.904526	0.915721	0.908726	0.369531	0.345859	0.513043	0.335384	0.888979	0.589802	0.804357	0.793782	0.838229	0.802608	0.766007	0.775641	0.740975	0.90017	0.271796	0.411798	0.0213494	0.174557	0.20129	0.0605238	0.137145	0.145052	0.063586	0.168537	0.0775601	0.0760904	0.206391	0.372283	0.125181	0.529376	0.155437	0.076893
77	cg07664000	17	28659293	5'UTR		CTATTATGCATTTAAAGTGAAGTCCCAGATGAATCATCCCAGCTATAACG	R	II		NA	TMIGD1	0.822424	0.857329	0.767666	0.675328	0.729004	0.754733	0.822338	0.704668	0.696006	0.730655	0.75162	0.799868	0.729176	0.805513	0.783862	0.766254	0.758427	0.746563	0.810214	0.938464	0.123676	0.237037	0.268322	0.11432	0.225713	0.0846787	0.231884	0.106168	0.0717637	0.0798199	0.0963008	0.144275	0.177517	0.179024	0.105777	0.661925	0.188098	0.0606905
78	cg08972954	5	156680241	3'UTR		CGGCAGGAAGCTGTGGCTGACAGCATCACAGCAACAGAGCACACTCACTC	R	II		TRUE	ITK	0.906051	0.918707	0.621991	0.549722	0.557821	0.576713	0.425724	0.499558	0.403394	0.431684	0.488788	0.440895	0.541442	0.841211	0.84474	0.751821	0.769416	0.746706	0.810686	0.916508	0.0121689	0.219407	0.0591498	0.21838	0.136148	0.137536	0.066796	0.0778677	0.0721384	0.0814903	0.0403204	0.134964	0.221833	0.53976	0.22428	0.517663	0.111971	0.192269
79	cg21912556	8	18605482	Body;Body		CGGAAGTCTTCGTATGTACTAGAAGCTTTAAGGGCAAAATATGAGTCACC	F	II		TRUE	PSD3;PSD3	0.603271	0.594522	0.809397	0.809223	0.764837	0.76522	0.455974	0.499099	0.486035	0.480545	0.819322	0.579196	0.652453	0.589788	0.55846	0.707126	0.606377	0.642967	0.588279	0.816375	0.0278362	0.209084	0.0447924	0.277622	0.179481	0.184675	0.193347	0.19621	0.11735	0.105295	0.130779	0.083964	0.124907	0.395602	0.0610151	0.489907	0.0978265	0.173395
80	cg14872762	11	133399769	Body		CGGATCCAGCCAGGTTTCCCACAGGAACCCCTCAAGATGCGAAGCGTTCT	F	II		TRUE	OPCML	0.474566	0.657368	0.587855	0.51664	0.592769	0.636214	0.285556	0.337321	0.322057	0.297079	0.542573	0.393588	0.541358	0.888953	0.868472	0.78561	0.714523	0.831557	0.699988	0.864811	0.0577267	0.1671	0.0677525	0.0549662	0.23514	0.276268	0.087916	0.156926	0.0584154	0.179029	0.0958708	0.198043	0.132772	0.453689	0.127553	0.128121	0.0525361	0.596289
81	cg06166767	8	41167848	TSS1500	S_Shore	CGGCCCCACCTGGAGAGGTGCTGCTCACAGCAAACAGCTCCAACTGCGCC	R	II		NA	SFRP1	0.629787	0.694418	0.776604	0.762691	0.754833	0.776391	0.838671	0.813022	0.784467	0.789085	0.784193	0.820155	0.691303	0.528194	0.633832	0.375323	0.305995	0.386781	0.266415	0.335055	0.183412	0.069084	0.0337493	0.470733	0.440509	0.128902	0.0660909	0.032342	0.0401653	0.0853897	0.0564544	0.0696336	0.286478	0.386665	0.0689229	0.477052	0.332813	0.0539194
82	cg05098566	6	30652282	Body;1stExon	N_Shelf	CGGTACCCAACTGCCGAGGAGATCTTGGTTCTGGGGGGCTACCTCCGTCT	R	II	RDMR	NA	KIAA1949;KIAA1949	0.919661	0.93618	0.78794	0.787953	0.761189	0.779401	0.930731	0.911135	0.909063	0.927082	0.807429	0.8958	0.737329	0.894014	0.89301	0.75303	0.727839	0.720122	0.747058	0.847618	0.048039	0.0704369	0.073807	0.060634	0.0496996	0.0877303	0.0896807	0.034267	0.0232316	0.0410784	0.0213272	0.301329	0.0696522	0.238917	0.581526	0.598662	0.0978145	0.668129
83	cg11683364	1	202205348	Body;Body;Body		CGCCCCACTGGGGGACTGTGGGAATGGGACCTCCCTAGGTGAGGCCACCA	F	II		TRUE	LGR6;LGR6;LGR6	0.355907	0.28437	0.668804	0.679453	0.640754	0.665348	0.531781	0.548438	0.554441	0.55901	0.659362	0.547574	0.533443	0.665273	0.690677	0.549141	0.536405	0.562878	0.555057	0.644759	0.361424	0.137613	0.115793	0.121517	0.128677	0.191991	0.184416	0.104925	0.194612	0.0976587	0.16102	0.390772	0.342682	0.218804	0.310551	0.161471	0.128903	0.164877
84	cg06196379	6	41254885	TSS1500		CGGGGCTGAGCAGGGCAGGATGAAGCAACATGTTCTCACAAAAACCCTGA	R	II		NA	TREM1	0.702232	0.682181	0.618836	0.607934	0.59809	0.621087	0.885751	0.869316	0.878036	0.883297	0.634373	0.781211	0.586617	0.464964	0.426913	0.536458	0.450876	0.406129	0.467546	0.432247	0.446351	0.154409	0.121	0.13625	0.182215	0.125306	0.102151	0.125705	0.122293	0.189082	0.0651394	0.151466	0.361736	0.272833	0.258611	0.539139	0.132268	0.152026
85	cg11706729	6	32813154	TSS1500;TSS1500;3'UTR	S_Shore	GCAGACTTCCTGGAGTACAAACACAGGATTTGTAATTCCTTACTGTAACG	F	II		NA	PSMB8;PSMB8;TAP1	0.867477	0.90041	0.596586	0.600712	0.58111	0.519797	0.313726	0.37299	0.422242	0.418627	0.609993	0.474835	0.339801	0.835488	0.829735	0.749086	0.782981	0.723324	0.831536	0.807818	0.00658402	0.183834	0.0488242	0.208945	0.119228	0.116766	0.210326	0.215444	0.0923997	0.355253	0.0298661	0.339852	0.111502	0.446552	0.245339	0.0890604	0.0657385	0.342511
86	cg11229273	3	57015101	Body		GCTGGCCCCTGCAGACGTCTGACTAACAGAAAGTCACATCAGCAGAGTCG	R	II		TRUE	ARHGEF3	0.920545	0.933039	0.868865	0.863566	0.848847	0.86668	0.611145	0.570969	0.658004	0.658687	0.842222	0.65808	0.79869	0.822308	0.81579	0.864938	0.864109	0.867483	0.893891	0.972003	0.398808	0.196564	0.116821	0.212267	0.127812	0.0802637	0.171291	0.0719122	0.0886577	0.163449	0.10071	0.153979	0.363726	0.542623	0.0892752	0.51365	0.144393	0.0914437
87	cg27644715	11	131779583	TSS1500;TSS1500;TSS1500;Body	N_Shore	CGCAGGCCATTCCCTCAGAGCCGAAGTTAAGGGAGAAATAATAATACAGG	F	II	CDMR	NA	NTM;NTM;NTM;NTM	0.631405	0.694371	0.65386	0.633379	0.693699	0.633995	0.36494	0.44773	0.487504	0.502831	0.674315	0.51981	0.603714	0.119777	0.102788	0.710531	0.613509	0.702481	0.582863	0.786955	0.10302	0.19143	0.148285	0.114969	0.204806	0.24383	0.101983	0.301138	0.0971425	0.160218	0.0854956	0.177935	0.204606	0.120573	0.46125	0.202702	0.101229	0.34512
88	cg20769856	13	31422123			AATCATGAATTCCCACAGAGATGCCGGGAACTTGTGGCTAAGGGCAGACG	F	II		TRUE		0.844834	0.832231	0.770425	0.814545	0.804419	0.833663	0.489766	0.562955	0.528826	0.575228	0.76511	0.610136	0.695543	0.529768	0.587775	0.748694	0.650408	0.622244	0.691933	0.752994	0.676626	0.110589	0.188769	0.147604	0.223438	0.124113	0.171181	0.150928	0.136868	0.308213	0.127535	0.220836	0.431411	0.193978	0.058704	0.4792	0.101708	0.161736
89	cg18615133	12	116997095	TSS200		CGCCTCGCCTGTCTTTTGCAGGCACCGGCATGCACAGAAGATGGCTCTCC	F	II		TRUE	MAP1LC3B2	0.77528	0.806125	0.569166	0.585106	0.552132	0.586551	0.310276	0.304251	0.335602	0.350809	0.581615	0.474857	0.59735	0.846761	0.84759	0.782802	0.733819	0.760458	0.76042	0.866109	0.0358304	0.165752	0.10838	0.319242	0.200644	0.157725	0.079061	0.193708	0.111422	0.140583	0.111448	0.127187	0.444587	0.276067	0.138776	0.311587	0.131072	0.323194
90	cg12080687	2	47063626	Body		GTGGCTCACCAGGCAGGAAGCCCGTGGCTTGGCTGAGGCCCCAGGAAGCG	R	II		TRUE	LOC100134259	0.846064	0.846144	0.588968	0.490813	0.575147	0.545013	0.821417	0.824909	0.824829	0.813738	0.605019	0.697772	0.61295	0.747508	0.785706	0.765267	0.729434	0.731302	0.825655	0.829336	0.247305	0.199762	0.0528103	0.167117	0.122479	0.154203	0.120905	0.0836076	0.086939	0.140497	0.0860359	0.15737	0.38501	0.323604	0.355972	0.518595	0.081671	0.333385
91	cg27139419	15	99212404	Body		GTGAGCAGTTTAGAGACAGATGAGACAGGCTTATGGTTTCCACTGGCTCG	R	II	DMR	TRUE	IGF1R	0.842948	0.857396	0.892378	0.873179	0.823955	0.870574	0.511869	0.604628	0.570386	0.561392	0.872018	0.752553	0.770887	0.825174	0.830679	0.804633	0.763299	0.790569	0.803792	0.814683	0.496819	0.271329	0.0607879	0.0869756	0.146482	0.195763	0.119934	0.137841	0.059853	0.187289	0.133866	0.19666	0.300157	0.418215	0.0805439	0.59492	0.0932376	0.347573
92	cg06212263	21	34392851		S_Shore	CGCTGTGTGGAAACTCCGGTAAAACTCTTTGGGCAACAGTCTTATCACCA	F	II	CDMR	NA		0.296257	0.393555	0.596425	0.599389	0.550345	0.594118	0.51288	0.488646	0.518794	0.514973	0.625074	0.567111	0.557116	0.603752	0.547665	0.394846	0.305748	0.358831	0.24732	0.298824	0.0925482	0.289738	0.077248	0.136023	0.250648	0.232288	0.105485	0.120886	0.152171	0.0971599	0.153944	0.174924	0.168296	0.425031	0.229063	0.210275	0.0904506	0.52266
93	cg12036303	6	30652907	Body;1stExon	N_Shore	CGGACAGCTCTGCAGTCTCTTTTGGAGCTACCCCTGGAACTGGCCACTCT	F	II	RDMR	NA	KIAA1949;KIAA1949	0.911413	0.917264	0.729973	0.721269	0.74822	0.741237	0.924589	0.899132	0.86554	0.889863	0.777011	0.844867	0.734507	0.810796	0.840002	0.768313	0.753161	0.765515	0.771803	0.895538	0.182165	0.179863	0.0199309	0.0761073	0.166295	0.0869198	0.0985502	0.0765002	0.0270808	0.097322	0.0608369	0.360586	0.117673	0.163839	0.524119	0.54073	0.204929	0.636908
94	cg08906309	17	8263420	Body		CGCCAAAGTTCCAGGTGTGGAAAAGTTATTCTGAGCAAGGAGCTAGTCAA	F	II		TRUE	LOC100128288	0.888842	0.843036	0.531501	0.531873	0.476118	0.518757	0.452291	0.496971	0.509079	0.567321	0.475279	0.495075	0.132882	0.848218	0.902046	0.806963	0.825841	0.793151	0.805508	0.899355	0.400989	0.174497	0.121269	0.0997845	0.19773	0.162748	0.177894	0.179577	0.131009	0.400346	0.213511	0.318334	0.54876	0.210646	0.138722	0.136655	0.126003	0.109204
95	cg21314318	15	100651510	Body		CAGCAAACCCAGGGTGAGGCCACATGTTTCAGGTCTGATGGGAGCTGTCG	R	II	DMR	TRUE	ADAMTS17	0.928282	0.926191	0.715755	0.663608	0.673906	0.673847	0.707026	0.674431	0.705149	0.709721	0.774468	0.736598	0.634129	0.828219	0.873692	0.848953	0.860082	0.818148	0.863636	0.95801	0.291598	0.251342	0.165002	0.280584	0.21998	0.167684	0.201772	0.13774	0.131733	0.245221	0.0444705	0.201232	0.34093	0.301571	0.0784168	0.336011	0.159706	0.19816
96	cg20156116	1	156699437	Body;Body	S_Shore	CGTGTGTTCTTGGAACACCTGACATGCTCCAAGAAGAGTTCAACATAGTT	R	II		NA	C1orf66;C1orf66	0.645062	0.650106	0.556598	0.527084	0.545264	0.561416	0.153137	0.132857	0.188366	0.199851	0.493184	0.284324	0.238146	0.146808	0.116161	0.557271	0.572391	0.408114	0.662287	0.475733	0.342215	0.212369	0.0877994	0.208947	0.308387	0.136522	0.163643	0.201445	0.128779	0.299792	0.155757	0.185005	0.273649	0.265961	0.424488	0.0806583	0.10576	0.32468
97	cg06219695	16	434256	Body	S_Shore	CGGTGGGTGACTTGGGGCACAGGAACCTCAGACTAAGGTGACTCACTCAG	R	II	RDMR	NA	LOC100134368	0.46982	0.480844	0.649305	0.59362	0.563917	0.593085	0.889526	0.860942	0.855253	0.839731	0.667297	0.78218	0.659524	0.770716	0.793311	0.727331	0.669774	0.711923	0.664582	0.805779	0.302551	0.168255	0.185921	0.23349	0.210823	0.346207	0.174156	0.151079	0.103885	0.200229	0.14589	0.184026	0.356795	0.206022	0.0821741	0.540336	0.0960139	0.209508
98	cg09410389	8	41168205	TSS1500	S_Shore	GGTCCCCACTAGGGCAGACGCCAAGAGGACGGTATCAGCACAACAGCTCG	R	I	RDMR	NA	SFRP1	0.509129	0.579817	0.789232	0.741275	0.647138	0.709827	0.785974	0.803946	0.76865	0.827833	0.81019	0.80541	0.73374	0.688524	0.772351	0.300573	0.237527	0.323719	0.146091	0.239818	0.119643	0.119007	0.0935492	0.18107	0.31221	0.150242	0.335151	0.0827184	0.144223	0.12275	0.0917441	0.11659	0.309286	0.543506	0.0997545	0.540684	0.263925	0.0921696
99	cg14426428	6	106961936	Body	S_Shore	GATTTCTTGCTCGCTAGCACTTCCCCAGGATTTACAGATGGTAACATTCG	F	II		NA	AIM1	0.439652	0.607602	0.876595	0.865177	0.846951	0.880077	0.905032	0.90644	0.922474	0.896484	0.890945	0.922673	0.896063	0.712248	0.688107	0.69153	0.683729	0.679339	0.681883	0.740114	0.259786	0.534076	0.0238071	0.0742982	0.227138	0.0449843	0.105034	0.0714491	0.0297558	0.223914	0.0413721	0.165657	0.212714	0.51207	0.319248	0.732816	0.0699396	0.22755
100	cg20220678	8	19243209	Body		CGGGGACCAGATACCACCCCCAACAGAGCATATGTCACTGAATAGGTTGC	F	II		TRUE	SH2D4A	0.846712	0.857178	0.68077	0.753149	0.736868	0.71987	0.51342	0.553631	0.503587	0.51	0.697837	0.613673	0.684423	0.640987	0.571662	0.663568	0.634062	0.625332	0.706508	0.527234	0.61694	0.22468	0.0321084	0.11323	0.263385	0.260789	0.133746	0.031505	0.195604	0.117949	0.147586	0.260669	0.574425	0.203867	0.085718	0.59022	0.191754	0.25096
101	cg15074524	2	8685621			CATGCGGCAACCGGGAGGGTTCTGTGGCTTCATTGTCATCTTCATCATCG	F	II		NA		0.62267	0.745975	0.680693	0.687447	0.614911	0.639413	0.355028	0.364103	0.42546	0.391762	0.640432	0.476521	0.598879	0.229233	0.190611	0.635448	0.656904	0.558002	0.688335	0.673938	0.0300692	0.363082	0.110114	0.71694	0.221731	0.116759	0.118826	0.0719136	0.10054	0.146009	0.119407	0.11492	0.309364	0.617159	0.0607791	0.23264	0.107786	0.156273
102	cg18427856	6	30652647	Body;1stExon	N_Shore	CGGGGGCTCAGGGCAGGCCTCTGAGAGCCCTGCAGAACTGCTGCTCTGTG	R	II		NA	KIAA1949;KIAA1949	0.869735	0.884226	0.692759	0.650049	0.676835	0.685393	0.852332	0.844814	0.83872	0.833114	0.750536	0.815577	0.685556	0.824664	0.842751	0.732862	0.68847	0.716294	0.736015	0.826117	0.0330073	0.193843	0.0338556	0.0707422	0.0904629	0.1349	0.196447	0.0609008	0.0519252	0.115398	0.0301478	0.459993	0.0839148	0.371235	0.485894	0.501974	0.25205	0.565746
103	cg04188351	11	33744823	5'UTR;TSS1500;5'UTR;TSS1500;5'UTR;TSS1500;TSS1500;5'UTR		CGGGCCTGTGGGGCTCTGGAGAATAGAATATGGAGTACCCTGGTTTACAG	R	II		TRUE	CD59;CD59;CD59;CD59;CD59;CD59;CD59;CD59	0.869002	0.873685	0.832225	0.78109	0.846071	0.827368	0.609127	0.592263	0.639299	0.616419	0.817378	0.673573	0.614609	0.202359	0.186047	0.510328	0.612723	0.548196	0.624509	0.665122	0.415711	0.377526	0.15478	0.182612	0.374189	0.180222	0.149317	0.136865	0.116452	0.155643	0.107547	0.166461	0.239244	0.34619	0.176289	0.316557	0.333899	0.197353
104	cg23304023	10	123949949	Body;Body;Body;Body		ACAGGACCCTGCCGAGCTCCTCGACTGTGTACTAGTTCGGCTTAAAAACG	F	I		TRUE	TACC2;TACC2;TACC2;TACC2	0.358936	0.370735	0.640078	0.617611	0.57115	0.661187	0.547805	0.685884	0.612788	0.628597	0.731001	0.696157	0.701479	0.475448	0.247994	0.354934	0.329943	0.281653	0.246965	0.41211	0.760825	0.100294	0.223851	0.116966	0.255918	0.205417	0.120332	0.175175	0.161591	0.271151	0.15704	0.252641	0.381655	0.159958	0.10338	0.589971	0.15643	0.279467
105	cg11384744	7	16794623	Body	S_Shore	CGAGTCAGGAGTGGAACCTAGGCTGTGGAATCCAGATCTTTCCACAGGCT	F	II	RDMR	TRUE	TSPAN13	0.318571	0.534734	0.768472	0.789739	0.752774	0.769432	0.131835	0.131964	0.115531	0.136857	0.725447	0.371626	0.614237	0.16664	0.135068	0.546786	0.470221	0.569073	0.430115	0.683566	0.397022	0.215326	0.0611391	0.109515	0.199339	0.235335	0.0668897	0.117684	0.0531235	0.21031	0.282658	0.168241	0.481125	0.495808	0.0983368	0.514252	0.112692	0.29976
106	cg06981309	3	146260954	5'UTR	N_Shore	CGAGTGAGGTTACAGAGCAAAAGAGGGAGACATTCTTAGAGATGAAGATG	F	II		NA	PLSCR1	0.849804	0.866188	0.80691	0.793725	0.775614	0.773689	0.90622	0.884061	0.911192	0.890194	0.816553	0.905241	0.668409	0.79746	0.835137	0.820697	0.80427	0.822686	0.82103	0.895952	0.612334	0.307183	0.0925946	0.119588	0.0878578	0.150034	0.114881	0.17552	0.059668	0.244077	0.0969577	0.130192	0.407289	0.622132	0.0780267	0.522786	0.0743064	0.462694
107	cg25856090	7	143028708	Body		GCAGTGACTCACTGCTTAGCAAGAAACTGGCTGAGGGCCTTGTGCTTTCG	F	II		TRUE	CLCN1	0.937596	0.909147	0.882729	0.884571	0.908707	0.878095	0.616528	0.69461	0.689723	0.719946	0.874977	0.785701	0.862433	0.865255	0.881341	0.868803	0.863412	0.850267	0.910918	0.957783	0.61672	0.24805	0.117377	0.213838	0.24826	0.092107	0.221602	0.126623	0.106006	0.145742	0.158614	0.268502	0.300343	0.479067	0.148319	0.563739	0.223014	0.113757
108	cg14297444	9	130978697	Body;Body	N_Shelf	CAGCTGCTTCCTCTGTAAAATGATAATCTCTATATCAGAGCACAGATTCG	R	II		TRUE	DNM1;DNM1	0.821339	0.793353	0.827415	0.814766	0.800838	0.822181	0.23214	0.312766	0.303151	0.305565	0.773006	0.430808	0.639097	0.566945	0.601891	0.729459	0.740235	0.750738	0.772299	0.791042	0.800487	0.121003	0.214018	0.156873	0.246225	0.208352	0.168477	0.0791662	0.141782	0.260883	0.228263	0.253916	0.476637	0.298115	0.10711	0.450422	0.132872	0.246324
109	cg11470941	4	174042502			AATCAGCTGGGATATCTGCTATTCTTGCAAATTGGTCTATATTAAATACG	R	II		TRUE		0.869499	0.907919	0.642856	0.675675	0.695258	0.619171	0.303267	0.325526	0.273095	0.22577	0.613197	0.453598	0.541942	0.782744	0.803973	0.79734	0.822792	0.770725	0.804596	0.898497	0.137471	0.265294	0.262846	0.392082	0.266889	0.177156	0.149378	0.0676847	0.0134227	0.323627	0.104357	0.0985683	0.239034	0.429925	0.313785	0.187031	0.110666	0.418023
110	cg01426968	16	15596369	Body;Body		GCACCAAGTGCCTCGCCTTCTTGCTATAACGTGAATGTAATGGGAAGCCG	F	II		TRUE	C16orf45;C16orf45	0.782326	0.793134	0.791911	0.74291	0.708559	0.752084	0.543224	0.604353	0.576588	0.561923	0.723383	0.568705	0.616479	0.803267	0.843579	0.806774	0.790368	0.805722	0.837225	0.892069	0.786304	0.163725	0.258203	0.13527	0.205583	0.253126	0.167497	0.137787	0.202359	0.322345	0.144864	0.278285	0.469225	0.2731	0.114264	0.346538	0.130716	0.232131
111	cg16683060	13	99974673	Body;Body;Body		GGCTCTTTCTATTTTAATCATGCCAGAATCAGATCAGTCCTGAGACCTCG	F	II		TRUE	UBAC2;UBAC2;UBAC2	0.912823	0.939487	0.83723	0.790972	0.88914	0.817001	0.40889	0.457221	0.485468	0.401308	0.843216	0.64918	0.819664	0.410502	0.585419	0.846778	0.887442	0.840193	0.891931	0.944752	0.161239	0.251455	0.130402	0.307059	0.242655	0.135304	0.138818	0.113351	0.14265	0.139529	0.177692	0.144668	0.44822	0.482289	0.0627695	0.655676	0.128202	0.138916
112	cg10191240	8	134230101	Body;Body		GGGGTTCCCCTGTGCAGCTGGTAGGGAAAGCCACTGTGCTGGGGACTCCG	R	II		TRUE	WISP1;WISP1	0.888414	0.919812	0.808381	0.818605	0.806934	0.791932	0.397322	0.481323	0.494141	0.448497	0.765819	0.577705	0.666716	0.868874	0.861211	0.7608	0.781956	0.781878	0.81627	0.849584	0.239526	0.17295	0.099317	0.416169	0.410203	0.0929388	0.162587	0.164841	0.0650008	0.247454	0.0456994	0.264809	0.119249	0.444001	0.0903207	0.301889	0.475671	0.295933
113	cg21638533	12	6658625	Body;TSS1500;Body	S_Shore	TCTTCTCTCTTGCTTCCTCCACAGAAGAAGCTGGTTAGTTTGATCTCACG	F	II		TRUE	IFFO1;IFFO1;IFFO1	0.944825	0.947182	0.796948	0.74091	0.755076	0.768484	0.323436	0.412864	0.382709	0.40283	0.755101	0.498712	0.665316	0.660808	0.76543	0.872607	0.835615	0.857641	0.89204	0.937433	0.542694	0.302649	0.0695123	0.303935	0.277461	0.171486	0.18041	0.124428	0.117314	0.218576	0.0892766	0.208385	0.413523	0.462868	0.101933	0.42996	0.150787	0.261774
114	cg07488141	7	47560215	5'UTR		CTGCCTCTAAATTCTGCTCCTCTGTTGCAATACAAAGCCTTTCTCAGCCG	F	II		TRUE	TNS3	0.88489	0.901537	0.706144	0.687689	0.705988	0.693572	0.808707	0.876696	0.849917	0.821137	0.739042	0.827464	0.734808	0.857414	0.864579	0.765629	0.781633	0.806565	0.815132	0.910571	0.643522	0.306499	0.118419	0.462456	0.104266	0.192697	0.0959564	0.185862	0.130277	0.251457	0.0726913	0.17538	0.302611	0.22035	0.158875	0.626488	0.0988388	0.394886
115	cg12196045	12	116997185	5'UTR;1stExon		TGGCACAGGATCTGGCCCTGCACTCCCGAGAGGTGGCTGCGAGCCTTGCG	F	I		TRUE	MAP1LC3B2;MAP1LC3B2	0.796174	0.83207	0.624671	0.574712	0.480849	0.606665	0.357051	0.427383	0.397465	0.483724	0.621004	0.476695	0.615978	0.873238	0.867248	0.705263	0.66211	0.683429	0.679231	0.792599	0.048013	0.198646	0.107408	0.215262	0.231539	0.233866	0.0705518	0.236454	0.137045	0.150941	0.167851	0.174815	0.458493	0.332161	0.152579	0.517164	0.166908	0.372123
116	cg23209976	5	138872772			CGGCTGTATGCCTTTGGGGTTATGATAGCTTGTGGGCTTTTCTAGTGAAA	F	II		TRUE		0.770483	0.792002	0.653711	0.604235	0.635936	0.623013	0.900457	0.865287	0.879186	0.878317	0.641686	0.779337	0.590409	0.565417	0.599305	0.522245	0.576211	0.445174	0.568087	0.452617	0.184301	0.229166	0.0704537	0.201153	0.17448	0.199841	0.204181	0.156987	0.0905943	0.158831	0.099262	0.216393	0.193697	0.462991	0.399614	0.507623	0.181678	0.410983
117	cg05067125	5	76146148	5'UTR		TTGGGGCTTCCACTCTAAAATGTGGCCTTACCTTGGCCACAAAGGGGTCG	R	II		NA	S100Z	0.747637	0.742215	0.706911	0.708119	0.715217	0.674579	0.857866	0.789209	0.873827	0.831172	0.670908	0.794667	0.67196	0.590516	0.590144	0.705844	0.714986	0.668751	0.716938	0.716004	0.0262794	0.127757	0.184403	0.0458495	0.121572	0.295907	0.17777	0.251466	0.0650218	0.289791	0.383458	0.203536	0.414686	0.345601	0.257522	0.607775	0.0745176	0.208317
118	cg03097134	6	37598264			AGCCCATTATCCTGAGCGGCTGAGTCAGTGAATGCTGGCAGCTGCTACCG	R	II		TRUE		0.870537	0.885373	0.851605	0.826768	0.840039	0.830642	0.81575	0.78354	0.792817	0.774482	0.83777	0.83123	0.825055	0.741895	0.79666	0.830105	0.812539	0.851232	0.847391	0.956371	0.850787	0.206277	0.166793	0.120454	0.278625	0.160372	0.272322	0.225393	0.115806	0.278068	0.117159	0.223364	0.53662	0.267244	0.139894	0.571354	0.248274	0.164822
119	cg08530036	1	19496406	Body		CGTCTTAAAGAGAAAAGAGATCAAGAGAAAAGTGATACCTATTTATAGAA	R	II		TRUE	UBR4	0.904751	0.913222	0.748727	0.819957	0.838079	0.797982	0.19918	0.190171	0.201134	0.235421	0.763317	0.438149	0.68372	0.751133	0.673858	0.885828	0.867477	0.883984	0.907732	0.948028	0.785006	0.18686	0.076237	0.199964	0.314333	0.171698	0.214647	0.179953	0.151895	0.3069	0.152542	0.311925	0.467266	0.301862	0.168295	0.515056	0.141643	0.242717
120	cg13921220	1	18610522	Body		CGTGTGGTTTCCGACTCCTGCAGTGGAGCCTGAAGCCCAGGGTGGGACTT	R	II		TRUE	IGSF21	0.55997	0.560321	0.768947	0.75502	0.772378	0.774308	0.227551	0.291168	0.310371	0.336259	0.692191	0.431286	0.577525	0.231651	0.204191	0.494429	0.508152	0.410897	0.558897	0.420665	0.563967	0.206928	0.16953	0.215592	0.418689	0.214263	0.268772	0.111395	0.158432	0.255279	0.196295	0.2372	0.411575	0.312894	0.16682	0.322718	0.170087	0.30328
121	cg25983901	7	46972700			CGACTGTCATCTGAATCCAGAGTAGAAGAGAGGATTTTTGTTTCTTTGTT	F	II		TRUE		0.799915	0.807574	0.559458	0.582487	0.53954	0.620556	0.877792	0.871791	0.788317	0.836024	0.597492	0.759796	0.614776	0.375772	0.342178	0.334006	0.354604	0.355288	0.387304	0.354664	0.78578	0.200642	0.133903	0.257777	0.227114	0.187478	0.221253	0.153276	0.229881	0.347099	0.117263	0.222779	0.510087	0.201901	0.125974	0.614523	0.256748	0.201988
122	cg08454015	1	240078452			CGCAGTCCAAAAACAGATGGGTGTATATTTGCTTTGTAAGCAAAGGGCAT	F	II		TRUE		0.59918	0.750164	0.878263	0.891789	0.858029	0.871278	0.169495	0.143073	0.150833	0.22527	0.858972	0.510817	0.719162	0.624359	0.613469	0.757752	0.832424	0.72995	0.843967	0.908571	0.770955	0.115156	0.229129	0.143615	0.300363	0.284088	0.14205	0.264725	0.241993	0.364034	0.157409	0.274477	0.415415	0.33097	0.107473	0.485425	0.141695	0.23003
123	cg18670236	3	126630478	Body		CGCCACTTCTTGGCCTGTGGGTACTTCCTGTGACAAATCGAGTTGACCAC	F	II	DMR	TRUE	CHCHD6	0.931466	0.926909	0.817547	0.811083	0.789209	0.800102	0.833786	0.829522	0.821267	0.777691	0.829331	0.838185	0.773109	0.83802	0.866914	0.790073	0.823527	0.633824	0.871585	0.748067	0.00568858	0.394677	0.0881934	0.241556	0.380607	0.0616762	0.374936	0.195752	0.263816	0.36429	0.233226	0.239432	0.242353	0.267482	0.0770606	0.637329	0.14282	0.0389595
124	cg06800962	3	149096029	TSS1500		CGCTGAACACTGAAATCCATCCTGCAGAGCTTGCTGTAGGCAGAGTAAAG	R	II		NA	TM4SF1	0.632139	0.705088	0.795132	0.775077	0.811848	0.814755	0.905116	0.876664	0.809433	0.774949	0.812832	0.860565	0.668149	0.796941	0.794097	0.525819	0.514639	0.424687	0.513596	0.382246	0.446213	0.259457	0.137535	0.246427	0.123051	0.323489	0.125139	0.217334	0.127864	0.376045	0.105935	0.24332	0.525675	0.379221	0.178744	0.545757	0.114442	0.223598
125	cg14082886	11	35164485	Body;Body;Body;Body;Body	S_Shelf	TGATAGAGATACATGAGAGAAATGCCCTGCCCTAATATCTTAACAAGTCG	F	II		NA	CD44;CD44;CD44;CD44;CD44	0.963209	0.938143	0.900427	0.904469	0.921547	0.88692	0.922272	0.910137	0.941976	0.894574	0.913648	0.894895	0.941756	0.881696	0.849081	0.885354	0.879725	0.911099	0.911579	0.977591	0.230814	0.550997	0.0381439	0.237177	0.318137	0.113924	0.235807	0.109851	0.122242	0.244783	0.182601	0.25003	0.263371	0.262858	0.164074	0.771018	0.145281	0.281911
126	cg01801101	7	2738925	5'UTR	N_Shore	CGGAGCAGCAGCAGCTAGGCAACCCCACACTTAGGAACACGCCTGAGAGT	R	II		NA	AMZ1	0.629432	0.693585	0.620439	0.546563	0.622904	0.634254	0.476931	0.55422	0.552151	0.564766	0.582907	0.505831	0.628463	0.833694	0.849497	0.384241	0.438833	0.380447	0.478675	0.36547	0.0495526	0.322687	0.256537	0.218412	0.333491	0.198678	0.151836	0.205773	0.184729	0.150053	0.213508	0.224036	0.37052	0.457803	0.201899	0.376789	0.172416	0.266309
127	cg24446429	18	74798054	Body;Body	N_Shore	AACTGCATCTGCATTCTAGTTCCCTTACCTAAAGGAGCAAACTCAGAACG	R	II		NA	MBP;MBP	0.910562	0.913752	0.714862	0.686557	0.754105	0.660218	0.247639	0.280665	0.228235	0.228663	0.637107	0.377784	0.615973	0.866305	0.800948	0.864453	0.807855	0.80042	0.870034	0.914572	0.870015	0.170835	0.259805	0.128724	0.236504	0.223101	0.165168	0.162489	0.18489	0.34824	0.158414	0.282329	0.663839	0.270916	0.10376	0.549452	0.185775	0.22843
128	cg08998192	6	32805570	Body;Body	N_Shore	CGGCCTGGAGAGCTTCAGCAGCCTCCACATCAAGACTTTGTTGTTCACCT	F	II		NA	TAP2;TAP2	0.684312	0.681934	0.581473	0.565252	0.61786	0.585759	0.628014	0.642759	0.694625	0.692755	0.67046	0.689835	0.546777	0.189329	0.177795	0.595671	0.639421	0.546747	0.735227	0.546786	0.651653	0.176233	0.227829	0.288894	0.251997	0.249483	0.348703	0.145503	0.191566	0.359156	0.133319	0.327128	0.463413	0.224377	0.244184	0.248208	0.156791	0.296501
129	cg24314564	3	188668940		S_Shelf	GGACTCTGAAAGCCTCAGCCCCCTCCTGTGTGGTAGGAATGGCAAATACG	F	II		NA		0.956179	0.954192	0.882747	0.8732	0.891611	0.897851	0.841735	0.87946	0.876295	0.873931	0.88741	0.857699	0.824815	0.665047	0.664533	0.8737	0.860879	0.861966	0.887468	0.956765	0.593714	0.343985	0.0965045	0.65818	0.425492	0.043767	0.267796	0.0880423	0.0676351	0.0981594	0.0463607	0.119069	0.158994	0.69473	0.0186258	0.619677	0.354317	0.237845
130	cg10851739	12	131996019			TGTCAAATGCTACTGACTCATGTACTTCCTGTCTATTCAGAGACAGGACG	F	II	DMR	NA		0.676434	0.659801	0.805233	0.805878	0.797662	0.793291	0.483745	0.449372	0.601724	0.600252	0.827415	0.56448	0.626308	0.832209	0.854941	0.724952	0.671528	0.737485	0.699735	0.917077	0.00594267	0.300721	0.419684	0.373958	0.45493	0.0663621	0.50138	0.357193	0.141636	0.232131	0.240177	0.17698	0.0795069	0.36051	0.145782	0.18872	0.282018	0.0347292
131	cg14967393	5	55265996	Body;Body		CGTTGTGGGGCAAGTATGAATCATGCTGCAGGCAGTCTGTGTTTCTTAAA	R	II		TRUE	IL6ST;IL6ST	0.828796	0.79733	0.506007	0.534081	0.448603	0.517293	0.833006	0.794199	0.813629	0.820232	0.475389	0.695521	0.354869	0.678952	0.716007	0.748617	0.738199	0.733661	0.768175	0.836968	0.798164	0.307876	0.321666	0.184734	0.287753	0.206915	0.229846	0.24506	0.19299	0.305576	0.0868435	0.283883	0.420491	0.295912	0.138006	0.430126	0.168214	0.261499
132	cg27233151	4	82057467	Body		CTGAACCATAAATGCACATTAAAATTGCCTGAGAAGCATTTAAAAAATCG	R	II		TRUE	PRKG2	0.868359	0.833393	0.735839	0.710936	0.736666	0.752361	0.655825	0.689971	0.692028	0.684933	0.647031	0.718251	0.570462	0.383339	0.359275	0.695002	0.707984	0.575324	0.796725	0.639492	0.813254	0.276722	0.232615	0.212585	0.258569	0.18952	0.15042	0.116855	0.163667	0.249075	0.121324	0.215587	0.597547	0.290041	0.0626102	0.576117	0.133029	0.535401
133	cg13523125	11	35072710			AAGCTTGGAAACAAGACGGGAACCTCTTGATCCATGGCACAATGCTGTCG	F	II		TRUE		0.776629	0.87251	0.609787	0.573912	0.626831	0.599582	0.896623	0.851649	0.888686	0.828324	0.590804	0.752573	0.58168	0.814668	0.833359	0.815676	0.827258	0.842468	0.810502	0.941985	0.206326	0.308737	0.0564319	0.116547	0.282927	0.0870133	0.116435	0.169914	0.0857425	0.264742	0.183392	0.283359	0.484452	0.411063	0.175413	0.667463	0.197681	0.52927
134	cg05656374	21	42733825	TSS200		GGATGCAGCTGGAGTTTGGGGACCACTCTGTGAGTCATCTGGAGAGCACG	R	II		NA	MX2	0.868883	0.865645	0.724019	0.759743	0.727516	0.771756	0.660454	0.627531	0.711731	0.626105	0.806927	0.732066	0.621998	0.674294	0.646551	0.725022	0.753128	0.74607	0.807656	0.811628	0.0119969	0.328562	0.0623606	0.379332	0.129725	0.191055	0.546585	0.267043	0.440502	0.196235	0.0233863	0.320272	0.165848	0.411966	0.0371215	0.317681	0.418434	0.205039
135	cg24028809	6	153414101	5'UTR		ACTGACTAACTCCTGACACTACCAGGGCTTCAGATTACTCAATTTCCACG	R	II		TRUE	RGS17	0.937417	0.967714	0.562413	0.608536	0.604557	0.548951	0.838367	0.778491	0.829366	0.846042	0.494131	0.732189	0.563919	0.869015	0.86739	0.862932	0.84925	0.87573	0.885307	0.945059	0.44403	0.515752	0.0678171	0.576634	0.206534	0.0744015	0.417732	0.0670641	0.12191	0.186862	0.0821841	0.231866	0.17689	0.687517	0.0343205	0.5177	0.433482	0.0538698
136	cg08305942	16	79692354			ATAGTACGGACACAGCTGATTCACCAGGGTGACTCATACCTGGGATCACG	R	II		NA		0.873049	0.90268	0.556045	0.551692	0.485431	0.541789	0.62801	0.647457	0.66214	0.649681	0.506313	0.544899	0.550577	0.199595	0.18876	0.862185	0.836207	0.827538	0.872726	0.950683	0.728733	0.157808	0.16466	0.187569	0.333946	0.199634	0.23639	0.181634	0.241406	0.276817	0.224543	0.295226	0.506197	0.341414	0.118632	0.54184	0.18159	0.306832
137	cg13474918	7	119914578	1stExon;5'UTR	N_Shore	GCCAAAAGTCACCCACTTCCTCCAGTCAAGCAAAGTACTAGTGAGAAACG	F	II	CDMR	NA	KCND2;KCND2	0.90491	0.879823	0.719885	0.667642	0.679548	0.724504	0.689102	0.706691	0.726005	0.701244	0.676041	0.774813	0.701674	0.152158	0.132001	0.675667	0.630012	0.625066	0.694303	0.692518	0.63779	0.130838	0.207483	0.097469	0.264499	0.195431	0.149648	0.175856	0.138138	0.303702	0.147736	0.229533	0.514142	0.505587	0.200603	0.689951	0.139506	0.407937
138	cg03354616	6	80838251	Body;Body		CTGCCAATTTCCACCTACACCATTCTTTGCCTTGCTTACTGTGTCCTTCG	R	II		TRUE	BCKDHB;BCKDHB	0.955566	0.982226	0.90376	0.896865	0.899116	0.911738	0.581327	0.582723	0.583329	0.535462	0.849988	0.651698	0.779462	0.74505	0.761792	0.889644	0.856412	0.849465	0.870854	0.982599	0.968727	0.2471	0.0940633	0.121193	0.293232	0.208296	0.230292	0.126611	0.190162	0.259558	0.141577	0.33093	0.646391	0.305884	0.143641	0.566746	0.176208	0.426379
139	cg04049719	6	33039804	Body		TTAAACCACCTCTTAACTATCATGTTCTCTCATTATACCCTGAGATCTCG	F	II		NA	HLA-DPA1	0.0119087	0.59082	0.451817	0.735377	0.467646	0.752286	0.504998	0.883325	0.577627	0.915773	0.726844	0.825021	2.84e-17	0.0714188	0.0396508	0.0922363	0.555122	0.190006	0.349668	0.01644	0.0192498	0.636695	5.39e-06	0.517336	0.246789	0.0305455	0.0151217	0.000528464	0.204739	0.477477	0.0610826	0.463212	0.488055	0.521387	0.438373	1.65e-07	0.285373	0.145294
140	cg07188648	11	111402694	Body;Body		CACCCTGAGAAGTACTTAGCCACCCAGCAGCTTCTGGGGCTTTGCACACG	R	II		TRUE	C11orf88;C11orf88	0.796818	0.801194	0.659708	0.643915	0.64874	0.671043	0.728528	0.740213	0.734835	0.721824	0.625906	0.678485	0.616584	0.748244	0.744567	0.718546	0.720976	0.685568	0.738447	0.806822	0.258497	0.476485	0.105789	0.372804	0.23552	0.149003	0.132365	0.12868	0.127796	0.283856	0.226468	0.238059	0.357961	0.515138	0.0779275	0.503934	0.220408	0.381716
141	cg26628847	7	142829304	Body		TCCTGGTTCTCTGCCTGCAGTTGGGGGCCAACAAAGCTCAGGACAACACG	R	II		NA	PIP	0.715565	0.660023	0.637119	0.688633	0.643948	0.653195	0.880083	0.847714	0.833308	0.831061	0.641867	0.765715	0.621427	0.536868	0.513281	0.627798	0.63535	0.573334	0.68422	0.640223	0.672139	0.14366	0.134235	0.12495	0.273246	0.147252	0.189459	0.118691	0.229521	0.203314	0.378647	0.304694	0.440581	0.543063	0.110806	0.613853	0.234007	0.353775
142	cg02771117	8	11279352	3'UTR;Body		CGGAGGTTAGGCCAATGTTGCTGCTGACTCATAGACCCACAGAGAGCAGG	F	II		NA	FAM167A;C8orf12	0.865634	0.866167	0.819336	0.743537	0.804054	0.811849	0.839769	0.807511	0.856316	0.821577	0.801884	0.845595	0.824797	0.809667	0.837752	0.834026	0.840495	0.829812	0.866361	0.923299	0.125018	0.23032	0.226296	0.222941	0.290346	0.166905	0.303813	0.135572	0.166715	0.222319	0.234863	0.222248	0.359567	0.441379	0.155211	0.672699	0.278198	0.224152
143	cg24208415	4	3453754		S_Shelf	GCTCTAATCCTCTGGAGTCTGTGTGTCCTGAGTGGCTATTTTCAGCTTCG	F	II		TRUE		0.871725	0.901572	0.676682	0.649643	0.763956	0.686949	0.792289	0.783196	0.77817	0.733991	0.655155	0.714872	0.708376	0.23312	0.407271	0.755931	0.759912	0.65211	0.830811	0.858589	0.936536	0.168488	0.174278	0.116754	0.280998	0.194116	0.27023	0.193487	0.236655	0.353528	0.203555	0.385808	0.498574	0.26459	0.195381	0.533311	0.222883	0.269345
144	cg02037425	14	42662538			CGAGTAAAGTAAGGAGCACTGGCTTTTGCAATGTCTCCTGTCTCCAGCAT	F	II		TRUE		0.909862	0.891976	0.823044	0.81428	0.806374	0.764376	0.517852	0.592512	0.570214	0.668691	0.769584	0.633767	0.691326	0.670238	0.717484	0.781992	0.779152	0.750437	0.822555	0.937939	0.679462	0.375279	0.0854865	0.0436153	0.43297	0.086428	0.350714	0.197891	0.0385178	0.524018	0.263042	0.258898	0.230262	0.478042	0.364533	0.392799	0.332916	0.111043
145	cg14731462	10	129789429	5'UTR		CGGGATGAAGTTAGAAATCCCAAAAGTAGACTATTTGAGCAAGATCGAAT	F	II		TRUE	PTPRE	0.862343	0.889892	0.86388	0.848221	0.871163	0.869077	0.619997	0.660092	0.65178	0.687204	0.865063	0.708186	0.788981	0.826607	0.859351	0.871829	0.816235	0.867846	0.846634	0.975878	0.591252	0.123814	0.203558	0.20988	0.275821	0.241481	0.250649	0.15484	0.229469	0.353071	0.226915	0.324071	0.502746	0.216593	0.224466	0.650128	0.167393	0.22161
146	cg10080732	17	1626575	TSS1500;Body;5'UTR	N_Shore	ACAGTGACATCTGGAGGCTCTGACCACAGCTGGCAGGCTCTGTGGTACCG	R	II		NA	WDR81;WDR81;WDR81	0.898068	0.914688	0.504354	0.535921	0.420869	0.544514	0.870906	0.866854	0.868219	0.856943	0.519255	0.696062	0.541377	0.824758	0.87671	0.759595	0.811374	0.742884	0.84186	0.838753	0.0134456	0.477158	0.142592	0.428868	0.192868	0.394649	0.163973	0.192047	0.0703619	0.17968	0.0884902	0.168829	0.319344	0.535213	0.149008	0.552662	0.123299	0.417742
147	cg01409343	17	57915740	Body		CGCTTTTGTGGTGAAGCTTCTGCCGTTGAGCCTCCAGGTACTCCTGAAAT	R	II		NA	TMEM49	0.803708	0.855192	0.790103	0.81881	0.77286	0.762677	0.792722	0.79073	0.805553	0.762102	0.768462	0.809551	0.788849	0.843043	0.808442	0.775154	0.741209	0.809194	0.779127	0.908618	0.64568	0.652769	0.119116	0.181873	0.152369	0.0889703	0.301878	0.141559	0.146425	0.195215	0.0953471	0.290536	0.473511	0.642179	0.0607788	0.700284	0.218098	0.171367
148	cg03109660	4	37684505	Body;Body	N_Shelf	CGAGGGCTATGCCCACTGTCTGAGAGAGAAACTAATAAACCTGAAGGTTG	F	II		NA	RELL1;RELL1	0.733144	0.743514	0.839351	0.820669	0.81601	0.809819	0.897006	0.895893	0.873811	0.876899	0.818865	0.877937	0.724435	0.578222	0.631914	0.639667	0.630787	0.656017	0.679631	0.810998	0.232421	0.511568	0.101464	0.169043	0.143847	0.19247	0.237184	0.490034	0.146166	0.177893	0.0753197	0.114202	0.2265	0.617754	0.07753	0.63525	0.21178	0.505904
149	cg12336960	3	191049285	Body;Body;TSS1500	S_Shore	CGGTGTTTGGCAATCTCTTTTATGTAATCTGGTAAATTGGTAAGAAAATT	F	II		NA	CCDC50;CCDC50;UTS2D	0.820379	0.906758	0.689103	0.752792	0.628472	0.691792	0.869752	0.84172	0.842633	0.812577	0.778061	0.843533	0.857343	0.814594	0.885245	0.809097	0.833517	0.719799	0.889393	0.859976	0.942333	0.0977432	0.223621	0.287419	0.331727	0.322758	0.189329	0.0384765	0.15477	0.217063	0.252197	0.305604	0.61679	0.161888	0.0946421	0.719652	0.136717	0.581955
150	cg02849956	19	4634827		N_Shore	CGCCCCAAAACAGGGAGATATGTCTGTGGTTCTGAGCAGCTGCTACAGGA	R	II		TRUE		0.856868	0.826967	0.836265	0.857238	0.828452	0.866348	0.599785	0.618282	0.609877	0.635025	0.834588	0.653819	0.766882	0.833056	0.882389	0.598472	0.666409	0.381058	0.713173	0.345683	0.177407	0.448183	0.0874747	0.262815	0.199455	0.181602	0.230136	0.151292	0.20234	0.333106	0.2031	0.219361	0.443463	0.580124	0.180563	0.641742	0.14566	0.257182
151	cg13753435	2	80527011	Body;Body	N_Shelf	TGGATTCCGTGAACTTAACCATCTCATAGGAAGGCTACAGGAATCCAGCG	F	II		TRUE	CTNNA2;CTNNA2	0.737808	0.735342	0.661067	0.62213	0.601752	0.665413	0.252776	0.266042	0.26283	0.279824	0.654527	0.426133	0.625342	0.873609	0.843688	0.783467	0.774628	0.797858	0.772824	0.934505	0.411266	0.221215	0.583456	0.249631	0.195	0.168029	0.155725	0.249729	0.192897	0.451141	0.208733	0.291101	0.41443	0.214658	0.0652167	0.529012	0.112518	0.485903
152	cg02351277	3	177397780			TGCCCTTTAAATCACACCAGGGGAGGCAGCTACTCTTTCTGTCAGATCCG	F	II		TRUE		0.530565	0.562264	0.785188	0.743328	0.810991	0.772562	0.864371	0.879434	0.864656	0.850304	0.783046	0.820453	0.767333	0.502799	0.432647	0.41987	0.370421	0.320454	0.368527	0.285248	0.0851421	0.472231	0.120328	0.549703	0.327641	0.186344	0.31367	0.200048	0.261386	0.337073	0.170093	0.166188	0.184346	0.381841	0.119453	0.64792	0.150048	0.202481
153	cg02515217	17	57918600	TSS200		GTTTTTTTATCAAATCCTGCCTGACTGTCTGCTTGTTTTGCCTACCATCG	R	II		NA	MIR21	0.566241	0.609751	0.756041	0.825658	0.740923	0.816115	0.738353	0.807882	0.831862	0.772574	0.785625	0.768366	0.729635	0.755792	0.810296	0.595926	0.586162	0.653409	0.631072	0.679721	0.900066	0.511822	0.247516	0.16111	0.276648	0.16972	0.251036	0.105717	0.252154	0.168628	0.234617	0.334713	0.676341	0.433472	0.0524805	0.73409	0.129244	0.0961782
154	cg15811371	19	9093198	TSS1500		CGCCCAGCAGGCCAGGGTCATGAGATTTTAATCAAGAGCAACTTCCACTG	R	II		NA	MUC16	0.645593	0.592705	0.572124	0.525933	0.640108	0.6955	0.745924	0.652836	0.723654	0.786157	0.579354	0.691055	0.547165	0.347646	0.371518	0.444061	0.430461	0.381382	0.508639	0.428363	0.606336	0.144222	0.0877219	0.124231	0.247889	0.263698	0.238875	0.337079	0.36053	0.221937	0.454681	0.191498	0.623193	0.472305	0.0878883	0.341334	0.168729	0.491185
155	cg13900817	5	172070153	Body	S_Shore	TGAATTCCCCATACTTAGACACTGCAGTGGGTAACCAACCTTAACTGCCG	F	II		TRUE	NEURL1B	0.623683	0.701131	0.737824	0.775861	0.757994	0.694211	0.422562	0.551158	0.502631	0.4955	0.747853	0.653353	0.685931	0.659326	0.655341	0.554889	0.555136	0.47522	0.610075	0.499149	0.44016	0.248235	0.228776	0.358066	0.154624	0.286382	0.193296	0.235972	0.264539	0.438782	0.136332	0.322424	0.48794	0.277236	0.1988	0.592834	0.228887	0.347706
156	cg19720260	11	114549291	5'UTR;1stExon		GTTGGAAAGTACCACACCTATGGATGAGTATTTTCTCCACCATCTTCTCG	F	II	DMR	NA	FAM55B;FAM55B	0.707474	0.73394	0.713686	0.778615	0.751327	0.762483	0.821026	0.838529	0.816535	0.819809	0.725714	0.808615	0.699491	0.64904	0.66867	0.603886	0.628957	0.63377	0.692962	0.734571	0.624866	0.231644	0.12971	0.130088	0.250302	0.430688	0.206878	0.25626	0.228653	0.257032	0.221291	0.294714	0.692348	0.267464	0.188158	0.705556	0.101543	0.457122
157	cg10565512	14	75748252	3'UTR	S_Shore	CACATGGATGCTTTCAAGTCCTTGAGGCCCACAGCCTGGTGTGTTTCACG	F	II		NA	FOS	0.888811	0.893984	0.874808	0.862732	0.864404	0.893672	0.732815	0.71435	0.808528	0.749665	0.875271	0.729741	0.855688	0.82841	0.835414	0.814437	0.835286	0.804557	0.830542	0.933616	0.90858	0.268355	0.184881	0.111593	0.335429	0.216841	0.304571	0.191583	0.162326	0.25968	0.185164	0.281445	0.707739	0.372475	0.194761	0.735063	0.246245	0.334172
158	cg13017929	7	116909621			CGTAGCACAGTGGTTGACTCATAGGAGATGCTCAATACAGCCTTACTGAA	F	II		TRUE		0.934406	0.983342	0.59365	0.606153	0.510116	0.646292	0.424823	0.39505	0.338039	0.375282	0.53714	0.395782	0.540277	0.833843	0.852915	0.868303	0.865397	0.849751	0.898868	0.94418	0.919398	0.168871	0.133204	0.119669	0.286735	0.282134	0.277848	0.415225	0.30154	0.378908	0.314897	0.393594	0.681601	0.18869	0.17183	0.551922	0.200424	0.235163
159	cg01691194	6	17886124	Body;Body;Body;Body		ATCATTCATTTTCAAAATCCGCTTCACTGGTGGCTGAGGAGTGGGGGTCG	R	I		TRUE	KIF13A;KIF13A;KIF13A;KIF13A	0.861412	0.864197	0.64324	0.59969	0.567509	0.628426	0.781912	0.754035	0.718828	0.80794	0.647343	0.703027	0.651481	0.793061	0.846059	0.815841	0.851373	0.830072	0.837405	0.851786	0.782286	0.296435	0.145981	0.375616	0.362592	0.262952	0.159414	0.145625	0.15733	0.379983	0.169673	0.363942	0.498567	0.236759	0.219595	0.654422	0.182331	0.535158
160	cg02636348	10	78923827	Body;Body;Body;Body		CGGCATTCTGCAATTTGTCATGTCCTGAGAGCTGGACTCATCTGGCTTTC	F	II		TRUE	KCNMA1;KCNMA1;KCNMA1;KCNMA1	0.894879	0.909438	0.84998	0.823181	0.807539	0.863172	0.620928	0.607722	0.699182	0.745908	0.812864	0.677267	0.766893	0.763442	0.784359	0.766074	0.765993	0.792037	0.794454	0.915096	0.854352	0.142368	0.217987	0.200059	0.261012	0.278532	0.263161	0.268648	0.330757	0.424796	0.207223	0.350087	0.591078	0.320957	0.156637	0.639497	0.199021	0.305818
161	cg12018718	2	8684089			GGCAGATAGACTCGGGGACAGGAAGTGGAGCTGTTAAGACTCGGCCCTCG	R	I		TRUE		0.913747	0.914461	0.706603	0.671773	0.609805	0.681087	0.576688	0.64004	0.573402	0.670812	0.695336	0.673275	0.668816	0.87674	0.901878	0.843752	0.835797	0.895386	0.833058	0.884392	0.03953	0.569614	0.104767	0.385248	0.187164	0.240139	0.385799	0.325822	0.223259	0.245345	0.0668257	0.260254	0.226254	0.571909	0.240764	0.54606	0.474217	0.113771
162	cg15759721	17	57918630	Body		CGGGTAGCTTATCAGACTGATGTTGACTGTTGAATCTCATGGCAACACCA	F	II		NA	MIR21	0.442509	0.57978	0.797237	0.830705	0.808801	0.816871	0.741004	0.77824	0.726906	0.715571	0.791267	0.797075	0.736686	0.646652	0.684137	0.531446	0.469454	0.553276	0.502987	0.598932	0.900349	0.470533	0.254983	0.143319	0.274341	0.208611	0.269339	0.129845	0.29691	0.255444	0.298649	0.314977	0.65793	0.511371	0.0999752	0.690167	0.186831	0.155327
163	cg06457736	3	11178683	TSS200		GGTTAGGCAGTAACTTGTCAGGCAGGAGCTGGGAGTTTGCTAGGGGCACG	F	II		TRUE	HRH1	0.942578	0.947785	0.798086	0.847368	0.860379	0.85833	0.263408	0.308935	0.347802	0.333052	0.776098	0.47349	0.652433	0.741668	0.730007	0.834871	0.809748	0.799687	0.817543	0.892016	0.974854	0.200034	0.237226	0.386963	0.326927	0.187491	0.325569	0.228946	0.323293	0.424914	0.25772	0.446379	0.737282	0.231317	0.0873907	0.471492	0.116798	0.243075
164	cg14121185	17	64488849	Body		CGGCTTTATTATCCGTCCTTCGAGAGTTTTGCAATCAAGATGCTTTTAGC	F	II		TRUE	PRKCA	0.803066	0.832209	0.523674	0.490578	0.588087	0.545885	0.872532	0.862512	0.836926	0.853491	0.616838	0.767461	0.613977	0.864316	0.868857	0.785957	0.727804	0.77862	0.761918	0.906116	0.674886	0.239625	0.268805	0.173601	0.30504	0.34453	0.149473	0.288364	0.244795	0.424185	0.217491	0.349664	0.561823	0.404474	0.134202	0.636493	0.183265	0.337505
165	cg18263166	7	92533866			TGAGTCAGCATGCAGCCACATGGCCCCACATGGTGCAGTTCTGGTTCTCG	R	II		TRUE		0.757429	0.828796	0.831482	0.78981	0.82338	0.829719	0.774972	0.748337	0.757416	0.805581	0.820521	0.756137	0.759156	0.657836	0.585132	0.606247	0.650618	0.582934	0.685898	0.803832	0.0534851	0.536201	0.139435	0.187274	0.342021	0.239615	0.470575	0.353774	0.0832987	0.295117	0.411837	0.283816	0.461173	0.394727	0.074785	0.488746	0.326792	0.179064
166	cg05597945	16	88059049	Body;Body	N_Shelf	GCATAAAGAAGCCATACAGGAAGCAGCCGCCCTTTGGCTTCCAATTTTCG	F	II		NA	BANP;BANP	0.847749	0.86798	0.883121	0.902704	0.877565	0.867887	0.89772	0.914225	0.901305	0.911543	0.885543	0.869922	0.764951	0.733419	0.80387	0.807864	0.762067	0.721637	0.75039	0.826654	0.315747	0.55769	0.191509	0.141208	0.16138	0.207204	0.435248	0.309223	0.265952	0.142158	0.107591	0.166327	0.134959	0.700935	0.146893	0.704084	0.343921	0.565301
167	cg11937857	11	36000550	Body		CGAACAGCCTTATTAAAGAATCCTTTGCAAATCTGAGATTCTGGTATTCA	R	II		TRUE	LDLRAD3	0.832548	0.901863	0.802697	0.780715	0.873383	0.758822	0.829256	0.802478	0.785687	0.738731	0.840278	0.806981	0.813892	0.504125	0.451799	0.831456	0.818254	0.75646	0.832315	0.86648	0.947054	0.179639	0.221724	0.376841	0.331745	0.150595	0.279161	0.270138	0.242663	0.385075	0.233081	0.394847	0.483145	0.158822	0.290201	0.691425	0.183199	0.424529
168	cg01311222	3	124776153	TSS1500	S_Shore	TTTTCTCTGTCTCCAGATCTCCATGACCCACCTCCAGGAGAATGAGATCG	R	II		TRUE	HEG1	0.887018	0.905523	0.765763	0.686486	0.652012	0.71033	0.792546	0.806851	0.836181	0.820846	0.672342	0.731371	0.71824	0.861122	0.887641	0.673045	0.728743	0.507121	0.822987	0.511667	0.948479	0.19335	0.214721	0.238286	0.280261	0.293862	0.235322	0.202178	0.223987	0.301165	0.240051	0.40469	0.711354	0.396124	0.149488	0.657952	0.23848	0.32275
169	cg07371413	6	128977386			CGGAGACCAAGAGGGCTAGATTCACAGGGAATCTCCACCATTGTCCTGGA	R	II		TRUE		0.746234	0.755376	0.72629	0.760007	0.772884	0.790057	0.886209	0.885766	0.911196	0.857631	0.767995	0.849634	0.775019	0.652015	0.56296	0.602873	0.525535	0.571652	0.613672	0.671131	0.794778	0.39738	0.284665	0.360741	0.218608	0.27263	0.257463	0.2022	0.229379	0.355952	0.14237	0.318393	0.638006	0.237218	0.166966	0.725444	0.226451	0.276077
170	cg15869022	2	128404486	5'UTR;5'UTR;Body;Body;Body;5'UTR;Body;Body;5'UTR		CGGGGGACAGAAAGGGAGAAGAAACCTCAGCAAACCTGAAACCAACCAGA	F	II		NA	GPR17;GPR17;LIMS2;LIMS2;LIMS2;GPR17;LIMS2;LIMS2;GPR17	0.818563	0.835723	0.539648	0.555188	0.551954	0.548459	0.918976	0.915478	0.894203	0.867293	0.604903	0.811465	0.673801	0.804541	0.799304	0.763435	0.744154	0.767871	0.774164	0.864523	0.522029	0.25058	0.230973	0.177685	0.51714	0.384997	0.149816	0.236102	0.165605	0.257321	0.263565	0.35654	0.575064	0.277538	0.181058	0.620943	0.22263	0.445237
171	cg00975971	5	14744206	Body		AGAAGACATACATTCATGCTGGTTTTCTAGGATTTACTTCTATACACACG	R	II		TRUE	ANKH	0.647255	0.684576	0.573994	0.527326	0.481854	0.52295	0.16311	0.149152	0.159333	0.1447	0.45947	0.247147	0.405659	0.350465	0.430552	0.818586	0.812327	0.803107	0.849989	0.936375	0.923028	0.15025	0.436011	0.249168	0.408977	0.358551	0.273663	0.262383	0.23407	0.52362	0.160514	0.405946	0.574063	0.386487	0.190839	0.153578	0.218199	0.334274
172	cg14508093	9	98862825			GATGAGAACCAGCCGCGGTGCCCAGAAAGGAACAGTGTGCGGGTGAGGCG	R	I		TRUE		0.93578	0.914481	0.569629	0.611887	0.464607	0.603044	0.597291	0.729288	0.634166	0.661479	0.714706	0.662895	0.741428	0.949017	0.955812	0.922492	0.91796	0.931218	0.946532	0.966453	0.358135	0.387131	0.232971	0.162738	0.308145	0.283604	0.0925589	0.168226	0.201297	0.323818	0.180059	0.318575	0.591454	0.37071	0.193353	0.662291	0.256803	0.615244
173	cg04276058	1	19254031	Body		CGGGCTCCAGCACAGCTCCCTGGCCACCTGCATCCAGCCCTGCTGCAGTG	R	II		TRUE	IFFO2	0.824352	0.809306	0.718416	0.687245	0.767385	0.693756	0.704268	0.630889	0.651678	0.656836	0.747826	0.700642	0.762111	0.195808	0.160095	0.608131	0.541952	0.490073	0.683816	0.529824	0.0188775	0.252051	0.230125	0.313545	0.342147	0.276977	0.210621	0.196649	0.178544	0.315385	0.16811	0.247867	0.441585	0.40962	0.374352	0.624885	0.205578	0.575635
174	cg00348992	1	245365165	Body		CGACTGTATTTGAGGAGGCAGCTTGACTTCATGCTCCAGGGAGAAGTCTT	F	II		TRUE	KIF26B	0.609971	0.634858	0.703274	0.669803	0.738737	0.719151	0.808906	0.733719	0.78941	0.783675	0.700785	0.763336	0.682871	0.661862	0.728918	0.742889	0.710893	0.713929	0.734363	0.824267	0.0981426	0.234741	0.0968746	0.549568	0.295296	0.237991	0.15156	0.174437	0.210052	0.35835	0.158679	0.207047	0.435113	0.554411	0.404755	0.571	0.245891	0.491346
175	cg03611487	11	19737237	TSS1500;Body;Body;Body	S_Shore	CGGACAGGGTGATGAATCACCTTTCCAGAGCCTATGCACTGCCAGTCCTC	R	II	RDMR	TRUE	LOC100126784;NAV2;NAV2;NAV2	0.898671	0.88798	0.921267	0.909123	0.904403	0.923179	0.111402	0.105737	0.0732055	0.117023	0.882916	0.392523	0.678387	0.183589	0.164319	0.785952	0.796638	0.778942	0.863376	0.938282	0.599286	0.38096	0.126452	0.328896	0.344845	0.259262	0.390614	0.304296	0.316257	0.410057	0.208266	0.389004	0.634857	0.395087	0.114792	0.390318	0.195641	0.197103
176	cg10577216	6	143265045	5'UTR	N_Shore	AAACCTATTATCAAGAGATTCCTCTGGTCTCCTCGAAGTCATCCCCAGCG	R	II		NA	HIVEP2	0.632835	0.680302	0.667103	0.69902	0.708666	0.663727	0.320602	0.353113	0.256034	0.356668	0.650808	0.476857	0.679519	0.443041	0.330397	0.555888	0.538809	0.629414	0.54074	0.782711	0.141286	0.276404	0.193037	0.227295	0.292843	0.382689	0.307316	0.278221	0.245065	0.299228	0.252009	0.268886	0.492789	0.346818	0.317404	0.535725	0.215516	0.46366
177	cg20434422	1	84831593	Body		TCTGAGGTCTGCAGGGCTGTTCACTCAATTCTAAATGGCTCCAGATAGCG	R	II		TRUE	UOX	0.938771	0.931664	0.871378	0.878801	0.837636	0.867653	0.803779	0.791728	0.795647	0.849025	0.862149	0.800645	0.846799	0.877387	0.849148	0.823479	0.828661	0.809542	0.852451	0.935902	0.564312	0.274083	0.382663	0.201684	0.26095	0.210491	0.270476	0.1696	0.197176	0.302906	0.533954	0.272815	0.534796	0.573162	0.0789402	0.705246	0.27822	0.233634
178	cg16148891	15	102347868			CGTGGCACCTAGCACAAATGACTCTGTTCTGGTTTGCCTGCTGTATTAGT	R	II		TRUE		0.760476	0.7425	0.683713	0.697981	0.723279	0.73027	0.827611	0.824404	0.863214	0.799627	0.671407	0.747723	0.700475	0.771131	0.777126	0.70253	0.710232	0.73255	0.780008	0.788218	0.847503	0.221819	0.289386	0.131384	0.334432	0.273913	0.254216	0.239236	0.265597	0.361206	0.289461	0.316254	0.690179	0.356618	0.187026	0.690622	0.248669	0.35431
179	cg10214581	14	94811949			CGCTGGAGCTGCTAGGAGGCTCCAGCATCCTGCCACCAGGAAGCTACTAG	R	II		TRUE		0.8234	0.828976	0.819326	0.803297	0.821041	0.816145	0.430982	0.464373	0.481971	0.509428	0.765395	0.522682	0.676329	0.846589	0.861649	0.785474	0.795287	0.79917	0.859327	0.937546	0.696592	0.292193	0.204156	0.379456	0.308483	0.254985	0.325902	0.162805	0.287253	0.310317	0.34852	0.391184	0.712331	0.333519	0.170831	0.50317	0.204598	0.342575
180	cg07474957	6	30650844	Body;Body	N_Shelf	GGGCTGAGGGTAGGTTCCCAAGAACCATGGCTTAGAGGTGGGAGCTTACG	R	II		NA	KIAA1949;KIAA1949	0.854678	0.88519	0.769201	0.739421	0.786727	0.744003	0.94067	0.888853	0.915676	0.908557	0.818802	0.869029	0.749187	0.877056	0.862047	0.704614	0.680681	0.699138	0.746116	0.880787	0.00366113	0.414046	0.086713	0.275756	0.30067	0.388451	0.354764	0.175016	0.18701	0.36286	0.0540443	0.440037	0.171351	0.414393	0.528755	0.522494	0.346241	0.58682
181	cg21164050	13	27757411			CGGAGAGCCAACACCACCAGTCAGTCACCCAAGCTGGAAATTTAAGCATC	F	II		TRUE		0.958367	0.96755	0.770466	0.785336	0.775537	0.833049	0.881675	0.849835	0.880063	0.883961	0.837236	0.856137	0.775987	0.548218	0.602032	0.803376	0.819577	0.750936	0.85942	0.851971	0.901946	0.297248	0.523888	0.144949	0.334861	0.216569	0.348624	0.0424686	0.556165	0.229818	0.358884	0.521905	0.579854	0.226248	0.116215	0.616012	0.155607	0.365709
182	cg15033552	1	223889141	TSS200		AAAGGGGCCTCAGGGCTGAGGCTGTGTTTGAGTCACATTTTAGCAAAGCG	F	II		TRUE	CAPN2	0.776571	0.707066	0.908868	0.894463	0.923405	0.897328	0.879701	0.909046	0.887648	0.87681	0.893483	0.883532	0.906266	0.826183	0.851908	0.76956	0.74659	0.806822	0.798721	0.913184	0.936534	0.213341	0.293104	0.216251	0.373082	0.288368	0.274214	0.138259	0.266218	0.344701	0.298115	0.408007	0.650591	0.520211	0.176077	0.655077	0.212984	0.327295
183	cg10138630	17	74024966	TSS1500		GCAGAGGCTGAGTGGCCAGTCATCCCTGGTGCCATCTCACTCAAGACACG	F	II		NA	EVPL	0.548109	0.544934	0.53331	0.662912	0.545794	0.462241	0.839431	0.840286	0.85302	0.802393	0.652759	0.749779	0.632115	0.638424	0.702203	0.508806	0.501289	0.477493	0.525732	0.415931	0.377816	0.291481	0.148774	0.407219	0.26344	0.306448	0.249901	0.263617	0.288181	0.361241	0.469818	0.352571	0.5466	0.526702	0.197982	0.517831	0.250483	0.226115
184	cg25773259	12	94019073			CGGTAAATAGAAACTTTTTTTAGCATTTTAATGACAGAGAGAGATTGTGT	R	II		TRUE		0.967849	0.966025	0.862807	0.882353	0.881603	0.902418	0.869412	0.835574	0.868344	0.875645	0.86051	0.866045	0.845467	0.883443	0.882439	0.889945	0.863588	0.911458	0.926512	0.978963	0.949456	0.208489	0.278918	0.168001	0.331649	0.331	0.247742	0.23874	0.249579	0.498617	0.29821	0.419933	0.588137	0.31263	0.216208	0.636611	0.282819	0.368092
185	cg11888982	8	116231420			TGCAGTGTTCAGAATAGGCTGCATTTGTTGCTACCACCCTTGTTTCCTCG	F	II		TRUE		0.927301	0.958271	0.787749	0.781476	0.808578	0.804205	0.953343	0.937652	0.888496	0.900607	0.789581	0.857022	0.844871	0.893004	0.905246	0.896666	0.883703	0.888753	0.893462	0.973271	0.3323	0.268679	0.230936	0.198215	0.348123	0.411361	0.169343	0.206664	0.200255	0.410309	0.263911	0.327307	0.626927	0.386201	0.167126	0.816439	0.229204	0.415898
186	cg17943323	1	203876248			AATGTCTGACTCACTGTGCTATCCCCTCTCCACTAACATTCGATGCCTCG	F	I		TRUE		0.948902	0.936279	0.873336	0.855381	0.832938	0.869701	0.698994	0.686551	0.595538	0.779954	0.881179	0.82553	0.853252	0.853035	0.831991	0.866944	0.856688	0.877811	0.923694	0.940325	0.909058	0.335044	0.240079	0.275008	0.390253	0.338158	0.309094	0.157115	0.244514	0.342915	0.288162	0.37256	0.568844	0.366253	0.229063	0.648933	0.278994	0.304044
187	cg26113233	5	174673622			CTGTCCTGTGGCCTCAGATGCTTTTCTTGAGAGGCAGTGTGATGTGGTCG	F	II	DMR	TRUE		0.902419	0.892823	0.835834	0.85827	0.863072	0.882121	0.483439	0.450565	0.552875	0.564334	0.834083	0.606504	0.714201	0.829472	0.832652	0.817412	0.811559	0.842	0.825624	0.926592	0.7872	0.404991	0.139064	0.226454	0.333363	0.265669	0.623398	0.234301	0.241559	0.31637	0.144525	0.437465	0.738662	0.247114	0.112289	0.589715	0.244136	0.411143
188	cg03756522	2	242788804		Island	CGCACTGTGCTGTGAATGGGGTGAATGGGTGTATGAGAGCCGTGAATTTT	F	II		NA		0.87291	0.896696	0.816908	0.767159	0.665701	0.847753	0.695465	0.677834	0.663419	0.718004	0.691888	0.68487	0.803561	0.823338	0.843093	0.840896	0.798901	0.812773	0.844678	0.92118	0.948011	0.194456	0.198566	0.216057	0.451791	0.274314	0.52354	0.120461	0.178673	0.299736	0.193377	0.28789	0.679438	0.561268	0.19905	0.809962	0.153825	0.375281
189	cg18538812	11	59614095	TSS1500		GCTTCCTCACATCCTTCATGTCTCTGCTCAGAGGTAAGCTTTTAGAGACG	R	II		NA	GIF	0.745951	0.684169	0.68712	0.778832	0.746056	0.70542	0.886765	0.868931	0.856764	0.896336	0.69656	0.791718	0.684533	0.610333	0.668052	0.616213	0.628237	0.598684	0.689555	0.649312	0.870471	0.331412	0.220431	0.152547	0.293282	0.265125	0.218664	0.293432	0.25104	0.306818	0.190945	0.319637	0.71927	0.395555	0.414835	0.722587	0.167791	0.503501
190	cg05411199	6	3749715	Body	N_Shore	TTTCTTCACTCTTTTGAGCCACTCCTGCGTGTCCACACAGCTTGTGACCG	R	II		NA	C6orf145	0.732895	0.774374	0.775494	0.674998	0.731438	0.718181	0.732198	0.700506	0.688709	0.680695	0.686526	0.693405	0.637378	0.800939	0.813743	0.607081	0.564304	0.59463	0.575826	0.635922	0.88804	0.285764	0.20662	0.278918	0.393822	0.2908	0.326535	0.224819	0.270712	0.289147	0.212275	0.34305	0.636286	0.563371	0.257507	0.58438	0.279013	0.375205
191	cg26352795	1	9354739	5'UTR		CGCCATCCCTGGTGACTAAGGTTTGATGTCCTTGGAAGAATTTTCTCGTT	F	II	RDMR	NA	SPSB1	0.898009	0.907429	0.615543	0.623173	0.58305	0.595573	0.639137	0.663947	0.62996	0.663975	0.684064	0.654003	0.520613	0.79445	0.803947	0.837058	0.825356	0.799421	0.869746	0.938534	0.899589	0.314124	0.224033	0.302346	0.331059	0.312905	0.285131	0.261836	0.27057	0.415116	0.253967	0.415491	0.688675	0.375714	0.166691	0.591568	0.290988	0.338056
192	cg01751245	2	65593761	5'UTR;1stExon;Body		ATTTTTATCGGAAGCTTTATAGTAGCAATAATGCTAATACCCAGCACTCG	F	II		TRUE	SPRED2;SPRED2;SPRED2	0.918128	0.935002	0.904326	0.901441	0.901463	0.901803	0.323736	0.330371	0.311366	0.358979	0.889454	0.582529	0.787381	0.744483	0.782215	0.862418	0.841943	0.877614	0.894101	0.982813	0.747749	0.340121	0.159094	0.199364	0.413319	0.202698	0.311543	0.353237	0.265899	0.720855	0.401633	0.312141	0.549292	0.49613	0.173224	0.627797	0.217511	0.0986183
193	cg04108438	3	64427959		N_Shelf	GGCCTGACACAGAGGCCAAATGCTGCCTTTCGTCTGACCCAGGGAGAACG	F	II		TRUE		0.756197	0.732346	0.749784	0.775674	0.744726	0.75856	0.774062	0.819751	0.80512	0.731647	0.755228	0.766236	0.640868	0.754274	0.771653	0.730118	0.717591	0.712742	0.720284	0.832212	0.690615	0.552013	0.184994	0.303575	0.258527	0.339546	0.296208	0.224545	0.225722	0.347205	0.148572	0.367361	0.496353	0.421925	0.312397	0.505904	0.282595	0.581108
194	cg13146484	14	61645461			CATGAGCCTTTGCCCAATGTGCCCAAGGACAGCCACAACAAAAAAGGACG	R	II		TRUE		0.730469	0.750831	0.770387	0.722722	0.741847	0.729586	0.759116	0.748991	0.716602	0.737123	0.700414	0.738365	0.697658	0.683906	0.715817	0.72213	0.718209	0.702076	0.723009	0.828024	0.605675	0.316185	0.201686	0.575375	0.344597	0.216098	0.348681	0.126722	0.223756	0.440143	0.346805	0.355613	0.530322	0.445433	0.160615	0.550133	0.402584	0.326517
195	cg23186952	11	58384274	Body;Body		TCTCACCCAGATGTTCACCAGTAAATAATACTCACTGTAATGGCTTCTCG	F	II		TRUE	ZFP91;ZFP91-CNTF	0.969314	0.958728	0.506428	0.598614	0.614115	0.551589	0.690439	0.722369	0.748864	0.756459	0.523786	0.627246	0.516261	0.772212	0.833739	0.877241	0.889128	0.888695	0.927726	0.948762	0.968974	0.33442	0.177332	0.273009	0.39343	0.239142	0.310172	0.171447	0.23699	0.511758	0.228461	0.395549	0.715721	0.546314	0.171424	0.62075	0.218506	0.382028
196	cg25928474	17	48716301	Body;Body	S_Shelf	ATACCCAGGAGCTCTAAGCTTTGAAGGGCCCTAATCATGCATAGCCTTCG	F	II		NA	ABCC3;ABCC3	0.890391	0.897411	0.881345	0.860999	0.861677	0.850616	0.718342	0.735345	0.784104	0.752836	0.848239	0.770155	0.835194	0.85113	0.852043	0.879455	0.868514	0.878855	0.867723	0.949342	0.884953	0.329049	0.402795	0.292963	0.381745	0.208383	0.294281	0.23329	0.210214	0.329417	0.236677	0.379372	0.650909	0.507273	0.168203	0.646357	0.303948	0.365469
197	cg13602461	8	55066317			CGGGAGACTCAAGTTCATTGTAACTACGCAGCAATACTGGGCTCTATGAT	F	II		TRUE		0.793379	0.815715	0.775814	0.777884	0.771234	0.799475	0.830681	0.772029	0.775954	0.806301	0.786164	0.812253	0.701872	0.803515	0.836343	0.750922	0.767718	0.767158	0.778939	0.906252	0.0533264	0.254637	0.069454	0.502456	0.163508	0.323869	0.166813	0.478569	0.304975	0.648243	0.670424	0.326774	0.417415	0.171331	0.387404	0.593151	0.11693	0.390556
198	cg12219715	7	196130	Body	S_Shore	CGACCCTGGCTGGGTGGGGAGACAGCCATGAGCCTGCTTCTTGTGGTTTT	F	II		TRUE	FAM20C	0.678195	0.707124	0.689466	0.718081	0.717247	0.687552	0.699997	0.686984	0.704248	0.6955	0.699695	0.681605	0.670682	0.623627	0.698337	0.655095	0.650231	0.591075	0.676933	0.655014	0.704973	0.34079	0.244146	0.184652	0.355691	0.311142	0.54773	0.265453	0.291312	0.425336	0.222547	0.364923	0.535586	0.405309	0.183192	0.655009	0.233963	0.441346
199	cg16436762	11	94307971	Body		CAGGCATGAGTCACGACATCTGGCCAAGATCTGTTATTTTTAACAAAACG	R	II		TRUE	PIWIL4	0.85609	0.895512	0.825235	0.779868	0.849804	0.832231	0.587985	0.642814	0.686109	0.712057	0.789908	0.66722	0.74985	0.790833	0.782629	0.83455	0.807046	0.779931	0.864156	0.866608	0.574093	0.521596	0.237078	0.152183	0.427418	0.189891	0.294963	0.400842	0.210246	0.337024	0.120578	0.421389	0.417794	0.492166	0.296223	0.629048	0.373503	0.522054
200	cg03910363	11	133823862	Body	N_Shore	GAAAGGGATGATGTTGTGTTGGGACCCGACTCCATCAGCCCTCGGGTGCG	F	I	CDMR	NA	IGSF9B	0.950504	0.895098	0.713268	0.621935	0.643851	0.693191	0.47665	0.397469	0.539925	0.662904	0.689554	0.490883	0.776932	0.257802	0.426435	0.911072	0.873057	0.853005	0.943477	0.936595	0.961396	0.312603	0.295714	0.198117	0.337907	0.293847	0.260901	0.455531	0.288423	0.466434	0.274798	0.320575	0.724064	0.346555	0.179146	0.686465	0.180594	0.43183
201	cg00857862	3	47952509	Body;TSS1500;Body;TSS1500		AGCTGGGGCTGAATTCTTCAAAGCAACCAGGCACTAAGGCTGATCTCACG	F	II		NA	MAP4;MAP4;MAP4;MAP4	0.884994	0.897038	0.907913	0.86668	0.898662	0.905933	0.258931	0.280237	0.312332	0.327022	0.850152	0.527907	0.763874	0.585067	0.629299	0.815923	0.796071	0.876618	0.862273	0.9416	0.943804	0.24128	0.202897	0.342155	0.408525	0.298031	0.283294	0.187083	0.307143	0.499927	0.261256	0.442225	0.669468	0.500134	0.19256	0.565892	0.254613	0.423465
202	cg00943245	5	140867386	Body;Body;Body;Body;Body;Body;Body;Body;Body;Body;Body;TSS1500;TSS1500;Body;Body;Body;Body;Body;Body;Body;Body;Body;Body;Body;Body	N_Shelf	TCTTGATCACCAATTACTTTCATTTCTTACTCAGATATAGGCATGACCCG	F	II		NA	PCDHGA4;PCDHGC3;PCDHGA12;PCDHGA11;PCDHGA11;PCDHGA9;PCDHGA1;PCDHGB1;PCDHGB6;PCDHGB3;PCDHGB7;PCDHGC5;PCDHGC5;PCDHGA6;PCDHGA8;PCDHGA10;PCDHGA5;PCDHGB4;PCDHGC4;PCDHGA3;PCDHGA2;PCDHGA7;PCDHGB2;PCDHGB5;PCDHGC3	0.880441	0.911349	0.783905	0.778205	0.83524	0.770699	0.821656	0.747035	0.774298	0.788239	0.822434	0.814689	0.806318	0.722557	0.735869	0.749374	0.747404	0.767762	0.85005	0.826532	0.856704	0.26556	0.303435	0.217033	0.393119	0.370257	0.279012	0.245788	0.276312	0.371607	0.226806	0.392941	0.771953	0.32494	0.245659	0.708193	0.234042	0.45957
203	cg06958636	1	245255197	Body;Body;Body		ATGAGGGTAAGCAAACTTCCTGCACAAGAGGCCAAGCACTCTCCTAGTCG	F	II		TRUE	EFCAB2;EFCAB2;EFCAB2	0.855545	0.856126	0.677589	0.674928	0.71068	0.707438	0.876509	0.85471	0.868458	0.856586	0.714916	0.796782	0.603957	0.186748	0.197337	0.594369	0.640939	0.467136	0.694054	0.610854	0.835087	0.240794	0.287778	0.245823	0.421594	0.319246	0.478981	0.346292	0.382674	0.571897	0.322438	0.457001	0.617589	0.260492	0.159186	0.538501	0.194577	0.247329
204	cg07805542	1	9779309	Body	S_Shelf	CGCCTCCCGGCCAGCCGCTGACTCAGGCTTTTCTGCTCCAGGGATGACAC	R	I		TRUE	PIK3CD	0.870512	0.896334	0.848766	0.878799	0.786444	0.840271	0.686097	0.695291	0.652587	0.742789	0.847584	0.687548	0.752421	0.562816	0.75556	0.799678	0.800255	0.73465	0.860025	0.839866	0.542516	0.36484	0.220973	0.409132	0.309073	0.245883	0.615315	0.364068	0.343023	0.453756	0.223887	0.378556	0.478833	0.490197	0.168854	0.532526	0.2299	0.266629
205	cg22760287	11	107575901			CGCAGAGTTCTGTGATGAATCAGGGTACTTGAGGTCATAGGGAAGTTTGT	F	II		TRUE		0.919057	0.90353	0.755448	0.725877	0.727724	0.765057	0.880993	0.863196	0.901877	0.872753	0.74674	0.836748	0.748671	0.908615	0.905912	0.877054	0.879018	0.882125	0.910075	0.945626	0.917113	0.253378	0.393667	0.268143	0.496988	0.264515	0.375669	0.198669	0.256682	0.421989	0.270383	0.364096	0.732911	0.316725	0.208246	0.719638	0.246517	0.351186
206	cg11213091	7	195475	Body	Island	CGCCAGTGTTTTTAACTTTGGGTTCAAGCAAGTGCAGATGTGTTGAAGGC	R	II		NA	FAM20C	0.720253	0.744765	0.777235	0.779923	0.739575	0.740972	0.683512	0.652166	0.624092	0.649824	0.783695	0.731856	0.713463	0.723637	0.757739	0.696525	0.666712	0.573827	0.710195	0.710049	0.957388	0.318431	0.277413	0.216095	0.332835	0.295088	0.369085	0.242068	0.325068	0.471007	0.247649	0.438464	0.640828	0.310252	0.190956	0.5969	0.210896	0.682981
207	cg14973892	13	46944143	Body		CGGCAGAAGAGAGTGGTTGAAACAGATACTGTATGGCTCTCAGATCCTCC	R	II		TRUE	C13orf18	0.956586	0.950154	0.756326	0.782908	0.756348	0.751012	0.798482	0.793592	0.84391	0.838384	0.814971	0.819178	0.67235	0.863156	0.875785	0.840515	0.84316	0.827102	0.878043	0.945572	0.294764	0.557624	0.066331	0.455571	0.323941	0.217559	0.532147	0.564989	0.203876	0.574641	0.0910826	0.189406	0.30124	0.684171	0.208386	0.510355	0.223169	0.482244
208	cg27510354	1	112429786	Body;Body		CGCTGCCCCAGTGCTGAAGAGTTGTCTGTTCTGTCCACGGAGGCTTGTGG	F	II		TRUE	KCND3;KCND3	0.787567	0.797814	0.612484	0.567576	0.603249	0.612098	0.743405	0.753393	0.742304	0.753714	0.616488	0.666997	0.61347	0.66781	0.685479	0.771714	0.699735	0.718652	0.745232	0.807049	0.658995	0.303531	0.196093	0.248981	0.301515	0.337287	0.270674	0.268839	0.299736	0.415768	0.218198	0.362365	0.590532	0.61014	0.355353	0.608742	0.25309	0.557655
209	cg07139165	11	133823125	Body	N_Shelf	TGTGCTGGTCCTGGAGTTGCAGGGTCCTAGATAGACCTTGAGTGGTTTCG	F	II	CDMR	NA	IGSF9B	0.967482	0.97021	0.864094	0.831913	0.87807	0.827822	0.354786	0.296403	0.492779	0.453888	0.856713	0.518979	0.775532	0.155078	0.145178	0.826564	0.788021	0.809075	0.852815	0.928935	0.960249	0.368251	0.0940785	0.091659	0.44449	0.677746	0.241211	0.12261	0.271361	0.599902	0.148168	0.617209	0.724551	0.375101	0.173489	0.614362	0.124711	0.528465
210	cg19917989	6	14925093			TCCCTGTTCCATCACGGGCAGTGACATTCAATCCCTTCCAGGAAGCAACG	F	II		TRUE		0.183666	0.0517272	0.426116	0.469631	0.481742	0.508813	0.817434	0.827463	0.858835	0.84777	0.472762	0.723776	0.474134	0.639061	0.694785	0.221368	0.204835	0.193447	0.204086	0.128795	0.672597	0.305565	0.291429	0.265298	0.337212	0.464566	0.257098	0.318242	0.283823	0.45594	0.353961	0.377515	0.516316	0.574402	0.262431	0.539778	0.210577	0.404858
211	cg25391820	5	138608519	TSS1500;TSS1500	N_Shore	CGGCTGTCACAGCGTGTTCATAAAGGAAGGTTATGAGAGCTATAAAACCA	R	II		TRUE	MATR3;SNHG4	0.725997	0.689432	0.744793	0.721212	0.732145	0.741099	0.211355	0.238317	0.214917	0.235161	0.696167	0.395349	0.6016	0.667664	0.646947	0.746103	0.697721	0.726674	0.763499	0.887059	0.0907401	0.312041	0.196441	0.224102	0.432201	0.41002	0.321213	0.430839	0.216693	0.517347	0.279662	0.332105	0.568794	0.462743	0.340962	0.561673	0.249311	0.429666
212	cg00199065	21	37093340			GTGGTTCAGGAGAGCTCTCTAACTTTCCCTATCAAGCCAGATGACCATCG	R	II		NA		0.934229	0.936419	0.800541	0.815344	0.794807	0.796879	0.680385	0.743179	0.747406	0.690334	0.791922	0.774979	0.735184	0.735399	0.730223	0.842639	0.837302	0.819461	0.864849	0.873181	0.931382	0.258115	0.200119	0.193395	0.390576	0.398021	0.273995	0.386704	0.215403	0.230825	0.19146	0.254332	0.76046	0.788569	0.182066	0.69608	0.280052	0.590127
213	cg21449597	4	154036828			TGTCCTGTCTGTCTGTCCTGCTAGCAAGTTCTGCATGTGGCATGTCAGCG	R	II		TRUE		0.901624	0.89741	0.894523	0.87841	0.870453	0.876814	0.871421	0.841844	0.784995	0.84674	0.886075	0.881714	0.845045	0.848023	0.888441	0.74467	0.717577	0.788863	0.762565	0.862525	0.356962	0.556745	0.171567	0.323503	0.319682	0.260771	0.46549	0.152311	0.284955	0.367622	0.287198	0.395469	0.578115	0.41434	0.186571	0.7519	0.324112	0.487551
214	cg13387113	17	74696737	Body;Body;Body		CTTTTTGTGGCATTGTGGCGTATTTATTCAACAGGTGCCTACTGCGTGCG	R	I		TRUE	MXRA7;MXRA7;MXRA7	0.959436	0.965275	0.665803	0.67659	0.589023	0.719602	0.485709	0.465219	0.486079	0.620447	0.667176	0.483913	0.767284	0.183014	0.106378	0.887075	0.895343	0.889957	0.907879	0.970806	0.975792	0.196708	0.316789	0.214907	0.463911	0.423047	0.310784	0.289915	0.414448	0.504304	0.258106	0.496079	0.738067	0.248031	0.222872	0.607299	0.195505	0.464102
215	cg16834726	12	57937408	Body	N_Shelf	CGGGGGCCAGAGACATTAGCTGACATCAGGAAACATCTTGGCTCTTCGGG	F	II		NA	DCTN2	0.942881	0.940786	0.747247	0.744729	0.716379	0.741647	0.443313	0.474122	0.488089	0.556489	0.753419	0.520683	0.667281	0.85502	0.881232	0.877615	0.875903	0.864946	0.892654	0.924002	0.424891	0.290886	0.210313	0.153588	0.374819	0.408129	0.32535	0.392106	0.28361	0.529415	0.362164	0.431834	0.690798	0.495238	0.253265	0.666835	0.236928	0.316072
216	cg16908552	1	231174153	Body	N_Shore	TAGCAAGACTCCAGAGCATGTTTATAAACCACAGCTTCACAACAGGAGCG	R	II		NA	FAM89A	0.814688	0.854653	0.805432	0.683839	0.643958	0.732532	0.797528	0.724967	0.724049	0.78658	0.63976	0.713697	0.668298	0.865766	0.862428	0.674244	0.606366	0.730254	0.618107	0.834515	0.917624	0.172123	0.366705	0.23691	0.372014	0.366886	0.310399	0.157467	0.303007	0.502595	0.299153	0.451046	0.82475	0.623206	0.162264	0.593906	0.181953	0.536642
217	cg08250880	11	86526022			AAAAATACTGTGCTCTCTTAGTCTTGATTTATCACTGCCCCTTGTCTTCG	R	II		TRUE		0.899772	0.887935	0.691965	0.690523	0.709258	0.688166	0.900963	0.880301	0.923067	0.887662	0.745464	0.828511	0.754791	0.86569	0.861415	0.783692	0.795859	0.793315	0.837004	0.949886	0.936875	0.181059	0.418524	0.221852	0.361739	0.371822	0.307352	0.359239	0.278685	0.487784	0.282145	0.462052	0.745967	0.473113	0.21663	0.680197	0.206504	0.411604
218	cg03748042	10	131505789	Body		TGAAAACAGTTCCCAGAAATATCGACACAGTCATTAGACTGCACCACACG	F	II		NA	MGMT	0.731664	0.775466	0.635428	0.643705	0.570746	0.604952	0.847323	0.861378	0.81857	0.766638	0.658057	0.758406	0.641395	0.653723	0.724192	0.56291	0.594046	0.462454	0.637788	0.422077	0.870772	0.298836	0.323778	0.214149	0.412043	0.373207	0.306428	0.263746	0.288422	0.419271	0.281219	0.399438	0.658984	0.674644	0.258773	0.668265	0.24038	0.406695
219	cg11549874	22	31202478	Body	S_Shelf	CGGCTGCTGCCCCAGCTGCTGAGATCACAAGCCCCATCCTGGAGACAGGA	R	II		NA	OSBP2	0.830347	0.862817	0.840971	0.836631	0.835699	0.8299	0.525181	0.559859	0.581384	0.579367	0.819127	0.565957	0.74877	0.398099	0.421139	0.792414	0.78052	0.763748	0.825646	0.90647	0.896047	0.281349	0.346618	0.503556	0.343429	0.24066	0.360457	0.255068	0.288189	0.426159	0.239583	0.424128	0.640912	0.448855	0.228934	0.641897	0.343955	0.480606
220	cg01796223	7	129933014	1stExon;1stExon;5'UTR;5'UTR		CGGGGAGTCAGTCATACAGTGGCTGAGTCAAGCTGTATTTATAAAGAGTC	R	II		TRUE	CPA4;CPA4;CPA4;CPA4	0.917945	0.911536	0.900651	0.906579	0.922387	0.906543	0.842239	0.830613	0.775899	0.795729	0.893855	0.87821	0.854818	0.850814	0.862106	0.848216	0.840858	0.885648	0.888673	0.963513	0.952457	0.312579	0.231147	0.180683	0.408132	0.344705	0.356569	0.256973	0.390693	0.638525	0.330876	0.503191	0.711662	0.31866	0.214418	0.714277	0.263222	0.333503
221	cg14953379	7	141285961	Body		CGGGGAGTTCCTTTTGACACACCACAAGCACCACAAGAAGTGGCCCTGTA	R	II		TRUE	AGK	0.961656	0.970615	0.883379	0.900027	0.911831	0.897627	0.868327	0.832928	0.81072	0.677554	0.904619	0.857066	0.963235	0.859679	0.842786	0.881117	0.866515	0.812272	0.911605	0.932266	0.806256	0.212615	0.167795	0.203964	0.342811	0.2452	0.296897	0.28393	0.253733	0.612527	0.269736	0.497918	0.8519	0.391877	0.260583	0.927708	0.326748	0.384768
222	cg16929739	3	11178593	TSS200		CGGGTGACTCATGAGCACCAAGGCAGGCCTGTGTGTCCAAGCGCCTGCAC	F	II		TRUE	HRH1	0.894657	0.908663	0.902857	0.913095	0.910973	0.932811	0.377225	0.394627	0.440683	0.442059	0.840984	0.521062	0.740954	0.763321	0.746349	0.784118	0.786803	0.786256	0.83908	0.927528	0.944242	0.407158	0.372339	0.60832	0.40707	0.243726	0.513512	0.196229	0.276782	0.394272	0.331768	0.437911	0.795653	0.429774	0.145037	0.60835	0.171862	0.265565
223	cg00038020	1	223575793			TCTTTCTCTGTATAAATTACCCACTCTTGGGTAAGTGTTTATCAGCAACG	R	II		TRUE		0.77827	0.854689	0.836634	0.836433	0.843256	0.798604	0.877231	0.801953	0.85255	0.883348	0.823344	0.809459	0.72671	0.822906	0.839867	0.733048	0.761212	0.808192	0.837621	0.896382	0.844226	0.445261	0.283375	0.343341	0.328043	0.261857	0.448897	0.285335	0.308752	0.479219	0.238998	0.393822	0.673799	0.446937	0.206897	0.763822	0.354279	0.374548
224	cg08548284	1	14382172			AGGGGTTCAGCTAACAGTTCCCTGTAAACCTAAACTGTGCAGTGCTGTCG	R	II		NA		0.927176	0.934123	0.913474	0.903018	0.913937	0.891055	0.280919	0.28882	0.372366	0.311943	0.878468	0.596796	0.754054	0.380789	0.29949	0.863859	0.85902	0.860979	0.91023	0.948653	0.884836	0.586772	0.24792	0.447466	0.614453	0.267571	0.533515	0.373291	0.245883	0.393742	0.162171	0.287215	0.564097	0.467742	0.183136	0.577631	0.328546	0.376041
225	cg15389191	11	74654369	5'UTR		CTTTTCTTCATCAAATGATTATTCTCTTCAGAGAGACAGGCATAAAAACG	R	II		TRUE	XRRA1	0.851733	0.89181	0.799896	0.804908	0.878062	0.851422	0.321188	0.307345	0.322766	0.355665	0.804331	0.567516	0.790951	0.829942	0.824803	0.842712	0.819572	0.814851	0.882857	0.960629	0.874249	0.373324	0.187716	0.298398	0.429967	0.374773	0.492216	0.180811	0.357357	0.437148	0.231702	0.509651	0.838388	0.390944	0.242414	0.652536	0.232592	0.44606
226	cg15645888	8	28285957	3'UTR		CGGTATTTCAGTAAAAAGGAATTCATGGCATAAATGTGGACAGATTTACG	R	II		NA	FBXO16	0.757812	0.737502	0.850423	0.883258	0.855984	0.837822	0.508313	0.525163	0.579249	0.583496	0.826929	0.617076	0.739869	0.581479	0.695787	0.739036	0.735106	0.717249	0.81977	0.819594	0.910302	0.302655	0.314735	0.327025	0.361857	0.346061	0.436448	0.235726	0.299866	0.408494	0.304743	0.355226	0.695357	0.634944	0.225412	0.667231	0.381266	0.402171
227	cg16167809	6	31556255	Body;Body;Body;Body;Body;Body;Body;Body		CGGCATCGCCTCCCATCAGCACCTTCTGTCCTGGTCCCAGGCCCAGGGCT	F	II		NA	LST1;LST1;LST1;LST1;LST1;LST1;LST1;LST1	0.864358	0.837179	0.840036	0.775027	0.789538	0.77513	0.860759	0.838671	0.928319	0.852023	0.830501	0.865661	0.831244	0.769627	0.797224	0.805717	0.763604	0.779714	0.820714	0.888306	0.634238	0.642364	0.242141	0.552215	0.389868	0.263824	0.178517	0.359137	0.160177	0.411623	0.158055	0.285802	0.520492	0.500814	0.461694	0.736036	0.227556	0.642009
228	cg03755957	12	104363275	Body	S_Shelf	ATATGCCATGTATCTCTATCCCTAACTTTGTTCCTTTCAGTACCTTAACG	R	II		NA	TDG	0.891245	0.865735	0.801011	0.808421	0.800477	0.810598	0.782545	0.778774	0.813509	0.782419	0.787531	0.801575	0.718988	0.757355	0.786615	0.771382	0.781394	0.764708	0.833751	0.920035	0.931516	0.526379	0.301439	0.20615	0.448608	0.384754	0.373328	0.2431	0.326572	0.393462	0.307425	0.480464	0.676492	0.428849	0.246103	0.720661	0.359824	0.37079
229	cg19670610	4	89455337			GGAGGCTTGAAATCTTTTCTTAACAGCTTCCGGATGCTGCTGCTGAATCG	R	II		TRUE		0.823175	0.876444	0.877358	0.914752	0.895928	0.892616	0.521092	0.573767	0.613984	0.50859	0.857675	0.705722	0.796983	0.900363	0.880606	0.830233	0.811203	0.86368	0.857676	0.973548	0.974206	0.332997	0.318388	0.194976	0.421375	0.398177	0.309843	0.186611	0.311964	0.445875	0.464798	0.539223	0.811363	0.377559	0.235565	0.724064	0.332729	0.431373
230	cg14979674	5	45260623	3'UTR		CGTAGCCCTTAGATAGGAGGTTTGTCATTTTTAATGTGTTGAAAATAGTA	R	II		TRUE	HCN1	0.944505	0.910068	0.757017	0.855296	0.846928	0.822116	0.8522	0.888805	0.864703	0.856349	0.785493	0.851881	0.820151	0.906896	0.863893	0.84906	0.805944	0.80854	0.836569	0.897749	0.830267	0.225333	0.217297	0.141484	0.444313	0.331674	0.413537	0.519395	0.235819	0.525924	0.434509	0.419	0.816851	0.284349	0.444175	0.770471	0.202363	0.419154
231	cg10064525	1	109262682	Body		ACTGACTTGTCACAGACATCCTGACTCACCAAGACTGTCATGAATCACCG	F	II		TRUE	FNDC7	0.890071	0.85536	0.797635	0.800281	0.785266	0.723665	0.541669	0.527735	0.549373	0.527919	0.843768	0.623593	0.683413	0.607108	0.723788	0.711022	0.674384	0.702407	0.655738	0.847492	0.862544	0.333427	0.345348	0.64753	0.447059	0.285862	0.365829	0.211667	0.265266	0.411183	0.25607	0.386841	0.768003	0.517757	0.204772	0.593565	0.379573	0.433617
232	cg00902153	3	188506715	Body;Body;Body		CGGACAGTCAGCATAAGTTAGACCTTGATTCATTCTGGTCTATACTATGT	R	II		TRUE	LPP;LPP;LPP	0.851602	0.826679	0.874586	0.877131	0.865197	0.85287	0.906324	0.932483	0.884988	0.917302	0.873334	0.912295	0.823541	0.880159	0.880522	0.774527	0.773057	0.830581	0.835838	0.939312	0.529379	0.272854	0.369664	0.613542	0.48748	0.309216	0.464725	0.393613	0.315334	0.380434	0.145004	0.268138	0.492051	0.764847	0.165275	0.703458	0.453741	0.318483
233	cg25375162	3	30383960			AACTTTGGACCAGCCTGTTTCACTCCAAAGCCTTTGGGGCTCAAGCTTCG	R	II		TRUE		0.953389	0.952431	0.903929	0.900835	0.904944	0.875915	0.53723	0.636771	0.694955	0.677646	0.865487	0.680608	0.814297	0.734214	0.738111	0.869902	0.815078	0.884009	0.87394	0.962422	0.949657	0.499793	0.425321	0.456951	0.286827	0.256332	0.557224	0.254219	0.300874	0.485955	0.347878	0.413631	0.781001	0.435914	0.167659	0.546187	0.351632	0.363379
234	cg10757024	14	55105357	Body;Body		AATCTCCTAGAGAAATGTCTCTTGTTGTTCAAAAAATAGCAACAGAAACG	F	II		TRUE	SAMD4A;SAMD4A	0.85733	0.943744	0.824933	0.780887	0.864499	0.809656	0.766226	0.656055	0.747472	0.712181	0.840356	0.814775	0.886496	0.807212	0.850036	0.771007	0.792185	0.7792	0.803275	0.944472	0.821474	0.527459	0.0276351	0.162606	0.287926	0.478776	0.195277	0.25401	0.262178	0.275969	0.264586	0.655069	0.63484	0.568321	0.368949	0.925621	0.333905	0.7189
235	cg26373351	12	12031304	Body		CACATCCAGGGACTGCAGGGAGGTAGGACTCTGTATTACAGCACTGTGCG	F	II		TRUE	ETV6	0.910776	0.932107	0.893435	0.867921	0.907711	0.890281	0.484315	0.48106	0.549904	0.51921	0.845674	0.645833	0.71585	0.865245	0.8643	0.837086	0.81378	0.822897	0.807122	0.915929	0.916413	0.372297	0.243681	0.462697	0.602863	0.264432	0.524043	0.246292	0.254829	0.525481	0.342751	0.438786	0.660574	0.521334	0.214795	0.521394	0.417048	0.348098
236	cg20651995	2	69525471			AAAGTGAATCATCAGTCAAAATAAGTCCTAACCAATGCCATGAGCAAACG	F	II		TRUE		0.883752	0.87092	0.868046	0.872645	0.889715	0.866662	0.862351	0.896686	0.867135	0.887544	0.882899	0.881378	0.840385	0.713223	0.706395	0.762231	0.753839	0.780476	0.792056	0.873414	0.662351	0.486851	0.26634	0.500206	0.390023	0.26634	0.464055	0.224382	0.365684	0.453054	0.292248	0.419741	0.649385	0.548023	0.196542	0.744826	0.426955	0.282891
237	cg25616869	3	48443867			GCCATGACTCAGTGAGTGACTCAAAGCACGTTCAGTACTCACCCCTCCCG	R	II		TRUE		0.971154	0.9619	0.599081	0.545445	0.594316	0.627935	0.561119	0.446529	0.591567	0.543502	0.53565	0.523078	0.546945	0.837248	0.848094	0.897246	0.883666	0.879335	0.913697	0.9615	0.956632	0.413268	0.358274	0.347744	0.443609	0.401796	0.535679	0.242047	0.313122	0.533379	0.26639	0.530661	0.620624	0.414458	0.244859	0.602452	0.314075	0.420749
238	cg01609214	8	135817625	TSS1500		AGATCCTCTGCCAGGAAAACCCACTCTATTCATTGTCAACTAAATTAACG	F	II		NA	MIR30D	0.681394	0.625562	0.750606	0.613548	0.711364	0.69944	0.608084	0.6606	0.616331	0.57314	0.739791	0.624612	0.790027	0.815165	0.849296	0.778276	0.711392	0.718347	0.776616	0.897568	0.987707	0.322549	0.164981	0.184056	0.432991	0.495411	0.303374	0.232175	0.384811	0.541786	0.42403	0.505799	0.701479	0.652949	0.300235	0.64369	0.26415	0.503507
239	cg05979170	3	131974369			CGCTGAGGCACTTAGAGACCCAGAAAAGATCTTATGTTTGGCTTGCAGTG	F	II		TRUE		0.640345	0.689443	0.723554	0.719578	0.653591	0.706451	0.329212	0.362203	0.322695	0.348173	0.688595	0.499694	0.623894	0.792355	0.833947	0.744385	0.696459	0.715338	0.744348	0.828826	0.926572	0.312967	0.190676	0.34714	0.424572	0.506298	0.374965	0.296848	0.283364	0.58184	0.555157	0.563622	0.743209	0.490972	0.174387	0.58054	0.362334	0.374546
240	cg12079115	2	241851444		N_Shelf	CGCGGAGAGTCTACATTTAATTTTGTGGAGACCTGTCATGCTGTCTTCCG	F	II		NA		0.856182	0.88699	0.52513	0.509147	0.562953	0.579394	0.513306	0.507725	0.556311	0.574064	0.574522	0.530456	0.595392	0.813069	0.79044	0.773524	0.802128	0.791284	0.813491	0.890133	0.77993	0.554799	0.184119	0.295839	0.3871	0.294658	0.430673	0.185378	0.381701	0.35915	0.350717	0.428641	0.761436	0.779563	0.220071	0.631054	0.248548	0.675314
241	cg23679344	17	37560925	3'UTR	S_Shore	GTGAGTCATACAGTATCCACAGTTGAGTCACTTAAAGATGTCAGTATACG	F	II	RDMR	NA	MED1	0.933817	0.965265	0.864375	0.87389	0.900955	0.887168	0.449765	0.505012	0.411104	0.500368	0.829855	0.684837	0.815482	0.88241	0.848223	0.863801	0.861331	0.792736	0.878109	0.914963	0.701084	0.683362	0.0894997	0.17523	0.184474	0.659253	0.407636	0.250249	0.492072	0.486841	0.353439	0.369395	0.650143	0.737035	0.188838	0.729073	0.413716	0.305617
242	cg25546651	4	25910053			CGTAGGGCTTGAGGTATCTTGTTACTTCTCAGCAGGAGGAGTTTGTGGAT	F	II		TRUE		0.885049	0.897251	0.907142	0.877993	0.899072	0.917733	0.313301	0.339385	0.399746	0.419	0.875852	0.572306	0.748571	0.797941	0.810186	0.739551	0.750507	0.796277	0.792353	0.891817	0.937501	0.327062	0.358147	0.38632	0.631938	0.346201	0.382144	0.284828	0.37895	0.550349	0.255509	0.530457	0.674446	0.506764	0.222296	0.66882	0.30468	0.383041
243	cg19160958	17	35807884	Body;Body;Body		GTGGCAGCATGACCATGTCCAGGAGCATATTGTCCCTGAGCTGTCACTCG	R	II		TRUE	TADA2A;TADA2A;TADA2A	0.89296	0.899569	0.730021	0.718261	0.741631	0.757963	0.636019	0.627959	0.689118	0.696082	0.728518	0.622397	0.709978	0.762528	0.822286	0.829224	0.816271	0.838088	0.855984	0.894593	0.937523	0.346209	0.383146	0.234727	0.439839	0.390042	0.324339	0.300182	0.286708	0.522861	0.38369	0.50425	0.890835	0.512613	0.247047	0.683692	0.316356	0.442694
244	cg17096289	6	31238788	Body	N_Shore	TCAAGGGAGGGCGATATTCCAGTGCTGATCCCATTTTCCTCCCCTCCTCG	R	I		NA	HLA-C	0.78346	0.522768	0.69155	0.744776	0.378406	0.84825	0.699929	0.746613	0.394229	0.827045	0.51387	0.540044	0.850703	0.827092	0.75101	0.688764	0.807496	0.854179	0.873961	0.936855	0.592655	0.708774	0.227173	0.178945	0.535198	0.428735	0.406868	0.273817	0.657717	0.519969	0.152155	0.521634	0.511033	0.331386	0.201028	0.347257	0.334186	0.890262
245	cg16142488	5	12176144			CGGATATCCACTGTGTTGGGTACAAATCATCCTATAAGGCAGCGGCAAAA	R	II		TRUE		0.578819	0.608477	0.728657	0.690627	0.744203	0.730185	0.8752	0.874083	0.871384	0.813026	0.755187	0.810385	0.618892	0.607716	0.612498	0.566024	0.546284	0.581274	0.57702	0.51174	0.534926	0.235134	0.574092	0.182647	0.480335	0.455182	0.334832	0.403308	0.584035	0.589473	0.760515	0.35927	0.41111	0.595303	0.186808	0.71894	0.249905	0.184146
246	cg04245961	14	103889369	Body;Body;Body;Body;Body		ATTACATGAAGAGACACCAGAACGCTAGCTTTTTCTACCACATGAGAACG	R	II		TRUE	MARK3;MARK3;MARK3;MARK3;MARK3	0.961188	0.956745	0.725297	0.778891	0.743653	0.790008	0.62305	0.739584	0.709679	0.665723	0.74397	0.732533	0.75944	0.265364	0.279233	0.850738	0.862751	0.858373	0.884249	0.962974	0.920432	0.233035	0.282409	0.307578	0.44931	0.47933	0.414704	0.24036	0.404048	0.561471	0.320135	0.562955	0.799696	0.60556	0.242218	0.698834	0.302826	0.411855
247	cg16521443	13	114867544	Body	N_Shore	CGGAGACCCCCAGACTGCATACAACTGTGCAAATGCACTTGACCTCCCTT	F	II		NA	RASA3	0.967648	0.948869	0.919159	0.852483	0.901592	0.933989	0.568766	0.580859	0.580749	0.583915	0.858337	0.657418	0.845861	0.905405	0.909718	0.871091	0.872167	0.869346	0.919825	0.97121	0.973523	0.340577	0.338331	0.280053	0.48589	0.397026	0.417094	0.289889	0.295045	0.531942	0.317701	0.550117	0.857612	0.480765	0.22856	0.675011	0.297673	0.54488
248	cg14075254	11	116801299	Body		ACTTTCAGAAGGCAAATGAAACCAAATGGCTCCTGAATCCACTCAATACG	R	II		TRUE	SIK3	0.868823	0.895233	0.540662	0.560421	0.514712	0.557721	0.824172	0.817397	0.853983	0.803636	0.555859	0.742464	0.561023	0.827714	0.83739	0.84728	0.809364	0.82113	0.878062	0.954127	0.244335	0.431672	0.207188	0.314524	0.3727	0.519842	0.471464	0.406594	0.332969	0.494439	0.34508	0.445875	0.548755	0.640918	0.35584	0.683603	0.283846	0.505224
249	cg07209244	5	172116212	3'UTR	S_Shelf	GTGTGCATCTCCTCTGTAGCACTGAGTAACGCTCAGAGCATCAGGAAACG	F	II		NA	NEURL1B	0.697402	0.80883	0.80662	0.822206	0.820276	0.825449	0.367052	0.524755	0.420489	0.429952	0.82388	0.663292	0.663086	0.788233	0.738338	0.765894	0.74895	0.751977	0.784716	0.870218	0.353934	0.44189	0.126714	0.627009	0.414571	0.551955	0.471064	0.552994	0.296724	0.476909	0.220343	0.454759	0.349458	0.511386	0.684324	0.421528	0.374034	0.492441
250	cg26158270	11	12309622	5'UTR		CGCACCACCGTCACACCAGGTCAGGCTGGGACAGGGGCACCTTGGGAGCA	F	II		TRUE	MICALCL	0.650493	0.763623	0.858989	0.864011	0.895301	0.864825	0.357415	0.46657	0.49213	0.457237	0.82007	0.592013	0.74978	0.816968	0.83244	0.820825	0.820391	0.786553	0.829082	0.911958	0.734346	0.411748	0.206582	0.629386	0.556505	0.359698	0.534398	0.353998	0.358222	0.575511	0.430968	0.391554	0.669363	0.542028	0.222728	0.534716	0.36814	0.326247
251	cg05469819	6	122115942			GTCACAGGAGGATTGGTTAAGGTCACTCCATGAGTCAGTAACTTTGCTCG	R	II		TRUE		0.94743	0.949785	0.887763	0.770746	0.891692	0.863628	0.868712	0.891566	0.848604	0.876114	0.857289	0.883038	0.886237	0.777736	0.803091	0.829037	0.822088	0.807216	0.846293	0.927291	0.839511	0.573567	0.35059	0.325409	0.232172	0.416017	0.530769	0.187147	0.349155	0.545643	0.337201	0.538769	0.74108	0.583495	0.2973	0.777589	0.374894	0.343186
252	cg13613180	11	74560694	Body		CGGTGGGATAGAGAAAGAGCATTTCCTCTAGCACATCTCTCTCACAGAGC	R	II		TRUE	XRRA1	0.80833	0.800751	0.871142	0.859088	0.877513	0.864165	0.884016	0.853426	0.89595	0.869766	0.874505	0.870268	0.862373	0.887335	0.88889	0.793014	0.761316	0.823984	0.800687	0.923455	0.94715	0.424246	0.308484	0.552427	0.417544	0.422803	0.407456	0.352649	0.33571	0.614409	0.373145	0.546304	0.764914	0.466825	0.227583	0.705651	0.255842	0.363609
253	cg03544781	8	95048288			CGCACATCAATTGATTCAATCACCCACGGAAACCTCCCACTGGCATCAGG	F	II		TRUE		0.94001	0.966277	0.909731	0.941915	0.915941	0.918752	0.749033	0.770593	0.806533	0.79931	0.924198	0.893437	0.892045	0.86129	0.856071	0.8229	0.774704	0.795474	0.86951	0.912976	0.935489	0.433664	0.376768	0.416152	0.368645	0.410503	0.609595	0.300869	0.455868	0.708734	0.420622	0.447355	0.750029	0.263672	0.166628	0.721989	0.350652	0.388278
254	cg12463578	6	29644756	1stExon		CGAACCTGTACAGAAGACGCTCCCATGGGTGGGCGAGGTAGCTGCCACCC	R	I		NA	ZFP57	0.784789	0.817312	0.655051	0.682483	0.579067	0.630426	0.920063	0.936686	0.916456	0.915605	0.698857	0.820849	0.736126	0.46833	0.398697	0.644219	0.594423	0.561098	0.720759	0.634202	0.371051	0.486904	0.212399	0.440647	0.569843	0.57018	0.362493	0.487798	0.358488	0.476837	0.219857	0.340053	0.627616	0.625709	0.263686	0.718562	0.265687	0.568605
255	cg19350115	6	136043961			TACAGCTCTGAGATGTATTAGTCATAATGAGTCAAGAGGTCTTAGCTTCG	F	II		TRUE		0.970073	0.93916	0.913489	0.946866	0.925022	0.900909	0.924293	0.872498	0.916707	0.889038	0.889487	0.911909	0.942072	0.862243	0.872007	0.849565	0.849024	0.867177	0.866358	0.955015	0.942866	0.568782	0.7345	0.330597	0.611817	0.356046	0.380326	0.209779	0.321619	0.527233	0.244109	0.615944	0.81652	0.22278	0.170246	0.896112	0.215833	0.390537
256	cg21889914	15	85504254			TGAGGGAAAGCCTGGGCTTTAGAGCCAGACACATACATGGTTGAGTTCCG	R	II		TRUE		0.827862	0.821204	0.885355	0.843325	0.909844	0.83903	0.786134	0.71269	0.795577	0.753644	0.875871	0.838858	0.918707	0.899724	0.878063	0.861343	0.823835	0.848036	0.842072	0.937974	0.941794	0.337672	0.618165	0.202967	0.406086	0.353622	0.377677	0.279506	0.406098	0.507132	0.373461	0.599972	0.84828	0.458199	0.264843	0.846833	0.290698	0.445444
257	cg22749855	17	76353952	3'UTR	N_Shore	CGGGGAGAAGGGCTTGGGGTGACCTGAAGGGAACCATCCTGGTACCCCAC	R	II		NA	SOCS3	0.842531	0.855885	0.823067	0.829115	0.774479	0.837196	0.821095	0.844328	0.816349	0.827617	0.850047	0.839218	0.791282	0.713857	0.686462	0.706318	0.694218	0.7856	0.769844	0.820742	0.91804	0.750312	0.188035	0.34187	0.345767	0.446455	0.396904	0.385475	0.357135	0.537051	0.247825	0.43663	0.617048	0.814772	0.169987	0.8178	0.239973	0.60307
258	cg26487582	4	25322200	Body		CGAATAAGGGGGGAAAGCTGAGTAATCTTGAGTGCTTCATATTCTCATGT	F	II		TRUE	ZCCHC4	0.849084	0.908062	0.896282	0.867146	0.898413	0.897203	0.821046	0.813543	0.819043	0.80157	0.887939	0.840647	0.787143	0.668946	0.689945	0.715505	0.712201	0.747687	0.771642	0.869669	0.886174	0.580316	0.280229	0.359804	0.442564	0.343281	0.524655	0.319454	0.329903	0.435019	0.433272	0.446022	0.800071	0.648896	0.227189	0.770236	0.405377	0.359056
259	cg17550175	10	95322270		N_Shelf	TGTGCTCTTGAGACCTCACAAGACTTTACTTCTTATTTTTAACCCTGTCG	F	II		NA		0.765342	0.878908	0.805293	0.848087	0.855395	0.848567	0.922861	0.877681	0.90209	0.906794	0.811684	0.851048	0.84256	0.74032	0.530022	0.50528	0.467685	0.530142	0.494864	0.595694	0.934268	0.465699	0.23288	0.666716	0.374636	0.32877	0.281272	0.164605	0.253331	0.408337	0.208735	0.366873	0.826828	0.815402	0.232774	0.747307	0.548109	0.835847
260	cg09040994	5	103849273			CGGGCAGGGGATGTGAATGCTCTCAGATCTCTAAAAGAATTACAGAACAC	F	II		TRUE		0.94551	0.988796	0.881141	0.88437	0.895289	0.86145	0.857641	0.807103	0.847182	0.742184	0.887252	0.8536	0.919257	0.835445	0.840961	0.879819	0.845357	0.831603	0.911646	0.945083	0.952943	0.56976	0.233416	0.342735	0.479374	0.39617	0.522607	0.181131	0.323547	0.601839	0.284553	0.568762	0.865864	0.416352	0.256861	0.891362	0.331257	0.503808
261	cg10371155	17	37561101	3'UTR	S_Shelf	CGCAGGATATAATTGCCAAAACCAGGCTTGAGGTTGGTGACTCTTGAAAG	R	II	RDMR	NA	MED1	0.935078	0.937725	0.897894	0.902171	0.882156	0.86587	0.55906	0.646024	0.614108	0.622198	0.826619	0.726434	0.77693	0.820343	0.813378	0.864122	0.856499	0.839923	0.877418	0.975985	0.739745	0.690662	0.385113	0.654692	0.309369	0.414387	0.425563	0.388931	0.455552	0.551842	0.272966	0.518582	0.758627	0.435587	0.226311	0.682511	0.310587	0.353738
262	cg07696099	8	133573809	TSS200		GCTTAGTTTTGATCACTTTTATAGAGAGGTCTGGTACTTCCAAGAAAACG	R	II		NA	HPYR1	0.840615	0.845782	0.825462	0.823371	0.811513	0.795176	0.577014	0.639796	0.636404	0.483234	0.844124	0.682463	0.809678	0.797192	0.801898	0.776466	0.776449	0.71534	0.814774	0.833647	0.814598	0.486646	0.21203	0.509753	0.269433	0.295534	0.869155	0.174433	0.393634	0.720583	0.540878	0.593132	0.532676	0.374085	0.350326	0.719532	0.199026	0.608495
263	cg01463644	16	48115640			TGCATTGAGAGATGAATCACCTCCTATGACTCCTTTTCTGCCCACACTCG	F	II		TRUE		0.908523	0.918574	0.880826	0.872648	0.888185	0.897135	0.582506	0.575998	0.614082	0.636801	0.877144	0.686821	0.768378	0.574816	0.595617	0.829729	0.82573	0.797656	0.854371	0.961785	0.921134	0.481043	0.451588	0.358268	0.587503	0.355528	0.562633	0.289029	0.356065	0.499168	0.439548	0.503379	0.746974	0.513763	0.254888	0.725812	0.398342	0.350447
264	cg26184142	19	1256999	Body	Island	AGGTGGAGGCTTTGGGAGTCACAGGCCACTACCTCCTTTGCAGGGGACCG	R	II		NA	MIDN	0.898746	0.905562	0.697017	0.714673	0.608586	0.731937	0.712679	0.85233	0.792412	0.748743	0.740691	0.760428	0.725981	0.84341	0.860762	0.738294	0.750002	0.795763	0.773408	0.88171	0.933124	0.416323	0.338338	0.283688	0.315701	0.57526	0.491897	0.341958	0.443585	0.505132	0.345985	0.586594	0.762119	0.477699	0.22999	0.684287	0.182406	0.897395
265	cg09166410	13	111989685	Body		TCCTATAACATCTGGTATCAACTTCCCAGCAAAGTGAATCATCTGGGACG	F	II		TRUE	C13orf16	0.906762	0.912363	0.884677	0.906176	0.90594	0.895367	0.821198	0.814483	0.821833	0.815445	0.922925	0.882607	0.856881	0.889048	0.884181	0.791902	0.801957	0.674234	0.815615	0.812117	0.887388	0.58725	0.279512	0.670596	0.357949	0.423871	0.45098	0.311035	0.633453	0.503461	0.235134	0.418997	0.693422	0.80572	0.184384	0.766664	0.296044	0.341312
266	cg21147422	12	56664361	3'UTR;3'UTR	S_Shelf	GGTGTCTTGATAAGGTCCAGAGACAACCACATAGTCCTTATTCTAATTCG	F	II		NA	COQ10A;COQ10A	0.936741	0.948686	0.756574	0.770304	0.815329	0.82324	0.835217	0.844226	0.850405	0.858617	0.761392	0.838152	0.829598	0.700671	0.657961	0.878663	0.862318	0.869923	0.893314	0.968203	0.966681	0.631534	0.325838	0.141245	0.382341	0.487446	0.295604	0.297577	0.317157	0.490159	0.317305	0.478629	0.858984	0.699538	0.475727	0.771469	0.308432	0.725421
267	cg13563070	1	43145343		N_Shelf	AGAAGCCATCCCTTCAAAGCAGTTACATAGTGAGGCTGTTCACTTATTCG	R	II		NA		0.918189	0.928598	0.727189	0.749338	0.683341	0.790577	0.232497	0.267064	0.225309	0.242066	0.740188	0.454162	0.627763	0.856442	0.85523	0.847756	0.830732	0.809235	0.88072	0.929652	0.9297	0.29768	0.342532	0.382561	0.475101	0.549046	0.538695	0.31388	0.331912	0.67822	0.421802	0.499384	0.750069	0.640796	0.292174	0.693454	0.300986	0.525975
268	cg14986890	3	158427635	Body;Body		ATTTGCTGAGTCTCAACTGCTCTCCACACATTCTGGTGAGTGCAGGAACG	R	II		TRUE	RARRES1;RARRES1	0.976983	0.97332	0.919852	0.874493	0.891558	0.912712	0.837778	0.854143	0.836892	0.77052	0.891429	0.874043	0.90025	0.845959	0.818168	0.868623	0.87224	0.843553	0.886675	0.927657	0.768981	0.567422	0.379427	0.450984	0.402762	0.358821	0.708503	0.580145	0.340068	0.605718	0.261565	0.447056	0.702581	0.567492	0.154445	0.84299	0.384924	0.281916
269	cg16435316	16	50385139	Body		CGGAGGATACTGAGGCTCAGTGAGGTTGAAATTATCTATCCTGAGTCATG	F	II		TRUE	BRD7	0.727444	0.858839	0.819243	0.817639	0.796576	0.861137	0.830825	0.721639	0.778199	0.762432	0.78928	0.801853	0.89883	0.667559	0.708595	0.732983	0.763738	0.765141	0.836697	0.881328	0.872739	0.537853	0.357444	0.365594	0.558515	0.429502	0.66389	0.278103	0.333045	0.515405	0.547661	0.398183	0.817149	0.546502	0.183082	0.808993	0.327165	0.416883
270	cg03072035	10	73076664		N_Shelf	CGCCTAGATCCTGGAGGAGAAGACAAGCCCACATTGTCCGGGAAGCAGCC	F	II		NA		0.822271	0.836959	0.77059	0.775164	0.736792	0.760814	0.516851	0.559613	0.569621	0.55745	0.723549	0.604856	0.696746	0.834676	0.85897	0.809319	0.771762	0.818755	0.795427	0.919791	0.683347	0.499579	0.376407	0.822648	0.356246	0.355823	0.393439	0.398884	0.306529	0.597939	0.557588	0.533839	0.665855	0.649899	0.203092	0.58577	0.298389	0.559331
271	cg18484958	3	149420985	1stExon;5'UTR		CGCCAGGATGTGAGCTGAAATGAGTCAATATAAGGCCTTGTGTTTGGGAG	F	II		TRUE	WWTR1;WWTR1	0.353752	0.592924	0.876391	0.872344	0.886779	0.866682	0.358489	0.431939	0.446787	0.45549	0.837092	0.575303	0.776438	0.848698	0.851148	0.835704	0.835353	0.839212	0.866169	0.952247	0.907505	0.466745	0.334332	0.51294	0.542606	0.464467	0.427759	0.401226	0.332746	0.649058	0.312082	0.484561	0.773039	0.790854	0.263566	0.721467	0.272901	0.415717
272	cg27145347	11	67795659	3'UTR;3'UTR;3'UTR	N_Shelf	TCAGAGGTGCCGTGTCTGTCCTCTTCTCCTGAATATGGGTGGTTGGTGCG	F	II		TRUE	ALDH3B1;ALDH3B1;ALDH3B1	0.948626	0.93561	0.912244	0.921171	0.928892	0.90375	0.556494	0.572173	0.616986	0.618962	0.874766	0.644759	0.848246	0.918881	0.906698	0.877735	0.900811	0.902357	0.912706	0.991408	0.957044	0.411947	0.450156	0.26446	0.549929	0.562289	0.473971	0.339233	0.418918	0.604226	0.624609	0.612032	0.777225	0.423614	0.24223	0.710135	0.288741	0.486154
273	cg19052164	5	80900		N_Shelf	CCCAAATCCACTAACAACCGTTTTGTTCTTGTGGAAGAACATACAGGACG	R	II	CDMR	NA		0.889994	0.938786	0.810792	0.84869	0.838997	0.824026	0.909928	0.900253	0.909832	0.894105	0.82215	0.86337	0.796319	0.854683	0.873697	0.866861	0.832056	0.848321	0.881846	0.932596	0.784422	0.420929	0.479649	0.279919	0.430602	0.811239	0.261464	0.543904	0.289946	0.400563	0.385815	0.56294	0.725612	0.567324	0.595358	0.732302	0.335871	0.503335
274	cg21642926	8	104154149	Body;Body;TSS1500	S_Shore	CGCAGAGATGCAAACTGTTGCCACAGACTGACCTTTAATCATAAACATAT	F	II	RDMR	NA	BAALC;BAALC;C8orf56	0.962702	0.980566	0.884145	0.835625	0.856119	0.877394	0.664855	0.614346	0.635675	0.587258	0.826408	0.684819	0.939763	0.815048	0.824207	0.814353	0.852466	0.769372	0.878512	0.893165	0.963958	0.650495	0.333063	0.23497	0.659192	0.329229	0.321274	0.719748	0.330241	0.515435	0.306801	0.630172	0.644569	0.511578	0.343154	0.875291	0.464481	0.532251
275	cg03796003	16	2746544	Body	Island	CGCCGTCCCTGCACCACGATCACTCAGAATGGAACACGGCAGCTGGCAGC	R	II		NA	KCTD5	0.0146902	8.35e-06	0.90621	0.898338	0.556162	0.512232	0.864038	0.847542	0.497498	0.505278	0.0664615	0.066189	1.24e-06	0.0908416	0.863376	0.494539	0.104596	0.468092	0.0697915	0.312982	0.438697	0.0203131	0.321352	0.957909	0.397587	0.433441	0.969863	0.980754	0.413201	0.0100454	0.0083169	0.967709	0.363103	0.43542	0.928044	0.296344	0.459516	0.455549
276	cg18220639	11	120461210			CGGCTGCTGGCGTAGCATTGTGATTATTGCTGTATTTCTAGGCTGAGCAC	F	II		TRUE		0.821658	0.798723	0.847641	0.7784	0.852659	0.825388	0.775687	0.728837	0.772589	0.756168	0.82914	0.791194	0.800951	0.253728	0.256863	0.829768	0.839415	0.777322	0.88318	0.942217	0.945818	0.506395	0.39948	0.480626	0.511053	0.383119	0.464357	0.496203	0.421171	0.523882	0.412392	0.54347	0.829034	0.511195	0.320482	0.737619	0.312872	0.644575
277	cg24504854	7	195679	Body	Island	CGGCCATCGAGGCCCTGCTGCACGACCTCAGCTCCCAGAGGATCACCAGC	F	II		NA	FAM20C	0.8361	0.846724	0.810099	0.829214	0.82017	0.78824	0.777845	0.718145	0.712928	0.757297	0.805651	0.80823	0.802512	0.72734	0.754861	0.744793	0.748065	0.728171	0.795985	0.875421	0.883434	0.574552	0.436436	0.360022	0.533344	0.437506	0.548763	0.384414	0.477428	0.546737	0.400019	0.534593	0.652342	0.472371	0.367554	0.724349	0.333282	0.728527
278	cg10171557	20	34256821	3'UTR	S_Shelf	CGCCACTCCATCTGATTTGCATAAATGACTCAGTGGGCTTTTGTATCTCT	R	II		NA	NFS1	0.936201	0.94746	0.913144	0.920112	0.898765	0.919929	0.913436	0.919643	0.876593	0.936751	0.913778	0.931144	0.961187	0.905766	0.931788	0.795561	0.795345	0.816992	0.786605	0.897267	0.967284	0.431564	0.451825	0.421276	0.457877	0.361714	0.457687	0.345545	0.416208	0.587975	0.495996	0.543096	0.967415	0.691701	0.255383	0.882674	0.339801	0.429435
279	cg03050022	15	55559759	5'UTR;5'UTR;5'UTR;5'UTR		GCCCATTAAAAGCAAAAGCTGATTATCACAAGAACCATTATTTATTTGCG	F	II		TRUE	RAB27A;RAB27A;RAB27A;RAB27A	0.907507	0.945048	0.792616	0.718897	0.769008	0.78276	0.917972	0.912541	0.903546	0.920149	0.726097	0.871941	0.806294	0.92766	0.918811	0.914359	0.906993	0.879553	0.934453	0.974495	0.0786157	0.421135	0.398823	0.685987	0.305047	0.527168	0.453541	0.473823	0.142712	0.55201	0.612169	0.658596	0.613422	0.760444	0.422089	0.816102	0.162045	0.580066
280	cg08920032	15	99332004	Body		CGGGGCTGTTTCTGCACAGCCTCCACCTGGAGCTGAATCACCGGCCAGAA	R	II		TRUE	IGF1R	0.815057	0.827157	0.902839	0.842882	0.866023	0.878708	0.870328	0.844355	0.828311	0.897811	0.878682	0.881293	0.902554	0.418501	0.466942	0.460191	0.511394	0.437389	0.51805	0.508544	0.850931	0.314663	0.422715	0.258538	0.447513	0.424174	0.373225	0.494154	0.411938	0.6604	0.37402	0.531873	0.854196	0.812789	0.25736	0.862372	0.29152	0.797085
281	cg16077929	14	50862509	1stExon	N_Shore	CGGGTCAGATTGTGGCCATCAAGAAGTTTCTGGAATCAGAAGATGACCCT	R	II		NA	CDKL1	0.934958	0.931735	0.79774	0.708761	0.759307	0.823257	0.675334	0.654176	0.679033	0.703073	0.791967	0.700786	0.729223	0.79229	0.797103	0.831285	0.838849	0.834947	0.866737	0.941374	0.963514	0.433045	0.408544	0.163677	0.514668	0.390719	0.429818	0.593073	0.334614	0.539075	0.367424	0.623961	0.81982	0.641523	0.664316	0.719429	0.303285	0.648046
282	cg02911432	12	128754513	Body	S_Shore	CGGAAAAGGCAGAATTGTTCTTGGGAGGTTCCATAAATAGGACAGGGCAT	F	II	RDMR	NA	TMEM132C	0.766366	0.829135	0.814929	0.783519	0.878848	0.860782	0.841294	0.808577	0.810281	0.809752	0.805369	0.822475	0.801368	0.858385	0.844298	0.77771	0.698631	0.825569	0.701102	0.956412	0.564954	0.671594	0.401122	0.607715	0.396759	0.688484	0.345579	0.379795	0.259286	0.478636	0.309229	0.623372	0.513448	0.653201	0.522395	0.758676	0.28846	0.709197
283	cg02069592	14	59198210			CGCAGAGGCAATCTGTGACCCTGCAGAACTTTCCTATGCACCCTACACTG	R	II		TRUE		0.944399	0.953266	0.911684	0.879623	0.888536	0.877412	0.901878	0.868837	0.855147	0.816174	0.896503	0.904268	0.917052	0.860402	0.893501	0.85262	0.892612	0.833596	0.899214	0.930607	0.890894	0.653689	0.475188	0.54811	0.750093	0.0474845	0.713179	0.328199	0.614565	0.527346	0.301561	0.688717	0.71194	0.711525	0.0571286	0.780441	0.557437	0.17608
284	cg22726373	15	79048467		N_Shelf	GATAGCCTCGGGTGCTGCCTGTAGTCATGCTGACAGCTGTACAGTAGCCG	R	II		NA		0.93275	0.909016	0.671433	0.579743	0.617385	0.690949	0.440792	0.411927	0.468302	0.494429	0.598551	0.467703	0.63269	0.868089	0.857832	0.743263	0.762834	0.736666	0.822239	0.828558	0.92662	0.661954	0.434817	0.309104	0.530024	0.420121	0.589469	0.518291	0.362945	0.646079	0.338056	0.635987	0.860407	0.625136	0.209201	0.617118	0.468975	0.571533
285	cg06442489	19	58630612	TSS1500;TSS1500	S_Shore	CGATCACATAAAATGATTATTGTGCCCTGGAGGATTACACAACCAAGTGA	R	II		NA	ZSCAN18;ZSCAN18	0.953668	0.918618	0.86728	0.870888	0.837073	0.894207	0.770367	0.81338	0.821549	0.783776	0.865754	0.838447	0.803169	0.365801	0.3792	0.790237	0.82615	0.737643	0.895446	0.905554	0.828127	0.21651	0.335899	0.586989	0.430053	0.398567	0.523293	0.476664	0.343919	0.739456	0.676581	0.6361	0.808209	0.772708	0.394209	0.792422	0.249021	0.432646
286	cg16273051	3	129132966	Body		GGGTCTCTGCCTCTCTCAGAGCTCAGGGAAGCTCAGCACCCCAACAGTCG	F	II		TRUE	C3orf25	0.711717	0.769447	0.869745	0.868937	0.864279	0.839853	0.826015	0.760085	0.792713	0.799086	0.853823	0.810582	0.814172	0.753306	0.768046	0.767311	0.771484	0.794673	0.796736	0.848608	0.870277	0.494011	0.595922	0.521589	0.594294	0.303246	0.492016	0.397441	0.407916	0.617479	0.438667	0.520606	0.774745	0.729348	0.32964	0.782558	0.405663	0.563818
287	cg09442613	12	76054089			TATCGGCTTAATCATTTCATTTACTTCTGACTCCACCCAAAGTGCTTACG	R	II		TRUE		0.951197	0.953471	0.850744	0.842249	0.834166	0.864024	0.863648	0.813763	0.800178	0.792405	0.843265	0.82073	0.862065	0.903868	0.893351	0.866983	0.850055	0.874508	0.885042	0.955024	0.914135	0.460531	0.540961	0.706458	0.504379	0.501919	0.537265	0.362238	0.375984	0.645653	0.439508	0.544233	0.765668	0.726531	0.197051	0.827291	0.457278	0.41662
288	cg17695791	11	91913958			GGCTGGTGGGAACCGGTTCTGAGAGTTCAGACACCACCTTCACCCCACCG	F	II		TRUE		0.883708	0.929241	0.856636	0.894682	0.885694	0.881809	0.812829	0.785842	0.791955	0.782063	0.890107	0.822152	0.831216	0.860199	0.872921	0.851319	0.841985	0.829928	0.857129	0.957114	0.882812	0.601295	0.476931	0.608508	0.656448	0.395167	0.628127	0.320437	0.377173	0.595907	0.260288	0.612858	0.78179	0.569902	0.282469	0.832261	0.530343	0.493574
289	cg12822074	11	57243865	Body	Island	ACGCCCAGGGGTTAGCGTTGAGCCGCAGGAACTCGAGCGAGGGCAGGTCG	F	I		NA	RTN4RL2	0.0480949	0.0305765	0.382815	0.441325	0.344702	0.356224	0.322234	0.413978	0.307587	0.402428	0.345652	0.356057	0.313858	0.244541	0.269633	0.151645	0.0885045	0.234482	0.0511514	0.169149	0.0167633	0.601412	0.644641	0.635604	0.400496	0.575345	0.480277	0.587942	0.609048	0.524484	0.634674	0.552368	0.423513	0.505389	0.402686	0.391894	0.668772	0.554511
290	cg08214927	14	91765824	Body		GACCAGTCTCCGTGGGGCTTTCGTGGACACGCACAGAGTGGTGAAATGCG	F	II		NA	CCDC88C	0.949783	0.936419	0.583712	0.620109	0.573713	0.624961	0.741711	0.822127	0.780946	0.759952	0.538267	0.660444	0.630683	0.843054	0.855141	0.864399	0.8473	0.851078	0.886293	0.950952	0.854317	0.417805	0.565808	0.341062	0.600294	0.608037	0.422501	0.543474	0.452352	0.653832	0.344421	0.582013	0.859318	0.655816	0.377573	0.669217	0.353578	0.753098
291	cg26870725	19	12978805	Body	S_Shore	GGAAGGCACCTCCAGCGCCGGGGACTCCGAGGCCAGTGAGTGCCCTATCG	R	I		NA	MAST1	0.289213	0.192983	0.28566	0.348704	0.194041	0.283849	0.662202	0.704568	0.631277	0.657913	0.231746	0.505357	0.266159	0.67485	0.754534	0.422444	0.392931	0.465431	0.44928	0.477539	0.0576691	0.551399	0.72083	0.598413	0.458959	0.666065	0.694672	0.76025	0.611676	0.535369	0.576309	0.419922	0.403854	0.165743	0.579	0.367517	0.621399	0.495645
292	cg27410595	11	119995754	Body		GTCAACTGAATCATCTCACAGAAAACCTCTGAACCTGAGAAACAACATCG	F	II		NA	TRIM29	0.890609	0.898925	0.905594	0.895614	0.917785	0.879053	0.90409	0.863996	0.865377	0.834068	0.894209	0.879696	0.859134	0.831977	0.846138	0.830202	0.81983	0.801546	0.859325	0.953232	0.851669	0.422616	0.648865	0.565227	0.637058	0.330942	0.802267	0.294356	0.445635	0.597276	0.376136	0.565973	0.773961	0.778574	0.181733	0.791692	0.636579	0.398638
293	cg26452771	11	78955619	5'UTR		CGGCTTTTTTATGGGTGAGTCCTCAAGCTGCTTGAGAAATTCTCTGGCCT	R	II		TRUE	ODZ4	0.925712	0.964725	0.858512	0.8949	0.895848	0.9072	0.652502	0.708366	0.756618	0.707699	0.898085	0.743121	0.806666	0.89161	0.870939	0.879946	0.887293	0.83507	0.864185	0.972928	0.909747	0.631274	0.480168	0.863561	0.543154	0.383283	0.740857	0.25723	0.387595	0.605764	0.317767	0.446862	0.65037	0.898774	0.347526	0.73543	0.595331	0.374645
294	cg06421238	17	5993785	Body		CGGAGAGCCGGTCCACAGCCCCGCACACAGAGCCCTTCTCGCCTTTGCAC	R	I		NA	WSCD1	0.983177	0.994403	0.752495	0.699202	0.749379	0.781462	0.914268	0.946882	0.901813	0.944228	0.775285	0.810388	0.902947	0.751163	0.938299	0.951164	0.94763	0.941377	0.975122	0.992124	0.988492	0.430161	0.652851	0.336562	0.661582	0.523134	0.541046	0.460525	0.435944	0.733529	0.344651	0.543814	0.740965	0.384039	0.582357	0.78372	0.331198	0.841862
295	cg10053779	10	121497344	Body;Body		AAATAATCAGACCCATATTTCATTTCCTGCTAAAGACAAAGGATATTACG	F	II		TRUE	INPP5F;INPP5F	0.931612	0.923727	0.910119	0.903716	0.901859	0.902984	0.896696	0.841521	0.865083	0.878807	0.933031	0.871408	0.849064	0.898816	0.906479	0.868475	0.835688	0.872686	0.888741	0.961768	0.513449	0.68474	0.314489	0.629978	0.699183	0.503749	0.543131	0.642823	0.433159	0.602843	0.31136	0.663046	0.782521	0.491028	0.376602	0.842714	0.382798	0.426591
296	cg07272929	8	129071149	Body		GATTTACCTTTCCAGCCTCATCTGTTTGGCACTTGGTATTGCACCAGACG	R	II		TRUE	PVT1	0.945548	0.932282	0.871474	0.833938	0.840027	0.861318	0.920728	0.914986	0.947019	0.906217	0.829471	0.88987	0.856238	0.874807	0.902986	0.850351	0.856234	0.87194	0.895503	0.939359	0.968022	0.399561	0.511285	0.514824	0.717347	0.452558	0.607252	0.475512	0.420461	0.666259	0.452035	0.557861	0.868995	0.589854	0.283784	0.850968	0.511283	0.527632
297	cg18132405	3	189840304	TSS200;TSS1500	S_Shore	CGCATGTATCTAGTTGCTATGATTTTTCCGAAGAAGGCTTTTATGTGGAA	F	II		NA	LEPREL1;LEPREL1	0.964709	0.928198	0.728863	0.717302	0.65973	0.727223	0.476335	0.58019	0.548587	0.542027	0.731609	0.647573	0.734807	0.874351	0.88426	0.835401	0.809963	0.870237	0.865659	0.957481	0.952467	0.404308	0.674958	0.483998	0.588249	0.449313	0.581914	0.333544	0.374591	0.707383	0.417333	0.607163	0.931617	0.918053	0.283637	0.70643	0.368742	0.65215
298	cg11235594	2	110907413	Body;Body;Body;Body		CGCCTGAGGGACTGCTACATTACACCCACACACTGTCAAGACTGGAATGG	R	II		TRUE	NPHP1;NPHP1;NPHP1;NPHP1	0.9653	0.961025	0.90349	0.902954	0.909553	0.929111	0.163098	0.208309	0.157026	0.225555	0.898149	0.52065	0.7398	0.845594	0.86078	0.904562	0.881724	0.863064	0.940616	0.968988	0.876136	0.621736	0.22737	0.915538	0.430777	0.325758	0.698433	0.343707	0.430919	0.736423	0.703054	0.488619	0.78475	0.842414	0.188833	0.593376	0.629021	0.55494
299	cg23656268	3	138213002			CGCTGACCCTTAAGAAAACGTGACTGCATATTGAGAATACAGAATAAACA	F	II		TRUE		0.957759	0.977256	0.907457	0.898821	0.798092	0.857461	0.624598	0.53192	0.641054	0.544308	0.83101	0.725696	0.855134	0.865219	0.837478	0.877032	0.843331	0.851749	0.904153	0.927699	0.932067	0.520332	0.657703	0.550136	0.673321	0.338753	0.573273	0.240844	0.310727	0.538793	0.446595	0.659542	0.860342	0.798618	0.311695	0.846567	0.716627	0.520445
300	cg12131007	2	171218057	Body;Body;Body		CGGCATTTGACAAAGAATGGGGATAAGGTTGCCCTCTGCTGGACACAGTG	R	II		TRUE	MYO3B;MYO3B;MYO3B	0.0863536	0.000658665	0.157244	0.100571	0.146242	0.168782	0.522323	0.580202	0.57082	0.577501	0.159258	0.427675	0.000738122	0.0755419	0.0837844	0.126079	0.162888	0.0892949	0.147773	0.0372848	0.0561108	0.68037	0.694146	0.775889	0.732919	0.423849	0.722442	0.817179	0.675993	0.56053	0.659905	0.622003	0.243152	0.440151	0.658296	0.0171198	0.679918	0.566053
301	cg25851751	11	86514631	5'UTR	S_Shelf	CGGATGAGTCAGGGCAGGCTGCGAATGCCTCAGGAAAGACCCTTAATGGA	F	II		NA	PRSS23	0.933349	0.956061	0.936188	0.928871	0.926298	0.917799	0.886867	0.886196	0.894375	0.900029	0.93084	0.925093	0.915672	0.873017	0.868973	0.882455	0.857336	0.884925	0.897817	0.98331	0.963901	0.726384	0.490063	0.392503	0.610381	0.604088	0.621656	0.650055	0.494999	0.782464	0.30521	0.568348	0.898686	0.736612	0.498547	0.874173	0.316896	0.566981
302	cg26366554	6	138610113	Body	N_Shelf	CGGTCTCAAAAGAAAAAAAAAATTGTAGATGACTAATGAGAAAGAATGCA	R	II		NA	KIAA1244	0.949048	0.963892	0.896966	0.881388	0.914249	0.904245	0.882514	0.891971	0.893376	0.858915	0.908219	0.88757	0.94346	0.844924	0.827175	0.824683	0.852441	0.856197	0.860801	0.985687	0.945932	0.761195	0.320873	0.819081	0.532849	0.476465	0.703844	0.455015	0.540123	0.687848	0.4173	0.662535	0.880499	0.69874	0.375529	0.905396	0.487383	0.630298
303	cg18362003	11	122051630	Body		ACCTAGTTGCTCTTCCATCTAGAAACAGGCACCTGCACTCATGATTCTCG	F	II		NA	LOC399959	0.910658	0.972404	0.889593	0.870932	0.909912	0.910466	0.779189	0.824461	0.803718	0.77724	0.894213	0.830945	0.912091	0.857276	0.903738	0.886307	0.887401	0.862568	0.893467	0.925709	0.932492	0.807591	0.165833	0.888482	0.418774	0.483318	0.783392	0.455392	0.500545	0.534588	0.388983	0.777499	0.775363	0.820783	0.439726	0.858523	0.64827	0.777968
304	cg25542319	5	112540429	Body;Body		CGGTTATGATCACAGGGGAGGGTAATTGCATCTACTTCTGATCATATTAC	F	II		TRUE	MCC;MCC	0.0489925	0.000125143	0.269247	0.331688	0.331473	0.239907	0.701614	0.703857	0.723696	0.623357	0.218925	0.623865	0.0171827	0.185123	0.225326	0.127789	0.135992	0.155733	0.119837	0.0363608	0.864518	0.733797	0.803421	0.815179	0.258027	0.691531	0.893118	0.86825	0.802663	0.714543	0.574481	0.696164	0.656312	0.358103	0.417699	0.563015	0.75138	0.498113
305	cg00359590	8	27469673	TSS1500;Body;TSS1500	N_Shelf	CGACCTCCTTCCCAGGTCTGAGCTGGATGGTTCACCAGGGACCCCAGGCT	R	II		NA	CLU;CLU;CLU	0.402637	0.197539	0.472592	0.463603	0.589521	0.470194	0.632875	0.578238	0.692669	0.651016	0.469565	0.500271	0.468177	0.104091	0.0792674	0.359498	0.361189	0.215811	0.354757	0.131927	0.810657	0.444546	0.555385	0.889602	0.727302	0.705729	0.777816	0.718423	0.795989	0.631977	0.497699	0.781149	0.695858	0.346535	0.825417	0.529939	0.472333	0.822738
306	cg24139639	5	3605884		N_Shore	CGGCACTCCCCACAAAGCCAGCGACTCCAATTATGACTCCTGAGCTGAGA	F	II		NA		0.167642	0.0450422	0.51139	0.429091	0.463347	0.460675	0.477527	0.46277	0.457896	0.427895	0.482832	0.483527	0.104633	0.687303	0.743416	0.58322	0.568043	0.645798	0.598032	0.777097	0.353308	0.767072	0.905236	0.879518	0.873864	0.879201	0.884154	0.935773	0.852936	0.796864	0.917414	0.81317	0.629347	0.384938	0.787455	0.326503	0.695438	0.791965
307	cg05522011	4	81122726	Body;Body	N_Shore	AGGTTGGCTCGCGACCGGCGTGTGGGCCCTTAACTAGCGGGGGAGAGACG	R	I	RDMR	NA	PRDM8;PRDM8	0.0174573	0.0144007	0.317632	0.190787	0.232158	0.370843	0.126284	0.120167	0.115426	0.177458	0.308383	0.210543	0.276246	0.579188	0.580072	0.267591	0.275197	0.222245	0.189764	0.207609	0.974797	0.771831	0.926314	0.960204	0.885589	0.916567	0.950877	0.937357	0.942933	0.911725	0.930436	0.908439	0.705509	0.39567	0.818727	0.289824	0.892897	0.891221
308	cg12723492	11	126572385	Body;Body		ACTCAAACCCCAGATGCTCCAATGACAGAGCCTCTGCTGAGAGGCTGACG	R	II		TRUE	KIRREL3;KIRREL3	0.28089	0.0953582	0.317522	0.370496	0.379332	0.327971	0.668914	0.624387	0.62327	0.62881	0.303027	0.486269	0.0526695	0.191252	0.244595	0.375462	0.35976	0.340615	0.333004	0.283742	0.745908	0.733668	0.963811	0.926661	0.801578	0.916236	0.93247	0.972072	0.909234	0.828861	0.883295	0.844328	0.752027	0.751532	0.810901	0.475731	0.825583	0.847421
309	cg14115325	10	128275008			ACATGAACCTTGAATGGACTCACGAAAGAGCGCCCCGTTTACTCAGAACG	F	I		NA		0.270269	0.242895	0.231769	0.26194	0.240724	0.232565	0.36021	0.430409	0.381305	0.447366	0.252871	0.337135	0.314897	0.245935	0.189711	0.68423	0.699837	0.426364	0.779261	0.402436	0.968695	0.671159	0.912751	0.9637	0.941213	0.973842	0.951321	0.930669	0.927224	0.939544	0.901068	0.867613	0.752774	0.632185	0.926406	0.447702	0.925283	0.974057
310	cg22575966	13	101283034	Body;Body		CAGGCAAATTCTGTTTTCTCAATAAAAAGCCCAGACAAAGAGTTCAACCG	R	II		TRUE	TMTC4;TMTC4	0.145052	0.00332624	0.373874	0.335419	0.402613	0.410061	0.636121	0.568721	0.673501	0.669188	0.339063	0.500716	0.0246575	0.420648	0.547582	0.470133	0.36218	0.477994	0.281492	0.495594	0.923503	0.803813	0.921865	0.96332	0.916253	0.937689	0.965862	0.962114	0.950622	0.908388	0.942525	0.902342	0.8639	0.76861	0.895405	0.439929	0.881644	0.884898
311	cg08650132	10	128275034			CGTGAGTCCATTCAAGGTTCATGTGGCTGTTCTCAAAATAACAGATTGGA	F	II		NA		0.45316	0.164516	0.394055	0.315024	0.509255	0.396578	0.600458	0.633186	0.673934	0.641487	0.405874	0.534287	0.302434	0.333475	0.269827	0.711499	0.75416	0.600065	0.822695	0.659941	0.957659	0.839466	0.956482	0.967997	0.935865	0.990055	0.960525	0.978776	0.961711	0.97195	0.957742	0.946589	0.912225	0.721167	0.942968	0.58158	0.932241	0.946209
[truncated: 10 more columns]

## Sheet: 1_Published controls
The hypomethylation signature- Heatmap including the normal brain controls (Figure 2.)
Probes present (311)	Probes absent (4)
cg16142488	cg01092108
cg12196045	cg03388266
cg15074524	cg04214938
cg06457736	cg22193385
cg26352795
cg09442613
cg01884549
cg07805542
cg14082886
cg02974085
cg17096289
cg03272310
cg07272929
cg22822656
cg06981309
cg27510354
cg22726373
cg26452771
cg11384744
cg04049719
cg08994060
cg00664697
cg24304210
cg22749855
cg12036303
cg08548284
cg12931554
cg01801101
cg25928474
cg24504854
cg14973892
cg05522011
cg13052638
cg14986890
cg14891209
cg00975971
cg13298466
cg06212263
cg00199065
cg02849956
cg21912556
cg13753435
cg09166410
cg16077929
cg26577252
cg06219695
cg27233151
cg10757024
cg08650132
cg07371413
cg18362003
cg04276058
cg13613180
cg03544781
cg13563070
cg24939196
cg14831085
cg14075254
cg04108438
cg08530036
cg18263166
cg15389191
cg06383241
cg26158270
cg23109530
cg25851751
cg23656268
cg03301058
cg05469819
cg13017929
cg07983363
cg02515217
cg11706729
cg18132405
cg26184142
cg03097134
cg18615133
cg00857862
cg22760287
cg09969277
cg07488141
cg14731462
cg18670236
cg12219715
cg16436762
cg14872762
cg12309653
cg21375869
cg27139419
cg21324456
cg01426968
cg13387113
cg23304023
cg19554257
cg16929739
cg12506165
cg06142351
cg12018718
cg20651995
cg25616869
cg20769856
cg06475541
cg01796223
cg18484958
cg14979674
cg08972954
cg24531955
cg27145347
cg24028809
cg20968743
cg01751245
cg03050022
cg22954687
cg04188351
cg13921220
cg20434422
cg10064525
cg00348992
cg12080687
cg03063658
cg11229273
cg11029367
cg16273051
cg26487582
cg21363050
cg13900817
cg11171825
cg06135425
cg14953379
cg25856090
cg20220678
cg11937857
cg26373351
cg02330500
cg08920032
cg21314318
cg16435316
cg08906309
cg12822074
cg14121185
cg20834178
cg14967393
cg03354616
cg10191240
cg14297444
cg10053779
cg23186952
cg07188648
cg11683364
cg06958636
cg00902153
cg16683060
cg19160958
cg11235594
cg01691194
cg02636348
cg04245961
cg26361533
cg21638533
cg01311222
cg03611487
cg25391820
cg15033552
cg08467103
cg23723410
cg17943323
cg00038020
cg06878499
cg08454015
cg25375162
cg05979170
cg26870725
cg02351277
cg03466587
cg24208415
cg25546651
cg19670610
cg21449597
cg11470941
cg26550214
cg24951263
cg12846656
cg25542319
cg09040994
cg23209976
cg26113233
cg19917989
cg19350115
cg12723492
cg22575966
cg06936290
cg25983901
cg13602461
cg12131007
cg11888982
cg14508093
cg13523125
cg27149179
cg08250880
cg17695791
cg18220639
cg25773259
cg21164050
cg02037425
cg02069592
cg13146484
cg10214581
cg26180015
cg21889914
cg09782560
cg07080231
cg16148891
cg01463644
cg02898159
cg03756522
cg07209244
cg15869022
cg05411199
cg23169762
cg11213091
cg03748042
cg00359590
cg16521443
cg08214927
cg03796003
cg07964754
cg06421238
cg02782634
cg05098566
cg05597945
cg12152002
cg18302786
cg05656374
cg12079115
cg08305942
cg03498081
cg23378546
cg13474918
cg10577216
cg06166767
cg09410389
cg20738500
cg00481644
cg07616374
cg00073090
cg12463578
cg15645888
cg10565512
cg23679344
cg10371155
cg10171557
cg21147422
cg02771117
cg07390647
cg05067125
cg16341836
cg07664000
cg19720260
cg22047295
cg14094027
cg16908552
cg24139639
cg14426428
cg26366554
cg26628847
cg27410595
cg07139165
cg03910363
cg16834726
cg03755957
cg02911432
cg16936953
cg01409343
cg18942579
cg15759721
cg11549874
cg18427856
cg20156116
cg03109660
cg07474957
cg08998192
cg24446429
cg22897715
cg25951430
cg16167809
cg00943245
cg14115325
cg12336960
cg21642926
cg13309012
cg06800962
cg06196379
cg01609214
cg18538812
cg16372520
cg10138630
cg15811371
cg10080732
cg06442489
cg00629688
cg27644715
cg07696099
cg19082496
cg24314564
cg19052164
cg16072777
cg03072035
cg17550175
cg02064267
cg10851739
cg23981172

## Sheet: 2_St Jude LGG
311 CpG sites present and absent in the hypomethylation signature heatmap in Validation tumour set 2
Probes present (304)	Probes absent (11)
cg26352795	cg19082496
cg07805542	cg12336960
cg08548284	cg00943245
cg13921220	cg16167809
cg04276058	cg04049719
cg08530036	cg11213091
cg13563070	cg07696099
cg23723410	cg23304023
cg20434422	cg18538812
cg10064525	cg21147422
cg27510354	cg01409343
cg20156116
cg11683364
cg17943323
cg13052638
cg02974085
cg00038020
cg15033552
cg16908552
cg06878499
cg08454015
cg06958636
cg00348992
cg06142351
cg12018718
cg15074524
cg07616374
cg12080687
cg01751245
cg08467103
cg20651995
cg13753435
cg03063658
cg11235594
cg04214938
cg15869022
cg12131007
cg22047295
cg22954687
cg03388266
cg12079115
cg03756522
cg16929739
cg06457736
cg25375162
cg00857862
cg25616869
cg11229273
cg04108438
cg07390647
cg11029367
cg01311222
cg18670236
cg16273051
cg05979170
cg23656268
cg06981309
cg06800962
cg18484958
cg14986890
cg02351277
cg03466587
cg00902153
cg24314564
cg18132405
cg24208415
cg20834178
cg26487582
cg25546651
cg03109660
cg21363050
cg05522011
cg27233151
cg19670610
cg21449597
cg11470941
cg19052164
cg24139639
cg16142488
cg00975971
cg16072777
cg01092108
cg26550214
cg24951263
cg14979674
cg14967393
cg12846656
cg05067125
cg09040994
cg25542319
cg25391820
cg23209976
cg08972954
cg13900817
cg07209244
cg26113233
cg05411199
cg23169762
cg19917989
cg01691194
cg12463578
cg07474957
cg05098566
cg18427856
cg12036303
cg17096289
cg08998192
cg11706729
cg03097134
cg06196379
cg11171825
cg03354616
cg03301058
cg14426428
cg05469819
cg07371413
cg19350115
cg06135425
cg26366554
cg10577216
cg24028809
cg24939196
cg24504854
cg12219715
cg01801101
cg06936290
cg11384744
cg25983901
cg07488141
cg18263166
cg13017929
cg13474918
cg01796223
cg14953379
cg26628847
cg25856090
cg02771117
cg21912556
cg20220678
cg24531955
cg00359590
cg15645888
cg12931554
cg06166767
cg09410389
cg13602461
cg23109530
cg03544781
cg21642926
cg11888982
cg07272929
cg10191240
cg01609214
cg22822656
cg14508093
cg14297444
cg08994060
cg03072035
cg02636348
cg16341836
cg17550175
cg02064267
cg10053779
cg14115325
cg08650132
cg14731462
cg03748042
cg26158270
cg03611487
cg04188351
cg13523125
cg14082886
cg11937857
cg20968743
cg22897715
cg25951430
cg12822074
cg23186952
cg27145347
cg13613180
cg15389191
cg24304210
cg26452771
cg27149179
cg25851751
cg08250880
cg17695791
cg16436762
cg00629688
cg22760287
cg07188648
cg19720260
cg14075254
cg27410595
cg18220639
cg18362003
cg12723492
cg27644715
cg14872762
cg07139165
cg03910363
cg26361533
cg13298466
cg21638533
cg26373351
cg22193385
cg16834726
cg09442613
cg25773259
cg03755957
cg19554257
cg06383241
cg12506165
cg18615133
cg12196045
cg01884549
cg14094027
cg02911432
cg10851739
cg21164050
cg20769856
cg06475541
cg14973892
cg16683060
cg22575966
cg09166410
cg16521443
cg02037425
cg23981172
cg16077929
cg10757024
cg12152002
cg02069592
cg13146484
cg10565512
cg16372520
cg08214927
cg10214581
cg02330500
cg26180015
cg04245961
cg14891209
cg12309653
cg21375869
cg03050022
cg22726373
cg21889914
cg20738500
cg00481644
cg09969277
cg09782560
cg26577252
cg27139419
cg08920032
cg21314318
cg07080231
cg14831085
cg07983363
cg16148891
cg06219695
cg03796003
cg01426968
cg01463644
cg16435316
cg08305942
cg00664697
cg03498081
cg07964754
cg05597945
cg10080732
cg06421238
cg08906309
cg07664000
cg19160958
cg23679344
cg10371155
cg03272310
cg25928474
cg16936953
cg18942579
cg02782634
cg02515217
cg15759721
cg14121185
cg10138630
cg13387113
cg23378546
cg22749855
cg24446429
cg26184142
cg00073090
cg02849956
cg02898159
cg15811371
cg26870725
cg18302786
cg06442489
cg10171557
cg21324456
cg13309012
cg06212263
cg00199065
cg05656374
cg11549874

## Sheet: 3_Lambert 2013 Pilocytic
311 CpG sites present and absent in the hypomethylation signature in a published pilocytic astrocytoma cohort (Lambert et al, 2013)
Probes present (287)	Probes absent (24)
cg20834178	cg05098566
cg03498081	cg18427856
cg21375869	cg23304023
cg07390647	cg06981309
cg26180015	cg11470941
cg20738500	cg14967393
cg09969277	cg24028809
cg25951430	cg04049719
cg21324456	cg01409343
cg03063658	cg12336960
cg21363050	cg02515217
cg06475541	cg02636348
cg00664697	cg07371413
cg06142351	cg03611487
cg22047295	cg18538812
cg22822656	cg13602461
cg26577252	cg00943245
cg26361533	cg11213091
cg20968743	cg08548284
cg23723410	cg16167809
cg02064267	cg07696099
cg12309653	cg21147422
cg02330500	cg01092108
cg16936953	cg04214938
cg07964754
cg16072777
cg00629688
cg22954687
cg06878499
cg09782560
cg06135425
cg16372520
cg01884549
cg12152002
cg14831085
cg26550214
cg06936290
cg06383241
cg14094027
cg02782634
cg22897715
cg00481644
cg07983363
cg13052638
cg23109530
cg18942579
cg19554257
cg12506165
cg11171825
cg11029367
cg16341836
cg24304210
cg07080231
cg00073090
cg03466587
cg03272310
cg07616374
cg02898159
cg24531955
cg24951263
cg08467103
cg27149179
cg23378546
cg12846656
cg08994060
cg23169762
cg12931554
cg24939196
cg02974085
cg23981172
cg18302786
cg13309012
cg13298466
cg03301058
cg07664000
cg08972954
cg21912556
cg14872762
cg06166767
cg11683364
cg06196379
cg11706729
cg11229273
cg27644715
cg20769856
cg18615133
cg12080687
cg27139419
cg06212263
cg12036303
cg08906309
cg21314318
cg20156116
cg06219695
cg09410389
cg14426428
cg20220678
cg15074524
cg04188351
cg11384744
cg25856090
cg14297444
cg01426968
cg16683060
cg10191240
cg21638533
cg07488141
cg12196045
cg23209976
cg05067125
cg03097134
cg08530036
cg13921220
cg25983901
cg08454015
cg18670236
cg06800962
cg14082886
cg01801101
cg24446429
cg08998192
cg24314564
cg10851739
cg27233151
cg13523125
cg05656374
cg08305942
cg13474918
cg03354616
cg07188648
cg26628847
cg02771117
cg24208415
cg02037425
cg14731462
cg10080732
cg03109660
cg02849956
cg13753435
cg02351277
cg15811371
cg13900817
cg19720260
cg10565512
cg13017929
cg01691194
cg12018718
cg15759721
cg06457736
cg14121185
cg18263166
cg05597945
cg11937857
cg01311222
cg15869022
cg00975971
cg14508093
cg04276058
cg00348992
cg10577216
cg20434422
cg16148891
cg10214581
cg07474957
cg21164050
cg15033552
cg10138630
cg25773259
cg11888982
cg17943323
cg26113233
cg03756522
cg05411199
cg26352795
cg01751245
cg04108438
cg13146484
cg23186952
cg25928474
cg12219715
cg16436762
cg03910363
cg00857862
cg06958636
cg07805542
cg22760287
cg14973892
cg27510354
cg07139165
cg19917989
cg25391820
cg00199065
cg21449597
cg13387113
cg16834726
cg16908552
cg08250880
cg03748042
cg11549874
cg01796223
cg14953379
cg16929739
cg00038020
cg15389191
cg15645888
cg03755957
cg19670610
cg14979674
cg10064525
cg00902153
cg25375162
cg10757024
cg26373351
cg20651995
cg25616869
cg01609214
cg05979170
cg12079115
cg23679344
cg25546651
cg19160958
cg17096289
cg16142488
cg04245961
cg16521443
cg14075254
cg07209244
cg26158270
cg05469819
cg13613180
cg03544781
cg12463578
cg19350115
cg21889914
cg22749855
cg26487582
cg17550175
cg09040994
cg10371155
cg01463644
cg26184142
cg09166410
cg13563070
cg14986890
cg16435316
cg03072035
cg18484958
cg27145347
cg19052164
cg21642926
cg03796003
cg18220639
cg24504854
cg10171557
cg03050022
cg08920032
cg16077929
cg02911432
cg02069592
cg22726373
cg06442489
cg16273051
cg09442613
cg17695791
cg12822074
cg08214927
cg26870725
cg27410595
cg26452771
cg06421238
cg10053779
cg07272929
cg18132405
cg11235594
cg23656268
cg12131007
cg25851751
cg26366554
cg18362003
cg25542319
cg00359590
cg24139639
cg05522011
cg12723492
cg14115325
cg22575966
cg08650132

## Sheet: 4_TCGA adult LGG
311 CpG sites present and absent in the hypomethylation signature in an adult low grade astrocytomas tumour set (TCGA)
Probes present (311)
cg20834178
cg03498081
cg21375869
cg07390647
cg26180015
cg20738500
cg09969277
cg25951430
cg21324456
cg03063658
cg21363050
cg06475541
cg14891209
cg00664697
cg06142351
cg22047295
cg22822656
cg26577252
cg26361533
cg20968743
cg23723410
cg02064267
cg12309653
cg02330500
cg16936953
cg07964754
cg16072777
cg00629688
cg22954687
cg06878499
cg09782560
cg06135425
cg16372520
cg01884549
cg12152002
cg14831085
cg26550214
cg06936290
cg06383241
cg14094027
cg02782634
cg22897715
cg00481644
cg07983363
cg13052638
cg23109530
cg18942579
cg19554257
cg19082496
cg12506165
cg11171825
cg11029367
cg16341836
cg24304210
cg07080231
cg00073090
cg03466587
cg03272310
cg07616374
cg02898159
cg24531955
cg24951263
cg08467103
cg27149179
cg23378546
cg12846656
cg08994060
cg23169762
cg12931554
cg24939196
cg02974085
cg23981172
cg18302786
cg13309012
cg13298466
cg03301058
cg07664000
cg08972954
cg21912556
cg14872762
cg06166767
cg05098566
cg11683364
cg06196379
cg11706729
cg11229273
cg27644715
cg20769856
cg18615133
cg12080687
cg27139419
cg06212263
cg12036303
cg08906309
cg21314318
cg20156116
cg06219695
cg09410389
cg14426428
cg20220678
cg15074524
cg18427856
cg04188351
cg23304023
cg11384744
cg06981309
cg25856090
cg14297444
cg11470941
cg01426968
cg16683060
cg10191240
cg21638533
cg07488141
cg12196045
cg23209976
cg05067125
cg03097134
cg08530036
cg13921220
cg25983901
cg08454015
cg18670236
cg06800962
cg14082886
cg01801101
cg24446429
cg08998192
cg24314564
cg10851739
cg14967393
cg27233151
cg13523125
cg05656374
cg24028809
cg08305942
cg13474918
cg03354616
cg04049719
cg07188648
cg26628847
cg02771117
cg24208415
cg02037425
cg14731462
cg10080732
cg01409343
cg03109660
cg12336960
cg02849956
cg13753435
cg02351277
cg02515217
cg15811371
cg13900817
cg19720260
cg10565512
cg13017929
cg01691194
cg02636348
cg12018718
cg15759721
cg06457736
cg14121185
cg18263166
cg05597945
cg11937857
cg01311222
cg07371413
cg15869022
cg00975971
cg14508093
cg04276058
cg00348992
cg03611487
cg10577216
cg20434422
cg16148891
cg10214581
cg07474957
cg21164050
cg15033552
cg10138630
cg25773259
cg11888982
cg17943323
cg26113233
cg03756522
cg18538812
cg05411199
cg26352795
cg01751245
cg04108438
cg13146484
cg23186952
cg25928474
cg13602461
cg12219715
cg16436762
cg03910363
cg00857862
cg00943245
cg06958636
cg07805542
cg22760287
cg11213091
cg14973892
cg27510354
cg07139165
cg19917989
cg25391820
cg00199065
cg21449597
cg13387113
cg16834726
cg16908552
cg08250880
cg03748042
cg11549874
cg01796223
cg14953379
cg16929739
cg00038020
cg08548284
cg15389191
cg15645888
cg16167809
cg03755957
cg19670610
cg14979674
cg10064525
cg00902153
cg25375162
cg10757024
cg26373351
cg20651995
cg25616869
cg01609214
cg05979170
cg12079115
cg23679344
cg25546651
cg19160958
cg17096289
cg16142488
cg04245961
cg16521443
cg14075254
cg07209244
cg26158270
cg05469819
cg13613180
cg03544781
cg12463578
cg19350115
cg21889914
cg22749855
cg26487582
cg17550175
cg09040994
cg10371155
cg07696099
cg01463644
cg26184142
cg09166410
cg21147422
cg13563070
cg14986890
cg16435316
cg03072035
cg18484958
cg27145347
cg19052164
cg21642926
cg03796003
cg18220639
cg24504854
cg10171557
cg03050022
cg08920032
cg16077929
cg02911432
cg02069592
cg22726373
cg06442489
cg16273051
cg09442613
cg17695791
cg12822074
cg08214927
cg26870725
cg27410595
cg26452771
cg06421238
cg10053779
cg07272929
cg18132405
cg11235594
cg23656268
cg12131007
cg25851751
cg26366554
cg18362003
cg25542319
cg00359590
cg24139639
cg05522011
cg12723492
cg14115325
cg22575966
cg08650132

## Sheet: 5_Sturm 2012 HGG
311 CpG sites present and absent in the hypomethylation signature in a published adult and paediatric tumour set (Sturm et al, 2012)
Probes present (311)
cg20834178
cg03498081
cg21375869
cg07390647
cg26180015
cg20738500
cg09969277
cg25951430
cg21324456
cg03063658
cg21363050
cg06475541
cg14891209
cg00664697
cg06142351
cg22047295
cg22822656
cg26577252
cg26361533
cg20968743
cg23723410
cg02064267
cg12309653
cg02330500
cg16936953
cg07964754
cg16072777
cg00629688
cg22954687
cg06878499
cg09782560
cg06135425
cg16372520
cg01884549
cg12152002
cg14831085
cg26550214
cg06936290
cg06383241
cg14094027
cg02782634
cg22897715
cg00481644
cg07983363
cg13052638
cg23109530
cg18942579
cg19554257
cg19082496
cg12506165
cg11171825
cg11029367
cg16341836
cg24304210
cg07080231
cg00073090
cg03466587
cg03272310
cg07616374
cg02898159
cg24531955
cg24951263
cg08467103
cg27149179
cg23378546
cg12846656
cg08994060
cg23169762
cg12931554
cg24939196
cg02974085
cg23981172
cg18302786
cg13309012
cg13298466
cg03301058
cg07664000
cg08972954
cg21912556
cg14872762
cg06166767
cg05098566
cg11683364
cg06196379
cg11706729
cg11229273
cg27644715
cg20769856
cg18615133
cg12080687
cg27139419
cg06212263
cg12036303
cg08906309
cg21314318
cg20156116
cg06219695
cg09410389
cg14426428
cg20220678
cg15074524
cg18427856
cg04188351
cg23304023
cg11384744
cg06981309
cg25856090
cg14297444
cg11470941
cg01426968
cg16683060
cg10191240
cg21638533
cg07488141
cg12196045
cg23209976
cg05067125
cg03097134
cg08530036
cg13921220
cg25983901
cg08454015
cg18670236
cg06800962
cg14082886
cg01801101
cg24446429
cg08998192
cg24314564
cg10851739
cg14967393
cg27233151
cg13523125
cg05656374
cg24028809
cg08305942
cg13474918
cg03354616
cg04049719
cg07188648
cg26628847
cg02771117
cg24208415
cg02037425
cg14731462
cg10080732
cg01409343
cg03109660
cg12336960
cg02849956
cg13753435
cg02351277
cg02515217
cg15811371
cg13900817
cg19720260
cg10565512
cg13017929
cg01691194
cg02636348
cg12018718
cg15759721
cg06457736
cg14121185
cg18263166
cg05597945
cg11937857
cg01311222
cg07371413
cg15869022
cg00975971
cg14508093
cg04276058
cg00348992
cg03611487
cg10577216
cg20434422
cg16148891
cg10214581
cg07474957
cg21164050
cg15033552
cg10138630
cg25773259
cg11888982
cg17943323
cg26113233
cg03756522
cg18538812
cg05411199
cg26352795
cg01751245
cg04108438
cg13146484
cg23186952
cg25928474
cg13602461
cg12219715
cg16436762
cg03910363
cg00857862
cg00943245
cg06958636
cg07805542
cg22760287
cg11213091
cg14973892
cg27510354
cg07139165
cg19917989
cg25391820
cg00199065
cg21449597
cg13387113
cg16834726
cg16908552
cg08250880
cg03748042
cg11549874
cg01796223
cg14953379
cg16929739
cg00038020
cg08548284
cg15389191
cg15645888
cg16167809
cg03755957
cg19670610
cg14979674
cg10064525
cg00902153
cg25375162
cg10757024
cg26373351
cg20651995
cg25616869
cg01609214
cg05979170
cg12079115
cg23679344
cg25546651
cg19160958
cg17096289
cg16142488
cg04245961
cg16521443
cg14075254
cg07209244
cg26158270
cg05469819
cg13613180
cg03544781
cg12463578
cg19350115
cg21889914
cg22749855
cg26487582
cg17550175
cg09040994
cg10371155
cg07696099
cg01463644
cg26184142
cg09166410
cg21147422
cg13563070
cg14986890
cg16435316
cg03072035
cg18484958
cg27145347
cg19052164
cg21642926
cg03796003
cg18220639
cg24504854
cg10171557
cg03050022
cg08920032
cg16077929
cg02911432
cg02069592
cg22726373
cg06442489
cg16273051
cg09442613
cg17695791
cg12822074
cg08214927
cg26870725
cg27410595
cg26452771
cg06421238
cg10053779
cg07272929
cg18132405
cg11235594
cg23656268
cg12131007
cg25851751
cg26366554
cg18362003
cg25542319
cg00359590
cg24139639
cg05522011
cg12723492
cg14115325
cg22575966
cg08650132

## Sheet: 6_Schwalbe 2013 medulloblastoma
311 CpG sites present and absent in the hypomethylation signature in a published medulloblastoma tumour set (Schwalbe et al, 2013)
Probes present (291)	Probes absent (20)
cg16142488	cg01609214
cg12196045	cg01691194
cg15074524	cg02782634
cg06457736	cg03354616
cg26352795	cg03544781
cg09442613	cg04049719
cg01884549	cg05469819
cg07805542	cg07139165
cg02974085	cg09040994
cg17096289	cg10757024
cg03272310	cg11470941
cg07272929	cg11937857
cg22822656	cg14082886
cg06981309	cg14094027
cg27510354	cg16683060
cg22726373	cg19350115
cg26452771	cg21912556
cg11384744	cg24314564
cg08994060	cg25542319
cg00664697	cg27233151
cg24304210
cg22749855
cg12036303
cg08548284
cg12931554
cg01801101
cg25928474
cg24504854
cg14973892
cg05522011
cg13052638
cg14986890
cg14891209
cg00975971
cg13298466
cg06212263
cg00199065
cg02849956
cg13753435
cg09166410
cg16077929
cg26577252
cg06219695
cg08650132
cg07371413
cg18362003
cg04276058
cg13613180
cg13563070
cg24939196
cg14831085
cg14075254
cg04108438
cg08530036
cg18263166
cg15389191
cg06383241
cg26158270
cg23109530
cg25851751
cg23656268
cg03301058
cg13017929
cg07983363
cg02515217
cg11706729
cg18132405
cg26184142
cg03097134
cg18615133
cg00857862
cg22760287
cg09969277
cg07488141
cg14731462
cg18670236
cg12219715
cg16436762
cg14872762
cg12309653
cg21375869
cg27139419
cg21324456
cg01426968
cg13387113
cg23304023
cg19554257
cg16929739
cg12506165
cg06142351
cg12018718
cg20651995
cg25616869
cg20769856
cg06475541
cg01796223
cg18484958
cg14979674
cg08972954
cg24531955
cg27145347
cg24028809
cg20968743
cg01751245
cg03050022
cg22954687
cg04188351
cg13921220
cg20434422
cg10064525
cg00348992
cg12080687
cg03063658
cg11229273
cg11029367
cg16273051
cg26487582
cg21363050
cg13900817
cg11171825
cg06135425
cg14953379
cg25856090
cg20220678
cg26373351
cg02330500
cg08920032
cg21314318
cg16435316
cg08906309
cg12822074
cg14121185
cg20834178
cg14967393
cg10191240
cg14297444
cg10053779
cg23186952
cg07188648
cg11683364
cg06958636
cg00902153
cg19160958
cg11235594
cg02636348
cg04245961
cg26361533
cg21638533
cg01311222
cg03611487
cg25391820
cg15033552
cg08467103
cg23723410
cg17943323
cg00038020
cg06878499
cg08454015
cg25375162
cg05979170
cg26870725
cg02351277
cg03466587
cg24208415
cg25546651
cg19670610
cg21449597
cg26550214
cg24951263
cg12846656
cg23209976
cg26113233
cg19917989
cg12723492
cg22575966
cg06936290
cg25983901
cg13602461
cg12131007
cg11888982
cg14508093
cg13523125
cg27149179
cg08250880
cg17695791
cg18220639
cg25773259
cg21164050
cg02037425
cg02069592
cg13146484
cg10214581
cg26180015
cg21889914
cg09782560
cg07080231
cg16148891
cg01463644
cg02898159
cg03756522
cg07209244
cg15869022
cg05411199
cg23169762
cg11213091
cg03748042
cg00359590
cg16521443
cg08214927
cg03796003
cg07964754
cg06421238
cg05098566
cg05597945
cg12152002
cg18302786
cg05656374
cg12079115
cg08305942
cg03498081
cg23378546
cg13474918
cg10577216
cg06166767
cg09410389
cg20738500
cg00481644
cg07616374
cg00073090
cg12463578
cg15645888
cg10565512
cg23679344
cg10371155
cg10171557
cg21147422
cg02771117
cg07390647
cg05067125
cg16341836
cg07664000
cg19720260
cg22047295
cg16908552
cg24139639
cg14426428
cg26366554
cg26628847
cg27410595
cg03910363
cg16834726
cg03755957
cg02911432
cg16936953
cg01409343
cg18942579
cg15759721
cg11549874
cg18427856
cg20156116
cg03109660
cg07474957
cg08998192
cg24446429
cg22897715
cg25951430
cg16167809
cg00943245
cg14115325
cg12336960
cg21642926
cg13309012
cg06800962
cg06196379
cg18538812
cg16372520
cg10138630
cg15811371
cg10080732
cg06442489
cg00629688
cg27644715
cg07696099
cg19082496
cg19052164
cg16072777
cg03072035
cg17550175
cg02064267
cg10851739
cg23981172

## Sheet: 7_Mack 2014 Ependymomas
311 CpG sites present and absent in the hypomethylation signature in a published posterior fossa Ependymomas (Mack et al, 2014)
Probes present (295)	Probes absent (16)
cg20834178	cg04049719
cg03498081	cg05098566
cg21375869	cg07488141
cg07390647	cg08305942
cg26180015	cg08994060
cg09969277	cg10565512
cg25951430	cg12506165
cg21324456	cg13387113
cg03063658	cg13613180
cg21363050	cg14094027
cg06475541	cg14115325
cg14891209	cg16167809
cg00664697	cg16521443
cg06142351	cg20738500
cg22047295	cg25375162
cg22822656	cg26550214
cg26577252
cg26361533
cg20968743
cg23723410
cg02064267
cg12309653
cg02330500
cg16936953
cg07964754
cg16072777
cg00629688
cg22954687
cg06878499
cg09782560
cg06135425
cg16372520
cg01884549
cg12152002
cg14831085
cg06936290
cg06383241
cg02782634
cg22897715
cg00481644
cg07983363
cg13052638
cg23109530
cg18942579
cg19554257
cg19082496
cg11171825
cg11029367
cg16341836
cg24304210
cg07080231
cg00073090
cg03466587
cg03272310
cg07616374
cg02898159
cg24531955
cg24951263
cg08467103
cg27149179
cg23378546
cg12846656
cg23169762
cg12931554
cg24939196
cg02974085
cg23981172
cg18302786
cg13309012
cg13298466
cg03301058
cg07664000
cg08972954
cg21912556
cg14872762
cg06166767
cg11683364
cg06196379
cg11706729
cg11229273
cg27644715
cg20769856
cg18615133
cg12080687
cg27139419
cg06212263
cg12036303
cg08906309
cg21314318
cg20156116
cg06219695
cg09410389
cg14426428
cg20220678
cg15074524
cg18427856
cg04188351
cg23304023
cg11384744
cg06981309
cg25856090
cg14297444
cg11470941
cg01426968
cg16683060
cg10191240
cg21638533
cg12196045
cg23209976
cg05067125
cg03097134
cg08530036
cg13921220
cg25983901
cg08454015
cg18670236
cg06800962
cg14082886
cg01801101
cg24446429
cg08998192
cg24314564
cg10851739
cg14967393
cg27233151
cg13523125
cg05656374
cg24028809
cg13474918
cg03354616
cg07188648
cg26628847
cg02771117
cg24208415
cg02037425
cg14731462
cg10080732
cg01409343
cg03109660
cg12336960
cg02849956
cg13753435
cg02351277
cg02515217
cg15811371
cg13900817
cg19720260
cg13017929
cg01691194
cg02636348
cg12018718
cg15759721
cg06457736
cg14121185
cg18263166
cg05597945
cg11937857
cg01311222
cg07371413
cg15869022
cg00975971
cg14508093
cg04276058
cg00348992
cg03611487
cg10577216
cg20434422
cg16148891
cg10214581
cg07474957
cg21164050
cg15033552
cg10138630
cg25773259
cg11888982
cg17943323
cg26113233
cg03756522
cg18538812
cg05411199
cg26352795
cg01751245
cg04108438
cg13146484
cg23186952
cg25928474
cg13602461
cg12219715
cg16436762
cg03910363
cg00857862
cg00943245
cg06958636
cg07805542
cg22760287
cg11213091
cg14973892
cg27510354
cg07139165
cg19917989
cg25391820
cg00199065
cg21449597
cg16834726
cg16908552
cg08250880
cg03748042
cg11549874
cg01796223
cg14953379
cg16929739
cg00038020
cg08548284
cg15389191
cg15645888
cg03755957
cg19670610
cg14979674
cg10064525
cg00902153
cg10757024
cg26373351
cg20651995
cg25616869
cg01609214
cg05979170
cg12079115
cg23679344
cg25546651
cg19160958
cg17096289
cg16142488
cg04245961
cg14075254
cg07209244
cg26158270
cg05469819
cg03544781
cg12463578
cg19350115
cg21889914
cg22749855
cg26487582
cg17550175
cg09040994
cg10371155
cg07696099
cg01463644
cg26184142
cg09166410
cg21147422
cg13563070
cg14986890
cg16435316
cg03072035
cg18484958
cg27145347
cg19052164
cg21642926
cg03796003
cg18220639
cg24504854
cg10171557
cg03050022
cg08920032
cg16077929
cg02911432
cg02069592
cg22726373
cg06442489
cg16273051
cg09442613
cg17695791
cg12822074
cg08214927
cg26870725
cg27410595
cg26452771
cg06421238
cg10053779
cg07272929
cg18132405
cg11235594
cg23656268
cg12131007
cg25851751
cg26366554
cg18362003
cg25542319
cg00359590
cg24139639
cg05522011
cg12723492
cg22575966
cg08650132

## Sheet: 8_Spiers 2015 Foetal brain
311 CpG sites present and absent in the hypomethylation signature in a published foetal brain during different developmental stages (Spiers et al 2015)
Probes present (287)	Probes absent (24)
cg20834178	cg14891209
cg03498081	cg01884549
cg21375869	cg02782634
cg07390647	cg07664000
cg26180015	cg11706729
cg20738500	cg15074524
cg09969277	cg04049719
cg25951430	cg12336960
cg21324456	cg02515217
cg03063658	cg01691194
cg21363050	cg05597945
cg06475541	cg04276058
cg00664697	cg17943323
cg06142351	cg26352795
cg22047295	cg00038020
cg22822656	cg19670610
cg26577252	cg10757024
cg26361533	cg01609214
cg20968743	cg17096289
cg23723410	cg14075254
cg02064267	cg26184142
cg12309653	cg03796003
cg02330500	cg22726373
cg16936953	cg25542319
cg07964754
cg16072777
cg00629688
cg22954687
cg06878499
cg09782560
cg06135425
cg16372520
cg12152002
cg14831085
cg26550214
cg06936290
cg06383241
cg14094027
cg22897715
cg00481644
cg07983363
cg13052638
cg23109530
cg18942579
cg19554257
cg19082496
cg12506165
cg11171825
cg11029367
cg16341836
cg24304210
cg07080231
cg00073090
cg03466587
cg03272310
cg07616374
cg02898159
cg24531955
cg24951263
cg08467103
cg27149179
cg23378546
cg12846656
cg08994060
cg23169762
cg12931554
cg24939196
cg02974085
cg23981172
cg18302786
cg13309012
cg13298466
cg03301058
cg08972954
cg21912556
cg14872762
cg06166767
cg05098566
cg11683364
cg06196379
cg11229273
cg27644715
cg20769856
cg18615133
cg12080687
cg27139419
cg06212263
cg12036303
cg08906309
cg21314318
cg20156116
cg06219695
cg09410389
cg14426428
cg20220678
cg18427856
cg04188351
cg23304023
cg11384744
cg06981309
cg25856090
cg14297444
cg11470941
cg01426968
cg16683060
cg10191240
cg21638533
cg07488141
cg12196045
cg23209976
cg05067125
cg03097134
cg08530036
cg13921220
cg25983901
cg08454015
cg18670236
cg06800962
cg14082886
cg01801101
cg24446429
cg08998192
cg24314564
cg10851739
cg14967393
cg27233151
cg13523125
cg05656374
cg24028809
cg08305942
cg13474918
cg03354616
cg07188648
cg26628847
cg02771117
cg24208415
cg02037425
cg14731462
cg10080732
cg01409343
cg03109660
cg02849956
cg13753435
cg02351277
cg15811371
cg13900817
cg19720260
cg10565512
cg13017929
cg02636348
cg12018718
cg15759721
cg06457736
cg14121185
cg18263166
cg11937857
cg01311222
cg07371413
cg15869022
cg00975971
cg14508093
cg00348992
cg03611487
cg10577216
cg20434422
cg16148891
cg10214581
cg07474957
cg21164050
cg15033552
cg10138630
cg25773259
cg11888982
cg26113233
cg03756522
cg18538812
cg05411199
cg01751245
cg04108438
cg13146484
cg23186952
cg25928474
cg13602461
cg12219715
cg16436762
cg03910363
cg00857862
cg00943245
cg06958636
cg07805542
cg22760287
cg11213091
cg14973892
cg27510354
cg07139165
cg19917989
cg25391820
cg00199065
cg21449597
cg13387113
cg16834726
cg16908552
cg08250880
cg03748042
cg11549874
cg01796223
cg14953379
cg16929739
cg08548284
cg15389191
cg15645888
cg16167809
cg03755957
cg14979674
cg10064525
cg00902153
cg25375162
cg26373351
cg20651995
cg25616869
cg05979170
cg12079115
cg23679344
cg25546651
cg19160958
cg16142488
cg04245961
cg16521443
cg07209244
cg26158270
cg05469819
cg13613180
cg03544781
cg12463578
cg19350115
cg21889914
cg22749855
cg26487582
cg17550175
cg09040994
cg10371155
cg07696099
cg01463644
cg09166410
cg21147422
cg13563070
cg14986890
cg16435316
cg03072035
cg18484958
cg27145347
cg19052164
cg21642926
cg18220639
cg24504854
cg10171557
cg03050022
cg08920032
cg16077929
cg02911432
cg02069592
cg06442489
cg16273051
cg09442613
cg17695791
cg12822074
cg08214927
cg26870725
cg27410595
cg26452771
cg06421238
cg10053779
cg07272929
cg18132405
cg11235594
cg23656268
cg12131007
cg25851751
cg26366554
cg18362003
cg00359590
cg24139639
cg05522011
cg12723492
cg14115325
cg22575966
cg08650132
