# Supplementary material for: DNA methylation analysis of paediatric low-grade astrocytomas identifies a tumour-specific hypomethylation signature in pilocytic astrocytomas
Source: Acta Neuropathol Commun. 2016 May 27;4:54. doi: 10.1186/s40478-016-0323-6 (PMC4882864; doi:10.1186/s40478-016-0323-6)
Supplement: Additional file 10: Table S9. — Comparison of pilocytic astrocytomas with diffuse astrocytomas in the test tumour set. 315 CpG sites are shown where δβ ≥ 0.3 (Benjamini-Hochberg corrected p-value <0.05), assessed by MethLAB. Illumina annotation is included. Rows highlighted in grey (42/315 CpG sites) were absent in the 993 differentially methylated CpG sites between tumours and normal brain control. Ordered by chromosomal location. (XLSX 205 kb) [file 40478_2016_323_MOESM10_ESM.xlsx]

## Sheet: Info
Acta Neuropathologica DNA methylation analysis of paediatric low-grade astrocytomas identifies a tumour-specific hypomethylation signature in pilocytic astrocytomas Jennie N. Jeyapalan, Gabriel T. Doctor, Tania A. Jones, Samuel N. Alberman, Alexander Tep, Chirag M. Haria, Ed C. Schwalbe, Isabel C. F. Morley, Alfred A. Hill, Magdalena LeCain, Diego Ottaviani, Steven C. Clifford, Ibrahim Qaddoumi, …
Table S9. Comparison of pilocytic astrocytomas with diffuse astrocytomas in the test tumour set. 315 CpG sites are shown where δβ ≥ 0.3 (Benjamini-Hochberg corrected p-value <0.05), assessed by MethLAB. Illumina annotation is included. Rows highlighted in grey (42/315 CpG sites) were absent in the 993 differentially methylated CpG sites between tumours and normal brain control. Ordered by chromos…

## Sheet: Annotation
Table S9
Comparison of pilocytic astrocytomas with diffuse astrocytomas in the study tumour set
1_The 315 CpG sites are shown where the difference between the average beta values of pilocytic and diffuse astrocytomas is equal to or greater than 0.3 (δβ ≥ 0.3, Benjamini-Hochberg corrected p-value <0.05), assessed by MethLAB. Illumina annotation is included.
Rows highlighted in grey (42/315 CpG sites) were not present in the 993 differentially methylated CpG sites between tumours and normal brain control. Ordered by chromosomal location.
Annotation
Grouped samples
Controls	1x adult brain (supratentorial)	1x hNSC	2 x FB (supratentorial)	1x FCB (infratentorial)
Pilocytic	6x PA supratentorial	11x PA infratentorial
Diffuse	10x DA supratentorial
Column Heading	Description
TargetID	Illumina CpG probe Identifier (cells highlighted in grey show probes common to the 994 sites)	Illumina 450K annotation (Bibikovia et al. 2011)
SourceSeq	Probe sequence
Strand	Strand the probe is designed from
Infinium_Design_Type	Infinium probe type (I or II)
CHR	Chromosome location (hg19)
MAPINFO	Probe location within Chr (hg19)
Target CpG SNP	SNP present at C/G of CpG	Enhanced annotation (Price et al. 2013)
SNPprobe	SNP present within CpG probe
HIL_CpG_class	CpG density/coverage (HC - High, IC - intemediate, LC- low)
n_bp_repetitive	number of bases of repetitive sequence (repeat masker)
AlleleA_Hits	If CpG is from this allele
AlleleB_Hits	If CpG is from this allele
XY_Hits	Probes that also bind to sex chr (YES/NO)
Autosomal_Hits	Probes that bind to multiple locations (YES/NO)
Closest_TSS	Closest transcription start site to CpG
Distance_closest_TSS	distance of the TSS
Closest_TSS_gene_name	Closest TSS-gene annotation
Closest_TSS_Transcript	Closest TSS-transcript annotation (accession number)
Enhancer	If probe is in enhancer region (TRUE)
DMR	Differentially methylated region (RDMR- development, CDMR- cancer)
UCSC_RefGene_Group	Gene function annotation (eg. 5'UTR)
Relation_to_UCSC_CpG_Island	Relation to island annotation (eg. Shore)
UCSC_RefGene_Name	Gene name
TargetID	Illumina CpG probe Identifier (cells highlighted in grey show probes common to the 994 sites)	MethLAB statistical results
F-Value	F-statistics value (Distribution)
p-value	p-value for significant sites <0.05
BH-FDR p-value	Benjamini-Hochberg false discovery rate corrected p-values
Control.ave	Averaged control Beta values
PA.ave	Averaged PA Beta values
DA.ave	Averaged DA Beta values
Ctrl std	Standard deviation of avg value controls
PA std	Standard deviation of avg value PA
DA std	Standard deviation of avg value DA
2 CONSECUTIVE	Test if the DMR are within consecutive probes
3 CONSECUTIVE	2, 3, 4 or 5 and 3sites within 5.
	Binary code 1=TRUE, 0=False. Filters present
PA-DA	Delta Beta values for the started comparisons
PA-Ctrl	PA v DA, PA v Ctrl, DA v Ctrl
DA-Ctrl
PA-DA	Delta Beta values >0.3 for both hyper and hypomethylated sites for each analysis
PA-Ctrl	PA v DA, PA v Ctrl, DA v Ctrl
DA-Ctrl	Binary code 1=TRUE, 0=False. Filters present

## Sheet: 1_DA vs PA 315sites
450K illumina annotation				Location		Enhanced annotation																		MethLAB results				Mean and standard deviation of grouped samples						CONSECUTIVES		Difference			>0.3 either way
TargetID	SourceSeq	Strand	Infinium_Design_Type	CHR	MAPINFO	Target CpG SNP	SNPprobe	HIL_CpG_class	n_bp_repetitive	AlleleA_Hits	AlleleB_Hits	XY_Hits	Autosomal_Hits	Closest_TSS	Closest_TSS_1	Distance_closest_TSS	Closest_TSS_gene_name	Closest_TSS_Transcript	Enhancer	DMR	UCSC_RefGene_Group	Relation_to_UCSC_CpG_Island	UCSC_RefGene_Name	TargetID	F-Value	p-value	FDR significant?	Control.ave	PA.ave	DA.ave	Ctrl std	PA std	DA std	2 CONSECUTIVE	3 CONSECUTIVE	PA-DA	PA-Ctrl	DA-Ctrl	PA-DA	PA-Ctrl	DA-Ctrl
cg26352795	CGCCATCCCTGGTGACTAAGGTTTGATGTCCTTGGAAGAATTTTCTCGTT	F	II	1	9354739	rs11802043	rs11802043	LC	0	1	0	XY_NO	A_NO	9352940	9352941	1799	SPSB1	NM_025106	NA	RDMR	5'UTR		SPSB1	cg26352795	13.1535	0.000197961	0.0263267	0.832835	0.343428	0.676319	0.175302	0.12928	0.0838291	0	0	-0.332891	-0.489407	-0.156516	1	1	0
cg07805542	CGCCTCCCGGCCAGCCGCTGACTCAGGCTTTTCTGCTCCAGGGATGACAC	R	I	1	9779309		rs12564733	LC	0	1	1	XY_NO	A_NO	9770162	9770163	9147	PIK3CD	U57843	TRUE		Body	S_Shelf	PIK3CD	cg07805542	16.9459	4.15405e-05	0.011475	0.78033	0.358556	0.682945	0.143587	0.125876	0.145851	0	0	-0.324389	-0.421774	-0.0973847	1	1	0
cg08548284	AGGGGTTCAGCTAACAGTTCCCTGTAAACCTAAACTGTGCAGTGCTGTCG	R	II	1	14382172		rs55986908	LC	0	1	0	XY_NO	A_NO	14146461	14146462	235711	AK124197	AK124197	NA					cg08548284	14.6978	0.0001019	0.0187531	0.889768	0.3916	0.7472	0.0794934	0.147899	0.142405	0	0	-0.3556	-0.498169	-0.142568	1	1	0
cg13921220	CGTGTGGTTTCCGACTCCTGCAGTGGAGCCTGAAGCCCAGGGTGGGACTT	R	II	1	18610522			LC	13	1	0	XY_NO	A_NO	18687860	18687861	-77338	IGSF21	AK123172	TRUE		Body		IGSF21	cg13921220	11.2244	0.00048365	0.0393002	0.53649	0.243515	0.583269	0.0651413	0.0869808	0.176631	0	0	-0.339754	-0.292975	0.0467793	1	0	0
cg04276058	CGGGCTCCAGCACAGCTCCCTGGCCACCTGCATCCAGCCCTGCTGCAGTG	R	II	1	19254031		rs75721785	LC	0	1	0	XY_NO	A_NO	19229292	19229293	-24738	ALDH4A1	FJ462711	TRUE		Body		IFFO2	cg04276058	12.6547	0.000247611	0.0292778	0.588894	0.31551	0.702858	0.340013	0.134021	0.112798	0	0	-0.387347	-0.273384	0.113963	1	0	0
cg08530036	CGTCTTAAAGAGAAAAGAGATCAAGAGAAAAGTGATACCTATTTATAGAA	R	II	1	19496406		rs77464812	LC	0	1	0	XY_NO	A_NO	19505713	19505714	9308	UBR4	AB037728	TRUE		Body		UBR4	cg08530036	13.2306	0.000191316	0.0259174	0.846946	0.2414	0.610661	0.110035	0.116369	0.23122	0	0	-0.369261	-0.605546	-0.236285	1	1	0
cg19082496	GACAAACAGTGGAGTCATAAGTCAGGCTCCTTGAAACACTTTTATGAGCG	R	II	1	33899352			LC	0	1	0	XY_NO	A_NO	33896614	33896615	-2737	PHC2	AJ242730	NA			S_Shelf		cg19082496	13.6901	0.000156423	0.0234276	0.890573	0.143452	0.594661	0.115898	0.174511	0.277622	1	0	-0.451209	-0.747121	-0.295912	1	1	0
cg13563070	AGAAGCCATCCCTTCAAAGCAGTTACATAGTGAGGCTGTTCACTTATTCG	R	II	1	43145343		rs76018849	LC	40	1	0	XY_NO	A_NO	43144356	43144357	987	AF086102	AF086102	NA			N_Shelf		cg13563070	12.0115	0.00033285	0.0334273	0.86678	0.472604	0.797534	0.133702	0.153157	0.0989565	0	0	-0.32493	-0.394176	-0.0692461	1	1	0
cg23723410	CGGGTTTCCTGCAGCCAAAGAGCCATGAGTCACAGCAGCTGGCTCAAGGC	F	II	1	59486037			LC	0	1	0	XY_NO	A_NO	59612478	59612479	126442	HSD52	NR_027120	TRUE					cg23723410	17.9198	2.88046e-05	0.0090782	0.7009	0.080883	0.412226	0.396776	0.120222	0.201079	0	0	-0.331343	-0.620017	-0.288674	1	1	0
cg20434422	TCTGAGGTCTGCAGGGCTGTTCACTCAATTCTAAATGGCTCCAGATAGCG	R	II	1	84831593			LC	50	1	0	XY_NO	A_NO	84810360	84810361	21233	SAMD13	AY604569	TRUE		Body		UOX	cg20434422	17.4352	3.45055e-05	0.0101093	0.84349	0.3224	0.679209	0.160736	0.167673	0.168939	0	0	-0.356809	-0.52109	-0.164281	1	1	0
cg10064525	ACTGACTTGTCACAGACATCCTGACTCACCAAGACTGTCATGAATCACCG	F	II	1	109262682			LC	0	1	0	XY_NO	A_NO	109264956	109264957	-2274	FNDC7	BC144218	TRUE		Body		FNDC7	cg10064525	10.4727	0.000700043	0.044291	0.827776	0.403139	0.723137	0.0822793	0.15532	0.117803	0	0	-0.319998	-0.424636	-0.104639	1	1	0
cg27510354	CGCTGCCCCAGTGCTGAAGAGTTGTCTGTTCTGTCCACGGAGGCTTGTGG	F	II	1	112429786		rs2798333	LC	0	1	0	XY_NO	A_NO	112531776	112531777	101991	KCND3	NM_172198	TRUE		Body;Body		KCND3;KCND3	cg27510354	12.3189	0.000288663	0.031435	0.732979	0.364618	0.686952	0.090036	0.140802	0.111747	0	0	-0.322334	-0.368361	-0.046027	1	1	0
cg20156116	CGTGTGTTCTTGGAACACCTGACATGCTCCAAGAAGAGTTCAACATAGTT	R	II	1	156699437			LC	0	1	0	XY_NO	A_NO	156698262	156698263	1175	RRNAD1	NM_015997	NA		Body;Body	S_Shore	C1orf66;C1orf66	cg20156116	21.5498	8.15295e-06	0.00452663	0.470252	0.209626	0.5436	0.182485	0.0949998	0.0559386	0	0	-0.333974	-0.260627	0.0733473	1	0	0
cg11683364	CGCCCCACTGGGGGACTGTGGGAATGGGACCTCCCTAGGTGAGGCCACCA	F	II	1	202205348			LC	0	1	0	XY_NO	A_NO	202208055	202208056	-2707	LGR6	AK123055	TRUE		Body;Body;Body		LGR6;LGR6;LGR6	cg11683364	10.5906	0.000660011	0.0436637	0.435981	0.185664	0.503358	0.148361	0.0855877	0.136441	0	0	-0.317694	-0.250317	0.0673769	1	0	0
cg17943323	AATGTCTGACTCACTGTGCTATCCCCTCTCCACTAACATTCGATGCCTCG	F	I	1	203876248			LC	50	1	1	XY_NO	A_NO	203830739	203830740	45509	SNRPE	NM_003094	TRUE					cg17943323	28.0677	1.16718e-06	0.00229285	0.917563	0.334649	0.66962	0.038919	0.119731	0.106847	0	0	-0.334971	-0.582914	-0.247943	1	1	0
cg13052638	TAACATTTTTTTTGATCTGTCTGGTCATCCAGGCTACAAGGGTAAGACCG	F	II	1	206677719		rs6693843	LC	0	1	0	XY_NO	A_NO	206680878	206680879	-3159	RASSF5	NM_182664	NA			N_Shelf		cg13052638	14.5679	0.000107584	0.0194242	0.856593	0.139837	0.491008	0.103143	0.143426	0.243074	0	0	-0.351171	-0.716756	-0.365585	1	1	1
cg02974085	AGAGGCAGTGCAGCAGCTGGACCTTAAGTTAACAGATCAGCAGTCTTTCG	F	II	1	222990921		rs17475536	LC	0	1	0	XY_NO	A_NO	222988430	222988431	2491	DISP1	NM_032890	NA			S_Shelf		cg02974085	9.98831	0.000894689	0.0470573	0.876369	0.170907	0.486272	0.0620307	0.175335	0.191039	0	0	-0.315364	-0.705462	-0.390097	1	1	1
cg00038020	TCTTTCTCTGTATAAATTACCCACTCTTGGGTAAGTGTTTATCAGCAACG	R	II	1	223575793			LC	50	12	0	XY_NO	A_YES	223566714	223566715	9079	C1orf65	NM_152610	TRUE					cg00038020	12.1454	0.000312749	0.032624	0.820055	0.390422	0.720183	0.06721	0.147315	0.118942	0	0	-0.329761	-0.429633	-0.0998723	1	1	0
cg15033552	AAAGGGGCCTCAGGGCTGAGGCTGTGTTTGAGTCACATTTTAGCAAAGCG	F	II	1	223889141			LC	0	1	0	XY_NO	A_NO	223889294	223889295	-153	CAPN2	NM_001146068	TRUE		TSS200		CAPN2	cg15033552	12.8384	0.000227899	0.0281265	0.847924	0.3327	0.636136	0.100557	0.150969	0.191887	0	0	-0.303436	-0.515225	-0.211789	1	1	0
cg16908552	TAGCAAGACTCCAGAGCATGTTTATAAACCACAGCTTCACAACAGGAGCG	R	II	1	231174153			LC	0	1	0	XY_NO	A_NO	231175994	231175995	1842	FAM89A	NM_198552	NA		Body	N_Shore	FAM89A	cg16908552	11.3644	0.00045212	0.0382492	0.817956	0.38006	0.773231	0.0921448	0.187897	0.0849751	0	0	-0.393171	-0.437895	-0.0447243	1	1	0
cg06878499	TAAAAGTTTATGGTTACCTCTGTCACTTTAAAAACGAGGCCCTTTTCTCG	F	II	1	239621510			LC	10	1	0	XY_NO	A_NO	239549864	239549865	71646	CHRM3	AK056349	TRUE					cg06878499	26.1051	2.01974e-06	0.00248705	0.702363	0.113036	0.579295	0.38852	0.158322	0.153138	0	0	-0.466259	-0.589327	-0.123069	1	1	0
cg08454015	CGCAGTCCAAAAACAGATGGGTGTATATTTGCTTTGTAAGCAAAGGGCAT	F	II	1	240078452			LC	0	1	0	XY_NO	A_NO	240070751	240070752	7701	CHRM3	CCDS1616	TRUE					cg08454015	16.2898	5.35565e-05	0.0132386	0.749606	0.248709	0.716489	0.110996	0.10883	0.193434	0	0	-0.46778	-0.500898	-0.0331174	1	1	0
cg06958636	ATGAGGGTAAGCAAACTTCCTGCACAAGAGGCCAAGCACTCTCCTAGTCG	F	II	1	245255197			LC	0	1	0	XY_NO	A_NO	245318286	245318287	-63089	KIF26B	NM_018012	TRUE		Body;Body;Body		EFCAB2;EFCAB2;EFCAB2	cg06958636	13.1671	0.000196771	0.0262499	0.752314	0.358364	0.694405	0.132576	0.136234	0.0484213	0	0	-0.336041	-0.39395	-0.0579091	1	1	0
cg00348992	CGACTGTATTTGAGGAGGCAGCTTGACTTCATGCTCCAGGGAGAAGTCTT	F	II	1	245365165			LC	0	1	0	XY_NO	A_NO	245318286	245318287	46879	KIF26B	AK293964	TRUE		Body		KIF26B	cg00348992	9.4853	0.00116152	0.0499144	0.570022	0.316301	0.76759	0.276516	0.156524	0.077239	0	0	-0.451289	-0.253721	0.197568	1	0	0
cg06142351	CCATTTCCTGCCAGCTGCTACTGGTTTTTTAGTCAGCTCTGACAGCTACG	F	II	2	8683945			IC	0	1	0	XY_NO	A_NO	8822112	8822113	-138167	ID2	NM_002166	TRUE					cg06142351	44.4305	2.84739e-08	0.00162644	0.476433	0.070502	0.385058	0.299396	0.060277	0.139602	1	0	-0.314556	-0.405931	-0.0913741	1	1	0
cg12018718	GGCAGATAGACTCGGGGACAGGAAGTGGAGCTGTTAAGACTCGGCCCTCG	R	I	2	8684089			IC	0	1	1	XY_NO	A_NO	8822112	8822113	-138023	ID2	NM_002166	TRUE					cg12018718	13.2145	0.000192679	0.0259619	0.68419	0.303954	0.610657	0.374708	0.161136	0.0748435	0	0	-0.306703	-0.380236	-0.0735327	1	1	0
cg15074524	CATGCGGCAACCGGGAGGGTTCTGTGGCTTCATTGTCATCTTCATCATCG	F	II	2	8685621	rs10929534	rs10929534	IC	0	1	0	XY_NO	A_NO	8822112	8822113	-136491	ID2	NM_002166	NA					cg15074524	11.628	0.000398662	0.0364264	0.534306	0.21672	0.539071	0.28746	0.1889	0.170233	0	0	-0.322351	-0.317586	0.00476483	1	1	0
cg07616374	TCAGACTCAAGCTGAGTCACCTGACTATGCCTGGAACGTACAGGCAATCG	F	II	2	45159663			ICshore	0	1	0	XY_NO	A_NO	45169036	45169037	-9373	SIX3	NM_005413	NA	RDMR		N_Shore		cg07616374	13.3715	0.000179785	0.0251503	0.248339	0.154694	0.5562	0.144121	0.147291	0.13509	0	0	-0.401506	-0.0936451	0.307861	1	0	1
cg12080687	GTGGCTCACCAGGCAGGAAGCCCGTGGCTTGGCTGAGGCCCCAGGAAGCG	R	II	2	47063626			LC	0	1	0	XY_NO	A_NO	47055002	47055003	8624	LOC100134259	NR_024452	TRUE		Body		LOC100134259	cg12080687	13.9145	0.000141969	0.0223902	0.67636	0.198233	0.53169	0.259392	0.134365	0.116023	0	0	-0.333457	-0.478127	-0.14467	1	1	0
cg01751245	ATTTTTATCGGAAGCTTTATAGTAGCAATAATGCTAATACCCAGCACTCG	F	II	2	65593761			LC	0	1	0	XY_NO	A_NO	65593930	65593931	170	SPRED2	NM_001128210	TRUE		5'UTR;1stExon;Body		SPRED2;SPRED2;SPRED2	cg01751245	13.6988	0.000155832	0.0233952	0.874215	0.343675	0.765573	0.101182	0.17405	0.166492	1	0	-0.421898	-0.53054	-0.108641	1	1	0
cg08467103	CGGACTAACCCTCGGATGACTCATCCGGTACAATGCAGTATATTTGTCAA	R	II	2	65593933			LC	0	1	0	XY_NO	A_NO	65593930	65593931	-2	SPRED2	NM_001128210	TRUE		TSS200;Body		SPRED2;SPRED2	cg08467103	21.0479	9.62265e-06	0.00495139	0.891677	0.163606	0.676133	0.100784	0.137706	0.178554	0	0	-0.512527	-0.72807	-0.215543	1	1	0
cg20651995	AAAGTGAATCATCAGTCAAAATAAGTCCTAACCAATGCCATGAGCAAACG	F	II	2	69525471			IC	0	1	0	XY_NO	A_NO	69614385	69614386	88915	GFPT1	NM_002056	TRUE					cg20651995	16.2656	5.40658e-05	0.0133078	0.826165	0.410444	0.742373	0.0929906	0.150279	0.120789	0	0	-0.33193	-0.415721	-0.083791	1	1	0
cg13753435	TGGATTCCGTGAACTTAACCATCTCATAGGAAGGCTACAGGAATCCAGCG	F	II	2	80527011	rs73938270	rs73938270	LC	0	1	0	XY_NO	A_NO	80530943	80530944	3933	LRRTM1	CCDS1966	TRUE		Body;Body	N_Shelf	CTNNA2;CTNNA2	cg13753435	14.0339	0.00013488	0.0219154	0.688853	0.28167	0.643372	0.191044	0.153204	0.13563	0	0	-0.361701	-0.407183	-0.0454811	1	1	0
cg03063658	TATGTTCTGTAGGAAGCTCGGCAGGAATCACTCAGAAGGGTGACTCATCG	F	II	2	109949132			LC	0	1	0	XY_NO	A_NO	109930080	109930081	-19051	MIR4266	NR_036224	TRUE		Body		SH3RF3	cg03063658	21.2409	9.02585e-06	0.00477029	0.666056	0.0592831	0.391692	0.277536	0.0312489	0.238115	0	0	-0.332409	-0.606773	-0.274364	1	1	0
cg11235594	CGCCTGAGGGACTGCTACATTACACCCACACACTGTCAAGACTGGAATGG	R	II	2	110907413			LC	0	1	0	XY_NO	A_NO	110874142	110874143	-33270	MALL	AK311353	TRUE		Body;Body;Body;Body		NPHP1;NPHP1;NPHP1;NPHP1	cg11235594	10.9738	0.000546309	0.0411424	0.90225	0.559745	0.880067	0.0986864	0.212964	0.0687044	0	0	-0.320322	-0.342505	-0.0221827	1	1	0
cg04214938	ATGAATAATACGGTATATGTTCCCGCCAACAGAAATTATTTTTAGATTCG	F	I	2	119496171			LC	0	1	1	XY_NO	A_NO	119605758	119605759	109588	EN1	NM_001426	TRUE					cg04214938	20.8368	1.03257e-05	0.00509588	0.93351	0.32136	0.750398	0.0221128	0.158403	0.195213	0	0	-0.429038	-0.61215	-0.183112	1	1	0
cg15869022	CGGGGGACAGAAAGGGAGAAGAAACCTCAGCAAACCTGAAACCAACCAGA	F	II	2	128404486			IC	0	1	0	XY_NO	A_NO	128403438	128403439	1048	GPR17	NM_001161415	NA		5'UTR;5'UTR;Body;Body;Body;5'UTR;Body;Body;5'UTR		GPR17;GPR17;LIMS2;LIMS2;LIMS2;GPR17;LIMS2;LIMS2;GPR17	cg15869022	9.99049	0.000893691	0.047053	0.742928	0.312517	0.707304	0.143781	0.14691	0.16935	0	0	-0.394787	-0.430411	-0.035624	1	1	0
cg12131007	CGGCATTTGACAAAGAATGGGGATAAGGTTGCCCTCTGCTGGACACAGTG	R	II	2	171218057			LC	0	1	0	XY_NO	A_NO	171225717	171225718	-7660	MYO3B	BX647895	TRUE		Body;Body;Body		MYO3B;MYO3B;MYO3B	cg12131007	16.1398	5.68078e-05	0.0137199	0.0362292	0.586465	0.186691	0.0368569	0.204479	0.200063	0	0	0.399774	0.550236	0.150462	1	1	0
cg22047295	ACAAGCTCTGGCCTCTTGTTAAATGTGACATACTGAGTCAGAGGCAGACG	R	II	2	175462522			LC	0	1	0	XY_NO	A_NO	175462492	175462493	-29	WIPF1	X86019	NA		5'UTR;5'UTR		WIPF1;WIPF1	cg22047295	16.9382	4.16629e-05	0.0114767	0.673277	0.0723725	0.509922	0.388097	0.101316	0.238724	0	0	-0.437549	-0.600905	-0.163356	1	1	0
cg22954687	AGGATGGAGCAACAGGGAAGTGTAGCTGTCCAACAAGAACTGCAGCCTCG	F	II	2	216947743			LC	0	1	0	XY_NO	A_NO	216946588	216946589	1155	TMEM169	NM_001142310	TRUE	RDMR	5'UTR;5'UTR;5'UTR;TSS1500;5'UTR	S_Shore	TMEM169;TMEM169;TMEM169;PECR;TMEM169	cg22954687	10.0509	0.000866501	0.046665	0.30736	0.109988	0.458242	0.218401	0.146843	0.138847	0	0	-0.348253	-0.197372	0.150882	1	0	0
cg03388266	TCATCATCATCTTTGGATCTTAAGACATCTATCTTCCAGAGTTAAAACCG	F	II	2	234891489			IC	0	1	0	XY_NO	A_NO	234890417	234890418	1072	TRPM8	BC033137	TRUE		Body		TRPM8	cg03388266	11.5452	0.000414657	0.0370592	0.927442	0.470015	0.796011	0.0212535	0.165957	0.17627	0	0	-0.325996	-0.457427	-0.131431	1	1	0
cg12079115	CGCGGAGAGTCTACATTTAATTTTGTGGAGACCTGTCATGCTGTCTTCCG	F	II	2	241851444			IC	48	1	0	XY_NO	A_NO	241835572	241835573	-15871	C2orf54	NM_001085437	NA			N_Shelf		cg12079115	16.6251	4.6999e-05	0.0123589	0.801726	0.421692	0.8591	0.123592	0.193025	0.0557039	1	0	-0.437408	-0.380034	0.0573741	1	1	0
cg03756522	CGCACTGTGCTGTGAATGGGGTGAATGGGTGTATGAGAGCCGTGAATTTT	F	II	2	242788804			HC	0	1	0	XY_NO	A_NO	242795131	242795132	6328	PDCD1	AY206416	NA			Island		cg03756522	15.289	7.98771e-05	0.0165638	0.888472	0.336335	0.862599	0.0550782	0.201198	0.0841128	0	0	-0.526264	-0.552137	-0.0258728	1	1	0
cg16929739	CGGGTGACTCATGAGCACCAAGGCAGGCCTGTGTGTCCAAGCGCCTGCAC	F	II	3	11178593			IC	0	1	0	XY_NO	A_NO	11178778	11178779	-185	HRH1	NM_001098213	TRUE		TSS200		HRH1	cg16929739	13.5178	0.000168615	0.0243917	0.883209	0.388549	0.75953	0.0817078	0.172868	0.161054	1	1	-0.370981	-0.49466	-0.123679	1	1	0
cg06457736	GGTTAGGCAGTAACTTGTCAGGCAGGAGCTGGGAGTTTGCTAGGGGCACG	F	II	3	11178683		rs11707701,rs7630258	IC	0	1	0	XY_NO	A_NO	11178778	11178779	-95	HRH1	NM_001098213	TRUE		TSS200		HRH1	cg06457736	12.2737	0.000294733	0.0316809	0.881933	0.307813	0.639589	0.131739	0.155373	0.216452	1	1	-0.331777	-0.574121	-0.242344	1	1	0
cg25375162	AACTTTGGACCAGCCTGTTTCACTCCAAAGCCTTTGGGGCTCAAGCTTCG	R	II	3	30383960			LC	0	1	0	XY_NO	A_NO	30647993	30647994	-264033	TGFBR2	NM_003242	TRUE					cg25375162	21.395	8.57819e-06	0.00461913	0.92644	0.407693	0.721446	0.062872	0.145314	0.125369	0	0	-0.313753	-0.518747	-0.204994	1	1	0
cg00857862	AGCTGGGGCTGAATTCTTCAAAGCAACCAGGCACTAAGGCTGATCTCACG	F	II	3	47952509	rs78216580		LC	0	1	0	XY_NO	A_NO	47951877	47951878	-631	MAP4	CR749544	NA		Body;TSS1500;Body;TSS1500		MAP4;MAP4;MAP4;MAP4	cg00857862	16.3645	5.20129e-05	0.013027	0.886262	0.357644	0.683368	0.0732633	0.141605	0.131113	0	0	-0.325724	-0.528618	-0.202894	1	1	0
cg25616869	GCCATGACTCAGTGAGTGACTCAAAGCACGTTCAGTACTCACCCCTCCCG	R	II	3	48443867			IC	0	1	0	XY_NO	A_NO	48455479	48455480	11613	PLXNB1	AK092609	TRUE					cg25616869	16.0765	5.82461e-05	0.013893	0.879626	0.411952	0.722725	0.186049	0.119765	0.0690342	0	0	-0.310773	-0.467674	-0.156901	1	1	0
cg11229273	GCTGGCCCCTGCAGACGTCTGACTAACAGAAAGTCACATCAGCAGAGTCG	R	II	3	57015101			LC	0	1	0	XY_NO	A_NO	56950498	56950499	-64602	ARHGEF3	AK300045	TRUE		Body		ARHGEF3	cg11229273	16.732	4.50984e-05	0.0120111	0.804617	0.189932	0.529502	0.235937	0.145249	0.177639	0	0	-0.339571	-0.614685	-0.275114	1	1	0
cg04108438	GGCCTGACACAGAGGCCAAATGCTGCCTTTCGTCTGACCCAGGGAGAACG	F	II	3	64427959		rs77276493	LC	0	1	0	XY_NO	A_NO	64547386	64547387	-119427	AK125532	AK125532	TRUE			N_Shelf		cg04108438	16.6192	4.71061e-05	0.0123654	0.730448	0.344032	0.695879	0.0718223	0.128279	0.0743355	1	0	-0.351847	-0.386415	-0.0345686	1	1	0
cg07390647	GAAGCAACATAAACCAACTTGCAAATGTCAAATCGGCATGCTTTCAAACG	F	II	3	98453086			LC	0	1	0	XY_NO	A_NO	98451571	98451572	1515	ST3GAL6	NM_006100	NA	DMR	5'UTR	S_Shore	ST3GAL6	cg07390647	77.4382	2.03528e-10	8.72371e-05	0.224888	0.034596	0.388315	0.138205	0.0162121	0.0906725	0	0	-0.353719	-0.190292	0.163427	1	0	0
cg11029367	CCAAGACAGCAGGGGCCTTCCTGGGGCTGTGACTCAGGCTGGATTTTTCG	F	II	3	124705145			LC	0	1	0	XY_NO	A_NO	124720863	124720864	15719	HEG1	AK074987	TRUE		Body		HEG1	cg11029367	20.1534	1.30154e-05	0.00578063	0.818667	0.144425	0.482914	0.119468	0.127046	0.137234	0	0	-0.338489	-0.674242	-0.335754	1	1	1
cg01311222	TTTTCTCTGTCTCCAGATCTCCATGACCCACCTCCAGGAGAATGAGATCG	R	II	3	124776153			LC	0	1	0	XY_NO	A_NO	124777281	124777282	1129	5S_rRNA	.	TRUE		TSS1500	S_Shore	HEG1	cg01311222	9.62374	0.0010803	0.0492759	0.794186	0.312001	0.670717	0.180558	0.155736	0.120657	0	0	-0.358716	-0.482185	-0.123468	1	1	0
cg18670236	CGCCACTTCTTGGCCTGTGGGTACTTCCTGTGACAAATCGAGTTGACCAC	F	II	3	126630478			IC	0	1	0	XY_NO	A_NO	126707436	126707437	-76958	PLXNA1	NM_032242	TRUE	DMR	Body		CHCHD6	cg18670236	9.84348	0.000963877	0.0478118	0.677048	0.249657	0.557139	0.384758	0.151704	0.213728	0	0	-0.307482	-0.427391	-0.119909	1	1	0
cg16273051	GGGTCTCTGCCTCTCTCAGAGCTCAGGGAAGCTCAGCACCCCAACAGTCG	F	II	3	129132966			LC	0	1	0	XY_NO	A_NO	129147493	129147494	14528	C3orf25	NM_207307	TRUE		Body		C3orf25	cg16273051	11.6074	0.000402564	0.0365312	0.802844	0.527586	0.831723	0.0636185	0.143905	0.0529078	0	0	-0.304137	-0.275258	0.0288787	1	0	0
cg05979170	CGCTGAGGCACTTAGAGACCCAGAAAAGATCTTATGTTTGGCTTGCAGTG	F	II	3	131974369			LC	0	1	0	XY_NO	A_NO	131950712	131950713	-23656	TRNA_Cys	.	TRUE					cg05979170	9.67744	0.00105049	0.049009	0.741816	0.421379	0.741084	0.131006	0.153853	0.0912092	0	0	-0.319705	-0.320437	-0.000732429	1	1	0
cg23656268	CGCTGACCCTTAAGAAAACGTGACTGCATATTGAGAATACAGAATAAACA	F	II	3	138213002	rs78341292	rs78341292	LC	0	1	0	XY_NO	A_NO	138153414	138153415	59588	ESYT3	AK289530	TRUE					cg23656268	12.7618	0.000235901	0.0287162	0.929983	0.562607	0.91654	0.046417	0.189951	0.0323391	0	0	-0.353933	-0.367376	-0.0134426	1	1	0
cg06981309	CGAGTGAGGTTACAGAGCAAAAGAGGGAGACATTCTTAGAGATGAAGATG	F	II	3	146260954		rs2738907,rs4434119	LC	50	1	0	XY_NO	A_NO	146262627	146262628	1674	PLSCR1	BC017901	NA		5'UTR	N_Shore	PLSCR1	cg06981309	11.7588	0.00037473	0.0353673	0.778537	0.22034	0.561282	0.128744	0.178104	0.205577	0	0	-0.340942	-0.558197	-0.217255	1	1	0
cg06800962	CGCTGAACACTGAAATCCATCCTGCAGAGCTTGCTGTAGGCAGAGTAAAG	R	II	3	149096029			LC	0	1	0	XY_NO	A_NO	149095567	149095568	-461	TM4SF1	NM_014220	NA		TSS1500		TM4SF1	cg06800962	11.325	0.000460759	0.0385195	0.566767	0.250178	0.651025	0.14341	0.138484	0.0697088	0	0	-0.400847	-0.316589	0.0842582	1	1	0
cg18484958	CGCCAGGATGTGAGCTGAAATGAGTCAATATAAGGCCTTGTGTTTGGGAG	F	II	3	149420985			LC	0	1	0	XY_NO	A_NO	149421114	149421115	130	WWTR1	NM_001168278	TRUE		1stExon;5'UTR		WWTR1;WWTR1	cg18484958	10.8391	0.000583634	0.0420084	0.716573	0.480357	0.86982	0.246226	0.167468	0.0806258	0	0	-0.389463	-0.236216	0.153247	1	0	0
cg14986890	ATTTGCTGAGTCTCAACTGCTCTCCACACATTCTGGTGAGTGCAGGAACG	R	II	3	158427635		rs6783879	LC	0	1	0	XY_NO	A_NO	158450274	158450275	22640	RARRES1	NM_002888	TRUE		Body;Body		RARRES1;RARRES1	cg14986890	14.9567	9.1529e-05	0.017656	0.909438	0.472754	0.806772	0.0848349	0.18166	0.132126	0	0	-0.334018	-0.436684	-0.102666	1	1	0
cg02351277	TGCCCTTTAAATCACACCAGGGGAGGCAGCTACTCTTTCTGTCAGATCCG	F	II	3	177397780			LC	0	1	0	XY_NO	A_NO	177534652	177534653	-136872	AK056252	AK056252	TRUE					cg02351277	11.6612	0.000392428	0.0361497	0.44611	0.281811	0.61961	0.264567	0.155301	0.157755	0	0	-0.337798	-0.164299	0.173499	1	0	0
cg03466587	CGGGGTAGGGGCTAAAAAGGAAGTGAGTTAACACTATATCTGATGAAGGA	F	II	3	187704482			LC	0	1	0	XY_NO	A_NO	187871662	187871663	-167180	LPP	NM_001167672	TRUE					cg03466587	13.5074	0.000169382	0.0244531	0.710434	0.148834	0.481112	0.39421	0.115038	0.218093	0	0	-0.332279	-0.5616	-0.229322	1	1	0
cg00902153	CGGACAGTCAGCATAAGTTAGACCTTGATTCATTCTGGTCTATACTATGT	R	II	3	188506715			LC	0	1	0	XY_NO	A_NO	188406568	188406569	100147	Mir_28	.	TRUE		Body;Body;Body		LPP;LPP;LPP	cg00902153	12.6352	0.000249819	0.0293464	0.794102	0.406933	0.747714	0.15524	0.171439	0.0928273	0	0	-0.340781	-0.387169	-0.0463886	1	1	0
cg24314564	GGACTCTGAAAGCCTCAGCCCCCTCCTGTGTGGTAGGAATGGCAAATACG	F	II	3	188668940			LC	25	1	0	XY_NO	A_NO	188665002	188665003	3938	TPRG1	AK123232	NA			S_Shelf		cg24314564	16.1087	5.75101e-05	0.0138253	0.857133	0.255246	0.680107	0.15779	0.226472	0.172623	0	0	-0.424861	-0.601887	-0.177026	1	1	0
cg18132405	CGCATGTATCTAGTTGCTATGATTTTTCCGAAGAAGGCTTTTATGTGGAA	F	II	3	189840304		rs973234	LC	0	1	0	XY_NO	A_NO	189840225	189840226	-78	LEPREL1	NM_001134418	NA		TSS200;TSS1500	S_Shore	LEPREL1;LEPREL1	cg18132405	12.9642	0.000215391	0.0273864	0.907532	0.557846	0.917946	0.0975249	0.192976	0.0568281	0	0	-0.360099	-0.349686	0.0104133	1	1	0
cg12336960	CGGTGTTTGGCAATCTCTTTTATGTAATCTGGTAAATTGGTAAGAAAATT	F	II	3	191049285			LC	0	1	0	XY_NO	A_NO	191048324	191048325	-960	UTS2D	NM_198152	NA		Body;Body;TSS1500	S_Shore	CCDC50;CCDC50;UTS2D	cg12336960	11.3368	0.000458138	0.0384349	0.877358	0.278374	0.631302	0.0475277	0.192885	0.215679	1	0	-0.352929	-0.598984	-0.246056	1	1	0
cg24208415	GCTCTAATCCTCTGGAGTCTGTGTGTCCTGAGTGGCTATTTTCAGCTTCG	F	II	4	3453754			LC	50	1	0	XY_NO	A_NO	3443725	3443726	10029	HGFAC	NM_001528	TRUE			S_Shelf		cg24208415	18.9623	1.97326e-05	0.0073611	0.85536	0.268352	0.60029	0.0874753	0.114551	0.144329	0	0	-0.331938	-0.587008	-0.25507	1	1	0
cg20834178	CACAGCTATTCACAACAAAGAATCAGCAAAACTGGAGTTGAAACAGCTCG	F	II	4	6944071			LC	0	1	0	XY_NO	A_NO	6945337	6945338	-1266	AX747238	AX747238	TRUE		Body;Body		TBC1D14;TBC1D14	cg20834178	18.4496	2.37271e-05	0.00812952	0.318846	0.0314037	0.332601	0.309561	0.0315525	0.207978	0	0	-0.301197	-0.287442	0.0137549	1	0	0
cg26487582	CGAATAAGGGGGGAAAGCTGAGTAATCTTGAGTGCTTCATATTCTCATGT	F	II	4	25322200			LC	0	1	0	XY_NO	A_NO	25314395	25314396	7805	ZCCHC4	NM_024936	TRUE		Body		ZCCHC4	cg26487582	11.2244	0.00048366	0.0393002	0.860026	0.453255	0.81528	0.0461406	0.163426	0.120312	0	0	-0.362024	-0.406771	-0.0447464	1	1	0
cg25546651	CGTAGGGCTTGAGGTATCTTGTTACTTCTCAGCAGGAGGAGTTTGTGGAT	F	II	4	25910053			LC	0	1	0	XY_NO	A_NO	25915813	25915814	-5760	C4orf52	NM_001145432	TRUE					cg25546651	11.0652	0.00052248	0.0404531	0.872038	0.423056	0.810867	0.0719824	0.143478	0.17146	0	0	-0.387811	-0.448982	-0.0611706	1	1	0
cg03109660	CGAGGGCTATGCCCACTGTCTGAGAGAGAAACTAATAAACCTGAAGGTTG	F	II	4	37684505			LC	0	1	0	XY_NO	A_NO	37687998	37687999	3494	RELL1	NM_001085400	NA		Body;Body	N_Shelf	RELL1;RELL1	cg03109660	12.4002	0.000278078	0.0309186	0.648902	0.272583	0.63225	0.235311	0.194706	0.167703	0	0	-0.359667	-0.37632	-0.0166527	1	1	0
cg21363050	CGGCCAGATCCAGTGAAAAACAAGCTCTCATGTCTGAACTGAAGATAATG	F	II	4	55144066			LC	0	1	0	XY_NO	A_NO	55143342	55143343	724	PDGFRA	X76079	TRUE		Body		PDGFRA	cg21363050	17.9256	2.87428e-05	0.00907209	0.64438	0.0615348	0.448996	0.346806	0.0910384	0.219387	0	0	-0.387461	-0.582846	-0.195385	1	1	0
cg05522011	AGGTTGGCTCGCGACCGGCGTGTGGGCCCTTAACTAGCGGGGGAGAGACG	R	I	4	81122726		rs61999345	ICshore	0	1	1	XY_NO	A_NO	81118656	81118657	4070	PRDM8	NM_001099403	NA	RDMR	Body;Body	N_Shore	PRDM8;PRDM8	cg05522011	12.9847	0.000213424	0.0272861	0.298102	0.825654	0.482832	0.395547	0.194526	0.184425	0	0	0.342822	0.527552	0.18473	1	1	0
cg27233151	CTGAACCATAAATGCACATTAAAATTGCCTGAGAAGCATTTAAAAAATCG	R	II	4	82057467		rs75166323	LC	50	1	0	XY_NO	A_NO	82075310	82075311	17844	PRKG2	AK296979	TRUE		Body		PRKG2	cg27233151	13.159	0.000197479	0.0262925	0.744992	0.257746	0.600756	0.13161	0.161431	0.115671	0	0	-0.34301	-0.487246	-0.144236	1	1	0
cg19670610	GGAGGCTTGAAATCTTTTCTTAACAGCTTCCGGATGCTGCTGCTGAATCG	R	II	4	89455337			LC	49	1	0	XY_NO	A_NO	89444954	89444955	-10382	PIGY	NM_032906	TRUE					cg19670610	9.58228	0.00110396	0.0493796	0.888871	0.40217	0.702492	0.0827134	0.167323	0.161664	0	0	-0.300323	-0.486701	-0.186379	1	1	0
cg21449597	TGTCCTGTCTGTCTGTCCTGCTAGCAAGTTCTGCATGTGGCATGTCAGCG	R	II	4	154036828			LC	0	1	0	XY_NO	A_NO	154074269	154074270	-37441	TRIM2	NM_001130067	TRUE					cg21449597	14.7412	0.000100077	0.0185586	0.772713	0.37223	0.723799	0.233621	0.158653	0.16501	0	0	-0.35157	-0.400484	-0.0489139	1	1	0
cg11470941	AATCAGCTGGGATATCTGCTATTCTTGCAAATTGGTCTATATTAAATACG	R	II	4	174042502			LC	0	1	0	XY_NO	A_NO	174089903	174089904	-47401	GALNT7	NM_017423	TRUE					cg11470941	12.0651	0.000324637	0.0331741	0.671066	0.224692	0.581476	0.334887	0.125588	0.131816	0	0	-0.356783	-0.446373	-0.0895902	1	1	0
cg19052164	CCCAAATCCACTAACAACCGTTTTGTTCTTGTGGAAGAACATACAGGACG	R	II	5	80900			LC	0	1	0	XY_NO	A_NO	140372	140373	-59472	PLEKHG4B	NM_052909	NA	CDMR		N_Shelf		cg19052164	9.96335	0.000906214	0.0470573	0.868424	0.48981	0.823564	0.0738066	0.163993	0.069813	0	0	-0.333754	-0.378613	-0.0448595	1	1	0
cg24139639	CGGCACTCCCCACAAAGCCAGCGACTCCAATTATGACTCCTGAGCTGAGA	F	II	5	3605884			ICshore	0	1	0	XY_NO	A_NO	3596167	3596168	9717	IRX1	NM_024337	NA			N_Shore		cg24139639	10.5203	0.00068357	0.0440528	0.289545	0.771815	0.426164	0.29606	0.176023	0.218445	1	0	0.34565	0.48227	0.13662	1	1	0
cg16142488	CGGATATCCACTGTGTTGGGTACAAATCATCCTATAAGGCAGCGGCAAAA	R	II	5	12176144		rs10040729	LC	0	1	0	XY_NO	A_NO	11904109	11904110	-272034	CTNND2	AK296232	TRUE					cg16142488	10.3805	0.000733188	0.0449139	0.570571	0.429708	0.731012	0.0462911	0.18699	0.120721	0	0	-0.301304	-0.140863	0.160441	1	0	0
cg00975971	AGAAGACATACATTCATGCTGGTTTTCTAGGATTTACTTCTATACACACG	R	II	5	14744206		rs72732794,rs74560720	LC	0	1	0	XY_NO	A_NO	14664782	14664783	79424	FAM105B	NM_138348	TRUE		Body		ANKH	cg00975971	10.6049	0.00065534	0.0435477	0.719379	0.312976	0.687026	0.219883	0.129157	0.147369	0	0	-0.37405	-0.406403	-0.0323522	1	1	0
cg16072777	AAGCAGAAGGAATCAGACCCCACTGAGTAGTGCTGCAGGCCCTGAGGACG	F	II	5	17119012			LC	0	1	0	XY_NO	A_NO	17217530	17217531	98519	LOC285696	NR_027253	NA	DMR				cg16072777	10.6146	0.000652185	0.0435125	0.603715	0.0967887	0.418209	0.416495	0.114362	0.209289	0	0	-0.32142	-0.506927	-0.185507	1	1	0
cg01092108	GGGAGTTAACTAATAATCATGGGATGTTTAAGCTGTGAAGCACCTTAACG	F	II	5	33362853			LC	0	1	0	XY_NO	A_NO	33440897	33440898	-78044	TARS	AK296783	TRUE					cg01092108	19.1623	1.83799e-05	0.00707737	0.546137	0.20891	0.511773	0.0949636	0.130602	0.129661	0	0	-0.302863	-0.337227	-0.0343639	1	1	0
cg26550214	TAATTGGCTTAGACCCAACTATAGACTGGAATGCTATTTTTATGCATTCG	F	II	5	34609493			LC	0	1	0	XY_NO	A_NO	34656432	34656433	-46939	RAI14	NM_001145522	TRUE					cg26550214	12.6135	0.000252285	0.0294944	0.465309	0.126986	0.463878	0.233029	0.0809897	0.186884	0	0	-0.336892	-0.338323	-0.00143037	1	1	0
cg24951263	CGGGTATTACATCAGTCAGGAAATTGGCTGTTGAACAAGTTTTTTTATCT	F	II	5	43772975			LC	0	1	0	XY_NO	A_NO	43603228	43603229	169747	NNT	NM_182977	TRUE					cg24951263	10.1849	0.000809333	0.045866	0.412734	0.162231	0.485506	0.286467	0.150434	0.15778	0	0	-0.323275	-0.250503	0.0727727	1	0	0
cg14979674	CGTAGCCCTTAGATAGGAGGTTTGTCATTTTTAATGTGTTGAAAATAGTA	R	II	5	45260623			LC	0	1	0	XY_NO	A_NO	45696219	45696220	435597	HCN1	NM_021072	TRUE		3'UTR		HCN1	cg14979674	10.6826	0.000630523	0.0430723	0.880548	0.402685	0.780119	0.0534644	0.187383	0.146835	0	0	-0.377434	-0.477863	-0.100428	1	1	0
cg14967393	CGTTGTGGGGCAAGTATGAATCATGCTGCAGGCAGTCTGTGTTTCTTAAA	R	II	5	55265996			LC	50	1	0	XY_NO	A_NO	55272120	55272121	6125	IL6ST	AB102799	TRUE		Body;Body		IL6ST;IL6ST	cg14967393	17.4797	3.39341e-05	0.0100797	0.723225	0.256905	0.64699	0.206686	0.0910832	0.109474	0	0	-0.390085	-0.46632	-0.0762351	1	1	0
cg12846656	CGAGGTATTGTTTAGAGAACACATGTAAGTTGTTAGAAACCACAACATCC	R	II	5	72683866			LC	0	1	0	XY_NO	A_NO	72744351	72744352	60486	FOXD1	NM_004472	TRUE					cg12846656	11.8992	0.000350782	0.034257	0.600028	0.167125	0.573839	0.344726	0.163699	0.193127	0	0	-0.406714	-0.432903	-0.0261891	1	1	0
cg05067125	TTGGGGCTTCCACTCTAAAATGTGGCCTTACCTTGGCCACAAAGGGGTCG	R	II	5	76146148			LC	0	1	0	XY_NO	A_NO	76145825	76145826	323	S100Z	NM_130772	NA		5'UTR		S100Z	cg05067125	10.6461	0.000642036	0.0433169	0.580819	0.238526	0.708692	0.311437	0.144726	0.1573	0	0	-0.470166	-0.342293	0.127873	1	1	0
cg09040994	CGGGCAGGGGATGTGAATGCTCTCAGATCTCTAAAAGAATTACAGAACAC	F	II	5	103849273			LC	0	1	0	XY_NO	A_NO	104435174	104435175	-585901	RAB9BP1	NR_000039	TRUE					cg09040994	10.546	0.000674848	0.0438785	0.950318	0.457023	0.805039	0.025014	0.202629	0.132406	0	0	-0.348015	-0.493294	-0.145279	1	1	0
cg25542319	CGGTTATGATCACAGGGGAGGGTAATTGCATCTACTTCTGATCATATTAC	F	II	5	112540429			LC	0	1	0	XY_NO	A_NO	112630611	112630612	90183	MCC	AK096212	TRUE		Body;Body		MCC;MCC	cg25542319	12.0453	0.000327639	0.033235	0.193436	0.652694	0.312307	0.375607	0.182903	0.127903	0	0	0.340387	0.459258	0.118871	1	1	0
cg25391820	CGGCTGTCACAGCGTGTTCATAAAGGAAGGTTATGAGAGCTATAAAACCA	R	II	5	138608519			LC	0	1	0	XY_NO	A_NO	138609440	138609441	-921	MATR3	NR_036535	TRUE		TSS1500;TSS1500	N_Shore	MATR3;SNHG4	cg25391820	9.93958	0.000917346	0.0472137	0.598965	0.369754	0.741253	0.302332	0.118574	0.114296	0	0	-0.371499	-0.229212	0.142288	1	0	0
cg23209976	CGGCTGTATGCCTTTGGGGTTATGATAGCTTGTGGGCTTTTCTAGTGAAA	F	II	5	138872772			LC	0	1	0	XY_NO	A_NO	138862342	138862343	-10429	TMEM173	NM_198282	TRUE					cg23209976	10.6605	0.00063748	0.0431603	0.557962	0.232819	0.564275	0.250855	0.130971	0.128137	0	0	-0.331456	-0.325143	0.00631278	1	1	0
cg00943245	TCTTGATCACCAATTACTTTCATTTCTTACTCAGATATAGGCATGACCCG	F	II	5	140867386			LC	0	1	0	XY_NO	A_NO	140868807	140868808	-1421	PCDHGC5	NM_018929	NA		Body;Body;Body;Body;Body;Body;Body;Body;Body;Body;Body;TSS1500;TSS1500;Body;Body;Body;Body;Body;Body;Body;Body;Body;Body;Body;Body	N_Shelf	PCDHGA4;PCDHGC3;PCDHGA12;PCDHGA11;PCDHGA11;PCDHGA9;PCDHGA1;PCDHGB1;PCDHGB6;PCDHGB3;PCDHGB7;PCDHGC5;PCDHGC5;PCDHGA6;PCDHGA8;PCDHGA10;PCDHGA5;PCDHGB4;PCDHGC4;PCDHGA3;PCDHGA2;PCDHGA7;PCDHGB2;PCDHGB5;PCDHGC3	cg00943245	11.0838	0.00051778	0.0403311	0.856269	0.358013	0.703781	0.0418261	0.160134	0.149459	0	0	-0.345768	-0.498255	-0.152487	1	1	0
cg08972954	CGGCAGGAAGCTGTGGCTGACAGCATCACAGCAACAGAGCACACTCACTC	R	II	5	156680241			LC	0	1	0	XY_NO	A_NO	156693090	156693091	-12849	CYFIP2	AK294220	TRUE		3'UTR		ITK	cg08972954	12.0767	0.000322889	0.0331073	0.658975	0.179528	0.55681	0.395918	0.145647	0.176652	0	0	-0.377282	-0.479448	-0.102166	1	1	0
cg13900817	TGAATTCCCCATACTTAGACACTGCAGTGGGTAACCAACCTTAACTGCCG	F	II	5	172070153			LC	0	1	0	XY_NO	A_NO	172068275	172068276	1878	NEURL1B	NM_001142651	TRUE		Body	S_Shore	NEURL1B	cg13900817	20.8305	1.03475e-05	0.00509588	0.590011	0.294167	0.668931	0.115535	0.121018	0.126314	0	0	-0.374765	-0.295844	0.0789204	1	0	0
cg07209244	GTGTGCATCTCCTCTGTAGCACTGAGTAACGCTCAGAGCATCAGGAAACG	F	II	5	172116212			IC	0	1	0	XY_NO	A_NO	172068275	172068276	47937	NEURL1B	NM_001142651	NA		3'UTR	S_Shelf	NEURL1B	cg07209244	10.4428	0.000710608	0.0445364	0.678694	0.4393	0.747065	0.1998	0.139377	0.0485711	0	0	-0.307764	-0.239394	0.0683708	1	0	0
cg26113233	CTGTCCTGTGGCCTCAGATGCTTTTCTTGAGAGGCAGTGTGATGTGGTCG	F	II	5	174673622			LC	0	1	0	XY_NO	A_NO	174870101	174870102	196480	DRD1	CCDS4393	TRUE	DMR				cg26113233	12.0444	0.000327778	0.033235	0.844647	0.335895	0.680949	0.0904015	0.178227	0.196733	0	0	-0.345054	-0.508752	-0.163699	1	1	0
cg05411199	TTTCTTCACTCTTTTGAGCCACTCCTGCGTGTCCACACAGCTTGTGACCG	R	II	6	3749715			IC	9	1	0	XY_NO	A_NO	3752245	3752246	2531	PXDC1	NM_183373	NA		Body	N_Shore	C6orf145	cg05411199	11.8581	0.000357618	0.0345974	0.733722	0.342248	0.669695	0.105255	0.131343	0.109427	1	0	-0.327446	-0.391473	-0.0640272	1	1	0
cg23169762	GTCATTGTTACCGTCCCATCAGCTGCTTCTGGCTGGGGTTGGGCCAGACG	F	II	6	3749854			IC	0	1	0	XY_NO	A_NO	3752245	3752246	2392	PXDC1	NM_183373	NA		Body	N_Shore	C6orf145	cg23169762	11.4445	0.000435087	0.0377051	0.416459	0.169749	0.498274	0.13219	0.0920237	0.163022	0	0	-0.328525	-0.24671	0.0818149	1	0	0
cg19917989	TCCCTGTTCCATCACGGGCAGTGACATTCAATCCCTTCCAGGAAGCAACG	F	II	6	14925093			LC	0	1	0	XY_NO	A_NO	15245733	15245734	-320640	JARID2	AK302624	TRUE					cg19917989	10.1802	0.000811282	0.0458698	0.302184	0.365824	0.710333	0.26154	0.10948	0.131273	0	0	-0.344509	0.0636403	0.408149	1	0	1
cg01691194	ATCATTCATTTTCAAAATCCGCTTCACTGGTGGCTGAGGAGTGGGGGTCG	R	I	6	17886124			LC	0	1	1	XY_NO	A_NO	17837320	17837321	-48803	KIF13A	BC023613	TRUE		Body;Body;Body;Body		KIF13A;KIF13A;KIF13A;KIF13A	cg01691194	9.75462	0.00100922	0.048641	0.802232	0.302728	0.668083	0.0907211	0.152211	0.170374	0	0	-0.365356	-0.499505	-0.134149	1	1	0
cg12463578	CGAACCTGTACAGAAGACGCTCCCATGGGTGGGCGAGGTAGCTGCCACCC	R	I	6	29644756			LC	0	1	1	XY_NO	A_NO	29644930	29644931	175	ZFP57	NM_001109809	NA		1stExon		ZFP57	cg12463578	11.334	0.000458752	0.0384349	0.668696	0.446786	0.769766	0.180204	0.155537	0.100299	0	0	-0.32298	-0.22191	0.10107	1	0	0
cg07474957	GGGCTGAGGGTAGGTTCCCAAGAACCATGGCTTAGAGGTGGGAGCTTACG	R	II	6	30650844			LC	0	1	0	XY_NO	A_NO	30655092	30655093	4249	PPP1R18	NM_001134870	NA		Body;Body	N_Shelf	KIAA1949;KIAA1949	cg07474957	12.3395	0.000285942	0.0313688	0.674701	0.329966	0.663096	0.379148	0.154709	0.0735591	0	0	-0.333131	-0.344735	-0.0116041	1	1	0
cg05098566	CGGTACCCAACTGCCGAGGAGATCTTGGTTCTGGGGGGCTACCTCCGTCT	R	II	6	30652282			IC	0	1	0	XY_NO	A_NO	30655092	30655093	2811	PPP1R18	NM_001134870	NA	RDMR	Body;1stExon	N_Shelf	KIAA1949;KIAA1949	cg05098566	14.1005	0.000131091	0.0215365	0.697766	0.182819	0.677055	0.371566	0.219833	0.121796	0	0	-0.494236	-0.514947	-0.0207108	1	1	0
cg18427856	CGGGGGCTCAGGGCAGGCCTCTGAGAGCCCTGCAGAACTGCTGCTCTGTG	R	II	6	30652647			LC	0	1	0	XY_NO	A_NO	30655092	30655093	2446	PPP1R18	NM_001134870	NA		Body;1stExon	N_Shore	KIAA1949;KIAA1949	cg18427856	11.2003	0.000489334	0.0394472	0.659728	0.217614	0.605056	0.359038	0.18581	0.11078	1	1	-0.387443	-0.442115	-0.0546719	1	1	0
cg12036303	CGGACAGCTCTGCAGTCTCTTTTGGAGCTACCCCTGGAACTGGCCACTCT	F	II	6	30652907		rs55941842	LC	0	1	0	XY_NO	A_NO	30655092	30655093	2186	PPP1R18	NM_001134870	NA	RDMR	Body;1stExon	N_Shore	KIAA1949;KIAA1949	cg12036303	12.1692	0.000309324	0.0324325	0.728177	0.202246	0.546137	0.314447	0.192566	0.129476	0	0	-0.343891	-0.525931	-0.18204	1	1	0
cg17096289	TCAAGGGAGGGCGATATTCCAGTGCTGATCCCATTTTCCTCCCCTCCTCG	R	I	6	31238788		rs17884428,rs76179476,rs78035003,rs9264652	HC	0	2	1	XY_NO	A_YES	31239122	31239123	335	HLA-C	D64149	NA		Body	N_Shore	HLA-C	cg17096289	11.9261	0.000346403	0.0340232	0.737288	0.425067	0.753268	0.17447	0.203039	0.156053	0	0	-0.328201	-0.312221	0.0159798	1	1	0
cg16167809	CGGCATCGCCTCCCATCAGCACCTTCTGTCCTGGTCCCAGGCCCAGGGCT	F	II	6	31556255			LC	0	1	0	XY_NO	A_NO	31555417	31555418	838	LST1	DQ099382	NA		Body;Body;Body;Body;Body;Body;Body;Body		LST1;LST1;LST1;LST1;LST1;LST1;LST1;LST1	cg16167809	14.5359	0.000109039	0.019588	0.811065	0.396019	0.789933	0.101444	0.182838	0.0815816	0	0	-0.393914	-0.415046	-0.0211324	1	1	0
cg08998192	CGGCCTGGAGAGCTTCAGCAGCCTCCACATCAAGACTTTGTTGTTCACCT	F	II	6	32805570			LC	0	1	0	XY_NO	A_NO	32806040	32806041	471	TAP2	AK222823	NA		Body;Body	N_Shore	TAP2;TAP2	cg08998192	9.49733	0.0011542	0.0498882	0.622292	0.254899	0.557228	0.0701241	0.0864891	0.163152	0	0	-0.302328	-0.367393	-0.0650649	1	1	0
cg11706729	GCAGACTTCCTGGAGTACAAACACAGGATTTGTAATTCCTTACTGTAACG	F	II	6	32813154		rs8842	LC	0	1	0	XY_NO	A_NO	32812711	32812712	-442	PSMB8	NM_004159	NA		TSS1500;TSS1500;3'UTR	S_Shore	PSMB8;PSMB8;TAP1	cg11706729	12.9424	0.000217504	0.0275089	0.584418	0.189497	0.494616	0.394845	0.122633	0.145888	1	1	-0.305119	-0.394922	-0.0898023	1	1	0
cg04049719	TTAAACCACCTCTTAACTATCATGTTCTCTCATTATACCCTGAGATCTCG	F	II	6	33039804	rs9277342	rs35769133,rs36043556	LC	0	1	0	XY_NO	A_NO	33041369	33041370	1566	HLA-DPA1	AK292709	NA		Body		HLA-DPA1	cg04049719	21.7454	7.64839e-06	0.00442741	0.127684	0.266589	0.59444	0.259005	0.226365	0.232124	0	0	-0.327851	0.138905	0.466756	1	0	1
cg03097134	AGCCCATTATCCTGAGCGGCTGAGTCAGTGAATGCTGGCAGCTGCTACCG	R	II	6	37598264	rs6935770		LC	38	1	0	XY_NO	A_NO	37615099	37615100	16836	MDGA1	AX746568	TRUE					cg03097134	19.6425	1.55276e-05	0.0063889	0.877625	0.240755	0.570133	0.0494852	0.131428	0.201581	0	0	-0.329378	-0.636869	-0.307492	1	1	1
cg06196379	CGGGGCTGAGCAGGGCAGGATGAAGCAACATGTTCTCACAAAAACCCTGA	R	II	6	41254885			LC	0	1	0	XY_NO	A_NO	41254456	41254457	-428	TREM1	NM_001242590	NA		TSS1500		TREM1	cg06196379	10.5917	0.000659646	0.0436463	0.569926	0.187743	0.59229	0.127093	0.115737	0.151243	0	0	-0.404547	-0.382183	0.0223644	1	1	0
cg11171825	GCTTCCATGGTGAGTCATACACACCATGACTCAGCTGTTGAGCTTGATCG	F	II	6	42939029			LC	0	1	0	XY_NO	A_NO	42946980	42946981	7952	PEX6	AB051078	TRUE		Body		PEX6	cg11171825	21.6537	7.88076e-06	0.00449188	0.674235	0.144386	0.444584	0.320226	0.0639959	0.188568	0	0	-0.300198	-0.529849	-0.229651	1	1	0
cg03354616	CTGCCAATTTCCACCTACACCATTCTTTGCCTTGCTTACTGTGTCCTTCG	R	II	6	80838251			LC	0	1	0	XY_NO	A_NO	80816343	80816344	21908	BCKDHB	NM_183050	TRUE		Body;Body		BCKDHB;BCKDHB	cg03354616	14.6019	0.000106065	0.0192473	0.933716	0.265192	0.610115	0.0869487	0.15545	0.22771	0	0	-0.344923	-0.668524	-0.323601	1	1	1
cg03301058	CGCCCACGGAAGGTCAAGAAGAGGCCACCATATTTCTGGTAGCTCTTGGG	R	II	6	90007856	rs77482521	rs78997704	IC	0	1	0	XY_NO	A_NO	90024966	90024967	17111	GABRR2	NM_002043	TRUE	DMR	Body		GABRR2	cg03301058	12.9828	0.000213607	0.0272869	0.780102	0.17665	0.684701	0.291392	0.138174	0.27401	0	0	-0.508051	-0.603452	-0.0954015	1	1	0
cg14426428	GATTTCTTGCTCGCTAGCACTTCCCCAGGATTTACAGATGGTAACATTCG	F	II	6	106961936			LC	0	1	0	XY_NO	A_NO	106959304	106959305	2632	AIM1	NM_001624	NA		Body	S_Shore	AIM1	cg14426428	10.6864	0.000629335	0.0430718	0.588643	0.212695	0.813205	0.249076	0.205435	0.16293	0	0	-0.60051	-0.375948	0.224562	1	1	0
cg05469819	GTCACAGGAGGATTGGTTAAGGTCACTCCATGAGTCAGTAACTTTGCTCG	R	II	6	122115942		rs79152263,rs9490345	LC	50	1	0	XY_NO	A_NO	121767993	121767994	347949	GJA1	CCDS5123	TRUE					cg05469819	11.9617	0.000340669	0.0337987	0.910051	0.441411	0.777934	0.0469475	0.16841	0.163696	0	0	-0.336523	-0.46864	-0.132117	1	1	0
cg07371413	CGGAGACCAAGAGGGCTAGATTCACAGGGAATCTCCACCATTGTCCTGGA	R	II	6	128977386		rs75461049	LC	0	1	0	XY_NO	A_NO	128841869	128841870	-135516	PTPRK	Z70660	TRUE					cg07371413	11.9896	0.000336262	0.0336439	0.748508	0.31235	0.623339	0.0471257	0.15527	0.129868	0	0	-0.310989	-0.436158	-0.125169	1	1	0
cg19350115	TACAGCTCTGAGATGTATTAGTCATAATGAGTCAAGAGGTCTTAGCTTCG	F	II	6	136043961			LC	0	1	0	XY_NO	A_NO	136172833	136172834	-128872	PDE7B	NM_018945	TRUE					cg19350115	13.3629	0.000180469	0.0251883	0.949837	0.447811	0.824127	0.0128374	0.226493	0.150977	0	0	-0.376316	-0.502027	-0.125711	1	1	0
cg06135425	GCACAGAACATATAGGTATGCTGGTCACTTTTAAGAACTTCACCACAACG	F	II	6	136316734			LC	0	1	0	XY_NO	A_NO	136359173	136359174	-42439	PDE7B	AB384352	TRUE		Body		PDE7B	cg06135425	16.914	4.20515e-05	0.011543	0.825531	0.116821	0.457339	0.106516	0.0997602	0.224559	0	0	-0.340518	-0.70871	-0.368192	1	1	1
cg26366554	CGGTCTCAAAAGAAAAAAAAAATTGTAGATGACTAATGAGAAAGAATGCA	R	II	6	138610113			LC	21	1	0	XY_NO	A_NO	138539626	138539627	-70486	PBOV1	NM_021635	NA		Body	N_Shelf	KIAA1244	cg26366554	13.6522	0.000159019	0.0235927	0.957604	0.609116	0.911828	0.0175902	0.176127	0.0506844	0	0	-0.302712	-0.348488	-0.0457757	1	1	0
cg10577216	AAACCTATTATCAAGAGATTCCTCTGGTCTCCTCGAAGTCATCCCCAGCG	R	II	6	143265045			ICshore	0	1	0	XY_NO	A_NO	143266337	143266338	1293	HIVEP2	NM_006734	NA		5'UTR	N_Shore	HIVEP2	cg10577216	16.0113	5.97669e-05	0.0141069	0.58333	0.317347	0.638799	0.253112	0.0984329	0.114904	1	0	-0.321451	-0.265983	0.0554683	1	0	0
cg24028809	ACTGACTAACTCCTGACACTACCAGGGCTTCAGATTACTCAATTTCCACG	R	II	6	153414101			LC	0	1	0	XY_NO	A_NO	153452388	153452389	38288	RGS17	NM_012419	TRUE		5'UTR		RGS17	cg24028809	10.015	0.000882557	0.0469105	0.771628	0.261914	0.616676	0.248233	0.214823	0.177901	0	0	-0.354762	-0.509714	-0.154952	1	1	0
cg24939196	CGGTAAACCTCAGCTTTTAAACCAGAGGCTCAGACAATGGTGTGAGTCGC	F	II	6	169588809		rs76387638	LC	0	1	0	XY_NO	A_NO	169582834	169582835	-5974	AF086258	AF086258	TRUE					cg24939196	11.0857	0.000517307	0.0403311	0.654718	0.170113	0.542917	0.286176	0.14455	0.156089	0	0	-0.372804	-0.484605	-0.111801	1	1	0
cg11213091	CGCCAGTGTTTTTAACTTTGGGTTCAAGCAAGTGCAGATGTGTTGAAGGC	R	II	7	195475			IC	0	1	0	XY_NO	A_NO	192968	192969	2507	FAM20C	NM_020223	NA		Body	Island	FAM20C	cg11213091	11.6223	0.000399724	0.0364565	0.769183	0.362707	0.694619	0.106081	0.152681	0.115384	1	0	-0.331912	-0.406476	-0.0745647	1	1	0
cg24504854	CGGCCATCGAGGCCCTGCTGCACGACCTCAGCTCCCAGAGGATCACCAGC	F	II	7	195679		rs61730252	IC	0	1	0	XY_NO	A_NO	192968	192969	2711	FAM20C	NM_020223	NA		Body	Island	FAM20C	cg24504854	13.2928	0.000186129	0.0255881	0.848838	0.50072	0.804514	0.0324668	0.12137	0.124657	0	0	-0.303794	-0.348118	-0.0443247	1	1	0
cg12219715	CGACCCTGGCTGGGTGGGGAGACAGCCATGAGCCTGCTTCTTGTGGTTTT	F	II	7	196130			IC	0	1	0	XY_NO	A_NO	192968	192969	3162	FAM20C	NM_020223	TRUE		Body	S_Shore	FAM20C	cg12219715	13.145	0.000198716	0.0263862	0.683198	0.353419	0.670669	0.0224867	0.135086	0.104686	0	0	-0.31725	-0.329778	-0.0125287	1	1	0
cg01801101	CGGAGCAGCAGCAGCTAGGCAACCCCACACTTAGGAACACGCCTGAGAGT	R	II	7	2738925		rs59783571,rs77129018	IC	0	1	0	XY_NO	A_NO	2742109	2742110	-3184	AMZ1	AK295842	NA		5'UTR	N_Shore	AMZ1	cg01801101	19.6147	1.56785e-05	0.00641855	0.473301	0.253263	0.636125	0.268406	0.0887331	0.128154	0	0	-0.382862	-0.220037	0.162825	1	0	0
cg06936290	CGCCTTCTCGTGGTTAGAGGTGTGAGTCATGCTTCCTGTTAAGCCCAGAG	F	II	7	13889871			LC	0	1	0	XY_NO	A_NO	13933766	13933767	43896	AK055368	AK055368	TRUE					cg06936290	13.3743	0.000179562	0.0251503	0.664872	0.127844	0.480406	0.374104	0.126334	0.245636	0	0	-0.352562	-0.537029	-0.184466	1	1	0
cg11384744	CGAGTCAGGAGTGGAACCTAGGCTGTGGAATCCAGATCTTTCCACAGGCT	F	II	7	16794623		rs34778908	LC	50	1	0	XY_NO	A_NO	16793350	16793351	1273	TSPAN13	NM_014399	TRUE	RDMR	Body	S_Shore	TSPAN13	cg11384744	9.86997	0.000950797	0.0475864	0.509626	0.218914	0.707817	0.15084	0.152086	0.15198	0	0	-0.488903	-0.290712	0.198191	1	0	0
cg25983901	CGACTGTCATCTGAATCCAGAGTAGAAGAGAGGATTTTTGTTTCTTTGTT	F	II	7	46972700			LC	0	1	0	XY_NO	A_NO	46736719	46736720	-235980	AK125311	AK125311	TRUE					cg25983901	9.88475	0.000943584	0.0474531	0.672542	0.247629	0.621661	0.19472	0.132112	0.134107	0	0	-0.374033	-0.424913	-0.0508806	1	1	0
cg07488141	CTGCCTCTAAATTCTGCTCCTCTGTTGCAATACAAAGCCTTTCTCAGCCG	F	II	7	47560215			IC	0	1	0	XY_NO	A_NO	47579198	47579199	18984	TNS3	BC071791	TRUE		5'UTR		TNS3	cg07488141	14.7948	9.78736e-05	0.0183409	0.815066	0.229295	0.540525	0.119732	0.149916	0.151101	0	0	-0.311231	-0.585771	-0.27454	1	1	0
cg18263166	TGAGTCAGCATGCAGCCACATGGCCCCACATGGTGCAGTTCTGGTTCTCG	R	II	7	92533866		rs77489095	LC	36	1	0	XY_NO	A_NO	92465940	92465941	-67925	CDK6	NM_001145306	TRUE					cg18263166	21.5561	8.13639e-06	0.00452663	0.640539	0.309897	0.658408	0.329572	0.14283	0.111311	0	0	-0.348511	-0.330642	0.0178682	1	1	0
cg13017929	CGTAGCACAGTGGTTGACTCATAGGAGATGCTCAATACAGCCTTACTGAA	F	II	7	116909621		rs79653773	LC	50	1	0	XY_NO	A_NO	116963342	116963343	53722	WNT2	NM_003391	TRUE					cg13017929	14.149	0.000128408	0.021252	0.864321	0.300133	0.662157	0.182684	0.149798	0.0961342	0	0	-0.362024	-0.564188	-0.202164	1	1	0
cg13474918	GCCAAAAGTCACCCACTTCCTCCAGTCAAGCAAAGTACTAGTGAGAAACG	F	II	7	119914578			ICshore	0	1	0	XY_NO	A_NO	119913721	119913722	857	KCND2	NM_012281	NA	CDMR	1stExon;5'UTR	N_Shore	KCND2;KCND2	cg13474918	11.5089	0.00042189	0.0371849	0.763343	0.264592	0.720483	0.120615	0.167505	0.171688	0	0	-0.455891	-0.498751	-0.0428597	1	1	0
cg01796223	CGGGGAGTCAGTCATACAGTGGCTGAGTCAAGCTGTATTTATAAAGAGTC	R	II	7	129933014			LC	0	1	0	XY_NO	A_NO	129932973	129932974	41	CPA4	NM_001163446	TRUE		1stExon;1stExon;5'UTR;5'UTR		CPA4;CPA4;CPA4;CPA4	cg01796223	20.8301	1.03486e-05	0.00509588	0.920054	0.38293	0.772156	0.0426362	0.165315	0.0850461	0	0	-0.389225	-0.537124	-0.147898	1	1	0
cg14953379	CGGGGAGTTCCTTTTGACACACCACAAGCACCACAAGAAGTGGCCCTGTA	R	II	7	141285961			LC	0	1	0	XY_NO	A_NO	141251077	141251078	34884	AGK	AK299131	TRUE		Body		AGK	cg14953379	11.8258	0.000363098	0.0348406	0.926806	0.384159	0.685629	0.0689618	0.220148	0.228347	0	0	-0.30147	-0.542646	-0.241176	1	1	0
cg26628847	TCCTGGTTCTCTGCCTGCAGTTGGGGGCCAACAAAGCTCAGGACAACACG	R	II	7	142829304			LC	0	1	0	XY_NO	A_NO	142829173	142829174	131	PIP	NM_002652	NA		Body		PIP	cg26628847	12.1793	0.000307872	0.0323514	0.661876	0.267279	0.577786	0.0356941	0.152973	0.124724	0	0	-0.310507	-0.394596	-0.0840893	1	1	0
cg25856090	GCAGTGACTCACTGCTTAGCAAGAAACTGGCTGAGGGCCTTGTGCTTTCG	F	II	7	143028708			LC	0	1	0	XY_NO	A_NO	143018457	143018458	10251	CLCN1	AY103154	TRUE		Body		CLCN1	cg25856090	23.896	3.88291e-06	0.0033076	0.856736	0.222056	0.597578	0.138867	0.129893	0.168095	0	0	-0.375522	-0.63468	-0.259158	1	1	0
cg02771117	CGGAGGTTAGGCCAATGTTGCTGCTGACTCATAGACCCACAGAGAGCAGG	F	II	8	11279352			LC	0	1	0	XY_NO	A_NO	11302877	11302878	23526	FAM167A	AK290704	NA		3'UTR;Body		FAM167A;C8orf12	cg02771117	18.5038	2.32656e-05	0.00803562	0.720983	0.267856	0.569141	0.334995	0.129238	0.172319	0	0	-0.301286	-0.453127	-0.151842	1	1	0
cg21912556	CGGAAGTCTTCGTATGTACTAGAAGCTTTAAGGGCAAAATATGAGTCACC	F	II	8	18605482		rs73670007	LC	0	1	0	XY_NO	A_NO	18666404	18666405	60923	PSD3	BC045112	TRUE		Body;Body		PSD3;PSD3	cg21912556	9.77306	0.000999619	0.0485266	0.538892	0.180309	0.495249	0.299295	0.116401	0.246689	0	0	-0.31494	-0.358583	-0.0436429	1	1	0
cg20220678	CGGGGACCAGATACCACCCCCAACAGAGCATATGTCACTGAATAGGTTGC	F	II	8	19243209			LC	0	1	0	XY_NO	A_NO	19171486	19171487	71723	SH2D4A	NM_001174159	TRUE		Body		SH2D4A	cg20220678	9.73153	0.00102138	0.0487281	0.706497	0.216365	0.550146	0.144056	0.156854	0.163523	0	0	-0.333782	-0.490133	-0.156351	1	1	0
cg24531955	CGTGTCTGTGTTTCCTTTGACCCACAGCACCTGGGCCCTGAGCAGCAGGC	R	II	8	23154691			LC	0	1	0	XY_NO	A_NO	23152462	23152463	2229	BC128546	BC128546	TRUE		3'UTR		LOXL2	cg24531955	20.5056	1.15443e-05	0.0053811	0.708341	0.15965	0.598646	0.276132	0.0881741	0.183239	1	0	-0.438996	-0.548691	-0.109695	1	1	0
cg00359590	CGACCTCCTTCCCAGGTCTGAGCTGGATGGTTCACCAGGGACCCCAGGCT	R	II	8	27469673			LC	20	1	0	XY_NO	A_NO	27469267	27469268	-405	CLU	NR_045494	NA		TSS1500;Body;TSS1500	N_Shelf	CLU;CLU;CLU	cg00359590	9.96225	0.00090673	0.0470573	0.402187	0.659908	0.352857	0.267453	0.158078	0.131676	0	0	0.307051	0.25772	-0.0493301	1	0	0
cg15645888	CGGTATTTCAGTAAAAAGGAATTCATGGCATAAATGTGGACAGATTTACG	R	II	8	28285957			LC	0	1	0	XY_NO	A_NO	28243976	28243977	-41980	ZNF395	AK002050	NA		3'UTR		FBXO16	cg15645888	10.5995	0.000657097	0.0435718	0.793016	0.394072	0.711756	0.0734985	0.141424	0.135399	0	0	-0.317685	-0.398944	-0.0812595	1	1	0
cg12931554	CGCCTCAGCACCCCAGCCGGCTGACAGGCAGGTGCACTGCACGCCCCAGC	R	II	8	37119428		rs56275916	LC	0	1	0	XY_NO	A_NO	37526415	37526416	-406987	U6	.	TRUE					cg12931554	11.5488	0.000413939	0.0370592	0.539161	0.16981	0.625908	0.285299	0.161221	0.122056	0	0	-0.456099	-0.369352	0.0867473	1	1	0
cg06166767	CGGCCCCACCTGGAGAGGTGCTGCTCACAGCAAACAGCTCCAACTGCGCC	R	II	8	41167848			ICshore	0	1	0	XY_NO	A_NO	41166989	41166990	-858	SFRP1	NM_003012	NA		TSS1500	S_Shore	SFRP1	cg06166767	9.76339	0.00100464	0.0485802	0.506795	0.182288	0.71089	0.23369	0.171975	0.14559	0	0	-0.528602	-0.324507	0.204095	1	1	0
cg09410389	GGTCCCCACTAGGGCAGACGCCAAGAGGACGGTATCAGCACAACAGCTCG	R	I	8	41168205			ICshore	0	1	1	XY_NO	A_NO	41166989	41166990	-1215	SFRP1	NM_003012	NA	RDMR	TSS1500	S_Shore	SFRP1	cg09410389	10.0809	0.000853319	0.0465438	0.43643	0.211681	0.622853	0.251619	0.150529	0.123488	0	0	-0.411171	-0.224748	0.186423	1	0	0
cg13602461	CGGGAGACTCAAGTTCATTGTAACTACGCAGCAATACTGGGCTCTATGAT	F	II	8	55066317			LC	0	1	0	XY_NO	A_NO	55047780	55047781	18537	MRPL15	NM_014175	TRUE					cg13602461	10.4843	0.00069598	0.0442734	0.654109	0.352148	0.690059	0.343624	0.184333	0.104827	0	0	-0.337911	-0.301961	0.0359497	1	1	0
cg23109530	CGTGGGTCTGCAGTCAAATTTAGTAACCTGGTGTTTAATTCAAACATAGG	F	II	8	94944912		rs7817532	LC	0	1	0	XY_NO	A_NO	94934287	94934288	10625	PDP1	CCDS6259	TRUE					cg23109530	14.7795	9.84963e-05	0.0184197	0.698675	0.141783	0.445777	0.0975899	0.0651575	0.221302	0	0	-0.303994	-0.556892	-0.252898	1	1	0
cg03544781	CGCACATCAATTGATTCAATCACCCACGGAAACCTCCCACTGGCATCAGG	F	II	8	95048288	rs75997450	rs75997450	LC	0	1	0	XY_NO	A_NO	94934287	94934288	114001	PDP1	CCDS6259	TRUE					cg03544781	14.5574	0.00010806	0.0194691	0.929359	0.446472	0.776387	0.0281721	0.162595	0.160045	0	0	-0.329915	-0.482887	-0.152972	1	1	0
cg21642926	CGCAGAGATGCAAACTGTTGCCACAGACTGACCTTTAATCATAAACATAT	F	II	8	104154149			LC	0	1	0	XY_NO	A_NO	104153569	104153570	-579	C8orf56	NR_027071	NA	RDMR	Body;Body;TSS1500	S_Shore	BAALC;BAALC;C8orf56	cg21642926	14.71	0.000101383	0.0187146	0.948031	0.494232	0.849176	0.0339342	0.181493	0.128207	0	0	-0.354945	-0.453799	-0.0988546	1	1	0
cg11888982	TGCAGTGTTCAGAATAGGCTGCATTTGTTGCTACCACCCTTGTTTCCTCG	F	II	8	116231420			LC	5	1	0	XY_NO	A_NO	116680233	116680234	448814	TRPS1	AK304046	TRUE					cg11888982	12.9034	0.000221337	0.0278084	0.807203	0.333935	0.76345	0.270081	0.172902	0.189401	0	0	-0.429515	-0.473268	-0.0437527	1	1	0
cg07272929	GATTTACCTTTCCAGCCTCATCTGTTTGGCACTTGGTATTGCACCAGACG	R	II	8	129071149		rs2648872,rs61022876	LC	0	1	0	XY_NO	A_NO	129061397	129061398	9752	MIR1207	NR_031612	TRUE		Body		PVT1	cg07272929	11.9327	0.000345324	0.0339872	0.92829	0.553381	0.873995	0.042445	0.153756	0.0701918	0	0	-0.320614	-0.374909	-0.054295	1	1	0
cg07696099	GCTTAGTTTTGATCACTTTTATAGAGAGGTCTGGTACTTCCAAGAAAACG	R	II	8	133573809			LC	0	1	0	XY_NO	A_NO	133573725	133573726	-83	HPYR1	NR_026684	NA		TSS200		HPYR1	cg07696099	12.1996	0.000305003	0.032168	0.828864	0.461727	0.784405	0.0159592	0.202442	0.0933115	0	0	-0.322679	-0.367137	-0.0444589	1	1	0
cg10191240	GGGGTTCCCCTGTGCAGCTGGTAGGGAAAGCCACTGTGCTGGGGACTCCG	R	II	8	134230101			LC	37	1	0	XY_NO	A_NO	134225275	134225276	4826	WISP1	EF025923	TRUE		Body;Body		WISP1;WISP1	cg10191240	11.5471	0.000414282	0.0370592	0.71281	0.22759	0.610585	0.282186	0.142542	0.19923	0	0	-0.382995	-0.48522	-0.102225	1	1	0
cg01609214	AGATCCTCTGCCAGGAAAACCCACTCTATTCATTGTCAACTAAATTAACG	F	II	8	135817625			LC	0	1	0	XY_NO	A_NO	135817187	135817188	-437	MIR30D	NR_029599	NA		TSS1500		MIR30D	cg01609214	9.6461	0.00106778	0.0491463	0.796452	0.415175	0.743477	0.149404	0.165289	0.174878	0	0	-0.328302	-0.381277	-0.0529747	1	1	0
cg22822656	TGCAGCTGCTCTGCCAACACACAGGAAGCTCTTCCTGAAAGCTTCCCACG	F	II	8	142015172		rs2665885	LC	0	1	0	XY_NO	A_NO	142011411	142011412	-3760	PTK2	NM_001199649	NA			S_Shelf		cg22822656	22.8092	5.43957e-06	0.00386529	0.432032	0.0751342	0.430987	0.257813	0.0472877	0.194896	0	0	-0.355852	-0.356897	-0.00104498	1	1	0
cg14508093	GATGAGAACCAGCCGCGGTGCCCAGAAAGGAACAGTGTGCGGGTGAGGCG	R	I	9	98862825			LC	0	1	1	XY_NO	A_NO	98857279	98857280	5546	LOC158435	BC008050	TRUE					cg14508093	12.1022	0.000319077	0.0329315	0.783255	0.314646	0.647569	0.25324	0.167121	0.167953	0	0	-0.332923	-0.46861	-0.135686	1	1	0
cg14297444	CAGCTGCTTCCTCTGTAAAATGATAATCTCTATATCAGAGCACAGATTCG	R	II	9	130978697			LC	50	1	0	XY_NO	A_NO	130966661	130966662	-12035	CIZ1	NM_001131015	TRUE		Body;Body	N_Shelf	DNM1;DNM1	cg14297444	14.8894	9.41084e-05	0.0179983	0.769064	0.222967	0.574124	0.0736284	0.109567	0.175326	0	0	-0.351157	-0.546097	-0.19494	1	1	0
cg08994060	TCCCCAGGGTGTTCCGGGAGAATGCGTCAGAGTATCTGTCCCGGACACCG	F	I	10	6214026		rs3814193	IC	0	1	1	XY_NO	A_NO	6194224	6194225	-19801	MIR3155B	NR_039698	NA		Body		PFKFB3	cg08994060	10.5767	0.000664599	0.043759	0.621105	0.168011	0.474239	0.268546	0.0934575	0.0967972	1	0	-0.306227	-0.453094	-0.146866	1	1	0
cg03072035	CGCCTAGATCCTGGAGGAGAAGACAAGCCCACATTGTCCGGGAAGCAGCC	F	II	10	73076664			LC	0	1	0	XY_NO	A_NO	73079009	73079010	-2345	SLC29A3	NR_033414	NA			N_Shelf		cg03072035	16.8344	4.33554e-05	0.0117541	0.791823	0.480074	0.811348	0.100183	0.1614	0.0713544	0	0	-0.331274	-0.311749	0.0195252	1	1	0
cg02636348	CGGCATTCTGCAATTTGTCATGTCCTGAGAGCTGGACTCATCTGGCTTTC	F	II	10	78923827			LC	14	1	0	XY_NO	A_NO	78943289	78943290	19463	KCNMA1	BX648925	TRUE		Body;Body;Body;Body		KCNMA1;KCNMA1;KCNMA1;KCNMA1	cg02636348	15.2334	8.17083e-05	0.0166852	0.868132	0.30339	0.610766	0.0613728	0.137961	0.203838	0	0	-0.307376	-0.564741	-0.257365	1	1	0
cg16341836	CGTAGATTTGTTCCAGCAGATAAATTATACCTGAATGTTTGATTGTTCGT	F	II	10	90641389			LC	0	1	0	XY_NO	A_NO	90640025	90640026	1364	STAMBPL1	NM_020799	NA	RDMR	5'UTR	S_Shore	STAMBPL1	cg16341836	15.41	7.60475e-05	0.0161659	0.691024	0.146018	0.560805	0.197557	0.130341	0.137555	0	0	-0.414787	-0.545006	-0.130219	1	1	0
cg17550175	TGTGCTCTTGAGACCTCACAAGACTTTACTTCTTATTTTTAACCCTGTCG	F	II	10	95322270			LC	3	1	0	XY_NO	A_NO	95326421	95326422	-4151	O3FAR1	NM_001195755	NA			N_Shelf		cg17550175	12.6339	0.000249963	0.0293464	0.803354	0.45636	0.883591	0.131293	0.237052	0.0530391	0	0	-0.427231	-0.346994	0.0802371	1	1	0
cg02064267	CGTGCAGACCCCAGGTGGCTGTTCACGGAGCACCAAGCCCTGACAGCACT	F	II	10	112220471			LC	0	1	0	XY_NO	A_NO	112257624	112257625	-37153	DUSP5	NM_004419	NA	DMR				cg02064267	11.4533	0.000433259	0.0376151	0.227868	0.0816001	0.43588	0.229433	0.0387435	0.215	0	0	-0.35428	-0.146268	0.208012	1	0	0
cg10053779	AAATAATCAGACCCATATTTCATTTCCTGCTAAAGACAAAGGATATTACG	F	II	10	121497344			LC	0	1	0	XY_NO	A_NO	121485558	121485559	11786	INPP5F	NM_014937	TRUE		Body;Body		INPP5F;INPP5F	cg10053779	10.7701	0.000603823	0.0426431	0.835924	0.548868	0.866775	0.184976	0.161188	0.116523	0	0	-0.317907	-0.287056	0.0308506	1	0	0
cg23304023	ACAGGACCCTGCCGAGCTCCTCGACTGTGTACTAGTTCGGCTTAAAAACG	F	I	10	123949949			IC	0	1	1	XY_NO	A_NO	123951962	123951963	-2013	TACC2	AK295631	TRUE		Body;Body;Body;Body		TACC2;TACC2;TACC2;TACC2	cg23304023	10.2343	0.000789307	0.0457308	0.520817	0.218308	0.5925	0.194159	0.12176	0.199027	0	0	-0.374192	-0.302509	0.0716828	1	1	0
cg14115325	ACATGAACCTTGAATGGACTCACGAAAGAGCGCCCCGTTTACTCAGAACG	F	I	10	128275008			IC	0	1	1	XY_NO	A_NO	128213391	128213392	-61616	C10orf90	AX747917	NA					cg14115325	12.6495	0.000248198	0.0293068	0.439839	0.861089	0.485214	0.301761	0.147844	0.212052	0	0	0.375875	0.42125	0.0453751	1	1	0
cg08650132	CGTGAGTCCATTCAAGGTTCATGTGGCTGTTCTCAAAATAACAGATTGGA	F	II	10	128275034		rs75306243	IC	0	1	0	XY_NO	A_NO	128213391	128213392	-61642	C10orf90	AX747917	NA					cg08650132	12.0357	0.000329103	0.0332772	0.507542	0.911973	0.603415	0.311658	0.10646	0.237773	0	0	0.308559	0.404431	0.0958728	1	1	0
cg14731462	CGGGATGAAGTTAGAAATCCCAAAAGTAGACTATTTGAGCAAGATCGAAT	F	II	10	129789429			IC	0	1	0	XY_NO	A_NO	129785543	129785544	3886	PTPRE	AK291828	TRUE		5'UTR		PTPRE	cg14731462	13.5808	0.000164036	0.0239557	0.821669	0.269206	0.671381	0.145129	0.130781	0.239235	0	0	-0.402175	-0.552463	-0.150288	1	1	0
cg03748042	TGAAAACAGTTCCCAGAAATATCGACACAGTCATTAGACTGCACCACACG	F	II	10	131505789			IC	0	1	0	XY_NO	A_NO	131641637	131641638	135849	MIR4297	NR_036179	NA		Body		MGMT	cg03748042	11.8526	0.000358538	0.0346365	0.688275	0.381663	0.760573	0.170183	0.149983	0.0847775	0	0	-0.37891	-0.306611	0.0722982	1	1	0
cg26158270	CGCACCACCGTCACACCAGGTCAGGCTGGGACAGGGGCACCTTGGGAGCA	F	II	11	12309622		rs77940180	LC	0	1	0	XY_NO	A_NO	12308446	12308447	1176	MICALCL	NM_032867	TRUE		5'UTR		MICALCL	cg26158270	11.8285	0.000362622	0.0348156	0.76204	0.439517	0.751825	0.0946546	0.135151	0.1054	0	0	-0.312307	-0.322523	-0.0102151	1	1	0
cg03611487	CGGACAGGGTGATGAATCACCTTTCCAGAGCCTATGCACTGCCAGTCCTC	R	II	11	19737237			LC	0	1	0	XY_NO	A_NO	19736217	19736218	-1019	LOC100126784	NR_015384	TRUE	RDMR	TSS1500;Body;Body;Body	S_Shore	LOC100126784;NAV2;NAV2;NAV2	cg03611487	16.3219	5.2886e-05	0.0131654	0.800521	0.316865	0.686966	0.151388	0.127081	0.19595	0	0	-0.370101	-0.483656	-0.113555	1	1	0
cg04188351	CGGGCCTGTGGGGCTCTGGAGAATAGAATATGGAGTACCCTGGTTTACAG	R	II	11	33744823			LC	0	1	0	XY_NO	A_NO	33744497	33744498	-325	CD59	NM_001127227	TRUE		5'UTR;TSS1500;5'UTR;TSS1500;5'UTR;TSS1500;TSS1500;5'UTR		CD59;CD59;CD59;CD59;CD59;CD59;CD59;CD59	cg04188351	18.2371	2.56353e-05	0.0085046	0.687626	0.218303	0.529412	0.191893	0.0932306	0.192811	0	0	-0.311109	-0.469323	-0.158214	1	1	0
cg13523125	AAGCTTGGAAACAAGACGGGAACCTCTTGATCCATGGCACAATGCTGTCG	F	II	11	35072710			LC	0	1	0	XY_NO	A_NO	35160416	35160417	-87706	CD44	BC052287	TRUE					cg13523125	9.98313	0.000897072	0.0470573	0.675826	0.260034	0.712695	0.295373	0.173771	0.143179	0	0	-0.452661	-0.415792	0.0368693	1	1	0
cg14082886	TGATAGAGATACATGAGAGAAATGCCCTGCCCTAATATCTTAACAAGTCG	F	II	11	35164485		rs16926942	LC	0	1	0	XY_NO	A_NO	35160416	35160417	4069	CD44	NM_001202556	NA		Body;Body;Body;Body;Body	S_Shelf	CD44;CD44;CD44;CD44;CD44	cg14082886	19.3142	1.74199e-05	0.0068501	0.810302	0.252483	0.719034	0.324344	0.175108	0.226979	0	0	-0.466551	-0.55782	-0.0912688	1	1	0
cg11937857	CGAACAGCCTTATTAAAGAATCCTTTGCAAATCTGAGATTCTGGTATTCA	R	II	11	36000550			LC	0	1	0	XY_NO	A_NO	36031647	36031648	-31097	MIR3973	NR_039769	TRUE		Body		LDLRAD3	cg11937857	10.9054	0.000564919	0.0416912	0.872367	0.311578	0.643467	0.0535903	0.138931	0.257217	0	0	-0.331889	-0.560789	-0.228901	1	1	0
cg20968743	CGCTCTGTGTCTCGCCTGTGGGCTCCAAAGCTCTGACTCACCATGCAGCC	F	II	11	44883965			LC	0	1	0	XY_NO	A_NO	44927957	44927958	-43992	TSPAN18	JF432873	TRUE	DMR	5'UTR		TSPAN18	cg20968743	12.0407	0.000328343	0.033235	0.556072	0.0803736	0.433335	0.311902	0.100724	0.263798	0	0	-0.352961	-0.475698	-0.122737	1	1	0
cg22897715	CATCCAAAGGCTTAAATTGTAAGGGACTGGCTTTACTCTGGCTGTTTCCG	R	II	11	57192251			LC	0	1	0	XY_NO	A_NO	57191531	57191532	-719	PRG2	Z26248	NA		Body;Body;Body	N_Shelf	SLC43A3;SLC43A3;SLC43A3	cg22897715	21.1589	9.27422e-06	0.00484528	0.603598	0.133233	0.629295	0.186044	0.0903023	0.176797	1	0	-0.496062	-0.470364	0.0256977	1	1	0
cg25951430	CGGGACGTGATCTCACACACAGTGTGTTGCTGCATCCTAATCTCGTGCTC	R	II	11	57192432			LC	0	1	0	XY_NO	A_NO	57191531	57191532	-900	PRG2	Z26248	NA		Body;Body;Body	N_Shore	SLC43A3;SLC43A3;SLC43A3	cg25951430	70.6415	4.73628e-10	0.000101504	0.448787	0.0539247	0.43726	0.243159	0.0244221	0.136206	0	0	-0.383335	-0.394862	-0.0115271	1	1	0
cg12822074	ACGCCCAGGGGTTAGCGTTGAGCCGCAGGAACTCGAGCGAGGGCAGGTCG	F	I	11	57243865			HC	0	1	1	XY_NO	A_NO	57228338	57228339	15527	RTN4RL2	NM_178570	NA		Body	Island	RTN4RL2	cg12822074	10.9142	0.000562489	0.0416383	0.115688	0.540768	0.231866	0.126222	0.0925007	0.173507	0	0	0.308902	0.42508	0.116178	1	1	0
cg23186952	TCTCACCCAGATGTTCACCAGTAAATAATACTCACTGTAATGGCTTCTCG	F	II	11	58384274			LC	0	1	0	XY_NO	A_NO	58390145	58390146	-5871	CNTF	NM_000614	TRUE		Body;Body		ZFP91;ZFP91-CNTF	cg23186952	11.0736	0.000520355	0.0403751	0.872408	0.348615	0.748706	0.199272	0.16492	0.133517	0	0	-0.400091	-0.523793	-0.123702	1	1	0
cg18538812	GCTTCCTCACATCCTTCATGTCTCTGCTCAGAGGTAAGCTTTTAGAGACG	R	II	11	59614095			LC	50	1	0	XY_NO	A_NO	59612973	59612974	-1121	GIF	AK301290	NA		TSS1500		GIF	cg18538812	10.3936	0.000728375	0.0449057	0.726887	0.339228	0.763036	0.0874875	0.169764	0.095982	0	0	-0.423808	-0.387659	0.0361484	1	1	0
cg27145347	TCAGAGGTGCCGTGTCTGTCCTCTTCTCCTGAATATGGGTGGTTGGTGCG	F	II	11	67795659			LC	0	1	0	XY_NO	A_NO	67798083	67798084	-2424	NDUFS8	BC119753	TRUE		3'UTR;3'UTR;3'UTR	N_Shelf	ALDH3B1;ALDH3B1;ALDH3B1	cg27145347	11.5408	0.000415538	0.0370985	0.936187	0.484698	0.818004	0.0533224	0.153757	0.120897	0	0	-0.333305	-0.451489	-0.118183	1	1	0
cg13613180	CGGTGGGATAGAGAAAGAGCATTTCCTCTAGCACATCTCTCTCACAGAGC	R	II	11	74560694		rs75929480,rs78680555	LC	0	1	0	XY_NO	A_NO	74575158	74575159	14465	XRRA1	AX746990	TRUE		Body		XRRA1	cg13613180	14.4171	0.000114623	0.0201271	0.868412	0.443506	0.791939	0.0660563	0.149637	0.115307	0	0	-0.348433	-0.424906	-0.0764734	1	1	0
cg15389191	CTTTTCTTCATCAAATGATTATTCTCTTCAGAGAGACAGGCATAAAAACG	R	II	11	74654369	rs77671502	rs77671502	LC	0	1	0	XY_NO	A_NO	74656129	74656130	1761	XRRA1	AK074152	TRUE		5'UTR		XRRA1	cg15389191	12.3055	0.000290452	0.0314837	0.873874	0.392706	0.734885	0.061674	0.170998	0.0996042	0	0	-0.34218	-0.481169	-0.138989	1	1	0
cg24304210	AGCGAAAATGCCTAGCCTAGCTGCATCTGGTCTCTGGACTCTGCAACCCG	R	II	11	77118761		rs495889	LC	0	1	0	XY_NO	A_NO	77122996	77122997	4236	PAK1	AK055228	TRUE		5'UTR;5'UTR	N_Shelf	PAK1;PAK1	cg24304210	15.9287	6.17567e-05	0.0143783	0.600608	0.147034	0.516016	0.144882	0.0846275	0.161578	0	0	-0.368982	-0.453574	-0.0845926	1	1	0
cg26452771	CGGCTTTTTTATGGGTGAGTCCTCAAGCTGCTTGAGAAATTCTCTGGCCT	R	II	11	78955619		rs34208594	LC	0	1	0	XY_NO	A_NO	78980717	78980718	25099	ODZ4	AK309124	TRUE		5'UTR		ODZ4	cg26452771	12.0405	0.000328376	0.033235	0.915955	0.544682	0.917113	0.066525	0.192558	0.0392838	0	0	-0.372431	-0.371274	0.00115776	1	1	0
cg27149179	AATTTTAAAAATGTCCTTTTCTCTTGAAATTTCATCACCATGACTCATCG	F	II	11	86451848			LC	0	1	0	XY_NO	A_NO	86511490	86511491	-59642	PRSS23	BC063022	TRUE					cg27149179	25.5323	2.38351e-06	0.00262983	0.794236	0.165382	0.471905	0.144547	0.0583383	0.221054	0	0	-0.306523	-0.628854	-0.322331	1	1	1
cg25851751	CGGATGAGTCAGGGCAGGCTGCGAATGCCTCAGGAAAGACCCTTAATGGA	F	II	11	86514631		rs78256892	LC	0	1	0	XY_NO	A_NO	86511490	86511491	3141	PRSS23	NM_007173	NA		5'UTR	S_Shelf	PRSS23	cg25851751	17.1814	3.79757e-05	0.0108227	0.950458	0.596356	0.94348	0.0264298	0.173347	0.0302484	0	0	-0.347125	-0.354103	-0.00697801	1	1	0
cg08250880	AAAAATACTGTGCTCTCTTAGTCTTGATTTATCACTGCCCCTTGTCTTCG	R	II	11	86526022			LC	0	1	0	XY_NO	A_NO	86518685	86518686	7337	PRSS23	CCDS8278	TRUE					cg08250880	10.8792	0.000572242	0.0418152	0.885852	0.380369	0.685632	0.0775867	0.158287	0.131125	0	0	-0.305263	-0.505483	-0.20022	1	1	0
cg17695791	GGCTGGTGGGAACCGGTTCTGAGAGTTCAGACACCACCTTCACCCCACCG	F	II	11	91913958			LC	49	1	0	XY_NO	A_NO	92085261	92085262	-171303	FAT3	NM_001008781	TRUE					cg17695791	12.6956	0.000243066	0.0290368	0.896818	0.530793	0.833812	0.0483695	0.163559	0.0704113	0	0	-0.303019	-0.366025	-0.0630065	1	1	0
cg16436762	CAGGCATGAGTCACGACATCTGGCCAAGATCTGTTATTTTTAACAAAACG	R	II	11	94307971			IC	25	1	0	XY_NO	A_NO	94300473	94300474	7498	PIWIL4	NM_152431	TRUE		Body		PIWIL4	cg16436762	22.9097	5.27014e-06	0.00379649	0.788431	0.355529	0.665433	0.131895	0.143876	0.0784883	0	0	-0.309904	-0.432901	-0.122998	1	1	0
cg00629688	CGTTAGGGAACCTAGGGTGATGTCTGCCATTAAATTTTTAAAAAGAATAT	R	II	11	105479843			LC	0	1	0	XY_NO	A_NO	105480799	105480800	-956	GRIA4	NM_000829	NA		TSS1500;TSS1500;TSS1500	N_Shore	GRIA4;GRIA4;GRIA4	cg00629688	10.1309	0.00083186	0.0461254	0.182046	0.102324	0.552031	0.201198	0.150843	0.119857	0	0	-0.449707	-0.0797218	0.369985	1	0	1
cg22760287	CGCAGAGTTCTGTGATGAATCAGGGTACTTGAGGTCATAGGGAAGTTTGT	F	II	11	107575901	rs80051143		LC	0	1	0	XY_NO	A_NO	107578655	107578656	2755	SLN	CCDS31667	TRUE					cg22760287	12.7574	0.000236371	0.0287162	0.8868	0.361141	0.693488	0.0787075	0.158883	0.138185	0	0	-0.332347	-0.525658	-0.193312	1	1	0
cg07188648	CACCCTGAGAAGTACTTAGCCACCCAGCAGCTTCTGGGGCTTTGCACACG	R	II	11	111402694			LC	20	1	0	XY_NO	A_NO	111411232	111411233	-8538	LAYN	AK296231	TRUE		Body;Body		C11orf88;C11orf88	cg07188648	17.4642	3.41325e-05	0.0100867	0.655983	0.266701	0.586652	0.236231	0.144145	0.115991	0	0	-0.319951	-0.389282	-0.0693309	1	1	0
cg19720260	GTTGGAAAGTACCACACCTATGGATGAGTATTTTCTCCACCATCTTCTCG	F	II	11	114549291			LC	0	1	0	XY_NO	A_NO	114549199	114549200	92	FAM55B	NM_182495	NA	DMR	5'UTR;1stExon		FAM55B;FAM55B	cg19720260	9.54614	0.00112503	0.0495795	0.700068	0.297027	0.667508	0.0448561	0.177083	0.130025	0	0	-0.370481	-0.403042	-0.0325605	1	1	0
cg14075254	ACTTTCAGAAGGCAAATGAAACCAAATGGCTCCTGAATCCACTCAATACG	R	II	11	116801299	rs77203966	rs77203966	LC	0	1	0	XY_NO	A_NO	116822255	116822256	20957	Mir_548	.	TRUE		Body		SIK3	cg14075254	11.2637	0.000474567	0.0389727	0.704708	0.432973	0.75578	0.299179	0.125725	0.0770551	0	0	-0.322808	-0.271735	0.0510722	1	0	0
cg27410595	GTCAACTGAATCATCTCACAGAAAACCTCTGAACCTGAGAAACAACATCG	F	II	11	119995754			LC	0	1	0	XY_NO	A_NO	119992700	119992701	-3053	TRIM29	AX748104	NA		Body		TRIM29	cg27410595	12.457	0.000270948	0.0304977	0.890714	0.543972	0.854882	0.0403044	0.190498	0.0700167	0	0	-0.31091	-0.346742	-0.0358318	1	1	0
cg18220639	CGGCTGCTGGCGTAGCATTGTGATTATTGCTGTATTTCTAGGCTGAGCAC	F	II	11	120461210			LC	34	1	0	XY_NO	A_NO	120435144	120435145	26066	GRIK4	BC150173	TRUE					cg18220639	15.6015	7.03896e-05	0.0154875	0.861873	0.499878	0.818155	0.0755291	0.13577	0.0471988	0	0	-0.318277	-0.361995	-0.0437181	1	1	0
cg18362003	ACCTAGTTGCTCTTCCATCTAGAAACAGGCACCTGCACTCATGATTCTCG	F	II	11	122051630		rs75651583	LC	0	1	0	XY_NO	A_NO	122073769	122073770	22140	MIR100HG	NR_024430	NA		Body		LOC399959	cg18362003	10.1914	0.000806682	0.045866	0.930671	0.61912	0.923295	0.0250765	0.210034	0.0300537	0	0	-0.304175	-0.311551	-0.00737626	1	1	0
cg12723492	ACTCAAACCCCAGATGCTCCAATGACAGAGCCTCTGCTGAGAGGCTGACG	R	II	11	126572385			LC	0	1	0	XY_NO	A_NO	126522696	126522697	49689	DJ031150	DJ031150	TRUE		Body;Body		KIRREL3;KIRREL3	cg12723492	22.9491	5.20531e-06	0.00375611	0.291713	0.833848	0.532294	0.27485	0.118047	0.164035	0	0	0.301554	0.542134	0.240581	1	1	0
cg27644715	CGCAGGCCATTCCCTCAGAGCCGAAGTTAAGGGAGAAATAATAATACAGG	F	II	11	131779583			LC	0	1	0	XY_NO	A_NO	131779499	131779500	84	NTM	AK293448	NA	CDMR	TSS1500;TSS1500;TSS1500;Body	N_Shore	NTM;NTM;NTM;NTM	cg27644715	10.1708	0.000815167	0.0458846	0.563893	0.191924	0.535186	0.267081	0.100565	0.210678	0	0	-0.343261	-0.371969	-0.0287073	1	1	0
cg14872762	CGGATCCAGCCAGGTTTCCCACAGGAACCCCTCAAGATGCGAAGCGTTCT	F	II	11	133399769			IC	0	1	0	XY_NO	A_NO	133402402	133402403	2634	OPCML	NM_001012393	TRUE		Body		OPCML	cg14872762	15.402	7.62924e-05	0.0161725	0.519166	0.180493	0.685193	0.29748	0.146634	0.139298	0	0	-0.5047	-0.338673	0.166027	1	1	0
cg07139165	TGTGCTGGTCCTGGAGTTGCAGGGTCCTAGATAGACCTTGAGTGGTTTCG	F	II	11	133823125			LC	0	1	0	XY_NO	A_NO	133826879	133826880	3755	IGSF9B	NM_014987	NA	CDMR	Body	N_Shelf	IGSF9B	cg07139165	10.1512	0.000823319	0.0459982	0.920482	0.365727	0.825154	0.0826821	0.225498	0.142356	0	0	-0.459426	-0.554754	-0.095328	1	1	0
cg03910363	GAAAGGGATGATGTTGTGTTGGGACCCGACTCCATCAGCCCTCGGGTGCG	F	I	11	133823862			LC	0	1	1	XY_NO	A_NO	133826879	133826880	3018	IGSF9B	NM_014987	NA	CDMR	Body	N_Shore	IGSF9B	cg03910363	12.1186	0.000316664	0.0328044	0.904105	0.356088	0.744902	0.075407	0.156277	0.193984	0	0	-0.388814	-0.548017	-0.159203	1	1	0
cg26361533	AAAATAGGAATCATGTACCTGGGCCCCAAAATAGGACAGAGTCAAACACG	F	II	12	2445561			LC	0	1	0	XY_NO	A_NO	2613601	2613602	-168040	CACNA1C	AY562396	TRUE		Body;Body;Body;Body;Body;Body;Body;Body;Body;Body;Body;Body;Body;Body;Body;Body;Body;Body;Body;Body;Body;Body;Body		CACNA1C;CACNA1C;CACNA1C;CACNA1C;CACNA1C;CACNA1C;CACNA1C;CACNA1C;CACNA1C;CACNA1C;CACNA1C;CACNA1C;CACNA1C;CACNA1C;CACNA1C;CACNA1C;CACNA1C;CACNA1C;CACNA1C;CACNA1C;CACNA1C;CACNA1C;CACNA1C	cg26361533	14.9996	8.99247e-05	0.0175186	0.672747	0.0795725	0.435261	0.337437	0.0788911	0.275072	0	0	-0.355688	-0.593174	-0.237486	1	1	0
cg13298466	CGGACAGTCACCAAGGGCCAGACACACAGCGGGGGTCAGGGCTGCAAACC	F	II	12	6658164		rs73264803	IC	0	1	0	XY_NO	A_NO	6658278	6658279	115	IFFO1	BC103819	TRUE		Body;1stExon;Body;5'UTR	S_Shore	IFFO1;IFFO1;IFFO1;IFFO1	cg13298466	14.0701	0.000132805	0.0217016	0.622088	0.175319	0.500288	0.162074	0.106078	0.156851	1	1	-0.324969	-0.446769	-0.1218	1	1	0
cg21638533	TCTTCTCTCTTGCTTCCTCCACAGAAGAAGCTGGTTAGTTTGATCTCACG	F	II	12	6658625			LC	12	1	0	XY_NO	A_NO	6658278	6658279	-346	IFFO1	BC113848	TRUE		Body;TSS1500;Body	S_Shore	IFFO1;IFFO1;IFFO1	cg21638533	22.0919	6.83653e-06	0.00418018	0.80749	0.228487	0.614608	0.190782	0.122581	0.144735	0	0	-0.386121	-0.579003	-0.192883	1	1	0
cg26373351	CACATCCAGGGACTGCAGGGAGGTAGGACTCTGTATTACAGCACTGTGCG	F	II	12	12031304			LC	0	1	0	XY_NO	A_NO	12022357	12022358	8947	ETV6	DQ451147	TRUE		Body		ETV6	cg26373351	11.3399	0.00045746	0.0384213	0.878215	0.409494	0.716227	0.0911158	0.137475	0.183967	0	0	-0.306733	-0.468721	-0.161988	1	1	0
cg22193385	CGCCCTCCTGTAAACAGGCCCACAGGGCTCCAAGGGGAGGACATTTGTGG	R	II	12	52638005			LC	0	1	0	XY_NO	A_NO	52643083	52643084	-5078	KRT86	AK297794	TRUE	DMR	Body	N_Shore	KRT7	cg22193385	9.67064	0.00105422	0.0490491	0.721992	0.239245	0.568807	0.277407	0.161592	0.2495	0	0	-0.329562	-0.482747	-0.153185	1	1	0
cg21147422	GGTGTCTTGATAAGGTCCAGAGACAACCACATAGTCCTTATTCTAATTCG	F	II	12	56664361			LC	0	1	0	XY_NO	A_NO	56661465	56661466	2896	COQ10A	AK057014	NA		3'UTR;3'UTR	S_Shelf	COQ10A;COQ10A	cg21147422	15.226	8.19568e-05	0.0167041	0.929982	0.470847	0.916862	0.0576197	0.20256	0.0550136	0	0	-0.446015	-0.459135	-0.0131197	1	1	0
cg16834726	CGGGGGCCAGAGACATTAGCTGACATCAGGAAACATCTTGGCTCTTCGGG	F	II	12	57937408			LC	0	1	0	XY_NO	A_NO	57940977	57940978	3570	DCTN2	AK096242	NA		Body	N_Shelf	DCTN2	cg16834726	12.0479	0.000327245	0.033235	0.779968	0.377726	0.72891	0.230178	0.149844	0.127728	0	0	-0.351184	-0.402242	-0.0510581	1	1	0
cg09442613	TATCGGCTTAATCATTTCATTTACTTCTGACTCCACCCAAAGTGCTTACG	R	II	12	76054089		rs12230238	LC	49	1	0	XY_NO	A_NO	76083048	76083049	28960	SNORA70	.	TRUE					cg09442613	21.4146	8.52313e-06	0.00461913	0.927178	0.529975	0.862775	0.0401668	0.16255	0.044983	0	0	-0.332801	-0.397204	-0.0644033	1	1	0
cg25773259	CGGTAAATAGAAACTTTTTTTAGCATTTTAATGACAGAGAGAGATTGTGT	R	II	12	94019073			LC	0	1	0	XY_NO	A_NO	94071150	94071151	-52077	CRADD	AK294986	TRUE					cg25773259	16.4197	5.09033e-05	0.0129103	0.941552	0.333845	0.658647	0.0547377	0.132296	0.20861	0	0	-0.324802	-0.607707	-0.282905	1	1	0
cg03755957	ATATGCCATGTATCTCTATCCCTAACTTTGTTCCTTTCAGTACCTTAACG	R	II	12	104363275			LC	50	1	0	XY_NO	A_NO	104359592	104359593	3683	TDG	AK299832	NA		Body	S_Shelf	TDG	cg03755957	11.2843	0.000469863	0.0388569	0.865504	0.399671	0.710687	0.0858209	0.140961	0.140503	0	0	-0.311017	-0.465833	-0.154817	1	1	0
cg19554257	CTATTTCAACCCTGGCTTCTCAGCTTTTTGCCTGATGGGGTCTGCTATCG	F	II	12	116996931			IC	0	1	0	XY_NO	A_NO	116997185	116997186	-254	MAP1LC3B2	NM_001085481	TRUE		TSS1500		MAP1LC3B2	cg19554257	15.3525	7.78409e-05	0.0163752	0.630523	0.143019	0.535768	0.367342	0.0947376	0.20586	1	1	-0.392749	-0.487505	-0.0947557	1	1	0
cg06383241	CGCATCCTTTGCAGCTGCTGATTGACCAAACAGAAAGAGGCCTCTATTTC	R	II	12	116997022	rs77874304	rs77874304	IC	0	1	0	XY_NO	A_NO	116997185	116997186	-163	MAP1LC3B2	NM_001085481	TRUE		TSS200		MAP1LC3B2	cg06383241	16.0099	5.9801e-05	0.0141069	0.578803	0.129443	0.518314	0.317164	0.0940697	0.203804	1	1	-0.388871	-0.44936	-0.0604889	1	1	0
cg12506165	TAGGATGGAGCTAAATTTATTTGTTCCTTTCTTTCTCAGCAACAGCGACG	R	II	12	116997072			IC	0	1	0	XY_NO	A_NO	116997185	116997186	-113	MAP1LC3B2	NM_001085481	TRUE		TSS200		MAP1LC3B2	cg12506165	20.9499	9.94212e-06	0.00501346	0.492183	0.143624	0.480318	0.272279	0.0834597	0.16365	1	1	-0.336694	-0.348559	-0.0118654	1	1	0
cg18615133	CGCCTCGCCTGTCTTTTGCAGGCACCGGCATGCACAGAAGATGGCTCTCC	F	II	12	116997095	rs73409112		IC	0	1	0	XY_NO	A_NO	116997185	116997186	-90	MAP1LC3B2	NM_001085481	TRUE		TSS200		MAP1LC3B2	cg18615133	16.2756	5.3855e-05	0.0132893	0.616139	0.196496	0.562417	0.339491	0.101946	0.187264	1	1	-0.365921	-0.419643	-0.0537217	1	1	0
cg12196045	TGGCACAGGATCTGGCCCTGCACTCCCGAGAGGTGGCTGCGAGCCTTGCG	F	I	12	116997185		rs10850665,rs78485539	IC	0	1	1	XY_NO	A_NO	116997185	116997186	0	MAP1LC3B2	NM_001085481	TRUE		5'UTR;1stExon		MAP1LC3B2;MAP1LC3B2	cg12196045	13.1309	0.00019996	0.0264857	0.616967	0.230812	0.538725	0.328991	0.122163	0.168922	1	1	-0.307912	-0.386154	-0.078242	1	1	0
cg01884549	CGGCATAGATACTCAGGCCTGGTGAAGGCAAAGTGGGGCCACACCCTAGA	F	II	12	116997308		rs12230564	LC	0	1	0	XY_NO	A_NO	116997185	116997186	123	MAP1LC3B2	NM_001085481	TRUE		5'UTR		MAP1LC3B2	cg01884549	26.5883	1.75996e-06	0.00241034	0.543424	0.118667	0.422101	0.303285	0.0760531	0.206178	1	0	-0.303435	-0.424758	-0.121323	1	1	0
cg14094027	TCCTGTCTGGGATTCAGATAATAGCAGAATCTTGGATTTAGACTAACTCG	F	II	12	120669080			LC	0	1	0	XY_NO	A_NO	120657919	120657920	-11160	PXN	BC052611	NA		5'UTR;Body;Body		PXN;PXN;PXN	cg14094027	12.072	0.000323598	0.0331427	0.750827	0.130586	0.448353	0.192532	0.145433	0.251518	0	0	-0.317767	-0.620241	-0.302474	1	1	1
cg02911432	CGGAAAAGGCAGAATTGTTCTTGGGAGGTTCCATAAATAGGACAGGGCAT	F	II	12	128754513			LC	0	1	0	XY_NO	A_NO	128751947	128751948	2566	TMEM132C	NM_001136103	NA	RDMR	Body	S_Shore	TMEM132C	cg02911432	9.51645	0.00114268	0.0497761	0.783647	0.506291	0.814899	0.141736	0.162831	0.0828237	0	0	-0.308608	-0.277356	0.0312516	1	0	0
cg10851739	TGTCAAATGCTACTGACTCATGTACTTCCTGTCTATTCAGAGACAGGACG	F	II	12	131996019			LC	0	1	0	XY_NO	A_NO	131832014	131832015	164005	LOC338797	AK098523	NA	DMR				cg10851739	12.2615	0.000296407	0.0317615	0.577113	0.25626	0.565503	0.33946	0.140806	0.191047	0	0	-0.309243	-0.320853	-0.0116099	1	1	0
cg21164050	CGGAGAGCCAACACCACCAGTCAGTCACCCAAGCTGGAAATTTAAGCATC	F	II	13	27757411			LC	0	1	0	XY_NO	A_NO	27746032	27746033	-11378	USP12	NM_182488	TRUE					cg21164050	10.4451	0.00070978	0.0445018	0.891164	0.331472	0.631795	0.0794813	0.17678	0.155233	0	0	-0.300323	-0.559692	-0.259369	1	1	0
cg20769856	AATCATGAATTCCCACAGAGATGCCGGGAACTTGTGGCTAAGGGCAGACG	F	II	13	31422123			IC	0	1	0	XY_NO	A_NO	31480311	31480312	-58188	C13orf33	NM_032849	TRUE					cg20769856	15.1753	8.36703e-05	0.0168688	0.760446	0.196283	0.502175	0.0767597	0.112968	0.187207	0	0	-0.305892	-0.564163	-0.258271	1	1	0
cg06475541	CTCCTACCTCTGTCTGCACTCTCAAATGAACAGAAAGTTCATTCATCTCG	F	II	13	34731213			IC	0	1	0	XY_NO	A_NO	34403785	34403786	-327427	U5	.	TRUE					cg06475541	22.2407	6.51722e-06	0.00410022	0.5926	0.0639899	0.422538	0.33902	0.0485168	0.237163	0	0	-0.358548	-0.52861	-0.170062	1	1	0
cg14973892	CGGCAGAAGAGAGTGGTTGAAACAGATACTGTATGGCTCTCAGATCCTCC	R	II	13	46944143		rs61948083,rs75024923	LC	50	1	0	XY_NO	A_NO	46952841	46952842	8699	KIAA0226L	AK310264	TRUE		Body		C13orf18	cg14973892	11.7897	0.000369303	0.0351527	0.763885	0.363925	0.669469	0.288658	0.191552	0.105853	0	0	-0.305544	-0.39996	-0.0944162	1	1	0
cg16683060	GGCTCTTTCTATTTTAATCATGCCAGAATCAGATCAGTCCTGAGACCTCG	F	II	13	99974673			LC	0	1	0	XY_NO	A_NO	99960209	99960210	14464	UBAC2	BC053346	TRUE		Body;Body;Body		UBAC2;UBAC2;UBAC2	cg16683060	16.1446	5.67015e-05	0.0137154	0.755593	0.225862	0.622695	0.336036	0.160469	0.21409	0	0	-0.396833	-0.529731	-0.132898	1	1	0
cg22575966	CAGGCAAATTCTGTTTTCTCAATAAAAAGCCCAGACAAAGAGTTCAACCG	R	II	13	101283034			LC	0	1	0	XY_NO	A_NO	101291061	101291062	8028	TMTC4	AX747655	TRUE		Body;Body		TMTC4;TMTC4	cg22575966	23.559	4.30576e-06	0.00348876	0.318427	0.87701	0.564861	0.39152	0.124975	0.13557	0	0	0.312149	0.558584	0.246435	1	1	0
cg09166410	TCCTATAACATCTGGTATCAACTTCCCAGCAAAGTGAATCATCTGGGACG	F	II	13	111989685		rs74126346	LC	50	1	0	XY_NO	A_NO	111973014	111973015	16671	C13orf16	NM_152324	TRUE		Body		C13orf16	cg09166410	14.549	0.000108438	0.0195127	0.875102	0.468223	0.846595	0.0413545	0.192867	0.0629709	0	0	-0.378372	-0.40688	-0.0285072	1	1	0
cg16521443	CGGAGACCCCCAGACTGCATACAACTGTGCAAATGCACTTGACCTCCCTT	F	II	13	114867544			IC	0	1	0	XY_NO	A_NO	114843437	114843438	-24106	RASA3	AK294913	NA		Body	N_Shore	RASA3	cg16521443	12.2318	0.000300495	0.0319484	0.941422	0.431069	0.848947	0.0542976	0.164936	0.146238	0	0	-0.417878	-0.510354	-0.0924758	1	1	0
cg02037425	CGAGTAAAGTAAGGAGCACTGGCTTTTGCAATGTCTCCTGTCTCCAGCAT	F	II	14	42662538			LC	0	1	0	XY_NO	A_NO	42168629	42168630	493909	LRFN5	AL832129	TRUE					cg02037425	10.2284	0.000791658	0.0457342	0.822113	0.268615	0.580564	0.125947	0.155061	0.142312	0	0	-0.311949	-0.553498	-0.241549	1	1	0
cg23981172	CGCACATTTATACATGTGTTACAAAAGTAATTGCCATGGGAAATCTGGAG	F	II	14	48146158			LC	0	1	0	XY_NO	A_NO	48144156	48144157	-2001	MDGA2	NM_001113498	NA	RDMR		S_Shore		cg23981172	11.0337	0.000530557	0.040667	0.541365	0.172893	0.620633	0.217634	0.0918994	0.194304	0	0	-0.44774	-0.368472	0.079268	1	1	0
cg16077929	CGGGTCAGATTGTGGCCATCAAGAAGTTTCTGGAATCAGAAGATGACCCT	R	II	14	50862509		rs74470823,rs74780807	LC	0	1	0	XY_NO	A_NO	50862641	50862642	133	CDKL1	NM_004196	NA		1stExon	N_Shore	CDKL1	cg16077929	12.0745	0.000323213	0.0331191	0.900161	0.50559	0.862864	0.0963582	0.171587	0.0496787	0	0	-0.357274	-0.39457	-0.0372968	1	1	0
cg10757024	AATCTCCTAGAGAAATGTCTCTTGTTGTTCAAAAAATAGCAACAGAAACG	F	II	14	55105357		rs75233955	LC	0	1	0	XY_NO	A_NO	55154288	55154289	48932	AK096898	AK096898	TRUE		Body;Body		SAMD4A;SAMD4A	cg10757024	9.58861	0.00110031	0.0493796	0.890703	0.408355	0.830115	0.0539176	0.234071	0.099062	0	0	-0.42176	-0.482348	-0.0605883	1	1	0
cg12152002	GTAACCTTTCAAGCCCGATGTAGAGGTTTGCGATGTCCTCCCAGATGGCG	R	II	14	57279496			IC	0	1	0	XY_NO	A_NO	57279900	57279901	-404	OTX2OS1	AB593040	NA	CDMR	TSS1500	S_Shore	OTX2OS1	cg12152002	11.5932	0.000405288	0.0366123	0.398695	0.12011	0.561742	0.308642	0.141567	0.223373	0	0	-0.441632	-0.278585	0.163047	1	0	0
cg02069592	CGCAGAGGCAATCTGTGACCCTGCAGAACTTTCCTATGCACCCTACACTG	R	II	14	59198210			LC	0	1	0	XY_NO	A_NO	59237954	59237955	39745	Mir_548	.	TRUE					cg02069592	11.4477	0.000434416	0.0376545	0.927244	0.508393	0.812505	0.0245354	0.240983	0.130019	0	0	-0.304112	-0.418851	-0.114738	1	1	0
cg13146484	CATGAGCCTTTGCCCAATGTGCCCAAGGACAGCCACAACAAAAAAGGACG	R	II	14	61645461			LC	0	1	0	XY_NO	A_NO	61654286	61654287	-8825	PRKCH	AK296158	TRUE					cg13146484	14.8285	9.65116e-05	0.0182588	0.722531	0.347721	0.660087	0.0810349	0.133843	0.0721186	0	0	-0.312366	-0.37481	-0.062444	1	1	0
cg10565512	CACATGGATGCTTTCAAGTCCTTGAGGCCCACAGCCTGGTGTGTTTCACG	F	II	14	75748252			LC	0	1	0	XY_NO	A_NO	75746345	75746346	1907	FOS	AK290907	NA		3'UTR	S_Shore	FOS	cg10565512	10.9481	0.000553221	0.0413253	0.896136	0.299548	0.753528	0.0285215	0.173155	0.247786	0	0	-0.453979	-0.596587	-0.142608	1	1	0
cg16372520	CGCATTCTGGGAATCTTAGGTCCATGTGACTTCCTGAGTCAGTGATTCAC	F	II	14	78869751			LC	0	1	0	XY_NO	A_NO	78870092	78870093	-341	NRXN3	NM_004796	NA		TSS1500		NRXN3	cg16372520	24.777	2.97734e-06	0.00291361	0.586785	0.11726	0.478816	0.142558	0.0488142	0.172353	0	0	-0.361557	-0.469525	-0.107969	1	1	0
cg08214927	GACCAGTCTCCGTGGGGCTTTCGTGGACACGCACAGAGTGGTGAAATGCG	F	II	14	91765824			IC	47	1	0	XY_NO	A_NO	91752005	91752006	-13818	CCDC88C	CU690226	NA		Body		CCDC88C	cg08214927	9.67612	0.00105122	0.049009	0.864431	0.541188	0.878373	0.136651	0.153401	0.0773946	0	0	-0.337185	-0.323243	0.0139419	1	1	0
cg10214581	CGCTGGAGCTGCTAGGAGGCTCCAGCATCCTGCCACCAGGAAGCTACTAG	R	II	14	94811949			LC	0	1	0	XY_NO	A_NO	94789687	94789688	-22261	SERPINA6	NM_001756	TRUE					cg10214581	20.9024	1.01014e-05	0.00505806	0.792569	0.325428	0.688624	0.107259	0.131604	0.0906512	0	0	-0.363196	-0.467141	-0.103945	1	1	0
cg02330500	CTCACAGATGGTCTGATTCACAGGTAGTGCCTTCTCCTCTTTGTAGCACG	F	II	14	95731916			LC	0	1	0	XY_NO	A_NO	95786244	95786245	54329	CLMN	NM_024734	TRUE		Body		CLMN	cg02330500	19.2928	1.75514e-05	0.00687031	0.596879	0.0873266	0.434423	0.349499	0.05991	0.21936	0	0	-0.347096	-0.509553	-0.162456	1	1	0
cg26180015	CGAGGCCTCTGACTTGAGGCAGCCCTGGCTTTTATTCCCCGCCCTGGCAT	F	II	14	100219300			LC	49	1	0	XY_NO	A_NO	100204068	100204069	15232	EML1	AK307925	TRUE					cg26180015	29.3746	8.22566e-07	0.00229285	0.368158	0.0428954	0.382088	0.211123	0.0298507	0.168117	0	0	-0.339192	-0.325263	0.0139295	1	1	0
cg04245961	ATTACATGAAGAGACACCAGAACGCTAGCTTTTTCTACCACATGAGAACG	R	II	14	103889369			LC	49	1	0	XY_NO	A_NO	103851700	103851701	37669	MARK3	NM_002376	TRUE		Body;Body;Body;Body;Body		MARK3;MARK3;MARK3;MARK3;MARK3	cg04245961	10.4665	0.000702225	0.0443176	0.912156	0.430372	0.746808	0.0871286	0.168413	0.15288	0	0	-0.316436	-0.481784	-0.165348	1	1	0
cg14891209	TGAGCACTGCCGAGCGAGCTTCTCTGCGGGCTGAGCGCTTCAGGAGTTCG	R	I	15	37170381		rs71468827	IC	0	1	1	XY_NO	A_NO	37178733	37178734	8353	LOC145845	NR_024264	TRUE		Body	N_Shelf	LOC145845	cg14891209	16.7129	4.54307e-05	0.01205	0.329917	0.0642507	0.472026	0.263433	0.0858455	0.151915	1	1	-0.407776	-0.265666	0.14211	1	0	0
cg12309653	TTTCTCGCCGGCGGACGTGGGCTCTGGTGCAGTCACACTGTGGCAGCTCG	R	I	15	37170454			IC	0	1	1	XY_NO	A_NO	37178733	37178734	8280	LOC145845	NR_024264	TRUE		Body	N_Shelf	LOC145845	cg12309653	10.3042	0.000761921	0.0452764	0.425489	0.0835231	0.479242	0.336128	0.0949676	0.151147	1	0	-0.395719	-0.341965	0.053753	1	1	0
cg21375869	CGCTCTTCGCGGGCTTTTGGGAATGGAGTTAGGAAGAGATCCAGTCTTCA	R	II	15	37170554			IC	0	1	0	XY_NO	A_NO	37178733	37178734	8180	LOC145845	NR_024264	TRUE		Body	N_Shore	LOC145845	cg21375869	14.7383	0.000100197	0.0185676	0.219002	0.0340061	0.343351	0.227382	0.0415157	0.151132	0	0	-0.309345	-0.184996	0.124349	1	0	0
cg03050022	GCCCATTAAAAGCAAAAGCTGATTATCACAAGAACCATTATTTATTTGCG	F	II	15	55559759			LC	0	1	0	XY_NO	A_NO	55562481	55562482	2723	RAB27A	NM_183234	TRUE		5'UTR;5'UTR;5'UTR;5'UTR		RAB27A;RAB27A;RAB27A;RAB27A	cg03050022	11.3257	0.000460589	0.0385195	0.742392	0.505011	0.869348	0.376459	0.18835	0.111744	0	0	-0.364337	-0.237381	0.126956	1	0	0
cg22726373	GATAGCCTCGGGTGCTGCCTGTAGTCATGCTGACAGCTGTACAGTAGCCG	R	II	15	79048467		rs2929153	IC	0	2	0	XY_NO	A_YES	79044378	79044379	4089	LOC646938	NR_036495	NA			N_Shelf		cg22726373	12.0173	0.000331947	0.0333757	0.845927	0.517601	0.85255	0.126295	0.160474	0.0516462	0	0	-0.334948	-0.328326	0.00662284	1	1	0
cg21889914	TGAGGGAAAGCCTGGGCTTTAGAGCCAGACACATACATGGTTGAGTTCCG	R	II	15	85504254			LC	50	1	0	XY_NO	A_NO	85523743	85523744	-19489	PDE8A	NM_001243137	TRUE					cg21889914	10.637	0.000644954	0.0433786	0.889508	0.448038	0.790422	0.0600021	0.186542	0.150793	0	0	-0.342384	-0.441469	-0.0990856	1	1	0
cg20738500	CGCGTGTGTCCCCGCCCTCAGGCCACCGCTACGCGACCCTGAGTGCACCT	F	I	15	89921156			ICshore	0	1	1	XY_NO	A_NO	89921272	89921273	-116	LOC254559	NR_015411	NA		TSS200	Island	LOC254559	cg20738500	22.6873	5.65298e-06	0.00386529	0.230648	0.0488361	0.377495	0.207093	0.0642563	0.194128	1	0	-0.328659	-0.181812	0.146847	1	0	0
cg00481644	GAAGGTGCACTCAGGGTCGCGTAGCGGTGGCCTGAGGGCGGGGACACACG	F	I	15	89921158			ICshore	0	1	1	XY_NO	A_NO	89921272	89921273	-114	LOC254559	NR_015411	NA		TSS200	Island	LOC254559	cg00481644	13.0143	0.000210618	0.0271181	0.341533	0.136672	0.473811	0.183833	0.1013	0.140221	0	0	-0.33714	-0.204861	0.132279	1	0	0
cg09969277	CGCCCCAGACAGATGCCCGGTTATTCATTACCGCGAGGCCTAGAGGAAAG	F	I	15	89922328			HC	0	1	1	XY_NO	A_NO	89921272	89921273	1056	LOC254559	NR_015411	TRUE	DMR	Body	Island	LOC254559	cg09969277	14.3514	0.000117845	0.0203949	0.245899	0.0501123	0.352272	0.24312	0.0526046	0.202172	0	0	-0.30216	-0.195787	0.106373	1	0	0
cg09782560	CGGAGGTCAGGAAATCTGTATCTATGACTCAGAGTATTCACTGGGGCCCA	R	II	15	92058845			LC	0	1	0	XY_NO	A_NO	92006568	92006569	52277	BC036442	BC036442	TRUE					cg09782560	16.0285	5.93605e-05	0.0140727	0.742652	0.115689	0.513118	0.291103	0.149962	0.166678	0	0	-0.397429	-0.626963	-0.229534	1	1	0
cg26577252	CGATCAAGCCTTCCTGTTCATCCTGTGAGCAGTTTAGAGACAGATGAGAC	F	II	15	99212332		rs74851630	IC	0	1	0	XY_NO	A_NO	99192760	99192761	19572	IGF1R	AB463073	TRUE	DMR	Body		IGF1R	cg26577252	17.6776	3.1513e-05	0.0096274	0.662984	0.0752606	0.489862	0.288362	0.0433144	0.289975	1	0	-0.414601	-0.587724	-0.173122	1	1	0
cg27139419	GTGAGCAGTTTAGAGACAGATGAGACAGGCTTATGGTTTCCACTGGCTCG	R	II	15	99212404			IC	0	1	0	XY_NO	A_NO	99192760	99192761	19644	IGF1R	AB463073	TRUE	DMR	Body		IGF1R	cg27139419	15.6539	6.89225e-05	0.0152894	0.756547	0.201849	0.644778	0.148896	0.144824	0.23395	0	0	-0.442929	-0.554698	-0.111769	1	1	0
cg08920032	CGGGGCTGTTTCTGCACAGCCTCCACCTGGAGCTGAATCACCGGCCAGAA	R	II	15	99332004			LC	0	1	0	XY_NO	A_NO	99327654	99327655	4350	MIR4714	NR_039864	TRUE		Body		IGF1R	cg08920032	11.3869	0.000447256	0.0380828	0.780849	0.505208	0.904773	0.155875	0.211889	0.0587566	0	0	-0.399565	-0.275641	0.123924	1	0	0
cg21314318	CAGCAAACCCAGGGTGAGGCCACATGTTTCAGGTCTGATGGGAGCTGTCG	R	II	15	100651510			LC	0	1	0	XY_NO	A_NO	100607373	100607374	-44136	AK093600	AK093600	TRUE	DMR	Body		ADAMTS17	cg21314318	23.9892	3.77415e-06	0.00328491	0.747642	0.203621	0.557994	0.287066	0.0834555	0.148462	0	0	-0.354373	-0.544021	-0.189648	1	1	0
cg07080231	TCAGCACTCTCTGATAAAAGCATGCCAGCACACTGCACCAGTCTGTATCG	R	II	15	101300217			LC	0	1	0	XY_NO	A_NO	101390035	101390036	-89818	LOC145757	AK056534	TRUE					cg07080231	31.2141	5.12289e-07	0.00229285	0.626231	0.147569	0.501904	0.192688	0.0451041	0.154494	0	0	-0.354335	-0.478662	-0.124328	1	1	0
cg14831085	CGGGGTTTGGAACATCTGTTTCCAGCCAAGGGCAGGCTTTGGGAGTGATA	R	II	15	101991828		rs76727044	IC	0	1	0	XY_NO	A_NO	101983864	101983865	-7963	PCSK6	AB208955	NA		Body;Body;Body;Body;Body;Body;Body;Body		PCSK6;PCSK6;PCSK6;PCSK6;PCSK6;PCSK6;PCSK6;PCSK6	cg14831085	10.9473	0.000553452	0.0413353	0.418613	0.125441	0.455389	0.292088	0.0647069	0.174676	1	0	-0.329948	-0.293172	0.036776	1	0	0
cg07983363	CTTTTAGACATAGACTCTTCCCAGAAAGCCAAGGCCCTCGGCAGATGCCG	F	II	15	101991886	rs79661035	rs79661035	IC	0	1	0	XY_NO	A_NO	101983864	101983865	-8021	PCSK6	AB208955	NA		Body;Body;Body;Body;Body;Body;Body;Body		PCSK6;PCSK6;PCSK6;PCSK6;PCSK6;PCSK6;PCSK6;PCSK6	cg07983363	10.4836	0.000696216	0.0442746	0.520297	0.137089	0.528564	0.39674	0.0719654	0.21424	0	0	-0.391474	-0.383208	0.00826654	1	1	0
cg16148891	CGTGGCACCTAGCACAAATGACTCTGTTCTGGTTTGCCTGCTGTATTAGT	R	II	15	102347868			LC	50	1	0	XY_NO	A_NO	102345922	102345923	1946	OR4F6	NM_001005326	TRUE					cg16148891	11.6022	0.000403573	0.0365491	0.767835	0.323784	0.623798	0.0547628	0.150909	0.106257	0	0	-0.300014	-0.444051	-0.144037	1	1	0
cg06219695	CGGTGGGTGACTTGGGGCACAGGAACCTCAGACTAAGGTGACTCACTCAG	R	II	16	434256	rs74922907	rs74922907	LC	0	1	0	XY_NO	A_NO	432240	432241	2016	LOC100134368	NR_024453	NA	RDMR	Body	S_Shore	LOC100134368	cg06219695	18.0049	2.7915e-05	0.00889595	0.543703	0.211459	0.57054	0.193431	0.112446	0.133728	1	0	-0.359081	-0.332244	0.0268367	1	1	0
cg03796003	CGCCGTCCCTGCACCACGATCACTCAGAATGGAACACGGCAGCTGGCAGC	R	II	16	2746544			IC	0	1	0	XY_NO	A_NO	2732494	2732495	14050	KCTD5	NM_018992	NA		Body	Island	KCTD5	cg03796003	11.5958	0.000404795	0.036589	0.153276	0.495204	0.800131	0.208063	0.344369	0.269721	0	0	-0.304927	0.341928	0.646855	1	1	1
cg01426968	GCACCAAGTGCCTCGCCTTCTTGCTATAACGTGAATGTAATGGGAAGCCG	F	II	16	15596369			IC	0	1	0	XY_NO	A_NO	15596122	15596123	247	C16orf45	NM_001142469	TRUE		Body;Body		C16orf45;C16orf45	cg01426968	21.7432	7.65403e-06	0.00442741	0.774062	0.225589	0.578867	0.0991714	0.0942624	0.148304	0	0	-0.353278	-0.548473	-0.195196	1	1	0
cg01463644	TGCATTGAGAGATGAATCACCTCCTATGACTCCTTTTCTGCCCACACTCG	F	II	16	48115640			LC	0	1	0	XY_NO	A_NO	48180384	48180385	64745	ABCC12	AF395909	TRUE					cg01463644	13.4817	0.000171293	0.02458	0.895679	0.463175	0.792723	0.0740146	0.138302	0.108552	0	0	-0.329548	-0.432504	-0.102956	1	1	0
cg16435316	CGGAGGATACTGAGGCTCAGTGAGGTTGAAATTATCTATCCTGAGTCATG	F	II	16	50385139			LC	50	1	0	XY_NO	A_NO	50402844	50402845	17706	BRD7	NM_001173984	TRUE		Body		BRD7	cg16435316	13.6541	0.000158887	0.0235919	0.847836	0.475586	0.781593	0.0688432	0.175066	0.0953691	0	0	-0.306006	-0.372249	-0.066243	1	1	0
cg08305942	ATAGTACGGACACAGCTGATTCACCAGGGTGACTCATACCTGGGATCACG	R	II	16	79692354			IC	0	1	0	XY_NO	A_NO	79634621	79634622	-57732	MAF	NM_005360	NA					cg08305942	10.4258	0.00071669	0.0446627	0.801145	0.264479	0.574472	0.162687	0.116827	0.208237	0	0	-0.309994	-0.536666	-0.226672	1	1	0
cg00664697	CGCTGCTCACGTCAGCAGTGCCCCACTGAGGGGGCCCGATGCAGGAAGAG	F	I	16	80061290		rs4889069,rs56320804	IC	0	1	1	XY_NO	A_NO	79634621	79634622	-426668	MAF	NM_005360	NA	DMR				cg00664697	16.297	5.34053e-05	0.0132317	0.657595	0.0653688	0.391922	0.373279	0.0766419	0.204693	1	0	-0.326553	-0.592226	-0.265674	1	1	0
cg03498081	CACTGCTCTGTGTTTCCTCTCCAAACCCGGTAGCTGGGTGGTGGGGACCG	F	II	16	80061357			IC	0	1	0	XY_NO	A_NO	79634621	79634622	-426735	MAF	NM_005360	NA	DMR				cg03498081	19.9405	1.4004e-05	0.00603261	0.651669	0.0339794	0.418859	0.387794	0.0322705	0.245032	0	0	-0.384879	-0.61769	-0.232811	1	1	0
cg07964754	AGAATGCGACTCCCTCCCATCTCTGGTCTTTAGTTGGAAGCAAGCTTTCG	F	II	16	84650202			IC	0	1	0	XY_NO	A_NO	84651668	84651669	1467	COTL1	NM_021149	NA		Body	N_Shore	COTL1	cg07964754	20.1596	1.29881e-05	0.00577494	0.284801	0.0897053	0.402825	0.319192	0.050825	0.186755	0	0	-0.313119	-0.195096	0.118023	1	0	0
cg05597945	GCATAAAGAAGCCATACAGGAAGCAGCCGCCCTTTGGCTTCCAATTTTCG	F	II	16	88059049			IC	0	2	0	XY_NO	A_YES	88003623	88003624	55426	BANP	NM_001173543	NA		Body;Body	N_Shelf	BANP;BANP	cg05597945	13.3868	0.000178575	0.0250956	0.724616	0.310681	0.672374	0.231801	0.205494	0.188494	0	0	-0.361692	-0.413935	-0.0522425	1	1	0
cg10080732	ACAGTGACATCTGGAGGCTCTGACCACAGCTGGCAGGCTCTGTGGTACCG	R	II	17	1626575			LC	0	1	0	XY_NO	A_NO	1627833	1627834	-1258	WDR81	NM_001163811	NA		TSS1500;Body;5'UTR	N_Shore	WDR81;WDR81;WDR81	cg10080732	14.1912	0.000126124	0.0210596	0.641266	0.270399	0.599341	0.382048	0.162988	0.144354	0	0	-0.328942	-0.370867	-0.0419253	1	1	0
cg06421238	CGGAGAGCCGGTCCACAGCCCCGCACACAGAGCCCTTCTCGCCTTTGCAC	R	I	17	5993785			IC	0	1	1	XY_NO	A_NO	5989532	5989533	4253	MtDNA_ssA	.	NA		Body		WSCD1	cg06421238	10.2507	0.000782796	0.0455769	0.972229	0.548702	0.879556	0.0389607	0.164576	0.150632	0	0	-0.330854	-0.423526	-0.0926724	1	1	0
cg08906309	CGCCAAAGTTCCAGGTGTGGAAAAGTTATTCTGAGCAAGGAGCTAGTCAA	F	II	17	8263420			LC	0	1	0	XY_NO	A_NO	8263858	8263859	439	LOC100128288	NR_024447	TRUE		Body		LOC100128288	cg08906309	11.8789	0.000354152	0.0344292	0.633021	0.202746	0.642659	0.348017	0.117628	0.184597	0	0	-0.439913	-0.430274	0.00963847	1	1	0
cg07664000	CTATTATGCATTTAAAGTGAAGTCCCAGATGAATCATCCCAGCTATAACG	R	II	17	28659293			LC	0	1	0	XY_NO	A_NO	28661064	28661065	1772	TMIGD1	AK172838	NA		5'UTR		TMIGD1	cg07664000	13.8505	0.000145935	0.0226216	0.694214	0.17843	0.586622	0.327658	0.1407	0.238805	0	0	-0.408192	-0.515784	-0.107592	1	1	0
cg19160958	GTGGCAGCATGACCATGTCCAGGAGCATATTGTCCCTGAGCTGTCACTCG	R	II	17	35807884			LC	0	1	0	XY_NO	A_NO	35783608	35783609	24276	TADA2A	AK096371	TRUE		Body;Body;Body		TADA2A;TADA2A;TADA2A	cg19160958	13.0803	0.000204509	0.0267657	0.866925	0.424072	0.797899	0.089618	0.166466	0.0736387	0	0	-0.373827	-0.442852	-0.0690255	1	1	0
cg23679344	GTGAGTCATACAGTATCCACAGTTGAGTCACTTAAAGATGTCAGTATACG	F	II	17	37560925			LC	0	1	0	XY_NO	A_NO	37557908	37557909	-3016	FBXL20	NM_001184906	NA	RDMR	3'UTR	S_Shore	MED1	cg23679344	9.95247	0.00091129	0.0471187	0.866122	0.42211	0.755421	0.107935	0.210998	0.157626	1	0	-0.333311	-0.444012	-0.110701	1	1	0
cg10371155	CGCAGGATATAATTGCCAAAACCAGGCTTGAGGTTGGTGACTCTTGAAAG	R	II	17	37561101			LC	0	1	0	XY_NO	A_NO	37557908	37557909	-3192	FBXL20	NM_001184906	NA	RDMR	3'UTR	S_Shelf	MED1	cg10371155	15.1825	8.34251e-05	0.0168525	0.873093	0.460884	0.826189	0.106812	0.158527	0.10291	0	0	-0.365305	-0.412209	-0.0469043	1	1	0
cg03272310	CGCCCTGCACCGCAGACTAAGGCAGCTCACTGCACCTCAACGAGGAAGAG	F	II	17	39704454		rs1809202	IC	0	1	0	XY_NO	A_NO	39710746	39710747	6293	LOC147093	NR_038442	TRUE			N_Shore		cg03272310	10.4078	0.000723178	0.044826	0.780416	0.149072	0.508065	0.105366	0.112241	0.277315	0	0	-0.358993	-0.631344	-0.272351	1	1	0
cg25928474	ATACCCAGGAGCTCTAAGCTTTGAAGGGCCCTAATCATGCATAGCCTTCG	F	II	17	48716301	rs9891029	rs60300548,rs9891029	LC	0	1	0	XY_NO	A_NO	48712217	48712218	4084	ABCC3	NM_001144070	NA		Body;Body	S_Shelf	ABCC3;ABCC3	cg25928474	15.9224	6.19136e-05	0.0143914	0.891458	0.349432	0.74566	0.0406051	0.140635	0.187736	0	0	-0.396228	-0.542026	-0.145798	1	1	0
cg16936953	GAGCCTCCAGGTACTCCTGAAATGGCTTCTGCAGAGATGGACCTATGCCG	F	II	17	57915665			LC	0	1	0	XY_NO	A_NO	57918626	57918627	-2961	MIR21	NR_029493	NA		Body		TMEM49	cg16936953	11.0791	0.000518974	0.040365	0.554855	0.0892357	0.431388	0.137823	0.125673	0.25118	1	1	-0.342153	-0.465619	-0.123467	1	1	0
cg01409343	CGCTTTTGTGGTGAAGCTTCTGCCGTTGAGCCTCCAGGTACTCCTGAAAT	R	II	17	57915740			LC	0	1	0	XY_NO	A_NO	57918626	57918627	-2886	MIR21	NR_029493	NA		Body		TMEM49	cg01409343	12.2966	0.000291647	0.0315532	0.80041	0.272487	0.645292	0.0984833	0.211265	0.213143	1	1	-0.372805	-0.527923	-0.155118	1	1	0
cg18942579	GCTTCACCACAAAAGCGAAATGGGCACACCACAGGTAAGACTTTAATCCG	R	II	17	57915773			LC	0	1	0	XY_NO	A_NO	57918626	57918627	-2853	MIR21	NR_029493	NA		Body		TMEM49	cg18942579	13.8583	0.000145442	0.0226216	0.620034	0.142103	0.523899	0.102585	0.175021	0.240695	1	0	-0.381796	-0.47793	-0.0961343	1	1	0
cg02782634	CGCCCGGCCAGAGCACTGTTTTTTTTAATGGCCTTGCACTCTTCTTATGG	F	II	17	57916643			IC	7	1	0	XY_NO	A_NO	57918626	57918627	-1983	MIR21	NR_029493	NA		Body		TMEM49	cg02782634	16.4048	5.11997e-05	0.0129279	0.888319	0.132631	0.542442	0.0756913	0.207546	0.248165	0	0	-0.409811	-0.755687	-0.345876	1	1	1
cg02515217	GTTTTTTTATCAAATCCTGCCTGACTGTCTGCTTGTTTTGCCTACCATCG	R	II	17	57918600		rs79800958	LC	7	1	0	XY_NO	A_NO	57918626	57918627	-26	MIR21	NR_029493	NA		TSS200		MIR21	cg02515217	11.1073	0.000511905	0.0402105	0.697083	0.28444	0.715276	0.129721	0.197695	0.174668	1	0	-0.430836	-0.412642	0.0181933	1	1	0
cg15759721	CGGGTAGCTTATCAGACTGATGTTGACTGTTGAATCTCATGGCAACACCA	F	II	17	57918630			LC	0	1	0	XY_NO	A_NO	57918626	57918627	4	MIR21	NR_029493	NA		Body		MIR21	cg15759721	10.3862	0.000731063	0.0449131	0.651651	0.306974	0.74226	0.173758	0.175842	0.165124	0	0	-0.435286	-0.344677	0.0906087	1	1	0
cg14121185	CGGCTTTATTATCCGTCCTTCGAGAGTTTTGCAATCAAGATGCTTTTAGC	F	II	17	64488849			LC	0	1	0	XY_NO	A_NO	64412971	64412972	-75877	BC033554	BC033554	TRUE		Body		PRKCA	cg14121185	10.1234	0.000835053	0.0461541	0.766051	0.309608	0.645075	0.119167	0.138471	0.16038	0	0	-0.335467	-0.456443	-0.120976	1	1	0
cg10138630	GCAGAGGCTGAGTGGCCAGTCATCCCTGGTGCCATCTCACTCAAGACACG	F	II	17	74024966			LC	0	1	0	XY_NO	A_NO	74023506	74023507	-1459	EVPL	BC143814	NA		TSS1500		EVPL	cg10138630	11.795	0.000368396	0.0350975	0.503781	0.333435	0.655924	0.104538	0.120963	0.0794506	0	0	-0.322489	-0.170346	0.152143	1	0	0
cg13387113	CTTTTTGTGGCATTGTGGCGTATTTATTCAACAGGTGCCTACTGCGTGCG	R	I	17	74696737			IC	30	1	1	XY_NO	A_NO	74707055	74707056	10319	MXRA7	NM_198530	TRUE		Body;Body;Body		MXRA7;MXRA7;MXRA7	cg13387113	10.3166	0.000757146	0.0452317	0.927719	0.374404	0.691932	0.0898936	0.156959	0.248387	0	0	-0.317527	-0.553314	-0.235787	1	1	0
cg23378546	CGTCAGCACGCCTGCCTCGTGTGTCACTGACAAGCTAAGGCAGCCACCTA	R	II	17	76352717			IC	0	1	0	XY_NO	A_NO	76355175	76355176	2459	SOCS3	CCDS11756	NA			N_Shelf		cg23378546	18.5829	2.26092e-05	0.00791621	0.66585	0.166751	0.672741	0.291328	0.210154	0.182631	1	0	-0.50599	-0.499099	0.00689139	1	1	0
cg22749855	CGGGGAGAAGGGCTTGGGGTGACCTGAAGGGAACCATCCTGGTACCCCAC	R	II	17	76353952		rs4969169	LC	0	1	0	XY_NO	A_NO	76355175	76355176	1224	SOCS3	CCDS11756	NA		3'UTR	N_Shore	SOCS3	cg22749855	18.6684	2.19231e-05	0.00779815	0.845696	0.452712	0.857734	0.0472523	0.207317	0.0905861	0	0	-0.405022	-0.392984	0.0120381	1	1	0
cg24446429	AACTGCATCTGCATTCTAGTTCCCTTACCTAAAGGAGCAAACTCAGAACG	R	II	18	74798054			LC	0	1	0	XY_NO	A_NO	74844773	74844774	46720	MBP	NM_001025100	NA		Body;Body	N_Shore	MBP;MBP	cg24446429	13.3045	0.000185171	0.0255206	0.844975	0.254275	0.567528	0.129368	0.147308	0.140261	0	0	-0.313253	-0.5907	-0.277447	1	1	0
cg26184142	AGGTGGAGGCTTTGGGAGTCACAGGCCACTACCTCCTTTGCAGGGGACCG	R	II	19	1256999		rs9823	HC	0	1	0	XY_NO	A_NO	1248551	1248552	8448	MIDN	NM_177401	NA		Body	Island	MIDN	cg26184142	9.50176	0.00115152	0.0498702	0.869025	0.463433	0.819893	0.0820813	0.192217	0.0683785	0	0	-0.35646	-0.405592	-0.0491316	1	1	0
cg00073090	CATATGTGTCCATGCCTGGTGCTGTGACTCATGTCCCTGGGGTGGGCACG	F	II	19	1265879			ICshore	0	1	0	XY_NO	A_NO	1269266	1269267	-3387	CIRBP	AK304470	NA			Island		cg00073090	13.8451	0.000146275	0.0226239	0.235423	0.148652	0.460077	0.146954	0.0650446	0.130168	0	0	-0.311425	-0.086771	0.224654	1	0	0
cg02849956	CGCCCCAAAACAGGGAGATATGTCTGTGGTTCTGAGCAGCTGCTACAGGA	R	II	19	4634827	rs73533782	rs73533782	LC	0	1	0	XY_NO	A_NO	4639526	4639527	-4699	TNFAIP8L1	NM_152362	TRUE			N_Shore		cg02849956	11.9886	0.000336415	0.0336476	0.594761	0.280447	0.79439	0.311637	0.157205	0.144585	0	0	-0.513943	-0.314314	0.199628	1	1	0
cg02898159	GGTGGGTTCTGGGTCTCTTTCCTGTCTGCTGATCGTGGTGAGCTGGCACG	R	II	19	5346237			LC	0	1	0	XY_NO	A_NO	5340813	5340814	-5423	PTPRS	NM_130855	TRUE	CDMR				cg02898159	12.8833	0.000223346	0.0279101	0.613035	0.157809	0.535301	0.2761	0.125288	0.193192	0	0	-0.377492	-0.455225	-0.0777334	1	1	0
cg15811371	CGCCCAGCAGGCCAGGGTCATGAGATTTTAATCAAGAGCAACTTCCACTG	R	II	19	9093198			LC	7	1	0	XY_NO	A_NO	9092017	9092018	-1180	MUC16	NM_024690	NA		TSS1500		MUC16	cg15811371	14.0782	0.000132344	0.0216429	0.564032	0.285706	0.592998	0.0835978	0.155318	0.118648	0	0	-0.307292	-0.278327	0.0289659	1	0	0
cg26870725	GGAAGGCACCTCCAGCGCCGGGGACTCCGAGGCCAGTGAGTGCCCTATCG	R	I	19	12978805			IC	0	1	1	XY_NO	A_NO	12992334	12992335	13530	DNASE2	AK297493	NA		Body	S_Shore	MAST1	cg26870725	10.7084	0.000622535	0.0429244	0.256713	0.542766	0.236911	0.152962	0.14798	0.121762	0	0	0.305855	0.286053	-0.0198017	1	0	0
cg18302786	ACGGGGGCTGCGGGTTATCACAACACTCCCACTCTGGCTGTGAGAAGGCG	R	II	19	17488281			IC	0	1	0	XY_NO	A_NO	17488136	17488137	-144	PLVAP	NM_031310	NA		TSS200	S_Shore	PLVAP	cg18302786	10.1882	0.000807986	0.045866	0.502174	0.173355	0.475749	0.26706	0.0938232	0.159366	0	0	-0.302394	-0.328819	-0.0264246	1	1	0
cg06442489	CGATCACATAAAATGATTATTGTGCCCTGGAGGATTACACAACCAAGTGA	R	II	19	58630612			LC	0	1	0	XY_NO	A_NO	58629792	58629793	-819	ZSCAN18	NM_001145542	NA		TSS1500;TSS1500	S_Shore	ZSCAN18;ZSCAN18	cg06442489	10.2024	0.000802168	0.045866	0.881827	0.518426	0.839729	0.0635381	0.192087	0.113845	0	0	-0.321303	-0.363401	-0.0420985	1	1	0
cg10171557	CGCCACTCCATCTGATTTGCATAAATGACTCAGTGGGCTTTTGTATCTCT	R	II	20	34256821			LC	2	1	0	XY_NO	A_NO	34252877	34252878	-3943	RBM12	NM_152838	NA		3'UTR	S_Shelf	NFS1	cg10171557	13.1826	0.000195421	0.026192	0.94188	0.502187	0.878209	0.0277121	0.188488	0.0574589	0	0	-0.376022	-0.439693	-0.0636709	1	1	0
cg21324456	GGGCTTGAGTGAGTTCAGAAGTTCTGTCCAATATAAATACCGCATCAACG	R	II	20	50248076			IC	0	1	0	XY_NO	A_NO	50314041	50314042	65966	ATP9A	BC063701	TRUE	DMR	Body		ATP9A	cg21324456	43.3806	3.48696e-08	0.00162644	0.609835	0.057781	0.367238	0.391732	0.0436704	0.176398	0	0	-0.309457	-0.552054	-0.242597	1	1	0
cg13309012	CTATTTTCCTTTCAGATTTACTATATGCTGTCACTCCAGCTTTATAACCG	R	II	21	26946167			LC	0	1	0	XY_NO	A_NO	26946291	26946292	-124	MIR155	NR_030784	NA		Body;TSS200		MIR155HG;MIR155	cg13309012	18.6982	2.16896e-05	0.00773435	0.68126	0.173542	0.644332	0.38268	0.13872	0.201767	0	0	-0.47079	-0.507718	-0.0369284	1	1	0
cg06212263	CGCTGTGTGGAAACTCCGGTAAAACTCTTTGGGCAACAGTCTTATCACCA	F	II	21	34392851		rs73350596	ICshore	0	1	0	XY_NO	A_NO	34398215	34398216	-5364	OLIG2	NM_005806	NA	CDMR		S_Shore		cg06212263	15.6711	6.84483e-05	0.0152279	0.32766	0.202135	0.577765	0.168884	0.119962	0.108828	0	0	-0.37563	-0.125525	0.250105	1	0	0
cg00199065	GTGGTTCAGGAGAGCTCTCTAACTTTCCCTATCAAGCCAGATGACCATCG	R	II	21	37093340		rs73365738	LC	0	1	0	XY_NO	A_NO	37093012	37093013	328	MIR802	NR_030414	NA					cg00199065	13.2457	0.000190042	0.0258674	0.882079	0.370018	0.770464	0.0862564	0.208814	0.123642	0	0	-0.400446	-0.512061	-0.111615	1	1	0
cg05656374	GGATGCAGCTGGAGTTTGGGGACCACTCTGTGAGTCATCTGGAGAGCACG	R	II	21	42733825			IC	27	1	0	XY_NO	A_NO	42733949	42733950	-124	MX2	NM_002463	NA		TSS200		MX2	cg05656374	14.7867	9.82039e-05	0.0183738	0.63603	0.261244	0.579815	0.363109	0.152321	0.10377	1	0	-0.318571	-0.374786	-0.0562147	1	1	0
cg11549874	CGGCTGCTGCCCCAGCTGCTGAGATCACAAGCCCCATCCTGGAGACAGGA	R	II	22	31202478			LC	0	1	0	XY_NO	A_NO	31218502	31218503	-16024	OSBP2	AK296354	NA		Body	S_Shelf	OSBP2	cg11549874	10.8403	0.00058328	0.0419946	0.84889	0.382021	0.720753	0.0634452	0.130062	0.185707	0	0	-0.338732	-0.466869	-0.128137	1	1	0
