# Supplementary material for: DNA methylation analysis of paediatric low-grade astrocytomas identifies a tumour-specific hypomethylation signature in pilocytic astrocytomas
Source: Acta Neuropathol Commun. 2016 May 27;4:54. doi: 10.1186/s40478-016-0323-6 (PMC4882864; doi:10.1186/s40478-016-0323-6)
Supplement: Additional file 11: Table S10. — Ingenuity Pathway Analysis (IPA) for genes associated with 315 differentially methylated sites in the test pilocytic and diffuse astrocytomas. 1_ The 185 genes that were directly associated with 217/315 CpG sites. Enhancers (grey) and CpG probes that are present within more than one gene (#) are highlighted. 2_ IPA analysis shows significant biological and disease categories which includes their functional annotations (p-value <0.05), sorted by p-value. (XLSX 116 kb) [file 40478_2016_323_MOESM11_ESM.xlsx]

## Sheet: Info
Acta Neuropathologica DNA methylation analysis of paediatric low-grade astrocytomas identifies a tumour-specific hypomethylation signature in pilocytic astrocytomas Jennie N. Jeyapalan, Gabriel T. Doctor, Tania A. Jones, Samuel N. Alberman, Alexander Tep, Chirag M. Haria, Ed C. Schwalbe, Isabel C. F. Morley, Alfred A. Hill, Magdalena LeCain, Diego Ottaviani, Steven C. Clifford, Ibrahim Qaddoumi, …
Table S10. Ingenuity Pathway Analysis (IPA) for genes associated with 315 differentially methylated sites in the test pilocytic and diffuse astrocytomas 1_ The 185 genes that were directly associated with 217/315 CpG sites. Enhancers (grey) and CpG probes that are present within more than one gene (#) are highlighted. 2_ IPA analysis shows significant biological and disease categories which inclu…

## Sheet: 1_Genes assoc. with 217 CpGs
Supplementary Table 10
Ingenuity pathway analysis (IPA) for the genes associated with 315 differentially methylated sites identified in the pilocytic and diffuse astrocytomas comparison of the study tumour set
!_ The 185 genes that are directly associated with 217/315 CpG sites. CpG sites within enhancers (grey) and CpG sites which are present in more than one gene (#) are highlighted.
2_ IPA analysis shows significant biological and disease categories which includes their functions annotation (p-value <0.05) that were identified for 185 genes, sorted by p-value.
CpG site (Probe-ID)	UCSC_RefGene_Name
cg26352795	SPSB1	SPRY Domain-Containing SOCS Box Protein
cg07805542	PIK3CD	Phosphatidylinositol 4,5-Bisphosphate 3-Kinase Catalytic Subunit Delta
cg13921220	IGSF21	Immunoglobin Superfamily, Member 21
cg04276058	IFFO2	Intermediate Filament Family Orphan 2
cg20434422	UBR4	Ubiquitin Protein Ligase E3 Component N-Recognin 4
cg10064525	FNDC7	Fibronectin Type III Domain Containing 7
cg27510354	KCND3	Potassium Voltage-Gated Channel, Shal-Related Subfamily, Member 3
cg20156116	C1orf66	Ribosomal RNA Adenine Dimethylase Domain Containing 1 (RRNAD1)
cg11683364	LGR6	Leucine-Rich Repeat Containing G Protein-Coupled Receptor 6
cg15033552	CAPN2	Calpain 2, Large Subunit
cg16908552	FAM89A	Family With Sequence Similarity 89, Member A
cg06958636	EFCAB2	EF-Hand Calcium Binding Domain 2
cg00348992	KIF26B	Kinesin Family Member 26B
cg01751245;cg08467103	SPRED2	Sprouty-Related, EVH1 Domain Containing 2
cg13753435	CTNNA2	Catenin (Cadherin-Associated Protein), Alpha
cg03063658	SH3RF3	SH3 Domain Containing Ring Finger
cg11235594	NPHP1	Nephronophthisis 1 (Juvenile)
# cg15869022	GPR17	G Protein-Coupled Receptor 17
# cg15869022	LIMS2	LIM And Senescent Cell Antigen-Like Domains 2
cg12131007	MYO3B	Myosin IIIB
cg22047295	WIPF1	WAS/WASL Interacting Protein Family, Member 1
# cg22954687	TMEM169	Transmembrane Protein 169
# cg22954687	PECR	Peroxisomal Trans-2-Enoyl-CoA Reductase
cg03388266	TRPM8	Transient Receptor Potential Cation Channel, Subfamily M, Member 8
cg16929739;cg06457736	HRH1	Histamine Receptor H1
cg00857862	MAP4	Microtubule-Associated Protein 4
cg11229273	ARHGEF3	Rho Guanine Nucleotide Exchange Factor (GEF) 3
cg07390647	ST3GAL6	ST3 Beta-Galactoside Alpha-2,3-Sialyltransferase 6
cg11029367;cg01311222	HEG1	Heart Development Protein With EGF-Like Domains 1
cg18670236	CHCHD6	Coiled-Coil-Helix-Coiled-Coil-Helix Domain Containing 6
cg16273051	C3orf25	EF-Hand Calcium Binding Domain 12 (EFCAB12)
cg06981309	PLSCR1	Phospholipid Scramblase 1
cg06800962	TM4SF1	Transmembrane 4 L Six Family Member 1
cg18484958	WWTR1	WW Domain Containing Transcription Regulator 1
cg14986890	RARRES1	Retinoic Acid Receptor Responder (Tazarotene Induced) 1
cg00902153	LPP	LIM Domain Containing Preferred Translocation Partner In Lipoma
cg18132405	LEPREL1	Leprecan-Like 1
# cg12336960	CCDC50	Coiled-Coil Domain Containing 50
# cg12336960	UTS2D	Urotensin 2B
cg20834178	TBC1D14	TBC1 Domain Family, Member 14
cg26487582	ZCCHC4	Zinc Finger, CCHC Domain Containing 4 (methyltransferase activity and nucleic acid binding)
cg03109660	RELL1	Receptor Expressed In Lymphoid Tissues Like 1
cg21363050	PDGFRA	Platelet-Derived Growth Factor Receptor, Alpha Polypeptide
cg05522011	PRDM8	PR Domain Containing 8 (chromatin binding and histone methyltransferase activity (H3-K9 specific)
cg27233151	PRKG2	Protein Kinase, CGMP-Dependent, Type II
cg00975971	ANKH	Inorganic Pyrophosphate Transport Regulator
cg14979674	HCN1	Hyperpolarization Activated Cyclic Nucleotide-Gated Potassium Channel 1
cg14967393	IL6ST	Interleukin 6 Signal Transducer (Gp130, Oncostatin M Receptor)
cg05067125	S100Z	S100 Calcium Binding Protein Z
cg25542319	MCC	Mutated In Colorectal Cancers
# cg25391820	MATR3	Matrin 3
# cg25391820	SNHG4	Small Nucleolar RNA Host Gene 4 (Non-Protein Coding)
cg00943245	PCDHGA1-12, PCDHGB1-7, PCDHGC3-5	Protocadherin Gamma Subfamily-A, -B, -C
cg08972954	ITK	IL2-Inducible T-Cell Kinase
cg13900817;cg07209244	NEURL1B	Neuralized E3 Ubiquitin Protein Ligase 1B
cg05411199;cg23169762	C6orf145	PX Domain Containing 1( PXDC1)
cg01691194	KIF13A	Kinesin Family Member 13A
cg12463578	ZFP57	Zinc Finger Protein
cg07474957;cg05098566;cg18427856;cg12036303	KIAA1949	Protein Phosphatase 1, Regulatory (PP1R18)
cg17096289	HLA-C	Major Histocompatibility Complex, Class I, C
cg16167809	LST1	Leukocyte Specific Transcript 1
cg08998192	TAP2	Transporter 2, ATP-Binding Cassette, Sub-Family B
cg11706729	PSMB8	Proteasome Subunit, Beta Type, 8
cg11706729	TAP1	Transporter 1, ATP-Binding Cassette, Sub-Family B
cg04049719	HLA-DPA1	Major Histocompatibility Complex, Class II, DP Alpha 1
cg06196379	TREM1	Triggering Receptor Expressed On Myeloid Cells 1
cg11171825	PEX6	Peroxisomal Biogenesis Factor 6
cg03354616	BCKDHB	Branched Chain Keto Acid Dehydrogenase E1, Beta Polypeptide
cg03301058	GABRR2	Gamma-Aminobutyric Acid (GABA) A Receptor, Rho 2
cg14426428	AIM1	Absent In Melanoma 1
cg06135425	PDE7B	Phosphodiesterase 7B
cg26366554	KIAA1244	ARF guanyl-nucleotide exchange factor activity (ARFGEF3)
cg10577216	HIVEP2	Human Immunodeficiency Virus Type I Enhancer Binding Protein 2
cg24028809	RGS17	Regulator Of G-Protein Signaling 17
cg11213091;cg24504854; *cg12219715	FAM20C	Family With Sequence Similarity 20, Member C (calcium binding kinase - GEF-CK)
cg01801101	AMZ1	Archaelysin Family Metallopeptidase 1
cg11384744	TSPAN13	Tetraspanin 13
cg07488141	TNS3	Tensin 3
cg13474918	KCND2	Potassium Voltage-Gated Channel, Shal-Related Subfamily, Member 2
cg01796223	CPA4	Carboxypeptidase A4
cg14953379	AGK	Acylglycerol Kinase
cg26628847	PIP	Prolactin-Induced Protein
cg25856090	CLCN1	Chloride Channel, Voltage-Sensitive 1
# cg02771117	FAM167A	Family With Sequence Similarity 167, Member A
# cg02771117	C8orf12	Chromosome 8 Open Reading Frame 12
cg21912556	PSD3	Pleckstrin And Sec7 Domain Containing 3
cg20220678	SH2D4A	SH2 Domain Containing 4A
cg24531955	LOXL2	Lysyl Oxidase-Like 2
cg00359590	CLU	Clusterin
cg15645888	FBXO16	F-Box Protein 16
cg06166767;cg09410389	SFRP1	Secreted Frizzled-Related Protein 1
# cg21642926	BAALC	Brain And Acute Leukemia, Cytoplasmic
# cg21642926	C8orf56	BAALC Opposite Strand
cg07272929	PVT1	Pvt1 Oncogene (Non-Protein Coding)
cg07696099	HPYR1	Helicobacter Pylori Responsive 1 (Non-Protein Coding)
cg10191240	WISP1	WNT1 Inducible Signaling Pathway Protein 1
cg01609214	MIR30D	microRNA 30d
cg14297444	DNM1	Dynamin 1
cg08994060	PFKFB3	6-Phosphofructo-2-Kinase/Fructose-2,6-Biphosphatase 3
cg02636348	KCNMA1	Potassium Large Conductance Calcium-Activated Channel, Subfamily M, Alpha Member 1
cg16341836	STAMBPL1	STAM Binding Protein-Like 1
cg10053779	INPP5F	Inositol Polyphosphate-5-Phosphatase F
cg23304023	TACC2	Transforming, Acidic Coiled-Coil Containing Protein 2 (conserved family of centrosome- and microtubule-interacting proteins that are implicated in cancer)
cg14731462	PTPRE	Protein Tyrosine Phosphatase, Receptor Type, E
cg03748042	MGMT	O-6-Methylguanine-DNA Methyltransferase
cg26158270	MICALCL	MICAL C-Terminal Like
# cg03611487	LOC100126784	Uncharacterised RNA gene
# cg03611487	NAV2	Neuron Navigator 2
cg04188351	CD59	CD59 Molecule, Complement Regulatory Protein
cg14082886	CD44	CD44 Molecule (Indian Blood Group)
cg11937857	LDLRAD3	Low Density Lipoprotein Receptor Class A Domain Containing 3
cg20968743	TSPAN18	Tetraspanin 18
cg22897715;cg25951430	SLC43A3	Solute Carrier Family 43, Member 3
cg12822074	RTN4RL2	Reticulon 4 Receptor-Like 2
cg23186952	ZFP91;ZFP91-CNTF	Zinc Finger Protein 91; (ZFP91-CNTF is a non-protein coding transcript, likely to be degraded by NMD)
cg18538812	GIF	Gastric Intrinsic Factor (Vitamin B Synthesis)
cg27145347	ALDH3B	?
cg13613180;cg15389191	XRRA1	X-Ray Radiation Resistance Associated 1
cg24304210	PAK1	P21 Protein (Cdc42/Rac)-Activated Kinase 1
cg26452771	ODZ4	Teneurin Transmembrane Protein 4
cg25851751	PRSS23	Protease, Serine, 23
cg16436762	PIWIL4	Piwi-Like RNA-Mediated Gene Silencing 4 (Argonaute family)
cg00629688	GRIA4	Glutamate Receptor, Ionotropic, AMPA 4
cg07188648	C11orf88	Chromosome 11 Open Reading Frame 88 (protein coding)
cg19720260	FAM55B	Family With Sequence Similarity 55, Member B (Neurexophilin And PC-Esterase Domain Family, Member 2 - NXPE2)
cg14075254	SIK3	Salt-Inducible Kinase 3
cg27410595	TRIM29	Tripartite Motif Containing 29 (Ataxia-Telangiectasia Group D-Associated Protein)
cg12723492	KIRREL3	Kin Of IRRE Like 3 (Drosophila)
cg27644715	NTM	Neurotrimin
cg14872762	OPCML	Opioid Binding Protein/Cell Adhesion Molecule-Like
cg07139165;cg03910363	IGSF9B	Immunoglobulin Superfamily, Member 9B
cg26361533	CACNA1C	Calcium Channel, Voltage-Dependent, L Type, Alpha 1C Subunit
cg13298466;cg21638533	IFFO1	Intermediate Filament Family Orphan 1
cg26373351	ETV6	Ets Variant 6 (TEL oncogene)
cg22193385	KRT7	Keratin 7
cg21147422	COQ10A	Coenzyme Q10 Homolog A (S. Cerevisiae)
cg16834726	DCTN2	Dynactin 2 (p50)
cg03755957	TDG	Thymine-DNA Glycosylase
cg19554257;cg06383241;cg12506165;cg18615133;cg12196045;cg01884549	MAP1LC3B2	Microtubule-Associated Protein 1 Light Chain 3 Beta 2
cg14094027	PXN	Paxillin
cg02911432	TMEM132C	Transmembrane Protein 132C
cg14973892	C13orf18	Uncharacterized Protein KIAA0226-Like
cg16683060	UBAC2	UBA Domain Containing 2
cg22575966	TMTC4	Transmembrane And Tetratricopeptide Repeat Containing 4
cg09166410	C13orf16	Chromosome 13 Open Reading Frame 16 (Testis Expressed 29)
cg16521443	RASA3	RAS P21 Protein Activator 3
cg16077929	CDKL1	Cyclin-Dependent Kinase-Like 1
cg10757024	SAMD4A	Sterile Alpha Motif Domain Containing 4A
cg12152002	OTX2OS1	OTX2 Antisense RNA 1 (Head To Head)
cg10565512	FOS	FBJ Murine Osteosarcoma Viral Oncogene Homolog
cg16372520	NRXN3	Neurexin 3
cg08214927	CCDC88C	Coiled-Coil Domain Containing 88C
cg02330500	CLMN	Calmin (Calponin-Like, Transmembrane)
cg04245961	MARK3	MAP/Microtubule Affinity-Regulating Kinase 3
cg03050022	RAB27A	RAB27A, Member RAS Oncogene Family
cg26577252;cg27139419;cg08920032	IGF1R	Insulin-Like Growth Factor 1 Receptor
cg21314318	ADAMTS17	ADAM Metallopeptidase With Thrombospondin Type 1 Motif, 17
cg14831085;cg07983363	PCSK6	Proprotein Convertase Subtilisin/Kexin Type 6
cg03796003	KCTD5	Potassium Channel Tetramerization Domain Containing 5
cg01426968	C16orf45	Chromosome 16 Open Reading Frame 4 5(uncharacterised protein)
cg16435316	BRD7	Bromodomain Containing 7
cg07964754	COTL1	Coactosin-Like F-Actin Binding Protein 1
cg05597945	BANP	BTG3 Associated Nuclear Protein
cg10080732	WDR81	WD Repeat Domain 81
cg06421238	WSCD1	WSC Domain Containing 1
cg07664000	TMIGD1	Transmembrane And Immunoglobulin Domain Containing 1
cg19160958	TADA2A	Transcriptional Adaptor 2A
cg23679344;cg10371155	MED1	Mediator Complex Subunit 1
cg25928474	ABCC3	ATP-Binding Cassette, Sub-Family C (CFTR/MRP), Member 3
cg16936953;cg01409343;cg18942579;cg02782634	TMEM49	Transmembrane Protein 49 (Vacuole Membrane Protein 1 - VMP1)
cg02515217;cg15759721	MIR21	microRNA 21
cg14121185	PRKCA	Protein Kinase C, Alpha
cg10138630	EVPL	Envoplakin
cg13387113	MXRA7	Matrix-Remodelling Associated 7
cg22749855	SOCS3	Suppressor Of Cytokine Signaling 3
cg24446429	MBP	Myelin Basic Protein
cg26184142	MIDN	Midbrain Nucleolar Protein
cg15811371	MUC16	Mucin 16, Cell Surface Associated
cg26870725	MAST1	Microtubule Associated Serine/Threonine Kinase 1
cg18302786	PLVAP	Plasmalemma Vesicle Associated Protein
cg06442489	ZSCAN18	Zinc Finger And SCAN Domain Containing 18
cg10171557	NFS1	Cysteine Desulfurase
cg21324456	ATP9A	ATPase, Class II, Type 9A
cg13309012	MIR155HG	microRNA155
cg05656374	MX2	Myxovirus (Influenza Virus) Resistance 2 (Mouse) (Interferon-Regulated Resistance GTP-Binding Protein MxB)
cg11549874	OSBP2	Oxysterol Binding Protein 2

## Sheet: 2_ IPA analysis_gene functions
Ingenuity Pathway Analysis
Categories	Diseases or Functions Annotation	p-Value	Molecules	# Molecules
Cancer	carcinoma	2.23e-10	ABCC3,AGK,AIM1,ANKH,ARHGEF3,ATP9A,BRD7,C16orf45,CACNA1C,CD44,CD59,CLCN1,CLMN,CLU,COTL1,CTNNA2,FAM167A,FAM20C,FBXO16,FNDC7,FOS,GABRR2,GIF,GRIA4,HCN1,HEG1,HIVEP2,HLA-C,HLA-DPA1,HRH1,IFFO1,IGF1R,IGSF9B,IL6ST,ITK,KCND2,KCND3,KCNMA1,KIAA1244,KIF13A,KIF26B,KIRREL3,KRT7,LDLRAD3,LEPREL1,LGR6,LOXL2,LPP,MAP4,MARK3,MAST1,MATR3,MBP,MCC,MGMT,MICALCL,mir-21,mir-30,MIR155HG,MUC16,MYO3B,NRXN3,NTM,OPCML,OSBP2,PAK…	114
Cancer	epithelial neoplasia	9.83e-10	ABCC3,AGK,AIM1,ANKH,ARHGEF3,ATP9A,BRD7,C16orf45,CACNA1C,CD44,CD59,CLCN1,CLMN,CLU,COTL1,CTNNA2,FAM167A,FAM20C,FBXO16,FNDC7,FOS,GABRR2,GIF,GPR17,GRIA4,HCN1,HEG1,HIVEP2,HLA-C,HLA-DPA1,HRH1,IFFO1,IGF1R,IGSF9B,IL6ST,ITK,KCND2,KCND3,KCNMA1,KIAA1244,KIF13A,KIF26B,KIRREL3,KRT7,LDLRAD3,LEPREL1,LGR6,LOXL2,LPP,MAP4,MARK3,MAST1,MATR3,MBP,MCC,MGMT,MICALCL,mir-21,mir-30,MIR155HG,MUC16,MYO3B,NRXN3,NTM,OPCML,OSB…	115
Cancer	abdominal cancer	2.77e-09	ABCC3,AGK,AIM1,ANKH,ARHGEF3,ATP9A,BRD7,C16orf45,CACNA1C,CD44,CD59,CLCN1,CLMN,CLU,CPA4,CTNNA2,FAM167A,FNDC7,FOS,GABRR2,GIF,GRIA4,HCN1,HEG1,HIVEP2,HLA-C,HLA-DPA1,IFFO1,IGF1R,IGSF9B,IL6ST,ITK,KCND2,KCND3,KCNMA1,KIAA1244,KIF13A,KIF26B,KIRREL3,KRT7,LDLRAD3,LEPREL1,LGR6,LOXL2,LPP,MAP4,MARK3,MAST1,MATR3,MBP,MCC,MGMT,MICALCL,mir-21,mir-30,MIR155HG,MUC16,MYO3B,NRXN3,NTM,OPCML,OSBP2,PAK1,PCDHGA4,PDE7B,PDGF…	110
Cancer	abdominal neoplasm	4.46e-09	ABCC3,AGK,AIM1,ANKH,ARHGEF3,ATP9A,BRD7,C16orf45,CACNA1C,CD44,CD59,CLCN1,CLMN,CLU,CPA4,CTNNA2,FAM167A,FNDC7,FOS,GABRR2,GIF,GRIA4,HCN1,HEG1,HIVEP2,HLA-C,HLA-DPA1,IFFO1,IGF1R,IGSF9B,IL6ST,ITK,KCND2,KCND3,KCNMA1,KIAA1244,KIF13A,KIF26B,KIRREL3,KRT7,LDLRAD3,LEPREL1,LGR6,LOXL2,LPP,MAP4,MARK3,MAST1,MATR3,MBP,MCC,MGMT,MICALCL,mir-21,mir-30,MIR155HG,MUC16,MYO3B,NRXN3,NTM,OPCML,OSBP2,PAK1,PCDHGA4,PDE7B,PDGF…	111
Cancer	adenocarcinoma	9.11e-09	ABCC3,AGK,AIM1,ANKH,ARHGEF3,ATP9A,BRD7,C16orf45,CACNA1C,CD44,CD59,CLCN1,CLMN,CLU,CTNNA2,FBXO16,FNDC7,FOS,GABRR2,GIF,GRIA4,HCN1,HEG1,HIVEP2,HLA-C,HLA-DPA1,IFFO1,IGF1R,IGSF9B,IL6ST,ITK,KCND2,KCND3,KCNMA1,KIAA1244,KIF13A,KIF26B,KIRREL3,KRT7,LEPREL1,LGR6,LOXL2,LPP,MAP4,MARK3,MAST1,MATR3,MBP,MCC,MICALCL,mir-21,MUC16,MYO3B,NRXN3,NTM,OPCML,OSBP2,PCDHGA4,PDE7B,PDGFRA,PFKFB3,PIP,PIWIL4,PLSCR1,PPP1R18,PRKC…	97
Cancer	Cancer	1.41e-07	ABCC3,ADAMTS17,AGK,AIM1,ANKH,ARHGEF3,ATP9A,BAALC,BRD7,C11orf88,C16orf45,CACNA1C,CAPN2,CCDC88C,CD44,CD59,CLCN1,CLMN,CLU,COTL1,CPA4,CTNNA2,ETV6,EVPL,FAM167A,FAM20C,FBXO16,FNDC7,FOS,GABRR2,GIF,GRIA4,HCN1,HEG1,HIVEP2,HLA-C,HLA-DPA1,HRH1,IFFO1,IGF1R,IGSF21,IGSF9B,IL6ST,INPP5F,ITK,KCND2,KCND3,KCNMA1,KIAA0226L,KIAA1244,KIF13A,KIF26B,KIRREL3,KRT7,LDLRAD3,LEPREL1,LGR6,LOXL2,LPP,MAP4,MARK3,MAST1,MATR3,MBP,…	142
Cancer	pelvic cancer	1.98e-06	AGK,AIM1,ANKH,ATP9A,C16orf45,CACNA1C,CD44,CLCN1,CLMN,CLU,CTNNA2,FNDC7,FOS,GABRR2,GIF,GRIA4,HCN1,IGF1R,IGSF9B,ITK,KCND2,KCND3,KCNMA1,KIF13A,KIRREL3,KRT7,LDLRAD3,LOXL2,LPP,MAP4,MARK3,MAST1,MBP,MCC,MGMT,MICALCL,mir-30,MUC16,MYO3B,NRXN3,OPCML,OSBP2,PAK1,PDE7B,PDGFRA,PIWIL4,PLVAP,PRKCA,PTPRE,PXDC1,RARRES1,S100Z,SAMD4A,SFRP1,SOCS3,SPRED2,TBC1D14,TENM4,TMEM132C,TMIGD1,TNS3,TRPM8,VMP1,WIPF1,WWTR1,XRRA1	66
Cancer, Organismal Injury and Abnormalities, Reproductive System Disease	genital tumor	1.05e-05	AGK,AIM1,ANKH,ATP9A,C16orf45,CACNA1C,CD44,CLCN1,CLMN,CLU,CTNNA2,FAM20C,FNDC7,FOS,GABRR2,GIF,GRIA4,HCN1,IGF1R,IGSF9B,ITK,KCND2,KCND3,KCNMA1,KIF13A,KIRREL3,KRT7,LDLRAD3,LOXL2,LPP,MAP4,MARK3,MAST1,MCC,MGMT,MICALCL,mir-30,MUC16,MYO3B,NRXN3,OPCML,OSBP2,PAK1,PDE7B,PDGFRA,PIWIL4,PRKCA,PTPRE,PXDC1,RARRES1,S100Z,SAMD4A,SFRP1,SOCS3,SPRED2,SPSB1,TBC1D14,TENM4,TMEM132C,TMIGD1,TNS3,TRPM8,VMP1,WIPF1,WWTR1,XRRA1	66
Organismal Injury and Abnormalities, Skeletal and Muscular Disorders	pain of hindpaw	1.14e-05	IL6ST,KCND3,TRPM8	3
Cancer, Cellular Movement, Tumor Morphology	invasion of glioma cells	1.34e-05	CAPN2,CD44,mir-21,SFRP1	4
Cancer	growth of tumor	1.51e-05	CAPN2,CD44,CD59,CLU,FOS,IGF1R,IL6ST,LOXL2,MGMT,mir-21,PAK1,PCSK6,PDGFRA,PFKFB3,PRKCA,PTPRE,PXN,RAB27A,SFRP1,SOCS3,TACC2,WISP1	22
Cell Death and Survival	cytotoxicity	1.7e-05	ABCC3,CD44,CD59,CLU,FOS,ITK,PAK1,PRKCA,RAB27A,TAP2,WIPF1	11
Cancer, Gastrointestinal Disease	gastrointestinal tumor	4.44e-05	ABCC3,AIM1,ARHGEF3,ATP9A,BRD7,C16orf45,CACNA1C,CD44,CD59,CLU,CPA4,FOS,GRIA4,HEG1,HIVEP2,HLA-C,IFFO1,IGF1R,IGSF9B,IL6ST,ITK,KCND3,KCNMA1,KIAA1244,KIF26B,KRT7,LEPREL1,LGR6,LOXL2,MATR3,MBP,MCC,MGMT,mir-21,mir-30,MIR155HG,MUC16,MYO3B,NTM,OPCML,PAK1,PCDHGA4,PDGFRA,PFKFB3,PIK3CD,PRKCA,PRKG2,PRSS23,PSD3,PSMB8,SFRP1,SH3RF3,SIK3,SOCS3,ST3GAL6,STAMBPL1,TACC2,TDG,TM4SF1,TMEM169,TMTC4,TRIM29,UBR4,VMP1,WDR81,…	69
Cellular Compromise, Inflammatory Response	degranulation of cells	4.66e-05	DNM1,FOS,ITK,PAK1,PIK3CD,PLSCR1,PRSS23,RAB27A,TREM1,WIPF1	10
Cellular Movement, Reproductive System Development and Function	cell movement of breast cell lines	4.99e-05	IGF1R,PAK1,PRKCA,PXN,TNS3,WWTR1	6
Cancer, Gastrointestinal Disease	primary colorectal adenocarcinoma	7.01e-05	CLU,IGF1R	2
Cancer, Gastrointestinal Disease	Gastrointestinal Tract Cancer and Tumors	7.5e-05	ABCC3,AIM1,ARHGEF3,ATP9A,BRD7,C16orf45,CACNA1C,CD44,CD59,CLU,CPA4,FOS,GRIA4,HEG1,HIVEP2,HLA-C,IFFO1,IGF1R,IGSF9B,IL6ST,ITK,KCNMA1,KIAA1244,KIF26B,KRT7,LEPREL1,LGR6,LOXL2,MATR3,MBP,MCC,MGMT,mir-21,mir-30,MIR155HG,MUC16,MYO3B,NTM,OPCML,PAK1,PCDHGA4,PDGFRA,PFKFB3,PIK3CD,PRKCA,PRKG2,PRSS23,PSD3,PSMB8,SFRP1,SH3RF3,SIK3,SOCS3,ST3GAL6,STAMBPL1,TACC2,TDG,TM4SF1,TMEM169,TMTC4,TRIM29,UBR4,VMP1,WDR81,WISP1,…	68
Cancer, Gastrointestinal Disease	colorectal neoplasia	9.62e-05	ABCC3,AIM1,ARHGEF3,ATP9A,BRD7,C16orf45,CACNA1C,CD44,CLU,CPA4,FOS,GRIA4,HEG1,HIVEP2,HLA-C,IFFO1,IGF1R,IGSF9B,IL6ST,ITK,KCND3,KCNMA1,KIAA1244,KIF26B,KRT7,LEPREL1,LGR6,LOXL2,MATR3,MBP,MCC,MGMT,mir-21,MUC16,MYO3B,NTM,OPCML,PAK1,PCDHGA4,PDGFRA,PFKFB3,PIK3CD,PRKCA,PRKG2,PRSS23,PSD3,PSMB8,SFRP1,SH3RF3,SIK3,ST3GAL6,STAMBPL1,TACC2,TDG,TM4SF1,TMEM169,TMTC4,UBR4,WDR81,WISP1,WWTR1,ZFP57,ZFP91	63
Cancer, Neurological Disease	brain tumor	0.000101	ABCC3,CACNA1C,CD44,CLU,GPR17,IGF1R,MBP,MGMT,mir-21,MUC16,PCDHGA4,PCSK6,PDGFRA,PRKG2,PSD3,SFRP1	16
Cancer, Organismal Injury and Abnormalities, Reproductive System Disease	malignant neoplasm of male genital organ	0.000104	AIM1,CD44,CLU,FAM20C,GABRR2,IGF1R,ITK,KCNMA1,KRT7,LDLRAD3,MAST1,MGMT,PAK1,PDGFRA,RARRES1,SFRP1,SOCS3,TNS3,TRPM8	19
Cancer, Organismal Injury and Abnormalities, Reproductive System Disease	prostate cancer	0.000104	AIM1,CD44,CLU,GABRR2,IGF1R,ITK,KCNMA1,KRT7,LDLRAD3,MAST1,MGMT,PAK1,PDGFRA,RARRES1,SFRP1,SOCS3,TNS3,TRPM8	18
Cancer	malignant neoplasm of pelvis	0.000106	AGK,AIM1,ANKH,ATP9A,C16orf45,CACNA1C,CD44,CLCN1,CLMN,CLU,CTNNA2,FNDC7,FOS,GIF,GRIA4,HCN1,IGSF9B,KCND2,KCND3,KCNMA1,KIF13A,KIRREL3,KRT7,LOXL2,LPP,MAP4,MARK3,MAST1,MCC,MICALCL,mir-30,MUC16,MYO3B,NRXN3,OSBP2,PDE7B,PDGFRA,PIWIL4,PRKCA,PRKG2,PTPRE,PXDC1,S100Z,SAMD4A,SFRP1,SPRED2,TBC1D14,TENM4,TMEM132C,TMIGD1,VMP1,WIPF1,WWTR1,XRRA1	54
Cancer, Gastrointestinal Disease	gastrointestinal tract cancer	0.00011	ABCC3,AIM1,ARHGEF3,ATP9A,BRD7,C16orf45,CACNA1C,CD44,CD59,CLU,CPA4,FOS,GRIA4,HEG1,HIVEP2,HLA-C,IFFO1,IGF1R,IGSF9B,IL6ST,ITK,KCNMA1,KIAA1244,KIF26B,KRT7,LEPREL1,LGR6,LOXL2,MATR3,MBP,MCC,MGMT,mir-21,mir-30,MIR155HG,MUC16,MYO3B,NTM,OPCML,PAK1,PCDHGA4,PDGFRA,PFKFB3,PIK3CD,PRKCA,PRKG2,PRSS23,PSD3,PSMB8,SFRP1,SH3RF3,SIK3,ST3GAL6,STAMBPL1,TACC2,TDG,TM4SF1,TMEM169,TMTC4,TRIM29,UBR4,VMP1,WDR81,WISP1,WWTR1,…	67
Cancer, Organismal Injury and Abnormalities, Reproductive System Disease	endometrial cancer	0.00011	AGK,AIM1,ANKH,ATP9A,C16orf45,CACNA1C,CLCN1,CLMN,CLU,CTNNA2,FNDC7,GIF,GRIA4,HCN1,IGSF9B,KCND2,KCND3,KCNMA1,KIF13A,KIRREL3,KRT7,LOXL2,LPP,MARK3,MAST1,MCC,MICALCL,mir-30,MUC16,MYO3B,NRXN3,OSBP2,PDE7B,PDGFRA,PIWIL4,PRKCA,PTPRE,PXDC1,S100Z,SAMD4A,SFRP1,SPRED2,TBC1D14,TENM4,TMEM132C,TMIGD1,VMP1,WIPF1,WWTR1,XRRA1	50
Cancer, Organismal Injury and Abnormalities, Reproductive System Disease	uterine cancer	0.000116	AGK,AIM1,ANKH,ATP9A,C16orf45,CACNA1C,CLCN1,CLMN,CLU,CTNNA2,FNDC7,FOS,GIF,GRIA4,HCN1,IGSF9B,KCND2,KCND3,KCNMA1,KIF13A,KIRREL3,KRT7,LOXL2,LPP,MAP4,MARK3,MAST1,MCC,MICALCL,mir-30,MUC16,MYO3B,NRXN3,OSBP2,PDE7B,PDGFRA,PIWIL4,PRKCA,PTPRE,PXDC1,S100Z,SAMD4A,SFRP1,SPRED2,TBC1D14,TENM4,TMEM132C,TMIGD1,VMP1,WIPF1,WWTR1,XRRA1	52
Cardiovascular Disease, Developmental Disorder, Organismal Injury and Abnormalities, Skeletal and Muscular Disorders	hypoplasia of myocardium	0.000121	IL6ST,MED1,TDG	3
Cancer	melanoma	0.000125	ABCC3,ADAMTS17,AIM1,ATP9A,BRD7,C11orf88,CACNA1C,CAPN2,CCDC88C,CD44,CD59,CLCN1,CLMN,CLU,CTNNA2,ETV6,EVPL,FNDC7,GRIA4,HCN1,HEG1,HIVEP2,HLA-C,HLA-DPA1,HRH1,IFFO1,IGSF21,IGSF9B,INPP5F,ITK,KCND2,KCNMA1,KIAA0226L,KIAA1244,KIF13A,LEPREL1,LGR6,LOXL2,LPP,MARK3,MCC,MED1,MGMT,MICALCL,MUC16,MX2,MYO3B,NFS1,NPHP1,NRXN3,NTM,OPCML,OSBP2,PAK1,PCDHGA4,PDE7B,PDGFRA,PEX6,PIK3CD,PIP,PIWIL4,PRDM8,PRKCA,PRKG2,PSD3,PSMB…	94
Cancer, Organismal Injury and Abnormalities, Reproductive System Disease	uterine tumor	0.000129	AGK,AIM1,ANKH,ATP9A,C16orf45,CACNA1C,CLCN1,CLMN,CLU,CTNNA2,FNDC7,FOS,GIF,GRIA4,HCN1,IGSF9B,KCND2,KCND3,KCNMA1,KIF13A,KIRREL3,KRT7,LOXL2,LPP,MAP4,MARK3,MAST1,MCC,MICALCL,mir-30,MUC16,MYO3B,NRXN3,OSBP2,PDE7B,PDGFRA,PIWIL4,PRKCA,PTPRE,PXDC1,S100Z,SAMD4A,SFRP1,SOCS3,SPRED2,SPSB1,TBC1D14,TENM4,TMEM132C,TMIGD1,VMP1,WIPF1,WWTR1,XRRA1	54
Cancer, Tumor Morphology	progression of tumor	0.000133	CD44,CLU,FOS,IGF1R,LOXL2,mir-21,PAK1,PXN	8
Cancer, Tumor Morphology	invasion of tumor	0.000144	CAPN2,CD44,CLU,IGF1R,LOXL2,mir-21,PCSK6,PDGFRA,PXN,SFRP1	10
Cancer, Gastrointestinal Disease	colorectal cancer	0.000155	ABCC3,AIM1,ARHGEF3,ATP9A,BRD7,C16orf45,CACNA1C,CD44,CLU,CPA4,FOS,GRIA4,HEG1,HIVEP2,HLA-C,IFFO1,IGF1R,IGSF9B,IL6ST,ITK,KCNMA1,KIAA1244,KIF26B,KRT7,LEPREL1,LGR6,LOXL2,MATR3,MBP,MCC,MGMT,mir-21,MUC16,MYO3B,NTM,OPCML,PAK1,PCDHGA4,PDGFRA,PFKFB3,PIK3CD,PRKCA,PRKG2,PRSS23,PSD3,PSMB8,SFRP1,SH3RF3,SIK3,ST3GAL6,STAMBPL1,TACC2,TDG,TM4SF1,TMEM169,TMTC4,UBR4,WDR81,WISP1,WWTR1,ZFP57,ZFP91	62
Cellular Development, Embryonic Development, Hematological System Development and Function, Hematopoiesis, Lymphoid Tissue Structure and Development, Organ Development, Organismal Development, Tissue Development	development of bone marrow cells	0.000178	CD44,ETV6,FOS,HIVEP2,IL6ST,mir-21	6
Cancer	breast or colorectal cancer	0.000178	ABCC3,AIM1,ARHGEF3,ATP9A,BRD7,C16orf45,CACNA1C,CD44,CLU,CPA4,FOS,GRIA4,HCN1,HEG1,HIVEP2,HLA-C,HRH1,IFFO1,IGF1R,IGSF9B,IL6ST,ITK,KCNMA1,KIAA1244,KIF26B,KRT7,LEPREL1,LGR6,LOXL2,MATR3,MBP,MCC,MGMT,mir-21,mir-30,MUC16,MYO3B,NTM,OPCML,PAK1,PCDHGA4,PCSK6,PDGFRA,PFKFB3,PIK3CD,PIP,PRKCA,PRKG2,PRSS23,PSD3,PSMB8,PTPRE,PXN,SAMD4A,SFRP1,SH3RF3,SIK3,ST3GAL6,STAMBPL1,TACC2,TADA2A,TDG,TM4SF1,TMEM169,TMTC4,UBR4,…	71
Cancer, Organismal Injury and Abnormalities, Reproductive System Disease	female genital neoplasm	0.000208	AGK,AIM1,ANKH,ATP9A,C16orf45,CACNA1C,CLCN1,CLMN,CLU,CTNNA2,FNDC7,FOS,GIF,GRIA4,HCN1,IGF1R,IGSF9B,KCND2,KCND3,KCNMA1,KIF13A,KIRREL3,KRT7,LOXL2,LPP,MAP4,MARK3,MAST1,MCC,MGMT,MICALCL,mir-30,MUC16,MYO3B,NRXN3,OPCML,OSBP2,PDE7B,PDGFRA,PIWIL4,PRKCA,PTPRE,PXDC1,S100Z,SAMD4A,SFRP1,SOCS3,SPRED2,SPSB1,TBC1D14,TENM4,TMEM132C,TMIGD1,VMP1,WIPF1,WWTR1,XRRA1	57
Cell Cycle	arrest in G0/G1 phase transition of blood cells	0.000209	CD44,FOS	2
Cancer, Organismal Injury and Abnormalities, Reproductive System Disease	genital tract cancer	0.00023	AGK,AIM1,ANKH,ATP9A,C16orf45,CACNA1C,CLCN1,CLMN,CLU,CTNNA2,FAM20C,FNDC7,FOS,GIF,GRIA4,HCN1,IGSF9B,KCND2,KCND3,KCNMA1,KIF13A,KIRREL3,KRT7,LOXL2,LPP,MAP4,MARK3,MAST1,MCC,MGMT,MICALCL,mir-30,MUC16,MYO3B,NRXN3,OPCML,OSBP2,PDE7B,PDGFRA,PIWIL4,PRKCA,PTPRE,PXDC1,S100Z,SAMD4A,SFRP1,SPRED2,TBC1D14,TENM4,TMEM132C,TMIGD1,VMP1,WIPF1,WWTR1,XRRA1	55
Cell Death and Survival, Cellular Compromise	cytotoxicity of cells	0.00024	CD44,CD59,FOS,ITK,PAK1,PRKCA,RAB27A,TAP2,WIPF1	9
Cancer	head and neck neoplasia	0.000251	ABCC3,AIM1,CACNA1C,CD44,CLU,GPR17,IGF1R,LOXL2,MARK3,MBP,MGMT,mir-21,MUC16,MYO3B,PCDHGA4,PCSK6,PDGFRA,PRKCA,PRKG2,PSD3,SFRP1,SOCS3,TDG,TM4SF1	24
Cellular Development	differentiation of cells	0.000252	ARHGEF3,CD44,CLU,CTNNA2,ETV6,EVPL,FAM20C,FOS,GPR17,HIVEP2,HRH1,IGF1R,IL6ST,ITK,KCNMA1,KIRREL3,LOXL2,LPP,MBP,MCC,MED1,mir-21,mir-30,NPHP1,PAK1,PDGFRA,PIK3CD,PLSCR1,PRKCA,PRKG2,PTPRE,PXN,RASA3,SFRP1,SIK3,SOCS3,SPRED2,TENM4,TREM1,WWTR1	40
Cellular Development, Cellular Growth and Proliferation	proliferation of breast cancer cell lines	0.000256	CD44,CD59,CHCHD6,CLU,FOS,IGF1R,MED1,mir-21,MUC16,PIK3CD,PRKCA,PTPRE,WWTR1	13
Cancer, Organismal Injury and Abnormalities, Reproductive System Disease	adenocarcinoma in endometrium	0.0003	AGK,AIM1,ANKH,ATP9A,CACNA1C,CLCN1,CLMN,CLU,CTNNA2,FNDC7,GIF,GRIA4,HCN1,IGSF9B,KCND2,KCND3,KIF13A,KIRREL3,LOXL2,MARK3,MAST1,MCC,MICALCL,MUC16,MYO3B,NRXN3,OSBP2,PDE7B,PDGFRA,PIWIL4,PRKCA,PTPRE,PXDC1,S100Z,SAMD4A,SFRP1,SPRED2,TBC1D14,TENM4,TMEM132C,TMIGD1,VMP1,WIPF1,WWTR1,XRRA1	45
Cancer	neuroepithelial tumor	0.000302	ABCC3,CD44,CLU,GPR17,IGF1R,LOXL2,MBP,mir-21,MUC16,PCDHGA4,PCSK6,PDGFRA,PRKG2,PSD3,SFRP1	15
Organismal Development, Skeletal and Muscular System Development and Function	abnormal morphology of limb	0.000304	FAM20C,FOS,IGF1R,IL6ST,MED1,PDGFRA,PRKG2,PTPRE,SFRP1	9
Cancer, Organismal Injury and Abnormalities, Reproductive System Disease	uterine carcinoma	0.000305	AGK,AIM1,ANKH,ATP9A,CACNA1C,CLCN1,CLMN,CLU,CTNNA2,FNDC7,GIF,GRIA4,HCN1,IGSF9B,KCND2,KCND3,KIF13A,KIRREL3,LOXL2,MAP4,MARK3,MAST1,MCC,MICALCL,mir-30,MUC16,MYO3B,NRXN3,OSBP2,PDE7B,PDGFRA,PIWIL4,PRKCA,PTPRE,PXDC1,S100Z,SAMD4A,SFRP1,SPRED2,TBC1D14,TENM4,TMEM132C,TMIGD1,VMP1,WIPF1,WWTR1,XRRA1	47
Cancer, Organismal Injury and Abnormalities, Reproductive System Disease	female genital tract cancer	0.000308	AGK,AIM1,ANKH,ATP9A,C16orf45,CACNA1C,CLCN1,CLMN,CLU,CTNNA2,FNDC7,FOS,GIF,GRIA4,HCN1,IGSF9B,KCND2,KCND3,KCNMA1,KIF13A,KIRREL3,KRT7,LOXL2,LPP,MAP4,MARK3,MAST1,MCC,MGMT,MICALCL,mir-30,MUC16,MYO3B,NRXN3,OPCML,OSBP2,PDE7B,PDGFRA,PIWIL4,PRKCA,PTPRE,PXDC1,S100Z,SAMD4A,SFRP1,SPRED2,TBC1D14,TENM4,TMEM132C,TMIGD1,VMP1,WIPF1,WWTR1,XRRA1	54
Cancer, Organismal Injury and Abnormalities, Reproductive System Disease	malignant neoplasm of female genital organ	0.000308	AGK,AIM1,ANKH,ATP9A,C16orf45,CACNA1C,CLCN1,CLMN,CLU,CTNNA2,FNDC7,FOS,GIF,GRIA4,HCN1,IGSF9B,KCND2,KCND3,KCNMA1,KIF13A,KIRREL3,KRT7,LOXL2,LPP,MAP4,MARK3,MAST1,MCC,MGMT,MICALCL,mir-30,MUC16,MYO3B,NRXN3,OPCML,OSBP2,PDE7B,PDGFRA,PIWIL4,PRKCA,PTPRE,PXDC1,S100Z,SAMD4A,SFRP1,SPRED2,TBC1D14,TENM4,TMEM132C,TMIGD1,VMP1,WIPF1,WWTR1,XRRA1	54
Cancer, Gastrointestinal Disease	digestive organ tumor	0.000312	ABCC3,AIM1,ARHGEF3,ATP9A,BRD7,C16orf45,CACNA1C,CD44,CD59,CLU,CPA4,CTNNA2,FAM167A,FOS,GRIA4,HEG1,HIVEP2,HLA-C,IFFO1,IGF1R,IGSF9B,IL6ST,ITK,KCND3,KCNMA1,KIAA1244,KIF26B,KRT7,LEPREL1,LGR6,LOXL2,MATR3,MBP,MCC,MGMT,mir-21,mir-30,MIR155HG,MUC16,MYO3B,NTM,OPCML,PAK1,PCDHGA4,PDGFRA,PFKFB3,PIK3CD,PRKCA,PRKG2,PRSS23,PSD3,PSMB8,RELL1,SFRP1,SH3RF3,SIK3,SOCS3,ST3GAL6,STAMBPL1,TACC2,TDG,TM4SF1,TMEM169,TMIGD1,T…	73
Cardiovascular System Development and Function, Organismal Development, Tissue Morphology	morphology of cardiovascular tissue	0.000314	CD44,CLU,HEG1,MED1,PAK1,PLVAP,PRKCA,TDG	8
Cancer	endometrioid carcinoma	0.000338	AGK,AIM1,ANKH,ATP9A,CACNA1C,CLCN1,CLMN,CLU,CTNNA2,FNDC7,GIF,GRIA4,HCN1,IGSF9B,KCND2,KCND3,KIF13A,KIRREL3,LOXL2,MARK3,MAST1,MCC,MICALCL,MUC16,MYO3B,NRXN3,OSBP2,PDE7B,PDGFRA,PIWIL4,PRKCA,PTPRE,PXDC1,S100Z,SAMD4A,SFRP1,SPRED2,TBC1D14,TENM4,TMEM132C,TMIGD1,VMP1,WIPF1,WWTR1,XRRA1	45
Cancer, Cellular Movement, Tumor Morphology	invasion of tumor cells	0.000358	CAPN2,CD44,CLU,IGF1R,LOXL2,mir-21,PXN,SFRP1	8
Hematological Disease, Immunological Disease, Organismal Injury and Abnormalities	leukocytosis	0.000368	IL6ST,KCNMA1,PDGFRA,PLSCR1,PRKCA,SOCS3	6
Endocrine System Disorders, Gastrointestinal Disease, Metabolic Disease	diabetes mellitus	0.000385	CACNA1C,CD44,CLU,FOS,GRIA4,HCN1,HLA-C,HLA-DPA1,HRH1,IGF1R,KIRREL3,LST1,MYO3B,PAK1,PDE7B,PDGFRA,PLSCR1,PRKCA,PSMB8,SAMD4A,ST3GAL6,TAP2,TSPAN18,ZFP57	24
Cancer	head and neck cancer	0.000396	ABCC3,AIM1,CD44,CLU,IGF1R,LOXL2,MARK3,MBP,MGMT,mir-21,MUC16,MYO3B,PCSK6,PDGFRA,PSD3,SFRP1,SOCS3,TDG,TM4SF1	19
Cell Death and Survival	cell viability of breast cancer cell lines	0.000412	CAPN2,CD44,CHCHD6,CLU,IGF1R,MED1,PTPRE	7
Skeletal and Muscular System Development and Function	thickness of compact bone	0.000419	ANKH,FAM20C,FOS,IL6ST	4
Cell Morphology, Cellular Assembly and Organization, Cellular Development, Cellular Function and Maintenance, Nervous System Development and Function, Tissue Development	myelination of axons	0.000433	MBP,PTPRE,TENM4	3
Cellular Growth and Proliferation, Connective Tissue Development and Function, Tissue Development	proliferation of synovial cells	0.000459	CD44,IL6ST,KCNMA1,SOCS3	4
Cellular Growth and Proliferation	formation of connective tissue cells	0.000461	CD44,mir-21,mir-30,PAK1,SFRP1,SOCS3,WIPF1	7
Cellular Movement	migration of cancer cells	0.000462	CD44,IGF1R,PAK1,PRKCA,PXN,SFRP1,TM4SF1,WISP1	8
Cancer, Cellular Movement, Tumor Morphology	invasion of cancer cells	0.000464	CAPN2,CD44,CLU,IGF1R,mir-21,SFRP1	6
Cancer, Neurological Disease	brain cancer	0.000501	CD44,CLU,IGF1R,MBP,MGMT,mir-21,MUC16,PCSK6,PDGFRA,PSD3,SFRP1	11
Cell Death and Survival	cell viability	0.000546	ABCC3,CAPN2,CD44,CD59,CHCHD6,CLU,DNM1,ETV6,FOS,IGF1R,IL6ST,MBP,MED1,MGMT,mir-21,PAK1,PCDHGA4,PCSK6,PDGFRA,PIK3CD,PLSCR1,PRKCA,PTPRE,SFRP1,SOCS3,TRIM29,TRPM8	27
Developmental Disorder, Skeletal and Muscular Disorders	hypoplasia of muscle	0.000546	IGF1R,IL6ST,MED1,TDG	4
Cell Death and Survival, Cellular Compromise	cytotoxicity of lymphocytes	0.000552	CD44,CD59,ITK,PAK1,RAB27A,TAP2,WIPF1	7
Cellular Development, Cellular Growth and Proliferation, Hematological System Development and Function	proliferation of leukocyte cell lines	0.000571	CD44,ETV6,FOS,IGF1R,IL6ST,MBP,PDGFRA,SOCS3	8
Cancer, Tumor Morphology	invasion of malignant tumor	0.000593	CAPN2,CD44,CLU,IGF1R,mir-21,PCSK6,SFRP1	7
Cell Morphology, Cellular Assembly and Organization, Cellular Function and Maintenance	formation of cellular protrusions	0.000601	CAPN2,CD44,CLU,CTNNA2,DNM1,FOS,IGF1R,LST1,MBP,mir-21,PAK1,PDGFRA,PRKCA,PTPRE,PXN,TENM4,TM4SF1,WIPF1,WWTR1	19
Cancer, Gastrointestinal Disease	digestive tract cancer	0.000639	ABCC3,AIM1,ARHGEF3,ATP9A,BRD7,C16orf45,CACNA1C,CD44,CD59,CLU,CPA4,FAM167A,FOS,GRIA4,HEG1,HIVEP2,HLA-C,IFFO1,IGF1R,IGSF9B,IL6ST,ITK,KCNMA1,KIAA1244,KIF26B,KRT7,LEPREL1,LGR6,LOXL2,MATR3,MBP,MCC,MGMT,mir-21,mir-30,MIR155HG,MUC16,MYO3B,NTM,OPCML,PAK1,PCDHGA4,PDGFRA,PFKFB3,PIK3CD,PRKCA,PRKG2,PRSS23,PSD3,PSMB8,RELL1,SFRP1,SH3RF3,SIK3,SOCS3,ST3GAL6,STAMBPL1,TACC2,TDG,TM4SF1,TMEM169,TMIGD1,TMTC4,TRIM29,U…	71
Digestive System Development and Function, Organismal Development, Tissue Morphology	abnormal morphology of tooth hard tissue	0.00069	ANKH,FAM20C	2
Infectious Disease	experimentally induced sepsis	0.00069	SOCS3,TREM1	2
Cell-To-Cell Signaling and Interaction, Nervous System Development and Function	recognition of neurons	0.00069	NTM,OPCML	2
Cell Signaling	phosphoinositide-mediated signaling	0.000692	IGF1R,INPP5F,PDGFRA	3
Cancer, Cell Death and Survival, Tumor Morphology	cell death of cancer cells	0.000705	CD44,CD59,CLU,FOS,IGF1R,IL6ST,mir-21,PIK3CD,SFRP1,SOCS3	10
Cancer	metastasis	0.000722	ABCC3,AIM1,CAPN2,CD44,CLU,CPA4,FOS,HRH1,IGF1R,KRT7,LOXL2,PAK1,PDGFRA,PIK3CD,PXN,SFRP1,TM4SF1,WISP1	18
Cellular Movement	cell movement of tumor cell lines	0.000765	AGK,CAPN2,CD44,CLU,FOS,HRH1,IGF1R,mir-21,PAK1,PCSK6,PDGFRA,PIK3CD,PRKCA,PXN,RAB27A,RARRES1,SOCS3,WISP1,WWTR1	19
Cardiovascular System Development and Function	development of cardiovascular system	0.000792	CAPN2,CD44,CLU,ETV6,HEG1,HRH1,IGF1R,IL6ST,KCNMA1,MED1,mir-21,PAK1,PCSK6,PDGFRA,PFKFB3,PLVAP,PRKCA,PXN,RASA3,SOCS3,TDG,TM4SF1,UBR4	23
Cancer, Neurological Disease	glioma	0.000809	ABCC3,CD44,CLU,GPR17,IGF1R,MBP,mir-21,MUC16,PCDHGA4,PCSK6,PDGFRA,PRKG2,PSD3,SFRP1	14
Cellular Movement, Hematological System Development and Function, Immune Cell Trafficking	infiltration of granulocytes	0.0009	CD44,ITK,PIK3CD,PRKCA,RAB27A,SFRP1,SOCS3,TREM1	8
Connective Tissue Disorders, Inflammatory Disease, Skeletal and Muscular Disorders	rheumatic disease of joint	0.000911	CLU,IL6ST,SOCS3	3
Cellular Development, Tissue Development	differentiation of connective tissue cells	0.00093	FAM20C,FOS,HIVEP2,IL6ST,LOXL2,MED1,mir-30,PDGFRA,PRKCA,PRKG2,PTPRE,SFRP1,SIK3,SOCS3,WWTR1	15
Cellular Growth and Proliferation	formation of cells	0.000973	CD44,CLU,FOS,IGF1R,ITK,MED1,mir-21,mir-30,PAK1,PIK3CD,SFRP1,SOCS3,WIPF1	13
Cellular Movement	cell movement of breast cancer cell lines	0.000979	CAPN2,FOS,IGF1R,PAK1,PCSK6,PIK3CD,PRKCA,RAB27A,WWTR1	9
Cellular Development, Hematological System Development and Function, Hematopoiesis	maturation of invariant natural killer T cells	0.00103	ITK,MED1	2
Inflammatory Disease, Neurological Disease	transverse myelitis	0.00103	KCND2,KCND3	2
Cancer, Cell Death and Survival, Tumor Morphology	apoptosis of cancer cells	0.00109	CD44,CD59,CLU,IGF1R,IL6ST,mir-21,PIK3CD,SOCS3	8
Cancer	cell transformation	0.00111	ARHGEF3,CLU,ETV6,FOS,IGF1R,LPP,mir-21,PAK1,PDGFRA,PIK3CD,PTPRE,SFRP1,WISP1	13
Cancer, Gastrointestinal Disease	colon cancer	0.00113	ABCC3,AIM1,ARHGEF3,ATP9A,BRD7,C16orf45,CACNA1C,CLU,GRIA4,HEG1,HIVEP2,HLA-C,IFFO1,IGF1R,IGSF9B,IL6ST,ITK,KCNMA1,KIAA1244,KIF26B,LEPREL1,LGR6,LOXL2,MATR3,MBP,MGMT,MUC16,MYO3B,NTM,OPCML,PAK1,PCDHGA4,PDGFRA,PFKFB3,PRKCA,PRKG2,PRSS23,PSD3,PSMB8,SH3RF3,SIK3,ST3GAL6,STAMBPL1,TACC2,TDG,TMEM169,TMTC4,UBR4,WDR81,WISP1,WWTR1,ZFP57,ZFP91	53
Cancer, Cellular Development, Cellular Growth and Proliferation, Tumor Morphology	proliferation of cancer cells	0.00113	CD44,FOS,IGF1R,MGMT,mir-21,PDGFRA,PFKFB3,PRKCA,PXN,SFRP1,SOCS3	11
Cancer, Neurological Disease	astrocytoma	0.00116	ABCC3,CLU,GPR17,IGF1R,MBP,mir-21,MUC16,PCDHGA4,PCSK6,PDGFRA,PRKG2,PSD3	12
Cellular Development, Cellular Growth and Proliferation	proliferation of tumor cell lines	0.00118	AGK,CD44,CD59,CHCHD6,CLU,ETV6,FOS,IGF1R,IL6ST,INPP5F,KIF13A,MED1,MGMT,mir-21,MUC16,NFS1,PAK1,PDGFRA,PFKFB3,PIK3CD,PRKCA,PTPRE,PXN,SFRP1,SOCS3,TACC2,VMP1,WISP1,WWTR1	29
Cellular Development, Hematological System Development and Function	differentiation of blood cells	0.0012	ETV6,FOS,HIVEP2,HRH1,IGF1R,IL6ST,ITK,KIRREL3,MBP,MED1,PDGFRA,PIK3CD,PLSCR1,PRKCA,SFRP1,SOCS3,SPRED2,TREM1	18
Cancer, Cellular Development, Cellular Growth and Proliferation, Tumor Morphology	proliferation of tumor cells	0.00121	CD44,FOS,IGF1R,MGMT,mir-21,PCSK6,PDGFRA,PFKFB3,PRKCA,PTPRE,PXN,SFRP1,SOCS3	13
Cellular Development, Hematological System Development and Function, Hematopoiesis	differentiation of mononuclear leukocytes	0.00127	ETV6,FOS,HIVEP2,HRH1,IGF1R,IL6ST,ITK,MBP,MED1,PIK3CD,PRKCA,SFRP1,SOCS3,TREM1	14
Cellular Movement, Reproductive System Development and Function	migration of breast cell lines	0.00134	IGF1R,PXN,TNS3,WWTR1	4
Cell Morphology	size of cells	0.00135	CD44,HRH1,IGF1R,KCNMA1,mir-21,mir-30,PLSCR1,PRKCA,SIK3,SOCS3,ST3GAL6	11
Cellular Movement	migration of prostate cancer cell lines	0.00136	AGK,CLU,IGF1R,PAK1,RARRES1	5
Cellular Development, Hematological System Development and Function, Hematopoiesis	differentiation of leukocytes	0.00136	ETV6,FOS,HIVEP2,HRH1,IGF1R,IL6ST,ITK,MBP,MED1,PDGFRA,PIK3CD,PLSCR1,PRKCA,SFRP1,SOCS3,TREM1	16
Connective Tissue Development and Function, Embryonic Development, Organ Development, Organ Morphology, Organismal Development, Skeletal and Muscular System Development and Function, Tissue Development	abnormal morphology of skull	0.00137	ANKH,FAM20C,FOS,IGF1R,PCSK6,PDGFRA,PRKG2,SIK3	8
Cardiovascular System Development and Function, Organismal Development	vasculogenesis	0.0014	CD44,CLU,ETV6,HEG1,HRH1,IGF1R,IL6ST,KCNMA1,MED1,mir-21,PAK1,PDGFRA,PFKFB3,PLVAP,PRKCA,RASA3,TDG,TM4SF1	18
Cellular Development, Tissue Development	differentiation of connective tissue	0.00142	ETV6,FAM20C,FOS,HIVEP2,IL6ST,LOXL2,MED1,mir-30,PDGFRA,PRKCA,PRKG2,PTPRE,SFRP1,SIK3,SOCS3,WWTR1	16
Lymphoid Tissue Structure and Development, Organ Morphology, Organismal Development	abnormal morphology of thymus lobule	0.00143	HIVEP2,PIK3CD	2
Behavior	eyeblink conditioning	0.00143	HCN1,KCNMA1	2
Cell-To-Cell Signaling and Interaction, Inflammatory Response	inflammatory response of mononuclear leukocytes	0.00143	SOCS3,TREM1	2
Inflammatory Disease, Neurological Disease, Skeletal and Muscular Disorders	secondary progressive multiple sclerosis	0.00143	KCND2,KCND3	2
Cellular Development, Embryonic Development, Hematological System Development and Function, Hematopoiesis, Lymphoid Tissue Structure and Development, Organ Development, Organismal Development, Tissue Development	hematopoiesis of bone marrow cells	0.00147	CD44,ETV6,IL6ST	3
Lymphoid Tissue Structure and Development, Tissue Morphology	quantity of lymphatic system cells	0.0016	CD44,FOS,IL6ST,ITK,MED1,MGMT,PIK3CD,SOCS3,SPRED2	9
Cellular Movement	cell movement of tumor cells	0.00166	CD44,IGF1R,PAK1,PRKCA,SFRP1,TM4SF1,WISP1	7
Cancer, Cell Death and Survival	cell death of tumor	0.00167	CD44,CD59,CLU,FOS,IGF1R,IL6ST,LOXL2,mir-21,PIK3CD,SFRP1,SOCS3	11
Cellular Assembly and Organization, Cellular Function and Maintenance	organization of cytoskeleton	0.00168	CAPN2,CD44,CLU,CTNNA2,DCTN2,DNM1,FOS,IGF1R,ITK,LST1,MAP4,MAST1,MBP,mir-21,PAK1,PDGFRA,PRKCA,PTPRE,PXN,SFRP1,TACC2,TENM4,TM4SF1,WIPF1,WWTR1	25
Cardiovascular System Development and Function, Organismal Development	development of blood vessel	0.00168	CD44,CLU,ETV6,HEG1,HRH1,IGF1R,IL6ST,KCNMA1,MED1,mir-21,PAK1,PDGFRA,PFKFB3,PLVAP,PRKCA,RASA3,SOCS3,TDG,TM4SF1	19
Skeletal and Muscular Disorders	caveolinopathy	0.0017	AGK,CACNA1C,MATR3,mir-21,mir-30	5
Cell Morphology	morphology of cells	0.00174	CAPN2,CD44,CD59,CLU,CTNNA2,DNM1,FOS,HIVEP2,HRH1,IGF1R,IL6ST,ITK,KCND2,KCNMA1,MAP4,MBP,MED1,mir-21,mir-30,NFS1,NPHP1,PAK1,PIK3CD,PIWIL4,PLSCR1,PLVAP,PRKCA,PTPRE,SFRP1,SIK3,SOCS3,ST3GAL6,TACC2,WIPF1,WWTR1,ZFP57	36
Cancer	growth of malignant tumor	0.00174	CD44,FOS,IGF1R,MGMT,mir-21,PDGFRA,PFKFB3,PRKCA,PXN,SFRP1,SOCS3,WISP1	12
Cellular Growth and Proliferation	cytostasis	0.00174	ABCC3,CLU,ETV6,IGF1R,mir-21,PAK1,PRKCA,SOCS3,WIPF1	9
Endocrine System Disorders, Hematological Disease	hypocalcemia	0.00181	FAM20C,IL6ST,PLVAP	3
Cardiovascular System Development and Function	development of vasculature	0.00185	CAPN2,HEG1,MED1,PDGFRA,UBR4	5
Cell Death and Survival	cell viability of tumor cell lines	0.0019	ABCC3,CAPN2,CD44,CHCHD6,CLU,DNM1,IGF1R,MED1,MGMT,mir-21,PAK1,PDGFRA,PRKCA,PTPRE,SOCS3,TRIM29,TRPM8	17
Inflammatory Disease, Neurological Disease, Skeletal and Muscular Disorders	primary progressive multiple sclerosis	0.0019	KCND2,KCND3	2
Connective Tissue Development and Function, Embryonic Development, Organ Development, Organismal Development, Skeletal and Muscular System Development and Function, Tissue Development, Tissue Morphology	width of growth plate	0.0019	FOS,SPRED2	2
Cell Morphology, Cellular Assembly and Organization, Cellular Development, Cellular Function and Maintenance, Nervous System Development and Function, Tissue Development	axonogenesis	0.00191	CTNNA2,FOS,IGF1R,MBP,PRKCA,PTPRE,TENM4	7
Cell-To-Cell Signaling and Interaction	activation of cells	0.00192	CD44,CD59,FOS,HCN1,HLA-C,HRH1,IL6ST,ITK,KCNMA1,LOXL2,MBP,mir-21,PDGFRA,PIK3CD,PLSCR1,PRKCA,PSMB8,PTPRE,RAB27A,SFRP1,TREM1	21
Cancer, Gastrointestinal Disease	gastrointestinal carcinoma	0.00205	AIM1,ARHGEF3,ATP9A,BRD7,C16orf45,CACNA1C,CLU,GRIA4,HEG1,HIVEP2,HLA-C,IFFO1,IGF1R,IGSF9B,IL6ST,ITK,KCNMA1,KIAA1244,KIF26B,KRT7,LEPREL1,LGR6,LOXL2,MATR3,MBP,mir-21,mir-30,MUC16,MYO3B,NTM,OPCML,PCDHGA4,PDGFRA,PFKFB3,PRKCA,PRKG2,PSD3,PSMB8,SH3RF3,SIK3,ST3GAL6,STAMBPL1,TACC2,TDG,TM4SF1,TMEM169,TMTC4,UBR4,VMP1,WDR81,WISP1,WWTR1,ZFP57,ZFP91	54
Cellular Movement	migration of hepatoma cell lines	0.00206	mir-21,PAK1,PRKCA,SOCS3	4
Cancer, Gastrointestinal Disease	colorectal adenocarcinoma	0.0021	AIM1,ARHGEF3,ATP9A,BRD7,C16orf45,CACNA1C,CLU,GRIA4,HEG1,HIVEP2,HLA-C,IFFO1,IGF1R,IGSF9B,IL6ST,ITK,KCNMA1,KIAA1244,KIF26B,KRT7,LEPREL1,LOXL2,MATR3,MBP,mir-21,MUC16,MYO3B,NTM,OPCML,PCDHGA4,PDGFRA,PFKFB3,PRKCA,PRKG2,PSD3,PSMB8,SH3RF3,SIK3,ST3GAL6,STAMBPL1,TACC2,TDG,TMEM169,TMTC4,UBR4,WDR81,WWTR1,ZFP57,ZFP91	49
Cancer	development of tumor	0.00216	CD44,ETV6,FOS,IGF1R,IL6ST,MGMT,PAK1,PRKCA,SOCS3,WISP1	10
Cellular Movement	homing	0.0022	CAPN2,CD44,CLU,DNM1,HRH1,IGF1R,ITK,PAK1,PDGFRA,PIK3CD,PRKCA,PXN,SOCS3,TREM1	14
Gastrointestinal Disease, Immunological Disease, Ophthalmic Disease	primary Sjogren's syndrome	0.0022	PSMB8,SOCS3,TAP2	3
Cell Morphology	morphology of tumor cell lines	0.00224	CD59,CLU,FOS,IGF1R,IL6ST,PAK1,PRKCA	7
Cellular Movement	cell movement of cancer cells	0.00227	CD44,PAK1,PRKCA,SFRP1,TM4SF1,WISP1	6
Metabolic Disease	glucose metabolism disorder	0.00233	CACNA1C,CD44,CLU,FOS,GRIA4,HCN1,HLA-C,HLA-DPA1,HRH1,IGF1R,KIRREL3,LST1,MARK3,MYO3B,PAK1,PDE7B,PDGFRA,PLSCR1,PRKCA,PSMB8,SAMD4A,ST3GAL6,TAP2,TSPAN18,ZFP57	25
Cellular Compromise, Inflammatory Response	degranulation of phagocytes	0.00234	FOS,ITK,PAK1,PIK3CD,TREM1,WIPF1	6
Skeletal and Muscular Disorders	destruction of joint	0.00241	CD44,IL6ST,PIK3CD	3
Cell Morphology, Cellular Assembly and Organization, Cellular Function and Maintenance	formation of invadopodia	0.00241	CD44,PAK1,WIPF1	3
Cell-To-Cell Signaling and Interaction	binding of bone cancer cell lines	0.00243	CD44,IGF1R	2
Cancer, Tumor Morphology	transformation of tumor cells	0.00243	PTPRE,SFRP1	2
Cellular Assembly and Organization, Cellular Function and Maintenance	organization of cytoplasm	0.00243	CAPN2,CD44,CLU,CTNNA2,DCTN2,DNM1,FOS,IGF1R,ITK,LST1,MAP4,MAST1,MBP,mir-21,PAK1,PDGFRA,PEX6,PRKCA,PTPRE,PXN,SFRP1,TACC2,TENM4,TM4SF1,WIPF1,WWTR1	26
Cancer, Gastrointestinal Disease	colorectal carcinoma	0.00249	AIM1,ARHGEF3,ATP9A,BRD7,C16orf45,CACNA1C,CLU,GRIA4,HEG1,HIVEP2,HLA-C,IFFO1,IGF1R,IGSF9B,IL6ST,ITK,KCNMA1,KIAA1244,KIF26B,KRT7,LEPREL1,LGR6,LOXL2,MATR3,MBP,mir-21,MUC16,MYO3B,NTM,OPCML,PCDHGA4,PDGFRA,PFKFB3,PRKCA,PRKG2,PSD3,PSMB8,SH3RF3,SIK3,ST3GAL6,STAMBPL1,TACC2,TDG,TMEM169,TMTC4,UBR4,WDR81,WWTR1,ZFP57,ZFP91	50
Cellular Development, Nervous System Development and Function	differentiation of oligodendrocyte precursor cells	0.00264	GPR17,PDGFRA,TENM4	3
Cancer	nerve sheath tumor	0.00264	CD44,mir-21,PDGFRA	3
Cancer, Gastrointestinal Disease	gastrointestinal adenocarcinoma	0.00268	AIM1,ARHGEF3,ATP9A,BRD7,C16orf45,CACNA1C,CLU,GRIA4,HEG1,HIVEP2,HLA-C,IFFO1,IGF1R,IGSF9B,IL6ST,ITK,KCNMA1,KIAA1244,KIF26B,KRT7,LEPREL1,LOXL2,MATR3,MBP,mir-21,MUC16,MYO3B,NTM,OPCML,PCDHGA4,PDGFRA,PFKFB3,PRKCA,PRKG2,PSD3,PSMB8,SH3RF3,SIK3,ST3GAL6,STAMBPL1,TACC2,TDG,TMEM169,TMTC4,UBR4,VMP1,WDR81,WWTR1,ZFP57,ZFP91	50
Cellular Growth and Proliferation	colony formation	0.00274	CD44,CLU,ETV6,FOS,IGF1R,IL6ST,mir-21,PAK1,PDGFRA,PLSCR1,PRKCA,PXN,SFRP1	13
Organismal Injury and Abnormalities	Cytosis	0.00281	CD59,IL6ST,KCNMA1,mir-30,PDE7B,PDGFRA,PLSCR1,PRKCA,SOCS3	9
Cellular Movement	cell movement	0.00286	AGK,CAPN2,CD44,CD59,CLU,CTNNA2,DCTN2,DNM1,ETV6,FOS,HRH1,IGF1R,IL6ST,ITK,KCNMA1,LPP,MBP,MED1,mir-21,PAK1,PCSK6,PDGFRA,PIK3CD,PRKCA,PXN,RAB27A,RARRES1,SFRP1,SOCS3,ST3GAL6,TM4SF1,TNS3,TREM1,WIPF1,WISP1,WWTR1	36
Cellular Development, Hematological System Development and Function, Hematopoiesis	differentiation of hematopoietic cells	0.00293	ETV6,IL6ST,MED1,PDGFRA,PIK3CD,PLSCR1,PRKCA,SPRED2	8
Cell-To-Cell Signaling and Interaction, Nervous System Development and Function	neurotransmission	0.00296	CACNA1C,CD44,DNM1,GRIA4,HCN1,HRH1,KCND2,KCNMA1,MBP,PDE7B,PRKCA	11
Cancer	metastatic carcinoma	0.00299	ABCC3,CLU,IGF1R,KRT7,PDGFRA,SFRP1	6
Cancer, Gastrointestinal Disease, Hepatic System Disease	liver cancer	0.00301	BRD7,CACNA1C,CD44,CLU,FAM167A,FOS,HEG1,IGF1R,IL6ST,MCC,MGMT,mir-21,MYO3B,PAK1,PDGFRA,RELL1,SFRP1,SOCS3,TACC2,TM4SF1,TMIGD1,UBR4	22
Tissue Development	growth of connective tissue	0.00302	CD44,ETV6,FOS,IGF1R,IL6ST,ITK,KCNMA1,LST1,MED1,PDGFRA,PRKCA,PRKG2,SFRP1,SOCS3,WISP1	15
Cell Signaling, Cellular Assembly and Organization, Post-Translational Modification, Protein Synthesis	nucleation of Actin	0.00302	PAK1,PXN	2
Cellular Development, Hematological System Development and Function, Hematopoiesis	differentiation of neutrophils	0.00313	PDGFRA,PLSCR1,TREM1	3
Cell-To-Cell Signaling and Interaction, Inflammatory Response	inflammatory response of leukocytes	0.00313	IL6ST,SOCS3,TREM1	3
Inflammatory Disease	chronic inflammatory disorder	0.00326	CD44,CD59,CLU,COTL1,DNM1,FOS,HLA-C,HLA-DPA1,HRH1,IGF1R,IL6ST,LST1,PIK3CD,PIP,PSMB8,PXN,SOCS3,TAP2,TENM4,TREM1,TRPM8	21
Gastrointestinal Disease, Inflammatory Disease	Inflammatory Bowel Disease	0.00327	CD44,CLU,IGF1R,IL6ST,PIK3CD,PIP,SOCS3,TENM4,TREM1,TRPM8	10
Inflammatory Disease, Ophthalmic Disease	conjunctivitis	0.00333	CLU,HRH1,KCNMA1,PDE7B	4
Cell Morphology, Cellular Assembly and Organization, Cellular Development, Cellular Function and Maintenance	formation of plasma membrane projections	0.00338	CD44,CLU,CTNNA2,FOS,IGF1R,LST1,MBP,PAK1,PDGFRA,PRKCA,PTPRE,PXN,TENM4	13
Cancer, Organismal Injury and Abnormalities, Renal and Urological Disease	bladder cancer	0.00351	AIM1,CD44,CLU,FOS,MBP,MUC16,PLVAP	7
Cellular Development, Cellular Growth and Proliferation	proliferation of prostate cancer cell lines	0.00354	AGK,CD44,CLU,PDGFRA,PIK3CD,PXN,SOCS3,TACC2	8
Cellular Movement, Hematological System Development and Function, Immune Cell Trafficking, Inflammatory Response	infiltration by neutrophils	0.00365	CD44,PRKCA,RAB27A,SFRP1,SOCS3,TREM1	6
Cancer	transformation of tumor cell lines	0.00367	IGF1R,PAK1,SFRP1	3
Cell-To-Cell Signaling and Interaction, Tissue Development	adhesion of myeloma cell lines	0.00367	CD44,IGF1R	2
Nervous System Development and Function	prepulse inhibition	0.00367	CTNNA2,FAM20C,GRIA4,PIK3CD	4
Organ Morphology, Skeletal and Muscular System Development and Function	volume of trabecular bone	0.00367	ANKH,FAM20C,FOS,PTPRE	4
Amino Acid Metabolism, Post-Translational Modification, Small Molecule Biochemistry	phosphorylation of L-tyrosine	0.00375	CD44,IGF1R,ITK,PDGFRA,PRKCA,PXN	6
Cancer	benign neoplasia	0.00376	CD44,CLU,FOS,IGF1R,IL6ST,KCND3,MGMT,mir-21,NRXN3,PAK1,PDGFRA,PRKCA,SFRP1,SOCS3,SPSB1,WISP1	16
Cancer	transformation of fibroblast cell lines	0.00384	CLU,ETV6,FOS,IGF1R,LPP,mir-21,PDGFRA,PIK3CD	8
Cell Morphology, Cellular Assembly and Organization, Cellular Development, Cellular Function and Maintenance, Nervous System Development and Function, Tissue Development	neuritogenesis	0.00394	CD44,CLU,CTNNA2,FOS,IGF1R,LST1,MBP,PAK1,PRKCA,PTPRE,PXN,TENM4	12
Cellular Development, Cellular Growth and Proliferation, Hematological System Development and Function	proliferation of B-lymphocyte derived cell lines	0.00397	CD44,ETV6,IL6ST,PDGFRA,SOCS3	5
Cancer, Gastrointestinal Disease	colon carcinoma	0.00399	AIM1,ARHGEF3,ATP9A,BRD7,C16orf45,CACNA1C,CLU,GRIA4,HEG1,HIVEP2,HLA-C,IFFO1,IGF1R,IGSF9B,IL6ST,ITK,KCNMA1,KIAA1244,KIF26B,LEPREL1,LGR6,LOXL2,MATR3,MBP,MUC16,MYO3B,NTM,OPCML,PCDHGA4,PDGFRA,PFKFB3,PRKCA,PRKG2,PSD3,PSMB8,SH3RF3,SIK3,ST3GAL6,STAMBPL1,TACC2,TDG,TMEM169,TMTC4,UBR4,WDR81,WWTR1,ZFP57,ZFP91	48
Cellular Growth and Proliferation	colony formation of cells	0.004	CD44,CLU,ETV6,FOS,IGF1R,IL6ST,mir-21,PAK1,PDGFRA,PLSCR1,PRKCA,SFRP1	12
Cancer, Gastrointestinal Disease	colon adenocarcinoma	0.00402	AIM1,ARHGEF3,ATP9A,BRD7,C16orf45,CACNA1C,CLU,GRIA4,HEG1,HIVEP2,HLA-C,IFFO1,IGF1R,IGSF9B,IL6ST,ITK,KCNMA1,KIAA1244,KIF26B,LEPREL1,LOXL2,MATR3,MBP,MUC16,MYO3B,NTM,OPCML,PCDHGA4,PDGFRA,PFKFB3,PRKCA,PRKG2,PSD3,PSMB8,SH3RF3,SIK3,ST3GAL6,STAMBPL1,TACC2,TDG,TMEM169,TMTC4,UBR4,WDR81,WWTR1,ZFP57,ZFP91	47
Nervous System Development and Function	myelination of nervous system	0.00422	IL6ST,MBP,PTPRE,TENM4	4
Cardiovascular Disease, Organismal Injury and Abnormalities	cardiomyopathy	0.00428	AGK,CACNA1C,IGF1R,IL6ST,mir-21,mir-30,PDE7B,PRKCA,WWTR1	9
Hematological System Development and Function, Tissue Morphology	quantity of T lymphocytes	0.00431	CD44,ETV6,FOS,HIVEP2,HRH1,IGF1R,IL6ST,ITK,MBP,PIK3CD,PSMB8,SOCS3,WIPF1	13
Connective Tissue Development and Function, Embryonic Development, Organ Development, Organ Morphology, Organismal Development, Skeletal and Muscular System Development and Function, Tissue Development	abnormal morphology of diaphysis	0.00438	FOS,IL6ST	2
Carbohydrate Metabolism	accumulation of glycosides	0.00438	ABCC3,PRKCA	2
Cardiovascular System Development and Function	angiogenesis	0.00441	CD44,CLU,ETV6,FOS,HEG1,HRH1,KCNMA1,MED1,mir-21,PAK1,PDGFRA,PLVAP,PRKCA,TDG,TM4SF1,WISP1	16
Organismal Injury and Abnormalities	Pain	0.00449	CACNA1C,CLU,HRH1,IL6ST,KCND3,mir-21,PDE7B,TRPM8	8
Cellular Movement	homing of cells	0.00452	CAPN2,CD44,CLU,DNM1,HRH1,ITK,PAK1,PDGFRA,PIK3CD,PRKCA,PXN,SOCS3,TREM1	13
Cell Cycle	mitogenesis	0.00454	CAPN2,FOS,IGF1R,PAK1,PDGFRA,PRKCA	6
Cancer	primary neoplasm	0.00454	CLU,IGF1R,MUC16,PCSK6,PDGFRA,SFRP1	6
Nervous System Development and Function	analgesia	0.00462	ABCC3,DNM1,IGF1R,TRPM8	4
Cellular Movement	cell movement of connective tissue cells	0.00462	CAPN2,CD44,FOS,KCNMA1,LPP,mir-21,PXN	7
Cellular Assembly and Organization, Cellular Function and Maintenance	microtubule dynamics	0.00469	CAPN2,CD44,CLU,CTNNA2,DNM1,FOS,IGF1R,LST1,MAP4,MBP,mir-21,PAK1,PDGFRA,PRKCA,PTPRE,PXN,TACC2,TENM4,TM4SF1,WIPF1,WWTR1	21
Dermatological Diseases and Conditions	exanthem	0.005	FOS,HLA-C,HRH1,MBP,RAB27A	5
Cell Death and Survival	cell death of epithelial cells	0.00514	ALDH3B1,CD44,CLU,DCTN2,FOS,IGF1R,MED1,mir-21,PAK1,PRKCA,SFRP1,SOCS3	12
Cell-To-Cell Signaling and Interaction, Cellular Assembly and Organization, Cellular Function and Maintenance, Tissue Development	formation of focal complexes	0.00515	PAK1,PXN	2
Skeletal and Muscular System Development and Function	fusion of joint	0.00515	ANKH,PDGFRA	2
Cancer	solid tumor	0.00521	ABCC3,CD44,ETV6,FOS,GPR17,IGF1R,LOXL2,MUC16,PCDHGA4,PDGFRA,PRKCA,PRKG2,SFRP1,WSCD1	14
Cellular Development, Hematological System Development and Function, Hematopoiesis	differentiation of myeloid cells	0.00523	HRH1,IGF1R,MED1,PDGFRA,PLSCR1,PRKCA,SOCS3,TREM1	8
Cardiovascular Disease	atherosclerosis of aorta	0.00525	CD44,CD59,CLU	3
Lymphoid Tissue Structure and Development, Tissue Morphology	quantity of bone marrow cells	0.0053	CD44,IL6ST,MED1,MGMT,SOCS3,SPRED2	6
Cellular Development, Cellular Growth and Proliferation, Skeletal and Muscular System Development and Function, Tissue Development	proliferation of smooth muscle cells	0.00533	CAPN2,CLU,FOS,IGF1R,mir-21,PAK1,PRKCA,SOCS3	8
Cell Death and Survival	apoptosis of prostate cancer cell lines	0.00544	CLU,FOS,mir-21,PAK1,PRKCA,SOCS3	6
Cancer, Neurological Disease	glioblastoma cancer	0.0055	CLU,IGF1R,MBP,mir-21,PCSK6,PDGFRA,PSD3	7
Dermatological Diseases and Conditions, Immunological Disease, Inflammatory Disease, Inflammatory Response	contact dermatitis	0.00561	HLA-C,HRH1,PIK3CD	3
Cardiovascular Disease, Organismal Injury and Abnormalities, Skeletal and Muscular Disorders	hypertrophic cardiomyopathy	0.00573	AGK,CACNA1C,mir-21,mir-30	4
Cell-mediated Immune Response, Cellular Movement, Hematological System Development and Function, Immune Cell Trafficking	infiltration by T lymphocytes	0.00573	CD44,IL6ST,ITK,PIK3CD	4
Cardiovascular System Development and Function, Organismal Development, Tissue Morphology	morphology of endothelial tissue	0.00573	CD44,HEG1,PAK1,PLVAP	4
Cellular Development, Nervous System Development and Function	myelination of cells	0.00573	IL6ST,MBP,PTPRE,TENM4	4
Cell-To-Cell Signaling and Interaction, Hematological System Development and Function	activation of blood cells	0.0058	CD44,CD59,FOS,HRH1,ITK,MBP,mir-21,PDGFRA,PIK3CD,PLSCR1,PRKCA,PSMB8,PTPRE,RAB27A,SFRP1,TREM1	16
Cellular Compromise, Hypersensitivity Response, Inflammatory Response	degranulation of mast cells	0.00585	FOS,ITK,PAK1,PIK3CD,WIPF1	5
Organ Development	function of urinary bladder	0.00597	KCNMA1,KRT7	2
Cell-To-Cell Signaling and Interaction	intercellular communication	0.00597	CD44,CLU	2
Reproductive System Development and Function	spermiation	0.00597	CLU,NPHP1	2
Cancer, Skeletal and Muscular Disorders	rhabdomyosarcoma	0.00597	FOS,PDGFRA,SFRP1,WSCD1	4
Cellular Movement	mobility of cells	0.00599	CD59,PXN,TM4SF1	3
Dermatological Diseases and Conditions	pruritus	0.00599	HRH1,PDE7B,PRDM8	3
Cancer	sarcoma	0.00611	CD44,ETV6,FOS,IGF1R,LOXL2,MUC16,PDGFRA,PRKCA,SFRP1,WSCD1	10
Cellular Movement, Connective Tissue Development and Function	cell movement of fibroblasts	0.00616	CAPN2,CD44,FOS,LPP,mir-21,PXN	6
Cell-To-Cell Signaling and Interaction, Nervous System Development and Function	synaptic transmission	0.00618	CACNA1C,CD44,GRIA4,HRH1,KCND2,KCNMA1,MBP,PDE7B,PRKCA	9
Cellular Development, Hematological System Development and Function, Hematopoiesis, Tissue Development	differentiation of erythroid progenitor cells	0.00622	ETV6,MED1,PDGFRA,PRKCA	4
Cancer	primary tumor	0.00622	CLU,IGF1R,MUC16,PCSK6,SFRP1	5
Cellular Development, Hematological System Development and Function, Hematopoiesis	differentiation of phagocytes	0.00636	HRH1,MED1,PDGFRA,PLSCR1,PRKCA,SOCS3,TREM1	7
Cardiovascular Disease, Organismal Injury and Abnormalities	reperfusion injury of organ	0.00638	CD44,CD59,mir-21	3
Hematological System Development and Function, Hematopoiesis, Tissue Morphology	quantity of hematopoietic progenitor cells	0.00642	CD44,CD59,FOS,HIVEP2,IL6ST,ITK,MED1,PIK3CD,SOCS3,SPRED2,WIPF1	11
Gastrointestinal Disease, Inflammatory Disease	Crohn's disease	0.00662	CLU,IGF1R,SOCS3,TENM4,TREM1,TRPM8	6
Neurological Disease	progressive motor neuropathy	0.00676	CAPN2,CLU,HRH1,IGF1R,KCND2,KCND3,KCNMA1,MBP,mir-30,PAK1,TAP2,WWTR1	12
Digestive System Development and Function	development of digestive system	0.0068	CLU,FOS,IGF1R,MED1,mir-30,PCSK6,PDGFRA,SFRP1,SOCS3	9
Cardiovascular Disease, Hereditary Disorder, Organismal Injury and Abnormalities	Brugada syndrome	0.00685	CACNA1C,KCND3	2
Skeletal and Muscular Disorders	contracture	0.00685	HRH1,PDE7B	2
Developmental Disorder	metaplasia of exocrine gland	0.00685	HRH1,PAK1	2
Antigen Presentation, Cell-To-Cell Signaling and Interaction, Cell-mediated Immune Response, Cellular Development, Cellular Function and Maintenance, Hematological System Development and Function, Hematopoiesis, Lymphoid Tissue Structure and Development	negative selection of thymocytes	0.00685	IL6ST,ITK	2
Cellular Assembly and Organization, Cellular Function and Maintenance	organization of plasma membrane projections	0.00685	MBP,NPHP1	2
Cellular Growth and Proliferation, Hematological System Development and Function, Hematopoiesis	colony formation of hematopoietic progenitor cells	0.007	IL6ST,mir-21,PDGFRA,PLSCR1	4
Cell-mediated Immune Response, Cellular Development, Cellular Function and Maintenance, Hematological System Development and Function, Hematopoiesis, Lymphoid Tissue Structure and Development	differentiation of helper T lymphocytes	0.0071	HIVEP2,ITK,MBP,PIK3CD,SFRP1,SOCS3	6
Cell-To-Cell Signaling and Interaction, Hematological System Development and Function, Immune Cell Trafficking, Inflammatory Response	activation of leukocytes	0.00712	CD44,CD59,FOS,HRH1,ITK,MBP,mir-21,PIK3CD,PLSCR1,PRKCA,PSMB8,PTPRE,RAB27A,SFRP1,TREM1	15
Developmental Disorder	metaplasia	0.0072	HRH1,IL6ST,PAK1	3
Cellular Development, Cellular Growth and Proliferation	proliferation of kidney cancer cell lines	0.0072	mir-21,SFRP1,VMP1	3
Behavior, Organismal Functions	walking	0.0072	CACNA1C,KCNMA1,PRDM8	3
Cell-To-Cell Signaling and Interaction, Cellular Assembly and Organization, Cellular Function and Maintenance, Tissue Development	formation of focal adhesions	0.00742	ARHGEF3,PAK1,PRKCA,PXN,TNS3	5
Cell Death and Survival	cell death of kidney cells	0.00746	ALDH3B1,CD44,CLU,DCTN2,FOS,IGF1R,mir-21,PAK1,PRKCA	9
Cancer, Cell Death and Survival, Tumor Morphology	cell viability of cancer cells	0.00756	CD44,FOS,IGF1R,SFRP1	4
Cellular Assembly and Organization	aggregation of membrane rafts	0.00779	CD44,PIK3CD	2
Cancer, Organismal Injury and Abnormalities, Renal and Urological Disease	papillary renal cell carcinoma	0.00779	CD44,SFRP1	2
Cellular Development, Cellular Growth and Proliferation, Hepatic System Development and Function	proliferation of liver cells	0.00797	FOS,IGF1R,IL6ST,MED1,mir-21,SOCS3	6
Cancer, Neurological Disease	growth of glioma	0.00808	CD44,mir-21,SFRP1	3
Cellular Assembly and Organization, Cellular Function and Maintenance, Protein Synthesis	polymerization of actin	0.00808	ITK,PAK1,WIPF1	3
Inflammatory Disease, Neurological Disease, Skeletal and Muscular Disorders	Multiple Sclerosis	0.00816	KCND2,KCND3,KCNMA1,MBP,mir-30,TAP2	6
Cellular Movement	migration of tumor cell lines	0.0082	AGK,CAPN2,CD44,CLU,IGF1R,mir-21,PAK1,PDGFRA,PRKCA,PXN,RARRES1,SOCS3,WISP1,WWTR1	14
Cellular Development, Hematological System Development and Function, Hematopoiesis	differentiation of hematopoietic progenitor cells	0.00823	ETV6,IL6ST,MED1,PDGFRA,PIK3CD,PLSCR1,PRKCA	7
Cellular Movement, Hematological System Development and Function, Immune Cell Trafficking, Inflammatory Response	cell movement of neutrophils	0.00828	CD44,IL6ST,PIK3CD,PRKCA,RAB27A,SFRP1,SOCS3,TREM1	8
Gastrointestinal Disease, Inflammatory Disease, Inflammatory Response	colitis	0.00839	CD44,IL6ST,PIK3CD,PIP,SOCS3,TREM1,TRPM8	7
Cardiovascular Disease, Hereditary Disorder, Organismal Injury and Abnormalities	Brugada syndrome type 10	0.0084	KCND3	1
Cardiovascular Disease, Hereditary Disorder, Organismal Injury and Abnormalities	Brugada syndrome type 3	0.0084	CACNA1C	1
Cell Death and Survival, Connective Tissue Disorders, Hematological Disease, Hereditary Disorder, Neurological Disease	CD59-mediated hemolytic anemia with immune-mediated polyneuropathy	0.0084	CD59	1
Developmental Disorder, Hereditary Disorder, Immunological Disease, Metabolic Disease, Organismal Injury and Abnormalities	Griscelli syndrome type 2	0.0084	RAB27A	1
Developmental Disorder, Hereditary Disorder, Neurological Disease, Organismal Injury and Abnormalities, Renal and Urological Disease, Skeletal and Muscular Disorders	Joubert syndrome 4	0.0084	NPHP1	1
Connective Tissue Disorders, Developmental Disorder, Neurological Disease, Organismal Injury and Abnormalities, Skeletal and Muscular Disorders	Raine syndrome	0.0084	FAM20C	1
Cardiovascular Disease, Developmental Disorder, Hereditary Disorder, Metabolic Disease, Ophthalmic Disease, Organismal Injury and Abnormalities, Skeletal and Muscular Disorders	Sengers syndrome	0.0084	AGK	1
Cell-To-Cell Signaling and Interaction, Inflammatory Response	Th2 immune response of leukemia cell lines	0.0084	ITK	1
Cardiovascular Disease, Developmental Disorder, Hereditary Disorder, Organismal Injury and Abnormalities, Skeletal and Muscular Disorders	Timothy syndrome	0.0084	CACNA1C	1
Developmental Disorder, Hereditary Disorder, Ophthalmic Disease	Weill-Marchesani-like syndrome	0.0084	ADAMTS17	1
Immunological Disease	Wiskott-Aldrich syndrome type 2	0.0084	WIPF1	1
Developmental Disorder, Hereditary Disorder, Metabolic Disease	Zellweger-like syndrome	0.0084	PEX6	1
Digestive System Development and Function, Organismal Development, Tissue Morphology	abnormal morphology of cementum	0.0084	ANKH	1
Digestive System Development and Function, Organismal Development, Tissue Morphology	abnormal morphology of dental pulp chamber	0.0084	FAM20C	1
Reproductive System Development and Function, Tissue Development	accumulation of prostate cell lines	0.0084	CLU	1
Cellular Compromise	acidification of breast cancer cell lines	0.0084	CD44	1
Hereditary Disorder, Immunological Disease	activated PI3k-delta syndrome	0.0084	PIK3CD	1
Cell-To-Cell Signaling and Interaction, Hematological System Development and Function, Hematopoiesis	activation of natural suppressor cells	0.0084	HRH1	1
Cell-To-Cell Signaling and Interaction, Cellular Compromise, Tissue Development, Tumor Morphology	adhesion of hairy leukemia cells	0.0084	CD44	1
Cell-To-Cell Signaling and Interaction, Cell-mediated Immune Response, Cellular Movement, Hematological System Development and Function, Immune Cell Trafficking, Tissue Development	adhesion of lymphokine activated killer cells	0.0084	CD44	1
Cellular Development, Connective Tissue Development and Function	adipogenesis of calvarial cells	0.0084	WWTR1	1
Tissue Development	aggregation of sperm	0.0084	CLU	1
Dermatological Diseases and Conditions, Immunological Disease, Inflammatory Disease, Inflammatory Response	allergic contact eczema	0.0084	HLA-C	1
Developmental Disorder, Organismal Injury and Abnormalities, Reproductive System Disease	apocrine metaplasia of mammary gland	0.0084	PAK1	1
Cell Death and Survival	apoptosis of adventitial fibroblasts	0.0084	mir-21	1
Cancer, Cell Death and Survival, Tumor Morphology	apoptosis of vestibular schwannoma cells	0.0084	mir-21	1
Connective Tissue Development and Function, Skeletal and Muscular System Development and Function	apposition of lumbar vertebral column	0.0084	WWTR1	1
Organ Morphology, Skeletal and Muscular System Development and Function, Tissue Morphology	area of cardiac muscle	0.0084	IL6ST	1
Cell Cycle, Reproductive System Development and Function	arrest in G0/G1 phase transition of breast cell lines	0.0084	PRKCA	1
Cell Cycle, Hair and Skin Development and Function	arrest in G0/G1 phase transition of epithelial cell lines	0.0084	PRKCA	1
Cell Cycle	arrest in G0/G1 phase transition of hematopoietic progenitor cells	0.0084	FOS	1
Cell Cycle	arrest in G0/G1 phase transition of myeloid cells	0.0084	CD44	1
Cell Cycle, Digestive System Development and Function	arrest in cell cycle progression of intestinal cell lines	0.0084	PRKCA	1
Tissue Morphology	arrest in remodeling of capillary plexus	0.0084	UBR4	1
Cell-To-Cell Signaling and Interaction, Connective Tissue Development and Function, Skeletal and Muscular System Development and Function	association of osteoclasts	0.0084	PTPRE	1
Dermatological Diseases and Conditions, Hereditary Disorder, Inflammatory Disease	autoinflammation, lipodystrophy, and dermatosis syndrome	0.0084	PSMB8	1
Hereditary Disorder, Immunological Disease, Infectious Disease	autosomal EBV-associated lymphoproliferative syndrome type 1	0.0084	ITK	1
Connective Tissue Disorders, Developmental Disorder, Hereditary Disorder, Skeletal and Muscular Disorders	autosomal dominant craniometaphyseal dysplasia	0.0084	ANKH	1
Auditory Disease, Hereditary Disorder, Neurological Disease	autosomal dominant deafness type 44	0.0084	CCDC50	1
Developmental Disorder, Hereditary Disorder, Neurological Disease	autosomal dominant mental retardation type 4	0.0084	KIRREL3	1
Developmental Disorder, Hereditary Disorder, Ophthalmic Disease	autosomal recessive congenital cataract type 5	0.0084	AGK	1
Developmental Disorder, Hereditary Disorder, Skeletal and Muscular Disorders	autosomal recessive myotonia congenita	0.0084	CLCN1	1
Gene Expression	binding of ATF binding site	0.0084	FOS	1
Gene Expression	binding of N-box motif	0.0084	PRKCA	1
Drug Metabolism, Small Molecule Biochemistry	binding of isradipine	0.0084	CACNA1C	1
Cellular Development, Tissue Development	branching of fibroblasts	0.0084	LOXL2	1
Cancer, Endocrine System Disorders, Organismal Injury and Abnormalities, Reproductive System Disease	cancer of seminal vesicle	0.0084	CLU	1
Developmental Disorder, Hereditary Disorder, Neurological Disease	cerebellar ataxia, mental retardation, and dysequilibrium syndrome type 2	0.0084	WDR81	1
Cancer, Organismal Injury and Abnormalities, Renal and Urological Disease	chemosensitivity of bladder cancer cell lines	0.0084	CLU	1
Connective Tissue Disorders, Hereditary Disorder, Inflammatory Disease, Skeletal and Muscular Disorders	chondrocalcinosis type 2	0.0084	ANKH	1
Gastrointestinal Disease, Inflammatory Disease, Inflammatory Response	chronic inflammation of colon	0.0084	PIK3CD	1
Connective Tissue Disorders, Inflammatory Response, Skeletal and Muscular Disorders	chronic inflammation of synovial joint	0.0084	IL6ST	1
Carbohydrate Metabolism	clearance of hyaluronic acid	0.0084	CD44	1
Cellular Growth and Proliferation	cloning of bone marrow cells	0.0084	SOCS3	1
Embryonic Development, Nervous System Development and Function, Organismal Development, Tissue Development, Tissue Morphology	closure of cephalic tissue	0.0084	PDGFRA	1
Cell-To-Cell Signaling and Interaction, Connective Tissue Development and Function, Tissue Development	clustering of Sertoli cells	0.0084	CLU	1
Cellular Development, Hematological System Development and Function, Hematopoiesis	commitment of natural killer cells	0.0084	PRKCA	1
Hereditary Disorder, Metabolic Disease	congenital intrinsic factor deficiency	0.0084	GIF	1
Cell Cycle, Cellular Movement	cytokinesis of vascular endothelial cells	0.0084	TM4SF1	1
Cell Death and Survival	cytolysis of brain cancer cell lines	0.0084	CD59	1
Cell Death and Survival	cytolysis of gonadal cell lines	0.0084	CD59	1
Cancer, Cellular Growth and Proliferation, Tumor Morphology	cytostasis of lung cancer cells	0.0084	SOCS3	1
Cell-To-Cell Signaling and Interaction, Inflammatory Response	cytotoxic reaction of B-lymphocyte derived cell lines	0.0084	CD59	1
Cancer, Cell-To-Cell Signaling and Interaction, Inflammatory Response, Tumor Morphology	cytotoxic reaction of chronic lymphocytic leukemia cells	0.0084	CD59	1
Cell Death and Survival, Free Radical Scavenging	cytotoxicity of superoxide	0.0084	CLU	1
Cellular Compromise, Connective Tissue Disorders, Organismal Injury and Abnormalities	damage of fibroblasts	0.0084	CLU	1
Cancer, Cellular Compromise	damage of squamous carcinoma cells	0.0084	CLU	1
Auditory Disease, Cellular Compromise, Organismal Injury and Abnormalities, Tissue Morphology	degeneration of Deiters' cells	0.0084	KCNMA1	1
Cancer, Cellular Growth and Proliferation	delay in formation of tumor cells	0.0084	CLU	1
Cellular Development, Embryonic Development, Organ Development, Organismal Development, Renal and Urological System Development and Function, Reproductive System Development and Function, Tissue Development	delay in initiation of differentiation of mammary epithelial cells	0.0084	IGF1R	1
Tissue Development	delay in initiation of expansion of lumen	0.0084	IGF1R	1
Cellular Assembly and Organization, Lipid Metabolism, Small Molecule Biochemistry	delay in initiation of formation of lipid droplets	0.0084	IGF1R	1
Organ Morphology, Reproductive System Development and Function	density of mammary alveolus	0.0084	MED1	1
Cellular Compromise	depletion of cancer stem cells	0.0084	MGMT	1
Cell Morphology, Cellular Function and Maintenance	depolarization of bone cancer cell lines	0.0084	CACNA1C	1
Cell-To-Cell Signaling and Interaction, Tissue Development	detachment of neuroblastoma cell lines	0.0084	IGF1R	1
Embryonic Development, Organ Development, Organismal Development, Renal and Urological System Development and Function, Reproductive System Development and Function, Tissue Development	development of maternal compartment of placenta	0.0084	SOCS3	1
Cellular Development, Embryonic Development, Organismal Development, Tissue Development	differentiation of neuroectodermal cells	0.0084	WWTR1	1
Cellular Development	differentiation of pancreatic duct cells	0.0084	CLU	1
Cellular Compromise	disorganization of podosomes	0.0084	PTPRE	1
Embryonic Development, Tissue Morphology	disorganization of ureteric bud branch	0.0084	IGF1R	1
Cancer, Tumor Morphology	dissemination of tumor	0.0084	CD44	1
Cellular Movement, Hematological System Development and Function, Immune Cell Trafficking	distribution of natural killer cells	0.0084	PIK3CD	1
Cellular Development	epithelial-mesenchymal transition of pancreatic cells	0.0084	mir-30	1
Cell Cycle, Digestive System Development and Function	exit from cell cycle progression of enterocytes	0.0084	PRKCA	1
Lipid Metabolism, Small Molecule Biochemistry	extrusion of bile acid	0.0084	ABCC3	1
Nervous System Development and Function	eyelid reflex	0.0084	KCNMA1	1
Cell Cycle, Cell-To-Cell Signaling and Interaction, Nervous System Development and Function	fission of synaptic vesicles	0.0084	DNM1	1
Cellular Growth and Proliferation, Hematological System Development and Function	formation of follicular T helper cells	0.0084	PIK3CD	1
Cellular Growth and Proliferation, Embryonic Development, Organ Development, Organismal Development, Reproductive System Development and Function, Tissue Development	formation of mammary epithelial cells	0.0084	MED1	1
Hereditary Disorder, Neurological Disease	generalized epilepsy with paroxysmal dyskinesia	0.0084	KCNMA1	1
Hematological Disease, Immunological Disease	hemophagocytic syndrome	0.0084	RAB27A	1
Metabolic Disease, Organismal Injury and Abnormalities, Renal and Urological Disease	hemosiderinuria	0.0084	CD59	1
Hereditary Disorder, Ophthalmic Disease, Organismal Injury and Abnormalities	high myopia with cataract and vitreoretinal degeneration	0.0084	LEPREL1	1
Cell-mediated Immune Response, Cellular Movement, Hematological System Development and Function, Immune Cell Trafficking	homing of Vgamma1.1+ Vdelta6.3+ T lymphocytes	0.0084	ITK	1
Embryonic Development, Organismal Development, Tissue Morphology	induction of endoderm	0.0084	PCSK6	1
Cell-To-Cell Signaling and Interaction, Cellular Growth and Proliferation, Hematological System Development and Function	induction of myeloid-derived suppressor cells	0.0084	mir-21	1
Cancer, Tumor Morphology	induction of osteosarcoma	0.0084	FOS	1
Cellular Movement, Hematological System Development and Function, Hypersensitivity Response, Immune Cell Trafficking	influx of eosinophils	0.0084	ITK	1
Cell Morphology, Cellular Assembly and Organization, Cellular Development, Cellular Function and Maintenance, Nervous System Development and Function, Tissue Development	initiation of formation of dendrites	0.0084	PAK1	1
Nervous System Development and Function	initiation of non-rapid eye movement sleep	0.0084	HRH1	1
Nervous System Development and Function	initiation of sleep of mice	0.0084	HRH1	1
Cellular Compromise	injury of acinar gland cells	0.0084	CLU	1
Cardiovascular System Development and Function, Cell-To-Cell Signaling and Interaction	interaction of vascular endothelial cells	0.0084	CD44	1
Cancer, Cellular Movement	invasion of urothelial cells	0.0084	IGF1R	1
Cancer, Dermatological Diseases and Conditions	invasive cutaneous squamous cell carcinoma	0.0084	FOS	1
Hematological System Development and Function, Organismal Injury and Abnormalities, Renal and Urological Disease, Renal and Urological System Development and Function	ischemia reperfusion of kidney	0.0084	CLU	1
Inflammatory Disease, Ophthalmic Disease	keratoconjunctivitis sicca	0.0084	CLU	1
Tissue Morphology	lack of roof plate	0.0084	PDGFRA	1
Cell Morphology, Organ Morphology, Reproductive System Development and Function	lack of sperm head	0.0084	CD59	1
Organismal Injury and Abnormalities	leakage of interstitial fluid	0.0084	PAK1	1
Cellular Function and Maintenance	maintenance of natural killer T lymphocytes	0.0084	ITK	1
Endocrine System Development and Function, Lipid Metabolism, Small Molecule Biochemistry, Vitamin and Mineral Metabolism	metabolism of aldosterone	0.0084	KCNMA1	1
Cancer, Organismal Injury and Abnormalities	metastasis of embryonic stem cell lines	0.0084	CD44	1
Cancer	metastasis of osteosarcoma	0.0084	CD44	1
Cell Cycle	mitosis of Th1 cells	0.0084	FOS	1
Cellular Movement	mobility of vascular endothelial cells	0.0084	TM4SF1	1
Cellular Assembly and Organization	movement of lipid bilayer	0.0084	PLSCR1	1
Cellular Development, Embryonic Development, Hematological System Development and Function, Hematopoiesis, Lymphoid Tissue Structure and Development, Organ Development, Organismal Development, Tissue Development	myelopoiesis of long-term bone marrow culture cells	0.0084	CD44	1
Skeletal and Muscular Disorders	myopathy of myofibrils	0.0084	CLU	1
Developmental Disorder, Hereditary Disorder, Skeletal and Muscular Disorders	myotonia levior	0.0084	CLCN1	1
Hematological System Development and Function, Tissue Morphology	number of Peyer's patch T-cell	0.0084	CD44	1
Lymphoid Tissue Structure and Development, Tissue Morphology	number of mesenteric lymph node cells	0.0084	CD44	1
Immunological Disease, Ophthalmic Disease	ocular cicatricial pemphigoid	0.0084	CLU	1
Connective Tissue Development and Function, Embryonic Development, Organ Development, Organismal Development, Skeletal and Muscular System Development and Function, Tissue Development	ossification of basisphenoid bone	0.0084	PDGFRA	1
Connective Tissue Disorders, Inflammatory Disease, Skeletal and Muscular Disorders	osteoarthritis of articular cartilage	0.0084	CLU	1
Ophthalmic Disease, Organismal Injury and Abnormalities	perforation of cornea	0.0084	TREM1	1
Developmental Disorder, Hereditary Disorder, Metabolic Disease	peroxisome biogenesis disorder 4B	0.0084	PEX6	1
Developmental Disorder, Hereditary Disorder, Metabolic Disease	peroxisome biogenesis disorder 4a (zellweger)	0.0084	PEX6	1
Lipid Metabolism, Small Molecule Biochemistry	phosphorylation of 1-oleoylglycerol	0.0084	AGK	1
Lipid Metabolism, Small Molecule Biochemistry	phosphorylation of diacylglycerol	0.0084	AGK	1
Carbohydrate Metabolism, Lipid Metabolism, Small Molecule Biochemistry	phosphorylation of lysophosphatidic acid	0.0084	AGK	1
Cellular Development, Cellular Growth and Proliferation, Tissue Development	proliferation of goblet cells	0.0084	PRKCA	1
Cellular Development, Cellular Growth and Proliferation, Embryonic Development, Organismal Development, Tissue Morphology	quantity of epiblast cells	0.0084	IL6ST	1
Cellular Assembly and Organization	redistribution of granules	0.0084	RAB27A	1
Cell Death and Survival, Cellular Development, Hematological System Development and Function, Hematopoiesis, Inflammatory Response, Tissue Development, Tissue Morphology	regeneration of blood platelets	0.0084	IL6ST	1
Cell Death and Survival, Cellular Development, Hematological System Development and Function, Hematopoiesis, Tissue Development, Tissue Morphology	regeneration of red blood cells	0.0084	IL6ST	1
Cellular Function and Maintenance	regulation of Tip cells	0.0084	mir-30	1
Nucleic Acid Metabolism, Small Molecule Biochemistry	removal of thymine	0.0084	TDG	1
Cell Cycle	replication of prostate cancer cell lines	0.0084	CLU	1
Developmental Disorder, Hereditary Disorder	resistance to insulin-like growth factor I	0.0084	IGF1R	1
Hematological Disease, Immunological Disease	resistant to imatinib idiopathic hypereosinophilic syndrome	0.0084	PDGFRA	1
Respiratory Disease	rhinorrhea	0.0084	HRH1	1
Lipid Metabolism, Small Molecule Biochemistry	scrambling of phospholipid	0.0084	PLSCR1	1
Cellular Assembly and Organization, Cellular Function and Maintenance	secretion of microvesicles	0.0084	CD59	1
Lipid Metabolism, Post-Translational Modification, Small Molecule Biochemistry	sialylation of neolactohexaosylceramide	0.0084	ST3GAL6	1
Lipid Metabolism, Post-Translational Modification, Small Molecule Biochemistry	sialylation of paragloboside	0.0084	ST3GAL6	1
Embryonic Development, Tissue Morphology	size of metanephros	0.0084	IGF1R	1
Reproductive System Development and Function	spermiation of spermatids	0.0084	CLU	1
Hereditary Disorder, Neurological Disease	spinocerebellar ataxia type 19	0.0084	KCND3	1
Nervous System Development and Function	steady-state input resistance of pyramidal neurons	0.0084	HCN1	1
Cell Death and Survival, Connective Tissue Development and Function	survival of cardiac fibroblasts	0.0084	mir-21	1
Infectious Disease	susceptibility to HIV-1 viremia	0.0084	HLA-C	1
Dermatological Diseases and Conditions	susceptibility to psoriasis 1	0.0084	HLA-C	1
Cardiovascular System Development and Function, Organ Morphology	thickness of right ventricle	0.0084	IL6ST	1
Cellular Assembly and Organization	trafficking of melanosomes	0.0084	RAB27A	1
Cancer, Cellular Development, Dermatological Diseases and Conditions, Tumor Morphology	transdifferentiation of sebaceous gland tumor	0.0084	FOS	1
Cancer, Cellular Development, Tumor Morphology	transdifferentiation of squamous cell tumor	0.0084	FOS	1
Cell-mediated Immune Response, Cellular Movement, Hematological System Development and Function, Immune Cell Trafficking	transendothelial migration of Th1 cells	0.0084	CD44	1
Cancer, Dermatological Diseases and Conditions	tumorigenesis of sebaceous adenoma	0.0084	FOS	1
Infectious Disease	uptake of Human adenovirus 35	0.0084	PAK1	1
Developmental Disorder, Hereditary Disorder, Metabolic Disease	urate oxidase deficiency	0.0084	UOX	1
Cell Morphology, Cellular Compromise	vacuolation of cervical cancer cell lines	0.0084	DNM1	1
Skeletal and Muscular System Development and Function, Tissue Morphology	width of zone of proliferation	0.0084	FOS	1
Cell Signaling, Molecular Transport, Vitamin and Mineral Metabolism	mobilization of Ca2+	0.00842	CD44,HRH1,ITK,MBP,PIK3CD,PLSCR1,RGS17,TREM1,WIPF1	9
Cellular Growth and Proliferation, Tissue Development	proliferation of connective tissue cells	0.00845	CD44,ETV6,FOS,IGF1R,IL6ST,KCNMA1,MED1,PDGFRA,PRKCA,PRKG2,SFRP1,SOCS3,WISP1	13
Connective Tissue Development and Function, Embryonic Development, Organ Development, Organ Morphology, Organismal Development, Skeletal and Muscular System Development and Function, Tissue Development	abnormal morphology of bone	0.00852	ANKH,FAM20C,FOS,IGF1R,IL6ST,PCSK6,PDGFRA,PRKG2,PTPRE,SFRP1,SIK3	11
Skeletal and Muscular System Development and Function, Tissue Morphology	quantity of trabecula	0.00854	FOS,PTPRE,WWTR1	3
Behavior, Nervous System Development and Function	circadian rhythm	0.00876	FOS,HRH1,KCNMA1,PRKG2	4
Cellular Development, Digestive System Development and Function, Embryonic Development, Hematological System Development and Function, Hematopoiesis, Hepatic System Development and Function, Organ Development, Organismal Development, Tissue Development	hematopoiesis of liver	0.00878	FOS,SOCS3	2
Dermatological Diseases and Conditions, Immunological Disease	hypersensitive reaction of skin	0.00878	mir-21,PIK3CD	2
Cellular Movement	invasion of endocrine cell lines	0.00878	CD44,PRKCA	2
Cancer, Gastrointestinal Disease	metastatic colorectal carcinoma	0.00878	CLU,KRT7	2
Immunological Disease	passive cutaneous anaphylaxis	0.00878	PIK3CD,RAB27A	2
Cellular Assembly and Organization, Cellular Function and Maintenance	regulation of cytoskeleton	0.00878	PRKCA,PXN	2
Cancer	transformation of B-lymphocyte derived cell lines	0.00878	ETV6,PDGFRA	2
Tissue Development	growth of epithelial tissue	0.0089	CD44,CLU,FOS,HRH1,IGF1R,MCC,MED1,mir-21,PAK1,PDGFRA,PFKFB3,PRKCA,SFRP1,SOCS3	14
Cardiovascular System Development and Function, Cell Morphology, Organismal Development, Tissue Morphology	morphology of vascular endothelial cells	0.00902	CD44,PAK1,PLVAP	3
Cell Death and Survival	necrosis of epithelial tissue	0.00911	ALDH3B1,CD44,CLU,DCTN2,FOS,IGF1R,MED1,mir-21,PAK1,PRKCA,PSMB8,SFRP1,SOCS3	13
Cellular Movement	infiltration of cells	0.00915	CD44,IL6ST,ITK,MBP,PIK3CD,PRKCA,RAB27A,SFRP1,SOCS3,TREM1	10
Skeletal and Muscular System Development and Function	abnormal morphology of appendicular skeleton	0.00925	FAM20C,IL6ST,PDGFRA,PRKG2,PTPRE	5
Connective Tissue Development and Function, Embryonic Development, Organ Development, Organ Morphology, Organismal Development, Skeletal and Muscular System Development and Function, Tissue Development	abnormal morphology of cranium	0.00925	ANKH,IGF1R,PDGFRA,PRKG2,SIK3	5
Connective Tissue Development and Function, Embryonic Development, Organ Development, Organ Morphology, Organismal Development, Skeletal and Muscular System Development and Function, Tissue Development	abnormal morphology of tibia	0.00951	IL6ST,PRKG2,PTPRE	3
Cancer, Organismal Injury and Abnormalities, Reproductive System Disease	basal-like breast carcinoma	0.00951	PRKG2,TADA2A,WWTR1	3
Developmental Disorder	hypoplasia of thorax	0.00952	IL6ST,MED1,PDGFRA,PIK3CD,TDG,WIPF1	6
Cell-To-Cell Signaling and Interaction, Nervous System Development and Function	synaptic transmission of cells	0.00956	CACNA1C,GRIA4,HRH1,KCND2,KCNMA1,MBP,PDE7B	7
Protein Synthesis	polymerization of protein	0.00961	CCDC88C,IGF1R,ITK,KCND2,KCNMA1,PAK1,TRPM8,WIPF1	8
Cell Death and Survival	apoptosis of cerebellar granule cell	0.00982	FOS,IGF1R	2
Cell Morphology, Reproductive System Development and Function	morphology of breast cell lines	0.00982	TACC2,WWTR1	2
Cellular Development, Cellular Growth and Proliferation, Connective Tissue Development and Function, Tissue Development	proliferation of synovial fibroblasts	0.00982	IL6ST,SOCS3	2
DNA Replication, Recombination, and Repair	synthesis of DNA	0.0099	CLU,FOS,IGF1R,IL6ST,mir-30,PDGFRA,PIK3CD,PRKCA,PTPRE,PXN	10
Cell-To-Cell Signaling and Interaction, Hematological System Development and Function, Immune Cell Trafficking, Inflammatory Response	activation of phagocytes	0.01	CD44,HRH1,mir-21,PLSCR1,PRKCA,PTPRE,RAB27A,SFRP1,TREM1	9
Cancer	tumorigenesis of malignant tumor	0.0101	CD44,ETV6,FOS,MGMT,PAK1,PTPRE,SOCS3	7
Cellular Development, Hematopoiesis, Tissue Development	differentiation of bone marrow cells	0.0101	CD44,ETV6,IL6ST,mir-21,mir-30,PDGFRA	6
Cell Death and Survival	activation-induced cell death of lymphocytes	0.0105	CD44,CD59,ITK	3
Cancer, Gastrointestinal Disease	development of digestive organ tumor	0.0105	MGMT,PRKCA,SOCS3	3
Cell Cycle	mitogenesis of tumor cell lines	0.0105	CAPN2,IGF1R,PRKCA	3
Cancer, Dermatological Diseases and Conditions	development of skin tumor	0.0109	FOS,WISP1	2
Cellular Movement, Connective Tissue Development and Function	homing of fibroblast cell lines	0.0109	PDGFRA,PXN	2
Cancer, Cellular Growth and Proliferation, Tumor Morphology	inhibition of tumor cells	0.0109	ATP9A,mir-21	2
Cellular Growth and Proliferation, Connective Tissue Development and Function, Tissue Development	proliferation of fibroblast-like synoviocytes	0.0109	CD44,KCNMA1	2
Cancer	schwannoma	0.0109	CD44,mir-21	2
Cell-To-Cell Signaling and Interaction, Hematological System Development and Function	signaling of T lymphocytes	0.0109	CD44,PIK3CD	2
Connective Tissue Development and Function, Tissue Morphology	quantity of brown adipose tissue	0.0111	HRH1,MARK3,SIK3	3
Cellular Movement, Skeletal and Muscular System Development and Function	migration of smooth muscle cells	0.0111	CLU,IL6ST,mir-21,PAK1,WISP1	5
Cell Morphology, Cellular Function and Maintenance	depolarization of cells	0.0116	CACNA1C,FOS,HRH1	3
Tissue Development	aggregation of cells	0.012	CD44,CLU,ETV6,IGF1R,PDGFRA,PRKCA,PXN,RAB27A	8
Inflammatory Disease, Respiratory Disease	allergic asthma	0.0121	HRH1,SOCS3	2
Dermatological Diseases and Conditions, Immunological Disease, Inflammatory Disease, Inflammatory Response	allergic contact dermatitis	0.0121	HLA-C,PIK3CD	2
Cancer, Cell Death and Survival, Tumor Morphology	apoptosis of neuroblastoma cells	0.0121	CLU,IGF1R	2
Cell Death and Survival	apoptosis of renal tubular epithelial cells	0.0121	CLU,mir-21	2
Cancer, Cell Death and Survival, Tumor Morphology	cell viability of chronic lymphocytic leukemia cells	0.0121	CD44,FOS	2
Cell Death and Survival, Reproductive System Development and Function	cell viability of gonadal cell lines	0.0121	MGMT,PCSK6	2
Cellular Movement	migration of stomach cancer cell lines	0.0121	IGF1R,PAK1	2
Cellular Assembly and Organization, Cellular Function and Maintenance	secretion of vesicles	0.0121	CD59,RAB27A	2
Cellular Development, Hematological System Development and Function, Hematopoiesis	differentiation of lymphocytes	0.0122	ETV6,FOS,HIVEP2,IGF1R,IL6ST,ITK,MBP,PIK3CD,PRKCA,SFRP1,SOCS3	11
Hematological Disease, Immunological Disease, Organismal Injury and Abnormalities	neutrophilia	0.0122	IL6ST,PRKCA,SOCS3	3
Cardiovascular System Development and Function, Cell Morphology, Skeletal and Muscular System Development and Function	size of cardiomyocytes	0.0122	mir-21,mir-30,PRKCA	3
Cellular Development, Hematological System Development and Function, Hematopoiesis	differentiation of granulocytes	0.0123	IGF1R,PDGFRA,PLSCR1,TREM1	4
Cancer	hemangioma	0.0123	CLU,IGF1R,NRXN3,PDGFRA	4
Cellular Movement, Hematological System Development and Function, Immune Cell Trafficking	cell movement of granulocytes	0.0124	CD44,IL6ST,ITK,PIK3CD,PRKCA,RAB27A,SFRP1,SOCS3,TREM1	9
Endocrine System Disorders, Gastrointestinal Disease, Metabolic Disease	non-insulin-dependent diabetes mellitus	0.0124	CD44,CLU,FOS,GRIA4,IGF1R,KIRREL3,MYO3B,SAMD4A,TSPAN18	9
Embryonic Development, Lymphoid Tissue Structure and Development, Organ Development, Organismal Development	development of lymphatic system component	0.0125	CD44,ETV6,FOS,HEG1,HIVEP2,IL6ST,mir-21,PCSK6,PIK3CD	9
Cellular Development, Cellular Growth and Proliferation, Hepatic System Development and Function, Tissue Development	proliferation of hepatocytes	0.0126	FOS,IGF1R,MED1,mir-21,SOCS3	5
Cell Death and Survival, Cellular Compromise	cytotoxicity of natural killer cells	0.0127	CD44,ITK,PAK1,WIPF1	4
Reproductive System Development and Function, Tissue Morphology	quantity of male germ cells	0.0127	CD59,FOS,NPHP1,PIWIL4	4
Cell Death and Survival	cell viability of prostate cancer cell lines	0.0128	CLU,SOCS3,TRPM8	3
Cellular Movement	invasion of cells	0.013	CAPN2,CD44,CLU,ETV6,FOS,IGF1R,KCNMA1,LOXL2,mir-21,PAK1,PCSK6,PRKCA,PXN,SFRP1,WISP1,WWTR1	16
Cancer, Hematological Disease	myeloproliferative disorder	0.0131	BAALC,ETV6,KCNMA1,LPP,mir-30,PDE7B,PDGFRA,PSMB8	8
Gene Expression	expression of gene	0.0132	CD44,MED1,PIP,PLSCR1,ZFP57	5
Connective Tissue Development and Function, Embryonic Development, Organ Development, Organ Morphology, Organismal Development, Skeletal and Muscular System Development and Function, Tissue Development	abnormal morphology of parietal bone	0.0133	PDGFRA,SIK3	2
Cellular Growth and Proliferation	colony formation of cervical cancer cell lines	0.0133	FOS,IGF1R	2
Lipid Metabolism, Molecular Transport, Small Molecule Biochemistry	concentration of bile salt	0.0133	ABCC3,SIK3	2
Cancer, Hematological Disease, Immunological Disease, Organismal Injury and Abnormalities	mastocytosis	0.0133	KCNMA1,PDGFRA	2
Cellular Movement	migration of cerebellar cortex cells	0.0133	CTNNA2,IGF1R	2
Organismal Survival	pain threshold	0.0133	HCN1,TRPM8	2
Auditory Disease, Neurological Disease	vestibular disorder	0.0133	HRH1,KCNMA1	2
Organ Morphology, Reproductive System Development and Function	abnormal morphology of labyrinthine zone of placenta	0.0134	CAPN2,MED1,SOCS3	3
Connective Tissue Disorders, Hematological Disease, Organismal Injury and Abnormalities	erythrocytosis	0.0134	CD59,mir-30,SOCS3	3
Digestive System Development and Function, Embryonic Development, Hepatic System Development and Function, Organ Development, Organismal Development, Tissue Development	development of liver	0.0135	FOS,MED1,PCSK6,SOCS3	4
Cellular Development	differentiation of leukemia cell lines	0.0138	ETV6,IL6ST,MCC,PLSCR1,SOCS3	5
Cellular Development, Nervous System Development and Function	differentiation of neuroglia	0.0138	GPR17,IL6ST,PDGFRA,SOCS3,TENM4	5
Inflammatory Disease, Respiratory Disease	airway hyperresponsiveness	0.0139	CD44,ITK,PIK3CD,SOCS3	4
Cellular Development, Tissue Development	differentiation of bone cells	0.0139	FOS,HIVEP2,IL6ST,mir-30,PDGFRA,PTPRE,SFRP1,SOCS3,WWTR1	9
Cell Cycle	arrest in G0/G1 phase transition	0.014	CD44,FOS,PRKCA	3
Skeletal and Muscular System Development and Function	patterning of axial skeleton	0.014	HIVEP2,PCSK6,SFRP1	3
Cellular Movement, Immune Cell Trafficking	leukocyte migration	0.0142	CD44,CLU,ETV6,FOS,HRH1,IL6ST,ITK,PAK1,PDGFRA,PIK3CD,PRKCA,PXN,RAB27A,SFRP1,SOCS3,ST3GAL6,TREM1	17
Cell-To-Cell Signaling and Interaction, Tissue Development	adhesion of tumor cell lines	0.0145	CD44,CD59,FOS,IGF1R,mir-21,PRKCA,PXN	7
Cell Cycle, Hair and Skin Development and Function	cell cycle progression of epithelial cell lines	0.0145	CLU,SOCS3	2
Cellular Development, Cellular Growth and Proliferation, Reproductive System Development and Function	proliferation of prostate cell lines	0.0145	CLU,SFRP1	2
Cardiovascular Disease	disorder of artery	0.0146	CACNA1C,CD44,CD59,CLU,FOS,GRIA4,LEPREL1,MYO3B,NRXN3,PCSK6,PDE7B,PIP,SAMD4A,SOCS3,TREM1	15
Cell-To-Cell Signaling and Interaction, Tissue Development	adhesion of breast cancer cell lines	0.0147	CD44,IGF1R,PRKCA	3
Cell Death and Survival, Hematological System Development and Function	cell viability of B-lymphocyte derived cell lines	0.0147	ETV6,IL6ST,PDGFRA	3
Cellular Development, Hematopoiesis, Tissue Development	differentiation of mesenchymal stem cells	0.0147	mir-21,mir-30,PDGFRA	3
Cell-To-Cell Signaling and Interaction, Cellular Growth and Proliferation, Nervous System Development and Function	excitation of neurons	0.0147	CACNA1C,FOS,HCN1	3
Cancer	growth of melanoma	0.0147	CD44,MGMT,WISP1	3
Cellular Movement	cell movement of colon cancer cell lines	0.0148	CD44,mir-21,PRKCA,PXN	4
Cancer, Gastrointestinal Disease	upper gastrointestinal tract cancer	0.0148	AIM1,CD44,CD59,CLU,KRT7,LOXL2,MGMT,mir-30,MIR155HG,MUC16,PDGFRA,TRIM29,VMP1,WISP1	14
