# Supplementary material for: DNA methylation analysis of paediatric low-grade astrocytomas identifies a tumour-specific hypomethylation signature in pilocytic astrocytomas
Source: Acta Neuropathol Commun. 2016 May 27;4:54. doi: 10.1186/s40478-016-0323-6 (PMC4882864; doi:10.1186/s40478-016-0323-6)
Supplement: Additional file 12: Table S11. — Normalised log2 expression values for the genes associated with the 315 CpG sites. The δβ values between the pilocytic and diffuse astrocytoma groups were obtained from the grouped averaged beta values. Genes with a differential gene expression ≥2 fold are highlighted in grey. Sorted alphabetically by gene symbol. (XLSX 370 kb) [file 40478_2016_323_MOESM12_ESM.xlsx]

## Sheet: Info
Acta Neuropathologica DNA methylation analysis of paediatric low-grade astrocytomas identifies a tumour-specific hypomethylation signature in pilocytic astrocytomas Jennie N. Jeyapalan, Gabriel T. Doctor, Tania A. Jones, Samuel N. Alberman, Alexander Tep, Chirag M. Haria, Ed C. Schwalbe, Isabel C. F. Morley, Alfred A. Hill, Magdalena LeCain, Diego Ottaviani, Steven C. Clifford, Ibrahim Qaddoumi, …
Table S11. Normalised log2 expression values for the genes associated with the 315 CpG sites The δβ values between the pilocytic and diffuse astrocytoma groups were obtained from the grouped averaged beta values. Genes with a differential gene expression ≥2 fold are highlighted in grey. Sorted alphabetically by gene symbol.

## Sheet: Expression data
Supplementary Table 11
Normalised log2 expression values for the genes associated with the 315 CpG sites
The expression values between the pilocytic and diffuse astrocytoma groups were obtained from the grouped averaged expression values. Genes with a differential gene expression ≥2 fold are highlighted in grey. Sorted by gene symbol alphabetically.
Affymetrix U133-plus 2 expression array		Differential expression values			Averaged expression values				Supratentorial pilocytic astrocytomas				Infratentorial pilocytic astrocytomas				Diffuse astrocytomas										Affymetrix Annotation
Probe Set ID	Gene Symbol	PA - DA	PA infra-DA	PA supra-DA	PA infra avg	PA supra avg	DA avg	PA avg	PA1	PA2	PA5	PA6	PA8	PA9	PA10	PA11	DA1	DA2	DA3	DA4	DA5	DA6	DA7	DA8	DA9	DA10	Gene Symbol	Entrez Gene	Gene Ontology Biological Process	Gene Ontology Cellular Component	Gene Ontology Molecular Function	Alignments
1552590_a_at	ABCC12	-0.0362281	-0.02501	-0.0474463	0.0376404	0.0152041	0.0626503	0.0264222	0.0977068	0.11306	-0.192695	0.13249	-0.160347	0.362841	0.000883579	-0.142562	-0.0325329	0.0816133	0.186018	0.28459	0.27911	0.0968671	-0.0115485	-0.130925	-0.000883579	-0.125805	ABCC12	94160	0006810 // transport // inferred from electronic annotation /// 0055085 // transmembrane transport // inferred from electronic annotation	0005739 // mitochondrion // inferred from electronic annotation /// 0016020 // membrane // inferred from electronic annotation /// 0016021 // integral to membrane // inferred from electronic annotation	0000166 // nucleotide binding // inferred from electronic annotation /// 0005524 // ATP binding // inferred from electronic annotation /// 0016887 // ATPase activity // inferred from electronic annotation /// 0017111 // nucleoside-triphosphatase activity // inferred from electronic annotation /// 0042626 // ATPase activity, coupled to transmembrane movement of substances // inferred from electron…	chr16:48116883-48180681 (-) // 99.35 // q12.1
1553410_a_at	ABCC12	-0.155592	-0.182928	-0.128255	-0.171962	-0.117289	0.0109663	-0.144625	-0.30409	-0.13039	0.0174098	-0.270779	-0.063705	0.144157	-0.267615	-0.281991	-0.267947	0.0580769	0.0600381	0.553025	-0.203786	-0.124978	0.212526	-0.485878	0.480082	-0.171495	ABCC12	94160	0006810 // transport // inferred from electronic annotation /// 0055085 // transmembrane transport // inferred from electronic annotation	0005739 // mitochondrion // inferred from electronic annotation /// 0016020 // membrane // inferred from electronic annotation /// 0016021 // integral to membrane // inferred from electronic annotation	0000166 // nucleotide binding // inferred from electronic annotation /// 0005524 // ATP binding // inferred from electronic annotation /// 0016887 // ATPase activity // inferred from electronic annotation /// 0017111 // nucleoside-triphosphatase activity // inferred from electronic annotation /// 0042626 // ATPase activity, coupled to transmembrane movement of substances // inferred from electron…	chr16:48116883-48180681 (-) // 99.39 // q12.1
208161_s_at	ABCC3	3.46506	3.27273	3.6574	3.00887	3.39354	-0.263862	3.2012	3.84682	1.88522	2.86919	3.43423	2.77683	3.70279	2.93198	4.16256	1.70555	-1.59385	-1.65886	-1.27737	-0.0252619	-0.119371	1.18857	-1.6316	0.0252619	0.748321	ABCC3	8714	0006810 // transport // traceable author statement /// 0006810 // transport // inferred from electronic annotation /// 0055085 // transmembrane transport // inferred from electronic annotation	0005624 // membrane fraction // traceable author statement /// 0005887 // integral to plasma membrane // traceable author statement /// 0016020 // membrane // inferred from electronic annotation /// 0016021 // integral to membrane // inferred from electronic annotation	0000166 // nucleotide binding // inferred from electronic annotation /// 0005215 // transporter activity // inferred from electronic annotation /// 0005524 // ATP binding // inferred from electronic annotation /// 0005524 // ATP binding // traceable author statement /// 0008514 // organic anion transmembrane transporter activity // traceable author statement /// 0016887 // ATPase activity // infe…	chr17:48712227-48769062 (+) // 97.26 // q21.33
209641_s_at	ABCC3	2.8607	2.55652	3.16488	2.49051	3.09887	-0.0660094	2.79469	3.13792	1.09024	2.6355	3.09838	2.01588	3.66974	2.72836	3.98152	1.41155	-0.698402	-0.574758	-0.888629	0.0167604	-0.241727	1.01626	-0.75495	0.0705614	-0.0167604	ABCC3	8714	0006810 // transport // traceable author statement /// 0006810 // transport // inferred from electronic annotation /// 0055085 // transmembrane transport // inferred from electronic annotation	0005624 // membrane fraction // traceable author statement /// 0005887 // integral to plasma membrane // traceable author statement /// 0016020 // membrane // inferred from electronic annotation /// 0016021 // integral to membrane // inferred from electronic annotation	0000166 // nucleotide binding // inferred from electronic annotation /// 0005215 // transporter activity // inferred from electronic annotation /// 0005524 // ATP binding // inferred from electronic annotation /// 0005524 // ATP binding // traceable author statement /// 0008514 // organic anion transmembrane transporter activity // traceable author statement /// 0016887 // ATPase activity // infe…	chr17:48712227-48768646 (+) // 99.48 // q21.33
230682_x_at	ABCC3	2.36069	1.96549	2.75589	1.83261	2.62301	-0.132885	2.22781	2.26036	0.8014	1.63597	2.6327	1.53218	4.00853	1.23445	3.71687	0.717904	-0.195889	-0.554016	-0.507737	-0.00903702	-0.222837	0.146084	-0.979047	0.00903654	0.26669	ABCC3	8714	0006810 // transport // traceable author statement /// 0006810 // transport // inferred from electronic annotation /// 0055085 // transmembrane transport // inferred from electronic annotation	0005624 // membrane fraction // traceable author statement /// 0005887 // integral to plasma membrane // traceable author statement /// 0016020 // membrane // inferred from electronic annotation /// 0016021 // integral to membrane // inferred from electronic annotation	0000166 // nucleotide binding // inferred from electronic annotation /// 0005215 // transporter activity // inferred from electronic annotation /// 0005524 // ATP binding // inferred from electronic annotation /// 0005524 // ATP binding // traceable author statement /// 0008514 // organic anion transmembrane transporter activity // traceable author statement /// 0016887 // ATPase activity // infe…	chr17:48755167-48755714 (+) // 97.33 // q21.33
239217_x_at	ABCC3	0.866568	0.763909	0.969226	0.714454	0.919771	-0.0494552	0.817112	0.8064	0.39111	0.698937	0.961369	1.02175	1.46416	0.197517	0.995662	0.188359	-0.0127959	-0.00310373	-0.348576	-0.392649	0.839371	-0.228609	-0.226362	-0.180127	-0.13006	ABCC3	8714	0006810 // transport // traceable author statement /// 0006810 // transport // inferred from electronic annotation /// 0055085 // transmembrane transport // inferred from electronic annotation	0005624 // membrane fraction // traceable author statement /// 0005887 // integral to plasma membrane // traceable author statement /// 0016020 // membrane // inferred from electronic annotation /// 0016021 // integral to membrane // inferred from electronic annotation	0000166 // nucleotide binding // inferred from electronic annotation /// 0005215 // transporter activity // inferred from electronic annotation /// 0005524 // ATP binding // inferred from electronic annotation /// 0005524 // ATP binding // traceable author statement /// 0008514 // organic anion transmembrane transporter activity // traceable author statement /// 0016887 // ATPase activity // infe…	chr17:48744911-48745288 (+) // 76.47 // q21.33
214979_at	ABCC3	0.54341	0.526611	0.56021	0.512292	0.545891	-0.0143189	0.529092	0.867258	0.604121	0.326402	0.251388	0.38662	0.998029	0.231546	0.567368	0.153094	0.0249987	0.4474	-0.234308	0.0683768	0.0161192	-0.0772176	-0.379478	-0.0946305	-0.0675445	ABCC3	8714	0006810 // transport // traceable author statement /// 0006810 // transport // inferred from electronic annotation /// 0055085 // transmembrane transport // inferred from electronic annotation	0005624 // membrane fraction // traceable author statement /// 0005887 // integral to plasma membrane // traceable author statement /// 0016020 // membrane // inferred from electronic annotation /// 0016021 // integral to membrane // inferred from electronic annotation	0000166 // nucleotide binding // inferred from electronic annotation /// 0005215 // transporter activity // inferred from electronic annotation /// 0005524 // ATP binding // inferred from electronic annotation /// 0005524 // ATP binding // traceable author statement /// 0008514 // organic anion transmembrane transporter activity // traceable author statement /// 0016887 // ATPase activity // infe…	chr17:48766882-49193093 (+) // 64.48 // q21.33
1552726_at	ADAMTS17	-0.0827693	-0.320943	0.155405	0.0810935	0.557441	0.402037	0.319267	-0.207989	0.011466	0.603094	-0.0821962	0.400959	0.91457	0.520212	0.394024	-0.229008	2.05592	0.760299	0.969015	0.419417	-0.342961	-0.426427	1.11936	-0.011466	-0.293776	ADAMTS17	170691	0006508 // proteolysis // inferred from electronic annotation	0005576 // extracellular region // inferred from electronic annotation /// 0005578 // proteinaceous extracellular matrix // inferred from electronic annotation /// 0005622 // intracellular // inferred from electronic annotation /// 0031012 // extracellular matrix // inferred from electronic annotation	0004222 // metalloendopeptidase activity // inferred from electronic annotation /// 0008233 // peptidase activity // inferred from electronic annotation /// 0008237 // metallopeptidase activity // inferred from electronic annotation /// 0008270 // zinc ion binding // inferred from electronic annotation /// 0016787 // hydrolase activity // inferred from electronic annotation /// 0046872 // metal i…	chr15:100511637-100882127 (-) // 90.07 // q26.3
1552727_s_at	ADAMTS17	-0.125468	-0.429376	0.178439	0.0695484	0.677363	0.498924	0.373456	-0.416503	0.260783	0.972894	-0.53898	0.0291538	1.24355	0.671309	0.76544	-0.664586	2.7395	1.66371	0.761474	0.225511	-0.252442	-0.440625	1.66861	-0.548911	-0.162993	ADAMTS17	170691	0006508 // proteolysis // inferred from electronic annotation	0005576 // extracellular region // inferred from electronic annotation /// 0005578 // proteinaceous extracellular matrix // inferred from electronic annotation /// 0005622 // intracellular // inferred from electronic annotation /// 0031012 // extracellular matrix // inferred from electronic annotation	0004222 // metalloendopeptidase activity // inferred from electronic annotation /// 0008233 // peptidase activity // inferred from electronic annotation /// 0008237 // metallopeptidase activity // inferred from electronic annotation /// 0008270 // zinc ion binding // inferred from electronic annotation /// 0016787 // hydrolase activity // inferred from electronic annotation /// 0046872 // metal i…	chr15:100511637-100882127 (-) // 90.07 // q26.3
1552725_s_at	ADAMTS17	-0.129795	-0.164015	-0.0955752	-0.107351	-0.0389115	0.0566637	-0.0731313	0.0788369	-0.277971	-0.0140293	-0.216241	-0.0240278	-0.253668	-0.0534544	0.175505	0.0991344	0.195022	0.408101	-0.141593	-0.217152	0.0192003	0.00865436	0.000224113	0.0921483	0.102899	ADAMTS17	170691	0006508 // proteolysis // inferred from electronic annotation	0005576 // extracellular region // inferred from electronic annotation /// 0005578 // proteinaceous extracellular matrix // inferred from electronic annotation /// 0005622 // intracellular // inferred from electronic annotation /// 0031012 // extracellular matrix // inferred from electronic annotation	0004222 // metalloendopeptidase activity // inferred from electronic annotation /// 0008233 // peptidase activity // inferred from electronic annotation /// 0008237 // metallopeptidase activity // inferred from electronic annotation /// 0008270 // zinc ion binding // inferred from electronic annotation /// 0016787 // hydrolase activity // inferred from electronic annotation /// 0046872 // metal i…	chr15:100511637-100882127 (-) // 90.07 // q26.3
218568_at	AGK	0.401222	0.43839	0.364054	0.156575	0.0822382	-0.281816	0.119406	0.233604	0.0285459	0.0634456	0.300704	0.0338578	0.549845	0.181839	-0.436589	-0.414541	-0.589167	-0.434482	-0.0886674	-0.283277	-0.193181	-0.0285459	-0.23338	-0.147007	-0.40591	AGK	55750	0007205 // activation of protein kinase C activity by G-protein coupled receptor protein signaling pathway // inferred from electronic annotation /// 0008152 // metabolic process // inferred from electronic annotation /// 0046513 // ceramide biosynthetic process // inferred from electronic annotation /// 0046834 // lipid phosphorylation // inferred from electronic annotation	0005739 // mitochondrion // inferred from electronic annotation /// 0016020 // membrane // inferred from electronic annotation /// 0031966 // mitochondrial membrane // inferred from electronic annotation	0000166 // nucleotide binding // inferred from electronic annotation /// 0001727 // lipid kinase activity // inferred from electronic annotation /// 0001729 // ceramide kinase activity // inferred from electronic annotation /// 0003951 // NAD+ kinase activity // inferred from electronic annotation /// 0004143 // diacylglycerol kinase activity // inferred from electronic annotation /// 0005524 // …	chr7:141251209-141353987 (+) // 72.8 // q34
222132_s_at	AGK	0.339818	0.375369	0.304266	0.0836192	0.0125171	-0.291749	0.0480682	-0.382715	-0.171703	0.25841	0.630485	0.0471659	0.238324	-0.00172615	-0.233696	-0.712432	-0.777544	-0.818324	0.30549	0.336815	-0.156465	0.140008	-0.346891	-0.034689	-0.853462	AGK	55750	0007205 // activation of protein kinase C activity by G-protein coupled receptor protein signaling pathway // inferred from electronic annotation /// 0008152 // metabolic process // inferred from electronic annotation /// 0046513 // ceramide biosynthetic process // inferred from electronic annotation /// 0046834 // lipid phosphorylation // inferred from electronic annotation	0005739 // mitochondrion // inferred from electronic annotation /// 0016020 // membrane // inferred from electronic annotation /// 0031966 // mitochondrial membrane // inferred from electronic annotation	0000166 // nucleotide binding // inferred from electronic annotation /// 0001727 // lipid kinase activity // inferred from electronic annotation /// 0001729 // ceramide kinase activity // inferred from electronic annotation /// 0003951 // NAD+ kinase activity // inferred from electronic annotation /// 0004143 // diacylglycerol kinase activity // inferred from electronic annotation /// 0005524 // …	chr7:141255251-141353700 (+) // 83.77 // q34 /// chrX:131263155-131265406 (-) // 75.93 // q26.2
1555610_at	AGK	0.0188896	0.0474955	-0.00971633	0.0252813	-0.0319306	-0.0222143	-0.00332469	0.00154638	0.00782633	0.0142415	0.0775108	0.0894253	-0.24701	0.0314083	-0.00154638	0.0087986	0.0609689	-0.0915384	-0.12345	0.123518	0.0217783	-0.0304918	-0.152223	-0.0422897	0.00278521	AGK	55750	0007205 // activation of protein kinase C activity by G-protein coupled receptor protein signaling pathway // inferred from electronic annotation /// 0008152 // metabolic process // inferred from electronic annotation /// 0046513 // ceramide biosynthetic process // inferred from electronic annotation /// 0046834 // lipid phosphorylation // inferred from electronic annotation	0005739 // mitochondrion // inferred from electronic annotation /// 0016020 // membrane // inferred from electronic annotation /// 0031966 // mitochondrial membrane // inferred from electronic annotation	0000166 // nucleotide binding // inferred from electronic annotation /// 0001727 // lipid kinase activity // inferred from electronic annotation /// 0001729 // ceramide kinase activity // inferred from electronic annotation /// 0003951 // NAD+ kinase activity // inferred from electronic annotation /// 0004143 // diacylglycerol kinase activity // inferred from electronic annotation /// 0005524 // …	chr7:141255251-141293990 (+) // 95.5 // q34
212543_at	AIM1	2.89803	2.84881	2.94724	2.95849	3.05692	0.10968	3.00771	3.59692	1.15998	3.5746	3.50248	2.77126	3.34989	2.93338	3.17313	-0.468301	-0.843203	-1.46278	-1.12902	2.12685	2.52627	-0.400791	-0.40883	0.955807	0.2008	AIM1	202			0005529 // sugar binding // inferred from electronic annotation	chr6:106960474-107018324 (+) // 94.54 // q21
1565731_at	ALDH3B1	0.215233	0.376748	0.0537167	0.374185	0.0511538	-0.0025629	0.21267	0.727283	0.296953	0.147112	0.325394	0.479048	-0.393178	0.261288	-0.142543	0.055439	0.33961	-0.055439	-0.19119	-0.165683	0.261299	-0.0647297	-0.174015	0.106703	-0.137623	ALDH3B1	221	0006066 // alcohol metabolic process // traceable author statement /// 0006081 // cellular aldehyde metabolic process // inferred from electronic annotation /// 0006629 // lipid metabolic process // traceable author statement /// 0008152 // metabolic process // inferred from electronic annotation /// 0055114 // oxidation reduction // inferred from electronic annotation		0004028 // 3-chloroallyl aldehyde dehydrogenase activity // traceable author statement /// 0004030 // aldehyde dehydrogenase [NAD(P)+] activity // inferred from electronic annotation /// 0016491 // oxidoreductase activity // inferred from electronic annotation	chr11:67782647-67785348 (+) // 62.46 // q13.2
211004_s_at	ALDH3B1	0.127468	0.461126	-0.206191	0.49831	-0.169007	0.0371836	0.164651	1.01808	0.648848	-0.336223	0.662531	0.134136	-0.297901	-0.529724	0.0174608	0.246349	0.0122037	0.322897	-0.495651	-0.304501	1.14487	0.0059638	-0.278998	-0.275332	-0.00596428	ALDH3B1	221	0006066 // alcohol metabolic process // traceable author statement /// 0006081 // cellular aldehyde metabolic process // inferred from electronic annotation /// 0006629 // lipid metabolic process // traceable author statement /// 0008152 // metabolic process // inferred from electronic annotation /// 0055114 // oxidation reduction // inferred from electronic annotation		0004028 // 3-chloroallyl aldehyde dehydrogenase activity // traceable author statement /// 0004030 // aldehyde dehydrogenase [NAD(P)+] activity // inferred from electronic annotation /// 0016491 // oxidoreductase activity // inferred from electronic annotation	chr11:67777732-67796143 (+) // 66.87 // q13.2
205640_at	ALDH3B1	0.00976062	0.0309115	-0.0113903	0.18976	0.147458	0.158848	0.168609	0.896012	0.254545	-0.809977	0.418459	-0.0688686	0.197544	-0.0726461	0.533803	0.363971	-0.853729	0.0688686	-0.559158	0.270309	1.75274	0.587092	-0.471963	0.155484	0.274865	ALDH3B1	221	0006066 // alcohol metabolic process // traceable author statement /// 0006081 // cellular aldehyde metabolic process // inferred from electronic annotation /// 0006629 // lipid metabolic process // traceable author statement /// 0008152 // metabolic process // inferred from electronic annotation /// 0055114 // oxidation reduction // inferred from electronic annotation		0004028 // 3-chloroallyl aldehyde dehydrogenase activity // traceable author statement /// 0004030 // aldehyde dehydrogenase [NAD(P)+] activity // inferred from electronic annotation /// 0016491 // oxidoreductase activity // inferred from electronic annotation	chr11:67777816-67796741 (+) // 78.57 // q13.2
211552_s_at	ALDH4A1	-0.103821	-0.388936	0.181293	-0.0165005	0.553729	0.372436	0.268614	0.316395	-0.169087	0.19224	-0.40555	0.883229	0.25949	0.67677	0.395428	0.526916	1.51928	-0.0979938	0.666147	-0.145846	1.5106	-0.292049	-0.118464	-0.0435734	0.199338	ALDH4A1	8659	0006560 // proline metabolic process // traceable author statement /// 0006560 // proline metabolic process // inferred from electronic annotation /// 0006561 // proline biosynthetic process // inferred from electronic annotation /// 0006562 // proline catabolic process // traceable author statement /// 0008152 // metabolic process // inferred from electronic annotation /// 0055114 // oxidation r…	0005739 // mitochondrion // inferred from electronic annotation /// 0005759 // mitochondrial matrix // inferred from electronic annotation /// 0005759 // mitochondrial matrix // traceable author statement	0003842 // 1-pyrroline-5-carboxylate dehydrogenase activity // inferred from electronic annotation /// 0003842 // 1-pyrroline-5-carboxylate dehydrogenase activity // traceable author statement /// 0004029 // aldehyde dehydrogenase (NAD) activity // traceable author statement /// 0009055 // electron carrier activity // traceable author statement /// 0016491 // oxidoreductase activity // inferred f…	chr1:19197925-19229047 (-) // 99.06 // p36.13
203722_at	ALDH4A1	-0.106405	-0.174078	-0.0387317	0.368314	0.503661	0.542393	0.435988	1.12096	0.440394	0.387625	-0.475721	1.27272	-0.189219	0.670695	0.260445	0.591332	2.31293	-0.635166	0.521063	0.190644	1.88686	-0.322824	0.03509	-0.111338	0.955341	ALDH4A1	8659	0006560 // proline metabolic process // traceable author statement /// 0006560 // proline metabolic process // inferred from electronic annotation /// 0006561 // proline biosynthetic process // inferred from electronic annotation /// 0006562 // proline catabolic process // traceable author statement /// 0008152 // metabolic process // inferred from electronic annotation /// 0055114 // oxidation r…	0005739 // mitochondrion // inferred from electronic annotation /// 0005759 // mitochondrial matrix // inferred from electronic annotation /// 0005759 // mitochondrial matrix // traceable author statement	0003842 // 1-pyrroline-5-carboxylate dehydrogenase activity // inferred from electronic annotation /// 0003842 // 1-pyrroline-5-carboxylate dehydrogenase activity // traceable author statement /// 0004029 // aldehyde dehydrogenase (NAD) activity // traceable author statement /// 0009055 // electron carrier activity // traceable author statement /// 0016491 // oxidoreductase activity // inferred f…	chr1:19197925-19229047 (-) // 99.36 // p36.13
1561179_s_at	AMZ1	0.332393	0.128192	0.536593	0.048877	0.457278	-0.0793155	0.253077	0.275614	-0.231747	0.156971	-0.00533056	0.678207	0.645393	0.417913	0.0875979	-0.306334	0.270843	0.00642967	0.0578976	0.0496306	0.00533104	-0.580312	-0.187793	-0.0366335	-0.0722146	AMZ1	155185			0008233 // peptidase activity // inferred from electronic annotation /// 0008237 // metallopeptidase activity // inferred from electronic annotation /// 0008270 // zinc ion binding // inferred from electronic annotation /// 0016787 // hydrolase activity // inferred from electronic annotation /// 0046872 // metal ion binding // inferred from electronic annotation	chr7:2727835-2752734 (+) // 93.98 // p22.3
1562261_at	AMZ1	0.219359	0.138598	0.300121	0.161857	0.32338	0.023259	0.242618	0.414524	-0.0347195	-0.0415058	0.30913	0.35879	0.684164	-0.0411901	0.291754	-0.154837	-0.0101795	0.0101795	0.214821	0.413061	-0.131153	-0.0183291	0.245123	0.144309	-0.480406	AMZ1	155185			0008233 // peptidase activity // inferred from electronic annotation /// 0008237 // metallopeptidase activity // inferred from electronic annotation /// 0008270 // zinc ion binding // inferred from electronic annotation /// 0016787 // hydrolase activity // inferred from electronic annotation /// 0046872 // metal ion binding // inferred from electronic annotation	chr7:2719162-2755069 (+) // 79.19 // p22.3
223092_at	ANKH	0.523193	0.32119	0.725195	-0.121983	0.282022	-0.443173	0.0800198	-0.533673	0.0098238	0.045742	-0.0098238	-0.0689955	0.143734	0.41823	0.635121	-0.172259	-1.56872	0.156947	0.0429726	-0.258156	-2.07132	0.253384	-0.315007	-0.0586224	-0.440942	ANKH	56172	0001501 // skeletal system development // non-traceable author statement /// 0006810 // transport // inferred from electronic annotation /// 0006817 // phosphate transport // inferred from electronic annotation /// 0007626 // locomotory behavior // non-traceable author statement /// 0030500 // regulation of bone mineralization // inferred from sequence or structural similarity /// 0030500 // regu…	0005886 // plasma membrane // inferred from sequence or structural similarity /// 0005887 // integral to plasma membrane // inferred from electronic annotation /// 0016020 // membrane // inferred from electronic annotation /// 0016021 // integral to membrane // inferred from direct assay /// 0016021 // integral to membrane // inferred from electronic annotation /// 0019867 // outer membrane // tr…	0005315 // inorganic phosphate transmembrane transporter activity // inferred from direct assay /// 0015114 // phosphate transmembrane transporter activity // inferred from electronic annotation /// 0030504 // inorganic diphosphate transmembrane transporter activity // inferred from direct assay /// 0030504 // inorganic diphosphate transmembrane transporter activity // inferred from electronic an…	chr5:14708956-14871781 (-) // 89.53 // p15.2
223093_at	ANKH	0.277229	0.071119	0.483338	-0.233249	0.17897	-0.304368	-0.0271393	-0.816923	-0.110838	0.0464835	-0.0517182	0.144895	0.232671	-0.384212	0.722527	-0.321598	-1.06391	-0.942142	0.479579	-0.046484	-1.70236	0.659621	-0.234639	0.218424	-0.0901689	ANKH	56172	0001501 // skeletal system development // non-traceable author statement /// 0006810 // transport // inferred from electronic annotation /// 0006817 // phosphate transport // inferred from electronic annotation /// 0007626 // locomotory behavior // non-traceable author statement /// 0030500 // regulation of bone mineralization // inferred from sequence or structural similarity /// 0030500 // regu…	0005886 // plasma membrane // inferred from sequence or structural similarity /// 0005887 // integral to plasma membrane // inferred from electronic annotation /// 0016020 // membrane // inferred from electronic annotation /// 0016021 // integral to membrane // inferred from direct assay /// 0016021 // integral to membrane // inferred from electronic annotation /// 0019867 // outer membrane // tr…	0005315 // inorganic phosphate transmembrane transporter activity // inferred from direct assay /// 0015114 // phosphate transmembrane transporter activity // inferred from electronic annotation /// 0030504 // inorganic diphosphate transmembrane transporter activity // inferred from direct assay /// 0030504 // inorganic diphosphate transmembrane transporter activity // inferred from electronic an…	chr5:14708956-14871781 (-) // 89.53 // p15.2
229176_at	ANKH	0.174941	0.309833	0.0400488	0.0591506	-0.210634	-0.250683	-0.0757416	0.0362315	0.182236	-0.49127	0.509405	-0.321708	-0.601817	-0.181117	0.262107	-0.188309	-0.938689	-1.01465	-0.19223	-0.604271	-0.610358	0.637227	-0.0150805	0.274395	0.14514	ANKH	56172	0001501 // skeletal system development // non-traceable author statement /// 0006810 // transport // inferred from electronic annotation /// 0006817 // phosphate transport // inferred from electronic annotation /// 0007626 // locomotory behavior // non-traceable author statement /// 0030500 // regulation of bone mineralization // inferred from sequence or structural similarity /// 0030500 // regu…	0005886 // plasma membrane // inferred from sequence or structural similarity /// 0005887 // integral to plasma membrane // inferred from electronic annotation /// 0016020 // membrane // inferred from electronic annotation /// 0016021 // integral to membrane // inferred from direct assay /// 0016021 // integral to membrane // inferred from electronic annotation /// 0019867 // outer membrane // tr…	0005315 // inorganic phosphate transmembrane transporter activity // inferred from direct assay /// 0015114 // phosphate transmembrane transporter activity // inferred from electronic annotation /// 0030504 // inorganic diphosphate transmembrane transporter activity // inferred from direct assay /// 0030504 // inorganic diphosphate transmembrane transporter activity // inferred from electronic an…	chr5:14707545-14708479 (-) // 99.04 // p15.2
1560369_at	ANKH	0.144792	0.0180193	0.271565	0.0079152	0.261461	-0.0101041	0.134688	-0.0560973	-0.195215	-0.0482111	0.331184	0.125873	0.736681	0.162694	0.0205963	-0.111959	-0.0228457	0.0741735	-0.0578043	-0.0487165	0.347427	-0.0212603	-0.276253	-0.121094	0.137291	ANKH	56172	0001501 // skeletal system development // non-traceable author statement /// 0006810 // transport // inferred from electronic annotation /// 0006817 // phosphate transport // inferred from electronic annotation /// 0007626 // locomotory behavior // non-traceable author statement /// 0030500 // regulation of bone mineralization // inferred from sequence or structural similarity /// 0030500 // regu…	0005886 // plasma membrane // inferred from sequence or structural similarity /// 0005887 // integral to plasma membrane // inferred from electronic annotation /// 0016020 // membrane // inferred from electronic annotation /// 0016021 // integral to membrane // inferred from direct assay /// 0016021 // integral to membrane // inferred from electronic annotation /// 0019867 // outer membrane // tr…	0005315 // inorganic phosphate transmembrane transporter activity // inferred from direct assay /// 0015114 // phosphate transmembrane transporter activity // inferred from electronic annotation /// 0030504 // inorganic diphosphate transmembrane transporter activity // inferred from direct assay /// 0030504 // inorganic diphosphate transmembrane transporter activity // inferred from electronic an…	chr5:14846865-14871717 (-) // 38.01 // p15.2
1560370_x_at	ANKH	0.108624	0.0540109	0.163237	0.00322014	0.112447	-0.0507908	0.0578334	-0.222135	0.0764978	-0.159497	0.318015	0.0142267	0.15108	0.218543	0.0659368	-0.235895	0.14032	0.0901082	0.209702	-0.251486	0.157252	-0.0142267	-0.33356	-0.202352	-0.0677693	ANKH	56172	0001501 // skeletal system development // non-traceable author statement /// 0006810 // transport // inferred from electronic annotation /// 0006817 // phosphate transport // inferred from electronic annotation /// 0007626 // locomotory behavior // non-traceable author statement /// 0030500 // regulation of bone mineralization // inferred from sequence or structural similarity /// 0030500 // regu…	0005886 // plasma membrane // inferred from sequence or structural similarity /// 0005887 // integral to plasma membrane // inferred from electronic annotation /// 0016020 // membrane // inferred from electronic annotation /// 0016021 // integral to membrane // inferred from direct assay /// 0016021 // integral to membrane // inferred from electronic annotation /// 0019867 // outer membrane // tr…	0005315 // inorganic phosphate transmembrane transporter activity // inferred from direct assay /// 0015114 // phosphate transmembrane transporter activity // inferred from electronic annotation /// 0030504 // inorganic diphosphate transmembrane transporter activity // inferred from direct assay /// 0030504 // inorganic diphosphate transmembrane transporter activity // inferred from electronic an…	chr5:14846865-14871717 (-) // 38.01 // p15.2
220076_at	ANKH	0.0758791	0.0851402	0.0666179	-0.246071	-0.264593	-0.331211	-0.255332	-0.433902	-0.355057	0.183095	-0.378418	-0.844148	-0.232042	-0.455457	0.473276	-0.513329	-0.473277	-2.22083	-0.103803	0.262067	-1.36316	0.43449	0.229793	0.775417	-0.339475	ANKH	56172	0001501 // skeletal system development // non-traceable author statement /// 0006810 // transport // inferred from electronic annotation /// 0006817 // phosphate transport // inferred from electronic annotation /// 0007626 // locomotory behavior // non-traceable author statement /// 0030500 // regulation of bone mineralization // inferred from sequence or structural similarity /// 0030500 // regu…	0005886 // plasma membrane // inferred from sequence or structural similarity /// 0005887 // integral to plasma membrane // inferred from electronic annotation /// 0016020 // membrane // inferred from electronic annotation /// 0016021 // integral to membrane // inferred from direct assay /// 0016021 // integral to membrane // inferred from electronic annotation /// 0019867 // outer membrane // tr…	0005315 // inorganic phosphate transmembrane transporter activity // inferred from direct assay /// 0015114 // phosphate transmembrane transporter activity // inferred from electronic annotation /// 0030504 // inorganic diphosphate transmembrane transporter activity // inferred from direct assay /// 0030504 // inorganic diphosphate transmembrane transporter activity // inferred from electronic an…	chr5:14704909-14871616 (-) // 92.16 // p15.2
223094_s_at	ANKH	-0.0312707	-0.126561	0.0640198	-0.168291	0.02229	-0.0417298	-0.0730005	-0.572982	-0.821722	0.427226	0.294314	-0.127172	-0.00569916	-0.699683	0.921715	-0.0745821	-0.609063	-0.341597	0.945196	0.0945826	-1.29015	0.953935	-0.0213327	0.00569916	-0.0799894	ANKH	56172	0001501 // skeletal system development // non-traceable author statement /// 0006810 // transport // inferred from electronic annotation /// 0006817 // phosphate transport // inferred from electronic annotation /// 0007626 // locomotory behavior // non-traceable author statement /// 0030500 // regulation of bone mineralization // inferred from sequence or structural similarity /// 0030500 // regu…	0005886 // plasma membrane // inferred from sequence or structural similarity /// 0005887 // integral to plasma membrane // inferred from electronic annotation /// 0016020 // membrane // inferred from electronic annotation /// 0016021 // integral to membrane // inferred from direct assay /// 0016021 // integral to membrane // inferred from electronic annotation /// 0019867 // outer membrane // tr…	0005315 // inorganic phosphate transmembrane transporter activity // inferred from direct assay /// 0015114 // phosphate transmembrane transporter activity // inferred from electronic annotation /// 0030504 // inorganic diphosphate transmembrane transporter activity // inferred from direct assay /// 0030504 // inorganic diphosphate transmembrane transporter activity // inferred from electronic an…	chr5:14711285-14871616 (-) // 99.17 // p15.2
218501_at	ARHGEF3	0.0345461	0.275771	-0.206679	0.39253	-0.0899198	0.116759	0.151305	0.433735	-0.275204	0.777706	0.633883	-0.14069	-0.586158	0.400839	-0.0336704	0.133821	0.877501	-0.474275	0.552427	0.0336237	-0.317072	0.646082	-0.203383	-0.368156	0.287022	ARHGEF3	50650	0006915 // apoptosis // not recorded /// 0007266 // Rho protein signal transduction // traceable author statement /// 0008624 // induction of apoptosis by extracellular signals // not recorded /// 0035023 // regulation of Rho protein signal transduction // inferred from electronic annotation	0005622 // intracellular // inferred from direct assay /// 0005622 // intracellular // inferred from electronic annotation /// 0005737 // cytoplasm // inferred from electronic annotation /// 0005829 // cytosol // not recorded	0005085 // guanyl-nucleotide exchange factor activity // not recorded /// 0005085 // guanyl-nucleotide exchange factor activity // inferred from electronic annotation /// 0005089 // Rho guanyl-nucleotide exchange factor activity // inferred from electronic annotation /// 0005089 // Rho guanyl-nucleotide exchange factor activity // traceable author statement	chr3:56761445-56835953 (-) // 99.92 // p14.3
216129_at	ATP9A	-0.364282	-0.578649	-0.149915	-0.495209	-0.0664752	0.08344	-0.280842	-0.896653	-0.253572	0.0137129	-0.844324	-0.174945	0.295811	-0.373054	-0.0137124	0.994794	1.47937	-0.133253	0.22133	0.319137	-0.83666	-0.215274	-0.156913	-0.637031	-0.201096	ATP9A	10079	0006754 // ATP biosynthetic process // inferred from electronic annotation /// 0008152 // metabolic process // inferred from electronic annotation /// 0015914 // phospholipid transport // inferred from electronic annotation	0016020 // membrane // inferred from electronic annotation /// 0016021 // integral to membrane // inferred from electronic annotation	0000166 // nucleotide binding // inferred from electronic annotation /// 0000287 // magnesium ion binding // inferred from electronic annotation /// 0003824 // catalytic activity // inferred from electronic annotation /// 0004012 // phospholipid-translocating ATPase activity // inferred from electronic annotation /// 0005524 // ATP binding // inferred from electronic annotation /// 0015662 // ATP…	chr20:50254276-50256695 (-) // 51.59 // q13.2
212062_at	ATP9A	-0.463588	-0.609327	-0.317849	-0.676086	-0.384608	-0.0667592	-0.530347	-0.925825	-0.588278	0.113295	-1.30354	-0.507295	-0.156746	-0.423018	-0.451374	1.2817	0.860567	-0.337626	0.198289	0.00394917	-1.77398	-0.419213	-0.0600252	-0.638108	0.216858	ATP9A	10079	0006754 // ATP biosynthetic process // inferred from electronic annotation /// 0008152 // metabolic process // inferred from electronic annotation /// 0015914 // phospholipid transport // inferred from electronic annotation	0016020 // membrane // inferred from electronic annotation /// 0016021 // integral to membrane // inferred from electronic annotation	0000166 // nucleotide binding // inferred from electronic annotation /// 0000287 // magnesium ion binding // inferred from electronic annotation /// 0003824 // catalytic activity // inferred from electronic annotation /// 0004012 // phospholipid-translocating ATPase activity // inferred from electronic annotation /// 0005524 // ATP binding // inferred from electronic annotation /// 0015662 // ATP…	chr20:50213053-50384867 (-) // 98.9 // q13.2
222780_s_at	BAALC	0.342541	0.25374	0.431341	0.0851097	0.262711	-0.168631	0.17391	-0.240538	0.012681	0.520808	0.0474873	0.318639	0.428052	0.316833	-0.012681	0.881976	0.115119	-1.62471	0.590885	0.0197802	-2.41994	-0.344594	0.885387	0.563479	-0.353679	BAALC	79870		0005737 // cytoplasm // inferred from direct assay /// 0005737 // cytoplasm // inferred from electronic annotation /// 0016020 // membrane // inferred from electronic annotation		chr8:104152942-104242532 (+) // 97.22 // q22.3
218899_s_at	BAALC	0.295115	0.212901	0.377329	0.188368	0.352796	-0.0245337	0.270582	0.233938	0.500673	0.17595	-0.157091	0.0417271	0.928037	0.376397	0.0650225	0.95139	0.323565	-0.78484	-0.299566	0.0198507	-2.48584	-0.133518	0.966128	0.828114	0.369381	BAALC	79870		0005737 // cytoplasm // inferred from direct assay /// 0005737 // cytoplasm // inferred from electronic annotation /// 0016020 // membrane // inferred from electronic annotation		chr8:104152942-104242532 (+) // 97.74 // q22.3
233186_s_at	BANP	-0.383076	-0.481164	-0.284989	-0.366035	-0.16986	0.115129	-0.267947	0.0462265	-0.81708	-0.44805	-0.245236	-0.216864	-0.395864	0.368216	-0.434927	0.398243	0.977044	0.368216	-0.687381	-0.185505	0.146371	-0.116898	-0.152062	0.00985479	0.393407	BANP	54971	0006350 // transcription // inferred from electronic annotation /// 0007049 // cell cycle // inferred from electronic annotation /// 0007275 // multicellular organismal development // inferred from electronic annotation /// 0016568 // chromatin modification // inferred from electronic annotation /// 0045449 // regulation of transcription // inferred from electronic annotation	0005634 // nucleus // inferred from electronic annotation	0003677 // DNA binding // inferred from electronic annotation	chr16:87985037-88111022 (+) // 99.87 // q24.2
228928_x_at	BANP	-0.447166	-0.440898	-0.453435	-0.394021	-0.406558	0.0468767	-0.400289	-0.169976	-0.664447	-0.392009	-0.349651	-0.530504	-0.694634	-0.0728426	-0.328252	0.437318	0.820294	-0.00304985	-1.14607	-0.133747	-0.135303	0.0677414	0.00737667	0.107259	0.446944	BANP	54971	0006350 // transcription // inferred from electronic annotation /// 0007049 // cell cycle // inferred from electronic annotation /// 0007275 // multicellular organismal development // inferred from electronic annotation /// 0016568 // chromatin modification // inferred from electronic annotation /// 0045449 // regulation of transcription // inferred from electronic annotation	0005634 // nucleus // inferred from electronic annotation	0003677 // DNA binding // inferred from electronic annotation	chr16:88104678-88110683 (+) // 83.17 // q24.2
219966_x_at	BANP	-0.523278	-0.484109	-0.562446	-0.436262	-0.514599	0.047847	-0.475431	-0.00505638	-0.830698	-0.458009	-0.451286	-0.528005	-0.945541	0.00505638	-0.589908	0.427011	0.895081	0.0546303	-1.33178	-0.049551	-0.18	0.117612	-0.0509644	0.204007	0.392423	BANP	54971	0006350 // transcription // inferred from electronic annotation /// 0007049 // cell cycle // inferred from electronic annotation /// 0007275 // multicellular organismal development // inferred from electronic annotation /// 0016568 // chromatin modification // inferred from electronic annotation /// 0045449 // regulation of transcription // inferred from electronic annotation	0005634 // nucleus // inferred from electronic annotation	0003677 // DNA binding // inferred from electronic annotation	chr16:88014678-88110723 (+) // 81.02 // q24.2
213321_at	BCKDHB	-0.117012	-0.109873	-0.124151	0.225621	0.211343	0.335494	0.218482	-0.116917	0.512093	0.460983	0.0463266	-0.0194273	-0.583636	0.844752	0.603684	1.7541	0.932054	0.314962	-0.135602	-0.481038	0.885279	-0.0472026	-0.108357	0.0194273	0.221319	BCKDHB	594	0007584 // response to nutrient // inferred from electronic annotation /// 0008152 // metabolic process // inferred from electronic annotation /// 0009083 // branched chain family amino acid catabolic process // inferred from mutant phenotype /// 0051384 // response to glucocorticoid stimulus // inferred from electronic annotation /// 0051591 // response to cAMP // inferred from electronic annota…	0005739 // mitochondrion // inferred from mutant phenotype /// 0005739 // mitochondrion // inferred from electronic annotation /// 0005759 // mitochondrial matrix // inferred from electronic annotation /// 0005947 // mitochondrial alpha-ketoglutarate dehydrogenase complex // inferred from mutant phenotype	0003824 // catalytic activity // inferred from electronic annotation /// 0003826 // alpha-ketoacid dehydrogenase activity // inferred from electronic annotation /// 0003863 // 3-methyl-2-oxobutanoate dehydrogenase (2-methylpropanoyl-transferring) activity // inferred from electronic annotation /// 0003863 // 3-methyl-2-oxobutanoate dehydrogenase (2-methylpropanoyl-transferring) activity // tracea…	chr6:81054218-81055987 (+) // 79.54 // q14.1
210653_s_at	BCKDHB	-0.284424	-0.304074	-0.264773	0.206089	0.24539	0.510163	0.225739	0.330355	0.360198	0.472422	-0.33862	0.286532	-0.849604	0.845859	0.698773	2.07898	1.60932	0.29304	0.0136895	-0.395262	1.97323	-0.486604	0.00539732	0.0152392	-0.00539732	BCKDHB	594	0007584 // response to nutrient // inferred from electronic annotation /// 0008152 // metabolic process // inferred from electronic annotation /// 0009083 // branched chain family amino acid catabolic process // inferred from mutant phenotype /// 0051384 // response to glucocorticoid stimulus // inferred from electronic annotation /// 0051591 // response to cAMP // inferred from electronic annota…	0005739 // mitochondrion // inferred from mutant phenotype /// 0005739 // mitochondrion // inferred from electronic annotation /// 0005759 // mitochondrial matrix // inferred from electronic annotation /// 0005947 // mitochondrial alpha-ketoglutarate dehydrogenase complex // inferred from mutant phenotype	0003824 // catalytic activity // inferred from electronic annotation /// 0003826 // alpha-ketoacid dehydrogenase activity // inferred from electronic annotation /// 0003863 // 3-methyl-2-oxobutanoate dehydrogenase (2-methylpropanoyl-transferring) activity // inferred from electronic annotation /// 0003863 // 3-methyl-2-oxobutanoate dehydrogenase (2-methylpropanoyl-transferring) activity // tracea…	chr6:80816406-81053677 (+) // 99.93 // q14.1
222737_s_at	BRD7	0.215121	0.079922	0.35032	0.3262	0.596599	0.246278	0.4614	0.00617981	0.931686	-0.00754547	0.374481	0.820543	0.637392	0.517148	0.411312	0.0729408	0.67544	1.74942	0.313342	0.408232	0.0380993	-0.230145	-0.0171442	-0.541222	-0.00617981	BRD7	29117	0006357 // regulation of transcription from RNA polymerase II promoter // inferred from direct assay /// 0016055 // Wnt receptor signaling pathway // inferred from electronic annotation	0005634 // nucleus // inferred from direct assay /// 0005634 // nucleus // inferred from electronic annotation /// 0005634 // nucleus // traceable author statement /// 0005737 // cytoplasm // traceable author statement	0005515 // protein binding // inferred from physical interaction /// 0008134 // transcription factor binding // inferred from direct assay /// 0042393 // histone binding // inferred from direct assay	chr3:159818531-159820695 (+) // 88.87 // q25.33 /// chr6:111750916-111753157 (+) // 92.46 // q21 /// chr16:50352941-50402793 (-) // 94.04 // q12.1
238545_at	BRD7	-0.419357	-0.31481	-0.523903	-0.192695	-0.401789	0.122114	-0.297242	-0.414346	0.440462	-0.306339	-0.490558	-1.01891	0.0889082	-0.287578	-0.389573	0.65203	0.856684	0.451128	-0.95696	-0.244905	0.00649548	0.0577574	0.939991	-0.565032	0.0239544	BRD7	29117	0006357 // regulation of transcription from RNA polymerase II promoter // inferred from direct assay /// 0016055 // Wnt receptor signaling pathway // inferred from electronic annotation	0005634 // nucleus // inferred from direct assay /// 0005634 // nucleus // inferred from electronic annotation /// 0005634 // nucleus // traceable author statement /// 0005737 // cytoplasm // traceable author statement	0005515 // protein binding // inferred from physical interaction /// 0008134 // transcription factor binding // inferred from direct assay /// 0042393 // histone binding // inferred from direct assay	chr16:50347365-50347818 (-) // 94.74 // q12.1
221776_s_at	BRD7	-0.48286	-0.375232	-0.590489	-0.0978763	-0.313133	0.277355	-0.205505	-0.0698018	0.379259	-0.301777	-0.399186	-0.394666	-0.973349	0.210168	-0.094687	0.460926	-0.0138035	1.0139	0.243001	0.0980663	0.105829	0.0210924	0.604205	0.0390272	0.20131	BRD7	29117	0006357 // regulation of transcription from RNA polymerase II promoter // inferred from direct assay /// 0016055 // Wnt receptor signaling pathway // inferred from electronic annotation	0005634 // nucleus // inferred from direct assay /// 0005634 // nucleus // inferred from electronic annotation /// 0005634 // nucleus // traceable author statement /// 0005737 // cytoplasm // traceable author statement	0005515 // protein binding // inferred from physical interaction /// 0008134 // transcription factor binding // inferred from direct assay /// 0042393 // histone binding // inferred from direct assay	chr3:159819372-159820695 (+) // 62.12 // q25.33 /// chr16:50352267-50368770 (-) // 99.76 // q12.1
1564198_a_at	C10orf90	-0.0228439	-0.0371131	-0.00857467	0.129617	0.158155	0.16673	0.143886	0.284474	0.406031	0.116925	-0.288963	0.445189	0.324777	-0.222111	0.0847645	-0.0462363	-0.23861	2.5604	-0.0849519	-0.409155	0.122116	-0.0188124	-0.0342472	-0.323586	0.140378	C10orf90	118611				chr10:128114634-128210010 (-) // 99.81 // q26.2
1562657_a_at	C10orf90	-0.0909696	-0.0815746	-0.100365	-0.00695205	-0.0257421	0.0746225	-0.0163471	-0.0606437	0.0357299	-0.0448728	0.0419784	0.190293	0.379567	-0.591352	-0.0814757	-0.363229	-0.0258708	1.78905	0.0258708	-0.422271	-0.284186	0.26781	0.083921	-0.636589	0.311723	C10orf90	118611				chr10:128191228-128213392 (-) // 89.2 // q26.2
1556200_a_at	C10orf90	-0.274141	-0.38168	-0.166603	0.00816941	0.223246	0.389849	0.115708	-0.073822	0.328267	0.138801	-0.360568	0.958951	0.914345	-1.70766	0.727344	-0.304252	-0.579527	1.81072	-0.404307	-0.113579	-0.52376	1.49813	1.20488	-0.229863	1.54005	C10orf90	118611				chr10:128113570-128209428 (-) // 92.71 // q26.2
1568606_at	C11orf88	0.114038	0.112286	0.115789	-0.010488	-0.00698459	-0.122774	-0.00873628	0.00744653	-0.0907812	-0.158695	0.200078	0.036509	0.063555	0.229337	-0.357339	-0.111647	0.114192	0.352512	-0.17301	-0.281283	0.0543585	-0.412858	-0.438128	-0.00744653	-0.324429	C11orf88	399949				chr11:111385536-111407756 (+) // 92.34 // q23.1
236853_at	C13orf16	-0.126489	-0.0769137	-0.176064	0.0393311	-0.0598195	0.116245	-0.0102442	0.135687	0.449861	-0.20417	-0.224053	0.12147	0.0882931	0.0197644	-0.468806	-0.109498	0.333948	0.69108	0.327705	-0.0954227	0.100118	-0.155741	-0.0197644	-0.0432649	0.133286	C13orf16	121793		0016020 // membrane // inferred from electronic annotation /// 0016021 // integral to membrane // inferred from electronic annotation		chr13:111980592-111996594 (+) // 98.92 // q34
44790_s_at	C13orf18	0.961908	1.22022	0.703595	0.88778	0.371153	-0.332442	0.629466	1.6795	0.768225	0.490171	0.613226	0.16541	0.155332	0.0425754	1.12129	-1.59618	-2.21081	-1.216	-2.02833	1.01787	-0.172976	1.82989	0.928995	0.165692	-0.0425758	C13orf18	80183	0009966 // regulation of signal transduction // inferred from electronic annotation /// 0043666 // regulation of phosphoprotein phosphatase activity // inferred from electronic annotation		0004864 // phosphoprotein phosphatase inhibitor activity // inferred from electronic annotation	chr13:46917101-46919718 (-) // 93.09 // q14.13
219471_at	C13orf18	0.844445	1.03922	0.649672	0.811395	0.421848	-0.227824	0.616621	1.45081	0.567667	0.505662	0.721443	0.177278	0.242274	-0.0339999	1.30184	-1.53115	-2.05956	-1.23465	-1.38594	1.02567	-0.0161166	1.78177	0.815234	0.31038	0.0161171	C13orf18	80183	0009966 // regulation of signal transduction // inferred from electronic annotation /// 0043666 // regulation of phosphoprotein phosphatase activity // inferred from electronic annotation		0004864 // phosphoprotein phosphatase inhibitor activity // inferred from electronic annotation	chr13:46917101-46961384 (-) // 99.28 // q14.13
227058_at	C13orf33	0.21181	0.334927	0.0886925	0.171967	-0.0742679	-0.16296	0.0488493	0.0548906	0.439698	0.0089159	0.184361	0.246007	-0.295736	-0.494918	0.247575	-0.0089159	-0.355093	-0.605525	0.136166	-0.00923872	1.52222	-0.409893	-0.797878	-0.573696	-0.527751	C13orf33	84935				chr13:31480438-31499961 (+) // 97.04 // q12.3
1565763_at	C13orf33	-0.0173562	0.0592032	-0.0939156	0.0567788	-0.0963399	-0.00242438	-0.0197806	0.0391431	-0.0367317	0.0590596	0.165644	0.191886	-0.256439	-0.271914	-0.0488934	0.168416	0.0118289	0.0730085	0.152999	-0.253537	0.041708	-0.130456	-0.156513	-0.0321326	0.100434	C13orf33	84935				chr13:31480409-31483272 (-) // 79.0 // q12.3
1565765_x_at	C13orf33	-0.150616	-0.191967	-0.109265	-0.0923437	-0.00964129	0.0996233	-0.0509925	-0.0833602	-0.165343	-0.0585537	-0.0621181	0.129765	0.28793	-0.389802	-0.0664568	0.0208836	0.15081	0.0965047	-0.188666	-0.115795	0.181901	0.221676	-0.0591474	0.402108	0.285958	C13orf33	84935				chr13:31480409-31483253 (+) // 78.85 // q12.3
212736_at	C16orf45	0.20897	0.134575	0.283366	-0.20709	-0.0582995	-0.341665	-0.132695	-0.347981	-0.471081	0.75803	-0.767328	-0.219089	0.434217	-0.439906	-0.00841999	-0.915751	-0.485032	-0.793286	0.742565	0.205712	-1.62373	0.649219	0.00841999	-0.169298	-1.03547	C16orf45	89927			0005515 // protein binding // inferred from electronic annotation	chr16:15528380-15682271 (+) // 73.84 // p13.11
1565641_at	C16orf45	0.110888	0.157208	0.0645682	0.10921	0.01657	-0.0479982	0.0628898	-0.0795164	0.0500231	0.13822	0.328112	0.385353	0.190052	-0.310827	-0.198298	0.0842252	0.157113	-0.0685782	-0.0973988	-0.00152969	0.00152969	-0.123478	-0.260066	0.0420694	-0.213868	C16orf45	89927			0005515 // protein binding // inferred from electronic annotation	chr16:15676180-15678382 (-) // 42.28 // p13.11
1552391_at	C1orf65	0.0464827	0.0338417	0.0591237	0.0521606	0.0774426	0.0183189	0.0648016	0.383799	-0.109827	-0.0475156	-0.0178137	-0.0033226	-0.118914	0.510262	-0.0782547	0.176475	0.00226855	0.205774	0.014334	-0.123985	0.0596559	0.000755072	-0.0328751	-0.0828552	-0.0363586	C1orf65	164127				chr1:223566768-223568807 (+) // 98.45 // q41
218914_at	C1orf66	-0.284112	-0.447654	-0.12057	-0.312471	0.0146139	0.135184	-0.148928	-0.00338268	-0.591414	-0.453397	-0.201688	-0.119189	0.468178	-0.63242	0.341887	0.675624	0.00338268	0.34547	-0.110147	-0.648748	0.412106	0.14911	0.111072	0.0592351	0.354734	C1orf66	51093	0000154 // rRNA modification // inferred from electronic annotation	0016020 // membrane // inferred from electronic annotation /// 0016021 // integral to membrane // inferred from electronic annotation	0000179 // rRNA (adenine-N6,N6-)-dimethyltransferase activity // inferred from electronic annotation /// 0008649 // rRNA methyltransferase activity // inferred from electronic annotation	chr1:156698671-156706734 (+) // 99.3 // q23.1
220149_at	C2orf54	-0.0575957	-0.149576	0.0343846	-0.0587012	0.125259	0.0908748	0.0332791	0.0216668	-0.165532	0.017642	-0.108581	0.254743	0.219069	-0.186575	0.2138	0.0062449	0.155602	-0.0643446	0.288228	0.4594	-0.114435	0.113415	-0.0757926	0.21687	-0.0764408	C2orf54	79919				chr2:241825465-241831452 (-) // 80.05 // q37.3
232639_at	C3orf25	-0.0351687	0.0208444	-0.0911817	-0.0231101	-0.135136	-0.0439545	-0.0791232	0.0453329	-0.0818	-0.183115	0.127141	0.0249333	-0.245355	-0.224416	-0.0957074	-0.275425	-0.0249333	0.27498	-0.0604787	-0.3276	0.0285368	-0.0306463	-0.170852	0.201875	-0.0550017	C3orf25	90288			0005509 // calcium ion binding // inferred from electronic annotation	chr3:129120164-129147494 (-) // 59.1 // q21.3
225014_at	C4orf52	-0.257343	-0.0850122	-0.429674	0.0426462	-0.302015	0.127658	-0.129685	-0.102523	0.268089	-0.0657558	0.0707741	0.0185881	-1.58222	0.167447	0.188126	0.573065	0.465038	0.260391	-0.530223	-0.559604	0.0364933	-0.154007	0.501694	0.313467	0.37027	C4orf52	389203		0016020 // membrane // inferred from electronic annotation /// 0016021 // integral to membrane // inferred from electronic annotation		chr4:25915824-25931434 (+) // 89.82 // p15.2
212923_s_at	C6orf145	0.481243	0.296725	0.66576	0.366683	0.735718	0.0699574	0.5512	0.200287	0.158504	0.606599	0.501341	0.910599	1.25221	0.258862	0.521195	0.437043	-0.548697	-0.791931	-1.02981	0.445343	-0.379264	0.619721	1.17238	0.933296	-0.158504	C6orf145	221749	0007154 // cell communication // inferred from electronic annotation		0005515 // protein binding // inferred from electronic annotation /// 0035091 // phosphoinositide binding // inferred from electronic annotation	chr6:3722852-3751780 (-) // 96.22 // p25.2
231387_at	C6orf145	0.262955	0.0572336	0.468676	0.101201	0.512644	0.0439676	0.306922	-0.615858	0.0117402	0.708385	0.300538	1.05493	0.724007	-0.0117402	0.28338	0.231229	0.181162	-0.335205	-0.566075	-0.139236	-0.167542	0.285841	0.397109	0.459631	0.0927606	C6orf145	221749	0007154 // cell communication // inferred from electronic annotation		0005515 // protein binding // inferred from electronic annotation /// 0035091 // phosphoinositide binding // inferred from electronic annotation	chr6:3722433-3723316 (+) // 92.93 // p25.2
1554228_a_at	C8orf56	0.638646	0.491349	0.785942	0.58285	0.877444	0.0915014	0.730147	1.09788	0.658019	0.652169	-0.0766668	0.291906	2.15923	0.652422	0.406216	0.68013	-0.117445	-0.982159	-0.378267	-0.021183	-0.8631	0.573882	0.460885	0.88678	0.675489	C8orf56	157556				chr8:104145190-104153651 (-) // 89.96 // q22.3
232326_at	C8orf56	-0.036445	-0.0588404	-0.0140495	-0.0399241	0.00486684	0.0189163	-0.0175286	-0.0589604	0.0528657	-0.155818	0.00221586	0.305652	-0.28425	-0.0847611	0.0828261	-0.0146713	0.110159	-0.0022161	-0.136214	0.169111	0.238275	-0.224505	0.0100312	0.139882	-0.100688	C8orf56	157556				chr8:104133259-104152583 (-) // 73.46 // q22.3
211592_s_at	CACNA1C	0.24949	0.302099	0.19688	0.161953	0.0567344	-0.140146	0.109344	0.0431354	0.348741	0.356504	-0.100567	-0.312251	0.529449	0.0103807	-0.000640869	-0.128856	-0.619817	-0.153462	0.456645	0.0881722	-0.373168	-0.180804	-0.299407	0.15582	-0.346583	CACNA1C	775	0006810 // transport // inferred from electronic annotation /// 0006811 // ion transport // inferred from electronic annotation /// 0006816 // calcium ion transport // inferred from electronic annotation /// 0007204 // elevation of cytosolic calcium ion concentration // inferred from direct assay /// 0055085 // transmembrane transport // inferred from electronic annotation /// 0060402 // calcium …	0005624 // membrane fraction // inferred from electronic annotation /// 0005737 // cytoplasm // inferred from direct assay /// 0005886 // plasma membrane // inferred from direct assay /// 0005886 // plasma membrane // inferred from electronic annotation /// 0005891 // voltage-gated calcium channel complex // inferred from direct assay /// 0005891 // voltage-gated calcium channel complex // inferr…	0005216 // ion channel activity // inferred from electronic annotation /// 0005244 // voltage-gated ion channel activity // inferred from electronic annotation /// 0005245 // voltage-gated calcium channel activity // inferred from direct assay /// 0005245 // voltage-gated calcium channel activity // inferred from electronic annotation /// 0005262 // calcium channel activity // inferred from elect…	chr12:2224418-2801325 (+) // 97.09 // p13.33
238636_at	CACNA1C	0.117793	-0.340382	0.575968	-0.703148	0.213202	-0.362766	-0.244973	-1.2506	-0.286342	-0.50975	-0.7659	-0.147152	1.29892	-0.361945	0.0629826	-1.18111	-0.00502777	-2.01216	1.45351	0.538855	-1.79942	0.232588	-0.687631	-0.172296	0.00502777	CACNA1C	775	0006810 // transport // inferred from electronic annotation /// 0006811 // ion transport // inferred from electronic annotation /// 0006816 // calcium ion transport // inferred from electronic annotation /// 0007204 // elevation of cytosolic calcium ion concentration // inferred from direct assay /// 0055085 // transmembrane transport // inferred from electronic annotation /// 0060402 // calcium …	0005624 // membrane fraction // inferred from electronic annotation /// 0005737 // cytoplasm // inferred from direct assay /// 0005886 // plasma membrane // inferred from direct assay /// 0005886 // plasma membrane // inferred from electronic annotation /// 0005891 // voltage-gated calcium channel complex // inferred from direct assay /// 0005891 // voltage-gated calcium channel complex // inferr…	0005216 // ion channel activity // inferred from electronic annotation /// 0005244 // voltage-gated ion channel activity // inferred from electronic annotation /// 0005245 // voltage-gated calcium channel activity // inferred from direct assay /// 0005245 // voltage-gated calcium channel activity // inferred from electronic annotation /// 0005262 // calcium channel activity // inferred from elect…	chr12:2805304-2805769 (+) // 95.67 // p13.33
208020_s_at	CACNA1C	-0.0719345	-0.145398	0.00152857	-0.109116	0.0378099	0.0362813	-0.0356532	-0.260669	0.193415	-0.163521	-0.20569	-0.436709	0.914001	-0.188038	-0.138014	-0.0524721	-0.153896	0.228225	0.476186	-0.263462	-0.0704908	0.152531	0.0709338	-0.101709	0.0769672	CACNA1C	775	0006810 // transport // inferred from electronic annotation /// 0006811 // ion transport // inferred from electronic annotation /// 0006816 // calcium ion transport // inferred from electronic annotation /// 0007204 // elevation of cytosolic calcium ion concentration // inferred from direct assay /// 0055085 // transmembrane transport // inferred from electronic annotation /// 0060402 // calcium …	0005624 // membrane fraction // inferred from electronic annotation /// 0005737 // cytoplasm // inferred from direct assay /// 0005886 // plasma membrane // inferred from direct assay /// 0005886 // plasma membrane // inferred from electronic annotation /// 0005891 // voltage-gated calcium channel complex // inferred from direct assay /// 0005891 // voltage-gated calcium channel complex // inferr…	0005216 // ion channel activity // inferred from electronic annotation /// 0005244 // voltage-gated ion channel activity // inferred from electronic annotation /// 0005245 // voltage-gated calcium channel activity // inferred from direct assay /// 0005245 // voltage-gated calcium channel activity // inferred from electronic annotation /// 0005262 // calcium channel activity // inferred from elect…	chr12:2162728-2800459 (+) // 97.44 // p13.33
242973_at	CACNA1C	-0.430747	-0.59032	-0.271173	-0.727865	-0.408718	-0.137544	-0.568291	-0.960669	-0.214868	-0.586482	-1.14944	-1.44747	0.402676	-0.261306	-0.328774	-0.359853	-0.347578	-0.454596	1.1025	0.0706282	-1.61326	0.0315332	-0.152209	0.305622	0.0417728	CACNA1C	775	0006810 // transport // inferred from electronic annotation /// 0006811 // ion transport // inferred from electronic annotation /// 0006816 // calcium ion transport // inferred from electronic annotation /// 0007204 // elevation of cytosolic calcium ion concentration // inferred from direct assay /// 0055085 // transmembrane transport // inferred from electronic annotation /// 0060402 // calcium …	0005624 // membrane fraction // inferred from electronic annotation /// 0005737 // cytoplasm // inferred from direct assay /// 0005886 // plasma membrane // inferred from direct assay /// 0005886 // plasma membrane // inferred from electronic annotation /// 0005891 // voltage-gated calcium channel complex // inferred from direct assay /// 0005891 // voltage-gated calcium channel complex // inferr…	0005216 // ion channel activity // inferred from electronic annotation /// 0005244 // voltage-gated ion channel activity // inferred from electronic annotation /// 0005245 // voltage-gated calcium channel activity // inferred from direct assay /// 0005245 // voltage-gated calcium channel activity // inferred from electronic annotation /// 0005262 // calcium channel activity // inferred from elect…	chr12:2806754-2807118 (+) // 98.9 // p13.33
208683_at	CAPN2	0.179975	0.159644	0.200306	0.276445	0.317107	0.116801	0.296776	0.559782	0.0291185	0.318306	0.198574	0.160149	0.0399008	0.358211	0.710167	0.585379	-0.107683	-1.17862	-1.12792	-0.0174046	1.22606	1.11181	0.0174046	0.885695	-0.22671	CAPN2	824	0001666 // response to hypoxia // inferred from electronic annotation /// 0001824 // blastocyst development // inferred from electronic annotation /// 0006508 // proteolysis // inferred from electronic annotation /// 0007520 // myoblast fusion // inferred from electronic annotation /// 0016540 // protein autoprocessing // inferred from electronic annotation	0005622 // intracellular // inferred from electronic annotation /// 0005625 // soluble fraction // inferred from electronic annotation /// 0005626 // insoluble fraction // inferred from electronic annotation /// 0005737 // cytoplasm // inferred from electronic annotation /// 0005886 // plasma membrane // inferred from electronic annotation /// 0016020 // membrane // inferred from electronic annot…	0004197 // cysteine-type endopeptidase activity // inferred from electronic annotation /// 0004198 // calcium-dependent cysteine-type endopeptidase activity // inferred from electronic annotation /// 0005509 // calcium ion binding // inferred from electronic annotation /// 0005515 // protein binding // inferred from physical interaction /// 0005515 // protein binding // inferred from electronic a…	chr1:223900212-223963537 (+) // 98.54 // q41
214888_at	CAPN2	0.0538157	-0.225587	0.333218	0.141386	0.700191	0.366973	0.420789	0.673978	-0.624422	0.347058	0.168929	0.641718	1.31221	-0.0242395	0.871078	-0.0284686	0.664311	-0.0634327	-0.569339	0.69911	0.466584	1.73959	-0.0462575	0.783392	0.0242395	CAPN2	824	0001666 // response to hypoxia // inferred from electronic annotation /// 0001824 // blastocyst development // inferred from electronic annotation /// 0006508 // proteolysis // inferred from electronic annotation /// 0007520 // myoblast fusion // inferred from electronic annotation /// 0016540 // protein autoprocessing // inferred from electronic annotation	0005622 // intracellular // inferred from electronic annotation /// 0005625 // soluble fraction // inferred from electronic annotation /// 0005626 // insoluble fraction // inferred from electronic annotation /// 0005737 // cytoplasm // inferred from electronic annotation /// 0005886 // plasma membrane // inferred from electronic annotation /// 0016020 // membrane // inferred from electronic annot…	0004197 // cysteine-type endopeptidase activity // inferred from electronic annotation /// 0004198 // calcium-dependent cysteine-type endopeptidase activity // inferred from electronic annotation /// 0005509 // calcium ion binding // inferred from electronic annotation /// 0005515 // protein binding // inferred from physical interaction /// 0005515 // protein binding // inferred from electronic a…	chr1:223949282-223960959 (+) // 94.7 // q41
236831_at	CCDC50	1.04498	0.857222	1.23274	1.13901	1.51453	0.281792	1.32677	0.265927	1.25168	2.31146	0.726993	1.76342	0.371057	2.04422	1.87944	-0.0493407	-0.346915	-0.0600767	-0.284156	1.74857	0.115633	0.365163	1.99667	-0.00140095	-0.666224	CCDC50	152137		0005737 // cytoplasm // inferred from direct assay /// 0005737 // cytoplasm // inferred from electronic annotation	0005515 // protein binding // inferred from physical interaction	chr3:191111271-191112244 (+) // 91.27 // q28
228693_at	CCDC50	0.992658	0.750947	1.23437	0.877977	1.3614	0.12703	1.11969	1.63273	1.62488	0.39945	-0.14515	1.22993	1.42746	1.03119	1.75702	-0.733459	-0.0417976	0.482331	-0.97383	1.32248	-1.07846	0.964591	1.42337	0.0417976	-0.136728	CCDC50	152137		0005737 // cytoplasm // inferred from direct assay /// 0005737 // cytoplasm // inferred from electronic annotation	0005515 // protein binding // inferred from physical interaction	chr3:191113766-191115284 (+) // 97.35 // q28
235051_at	CCDC50	0.688611	0.660107	0.717114	0.871788	0.928795	0.211681	0.900292	0.865174	1.13791	1.46033	0.0237384	1.13011	-0.362842	1.37783	1.57009	-0.0237384	-0.970514	-0.324212	-0.542666	1.61316	0.153089	0.519168	1.53073	0.0921287	0.0696616	CCDC50	152137		0005737 // cytoplasm // inferred from direct assay /// 0005737 // cytoplasm // inferred from electronic annotation	0005515 // protein binding // inferred from physical interaction	chr3:191112032-191113379 (+) // 94.44 // q28
226713_at	CCDC50	0.676368	0.576212	0.776523	0.715456	0.915767	0.139244	0.815611	1.20376	1.21061	0.76293	-0.315481	0.868098	-0.0184603	1.26129	1.55214	-0.363661	-0.350158	0.0184603	-0.720641	1.23258	-0.766555	0.545081	1.76676	0.61912	-0.588554	CCDC50	152137		0005737 // cytoplasm // inferred from direct assay /// 0005737 // cytoplasm // inferred from electronic annotation	0005515 // protein binding // inferred from physical interaction	chr3:191114955-191116458 (+) // 98.21 // q28
225331_at	CCDC50	0.567718	0.625073	0.510362	0.647955	0.533244	0.0228817	0.590599	0.32493	0.619197	1.21996	0.427731	1.26762	-0.618391	0.66364	0.820103	0.102321	-0.69233	-0.0901794	-1.10327	0.567745	0.573997	0.122703	0.747833	0.0484018	-0.0484018	CCDC50	152137		0005737 // cytoplasm // inferred from direct assay /// 0005737 // cytoplasm // inferred from electronic annotation	0005515 // protein binding // inferred from physical interaction	chr3:191046873-191110774 (+) // 90.33 // q28
215343_at	CCDC88C	-0.075779	0.00772668	-0.159285	-0.0418896	-0.208901	-0.0496163	-0.125395	0.340237	-0.204614	-0.379261	0.0760803	-0.260233	-0.24365	-0.170441	-0.16128	-0.224564	-0.173278	0.0239692	-0.173278	0.0758836	0.374431	-0.379545	-0.0917425	0.0894575	-0.0174968	CCDC88C	440193	0001932 // regulation of protein phosphorylation // inferred from sequence or structural similarity /// 0001932 // regulation of protein phosphorylation // inferred from electronic annotation /// 0016055 // Wnt receptor signaling pathway // inferred from electronic annotation /// 0031648 // protein destabilization // inferred from sequence or structural similarity /// 0031648 // protein destabili…	0005626 // insoluble fraction // inferred from sequence or structural similarity /// 0005626 // insoluble fraction // inferred from electronic annotation	0005515 // protein binding // inferred from electronic annotation /// 0030165 // PDZ domain binding // inferred from sequence or structural similarity /// 0030165 // PDZ domain binding // inferred from electronic annotation /// 0043621 // protein self-association // inferred from sequence or structural similarity /// 0043621 // protein self-association // inferred from electronic annotation	chr14:91844985-91884152 (-) // 67.47 // q32.11
231288_at	CCDC88C	-0.180948	-0.158316	-0.203579	-0.0682871	-0.11355	0.0900294	-0.0909184	-0.0142198	0.150224	-0.177237	-0.231915	-0.129491	0.0612102	-0.358376	-0.0275414	-0.0776775	0.31711	0.0142198	-0.21768	-0.016963	0.81617	-0.197828	0.235487	-0.0298474	0.057302	CCDC88C	440193	0001932 // regulation of protein phosphorylation // inferred from sequence or structural similarity /// 0001932 // regulation of protein phosphorylation // inferred from electronic annotation /// 0016055 // Wnt receptor signaling pathway // inferred from electronic annotation /// 0031648 // protein destabilization // inferred from sequence or structural similarity /// 0031648 // protein destabili…	0005626 // insoluble fraction // inferred from sequence or structural similarity /// 0005626 // insoluble fraction // inferred from electronic annotation	0005515 // protein binding // inferred from electronic annotation /// 0030165 // PDZ domain binding // inferred from sequence or structural similarity /// 0030165 // PDZ domain binding // inferred from electronic annotation /// 0043621 // protein self-association // inferred from sequence or structural similarity /// 0043621 // protein self-association // inferred from electronic annotation	chr14:91808495-91875025 (-) // 86.41 // q32.11
227228_s_at	CCDC88C	-0.623537	-0.631182	-0.615891	-0.447008	-0.431717	0.184174	-0.439362	-0.485989	-0.0294285	-0.75835	-0.514265	-0.734409	0.0294285	-0.841901	-0.179986	-0.790224	0.0674772	-0.63849	0.230975	0.13987	1.40434	0.295252	-0.0440474	0.736186	0.440405	CCDC88C	440193	0001932 // regulation of protein phosphorylation // inferred from sequence or structural similarity /// 0001932 // regulation of protein phosphorylation // inferred from electronic annotation /// 0016055 // Wnt receptor signaling pathway // inferred from electronic annotation /// 0031648 // protein destabilization // inferred from sequence or structural similarity /// 0031648 // protein destabili…	0005626 // insoluble fraction // inferred from sequence or structural similarity /// 0005626 // insoluble fraction // inferred from electronic annotation	0005515 // protein binding // inferred from electronic annotation /// 0030165 // PDZ domain binding // inferred from sequence or structural similarity /// 0030165 // PDZ domain binding // inferred from electronic annotation /// 0043621 // protein self-association // inferred from sequence or structural similarity /// 0043621 // protein self-association // inferred from electronic annotation	chr14:91737668-91780055 (-) // 98.8 // q32.11
217523_at	CD44	1.57631	1.46038	1.69224	1.01776	1.24961	-0.442627	1.13368	0.80981	-0.0915341	2.99217	0.360577	0.611648	1.3043	2.24589	0.836615	1.08801	0.0915337	-2.57906	-2.41322	0.615953	1.50084	0.410043	-2.36726	-1.04753	0.274422	CD44	960	0001558 // regulation of cell growth // inferred from electronic annotation /// 0001658 // branching involved in ureteric bud morphogenesis // inferred from electronic annotation /// 0001955 // blood vessel maturation // inferred from electronic annotation /// 0002246 // wound healing involved in inflammatory response // inferred from electronic annotation /// 0006954 // inflammatory response // …	0005634 // nucleus // inferred from electronic annotation /// 0005886 // plasma membrane // inferred from direct assay /// 0005886 // plasma membrane // inferred from electronic annotation /// 0005887 // integral to plasma membrane // non-traceable author statement /// 0009897 // external side of plasma membrane // inferred from electronic annotation /// 0009986 // cell surface // inferred from d…	0004872 // receptor activity // inferred from electronic annotation /// 0005057 // receptor signaling protein activity // inferred from direct assay /// 0005057 // receptor signaling protein activity // inferred from electronic annotation /// 0005488 // binding // inferred from electronic annotation /// 0005515 // protein binding // inferred from physical interaction /// 0005515 // protein bindin…	chr11:35218274-35218983 (+) // 99.3 // p13
212063_at	CD44	1.19182	1.04378	1.33985	0.600859	0.896926	-0.442923	0.748893	0.0273132	-0.332613	1.82675	0.881984	1.21955	0.366173	1.85054	0.151441	1.41437	0.291843	-2.85117	-2.22964	0.0310488	0.783474	0.00522995	-1.8114	-0.631632	0.568634	CD44	960	0001558 // regulation of cell growth // inferred from electronic annotation /// 0001658 // branching involved in ureteric bud morphogenesis // inferred from electronic annotation /// 0001955 // blood vessel maturation // inferred from electronic annotation /// 0002246 // wound healing involved in inflammatory response // inferred from electronic annotation /// 0006954 // inflammatory response // …	0005634 // nucleus // inferred from electronic annotation /// 0005886 // plasma membrane // inferred from direct assay /// 0005886 // plasma membrane // inferred from electronic annotation /// 0005887 // integral to plasma membrane // non-traceable author statement /// 0009897 // external side of plasma membrane // inferred from electronic annotation /// 0009986 // cell surface // inferred from d…	0004872 // receptor activity // inferred from electronic annotation /// 0005057 // receptor signaling protein activity // inferred from direct assay /// 0005057 // receptor signaling protein activity // inferred from electronic annotation /// 0005488 // binding // inferred from electronic annotation /// 0005515 // protein binding // inferred from physical interaction /// 0005515 // protein bindin…	chr11:35251633-35253949 (+) // 92.0 // p13
1565868_at	CD44	1.17135	1.13626	1.20644	0.937026	1.00721	-0.199237	0.972117	0.838553	0.207221	2.57762	0.124712	0.287059	1.6972	1.4691	0.575473	0.407494	-0.26228	-0.463257	-1.0634	0.0495729	0.524542	-0.0439882	-0.858222	-0.326818	0.0439882	CD44	960	0001558 // regulation of cell growth // inferred from electronic annotation /// 0001658 // branching involved in ureteric bud morphogenesis // inferred from electronic annotation /// 0001955 // blood vessel maturation // inferred from electronic annotation /// 0002246 // wound healing involved in inflammatory response // inferred from electronic annotation /// 0006954 // inflammatory response // …	0005634 // nucleus // inferred from electronic annotation /// 0005886 // plasma membrane // inferred from direct assay /// 0005886 // plasma membrane // inferred from electronic annotation /// 0005887 // integral to plasma membrane // non-traceable author statement /// 0009897 // external side of plasma membrane // inferred from electronic annotation /// 0009986 // cell surface // inferred from d…	0004872 // receptor activity // inferred from electronic annotation /// 0005057 // receptor signaling protein activity // inferred from direct assay /// 0005057 // receptor signaling protein activity // inferred from electronic annotation /// 0005488 // binding // inferred from electronic annotation /// 0005515 // protein binding // inferred from physical interaction /// 0005515 // protein bindin…	chr11:35234096-35235544 (+) // 77.26 // p13
209835_x_at	CD44	1.15079	1.15624	1.14535	0.926658	0.915773	-0.229578	0.921216	-0.201361	-0.0604072	2.67888	1.28952	1.34902	0.21463	1.9151	0.184343	2.20056	0.163933	-2.0801	-1.44116	0.103099	1.33454	0.282592	-2.10967	-0.809973	0.0604076	CD44	960	0001558 // regulation of cell growth // inferred from electronic annotation /// 0001658 // branching involved in ureteric bud morphogenesis // inferred from electronic annotation /// 0001955 // blood vessel maturation // inferred from electronic annotation /// 0002246 // wound healing involved in inflammatory response // inferred from electronic annotation /// 0006954 // inflammatory response // …	0005634 // nucleus // inferred from electronic annotation /// 0005886 // plasma membrane // inferred from direct assay /// 0005886 // plasma membrane // inferred from electronic annotation /// 0005887 // integral to plasma membrane // non-traceable author statement /// 0009897 // external side of plasma membrane // inferred from electronic annotation /// 0009986 // cell surface // inferred from d…	0004872 // receptor activity // inferred from electronic annotation /// 0005057 // receptor signaling protein activity // inferred from direct assay /// 0005057 // receptor signaling protein activity // inferred from electronic annotation /// 0005488 // binding // inferred from electronic annotation /// 0005515 // protein binding // inferred from physical interaction /// 0005515 // protein bindin…	chr11:35160728-35251015 (+) // 98.62 // p13
204490_s_at	CD44	1.04028	1.02923	1.05134	0.897832	0.91994	-0.131398	0.908886	-0.132569	-0.161531	2.71875	1.16668	1.46836	0.132569	1.93662	0.142212	2.34913	0.142035	-1.73229	-1.82854	0.184503	1.25978	0.399299	-1.81235	-0.56529	0.289742	CD44	960	0001558 // regulation of cell growth // inferred from electronic annotation /// 0001658 // branching involved in ureteric bud morphogenesis // inferred from electronic annotation /// 0001955 // blood vessel maturation // inferred from electronic annotation /// 0002246 // wound healing involved in inflammatory response // inferred from electronic annotation /// 0006954 // inflammatory response // …	0005634 // nucleus // inferred from electronic annotation /// 0005886 // plasma membrane // inferred from direct assay /// 0005886 // plasma membrane // inferred from electronic annotation /// 0005887 // integral to plasma membrane // non-traceable author statement /// 0009897 // external side of plasma membrane // inferred from electronic annotation /// 0009986 // cell surface // inferred from d…	0004872 // receptor activity // inferred from electronic annotation /// 0005057 // receptor signaling protein activity // inferred from direct assay /// 0005057 // receptor signaling protein activity // inferred from electronic annotation /// 0005488 // binding // inferred from electronic annotation /// 0005515 // protein binding // inferred from physical interaction /// 0005515 // protein bindin…	chr11:35160735-35251021 (+) // 99.7 // p13
212014_x_at	CD44	1.0364	0.977001	1.0958	0.941172	1.05998	-0.0358289	1.00057	-0.0652895	-0.21886	2.82098	1.22785	1.59792	0.394112	2.00181	0.246069	2.41837	0.157868	-1.40761	-1.74958	0.174476	1.51804	0.399213	-1.53645	-0.397897	0.0652895	CD44	960	0001558 // regulation of cell growth // inferred from electronic annotation /// 0001658 // branching involved in ureteric bud morphogenesis // inferred from electronic annotation /// 0001955 // blood vessel maturation // inferred from electronic annotation /// 0002246 // wound healing involved in inflammatory response // inferred from electronic annotation /// 0006954 // inflammatory response // …	0005634 // nucleus // inferred from electronic annotation /// 0005886 // plasma membrane // inferred from direct assay /// 0005886 // plasma membrane // inferred from electronic annotation /// 0005887 // integral to plasma membrane // non-traceable author statement /// 0009897 // external side of plasma membrane // inferred from electronic annotation /// 0009986 // cell surface // inferred from d…	0004872 // receptor activity // inferred from electronic annotation /// 0005057 // receptor signaling protein activity // inferred from direct assay /// 0005057 // receptor signaling protein activity // inferred from electronic annotation /// 0005488 // binding // inferred from electronic annotation /// 0005515 // protein binding // inferred from physical interaction /// 0005515 // protein bindin…	chr11:35160727-35252243 (+) // 96.05 // p13
210916_s_at	CD44	1.03077	0.894982	1.16655	1.13531	1.40688	0.240325	1.27109	-0.114967	0.0174394	3.35549	1.28327	1.6475	1.40996	1.58615	0.983908	2.56951	0.319666	-0.940617	-0.681206	0.696136	2.10356	0.114419	-1.04439	-0.716382	-0.0174394	CD44	960	0001558 // regulation of cell growth // inferred from electronic annotation /// 0001658 // branching involved in ureteric bud morphogenesis // inferred from electronic annotation /// 0001955 // blood vessel maturation // inferred from electronic annotation /// 0002246 // wound healing involved in inflammatory response // inferred from electronic annotation /// 0006954 // inflammatory response // …	0005634 // nucleus // inferred from electronic annotation /// 0005886 // plasma membrane // inferred from direct assay /// 0005886 // plasma membrane // inferred from electronic annotation /// 0005887 // integral to plasma membrane // non-traceable author statement /// 0009897 // external side of plasma membrane // inferred from electronic annotation /// 0009986 // cell surface // inferred from d…	0004872 // receptor activity // inferred from electronic annotation /// 0005057 // receptor signaling protein activity // inferred from direct assay /// 0005057 // receptor signaling protein activity // inferred from electronic annotation /// 0005488 // binding // inferred from electronic annotation /// 0005515 // protein binding // inferred from physical interaction /// 0005515 // protein bindin…	chr11:35160832-35250880 (+) // 100.0 // p13
1557905_s_at	CD44	0.966513	0.966574	0.966452	1.18097	1.18085	0.214393	1.18091	-0.0874343	-0.0279322	3.2732	1.56604	1.41387	0.59435	2.01599	0.699174	2.46731	0.451761	-1.18992	-0.752653	0.606687	1.75383	0.749165	-1.49673	-0.473442	0.0279317	CD44	960	0001558 // regulation of cell growth // inferred from electronic annotation /// 0001658 // branching involved in ureteric bud morphogenesis // inferred from electronic annotation /// 0001955 // blood vessel maturation // inferred from electronic annotation /// 0002246 // wound healing involved in inflammatory response // inferred from electronic annotation /// 0006954 // inflammatory response // …	0005634 // nucleus // inferred from electronic annotation /// 0005886 // plasma membrane // inferred from direct assay /// 0005886 // plasma membrane // inferred from electronic annotation /// 0005887 // integral to plasma membrane // non-traceable author statement /// 0009897 // external side of plasma membrane // inferred from electronic annotation /// 0009986 // cell surface // inferred from d…	0004872 // receptor activity // inferred from electronic annotation /// 0005057 // receptor signaling protein activity // inferred from direct assay /// 0005057 // receptor signaling protein activity // inferred from electronic annotation /// 0005488 // binding // inferred from electronic annotation /// 0005515 // protein binding // inferred from physical interaction /// 0005515 // protein bindin…	chr11:35160416-35243266 (+) // 96.88 // p13
204489_s_at	CD44	0.843021	0.845617	0.840425	0.81459	0.809399	-0.0310265	0.811994	0.195519	-0.498491	2.318	1.24333	1.20178	0.203267	1.71535	0.117192	2.42947	0.398993	-2.10028	-1.34399	-0.117192	1.33559	0.478292	-1.53167	-0.389991	0.530511	CD44	960	0001558 // regulation of cell growth // inferred from electronic annotation /// 0001658 // branching involved in ureteric bud morphogenesis // inferred from electronic annotation /// 0001955 // blood vessel maturation // inferred from electronic annotation /// 0002246 // wound healing involved in inflammatory response // inferred from electronic annotation /// 0006954 // inflammatory response // …	0005634 // nucleus // inferred from electronic annotation /// 0005886 // plasma membrane // inferred from direct assay /// 0005886 // plasma membrane // inferred from electronic annotation /// 0005887 // integral to plasma membrane // non-traceable author statement /// 0009897 // external side of plasma membrane // inferred from electronic annotation /// 0009986 // cell surface // inferred from d…	0004872 // receptor activity // inferred from electronic annotation /// 0005057 // receptor signaling protein activity // inferred from direct assay /// 0005057 // receptor signaling protein activity // inferred from electronic annotation /// 0005488 // binding // inferred from electronic annotation /// 0005515 // protein binding // inferred from physical interaction /// 0005515 // protein bindin…	chr11:35160822-35251573 (+) // 99.83 // p13
216056_at	CD44	0.547354	0.755317	0.339391	0.847295	0.431369	0.0919784	0.639332	-0.0270898	-0.248729	2.52025	1.14475	0.837417	0.15458	0.697731	0.0357487	0.130691	0.0270898	-0.188456	-0.192835	0.286758	0.564152	0.0480371	-0.243905	0.404475	0.0837791	CD44	960	0001558 // regulation of cell growth // inferred from electronic annotation /// 0001658 // branching involved in ureteric bud morphogenesis // inferred from electronic annotation /// 0001955 // blood vessel maturation // inferred from electronic annotation /// 0002246 // wound healing involved in inflammatory response // inferred from electronic annotation /// 0006954 // inflammatory response // …	0005634 // nucleus // inferred from electronic annotation /// 0005886 // plasma membrane // inferred from direct assay /// 0005886 // plasma membrane // inferred from electronic annotation /// 0005887 // integral to plasma membrane // non-traceable author statement /// 0009897 // external side of plasma membrane // inferred from electronic annotation /// 0009986 // cell surface // inferred from d…	0004872 // receptor activity // inferred from electronic annotation /// 0005057 // receptor signaling protein activity // inferred from direct assay /// 0005057 // receptor signaling protein activity // inferred from electronic annotation /// 0005488 // binding // inferred from electronic annotation /// 0005515 // protein binding // inferred from physical interaction /// 0005515 // protein bindin…	chr11:35231601-35232074 (+) // 55.81 // p13
229221_at	CD44	0.378483	0.482713	0.274253	0.545183	0.336723	0.0624701	0.440953	0.276684	0.382832	1.25721	0.264005	0.43148	0.180335	0.721487	0.0135894	0.796517	0.0176954	-0.0467653	-0.496733	-0.0135894	0.600727	-0.458439	-0.339969	0.0275269	0.537731	CD44	960	0001558 // regulation of cell growth // inferred from electronic annotation /// 0001658 // branching involved in ureteric bud morphogenesis // inferred from electronic annotation /// 0001955 // blood vessel maturation // inferred from electronic annotation /// 0002246 // wound healing involved in inflammatory response // inferred from electronic annotation /// 0006954 // inflammatory response // …	0005634 // nucleus // inferred from electronic annotation /// 0005886 // plasma membrane // inferred from direct assay /// 0005886 // plasma membrane // inferred from electronic annotation /// 0005887 // integral to plasma membrane // non-traceable author statement /// 0009897 // external side of plasma membrane // inferred from electronic annotation /// 0009986 // cell surface // inferred from d…	0004872 // receptor activity // inferred from electronic annotation /// 0005057 // receptor signaling protein activity // inferred from direct assay /// 0005057 // receptor signaling protein activity // inferred from electronic annotation /// 0005488 // binding // inferred from electronic annotation /// 0005515 // protein binding // inferred from physical interaction /// 0005515 // protein bindin…	chr11:35226609-35229711 (+) // 99.04 // p13
234418_x_at	CD44	0.041502	-0.0175443	0.100548	-0.0529883	0.0651044	-0.035444	0.00605804	-0.112542	-0.162904	0.0466182	0.0168746	0.147139	0.186926	-0.0583785	-0.015269	0.00229001	-0.231535	0.280981	0.16446	-0.274314	-0.276961	-0.0168684	0.0573304	-0.140169	0.0803459	CD44	960	0001558 // regulation of cell growth // inferred from electronic annotation /// 0001658 // branching involved in ureteric bud morphogenesis // inferred from electronic annotation /// 0001955 // blood vessel maturation // inferred from electronic annotation /// 0002246 // wound healing involved in inflammatory response // inferred from electronic annotation /// 0006954 // inflammatory response // …	0005634 // nucleus // inferred from electronic annotation /// 0005886 // plasma membrane // inferred from direct assay /// 0005886 // plasma membrane // inferred from electronic annotation /// 0005887 // integral to plasma membrane // non-traceable author statement /// 0009897 // external side of plasma membrane // inferred from electronic annotation /// 0009986 // cell surface // inferred from d…	0004872 // receptor activity // inferred from electronic annotation /// 0005057 // receptor signaling protein activity // inferred from direct assay /// 0005057 // receptor signaling protein activity // inferred from electronic annotation /// 0005488 // binding // inferred from electronic annotation /// 0005515 // protein binding // inferred from physical interaction /// 0005515 // protein bindin…	chr11:35232694-35232796 (-) // 100.0 // p13
234411_x_at	CD44	0.021348	0.0389089	0.0037872	0.125818	0.0906966	0.0869094	0.108257	-0.0618572	-0.298426	1.11882	-0.255264	-0.193949	0.452538	0.135128	-0.0309296	0.638167	0.41403	-0.179681	-0.302594	-0.195542	-0.0586114	0.592124	-0.355166	0.410706	-0.0943375	CD44	960	0001558 // regulation of cell growth // inferred from electronic annotation /// 0001658 // branching involved in ureteric bud morphogenesis // inferred from electronic annotation /// 0001955 // blood vessel maturation // inferred from electronic annotation /// 0002246 // wound healing involved in inflammatory response // inferred from electronic annotation /// 0006954 // inflammatory response // …	0005634 // nucleus // inferred from electronic annotation /// 0005886 // plasma membrane // inferred from direct assay /// 0005886 // plasma membrane // inferred from electronic annotation /// 0005887 // integral to plasma membrane // non-traceable author statement /// 0009897 // external side of plasma membrane // inferred from electronic annotation /// 0009986 // cell surface // inferred from d…	0004872 // receptor activity // inferred from electronic annotation /// 0005057 // receptor signaling protein activity // inferred from direct assay /// 0005057 // receptor signaling protein activity // inferred from electronic annotation /// 0005488 // binding // inferred from electronic annotation /// 0005515 // protein binding // inferred from physical interaction /// 0005515 // protein bindin…	chr11:35232694-35232796 (+) // 100.0 // p13
228748_at	CD59	1.76546	1.93237	1.59855	1.45485	1.12103	-0.477515	1.28794	1.39657	0.916744	2.18246	1.32363	2.01097	0.105098	2.19786	0.170202	-0.77343	-0.380926	-2.08261	-1.58892	0.0965013	-0.381572	-0.0965018	0.459782	-0.69492	0.667453	CD59	966	0007166 // cell surface receptor linked signaling pathway // traceable author statement /// 0007596 // blood coagulation // traceable author statement	0005576 // extracellular region // inferred from electronic annotation /// 0005624 // membrane fraction // traceable author statement /// 0005886 // plasma membrane // inferred from electronic annotation /// 0005886 // plasma membrane // non-traceable author statement /// 0016020 // membrane // inferred from electronic annotation /// 0031225 // anchored to membrane // inferred from electronic ann…	0005515 // protein binding // inferred from physical interaction	chr11:33724567-33725063 (-) // 74.92 // p13
212463_at	CD59	1.02803	0.91795	1.13811	0.874813	1.09497	-0.0431366	0.984892	1.03102	0.913146	0.70591	0.849175	1.31216	1.09358	1.38387	0.590271	-0.340943	-0.190629	-0.800312	-1.28702	-0.0810108	1.30105	0.466211	0.0766172	-0.0766172	0.501288	CD59	966	0007166 // cell surface receptor linked signaling pathway // traceable author statement /// 0007596 // blood coagulation // traceable author statement	0005576 // extracellular region // inferred from electronic annotation /// 0005624 // membrane fraction // traceable author statement /// 0005886 // plasma membrane // inferred from electronic annotation /// 0005886 // plasma membrane // non-traceable author statement /// 0016020 // membrane // inferred from electronic annotation /// 0031225 // anchored to membrane // inferred from electronic ann…	0005515 // protein binding // inferred from physical interaction	chr11:33726717-33729281 (-) // 72.44 // p13
200983_x_at	CD59	1.01134	1.13194	0.890742	1.09231	0.851109	-0.039632	0.97171	0.304004	0.637272	1.78271	1.64525	1.05249	-0.27378	1.66041	0.965315	-0.138844	-0.47073	-1.34034	-0.230251	0.358224	1.30143	-0.0585785	0.251342	0.00203991	-0.0706148	CD59	966	0007166 // cell surface receptor linked signaling pathway // traceable author statement /// 0007596 // blood coagulation // traceable author statement	0005576 // extracellular region // inferred from electronic annotation /// 0005624 // membrane fraction // traceable author statement /// 0005886 // plasma membrane // inferred from electronic annotation /// 0005886 // plasma membrane // non-traceable author statement /// 0016020 // membrane // inferred from electronic annotation /// 0031225 // anchored to membrane // inferred from electronic ann…	0005515 // protein binding // inferred from physical interaction	chr11:33730138-33758025 (-) // 97.55 // p13
200984_s_at	CD59	0.951154	1.19344	0.708869	1.1347	0.650128	-0.0587417	0.892413	0.718094	0.787997	1.68117	1.35153	1.1006	-0.682195	1.65772	0.524385	-0.398221	-0.40948	-1.19214	0.0383425	0.398192	1.00217	-0.0822058	0.411083	-0.127157	-0.228004	CD59	966	0007166 // cell surface receptor linked signaling pathway // traceable author statement /// 0007596 // blood coagulation // traceable author statement	0005576 // extracellular region // inferred from electronic annotation /// 0005624 // membrane fraction // traceable author statement /// 0005886 // plasma membrane // inferred from electronic annotation /// 0005886 // plasma membrane // non-traceable author statement /// 0016020 // membrane // inferred from electronic annotation /// 0031225 // anchored to membrane // inferred from electronic ann…	0005515 // protein binding // inferred from physical interaction	chr11:33730138-33758025 (-) // 97.55 // p13
200985_s_at	CD59	0.915821	1.02379	0.807851	0.843084	0.627146	-0.180705	0.735115	0.77896	0.658101	1.0757	0.859571	0.714729	0.132441	1.06994	0.591469	-0.408877	-0.397079	-1.21917	-0.527771	0.17528	0.652193	-0.0894623	0.131249	-0.212875	0.0894623	CD59	966	0007166 // cell surface receptor linked signaling pathway // traceable author statement /// 0007596 // blood coagulation // traceable author statement	0005576 // extracellular region // inferred from electronic annotation /// 0005624 // membrane fraction // traceable author statement /// 0005886 // plasma membrane // inferred from electronic annotation /// 0005886 // plasma membrane // non-traceable author statement /// 0016020 // membrane // inferred from electronic annotation /// 0031225 // anchored to membrane // inferred from electronic ann…	0005515 // protein binding // inferred from physical interaction	chr11:33730415-33744013 (-) // 99.58 // p13
224851_at	CDK6	1.08774	0.69601	1.47947	0.434054	1.21752	-0.261957	0.825784	-0.0964117	-0.433512	0.855867	1.41027	0.963573	1.93784	0.737713	1.23094	-2.65599	0.847055	0.740274	-1.53797	0.728752	-1.49039	1.62735	-0.680142	-0.294916	0.0964117	CDK6	1021	0000080 // G1 phase of mitotic cell cycle // inferred from expression pattern /// 0001954 // positive regulation of cell-matrix adhesion // inferred from direct assay /// 0006468 // protein phosphorylation // inferred from direct assay /// 0006468 // protein phosphorylation // inferred from electronic annotation /// 0007049 // cell cycle // inferred from electronic annotation /// 0009615 // respo…	0000307 // cyclin-dependent protein kinase holoenzyme complex // inferred from direct assay /// 0001726 // ruffle // inferred from direct assay /// 0005634 // nucleus // inferred from direct assay /// 0005737 // cytoplasm // inferred from direct assay	0000166 // nucleotide binding // inferred from electronic annotation /// 0004672 // protein kinase activity // inferred from electronic annotation /// 0004674 // protein serine/threonine kinase activity // inferred from electronic annotation /// 0004693 // cyclin-dependent protein kinase activity // inferred from direct assay /// 0004693 // cyclin-dependent protein kinase activity // inferred fro…	chr7:92234237-92236524 (-) // 95.45 // q21.2
224847_at	CDK6	0.921948	0.881109	0.962787	0.45191	0.533588	-0.429199	0.492749	0.380188	-0.15921	0.374003	1.21266	0.209531	0.30124	0.949559	0.674022	-2.40694	0.25117	0.982691	-1.13393	0.561235	-1.65855	1.00558	-0.925196	-0.530296	-0.43776	CDK6	1021	0000080 // G1 phase of mitotic cell cycle // inferred from expression pattern /// 0001954 // positive regulation of cell-matrix adhesion // inferred from direct assay /// 0006468 // protein phosphorylation // inferred from direct assay /// 0006468 // protein phosphorylation // inferred from electronic annotation /// 0007049 // cell cycle // inferred from electronic annotation /// 0009615 // respo…	0000307 // cyclin-dependent protein kinase holoenzyme complex // inferred from direct assay /// 0001726 // ruffle // inferred from direct assay /// 0005634 // nucleus // inferred from direct assay /// 0005737 // cytoplasm // inferred from direct assay	0000166 // nucleotide binding // inferred from electronic annotation /// 0004672 // protein kinase activity // inferred from electronic annotation /// 0004674 // protein serine/threonine kinase activity // inferred from electronic annotation /// 0004693 // cyclin-dependent protein kinase activity // inferred from direct assay /// 0004693 // cyclin-dependent protein kinase activity // inferred fro…	chr7:92234237-92236524 (-) // 95.45 // q21.2
224848_at	CDK6	0.840374	0.637252	1.0435	0.294388	0.700632	-0.342864	0.49751	0.00671577	-0.0067153	0.266797	0.910756	0.254136	0.820228	0.955102	0.773064	-2.06292	0.288531	1.12271	-0.914025	0.371888	-1.44567	0.899015	-0.790444	-0.4438	-0.453927	CDK6	1021	0000080 // G1 phase of mitotic cell cycle // inferred from expression pattern /// 0001954 // positive regulation of cell-matrix adhesion // inferred from direct assay /// 0006468 // protein phosphorylation // inferred from direct assay /// 0006468 // protein phosphorylation // inferred from electronic annotation /// 0007049 // cell cycle // inferred from electronic annotation /// 0009615 // respo…	0000307 // cyclin-dependent protein kinase holoenzyme complex // inferred from direct assay /// 0001726 // ruffle // inferred from direct assay /// 0005634 // nucleus // inferred from direct assay /// 0005737 // cytoplasm // inferred from direct assay	0000166 // nucleotide binding // inferred from electronic annotation /// 0004672 // protein kinase activity // inferred from electronic annotation /// 0004674 // protein serine/threonine kinase activity // inferred from electronic annotation /// 0004693 // cyclin-dependent protein kinase activity // inferred from direct assay /// 0004693 // cyclin-dependent protein kinase activity // inferred fro…	chr7:92234237-92236524 (-) // 95.45 // q21.2
235287_at	CDK6	0.696709	0.500246	0.893172	0.675663	1.06859	0.175417	0.872126	-0.324924	-0.0407133	1.47404	1.59425	1.23398	1.78541	0.337342	0.917622	-0.390295	0.638383	1.48889	-0.160563	0.775208	-0.333948	0.7277	-0.337727	-0.485022	-0.168458	CDK6	1021	0000080 // G1 phase of mitotic cell cycle // inferred from expression pattern /// 0001954 // positive regulation of cell-matrix adhesion // inferred from direct assay /// 0006468 // protein phosphorylation // inferred from direct assay /// 0006468 // protein phosphorylation // inferred from electronic annotation /// 0007049 // cell cycle // inferred from electronic annotation /// 0009615 // respo…	0000307 // cyclin-dependent protein kinase holoenzyme complex // inferred from direct assay /// 0001726 // ruffle // inferred from direct assay /// 0005634 // nucleus // inferred from direct assay /// 0005737 // cytoplasm // inferred from direct assay	0000166 // nucleotide binding // inferred from electronic annotation /// 0004672 // protein kinase activity // inferred from electronic annotation /// 0004674 // protein serine/threonine kinase activity // inferred from electronic annotation /// 0004693 // cyclin-dependent protein kinase activity // inferred from direct assay /// 0004693 // cyclin-dependent protein kinase activity // inferred fro…	chr7:92239831-92240825 (-) // 98.9 // q21.2
243000_at	CDK6	0.452986	0.266696	0.639276	0.188425	0.561005	-0.0782715	0.374715	-0.704668	-0.482984	1.1179	0.823456	0.727243	0.531211	0.187185	0.79838	-0.444263	-0.413015	0.410492	-0.228516	0.750976	-0.991406	0.750702	-0.617684	-0.0308361	0.0308361	CDK6	1021	0000080 // G1 phase of mitotic cell cycle // inferred from expression pattern /// 0001954 // positive regulation of cell-matrix adhesion // inferred from direct assay /// 0006468 // protein phosphorylation // inferred from direct assay /// 0006468 // protein phosphorylation // inferred from electronic annotation /// 0007049 // cell cycle // inferred from electronic annotation /// 0009615 // respo…	0000307 // cyclin-dependent protein kinase holoenzyme complex // inferred from direct assay /// 0001726 // ruffle // inferred from direct assay /// 0005634 // nucleus // inferred from direct assay /// 0005737 // cytoplasm // inferred from direct assay	0000166 // nucleotide binding // inferred from electronic annotation /// 0004672 // protein kinase activity // inferred from electronic annotation /// 0004674 // protein serine/threonine kinase activity // inferred from electronic annotation /// 0004693 // cyclin-dependent protein kinase activity // inferred from direct assay /// 0004693 // cyclin-dependent protein kinase activity // inferred fro…	chr7:92240777-92241382 (-) // 99.51 // q21.2
231198_at	CDK6	0.410505	0.21996	0.601051	0.162367	0.543458	-0.0575929	0.352912	0.432988	-0.0238762	0.153935	0.0864201	0.143261	0.705899	0.856266	0.468406	-0.00179982	0.0539236	0.362255	-0.018496	-0.0641036	-0.302904	0.00180006	-0.0535955	-0.274179	-0.278829	CDK6	1021	0000080 // G1 phase of mitotic cell cycle // inferred from expression pattern /// 0001954 // positive regulation of cell-matrix adhesion // inferred from direct assay /// 0006468 // protein phosphorylation // inferred from direct assay /// 0006468 // protein phosphorylation // inferred from electronic annotation /// 0007049 // cell cycle // inferred from electronic annotation /// 0009615 // respo…	0000307 // cyclin-dependent protein kinase holoenzyme complex // inferred from direct assay /// 0001726 // ruffle // inferred from direct assay /// 0005634 // nucleus // inferred from direct assay /// 0005737 // cytoplasm // inferred from direct assay	0000166 // nucleotide binding // inferred from electronic annotation /// 0004672 // protein kinase activity // inferred from electronic annotation /// 0004674 // protein serine/threonine kinase activity // inferred from electronic annotation /// 0004693 // cyclin-dependent protein kinase activity // inferred from direct assay /// 0004693 // cyclin-dependent protein kinase activity // inferred fro…	chr7:92462701-92465929 (-) // 93.51 // q21.2
207143_at	CDK6	0.351295	0.24704	0.455551	0.233568	0.442079	-0.0134718	0.337823	-0.315845	0.0850267	0.0290942	1.136	0.465002	0.974794	0.044148	0.284373	-0.220443	0.249938	-0.031817	0.14603	0.342947	0.345452	-0.0290942	-0.279915	-0.0622978	-0.595517	CDK6	1021	0000080 // G1 phase of mitotic cell cycle // inferred from expression pattern /// 0001954 // positive regulation of cell-matrix adhesion // inferred from direct assay /// 0006468 // protein phosphorylation // inferred from direct assay /// 0006468 // protein phosphorylation // inferred from electronic annotation /// 0007049 // cell cycle // inferred from electronic annotation /// 0009615 // respo…	0000307 // cyclin-dependent protein kinase holoenzyme complex // inferred from direct assay /// 0001726 // ruffle // inferred from direct assay /// 0005634 // nucleus // inferred from direct assay /// 0005737 // cytoplasm // inferred from direct assay	0000166 // nucleotide binding // inferred from electronic annotation /// 0004672 // protein kinase activity // inferred from electronic annotation /// 0004674 // protein serine/threonine kinase activity // inferred from electronic annotation /// 0004693 // cyclin-dependent protein kinase activity // inferred from direct assay /// 0004693 // cyclin-dependent protein kinase activity // inferred fro…	chr7:92244302-92462752 (-) // 96.64 // q21.2
235512_at	CDKL1	1.04263	1.02833	1.05692	0.677391	0.705981	-0.35094	0.691686	0.66275	0.535686	1.20805	0.303074	0.899257	0.924232	0.663775	0.33666	-0.946644	-1.10306	-1.79671	-0.195206	0.421097	2.04367	0.195206	0.243227	-1.27138	-1.0996	CDKL1	8814	0006468 // protein phosphorylation // inferred from electronic annotation /// 0006468 // protein phosphorylation // traceable author statement /// 0007507 // heart development // inferred from electronic annotation	0005625 // soluble fraction // inferred from electronic annotation /// 0005634 // nucleus // inferred from electronic annotation /// 0005737 // cytoplasm // inferred from electronic annotation	0000166 // nucleotide binding // inferred from electronic annotation /// 0004672 // protein kinase activity // inferred from electronic annotation /// 0004674 // protein serine/threonine kinase activity // inferred from electronic annotation /// 0004693 // cyclin-dependent protein kinase activity // inferred from electronic annotation /// 0004693 // cyclin-dependent protein kinase activity // tra…	chr14:50796222-50796877 (-) // 96.84 // q21.3
207766_at	CDKL1	0.523749	0.556391	0.491108	0.643301	0.578018	0.0869103	0.61066	0.374126	0.241997	0.923024	1.03406	0.81502	0.971053	0.471938	0.0540624	-0.170476	-0.189287	-0.0540624	0.623566	0.362187	1.01492	-0.108588	0.0889201	-0.48074	-0.217334	CDKL1	8814	0006468 // protein phosphorylation // inferred from electronic annotation /// 0006468 // protein phosphorylation // traceable author statement /// 0007507 // heart development // inferred from electronic annotation	0005625 // soluble fraction // inferred from electronic annotation /// 0005634 // nucleus // inferred from electronic annotation /// 0005737 // cytoplasm // inferred from electronic annotation	0000166 // nucleotide binding // inferred from electronic annotation /// 0004672 // protein kinase activity // inferred from electronic annotation /// 0004674 // protein serine/threonine kinase activity // inferred from electronic annotation /// 0004693 // cyclin-dependent protein kinase activity // inferred from electronic annotation /// 0004693 // cyclin-dependent protein kinase activity // tra…	chr14:50796719-50862958 (-) // 99.58 // q21.3
1555286_at	CDKL1	0.0744886	0.139201	0.00977632	0.0763427	-0.0530819	-0.0628582	0.0116304	0.136508	0.0588412	0.0608802	0.0491416	0.187661	-0.183815	-0.0996153	-0.116559	-0.00298929	-0.108612	0.0626049	0.00130343	-0.316374	-0.264882	-0.0214386	-0.106969	0.0898848	0.0388894	CDKL1	8814	0006468 // protein phosphorylation // inferred from electronic annotation /// 0006468 // protein phosphorylation // traceable author statement /// 0007507 // heart development // inferred from electronic annotation	0005625 // soluble fraction // inferred from electronic annotation /// 0005634 // nucleus // inferred from electronic annotation /// 0005737 // cytoplasm // inferred from electronic annotation	0000166 // nucleotide binding // inferred from electronic annotation /// 0004672 // protein kinase activity // inferred from electronic annotation /// 0004674 // protein serine/threonine kinase activity // inferred from electronic annotation /// 0004693 // cyclin-dependent protein kinase activity // inferred from electronic annotation /// 0004693 // cyclin-dependent protein kinase activity // tra…	chr14:50802710-50864355 (-) // 60.26 // q21.3
224462_s_at	CHCHD6	-0.676363	-0.582665	-0.770061	-0.48574	-0.673136	0.0969245	-0.579438	-0.32	-0.519778	-0.301137	-0.802046	-0.520162	-1.34826	-0.180666	-0.643462	-0.17315	0.0577984	-0.441018	0.807068	-0.0577989	-0.608878	0.170208	0.523521	0.607948	0.0835457	CHCHD6	84303				chr3:126423117-126679244 (+) // 92.07 // q21.3
214596_at	CHRM3	1.26687	0.981509	1.55223	-0.742606	-0.171884	-1.72411	-0.457245	0.335257	-3.50897	0.197874	0.00542068	0.0334206	0.908812	-0.70755	-0.922217	-3.48086	-1.5246	-3.21343	1.34753	0.321217	-3.78767	0.450972	-2.14859	-3.07122	-2.1345	CHRM3	1131	0003056 // regulation of vascular smooth muscle contraction // inferred from electronic annotation /// 0006464 // protein modification process // traceable author statement /// 0006939 // smooth muscle contraction // inferred from electronic annotation /// 0007165 // signal transduction // traceable author statement /// 0007165 // signal transduction // inferred from electronic annotation /// 000…	0005886 // plasma membrane // not recorded /// 0005886 // plasma membrane // inferred from electronic annotation /// 0005886 // plasma membrane // traceable author statement /// 0005887 // integral to plasma membrane // traceable author statement /// 0016020 // membrane // inferred from electronic annotation /// 0016021 // integral to membrane // inferred from electronic annotation /// 0016323 //…	0004435 // phosphoinositide phospholipase C activity // traceable author statement /// 0004871 // signal transducer activity // inferred from electronic annotation /// 0004872 // receptor activity // inferred from electronic annotation /// 0004872 // receptor activity // traceable author statement /// 0004930 // G-protein coupled receptor activity // inferred from electronic annotation /// 000498…	chr1:240070732-240074761 (+) // 99.18 // q43
242488_at	CHRM3	1.21429	1.04163	1.38696	-0.483801	-0.138466	-1.52543	-0.311133	0.676572	-3.13392	0.471128	0.0510101	-0.0510106	0.528255	-0.242742	-0.788366	-3.40159	-1.69286	-3.2951	1.98146	0.914895	-3.44604	0.73777	-1.64891	-3.19774	-2.20615	CHRM3	1131	0003056 // regulation of vascular smooth muscle contraction // inferred from electronic annotation /// 0006464 // protein modification process // traceable author statement /// 0006939 // smooth muscle contraction // inferred from electronic annotation /// 0007165 // signal transduction // traceable author statement /// 0007165 // signal transduction // inferred from electronic annotation /// 000…	0005886 // plasma membrane // not recorded /// 0005886 // plasma membrane // inferred from electronic annotation /// 0005886 // plasma membrane // traceable author statement /// 0005887 // integral to plasma membrane // traceable author statement /// 0016020 // membrane // inferred from electronic annotation /// 0016021 // integral to membrane // inferred from electronic annotation /// 0016323 //…	0004435 // phosphoinositide phospholipase C activity // traceable author statement /// 0004871 // signal transducer activity // inferred from electronic annotation /// 0004872 // receptor activity // inferred from electronic annotation /// 0004872 // receptor activity // traceable author statement /// 0004930 // G-protein coupled receptor activity // inferred from electronic annotation /// 000498…	chr1:240078325-240078750 (+) // 92.39 // q43
1553705_a_at	CHRM3	0.787387	0.633217	0.941557	-0.454263	-0.145923	-1.08748	-0.300093	0.109767	-2.16147	0.206533	0.0281229	0.185555	0.842221	-0.766468	-0.845	-2.03177	-1.63352	-1.9625	1.67263	0.41144	-2.35263	-0.0281234	-1.39109	-1.83104	-1.72821	CHRM3	1131	0003056 // regulation of vascular smooth muscle contraction // inferred from electronic annotation /// 0006464 // protein modification process // traceable author statement /// 0006939 // smooth muscle contraction // inferred from electronic annotation /// 0007165 // signal transduction // traceable author statement /// 0007165 // signal transduction // inferred from electronic annotation /// 000…	0005886 // plasma membrane // not recorded /// 0005886 // plasma membrane // inferred from electronic annotation /// 0005886 // plasma membrane // traceable author statement /// 0005887 // integral to plasma membrane // traceable author statement /// 0016020 // membrane // inferred from electronic annotation /// 0016021 // integral to membrane // inferred from electronic annotation /// 0016323 //…	0004435 // phosphoinositide phospholipase C activity // traceable author statement /// 0004871 // signal transducer activity // inferred from electronic annotation /// 0004872 // receptor activity // inferred from electronic annotation /// 0004872 // receptor activity // traceable author statement /// 0004930 // G-protein coupled receptor activity // inferred from electronic annotation /// 000498…	chr1:240070594-240072914 (+) // 99.74 // q43
1564339_a_at	CHRM3	0.394048	0.368284	0.419813	-0.00449132	0.0470371	-0.372776	0.0212729	-0.067493	-1.15438	0.659382	0.544527	0.0253949	0.244325	-0.00575733	-0.0758138	-0.935283	-0.490026	-1.46143	2.48255	1.04191	-0.916421	0.270101	-1.23172	-0.883966	-1.60348	CHRM3	1131	0003056 // regulation of vascular smooth muscle contraction // inferred from electronic annotation /// 0006464 // protein modification process // traceable author statement /// 0006939 // smooth muscle contraction // inferred from electronic annotation /// 0007165 // signal transduction // traceable author statement /// 0007165 // signal transduction // inferred from electronic annotation /// 000…	0005886 // plasma membrane // not recorded /// 0005886 // plasma membrane // inferred from electronic annotation /// 0005886 // plasma membrane // traceable author statement /// 0005887 // integral to plasma membrane // traceable author statement /// 0016020 // membrane // inferred from electronic annotation /// 0016021 // integral to membrane // inferred from electronic annotation /// 0016323 //…	0004435 // phosphoinositide phospholipase C activity // traceable author statement /// 0004871 // signal transducer activity // inferred from electronic annotation /// 0004872 // receptor activity // inferred from electronic annotation /// 0004872 // receptor activity // traceable author statement /// 0004930 // G-protein coupled receptor activity // inferred from electronic annotation /// 000498…	chr1:239795521-240071895 (+) // 75.54 // q43
1559633_a_at	CHRM3	0.329527	0.411234	0.24782	0.287218	0.123803	-0.124017	0.20551	-0.0163059	-0.892446	1.28765	0.769969	0.0763602	0.983899	-0.341217	-0.223829	-0.994338	-0.822606	-0.935015	3.90267	1.13143	-0.637695	0.374926	-1.04279	-1.0595	-1.15725	CHRM3	1131	0003056 // regulation of vascular smooth muscle contraction // inferred from electronic annotation /// 0006464 // protein modification process // traceable author statement /// 0006939 // smooth muscle contraction // inferred from electronic annotation /// 0007165 // signal transduction // traceable author statement /// 0007165 // signal transduction // inferred from electronic annotation /// 000…	0005886 // plasma membrane // not recorded /// 0005886 // plasma membrane // inferred from electronic annotation /// 0005886 // plasma membrane // traceable author statement /// 0005887 // integral to plasma membrane // traceable author statement /// 0016020 // membrane // inferred from electronic annotation /// 0016021 // integral to membrane // inferred from electronic annotation /// 0016323 //…	0004435 // phosphoinositide phospholipase C activity // traceable author statement /// 0004871 // signal transducer activity // inferred from electronic annotation /// 0004872 // receptor activity // inferred from electronic annotation /// 0004872 // receptor activity // traceable author statement /// 0004930 // G-protein coupled receptor activity // inferred from electronic annotation /// 000498…	chr1:239549864-240049896 (+) // 82.66 // q43
1559634_at	CHRM3	0.00624597	0.193571	-0.181079	0.224433	-0.150217	0.0308621	0.037108	0.117572	0.478744	0.178313	0.123106	-0.155821	0.00680065	-0.249566	-0.202283	-0.253953	-0.033026	-0.453038	0.347329	0.22225	-0.196415	0.242882	0.0220053	-0.0457034	0.456288	CHRM3	1131	0003056 // regulation of vascular smooth muscle contraction // inferred from electronic annotation /// 0006464 // protein modification process // traceable author statement /// 0006939 // smooth muscle contraction // inferred from electronic annotation /// 0007165 // signal transduction // traceable author statement /// 0007165 // signal transduction // inferred from electronic annotation /// 000…	0005886 // plasma membrane // not recorded /// 0005886 // plasma membrane // inferred from electronic annotation /// 0005886 // plasma membrane // traceable author statement /// 0005887 // integral to plasma membrane // traceable author statement /// 0016020 // membrane // inferred from electronic annotation /// 0016021 // integral to membrane // inferred from electronic annotation /// 0016323 //…	0004435 // phosphoinositide phospholipase C activity // traceable author statement /// 0004871 // signal transducer activity // inferred from electronic annotation /// 0004872 // receptor activity // inferred from electronic annotation /// 0004872 // receptor activity // traceable author statement /// 0004930 // G-protein coupled receptor activity // inferred from electronic annotation /// 000498…	chr1:239549864-240049896 (+) // 82.66 // q43
228519_x_at	CIRBP	-0.152547	-0.12684	-0.178253	-0.0789089	-0.130322	0.047931	-0.104616	0.994559	0.180492	-0.816914	-0.673773	-0.310876	-0.408028	-0.0954766	0.293091	-0.131326	0.0198112	0.325128	-0.89464	-0.0198112	0.263425	0.440909	0.0294881	0.167997	0.278328	CIRBP	1153	0006950 // response to stress // inferred from electronic annotation /// 0009409 // response to cold // traceable author statement /// 0009409 // response to cold // inferred from electronic annotation /// 0009411 // response to UV // inferred from direct assay /// 0034063 // stress granule assembly // inferred from sequence or structural similarity /// 0034063 // stress granule assembly // infer…	0005634 // nucleus // inferred from direct assay /// 0005634 // nucleus // inferred from sequence or structural similarity /// 0005634 // nucleus // inferred from electronic annotation /// 0005654 // nucleoplasm // inferred from electronic annotation /// 0005737 // cytoplasm // inferred from direct assay /// 0005737 // cytoplasm // inferred from sequence or structural similarity /// 0005737 // cy…	0000166 // nucleotide binding // inferred from electronic annotation /// 0003676 // nucleic acid binding // inferred from electronic annotation /// 0003723 // RNA binding // inferred from electronic annotation /// 0003730 // mRNA 3'-UTR binding // inferred from direct assay /// 0005515 // protein binding // inferred from physical interaction /// 0030371 // translation repressor activity // inferr…	chr19:1274350-1275032 (+) // 100.0 // p13.3
200811_at	CIRBP	-0.209901	-0.0521018	-0.367701	-0.0209198	-0.336519	0.031182	-0.178719	0.510812	0.207829	-0.387012	-0.415308	-0.461689	-0.770336	-0.115672	0.00162315	0.0219612	-0.0148554	0.2103	0.103588	0.180712	-0.337008	-0.125791	0.279409	0.170928	-0.177425	CIRBP	1153	0006950 // response to stress // inferred from electronic annotation /// 0009409 // response to cold // traceable author statement /// 0009409 // response to cold // inferred from electronic annotation /// 0009411 // response to UV // inferred from direct assay /// 0034063 // stress granule assembly // inferred from sequence or structural similarity /// 0034063 // stress granule assembly // infer…	0005634 // nucleus // inferred from direct assay /// 0005634 // nucleus // inferred from sequence or structural similarity /// 0005634 // nucleus // inferred from electronic annotation /// 0005654 // nucleoplasm // inferred from electronic annotation /// 0005737 // cytoplasm // inferred from direct assay /// 0005737 // cytoplasm // inferred from sequence or structural similarity /// 0005737 // cy…	0000166 // nucleotide binding // inferred from electronic annotation /// 0003676 // nucleic acid binding // inferred from electronic annotation /// 0003723 // RNA binding // inferred from electronic annotation /// 0003730 // mRNA 3'-UTR binding // inferred from direct assay /// 0005515 // protein binding // inferred from physical interaction /// 0030371 // translation repressor activity // inferr…	chr19:1269346-1273169 (+) // 90.7 // p13.3
200810_s_at	CIRBP	-0.232359	-0.182142	-0.282576	-0.125744	-0.226178	0.0563978	-0.175961	0.287042	0.0444069	-0.266968	-0.567457	-0.377983	-0.257968	-0.277842	0.00907898	0.0462875	0.0180578	0.123801	-0.256447	0.170734	-0.230699	0.098506	0.379457	0.227749	-0.0134697	CIRBP	1153	0006950 // response to stress // inferred from electronic annotation /// 0009409 // response to cold // traceable author statement /// 0009409 // response to cold // inferred from electronic annotation /// 0009411 // response to UV // inferred from direct assay /// 0034063 // stress granule assembly // inferred from sequence or structural similarity /// 0034063 // stress granule assembly // infer…	0005634 // nucleus // inferred from direct assay /// 0005634 // nucleus // inferred from sequence or structural similarity /// 0005634 // nucleus // inferred from electronic annotation /// 0005654 // nucleoplasm // inferred from electronic annotation /// 0005737 // cytoplasm // inferred from direct assay /// 0005737 // cytoplasm // inferred from sequence or structural similarity /// 0005737 // cy…	0000166 // nucleotide binding // inferred from electronic annotation /// 0003676 // nucleic acid binding // inferred from electronic annotation /// 0003723 // RNA binding // inferred from electronic annotation /// 0003730 // mRNA 3'-UTR binding // inferred from direct assay /// 0005515 // protein binding // inferred from physical interaction /// 0030371 // translation repressor activity // inferr…	chr19:1269346-1273169 (+) // 90.7 // p13.3
230142_s_at	CIRBP	-0.390591	-0.100081	-0.6811	0.137898	-0.443121	0.237979	-0.152611	1.40145	0.0784516	-0.561671	-0.366641	-0.648268	-1.27883	-0.088922	0.243541	-0.00365496	0.00365496	0.689106	-0.13334	0.710667	0.902262	0.28984	0.206082	-0.173579	-0.111245	CIRBP	1153	0006950 // response to stress // inferred from electronic annotation /// 0009409 // response to cold // traceable author statement /// 0009409 // response to cold // inferred from electronic annotation /// 0009411 // response to UV // inferred from direct assay /// 0034063 // stress granule assembly // inferred from sequence or structural similarity /// 0034063 // stress granule assembly // infer…	0005634 // nucleus // inferred from direct assay /// 0005634 // nucleus // inferred from sequence or structural similarity /// 0005634 // nucleus // inferred from electronic annotation /// 0005654 // nucleoplasm // inferred from electronic annotation /// 0005737 // cytoplasm // inferred from direct assay /// 0005737 // cytoplasm // inferred from sequence or structural similarity /// 0005737 // cy…	0000166 // nucleotide binding // inferred from electronic annotation /// 0003676 // nucleic acid binding // inferred from electronic annotation /// 0003723 // RNA binding // inferred from electronic annotation /// 0003730 // mRNA 3'-UTR binding // inferred from direct assay /// 0005515 // protein binding // inferred from physical interaction /// 0030371 // translation repressor activity // inferr…	chr19:1273175-1274805 (+) // 94.39 // p13.3
225191_at	CIRBP	-0.608492	-0.544403	-0.67258	-0.22622	-0.354398	0.318183	-0.290309	1.32134	0.0737324	-1.07841	-1.22155	-0.561893	-0.684346	-0.598896	0.427546	-0.318887	0.382167	0.366835	0.19737	0.561167	0.665083	0.633646	-0.0115185	0.13026	0.575707	CIRBP	1153	0006950 // response to stress // inferred from electronic annotation /// 0009409 // response to cold // traceable author statement /// 0009409 // response to cold // inferred from electronic annotation /// 0009411 // response to UV // inferred from direct assay /// 0034063 // stress granule assembly // inferred from sequence or structural similarity /// 0034063 // stress granule assembly // infer…	0005634 // nucleus // inferred from direct assay /// 0005634 // nucleus // inferred from sequence or structural similarity /// 0005634 // nucleus // inferred from electronic annotation /// 0005654 // nucleoplasm // inferred from electronic annotation /// 0005737 // cytoplasm // inferred from direct assay /// 0005737 // cytoplasm // inferred from sequence or structural similarity /// 0005737 // cy…	0000166 // nucleotide binding // inferred from electronic annotation /// 0003676 // nucleic acid binding // inferred from electronic annotation /// 0003723 // RNA binding // inferred from electronic annotation /// 0003730 // mRNA 3'-UTR binding // inferred from direct assay /// 0005515 // protein binding // inferred from physical interaction /// 0030371 // translation repressor activity // inferr…	chr19:1272882-1274809 (+) // 94.43 // p13.3
213976_at	CIZ1	-0.100932	-0.407756	0.205891	-0.405611	0.208036	0.00214496	-0.0987874	-0.450133	-0.703534	-0.148966	-0.319812	-0.245051	1.16769	-0.660811	0.570315	-0.137232	-0.0778036	-0.61805	0.0900679	0.433839	0.675824	0.0327406	-0.230231	0.0343027	-0.182008	CIZ1	25792	0032298 // positive regulation of DNA-dependent DNA replication initiation // inferred from electronic annotation	0005622 // intracellular // inferred from electronic annotation /// 0005634 // nucleus // inferred from electronic annotation /// 0005634 // nucleus // traceable author statement	0003676 // nucleic acid binding // inferred from electronic annotation /// 0005515 // protein binding // inferred from physical interaction /// 0008270 // zinc ion binding // inferred from electronic annotation /// 0008270 // zinc ion binding // traceable author statement /// 0046872 // metal ion binding // inferred from electronic annotation	chr9:130928571-130930165 (-) // 69.74 // q34.11
205516_x_at	CIZ1	-0.324662	-0.571073	-0.0782514	-0.580605	-0.0877838	-0.00953245	-0.334194	-0.923862	-0.926482	-0.427764	-0.0443125	0.134539	0.67286	-1.42524	0.266704	0.23328	-0.178914	-0.874494	0.370016	0.186049	0.246725	0.263819	0.0346384	-0.121974	-0.254471	CIZ1	25792	0032298 // positive regulation of DNA-dependent DNA replication initiation // inferred from electronic annotation	0005622 // intracellular // inferred from electronic annotation /// 0005634 // nucleus // inferred from electronic annotation /// 0005634 // nucleus // traceable author statement	0003676 // nucleic acid binding // inferred from electronic annotation /// 0005515 // protein binding // inferred from physical interaction /// 0008270 // zinc ion binding // inferred from electronic annotation /// 0008270 // zinc ion binding // traceable author statement /// 0046872 // metal ion binding // inferred from electronic annotation	chr9:130928347-130953134 (-) // 86.14 // q34.11
211358_s_at	CIZ1	-0.329959	-0.405579	-0.25434	-0.430781	-0.279541	-0.0252018	-0.355161	-0.829835	-0.488579	-0.50869	0.103982	0.212056	-0.165003	-1.41192	0.246698	0.136611	-0.0211811	-1.01053	-0.0910549	0.0211816	0.297683	0.245033	0.187738	-0.0999622	0.0824604	CIZ1	25792	0032298 // positive regulation of DNA-dependent DNA replication initiation // inferred from electronic annotation	0005622 // intracellular // inferred from electronic annotation /// 0005634 // nucleus // inferred from electronic annotation /// 0005634 // nucleus // traceable author statement	0003676 // nucleic acid binding // inferred from electronic annotation /// 0005515 // protein binding // inferred from physical interaction /// 0008270 // zinc ion binding // inferred from electronic annotation /// 0008270 // zinc ion binding // traceable author statement /// 0046872 // metal ion binding // inferred from electronic annotation	chr9:130928430-130952989 (-) // 90.95 // q34.11
213977_s_at	CIZ1	-0.418005	-0.670624	-0.165387	-0.656777	-0.15154	0.0138472	-0.404158	-1.19535	-1.1901	-0.204678	-0.0369735	0.0307264	0.625429	-1.69634	0.434023	0.177043	0.067863	-1.03261	0.401145	0.175809	0.201478	0.169915	0.396581	-0.169147	-0.249608	CIZ1	25792	0032298 // positive regulation of DNA-dependent DNA replication initiation // inferred from electronic annotation	0005622 // intracellular // inferred from electronic annotation /// 0005634 // nucleus // inferred from electronic annotation /// 0005634 // nucleus // traceable author statement	0003676 // nucleic acid binding // inferred from electronic annotation /// 0005515 // protein binding // inferred from physical interaction /// 0008270 // zinc ion binding // inferred from electronic annotation /// 0008270 // zinc ion binding // traceable author statement /// 0046872 // metal ion binding // inferred from electronic annotation	chr9:130928571-130930165 (-) // 69.74 // q34.11
208437_at	CLCN1	-0.0428672	-0.173233	0.0874984	-0.191453	0.0692778	-0.0182206	-0.0610878	-0.241468	-0.137325	-0.0620213	-0.324998	-0.1158	0.309732	0.118093	-0.034914	0.477764	0.414668	-0.297771	-0.500854	-0.323698	0.034914	0.0832958	-0.252916	0.0651536	0.117238	CLCN1	1180	0006810 // transport // traceable author statement /// 0006810 // transport // inferred from electronic annotation /// 0006811 // ion transport // inferred from electronic annotation /// 0006821 // chloride transport // inferred from electronic annotation /// 0006936 // muscle contraction // traceable author statement /// 0019227 // neuronal action potential propagation // inferred from electroni…	0005887 // integral to plasma membrane // traceable author statement /// 0016020 // membrane // inferred from electronic annotation /// 0016021 // integral to membrane // inferred from electronic annotation /// 0034707 // chloride channel complex // inferred from electronic annotation /// 0042383 // sarcolemma // inferred from electronic annotation	0005216 // ion channel activity // inferred from electronic annotation /// 0005244 // voltage-gated ion channel activity // inferred from electronic annotation /// 0005247 // voltage-gated chloride channel activity // inferred from electronic annotation /// 0005247 // voltage-gated chloride channel activity // traceable author statement /// 0005254 // chloride channel activity // traceable author…	chr7:143013218-143049097 (+) // 99.9 // q34
225759_x_at	CLMN	-0.164867	-0.04467	-0.285065	0.353277	0.112882	0.397947	0.23308	-0.251078	1.14524	1.09767	-0.578716	-0.15943	0.821679	0.394662	-0.605382	0.11188	-0.324964	4.00723	0.270004	-0.422205	-0.511153	-0.587432	-0.358094	-0.144588	1.93879	CLMN	79789		0005737 // cytoplasm // inferred from electronic annotation /// 0016020 // membrane // inferred from electronic annotation /// 0016021 // integral to membrane // inferred from electronic annotation	0003779 // actin binding // inferred from electronic annotation	chr14:95654855-95697403 (-) // 81.96 // q32.13
213839_at	CLMN	-0.276537	-0.40991	-0.143164	-0.225895	0.0408515	0.184015	-0.0925217	-0.836707	0.379978	0.536317	-0.983167	-0.487942	0.679741	0.318303	-0.346696	-0.0225315	-0.402416	3.54862	0.964479	0.022531	-1.45959	-1.10423	-0.578663	-0.772237	1.64419	CLMN	79789		0005737 // cytoplasm // inferred from electronic annotation /// 0016020 // membrane // inferred from electronic annotation /// 0016021 // integral to membrane // inferred from electronic annotation	0003779 // actin binding // inferred from electronic annotation	chr14:95648277-95654806 (-) // 73.18 // q32.13
225757_s_at	CLMN	-0.278162	-0.558711	0.00238767	-0.334431	0.226667	0.22428	-0.0538819	-1.04651	0.158072	0.297442	-0.746727	-0.103832	1.61059	-0.517334	-0.0827546	0.148115	-0.0730624	1.99261	0.824185	-0.12786	-0.62391	-0.270712	-0.775194	0.0506949	1.09793	CLMN	79789		0005737 // cytoplasm // inferred from electronic annotation /// 0016020 // membrane // inferred from electronic annotation /// 0016021 // integral to membrane // inferred from electronic annotation	0003779 // actin binding // inferred from electronic annotation	chr14:95654855-95697403 (-) // 81.96 // q32.13
221042_s_at	CLMN	-0.560494	-0.502311	-0.618678	-0.0414969	-0.157863	0.460814	-0.0996801	-0.689776	0.455037	0.351254	-0.282502	-0.15982	-0.0456157	0.0456157	-0.471633	0.325151	-0.452232	3.48739	0.247191	-0.400116	-0.0932651	-0.227637	-0.295448	0.0727015	1.94441	CLMN	79789		0005737 // cytoplasm // inferred from electronic annotation /// 0016020 // membrane // inferred from electronic annotation /// 0016021 // integral to membrane // inferred from electronic annotation	0003779 // actin binding // inferred from electronic annotation	chr14:95657864-95670539 (-) // 93.87 // q32.13
222043_at	CLU	-0.0595948	-0.311856	0.192666	-0.0761144	0.428408	0.235741	0.176147	0.384924	0.0638313	0.379568	-1.13278	0.725182	-0.0589151	0.988449	0.0589151	2.1412	0.261308	-2.654	-1.48598	-0.177922	0.893941	0.267161	-0.202033	1.86828	1.44545	CLU	1191	0001836 // release of cytochrome c from mitochondria // inferred by curator /// 0006629 // lipid metabolic process // non-traceable author statement /// 0006915 // apoptosis // inferred from electronic annotation /// 0006916 // anti-apoptosis // inferred from electronic annotation /// 0006950 // response to stress // inferred from electronic annotation /// 0006956 // complement activation // trac…	0005576 // extracellular region // inferred from electronic annotation /// 0005615 // extracellular space // inferred from direct assay /// 0005739 // mitochondrion // inferred from direct assay /// 0016235 // aggresome // inferred from electronic annotation /// 0031012 // extracellular matrix // inferred from direct assay /// 0034366 // spherical high-density lipoprotein particle // inferred fro…	0005515 // protein binding // inferred from physical interaction /// 0005515 // protein binding // inferred from electronic annotation /// 0051787 // misfolded protein binding // inferred from physical interaction	chr8:27455243-27457396 (-) // 95.79 // p21.1
208792_s_at	CLU	-0.163567	-0.329134	0.00200014	-0.154476	0.176658	0.174658	0.0110906	-0.0363121	-0.318839	0.0197659	-0.28252	0.276175	-0.148068	0.257363	0.321161	0.978534	0.425265	-3.13165	-0.0197649	0.202799	0.997512	0.568636	0.220183	0.894337	0.61072	CLU	1191	0001836 // release of cytochrome c from mitochondria // inferred by curator /// 0006629 // lipid metabolic process // non-traceable author statement /// 0006915 // apoptosis // inferred from electronic annotation /// 0006916 // anti-apoptosis // inferred from electronic annotation /// 0006950 // response to stress // inferred from electronic annotation /// 0006956 // complement activation // trac…	0005576 // extracellular region // inferred from electronic annotation /// 0005615 // extracellular space // inferred from direct assay /// 0005739 // mitochondrion // inferred from direct assay /// 0016235 // aggresome // inferred from electronic annotation /// 0031012 // extracellular matrix // inferred from direct assay /// 0034366 // spherical high-density lipoprotein particle // inferred fro…	0005515 // protein binding // inferred from physical interaction /// 0005515 // protein binding // inferred from electronic annotation /// 0051787 // misfolded protein binding // inferred from physical interaction	chr8:27455651-27468828 (-) // 99.88 // p21.1
208791_at	CLU	-0.235573	-0.364728	-0.106419	-0.277676	-0.0193682	0.0870512	-0.148522	-0.18545	-0.497832	-0.0581665	-0.369257	0.0581675	-0.460545	0.0852842	0.23962	0.931751	0.362762	-3.61717	0.143575	0.180185	0.838355	0.577744	0.137015	0.893254	0.423041	CLU	1191	0001836 // release of cytochrome c from mitochondria // inferred by curator /// 0006629 // lipid metabolic process // non-traceable author statement /// 0006915 // apoptosis // inferred from electronic annotation /// 0006916 // anti-apoptosis // inferred from electronic annotation /// 0006950 // response to stress // inferred from electronic annotation /// 0006956 // complement activation // trac…	0005576 // extracellular region // inferred from electronic annotation /// 0005615 // extracellular space // inferred from direct assay /// 0005739 // mitochondrion // inferred from direct assay /// 0016235 // aggresome // inferred from electronic annotation /// 0031012 // extracellular matrix // inferred from direct assay /// 0034366 // spherical high-density lipoprotein particle // inferred fro…	0005515 // protein binding // inferred from physical interaction /// 0005515 // protein binding // inferred from electronic annotation /// 0051787 // misfolded protein binding // inferred from physical interaction	chr8:27455651-27468828 (-) // 99.88 // p21.1
225747_at	COQ10A	-0.473771	-0.454818	-0.492724	-0.10439	-0.142296	0.350428	-0.123343	0.198361	0.00351858	-0.523114	-0.0963254	-0.244105	-0.193243	-0.171247	0.0394111	0.862742	0.137387	-0.170006	-0.242438	-0.135179	0.913806	0.69514	0.345617	1.10073	-0.0035181	COQ10A	93058		0005739 // mitochondrion // inferred from electronic annotation /// 0005743 // mitochondrial inner membrane // inferred from electronic annotation /// 0016020 // membrane // inferred from electronic annotation		chr12:56660656-56664748 (+) // 97.21 // q13.3
221059_s_at	COTL1	0.998073	0.924568	1.07158	0.770682	0.917693	-0.153886	0.844188	1.02545	0.824353	0.670258	0.562669	1.06514	0.646	0.676327	1.28331	-0.191739	-0.896114	-0.382129	-1.53826	0.606563	-0.381676	0.0769806	0.474738	0.40996	0.282814	COTL1	23406	0005975 // carbohydrate metabolic process // inferred from electronic annotation /// 0006044 // N-acetylglucosamine metabolic process // inferred by curator /// 0006044 // N-acetylglucosamine metabolic process // inferred from direct assay /// 0006790 // sulfur compound metabolic process // inferred from direct assay /// 0018146 // keratan sulfate biosynthetic process // inferred from direct assa…	0000139 // Golgi membrane // inferred from electronic annotation /// 0005622 // intracellular // inferred from electronic annotation /// 0005737 // cytoplasm // inferred from electronic annotation /// 0005794 // Golgi apparatus // inferred from electronic annotation /// 0005794 // Golgi apparatus // traceable author statement /// 0005856 // cytoskeleton // inferred from electronic annotation /// …	0001517 // N-acetylglucosamine 6-O-sulfotransferase activity // inferred from direct assay /// 0001517 // N-acetylglucosamine 6-O-sulfotransferase activity // traceable author statement /// 0003779 // actin binding // inferred from direct assay /// 0003779 // actin binding // inferred from electronic annotation /// 0005515 // protein binding // inferred from physical interaction /// 0005515 // pr…	chr16:75512349-75529282 (-) // 75.2 // q23.1
224583_at	COTL1	0.867493	0.847453	0.887533	0.78904	0.82912	-0.0584131	0.80908	1.40682	1.3027	0.423708	0.022933	0.57925	0.304695	1.13632	1.29622	-0.0533733	-0.826879	-0.117748	-0.86545	0.342571	-0.385591	0.0385819	0.539258	0.432362	0.312138	COTL1	23406	0050832 // defense response to fungus // inferred from electronic annotation	0005622 // intracellular // inferred from electronic annotation /// 0005737 // cytoplasm // inferred from electronic annotation /// 0005856 // cytoskeleton // inferred from electronic annotation	0003779 // actin binding // inferred from direct assay /// 0003779 // actin binding // inferred from electronic annotation /// 0005515 // protein binding // inferred from physical interaction /// 0005515 // protein binding // inferred from electronic annotation /// 0019899 // enzyme binding // inferred from physical interaction /// 0019899 // enzyme binding // inferred from electronic annotation	chr16:84599201-84651684 (-) // 83.42 // q24.1
205832_at	CPA4	-0.037536	-0.0160881	-0.0589838	0.00224817	-0.0406476	0.0183362	-0.0191997	-0.0419054	-0.0325403	-0.0667305	0.150169	0.348821	-0.298835	-0.00113535	-0.211441	-0.108206	0.117689	0.191717	-0.0686278	-0.308292	0.756418	-0.323955	-0.0979137	0.341373	-0.316839	CPA4	51200	0006508 // proteolysis // non-traceable author statement /// 0006508 // proteolysis // inferred from electronic annotation /// 0016573 // histone acetylation // non-traceable author statement	0005576 // extracellular region // inferred from electronic annotation	0004180 // carboxypeptidase activity // inferred from electronic annotation /// 0004181 // metallocarboxypeptidase activity // non-traceable author statement /// 0004181 // metallocarboxypeptidase activity // inferred from electronic annotation /// 0008233 // peptidase activity // inferred from electronic annotation /// 0008237 // metallopeptidase activity // inferred from electronic annotation /…	chr7:129933013-129964017 (+) // 85.44 // q32.2
209833_at	CRADD	-0.032835	0.146689	-0.212359	0.164801	-0.194247	0.018112	-0.014723	0.0734744	0.0223784	0.237412	0.32594	-0.0689812	-0.816769	0.393656	-0.284896	0.413263	-0.410527	0.021492	-0.344919	-0.363203	0.0293412	-0.256185	0.51209	0.819131	-0.239364	CRADD	8738	0006508 // proteolysis // inferred from electronic annotation /// 0006915 // apoptosis // inferred from electronic annotation /// 0006917 // induction of apoptosis // inferred from direct assay /// 0007165 // signal transduction // inferred from electronic annotation /// 0008625 // induction of apoptosis via death domain receptors // traceable author statement /// 0042981 // regulation of apoptos…	0005622 // intracellular // inferred from electronic annotation	0002020 // protease binding // inferred from physical interaction /// 0004197 // cysteine-type endopeptidase activity // inferred from electronic annotation /// 0005515 // protein binding // inferred from physical interaction /// 0005515 // protein binding // inferred from electronic annotation /// 0030674 // protein binding, bridging // inferred from physical interaction /// 0070513 // death dom…	chr12:94071166-94244295 (+) // 98.63 // q22
205373_at	CTNNA2	-0.219724	-0.507129	0.0676821	-0.660966	-0.0861545	-0.153837	-0.37356	-1.16911	-0.404405	0.0388308	-1.10918	-0.0648088	-0.386773	-0.00605774	0.113022	-0.391355	0.284083	-1.61246	1.53475	0.0537939	-1.63867	0.00605774	-0.418599	0.712037	-0.0680008	CTNNA2	1496	0007155 // cell adhesion // inferred from electronic annotation /// 0007275 // multicellular organismal development // inferred from electronic annotation /// 0007409 // axonogenesis // inferred from sequence or structural similarity /// 0007409 // axonogenesis // inferred from electronic annotation /// 0016337 // cell-cell adhesion // inferred from sequence or structural similarity /// 0021942 /…	0005737 // cytoplasm // inferred from direct assay /// 0005737 // cytoplasm // inferred from electronic annotation /// 0005856 // cytoskeleton // inferred from electronic annotation /// 0005886 // plasma membrane // inferred from electronic annotation /// 0005912 // adherens junction // inferred from sequence or structural similarity /// 0005912 // adherens junction // inferred from electronic an…	0005198 // structural molecule activity // inferred from electronic annotation /// 0005200 // structural constituent of cytoskeleton // non-traceable author statement /// 0005515 // protein binding // inferred from physical interaction /// 0045296 // cadherin binding // inferred from electronic annotation	chr2:79878675-80875814 (+) // 98.38 // p12
1566440_at	CTNND2	-0.0803048	-0.137405	-0.0232052	-0.0305525	0.0836468	0.106852	0.0265472	-0.346374	0.159856	0.14164	-0.0773325	-0.0157619	0.256453	-0.188183	0.282079	0.0251277	-0.0214143	0.630892	0.159207	0.080936	0.26407	-0.215231	-0.00352049	0.052618	0.0958345	CTNND2	1501	0001763 // morphogenesis of a branching structure // inferred from electronic annotation /// 0006350 // transcription // inferred from electronic annotation /// 0007155 // cell adhesion // inferred from electronic annotation /// 0007155 // cell adhesion // traceable author statement /// 0007158 // neuron cell-cell adhesion // non-traceable author statement /// 0007165 // signal transduction // tr…	0005634 // nucleus // inferred from electronic annotation /// 0005737 // cytoplasm // traceable author statement /// 0005912 // adherens junction // inferred from electronic annotation /// 0030054 // cell junction // inferred from electronic annotation	0005488 // binding // inferred from electronic annotation /// 0005515 // protein binding // inferred from physical interaction /// 0005515 // protein binding // inferred from electronic annotation	chr5:11583762-11588965 (-) // 82.52 // p15.2
209618_at	CTNND2	-0.41089	-0.614986	-0.206794	-0.432261	-0.0240684	0.182725	-0.228165	-0.526436	0.135219	-0.609963	-0.727864	0.0391903	-0.540255	0.253001	0.15179	1.52942	1.23848	0.725172	0.492484	0.202687	-2.79357	-0.596301	0.233015	-0.134628	0.930501	CTNND2	1501	0001763 // morphogenesis of a branching structure // inferred from electronic annotation /// 0006350 // transcription // inferred from electronic annotation /// 0007155 // cell adhesion // inferred from electronic annotation /// 0007155 // cell adhesion // traceable author statement /// 0007158 // neuron cell-cell adhesion // non-traceable author statement /// 0007165 // signal transduction // tr…	0005634 // nucleus // inferred from electronic annotation /// 0005737 // cytoplasm // traceable author statement /// 0005912 // adherens junction // inferred from electronic annotation /// 0030054 // cell junction // inferred from electronic annotation	0005488 // binding // inferred from electronic annotation /// 0005515 // protein binding // inferred from physical interaction /// 0005515 // protein binding // inferred from electronic annotation	chr5:10971955-11903965 (-) // 95.14 // p15.2
209617_s_at	CTNND2	-0.55933	-0.975092	-0.143568	-0.802417	0.0291076	0.172676	-0.386655	-0.76921	-0.471488	-0.792434	-1.17653	-0.0106859	-0.19101	0.0106859	0.307441	1.30132	1.03413	0.0961638	0.435678	0.309329	-2.08685	-0.288537	0.153076	-0.103712	0.876161	CTNND2	1501	0001763 // morphogenesis of a branching structure // inferred from electronic annotation /// 0006350 // transcription // inferred from electronic annotation /// 0007155 // cell adhesion // inferred from electronic annotation /// 0007155 // cell adhesion // traceable author statement /// 0007158 // neuron cell-cell adhesion // non-traceable author statement /// 0007165 // signal transduction // tr…	0005634 // nucleus // inferred from electronic annotation /// 0005737 // cytoplasm // traceable author statement /// 0005912 // adherens junction // inferred from electronic annotation /// 0030054 // cell junction // inferred from electronic annotation	0005488 // binding // inferred from electronic annotation /// 0005515 // protein binding // inferred from physical interaction /// 0005515 // protein binding // inferred from electronic annotation	chr5:10973037-11117604 (-) // 98.35 // p15.2
215785_s_at	CYFIP2	0.287658	0.167744	0.407571	-0.239347	0.00047946	-0.407092	-0.119434	0.00269032	-0.42195	-0.296909	-0.24122	0.246561	0.266125	-0.688354	0.177586	-0.730419	-0.699249	-2.08565	0.63971	0.306635	-0.208107	-0.849765	-0.00269032	0.0745029	-0.515886	CYFIP2	26999	0006915 // apoptosis // inferred from direct assay /// 0006915 // apoptosis // inferred from electronic annotation /// 0007155 // cell adhesion // inferred from electronic annotation /// 0016337 // cell-cell adhesion // inferred from direct assay	0005737 // cytoplasm // inferred from direct assay /// 0005737 // cytoplasm // inferred from electronic annotation /// 0019717 // synaptosome // inferred from direct assay /// 0019717 // synaptosome // inferred from electronic annotation /// 0030054 // cell junction // inferred from electronic annotation /// 0045202 // synapse // inferred from electronic annotation /// 0048471 // perinuclear regi…	0005515 // protein binding // inferred from physical interaction	chr5:156738671-156820233 (+) // 94.61 // q33.3
220999_s_at	CYFIP2	0.0745822	0.151955	-0.00279102	-0.0901207	-0.244867	-0.242076	-0.167494	0.194338	-0.0268812	-0.463497	-0.0644426	-0.362475	-0.838456	-0.109527	0.33099	-0.638535	-0.821905	-1.95767	1.11215	0.377467	-0.0980463	-0.822695	0.565159	0.572162	-0.708851	CYFIP2	26999	0006915 // apoptosis // inferred from direct assay /// 0006915 // apoptosis // inferred from electronic annotation /// 0007155 // cell adhesion // inferred from electronic annotation /// 0016337 // cell-cell adhesion // inferred from direct assay	0005737 // cytoplasm // inferred from direct assay /// 0005737 // cytoplasm // inferred from electronic annotation /// 0019717 // synaptosome // inferred from direct assay /// 0019717 // synaptosome // inferred from electronic annotation /// 0030054 // cell junction // inferred from electronic annotation /// 0045202 // synapse // inferred from electronic annotation /// 0048471 // perinuclear regi…	0005515 // protein binding // inferred from physical interaction	chr5:156820983-156822592 (+) // 90.45 // q33.3
232505_at	DCTN2	0.126784	0.0301421	0.223425	0.00582337	0.199107	-0.0243188	0.102465	0.168809	-0.0777559	-0.0536199	-0.0141401	0.131317	0.576387	-0.0767884	0.165511	-0.0505109	0.0141401	-0.0456848	0.0787916	0.235325	0.186557	-0.0953851	-0.233154	-0.191338	-0.141929	DCTN2	10540	0007017 // microtubule-based process // inferred from electronic annotation /// 0007052 // mitotic spindle organization // inferred from electronic annotation /// 0007067 // mitosis // inferred from mutant phenotype /// 0007067 // mitosis // inferred from electronic annotation /// 0008283 // cell proliferation // inferred from mutant phenotype	0000776 // kinetochore // inferred from direct assay /// 0000776 // kinetochore // inferred from electronic annotation /// 0005737 // cytoplasm // inferred from electronic annotation /// 0005813 // centrosome // inferred from direct assay /// 0005813 // centrosome // inferred from electronic annotation /// 0005815 // microtubule organizing center // inferred from electronic annotation /// 0005829…	0003774 // motor activity // inferred from electronic annotation /// 0005515 // protein binding // inferred from physical interaction /// 0005515 // protein binding // inferred from electronic annotation	chr12:57931698-57933832 (+) // 84.78 // q13.3
214384_s_at	DCTN2	-0.00665555	-0.231041	0.21773	-0.300817	0.147954	-0.0697757	-0.0764313	-0.135023	-0.0310411	-0.307565	-0.729637	-0.116977	0.708793	-0.0155554	0.0155554	0.168566	-0.44783	-0.0276809	0.0189514	-0.221317	0.161485	-0.163504	-0.469506	0.183451	0.0996275	DCTN2	10540	0007017 // microtubule-based process // inferred from electronic annotation /// 0007052 // mitotic spindle organization // inferred from electronic annotation /// 0007067 // mitosis // inferred from mutant phenotype /// 0007067 // mitosis // inferred from electronic annotation /// 0008283 // cell proliferation // inferred from mutant phenotype	0000776 // kinetochore // inferred from direct assay /// 0000776 // kinetochore // inferred from electronic annotation /// 0005737 // cytoplasm // inferred from electronic annotation /// 0005813 // centrosome // inferred from direct assay /// 0005813 // centrosome // inferred from electronic annotation /// 0005815 // microtubule organizing center // inferred from electronic annotation /// 0005829…	0003774 // motor activity // inferred from electronic annotation /// 0005515 // protein binding // inferred from physical interaction /// 0005515 // protein binding // inferred from electronic annotation	chr12:57923316-57923906 (-) // 96.72 // q13.3
200932_s_at	DCTN2	-0.152695	-0.136028	-0.169362	-0.190645	-0.223979	-0.0546166	-0.207312	-0.23287	-0.212503	-0.263565	-0.0536394	-0.190209	-0.131761	-0.321801	-0.252145	0.202061	-0.32845	-0.503441	0.118606	-0.17837	0.203882	-0.016099	-0.167685	0.10723	0.016099	DCTN2	10540	0007017 // microtubule-based process // inferred from electronic annotation /// 0007052 // mitotic spindle organization // inferred from electronic annotation /// 0007067 // mitosis // inferred from mutant phenotype /// 0007067 // mitosis // inferred from electronic annotation /// 0008283 // cell proliferation // inferred from mutant phenotype	0000776 // kinetochore // inferred from direct assay /// 0000776 // kinetochore // inferred from electronic annotation /// 0005737 // cytoplasm // inferred from electronic annotation /// 0005813 // centrosome // inferred from direct assay /// 0005813 // centrosome // inferred from electronic annotation /// 0005815 // microtubule organizing center // inferred from electronic annotation /// 0005829…	0003774 // motor activity // inferred from electronic annotation /// 0005515 // protein binding // inferred from physical interaction /// 0005515 // protein binding // inferred from electronic annotation	chr12:57924093-57940978 (-) // 97.5 // q13.3
228184_at	DISP1	0.137161	0.222443	0.0518789	0.329156	0.158592	0.106714	0.243874	0.114695	0.19317	-0.0187283	1.02749	0.0741072	0.00885391	-0.0374913	0.5889	0.146801	-0.312264	-0.363121	-1.41402	0.0249615	1.60205	0.265444	0.636315	0.489823	-0.00885344	DISP1	84976	0007224 // smoothened signaling pathway // inferred from electronic annotation /// 0007225 // patched ligand maturation // inferred from electronic annotation /// 0007275 // multicellular organismal development // inferred from electronic annotation /// 0007368 // determination of left/right symmetry // inferred from electronic annotation /// 0007389 // pattern specification process // inferred f…	0016020 // membrane // inferred from electronic annotation /// 0016021 // integral to membrane // inferred from electronic annotation	0008158 // hedgehog receptor activity // inferred from electronic annotation /// 0015197 // peptide transporter activity // inferred from electronic annotation	chr1:223176298-223179335 (+) // 98.83 // q41
209831_x_at	DNASE2	0.0216579	-0.0983701	0.141686	0.0155122	0.255568	0.113882	0.13554	0.122183	-0.0872273	-0.154099	0.181192	0.56587	0.0972424	0.00640249	0.352757	0.0250907	0.21969	0.238318	-0.337308	0.167255	0.664427	0.138197	-0.17956	-0.00640249	0.209115	DNASE2	1777	0006259 // DNA metabolic process // traceable author statement /// 0006259 // DNA metabolic process // inferred from electronic annotation /// 0006308 // DNA catabolic process // inferred from electronic annotation /// 0006915 // apoptosis // inferred from electronic annotation /// 0007275 // multicellular organismal development // inferred from electronic annotation /// 0030218 // erythrocyte di…	0005764 // lysosome // inferred from electronic annotation /// 0005764 // lysosome // traceable author statement	0003677 // DNA binding // traceable author statement /// 0004518 // nuclease activity // inferred from electronic annotation /// 0004519 // endonuclease activity // inferred from electronic annotation /// 0004520 // endodeoxyribonuclease activity // inferred from electronic annotation /// 0004531 // deoxyribonuclease II activity // inferred from electronic annotation /// 0004531 // deoxyribonucle…	chr19:12986364-12992261 (-) // 74.07 // p13.2
214992_s_at	DNASE2	-0.117458	0.0171535	-0.252069	0.233803	-0.0354191	0.21665	0.0991921	0.351645	0.21206	-0.273174	0.644681	0.268107	-1.33495	0.583492	0.341676	0.288314	0.297899	-0.268286	-0.0864773	0.235843	1.15625	0.393039	-0.0388174	0.0388174	0.14992	DNASE2	1777	0006259 // DNA metabolic process // traceable author statement /// 0006259 // DNA metabolic process // inferred from electronic annotation /// 0006308 // DNA catabolic process // inferred from electronic annotation /// 0006915 // apoptosis // inferred from electronic annotation /// 0007275 // multicellular organismal development // inferred from electronic annotation /// 0030218 // erythrocyte di…	0005764 // lysosome // inferred from electronic annotation /// 0005764 // lysosome // traceable author statement	0003677 // DNA binding // traceable author statement /// 0004518 // nuclease activity // inferred from electronic annotation /// 0004519 // endonuclease activity // inferred from electronic annotation /// 0004520 // endodeoxyribonuclease activity // inferred from electronic annotation /// 0004531 // deoxyribonuclease II activity // inferred from electronic annotation /// 0004531 // deoxyribonucle…	chr19:12986803-12992190 (-) // 98.0 // p13.2
215116_s_at	DNM1	1.14482	0.879186	1.41045	-0.427145	0.104119	-1.30633	-0.161513	-0.132613	-1.19898	-0.344625	-0.032361	0.032361	1.57387	-1.10181	-0.0879526	-4.08649	-0.447535	-3.81178	2.64536	0.92997	-3.04782	0.0945253	-0.663307	-2.89758	-1.77865	DNM1	1759	0006897 // endocytosis // inferred from electronic annotation /// 0006898 // receptor-mediated endocytosis // inferred from mutant phenotype	0005737 // cytoplasm // inferred from electronic annotation /// 0005856 // cytoskeleton // inferred from electronic annotation /// 0005874 // microtubule // inferred from electronic annotation /// 0030117 // membrane coat // inferred from electronic annotation	0000166 // nucleotide binding // inferred from electronic annotation /// 0003774 // motor activity // inferred from electronic annotation /// 0003924 // GTPase activity // inferred from electronic annotation /// 0003924 // GTPase activity // traceable author statement /// 0005515 // protein binding // inferred from physical interaction /// 0005515 // protein binding // inferred from electronic an…	chr9:131015767-131017525 (+) // 92.81 // q34.11
217341_at	DNM1	-0.142623	-0.282376	-0.00287139	-0.271956	0.00754774	0.0104191	-0.132204	-0.169436	-0.481392	-0.00810671	-0.428891	0.00810671	0.621781	-0.336164	-0.263532	0.0894704	0.132894	0.0125356	0.351872	0.0831103	-0.0408587	-0.182328	-0.228884	-0.100045	-0.0135751	DNM1	1759	0006897 // endocytosis // inferred from electronic annotation /// 0006898 // receptor-mediated endocytosis // inferred from mutant phenotype	0005737 // cytoplasm // inferred from electronic annotation /// 0005856 // cytoskeleton // inferred from electronic annotation /// 0005874 // microtubule // inferred from electronic annotation /// 0030117 // membrane coat // inferred from electronic annotation	0000166 // nucleotide binding // inferred from electronic annotation /// 0003774 // motor activity // inferred from electronic annotation /// 0003924 // GTPase activity // inferred from electronic annotation /// 0003924 // GTPase activity // traceable author statement /// 0005515 // protein binding // inferred from physical interaction /// 0005515 // protein binding // inferred from electronic an…	chr9:131012492-131017519 (-) // 99.9 // q34.11
214652_at	DRD1	-0.549043	-0.633593	-0.464492	-0.146428	0.0226727	0.487165	-0.0618776	-0.0564914	-0.13706	-0.130028	-0.262132	-0.0998554	0.347677	-0.0306594	-0.126471	-0.122843	-0.138768	0.124019	3.47785	1.19851	0.0456343	0.0260379	0.05197	0.23528	-0.0260377	DRD1	1812	0001659 // temperature homeostasis // inferred from electronic annotation /// 0001661 // conditioned taste aversion // inferred from electronic annotation /// 0001662 // behavioral fear response // inferred from electronic annotation /// 0001963 // synaptic transmission, dopaminergic // inferred from electronic annotation /// 0001975 // response to amphetamine // inferred from electronic annotati…	0005624 // membrane fraction // inferred from direct assay /// 0005624 // membrane fraction // inferred from electronic annotation /// 0005634 // nucleus // inferred from electronic annotation /// 0005783 // endoplasmic reticulum // inferred from electronic annotation /// 0005789 // endoplasmic reticulum membrane // inferred from electronic annotation /// 0005886 // plasma membrane // not recorde…	0001588 // dopamine receptor activity, coupled via Gs // inferred from direct assay /// 0001588 // dopamine receptor activity, coupled via Gs // inferred from mutant phenotype /// 0001588 // dopamine receptor activity, coupled via Gs // inferred from electronic annotation /// 0001590 // dopamine D1 receptor activity // inferred from electronic annotation /// 0004871 // signal transducer activity …	chr5:174868036-174870378 (-) // 96.88 // q35.2
209457_at	DUSP5	1.05373	1.5074	0.600052	1.24479	0.337441	-0.262611	0.791114	1.09653	2.05706	0.659443	1.16612	-0.810606	0.490517	1.70806	-0.0382099	0.0180058	-1.20133	-1.42754	0.602576	0.755477	-0.279066	0.817925	-0.661594	-0.0180063	-1.23256	DUSP5	1847	0006470 // protein dephosphorylation // inferred from electronic annotation /// 0006470 // protein dephosphorylation // traceable author statement /// 0016311 // dephosphorylation // inferred from electronic annotation	0005634 // nucleus // inferred from electronic annotation	0004721 // phosphoprotein phosphatase activity // inferred from electronic annotation /// 0004725 // protein tyrosine phosphatase activity // inferred from electronic annotation /// 0004725 // protein tyrosine phosphatase activity // traceable author statement /// 0008138 // protein tyrosine/serine/threonine phosphatase activity // inferred from electronic annotation /// 0016787 // hydrolase acti…	chr10:112257834-112271121 (+) // 96.59 // q25.2
233375_at	EFCAB2	-0.0933756	-0.0410086	-0.145743	-0.0455993	-0.150333	-0.00459079	-0.0979664	0.306778	-0.337727	0.555567	-0.707016	0.410125	-0.285941	0.000277996	-0.725795	0.914147	-0.448115	-0.954128	-0.527692	0.405869	0.311723	0.493411	-0.336542	0.74254	-0.64712	EFCAB2	84288			0005509 // calcium ion binding // inferred from electronic annotation	chr1:245133691-245286263 (+) // 41.91 // q44
1557674_s_at	EFCAB2	-0.238013	-0.281137	-0.194889	-0.20419	-0.117942	0.0769469	-0.161066	-0.392881	-0.240523	-0.310821	0.127465	-0.0866818	-0.270344	-0.0899746	-0.0247657	0.723806	0.0386512	0.272524	0.148936	-0.266617	-0.00775576	-0.362834	0.420182	-0.442821	0.245398	EFCAB2	84288			0005509 // calcium ion binding // inferred from electronic annotation	chr1:245132536-245134390 (-) // 91.47 // q44
223608_at	EFCAB2	-0.269481	-0.0493593	-0.489603	0.212344	-0.2279	0.261703	-0.00777769	0.393	0.333827	0.395365	-0.272816	-0.415606	-0.483681	0.306383	-0.318694	0.693418	-0.330984	0.625571	-0.296866	0.186244	-0.0356379	1.32747	-0.00521564	0.73914	-0.286106	EFCAB2	84288			0005509 // calcium ion binding // inferred from electronic annotation	chr1:245133691-245251138 (+) // 94.83 // q44
211200_s_at	EFCAB2	-0.361232	-0.162316	-0.560148	0.120273	-0.27756	0.282589	-0.0786434	0.900464	0.680285	0.00753975	-1.1072	-0.398233	-0.434165	0.434654	-0.712494	0.807119	-0.374338	0.758948	-0.798128	-0.00754023	0.131499	1.2413	0.104358	0.880956	0.0817084	EFCAB2	84288			0005509 // calcium ion binding // inferred from electronic annotation	chr1:27939138-27953078 (-) // 85.48 // p36.11
204797_s_at	EML1	0.137494	0.340681	-0.0656927	0.116076	-0.290297	-0.224604	-0.0871102	-0.374267	-0.0253496	0.819506	0.0444164	-0.222869	-1.27429	0.317245	0.0187306	-0.0697961	-0.418053	1.57948	0.191646	-0.451422	-1.17933	-0.687565	-0.797678	-0.696796	0.283473	EML1	2009		0005737 // cytoplasm // inferred from electronic annotation /// 0005874 // microtubule // inferred from electronic annotation /// 0005875 // microtubule associated complex // traceable author statement	0005509 // calcium ion binding // non-traceable author statement /// 0005515 // protein binding // inferred from physical interaction	chr14:100259758-100407862 (+) // 96.97 // q32.2
204796_at	EML1	0.0146434	0.286884	-0.257597	0.184228	-0.360253	-0.102656	-0.0880127	-0.343086	-0.112747	1.08608	0.106665	-0.651167	-1.45004	0.493589	0.166603	0.297767	-0.561307	1.80831	0.530322	-0.767066	-1.56393	-0.684712	-0.385481	-0.372361	0.671893	EML1	2009		0005737 // cytoplasm // inferred from electronic annotation /// 0005874 // microtubule // inferred from electronic annotation /// 0005875 // microtubule associated complex // traceable author statement	0005509 // calcium ion binding // non-traceable author statement /// 0005515 // protein binding // inferred from physical interaction	chr14:100259758-100408393 (+) // 97.13 // q32.2
220559_at	EN1	-0.9193	-1.22653	-0.612073	-0.498486	0.115969	0.728042	-0.191259	-0.45653	-0.586779	-0.599134	-0.351501	0.520141	0.102109	-0.365976	0.2076	-0.136176	0.587926	-0.0754404	-0.214332	0.0532675	3.91143	2.19864	0.292521	0.775781	-0.113199	EN1	2019	0001501 // skeletal system development // traceable author statement /// 0006355 // regulation of transcription, DNA-dependent // inferred from electronic annotation /// 0007275 // multicellular organismal development // inferred from electronic annotation /// 0009653 // anatomical structure morphogenesis // traceable author statement /// 0009953 // dorsal/ventral pattern formation // inferred fr…	0005634 // nucleus // inferred from electronic annotation	0003677 // DNA binding // inferred from electronic annotation /// 0003700 // sequence-specific DNA binding transcription factor activity // inferred from electronic annotation /// 0030528 // transcription regulator activity // inferred from electronic annotation /// 0043565 // sequence-specific DNA binding // inferred from electronic annotation	chr2:119599765-119605759 (-) // 83.11 // q14.2
1554912_at	ESYT3	0.0475976	0.0767401	0.0184551	0.0511506	-0.00713444	-0.0255896	0.0220081	0.146008	-0.176348	-0.0199146	0.254857	0.0263796	-0.110761	0.0393605	0.0164831	0.0251215	-0.164427	-0.136724	-0.03602	0.225022	0.0191343	0.0124829	-0.29413	-0.0124829	0.106127	ESYT3	83850		0005886 // plasma membrane // inferred from electronic annotation /// 0016020 // membrane // inferred from electronic annotation /// 0016021 // integral to membrane // inferred from electronic annotation		chr3:138153431-138195901 (+) // 89.18 // q22.3
239770_at	ESYT3	0.0095607	-0.0546932	0.0738146	-0.182037	-0.0535293	-0.127344	-0.117783	-0.671046	-0.290644	0.0233872	0.210154	-0.305388	0.0164158	0.213513	-0.138658	-0.23478	-0.503876	-0.318009	-0.0835998	0.493446	0.175636	-0.507818	-0.461473	0.304071	-0.137034	ESYT3	83850		0005886 // plasma membrane // inferred from electronic annotation /// 0016020 // membrane // inferred from electronic annotation /// 0016021 // integral to membrane // inferred from electronic annotation		chr3:138196803-138197256 (+) // 92.75 // q22.3
1557793_at	ESYT3	-0.116227	-0.0992936	-0.13316	-0.037335	-0.0712018	0.0619586	-0.0542684	0.00136042	-0.0921457	0.0867078	-0.145262	-0.0777254	-0.0514479	-0.0647168	-0.0909171	-0.170012	0.212289	0.164016	0.180913	-0.0942533	0.0357316	0.173303	-0.0338535	-0.00136065	0.152814	ESYT3	83850		0005886 // plasma membrane // inferred from electronic annotation /// 0016020 // membrane // inferred from electronic annotation /// 0016021 // integral to membrane // inferred from electronic annotation		chr3:138192186-138193494 (+) // 79.03 // q22.3
225764_at	ETV6	0.693346	0.844581	0.542112	0.813491	0.511022	-0.0310898	0.662256	1.39073	1.11209	0.407179	0.343966	0.503607	0.766257	0.711427	0.062798	-0.218791	0.0407949	-0.00041008	-0.962961	0.329101	0.000409603	0.864665	-0.323542	0.171808	-0.211972	ETV6	2120	0006350 // transcription // inferred from electronic annotation /// 0006355 // regulation of transcription, DNA-dependent // inferred from electronic annotation /// 0030154 // cell differentiation // inferred from electronic annotation /// 0045449 // regulation of transcription // inferred from electronic annotation	0005634 // nucleus // inferred from direct assay /// 0005634 // nucleus // inferred from electronic annotation /// 0005730 // nucleolus // inferred from direct assay /// 0005737 // cytoplasm // inferred from direct assay	0003677 // DNA binding // inferred from electronic annotation /// 0003700 // sequence-specific DNA binding transcription factor activity // inferred from electronic annotation /// 0003700 // sequence-specific DNA binding transcription factor activity // traceable author statement /// 0005515 // protein binding // inferred from physical interaction /// 0005515 // protein binding // inferred from e…	chr12:12046675-12048339 (+) // 65.2 // p13.2
235056_at	ETV6	0.692564	0.877303	0.507825	0.77449	0.405012	-0.102813	0.589751	0.419312	1.05363	1.16412	0.460899	0.82901	-0.513869	1.09244	0.212471	0.306152	-0.0618114	-0.934484	-1.4155	0.235628	0.145757	0.659232	0.312351	-0.258316	-0.0171342	ETV6	2120	0006350 // transcription // inferred from electronic annotation /// 0006355 // regulation of transcription, DNA-dependent // inferred from electronic annotation /// 0030154 // cell differentiation // inferred from electronic annotation /// 0045449 // regulation of transcription // inferred from electronic annotation	0005634 // nucleus // inferred from direct assay /// 0005634 // nucleus // inferred from electronic annotation /// 0005730 // nucleolus // inferred from direct assay /// 0005737 // cytoplasm // inferred from direct assay	0003677 // DNA binding // inferred from electronic annotation /// 0003700 // sequence-specific DNA binding transcription factor activity // inferred from electronic annotation /// 0003700 // sequence-specific DNA binding transcription factor activity // traceable author statement /// 0005515 // protein binding // inferred from physical interaction /// 0005515 // protein binding // inferred from e…	chr12:12045452-12046811 (+) // 75.86 // p13.2
205585_at	ETV6	0.596725	0.66486	0.52859	0.548679	0.412409	-0.116181	0.480544	0.286221	0.480783	0.981346	0.446369	0.380042	0.752064	0.177909	0.339622	-0.0867991	0.40524	-0.582826	-0.422082	0.108225	0.494525	-0.0152507	-0.515931	-0.437808	-0.109099	ETV6	2120	0000122 // negative regulation of transcription from RNA polymerase II promoter // inferred from electronic annotation /// 0006350 // transcription // inferred from electronic annotation /// 0006355 // regulation of transcription, DNA-dependent // inferred from electronic annotation /// 0006366 // transcription from RNA polymerase II promoter // traceable author statement /// 0006959 // humoral i…	0005634 // nucleus // inferred from direct assay /// 0005634 // nucleus // inferred from electronic annotation /// 0005730 // nucleolus // inferred from direct assay /// 0005737 // cytoplasm // inferred from direct assay	0003677 // DNA binding // inferred from electronic annotation /// 0003700 // sequence-specific DNA binding transcription factor activity // inferred from electronic annotation /// 0003700 // sequence-specific DNA binding transcription factor activity // traceable author statement /// 0005515 // protein binding // inferred from physical interaction /// 0005515 // protein binding // inferred from e…	chr12:11803037-12044177 (+) // 100.0 // p13.2
239740_at	ETV6	0.524189	0.295383	0.752995	0.442174	0.899786	0.146791	0.67098	0.457302	0.246509	0.969975	0.0949111	0.557887	1.61123	-0.398541	1.82857	-1.1495	-0.450472	-0.483255	-0.926412	1.77353	1.65887	-0.492569	0.0724392	0.777866	0.687407	ETV6	2120	0006350 // transcription // inferred from electronic annotation /// 0006355 // regulation of transcription, DNA-dependent // inferred from electronic annotation /// 0030154 // cell differentiation // inferred from electronic annotation /// 0045449 // regulation of transcription // inferred from electronic annotation	0005634 // nucleus // inferred from direct assay /// 0005634 // nucleus // inferred from electronic annotation /// 0005730 // nucleolus // inferred from direct assay /// 0005737 // cytoplasm // inferred from direct assay	0003677 // DNA binding // inferred from electronic annotation /// 0003700 // sequence-specific DNA binding transcription factor activity // inferred from electronic annotation /// 0003700 // sequence-specific DNA binding transcription factor activity // traceable author statement /// 0005515 // protein binding // inferred from physical interaction /// 0005515 // protein binding // inferred from e…	chr12:11803002-11803415 (+) // 96.03 // p13.2
204503_at	EVPL	-0.0472655	-0.0623026	-0.0322283	-0.0996571	-0.0695827	-0.0373544	-0.0846199	-0.179397	-0.109867	-0.146396	0.0370316	-0.0978336	0.288995	-0.0481267	-0.421365	0.178704	-0.145276	-0.206254	0.1815	-0.340912	0.0826063	-0.021349	-0.28954	0.216896	-0.0299201	EVPL	2125	0008544 // epidermis development // traceable author statement /// 0018149 // peptide cross-linking // inferred from direct assay /// 0030216 // keratinocyte differentiation // inferred from direct assay /// 0031424 // keratinization // inferred from electronic annotation	0001533 // cornified envelope // inferred from direct assay /// 0001533 // cornified envelope // inferred from electronic annotation /// 0005737 // cytoplasm // inferred from electronic annotation /// 0005856 // cytoskeleton // inferred from electronic annotation /// 0030054 // cell junction // inferred from electronic annotation /// 0030057 // desmosome // inferred from electronic annotation	0005198 // structural molecule activity // inferred from direct assay /// 0005198 // structural molecule activity // traceable author statement /// 0030674 // protein binding, bridging // inferred from direct assay	chr17:74002926-74023377 (-) // 99.16 // q25.1
240834_at	FAM105B	0.0636397	0.114359	0.0129203	0.089558	-0.0118808	-0.0248011	0.0388386	0.0399771	0.133878	-0.00451136	0.188888	0.045013	-9.29832e-05	-0.200856	0.108413	0.16372	0.072619	-0.211218	-0.0617068	9.27448e-05	-0.0378675	-0.113413	-0.125583	0.0262198	0.0391264	FAM105B	90268				chr5:14681702-14688043 (+) // 98.67 // p15.2
228382_at	FAM105B	0.0269389	-0.00686943	0.0607471	-0.0599202	0.00769639	-0.0530508	-0.0261119	-0.42287	-0.394241	0.571748	0.00568295	0.15788	0.141869	-0.0491557	-0.219807	0.299019	-0.0758228	-0.387902	-0.00223875	-0.119246	-0.206943	-0.59776	0.00223875	0.573175	-0.0150294	FAM105B	90268				chr5:14664857-14693768 (+) // 92.05 // p15.2
229268_at	FAM105B	-0.0985905	-0.0692687	-0.127912	-0.0237976	-0.0824413	0.045471	-0.0531195	0.0291319	0.196968	-0.292158	-0.0291324	-0.312839	0.144478	-0.249089	0.0876846	0.387801	0.0442286	-0.076704	-1.13608	-0.0354548	0.0509462	0.278134	-0.0950904	0.525572	0.511357	FAM105B	90268				chr5:14698254-14698716 (+) // 97.26 // p15.2
226614_s_at	FAM167A	-1.40025	-1.43713	-1.36336	-0.824943	-0.751176	0.612187	-0.788059	-1.05513	0.195658	-0.554265	-1.88603	-0.352388	-0.875157	-0.908775	-0.868382	2.58151	1.78286	-0.234546	0.732346	0.0424714	-2.67524	-0.573644	0.983714	2.43917	1.04322	FAM167A	83648				chr8:11278973-11324268 (-) // 95.41 // p23.1
233641_s_at	FAM167A	-0.221708	-0.263127	-0.180289	-0.156471	-0.0736331	0.106656	-0.115052	0.0581479	-0.192175	-0.240981	-0.250878	-0.139922	0.188374	0.0375857	-0.38057	0.846384	0.0487599	0.386471	0.160589	-0.00408077	-0.612796	0.00400019	-0.122335	0.362582	-0.00301409	FAM167A	83648				chr8:11279005-11280443 (+) // 87.64 // p23.1
226722_at	FAM20C	1.69602	1.64989	1.74215	1.5773	1.66957	-0.0725877	1.62344	1.80353	0.829287	1.96185	1.71456	2.14097	2.06144	1.8678	0.608054	-0.128594	-0.428466	0.134476	-0.794171	0.261155	-0.374084	1.21795	-0.69684	-0.212301	0.294995	FAM20C	56975		0005576 // extracellular region // inferred from electronic annotation		chr7:285860-300711 (+) // 96.5 // p22.3
229438_at	FAM20C	0.49655	0.329272	0.663828	0.26643	0.600986	-0.0628423	0.433708	0.276576	-0.000578403	0.560537	0.229186	0.814757	0.886611	0.784288	-0.0817141	0.000578403	0.229792	0.374186	-0.243173	-0.232415	0.0997591	-0.120986	-0.386742	-0.375775	0.0263519	FAM20C	56975		0005576 // extracellular region // inferred from electronic annotation		chr7:198635-200681 (+) // 94.2 // p22.3
234342_at	FAM20C	0.115077	0.0636196	0.166535	-0.00559652	0.0973189	-0.0692162	0.0458612	-0.0806236	-0.105669	0.38844	-0.224533	0.14402	0.356144	-0.206397	0.0955086	0.0503945	0.00752401	-0.105284	0.148236	-0.21593	0.0463748	-0.17339	-0.13765	-0.016974	-0.295463	FAM20C	56975		0005576 // extracellular region // inferred from electronic annotation		chr7:296160-297419 (-) // 89.39 // p22.3
234466_at	FAM20C	-0.166273	-0.0345848	-0.297961	-0.0474682	-0.310844	-0.0128834	-0.179156	0.117629	-0.287702	0.0295534	-0.0493526	-0.400201	-0.283741	0.0324287	-0.591863	0.0598106	0.174263	0.0803852	0.0439048	-0.137803	0.221129	-0.346934	-0.136458	-0.0295534	-0.0575776	FAM20C	56975		0005576 // extracellular region // inferred from electronic annotation		chr7:296160-297419 (+) // 89.39 // p22.3
226448_at	FAM89A	1.24393	0.417195	2.07067	0.437244	2.09072	0.0200491	1.26398	-1.42115	-0.0895143	1.9261	1.33354	2.31583	1.49371	2.2854	2.26792	0.817995	1.45399	1.2498	-0.327773	-0.330277	-1.21011	-1.07621	-0.228203	-0.000444412	-0.148276	FAM89A	375061				chr1:231154703-231175992 (-) // 90.17 // q42.2
236029_at	FAT3	1.67628	2.02854	1.32402	1.05357	0.349046	-0.974977	0.701306	2.16604	0.854016	-0.0205517	1.21477	-0.466808	0.00213051	0.244593	1.61627	0.544521	0.5353	-2.5686	-0.295988	-0.00213051	-5.16795	-1.3066	-0.199343	-0.243531	-1.04545	FAT3	120114	0007155 // cell adhesion // inferred from electronic annotation /// 0007156 // homophilic cell adhesion // inferred from electronic annotation /// 0007275 // multicellular organismal development // inferred from electronic annotation	0005886 // plasma membrane // inferred from electronic annotation /// 0016020 // membrane // inferred from electronic annotation /// 0016021 // integral to membrane // inferred from electronic annotation	0005509 // calcium ion binding // inferred from electronic annotation	chr11:92628898-92629633 (+) // 80.98 // q14.3
1558964_at	FAT3	1.43943	1.68482	1.19403	0.652608	0.161824	-1.03221	0.407216	1.42027	-0.0604925	0.0677242	1.18294	-0.294107	0.311026	-0.996784	1.62716	0.198087	0.80721	-2.85174	-0.915108	-0.277634	-3.93364	-1.43985	-0.783582	0.253859	-1.37969	FAT3	120114	0007155 // cell adhesion // inferred from electronic annotation /// 0007156 // homophilic cell adhesion // inferred from electronic annotation /// 0007275 // multicellular organismal development // inferred from electronic annotation	0005886 // plasma membrane // inferred from electronic annotation /// 0016020 // membrane // inferred from electronic annotation /// 0016021 // integral to membrane // inferred from electronic annotation	0005509 // calcium ion binding // inferred from electronic annotation	chr11:92573834-92626594 (+) // 94.78 // q14.3
1560490_at	FAT3	0.222792	0.527141	-0.0815564	0.613896	0.00519937	0.0867558	0.309548	0.659274	-0.108922	0.144026	1.76121	-0.123305	0.204472	-0.0788772	0.018508	0.182044	-0.0741897	-0.207525	-0.224776	0.39778	0.544219	-0.0374665	-0.0234168	0.30289	0.00799847	FAT3	120114	0007155 // cell adhesion // inferred from electronic annotation /// 0007156 // homophilic cell adhesion // inferred from electronic annotation /// 0007275 // multicellular organismal development // inferred from electronic annotation	0005886 // plasma membrane // inferred from electronic annotation /// 0016020 // membrane // inferred from electronic annotation /// 0016021 // integral to membrane // inferred from electronic annotation	0005509 // calcium ion binding // inferred from electronic annotation
239223_s_at	FBXL20	0.222691	0.227133	0.218249	0.0733829	0.0644988	-0.15375	0.0689408	0.523908	0.0154262	-0.321208	0.0754056	-0.377134	0.743337	-0.258979	0.150771	-0.512115	-0.0735869	-0.152995	0.262381	0.781799	0.120318	-0.0154262	-0.207048	-0.715501	-1.02533	FBXL20	84961		0005737 // cytoplasm // inferred from electronic annotation	0005515 // protein binding // inferred from electronic annotation	chr17:37420143-37420641 (-) // 83.56 // q12
239224_at	FBXL20	0.00900398	0.0110729	0.00693505	-0.0149555	-0.0190934	-0.0260284	-0.0170245	0.254382	-0.00394106	-0.157695	-0.152568	-0.148448	0.100372	-0.0860782	0.0577798	-0.101232	0.172893	-0.00242472	0.00242472	0.177674	0.445944	-0.0165353	-0.406384	-0.260261	-0.272385	FBXL20	84961		0005737 // cytoplasm // inferred from electronic annotation	0005515 // protein binding // inferred from electronic annotation	chr17:37420143-37420641 (-) // 83.56 // q12
235089_at	FBXL20	-0.0535318	0.0718837	-0.178947	-0.0867019	-0.337533	-0.158586	-0.212117	-0.0643787	0.0166855	-0.0166855	-0.282429	-0.477957	-0.939454	-0.105009	0.172289	-0.043417	-0.441862	0.458272	-0.66504	-0.165539	-0.0397081	0.0966153	0.226308	-0.953384	-0.0581007	FBXL20	84961		0005737 // cytoplasm // inferred from electronic annotation	0005515 // protein binding // inferred from electronic annotation	chr17:37416765-37420552 (-) // 95.94 // q12
226842_at	FBXL20	-0.262799	-0.241973	-0.283626	-0.223711	-0.265363	0.0182623	-0.244537	0.250648	-0.325691	-0.507228	-0.312572	-0.350825	-0.165029	-0.477983	-0.0676155	-0.0406756	-0.0112333	-0.301322	0.0965309	0.155142	0.234034	0.0175171	-0.0032959	0.0032959	0.0326309	FBXL20	84961		0005737 // cytoplasm // inferred from electronic annotation	0005515 // protein binding // inferred from electronic annotation	chr17:37408913-37410529 (-) // 81.79 // q12
232412_at	FBXL20	-0.524624	-0.876445	-0.172804	-0.951137	-0.247497	-0.0746927	-0.599317	-1.23494	-1.32137	-0.563335	-0.684904	0.0267429	0.465684	-1.911	0.428582	-0.120983	0.330537	-2.47	-0.0975943	0.544237	0.495391	0.308908	-0.0267429	-0.247787	0.537106	FBXL20	84961		0005737 // cytoplasm // inferred from electronic annotation	0005515 // protein binding // inferred from electronic annotation	chr17:37413243-37415112 (-) // 86.35 // q12
228427_at	FBXO16	0.113793	0.0465918	0.180995	-0.158613	-0.0242102	-0.205205	-0.0914118	0.200016	-0.357269	0.147394	-0.624594	-0.158719	0.298717	-0.240246	0.003407	-0.782501	0.00799417	-0.702798	0.779719	-0.003407	-0.258505	-0.42662	-0.188941	-0.00917864	-0.467813	FBXO16	157574				chr8:28285929-28321151 (-) // 94.85 // p21.1
240837_at	FNDC7	0.0653869	0.0912165	0.0395572	0.119392	0.0677327	0.0281755	0.0935624	-0.0128613	0.401879	-0.0142426	0.102793	0.135684	-0.138393	0.294357	-0.0207181	-0.062253	0.337814	0.0399652	-0.052001	0.0259347	0.298748	-0.22009	0.0656147	-0.284282	0.132305	FNDC7	163479		0005576 // extracellular region // inferred from electronic annotation		chr1:109284896-109285365 (+) // 98.95 // p13.3
209189_at	FOS	1.5351	1.57683	1.49338	1.41421	1.33076	-0.162619	1.37248	1.25234	1.51487	1.2667	1.62295	0.532339	0.98543	2.51613	1.28912	1.5699	-2.75783	-0.957565	0.442074	1.26763	-0.0247946	0.0247946	0.690864	-0.928439	-0.952827	FOS	2353	0001661 // conditioned taste aversion // inferred from electronic annotation /// 0006306 // DNA methylation // traceable author statement /// 0006355 // regulation of transcription, DNA-dependent // inferred from electronic annotation /// 0006357 // regulation of transcription from RNA polymerase II promoter // traceable author statement /// 0006366 // transcription from RNA polymerase II promote…	0005624 // membrane fraction // inferred from electronic annotation /// 0005634 // nucleus // inferred from direct assay /// 0005634 // nucleus // inferred from electronic annotation /// 0005634 // nucleus // traceable author statement /// 0005667 // transcription factor complex // inferred from electronic annotation /// 0005730 // nucleolus // inferred from direct assay /// 0019717 // synaptosom…	0003677 // DNA binding // inferred from electronic annotation /// 0003690 // double-stranded DNA binding // inferred from electronic annotation /// 0003700 // sequence-specific DNA binding transcription factor activity // inferred from direct assay /// 0003700 // sequence-specific DNA binding transcription factor activity // inferred from electronic annotation /// 0003704 // specific RNA polymera…	chr14:75745558-75748651 (+) // 98.3 // q24.3
206307_s_at	FOXD1	-0.469642	0.021492	-0.960777	0.76737	-0.214898	0.745878	0.276236	0.183568	0.660688	-0.00407124	2.2293	-0.518142	-0.549258	0.119224	0.088582	2.79871	2.46066	1.0532	-0.0881066	-0.459777	-0.861202	2.29287	-0.220271	-0.0834722	0.56617	FOXD1	2297	0000122 // negative regulation of transcription from RNA polymerase II promoter // inferred from sequence or structural similarity /// 0001658 // branching involved in ureteric bud morphogenesis // inferred from sequence or structural similarity /// 0001755 // neural crest cell migration // inferred from sequence or structural similarity /// 0001822 // kidney development // inferred from sequence…	0005634 // nucleus // inferred by curator /// 0005634 // nucleus // inferred from electronic annotation /// 0005667 // transcription factor complex // inferred from sequence or structural similarity	0003677 // DNA binding // inferred from direct assay /// 0003677 // DNA binding // inferred from electronic annotation /// 0003690 // double-stranded DNA binding // inferred from sequence or structural similarity /// 0003700 // sequence-specific DNA binding transcription factor activity // inferred from sequence or structural similarity /// 0003700 // sequence-specific DNA binding transcription f…	chr5:72742114-72744600 (-) // 73.66 // q13.2
208217_at	GABRR2	-0.036067	-0.074423	0.00228891	-0.0409269	0.035785	0.033496	-0.00257099	0.00200176	-0.0332732	-0.159485	0.0270491	0.268071	-0.0932574	-0.036273	0.00459957	0.527406	-0.237679	0.0499606	0.0593119	0.118323	-0.336215	0.245528	-0.256692	0.413539	-0.248521	GABRR2	2570	0006810 // transport // traceable author statement /// 0006810 // transport // inferred from electronic annotation /// 0006811 // ion transport // inferred from electronic annotation /// 0007165 // signal transduction // traceable author statement /// 0007214 // gamma-aminobutyric acid signaling pathway // inferred from electronic annotation /// 0007268 // synaptic transmission // traceable autho…	0005886 // plasma membrane // inferred from electronic annotation /// 0005887 // integral to plasma membrane // traceable author statement /// 0016020 // membrane // inferred from electronic annotation /// 0016021 // integral to membrane // inferred from electronic annotation /// 0030054 // cell junction // inferred from electronic annotation /// 0034707 // chloride channel complex // inferred fr…	0004872 // receptor activity // inferred from electronic annotation /// 0004890 // GABA-A receptor activity // inferred from electronic annotation /// 0004890 // GABA-A receptor activity // traceable author statement /// 0005216 // ion channel activity // inferred from electronic annotation /// 0005230 // extracellular ligand-gated ion channel activity // inferred from electronic annotation /// 0…	chr6:89967238-90024954 (-) // 99.14 // q15
222587_s_at	GALNT7	0.861698	0.7329	0.990497	0.727303	0.984901	-0.00559645	0.856102	-0.227754	0.531332	1.27636	1.32927	1.41982	0.11772	1.69562	0.706446	-0.688125	0.463622	1.39019	-0.548498	-0.0225611	-1.27019	0.420975	0.356916	-0.180861	0.0225606	GALNT7	51809	0005975 // carbohydrate metabolic process // traceable author statement /// 0006493 // protein O-linked glycosylation // inferred from electronic annotation /// 0006493 // protein O-linked glycosylation // traceable author statement	0000139 // Golgi membrane // inferred from electronic annotation /// 0005794 // Golgi apparatus // inferred from electronic annotation /// 0016020 // membrane // inferred from electronic annotation /// 0016021 // integral to membrane // inferred from electronic annotation	0004653 // polypeptide N-acetylgalactosaminyltransferase activity // inferred from electronic annotation /// 0004653 // polypeptide N-acetylgalactosaminyltransferase activity // traceable author statement /// 0005529 // sugar binding // inferred from electronic annotation /// 0016740 // transferase activity // inferred from electronic annotation /// 0016757 // transferase activity, transferring g…	chr4:174089954-174245118 (+) // 96.19 // q34.1
218313_s_at	GALNT7	0.417202	0.432799	0.401604	0.354965	0.323771	-0.0778333	0.339368	-0.652173	0.0631914	0.907273	1.10157	0.114333	-0.284656	1.13729	0.328116	-0.0827246	-0.316875	1.08034	-1.44235	-0.631547	-1.27898	0.262942	0.337932	0.792977	0.499951	GALNT7	51809	0005975 // carbohydrate metabolic process // traceable author statement /// 0006493 // protein O-linked glycosylation // inferred from electronic annotation /// 0006493 // protein O-linked glycosylation // traceable author statement	0000139 // Golgi membrane // inferred from electronic annotation /// 0005794 // Golgi apparatus // inferred from electronic annotation /// 0016020 // membrane // inferred from electronic annotation /// 0016021 // integral to membrane // inferred from electronic annotation	0004653 // polypeptide N-acetylgalactosaminyltransferase activity // inferred from electronic annotation /// 0004653 // polypeptide N-acetylgalactosaminyltransferase activity // traceable author statement /// 0005529 // sugar binding // inferred from electronic annotation /// 0016740 // transferase activity // inferred from electronic annotation /// 0016757 // transferase activity, transferring g…	chr4:174089954-174245117 (+) // 99.34 // q34.1
202722_s_at	GFPT1	0.580836	0.758341	0.40333	0.366782	0.0117706	-0.39156	0.189276	0.0287943	0.309398	1.00345	0.125483	0.0438094	-0.930781	0.962849	-0.0287943	-1.33686	-0.0309229	-1.04616	0.539325	0.393612	0.321727	-0.240202	-0.06036	-1.42618	-1.02957	GFPT1	2673	0002063 // chondrocyte development // inferred from electronic annotation /// 0005975 // carbohydrate metabolic process // inferred from electronic annotation /// 0006002 // fructose 6-phosphate metabolic process // traceable author statement /// 0006112 // energy reserve metabolic process // traceable author statement /// 0006488 // dolichol-linked oligosaccharide biosynthetic process // not rec…	0005737 // cytoplasm // inferred from electronic annotation	0004360 // glutamine-fructose-6-phosphate transaminase (isomerizing) activity // inferred from electronic annotation /// 0004360 // glutamine-fructose-6-phosphate transaminase (isomerizing) activity // traceable author statement /// 0005529 // sugar binding // inferred from electronic annotation /// 0008483 // transaminase activity // inferred from electronic annotation /// 0016740 // transferase…	chr2:69552406-69614325 (-) // 99.94 // p13.3
202721_s_at	GFPT1	0.171517	0.189101	0.153934	0.0631894	0.0280217	-0.125912	0.0456055	-0.175272	0.110199	0.326979	-0.00914907	0.140419	-0.645054	0.607573	0.00914907	-0.502886	-0.219554	0.391982	0.644509	0.0215559	0.27975	-0.215878	-0.484662	-0.868157	-0.305777	GFPT1	2673	0002063 // chondrocyte development // inferred from electronic annotation /// 0005975 // carbohydrate metabolic process // inferred from electronic annotation /// 0006002 // fructose 6-phosphate metabolic process // traceable author statement /// 0006112 // energy reserve metabolic process // traceable author statement /// 0006488 // dolichol-linked oligosaccharide biosynthetic process // not rec…	0005737 // cytoplasm // inferred from electronic annotation	0004360 // glutamine-fructose-6-phosphate transaminase (isomerizing) activity // inferred from electronic annotation /// 0004360 // glutamine-fructose-6-phosphate transaminase (isomerizing) activity // traceable author statement /// 0005529 // sugar binding // inferred from electronic annotation /// 0008483 // transaminase activity // inferred from electronic annotation /// 0016740 // transferase…	chr2:69552084-69614325 (-) // 99.59 // p13.3
226886_at	GFPT1	0.154372	0.0152656	0.293478	-0.0668097	0.211403	-0.0820752	0.0722965	-0.525438	-0.104648	0.522779	-0.159932	0.104648	-0.28455	0.556269	0.469244	-0.290623	-0.35992	-0.796374	0.544103	0.400561	0.823847	-0.544445	0.48495	-0.734012	-0.348839	GFPT1	2673	0002063 // chondrocyte development // inferred from electronic annotation /// 0005975 // carbohydrate metabolic process // inferred from electronic annotation /// 0006002 // fructose 6-phosphate metabolic process // traceable author statement /// 0006112 // energy reserve metabolic process // traceable author statement /// 0006488 // dolichol-linked oligosaccharide biosynthetic process // not rec…	0005737 // cytoplasm // inferred from electronic annotation	0004360 // glutamine-fructose-6-phosphate transaminase (isomerizing) activity // inferred from electronic annotation /// 0004360 // glutamine-fructose-6-phosphate transaminase (isomerizing) activity // traceable author statement /// 0005529 // sugar binding // inferred from electronic annotation /// 0008483 // transaminase activity // inferred from electronic annotation /// 0016740 // transferase…	chr2:69546913-69548588 (-) // 79.52 // p13.3
227027_at	GFPT1	0.150172	0.154973	0.145372	-0.00948227	-0.0190833	-0.164455	-0.0142828	-0.211221	0.244813	0.585504	-0.657025	0.0734901	-1.01519	0.904149	-0.0387774	-0.9073	0.264908	-0.17662	-0.554344	-0.130174	0.346097	-0.352154	0.327661	-0.650154	0.187531	GFPT1	2673	0002063 // chondrocyte development // inferred from electronic annotation /// 0005975 // carbohydrate metabolic process // inferred from electronic annotation /// 0006002 // fructose 6-phosphate metabolic process // traceable author statement /// 0006112 // energy reserve metabolic process // traceable author statement /// 0006488 // dolichol-linked oligosaccharide biosynthetic process // not rec…	0005737 // cytoplasm // inferred from electronic annotation	0004360 // glutamine-fructose-6-phosphate transaminase (isomerizing) activity // inferred from electronic annotation /// 0004360 // glutamine-fructose-6-phosphate transaminase (isomerizing) activity // traceable author statement /// 0005529 // sugar binding // inferred from electronic annotation /// 0008483 // transaminase activity // inferred from electronic annotation /// 0016740 // transferase…	chr2:69548815-69550456 (-) // 95.17 // p13.3
207033_at	GIF	-0.0452002	-0.156779	0.0663787	-0.180307	0.0428506	-0.0235281	-0.0687284	-0.190096	-0.320323	-0.303953	0.0931425	0.169055	0.170956	-0.234668	0.0660596	0.128175	-0.0633483	-0.148776	-0.000138998	-0.0370355	-0.0811465	-0.0127354	-0.0798163	0.244257	-0.184717	GIF	2694	0006810 // transport // inferred from electronic annotation /// 0006811 // ion transport // inferred from electronic annotation /// 0006824 // cobalt ion transport // inferred from electronic annotation /// 0009235 // cobalamin metabolic process // inferred from electronic annotation /// 0015889 // cobalamin transport // inferred from mutant phenotype /// 0015889 // cobalamin transport // inferre…	0005576 // extracellular region // inferred from electronic annotation /// 0005615 // extracellular space // inferred from direct assay /// 0005768 // endosome // inferred from direct assay /// 0005902 // microvillus // inferred from direct assay /// 0016324 // apical plasma membrane // inferred from direct assay	0031419 // cobalamin binding // inferred from direct assay /// 0031419 // cobalamin binding // inferred from electronic annotation	chr11:59596747-59612958 (-) // 94.32 // q12.1
201667_at	GJA1	-1.51077	-1.10989	-1.91164	-0.60389	-1.40564	0.506	-1.00477	-1.39212	0.213417	-0.878117	-0.358735	-1.72459	-2.5738	-0.178917	-1.14526	1.64928	0.764606	-1.68877	0.170061	0.528509	-0.303167	0.841005	0.893314	1.00226	1.2029	GJA1	2697	0001701 // in utero embryonic development // inferred from electronic annotation /// 0001764 // neuron migration // inferred from electronic annotation /// 0001947 // heart looping // inferred from electronic annotation /// 0002070 // epithelial cell maturation // inferred from electronic annotation /// 0006810 // transport // traceable author statement /// 0006915 // apoptosis // inferred from e…	0000139 // Golgi membrane // not recorded /// 0005737 // cytoplasm // inferred from electronic annotation /// 0005741 // mitochondrial outer membrane // inferred from electronic annotation /// 0005764 // lysosome // inferred from electronic annotation /// 0005769 // early endosome // inferred from electronic annotation /// 0005770 // late endosome // inferred from electronic annotation /// 000577…	0004871 // signal transducer activity // inferred from mutant phenotype /// 0005102 // receptor binding // inferred from electronic annotation /// 0005243 // gap junction channel activity // inferred from electronic annotation /// 0005515 // protein binding // inferred from physical interaction /// 0005515 // protein binding // inferred from electronic annotation /// 0015075 // ion transmembrane …	chr6:121756787-121770872 (+) // 99.94 // q22.31 /// chr5:108385285-108388357 (-) // 96.15 // q21.3
206190_at	GPR17	0.0376721	-0.83271	0.908054	-0.141195	1.59957	0.691515	0.729187	-0.0637932	0.543632	0.681295	-1.72592	1.51712	1.02565	1.52372	2.33179	-0.541525	2.62719	3.05188	0.271955	0.721128	-4.69151	0.00118351	2.8457	-0.23526	2.8644	GPR17	2840	0007165 // signal transduction // inferred from electronic annotation /// 0007186 // G-protein coupled receptor protein signaling pathway // traceable author statement /// 0007186 // G-protein coupled receptor protein signaling pathway // inferred from electronic annotation	0005886 // plasma membrane // not recorded /// 0005886 // plasma membrane // inferred from electronic annotation /// 0005887 // integral to plasma membrane // traceable author statement /// 0016020 // membrane // inferred from electronic annotation /// 0016021 // integral to membrane // inferred from electronic annotation	0004871 // signal transducer activity // inferred from electronic annotation /// 0004872 // receptor activity // inferred from electronic annotation /// 0004930 // G-protein coupled receptor activity // inferred from electronic annotation /// 0004950 // chemokine receptor activity // traceable author statement /// 0045028 // purinergic nucleotide receptor activity, G-protein coupled // inferred f…	chr2:128403746-128410212 (+) // 91.59 // q14.3
215225_s_at	GPR17	-0.438015	-1.19385	0.317821	-0.0816867	1.42998	1.11216	0.674149	-0.527744	0.0687566	0.889878	-0.757637	1.42203	0.339408	1.52095	2.43755	-0.35824	2.55515	2.70788	1.80563	0.878051	-2.3944	0.217644	3.18183	-0.35824	2.88633	GPR17	2840	0007165 // signal transduction // inferred from electronic annotation /// 0007186 // G-protein coupled receptor protein signaling pathway // traceable author statement /// 0007186 // G-protein coupled receptor protein signaling pathway // inferred from electronic annotation	0005886 // plasma membrane // not recorded /// 0005886 // plasma membrane // inferred from electronic annotation /// 0005887 // integral to plasma membrane // traceable author statement /// 0016020 // membrane // inferred from electronic annotation /// 0016021 // integral to membrane // inferred from electronic annotation	0004871 // signal transducer activity // inferred from electronic annotation /// 0004872 // receptor activity // inferred from electronic annotation /// 0004930 // G-protein coupled receptor activity // inferred from electronic annotation /// 0004950 // chemokine receptor activity // traceable author statement /// 0045028 // purinergic nucleotide receptor activity, G-protein coupled // inferred f…	chr2:128403557-128409956 (+) // 90.65 // q14.3
208464_at	GRIA4	1.35176	0.500067	2.20345	0.558748	2.26213	0.0586812	1.41044	-0.881179	-0.0109334	2.44871	0.678396	1.79576	1.2143	2.24569	3.79277	-0.199393	1.27257	0.0109334	0.664889	-0.45682	-0.81935	-0.240343	1.31392	-0.439676	-0.519919	GRIA4	2893	0006810 // transport // traceable author statement /// 0006810 // transport // inferred from electronic annotation /// 0006811 // ion transport // inferred from electronic annotation /// 0007215 // glutamate signaling pathway // traceable author statement /// 0050804 // regulation of synaptic transmission // inferred from electronic annotation /// 0051968 // positive regulation of synaptic transm…	0005886 // plasma membrane // not recorded /// 0005886 // plasma membrane // inferred from electronic annotation /// 0005886 // plasma membrane // traceable author statement /// 0014069 // postsynaptic density // inferred from electronic annotation /// 0016020 // membrane // inferred from electronic annotation /// 0016021 // integral to membrane // inferred from electronic annotation /// 0030054 …	0004872 // receptor activity // inferred from electronic annotation /// 0004970 // ionotropic glutamate receptor activity // inferred from electronic annotation /// 0004971 // alpha-amino-3-hydroxy-5-methyl-4-isoxazole propionate selective glutamate receptor activity // inferred from electronic annotation /// 0005215 // transporter activity // inferred from electronic annotation /// 0005216 // io…	chr11:105481724-105850466 (+) // 99.59 // q22.3
238663_x_at	GRIA4	0.858557	-0.219573	1.93669	-1.09835	1.05792	-0.878773	-0.0202152	-3.74499	-1.44313	1.2293	-0.434554	0.868838	-0.0220022	1.4097	1.97512	-1.22149	-0.180436	-0.902594	1.45694	-0.764147	-4.21257	-0.911658	0.366488	-0.975126	-1.44313	GRIA4	2893	0006810 // transport // traceable author statement /// 0006810 // transport // inferred from electronic annotation /// 0006811 // ion transport // inferred from electronic annotation /// 0007215 // glutamate signaling pathway // traceable author statement /// 0050804 // regulation of synaptic transmission // inferred from electronic annotation /// 0051968 // positive regulation of synaptic transm…	0005886 // plasma membrane // not recorded /// 0005886 // plasma membrane // inferred from electronic annotation /// 0005886 // plasma membrane // traceable author statement /// 0014069 // postsynaptic density // inferred from electronic annotation /// 0016020 // membrane // inferred from electronic annotation /// 0016021 // integral to membrane // inferred from electronic annotation /// 0030054 …	0004872 // receptor activity // inferred from electronic annotation /// 0004970 // ionotropic glutamate receptor activity // inferred from electronic annotation /// 0004971 // alpha-amino-3-hydroxy-5-methyl-4-isoxazole propionate selective glutamate receptor activity // inferred from electronic annotation /// 0005215 // transporter activity // inferred from electronic annotation /// 0005216 // io…	chr11:105782683-105783836 (+) // 94.67 // q22.3
1569178_at	GRIA4	0.807195	0.504524	1.10987	0.299845	0.905187	-0.204679	0.602516	-0.729332	0.104373	1.92871	-0.104373	0.441296	-0.48218	2.76893	0.892701	-0.423893	0.150329	0.129194	-0.34319	-0.223088	-0.579584	-1.0317	1.07547	-0.293568	-0.506766	GRIA4	2893	0006810 // transport // traceable author statement /// 0006810 // transport // inferred from electronic annotation /// 0006811 // ion transport // inferred from electronic annotation /// 0007215 // glutamate signaling pathway // traceable author statement /// 0050804 // regulation of synaptic transmission // inferred from electronic annotation /// 0051968 // positive regulation of synaptic transm…	0005886 // plasma membrane // not recorded /// 0005886 // plasma membrane // inferred from electronic annotation /// 0005886 // plasma membrane // traceable author statement /// 0014069 // postsynaptic density // inferred from electronic annotation /// 0016020 // membrane // inferred from electronic annotation /// 0016021 // integral to membrane // inferred from electronic annotation /// 0030054 …	0004872 // receptor activity // inferred from electronic annotation /// 0004970 // ionotropic glutamate receptor activity // inferred from electronic annotation /// 0004971 // alpha-amino-3-hydroxy-5-methyl-4-isoxazole propionate selective glutamate receptor activity // inferred from electronic annotation /// 0005215 // transporter activity // inferred from electronic annotation /// 0005216 // io…	chr11:105480805-105485162 (+) // 92.7 // q22.3
208552_at	GRIK4	0.300996	0.114428	0.487564	0.185114	0.55825	0.0706863	0.371682	0.124792	-0.174404	0.740496	0.0495725	0.286367	0.914147	-0.232507	1.26499	0.269274	0.228867	-1.04985	0.836361	-0.199259	-0.869796	1.37051	0.0970855	-0.164921	0.188591	GRIK4	2900	0006810 // transport // traceable author statement /// 0006810 // transport // inferred from electronic annotation /// 0006811 // ion transport // inferred from electronic annotation /// 0007215 // glutamate signaling pathway // traceable author statement /// 0007268 // synaptic transmission // traceable author statement /// 0031960 // response to corticosteroid stimulus // inferred from electron…	0005624 // membrane fraction // inferred from electronic annotation /// 0005634 // nucleus // inferred from electronic annotation /// 0005886 // plasma membrane // not recorded /// 0005886 // plasma membrane // inferred from electronic annotation /// 0005887 // integral to plasma membrane // traceable author statement /// 0016020 // membrane // inferred from electronic annotation /// 0016021 // i…	0004872 // receptor activity // inferred from electronic annotation /// 0004970 // ionotropic glutamate receptor activity // inferred from electronic annotation /// 0005216 // ion channel activity // inferred from electronic annotation /// 0005234 // extracellular-glutamate-gated ion channel activity // inferred from electronic annotation /// 0005515 // protein binding // inferred from electronic…	chr11:120531027-120856969 (+) // 98.33 // q23.3
242215_at	GRIK4	0.00558802	-0.0545334	0.0657095	-0.0696438	0.0505991	-0.0151104	-0.00952235	-0.00612164	-0.0116158	-0.0783877	-0.18245	0.159984	0.234535	-0.00627995	-0.185843	-0.0583341	-0.114695	-0.0103357	0.00612187	0.116601	-0.0666959	0.0349231	0.0172808	-0.126664	0.0506935	GRIK4	2900	0006810 // transport // traceable author statement /// 0006810 // transport // inferred from electronic annotation /// 0006811 // ion transport // inferred from electronic annotation /// 0007215 // glutamate signaling pathway // traceable author statement /// 0007268 // synaptic transmission // traceable author statement /// 0031960 // response to corticosteroid stimulus // inferred from electron…	0005624 // membrane fraction // inferred from electronic annotation /// 0005634 // nucleus // inferred from electronic annotation /// 0005886 // plasma membrane // not recorded /// 0005886 // plasma membrane // inferred from electronic annotation /// 0005887 // integral to plasma membrane // traceable author statement /// 0016020 // membrane // inferred from electronic annotation /// 0016021 // i…	0004872 // receptor activity // inferred from electronic annotation /// 0004970 // ionotropic glutamate receptor activity // inferred from electronic annotation /// 0005216 // ion channel activity // inferred from electronic annotation /// 0005234 // extracellular-glutamate-gated ion channel activity // inferred from electronic annotation /// 0005515 // protein binding // inferred from electronic…	chr11:120810863-120811214 (-) // 98.04 // q23.3
1556351_at	HCN1	-1.08803	-1.18981	-0.986254	-0.853071	-0.649519	0.336735	-0.751295	-0.855173	-0.951283	-1.03575	-0.570081	-0.831331	-0.189167	-0.825089	-0.752489	-0.928202	0.634494	-0.801186	3.82397	1.82408	-0.629136	0.125063	0.183116	-0.739786	-0.125063	HCN1	348980	0006810 // transport // inferred from electronic annotation /// 0006811 // ion transport // inferred from electronic annotation /// 0006813 // potassium ion transport // non-traceable author statement /// 0006813 // potassium ion transport // inferred from electronic annotation /// 0006814 // sodium ion transport // inferred from electronic annotation /// 0045176 // apical protein localization //…	0016020 // membrane // inferred from electronic annotation /// 0016021 // integral to membrane // non-traceable author statement /// 0016021 // integral to membrane // inferred from electronic annotation /// 0030424 // axon // inferred from electronic annotation /// 0030425 // dendrite // inferred from electronic annotation	0000166 // nucleotide binding // inferred from electronic annotation /// 0005216 // ion channel activity // inferred from electronic annotation /// 0005244 // voltage-gated ion channel activity // inferred from electronic annotation /// 0005249 // voltage-gated potassium channel activity // inferred from electronic annotation /// 0005267 // potassium channel activity // non-traceable author state…	chr5:45259348-45261534 (-) // 95.11 // p12
1562563_at	HCN1	0.0708206	0.0890908	0.0525503	-0.0191728	-0.0557133	-0.108264	-0.037443	-0.231136	0.0189095	0.000976086	0.13456	0.0761976	0.126568	-0.408772	-0.0168467	-0.2171	0.0110545	0.0700159	0.334045	-0.0600886	0.2702	-0.705714	-0.252931	-0.116259	-0.415859	HCN1	348980	0006810 // transport // inferred from electronic annotation /// 0006811 // ion transport // inferred from electronic annotation /// 0006813 // potassium ion transport // non-traceable author statement /// 0006813 // potassium ion transport // inferred from electronic annotation /// 0006814 // sodium ion transport // inferred from electronic annotation /// 0045176 // apical protein localization //…	0016020 // membrane // inferred from electronic annotation /// 0016021 // integral to membrane // non-traceable author statement /// 0016021 // integral to membrane // inferred from electronic annotation /// 0030424 // axon // inferred from electronic annotation /// 0030425 // dendrite // inferred from electronic annotation	0000166 // nucleotide binding // inferred from electronic annotation /// 0005216 // ion channel activity // inferred from electronic annotation /// 0005244 // voltage-gated ion channel activity // inferred from electronic annotation /// 0005249 // voltage-gated potassium channel activity // inferred from electronic annotation /// 0005267 // potassium channel activity // non-traceable author state…	chr5:45262108-45695832 (-) // 95.73 // p12
212822_at	HEG1	0.0268602	0.141578	-0.0878573	0.238068	0.0086335	0.0964908	0.123351	1.04224	0.762432	-0.313291	-0.539105	0.263193	-0.70656	0.10533	0.372572	0.439268	0.0955887	-0.617914	-0.116593	-0.554526	0.716611	0.385398	-0.0753484	0.683547	0.0088768	HEG1	57493		0005576 // extracellular region // inferred from electronic annotation /// 0016020 // membrane // inferred from electronic annotation /// 0016021 // integral to membrane // inferred from electronic annotation	0005509 // calcium ion binding // inferred from electronic annotation	chr3:124686320-124732411 (-) // 95.44 // q21.2
213069_at	HEG1	-0.280868	-0.135522	-0.426215	0.136334	-0.154359	0.271855	-0.00901269	0.533495	0.973462	-0.686715	-0.274907	-0.132167	-1.052	0.517894	0.0488348	0.787184	-0.349211	-0.204113	-0.436632	0.208781	0.688766	0.590235	0.0346909	1.11359	0.285263	HEG1	57493		0005576 // extracellular region // inferred from electronic annotation /// 0016020 // membrane // inferred from electronic annotation /// 0016021 // integral to membrane // inferred from electronic annotation	0005509 // calcium ion binding // inferred from electronic annotation	chr3:124684555-124686258 (-) // 85.2 // q21.2
207027_at	HGFAC	0.179246	0.212547	0.145945	0.0448534	-0.0217484	-0.167693	0.0115525	0.606183	0.128446	-0.404552	-0.150663	-0.145758	0.50874	-0.461365	0.0113897	-0.420538	-0.100646	-0.150812	0.311128	-0.212547	-0.599066	-0.0953989	-0.556462	0.0911751	0.0562353	HGFAC	3083	0006508 // proteolysis // inferred from electronic annotation /// 0006508 // proteolysis // traceable author statement	0005576 // extracellular region // non-traceable author statement /// 0005576 // extracellular region // inferred from electronic annotation /// 0005576 // extracellular region // traceable author statement /// 0005615 // extracellular space // inferred from electronic annotation	0003824 // catalytic activity // inferred from electronic annotation /// 0004252 // serine-type endopeptidase activity // inferred from electronic annotation /// 0004252 // serine-type endopeptidase activity // traceable author statement /// 0005515 // protein binding // inferred from physical interaction /// 0008233 // peptidase activity // inferred from electronic annotation /// 0008236 // seri…	chr4:3443725-3451211 (+) // 100.0 // p16.3
243254_at	HIVEP2	-0.100307	-0.101172	-0.0994418	-0.0565201	-0.0547903	0.0446515	-0.0556552	-0.102648	0.0216231	-0.128339	-0.0167172	-0.0603259	0.0522001	-0.128727	-0.0823088	0.0522001	-0.13596	-0.0318036	-0.00732899	0.0414762	0.505949	0.0824797	-0.124647	-0.0525675	0.116717	HIVEP2	3097	0006350 // transcription // inferred from electronic annotation /// 0006355 // regulation of transcription, DNA-dependent // non-traceable author statement /// 0045449 // regulation of transcription // inferred from electronic annotation	0005622 // intracellular // inferred from electronic annotation /// 0005634 // nucleus // non-traceable author statement /// 0005634 // nucleus // inferred from electronic annotation	0003676 // nucleic acid binding // inferred from electronic annotation /// 0003677 // DNA binding // traceable author statement /// 0003677 // DNA binding // inferred from electronic annotation /// 0008270 // zinc ion binding // inferred from electronic annotation /// 0046872 // metal ion binding // inferred from electronic annotation	chr6:143096142-143267168 (+) // 88.72 // q24.2
212642_s_at	HIVEP2	-0.394167	-0.478761	-0.309573	-0.486913	-0.317725	-0.00815244	-0.402319	-0.678352	-0.00169945	-0.230906	-1.03669	-0.373601	-0.330945	-0.392526	-0.173828	0.0714273	0.0488148	-0.667501	0.902772	0.00169945	-0.64459	-0.00516891	-0.276896	0.483752	0.0041666	HIVEP2	3097	0006350 // transcription // inferred from electronic annotation /// 0006355 // regulation of transcription, DNA-dependent // non-traceable author statement /// 0045449 // regulation of transcription // inferred from electronic annotation	0005622 // intracellular // inferred from electronic annotation /// 0005634 // nucleus // non-traceable author statement /// 0005634 // nucleus // inferred from electronic annotation	0003676 // nucleic acid binding // inferred from electronic annotation /// 0003677 // DNA binding // traceable author statement /// 0003677 // DNA binding // inferred from electronic annotation /// 0008270 // zinc ion binding // inferred from electronic annotation /// 0046872 // metal ion binding // inferred from electronic annotation	chr6:143072605-143158184 (-) // 99.15 // q24.2
212641_at	HIVEP2	-0.598602	-0.655279	-0.541926	-0.54634	-0.432987	0.108938	-0.489664	-0.902101	-0.0566092	-0.20729	-1.01936	-0.935468	-0.731661	-0.0579238	-0.0068965	0.144007	0.376793	-0.417936	1.75513	0.200323	-0.500063	-0.344224	0.00689697	0.430236	-0.561778	HIVEP2	3097	0006350 // transcription // inferred from electronic annotation /// 0006355 // regulation of transcription, DNA-dependent // non-traceable author statement /// 0045449 // regulation of transcription // inferred from electronic annotation	0005622 // intracellular // inferred from electronic annotation /// 0005634 // nucleus // non-traceable author statement /// 0005634 // nucleus // inferred from electronic annotation	0003676 // nucleic acid binding // inferred from electronic annotation /// 0003677 // DNA binding // traceable author statement /// 0003677 // DNA binding // inferred from electronic annotation /// 0008270 // zinc ion binding // inferred from electronic annotation /// 0046872 // metal ion binding // inferred from electronic annotation	chr6:143072605-143158184 (-) // 99.15 // q24.2
216526_x_at	HLA-C	0.559694	0.619504	0.499883	0.680787	0.561165	0.0612824	0.620976	0.522779	0.291312	0.92778	0.981276	0.903733	-0.116167	0.694024	0.76307	-0.408505	0.46892	-0.896038	-0.818872	0.87431	1.19915	-0.489642	0.762209	0.15687	-0.235581	HLA-C	3107	0001539 // ciliary or flagellar motility // non-traceable author statement /// 0002474 // antigen processing and presentation of peptide antigen via MHC class I // inferred from electronic annotation /// 0002504 // antigen processing and presentation of peptide or polysaccharide antigen via MHC class II // inferred from electronic annotation /// 0006955 // immune response // inferred from electro…	0005576 // extracellular region // inferred from electronic annotation /// 0005858 // axonemal dynein complex // non-traceable author statement /// 0005886 // plasma membrane // inferred from electronic annotation /// 0005887 // integral to plasma membrane // non-traceable author statement /// 0016020 // membrane // inferred from electronic annotation /// 0016020 // membrane // non-traceable auth…	0003777 // microtubule motor activity // non-traceable author statement /// 0032393 // MHC class I receptor activity // non-traceable author statement /// 0032395 // MHC class II receptor activity // non-traceable author statement	chr6:31236527-31239870 (-) // 98.23 // p21.33
214459_x_at	HLA-C	0.541664	0.636696	0.446631	0.838135	0.64807	0.201439	0.743102	0.83885	0.359178	0.978595	1.17592	0.976419	-0.258159	0.909451	0.964567	-0.235774	0.4038	-0.715703	-0.386144	0.921422	1.40283	-0.358354	0.819205	0.386865	-0.22376	HLA-C	3107	0001539 // ciliary or flagellar motility // non-traceable author statement /// 0002474 // antigen processing and presentation of peptide antigen via MHC class I // inferred from electronic annotation /// 0002504 // antigen processing and presentation of peptide or polysaccharide antigen via MHC class II // inferred from electronic annotation /// 0006955 // immune response // inferred from electro…	0005576 // extracellular region // inferred from electronic annotation /// 0005858 // axonemal dynein complex // non-traceable author statement /// 0005886 // plasma membrane // inferred from electronic annotation /// 0005887 // integral to plasma membrane // non-traceable author statement /// 0016020 // membrane // inferred from electronic annotation /// 0016020 // membrane // non-traceable auth…	0003777 // microtubule motor activity // non-traceable author statement /// 0032393 // MHC class I receptor activity // non-traceable author statement /// 0032395 // MHC class II receptor activity // non-traceable author statement	chr6:31236690-31238985 (-) // 93.61 // p21.33
208812_x_at	HLA-C	0.432507	0.553447	0.311566	0.785566	0.543685	0.232119	0.664625	0.821585	0.092165	1.06055	1.16796	0.930036	-0.582462	0.863601	0.963567	-0.092165	0.391083	-0.782269	-0.656154	1.01484	1.32829	-0.143126	0.87383	0.513476	-0.126607	HLA-C	3107	0001539 // ciliary or flagellar motility // non-traceable author statement /// 0002474 // antigen processing and presentation of peptide antigen via MHC class I // inferred from electronic annotation /// 0002504 // antigen processing and presentation of peptide or polysaccharide antigen via MHC class II // inferred from electronic annotation /// 0006955 // immune response // inferred from electro…	0005576 // extracellular region // inferred from electronic annotation /// 0005858 // axonemal dynein complex // non-traceable author statement /// 0005886 // plasma membrane // inferred from electronic annotation /// 0005887 // integral to plasma membrane // non-traceable author statement /// 0016020 // membrane // inferred from electronic annotation /// 0016020 // membrane // non-traceable auth…	0003777 // microtubule motor activity // non-traceable author statement /// 0032393 // MHC class I receptor activity // non-traceable author statement /// 0032395 // MHC class II receptor activity // non-traceable author statement	chr6:31236527-31239857 (-) // 94.65 // p21.33 /// chr6:31321650-31324941 (-) // 90.06 // p21.33
211799_x_at	HLA-C	0.214936	0.381397	0.0484747	0.882398	0.549475	0.501001	0.715936	0.567098	-0.0319099	1.47352	1.52089	1.26168	-0.519994	0.400892	1.05532	-0.0361176	0.525198	-0.528901	-0.41547	1.30369	2.36399	0.0319099	1.09453	0.883936	-0.212763	HLA-C	3107	0001539 // ciliary or flagellar motility // non-traceable author statement /// 0002474 // antigen processing and presentation of peptide antigen via MHC class I // inferred from electronic annotation /// 0002504 // antigen processing and presentation of peptide or polysaccharide antigen via MHC class II // inferred from electronic annotation /// 0006955 // immune response // inferred from electro…	0005576 // extracellular region // inferred from electronic annotation /// 0005858 // axonemal dynein complex // non-traceable author statement /// 0005886 // plasma membrane // inferred from electronic annotation /// 0005887 // integral to plasma membrane // non-traceable author statement /// 0016020 // membrane // inferred from electronic annotation /// 0016020 // membrane // non-traceable auth…	0003777 // microtubule motor activity // non-traceable author statement /// 0032393 // MHC class I receptor activity // non-traceable author statement /// 0032395 // MHC class II receptor activity // non-traceable author statement	chr6:31237114-31239848 (-) // 93.57 // p21.33
213537_at	HLA-DPA1	1.86582	1.63813	2.09352	1.6162	2.07159	-0.0219258	1.8439	2.21699	0.892839	2.20689	1.14808	0.118295	1.14436	3.37329	3.65043	-1.1964	-1.5354	-0.751923	-1.48128	1.64206	-0.0105343	-0.455189	0.4929	1.36968	1.70683	HLA-DPA1	3113	0002504 // antigen processing and presentation of peptide or polysaccharide antigen via MHC class II // inferred from electronic annotation /// 0006955 // immune response // non-traceable author statement /// 0006955 // immune response // inferred from electronic annotation /// 0019882 // antigen processing and presentation // inferred from electronic annotation	0005764 // lysosome // inferred from electronic annotation /// 0005765 // lysosomal membrane // inferred from electronic annotation /// 0005768 // endosome // inferred from electronic annotation /// 0005783 // endoplasmic reticulum // inferred from electronic annotation /// 0005789 // endoplasmic reticulum membrane // inferred from electronic annotation /// 0005794 // Golgi apparatus // inferred …	0032395 // MHC class II receptor activity // non-traceable author statement	chr6:33035436-33041416 (-) // 69.41 // p21.32
211991_s_at	HLA-DPA1	1.42824	1.41558	1.44089	1.71072	1.73603	0.29514	1.72338	2.00392	0.897381	1.61288	2.32872	1.42122	-0.218009	2.63179	3.10913	-0.232586	-1.00372	-1.14508	-1.56476	2.81625	0.910858	-0.0821533	0.0821533	1.81792	1.35252	HLA-DPA1	3113	0002504 // antigen processing and presentation of peptide or polysaccharide antigen via MHC class II // inferred from electronic annotation /// 0006955 // immune response // non-traceable author statement /// 0006955 // immune response // inferred from electronic annotation /// 0019882 // antigen processing and presentation // inferred from electronic annotation	0005764 // lysosome // inferred from electronic annotation /// 0005765 // lysosomal membrane // inferred from electronic annotation /// 0005768 // endosome // inferred from electronic annotation /// 0005783 // endoplasmic reticulum // inferred from electronic annotation /// 0005789 // endoplasmic reticulum membrane // inferred from electronic annotation /// 0005794 // Golgi apparatus // inferred …	0032395 // MHC class II receptor activity // non-traceable author statement	chr6:33032790-33048537 (-) // 94.19 // p21.32
211990_at	HLA-DPA1	1.26831	1.2756	1.26102	1.30664	1.29205	0.0310389	1.29935	1.93042	1.04287	1.41502	0.838233	0.354769	-0.0338697	2.38554	2.46178	-0.648266	-1.24593	-0.602932	-2.08061	1.74646	0.210718	-0.0997457	0.0338697	1.33281	1.66402	HLA-DPA1	3113	0002504 // antigen processing and presentation of peptide or polysaccharide antigen via MHC class II // inferred from electronic annotation /// 0006955 // immune response // non-traceable author statement /// 0006955 // immune response // inferred from electronic annotation /// 0019882 // antigen processing and presentation // inferred from electronic annotation	0005764 // lysosome // inferred from electronic annotation /// 0005765 // lysosomal membrane // inferred from electronic annotation /// 0005768 // endosome // inferred from electronic annotation /// 0005783 // endoplasmic reticulum // inferred from electronic annotation /// 0005789 // endoplasmic reticulum membrane // inferred from electronic annotation /// 0005794 // Golgi apparatus // inferred …	0032395 // MHC class II receptor activity // non-traceable author statement	chr6:33032790-33048537 (-) // 94.19 // p21.32
1566917_at	HPYR1	0.143786	0.0653752	0.222198	0.133688	0.290511	0.0683131	0.2121	0.153337	0.0417671	0.113121	0.226528	0.481647	0.325106	0.116054	0.239237	-0.0133014	0.322203	0.266396	0.0106063	-0.0634561	0.205476	0.0776944	-0.0941951	-0.0136952	-0.0145969	HPYR1	93668				chr8:133572744-133573726 (-) // 63.85 // q24.22
1566916_at	HPYR1	-0.0262216	-0.0770893	0.0246462	-0.0910243	0.0107112	-0.013935	-0.0401565	-0.194155	-0.137195	-0.0388448	0.00609851	0.0092752	0.14453	-0.271031	0.16007	-0.00609851	0.0306716	-0.197783	0.130128	0.141369	0.146493	-0.0967121	-0.177063	-0.137836	0.0274806	HPYR1	93668				chr8:133572744-133573726 (+) // 63.85 // q24.22
205579_at	HRH1	1.32823	1.45119	1.20527	1.23959	0.993678	-0.211595	1.11664	1.19297	-0.15577	2.2187	1.70247	0.591529	0.885153	1.53877	0.959255	-0.935411	-0.259972	-2.44442	0.21954	0.317337	-0.635511	1.15446	-0.866555	1.17881	0.15577	HRH1	3269	0006954 // inflammatory response // traceable author statement /// 0007165 // signal transduction // inferred from electronic annotation /// 0007186 // G-protein coupled receptor protein signaling pathway // traceable author statement /// 0007186 // G-protein coupled receptor protein signaling pathway // inferred from electronic annotation /// 0007200 // activation of phospholipase C activity by …	0005886 // plasma membrane // not recorded /// 0005886 // plasma membrane // inferred from electronic annotation /// 0005887 // integral to plasma membrane // traceable author statement /// 0016020 // membrane // inferred from electronic annotation /// 0016021 // integral to membrane // inferred from electronic annotation	0004871 // signal transducer activity // inferred from electronic annotation /// 0004872 // receptor activity // inferred from electronic annotation /// 0004930 // G-protein coupled receptor activity // inferred from electronic annotation /// 0004930 // G-protein coupled receptor activity // traceable author statement /// 0004969 // histamine receptor activity // inferred from electronic annotati…	chr3:11300686-11304415 (+) // 74.01 // p25.3
205580_s_at	HRH1	1.25792	1.25843	1.25741	1.21901	1.21799	-0.0394168	1.2185	1.09718	-0.0324249	2.12936	1.68193	1.13505	1.23653	1.42136	1.07904	-0.696873	0.153294	-0.129503	0.467611	0.237975	-0.616744	0.973536	-0.863033	0.246654	-0.167084	HRH1	3269	0006954 // inflammatory response // traceable author statement /// 0007165 // signal transduction // inferred from electronic annotation /// 0007186 // G-protein coupled receptor protein signaling pathway // traceable author statement /// 0007186 // G-protein coupled receptor protein signaling pathway // inferred from electronic annotation /// 0007200 // activation of phospholipase C activity by …	0005886 // plasma membrane // not recorded /// 0005886 // plasma membrane // inferred from electronic annotation /// 0005887 // integral to plasma membrane // traceable author statement /// 0016020 // membrane // inferred from electronic annotation /// 0016021 // integral to membrane // inferred from electronic annotation	0004871 // signal transducer activity // inferred from electronic annotation /// 0004872 // receptor activity // inferred from electronic annotation /// 0004930 // G-protein coupled receptor activity // inferred from electronic annotation /// 0004930 // G-protein coupled receptor activity // traceable author statement /// 0004969 // histamine receptor activity // inferred from electronic annotati…	chr3:11300720-11302374 (+) // 100.0 // p25.3
201565_s_at	ID2	0.0177981	-0.15396	0.189556	-0.205622	0.137894	-0.0516622	-0.033864	-1.13291	0.107208	-0.0474482	0.250662	0.236919	-0.280855	0.899486	-0.303975	0.37977	0.333553	-0.704513	0.422734	-0.713654	-1.05098	0.324201	0.0474482	-0.0796604	0.524481	ID2	3398	0000122 // negative regulation of transcription from RNA polymerase II promoter // inferred from electronic annotation /// 0003166 // bundle of His development // inferred from electronic annotation /// 0007275 // multicellular organismal development // inferred from electronic annotation /// 0007275 // multicellular organismal development // traceable author statement /// 0007507 // heart develo…	0000785 // chromatin // inferred from electronic annotation /// 0005634 // nucleus // inferred from electronic annotation /// 0005634 // nucleus // inferred by curator /// 0005737 // cytoplasm // inferred from electronic annotation /// 0005829 // cytosol // inferred from electronic annotation	0005515 // protein binding // inferred from physical interaction /// 0005515 // protein binding // inferred from electronic annotation /// 0016564 // transcription repressor activity // inferred from direct assay /// 0030528 // transcription regulator activity // inferred from electronic annotation	chr2:8822185-8823934 (+) // 99.38 // p25.1 /// chr3:62109756-62110392 (-) // 93.91 // p14.2
201566_x_at	ID2	-0.0591518	-0.17359	0.0552868	-0.184329	0.044548	-0.0107388	-0.0698906	-1.28313	0.0767145	0.242732	0.226366	0.17054	-0.651361	0.977472	-0.318459	0.485347	-0.161083	-0.813621	0.249084	-0.432191	0.323299	-0.0978375	0.294547	-0.0767145	0.121781	ID2	3398	0000122 // negative regulation of transcription from RNA polymerase II promoter // inferred from electronic annotation /// 0003166 // bundle of His development // inferred from electronic annotation /// 0007275 // multicellular organismal development // inferred from electronic annotation /// 0007275 // multicellular organismal development // traceable author statement /// 0007507 // heart develo…	0000785 // chromatin // inferred from electronic annotation /// 0005634 // nucleus // inferred from electronic annotation /// 0005634 // nucleus // inferred by curator /// 0005737 // cytoplasm // inferred from electronic annotation /// 0005829 // cytosol // inferred from electronic annotation	0005515 // protein binding // inferred from physical interaction /// 0005515 // protein binding // inferred from electronic annotation /// 0016564 // transcription repressor activity // inferred from direct assay /// 0030528 // transcription regulator activity // inferred from electronic annotation	chr2:8822197-8824368 (+) // 97.24 // p25.1 /// chr3:62109322-62110380 (-) // 92.18 // p14.2
209721_s_at	IFFO1	0.296195	0.247691	0.344699	0.428046	0.525054	0.180354	0.47655	0.977047	0.172882	-0.118181	0.680435	0.995692	0.504022	0.184474	0.416027	-0.123016	-0.0509729	-0.432834	-0.604504	0.456728	1.22873	0.186706	0.0509729	0.897031	0.194707	IFFO1	25900		0005882 // intermediate filament // inferred from electronic annotation		chr12:6648721-6660135 (-) // 98.31 // p13.31
36030_at	IFFO1	0.250705	0.246262	0.255149	0.331427	0.340314	0.0851653	0.335871	0.918537	-0.0454979	-0.0447192	0.497389	0.73739	0.364292	0.0218725	0.237702	-0.021873	-0.147504	-0.633987	-0.97419	0.243242	1.11785	0.12937	0.0621014	0.79693	0.279717	IFFO1	25900		0005882 // intermediate filament // inferred from electronic annotation		chr12:6648722-6657429 (-) // 87.56 // p13.31
225615_at	IFFO2	0.239344	0.0428271	0.435861	-0.0223495	0.370685	-0.0651765	0.174168	0.0682983	-0.35741	0.181626	0.0180883	0.126715	1.11156	-0.181134	0.425596	-0.00571251	0.312026	-0.989271	-0.444739	-0.232213	-0.391581	0.113267	0.430024	0.674599	-0.118166	IFFO2	126917				chr1:19230644-19282333 (-) // 97.96 // p36.13
203627_at	IGF1R	1.0143	0.826951	1.20165	0.42537	0.800067	-0.401581	0.612718	0.292002	-0.459018	1.09919	0.769309	1.20402	0.838427	0.146022	1.01179	-0.421791	-1.75039	-1.67449	-0.358396	1.05187	-0.0317559	0.664595	-0.179533	-0.661907	-0.654004	IGF1R	3480	0006468 // protein phosphorylation // inferred from electronic annotation /// 0006916 // anti-apoptosis // traceable author statement /// 0006955 // immune response // inferred from mutant phenotype /// 0007165 // signal transduction // traceable author statement /// 0007169 // transmembrane receptor protein tyrosine kinase signaling pathway // inferred from electronic annotation /// 0007409 // a…	0005792 // microsome // inferred from direct assay /// 0005886 // plasma membrane // inferred from electronic annotation /// 0005887 // integral to plasma membrane // inferred by curator /// 0005901 // caveola // inferred from electronic annotation /// 0016020 // membrane // inferred from direct assay /// 0016020 // membrane // inferred from electronic annotation /// 0016021 // integral to membra…	0000166 // nucleotide binding // inferred from electronic annotation /// 0004672 // protein kinase activity // inferred from electronic annotation /// 0004713 // protein tyrosine kinase activity // inferred from direct assay /// 0004713 // protein tyrosine kinase activity // inferred from electronic annotation /// 0004714 // transmembrane receptor protein tyrosine kinase activity // inferred from…	chr15:99192761-99503099 (+) // 97.53 // q26.3
203628_at	IGF1R	0.568582	0.372165	0.764998	-0.0763006	0.316533	-0.448466	0.120116	-0.0643082	-0.590166	0.101675	0.247597	0.835074	0.292328	-0.755724	0.894453	-0.89167	-1.58238	-0.974469	-1.06255	0.486713	-0.746297	1.11528	-0.269353	-0.0391464	-0.520784	IGF1R	3480	0006468 // protein phosphorylation // inferred from electronic annotation /// 0006916 // anti-apoptosis // traceable author statement /// 0006955 // immune response // inferred from mutant phenotype /// 0007165 // signal transduction // traceable author statement /// 0007169 // transmembrane receptor protein tyrosine kinase signaling pathway // inferred from electronic annotation /// 0007409 // a…	0005792 // microsome // inferred from direct assay /// 0005886 // plasma membrane // inferred from electronic annotation /// 0005887 // integral to plasma membrane // inferred by curator /// 0005901 // caveola // inferred from electronic annotation /// 0016020 // membrane // inferred from direct assay /// 0016020 // membrane // inferred from electronic annotation /// 0016021 // integral to membra…	0000166 // nucleotide binding // inferred from electronic annotation /// 0004672 // protein kinase activity // inferred from electronic annotation /// 0004713 // protein tyrosine kinase activity // inferred from direct assay /// 0004713 // protein tyrosine kinase activity // inferred from electronic annotation /// 0004714 // transmembrane receptor protein tyrosine kinase activity // inferred from…	chr15:99192761-99503099 (+) // 97.53 // q26.3
225330_at	IGF1R	0.524346	0.463692	0.585	0.135955	0.257262	-0.327737	0.196608	0.559684	-0.0776234	0.175632	-0.113874	0.329782	-0.0772667	0.195221	0.581312	-0.379258	-1.59068	-0.75769	-1.12525	0.316862	-1.16454	1.14867	0.384027	0.217888	-0.327397	IGF1R	3480	0006468 // protein phosphorylation // inferred from electronic annotation /// 0006916 // anti-apoptosis // traceable author statement /// 0006955 // immune response // inferred from mutant phenotype /// 0007165 // signal transduction // traceable author statement /// 0007169 // transmembrane receptor protein tyrosine kinase signaling pathway // inferred from electronic annotation /// 0007409 // a…	0005792 // microsome // inferred from direct assay /// 0005886 // plasma membrane // inferred from electronic annotation /// 0005887 // integral to plasma membrane // inferred by curator /// 0005901 // caveola // inferred from electronic annotation /// 0016020 // membrane // inferred from direct assay /// 0016020 // membrane // inferred from electronic annotation /// 0016021 // integral to membra…	0000166 // nucleotide binding // inferred from electronic annotation /// 0004672 // protein kinase activity // inferred from electronic annotation /// 0004713 // protein tyrosine kinase activity // inferred from direct assay /// 0004713 // protein tyrosine kinase activity // inferred from electronic annotation /// 0004714 // transmembrane receptor protein tyrosine kinase activity // inferred from…	chr15:99505699-99507759 (+) // 89.16 // q26.3
243358_at	IGF1R	0.204167	0.121198	0.287135	0.0636038	0.229542	-0.0575938	0.146573	0.171892	-0.329452	0.154881	0.257094	0.14603	-0.00618649	0.0597835	0.71854	-0.17172	-0.403595	-0.304794	0.87653	0.309333	0.00618649	0.32234	-0.420426	-0.31381	-0.475982	IGF1R	3480	0006468 // protein phosphorylation // inferred from electronic annotation /// 0006916 // anti-apoptosis // traceable author statement /// 0006955 // immune response // inferred from mutant phenotype /// 0007165 // signal transduction // traceable author statement /// 0007169 // transmembrane receptor protein tyrosine kinase signaling pathway // inferred from electronic annotation /// 0007409 // a…	0005792 // microsome // inferred from direct assay /// 0005886 // plasma membrane // inferred from electronic annotation /// 0005887 // integral to plasma membrane // inferred by curator /// 0005901 // caveola // inferred from electronic annotation /// 0016020 // membrane // inferred from direct assay /// 0016020 // membrane // inferred from electronic annotation /// 0016021 // integral to membra…	0000166 // nucleotide binding // inferred from electronic annotation /// 0004672 // protein kinase activity // inferred from electronic annotation /// 0004713 // protein tyrosine kinase activity // inferred from direct assay /// 0004713 // protein tyrosine kinase activity // inferred from electronic annotation /// 0004714 // transmembrane receptor protein tyrosine kinase activity // inferred from…	chr15:99504075-99505168 (+) // 98.91 // q26.3
208441_at	IGF1R	-0.0744396	-0.126365	-0.0225142	-0.146855	-0.0430042	-0.02049	-0.0949295	-0.256701	0.0344589	-0.275916	-0.0892618	-0.00274801	-0.0238116	0.0932579	-0.238715	0.0525212	0.0614383	0.00256062	0.110546	-0.0225155	-0.31472	0.0209553	-0.107713	0.0376642	-0.0456362	IGF1R	3480	0006468 // protein phosphorylation // inferred from electronic annotation /// 0006916 // anti-apoptosis // traceable author statement /// 0006955 // immune response // inferred from mutant phenotype /// 0007165 // signal transduction // traceable author statement /// 0007169 // transmembrane receptor protein tyrosine kinase signaling pathway // inferred from electronic annotation /// 0007409 // a…	0005792 // microsome // inferred from direct assay /// 0005886 // plasma membrane // inferred from electronic annotation /// 0005887 // integral to plasma membrane // inferred by curator /// 0005901 // caveola // inferred from electronic annotation /// 0016020 // membrane // inferred from direct assay /// 0016020 // membrane // inferred from electronic annotation /// 0016021 // integral to membra…	0000166 // nucleotide binding // inferred from electronic annotation /// 0004672 // protein kinase activity // inferred from electronic annotation /// 0004713 // protein tyrosine kinase activity // inferred from direct assay /// 0004713 // protein tyrosine kinase activity // inferred from electronic annotation /// 0004714 // transmembrane receptor protein tyrosine kinase activity // inferred from…	chr15:99441844-99443609 (+) // 88.44 // q26.3
227154_at	IGSF21	1.11933	0.964057	1.2746	0.172565	0.483104	-0.791492	0.327834	0.519258	-0.159746	0.799392	-0.468644	1.32789	0.257265	-0.0856628	0.43292	-1.96891	-0.948245	-2.29015	0.309299	0.0856628	-3.07295	-0.564871	1.45679	0.480274	-1.40183	IGSF21	84966		0005576 // extracellular region // inferred from electronic annotation		chr1:18434243-18704977 (+) // 93.74 // p36.13
215255_at	IGSF9B	1.93109	1.44143	2.42076	1.22667	2.206	-0.214755	1.71634	2.27839	0.993195	2.10356	-0.468455	3.16808	2.75008	1.45856	1.44729	-1.58311	1.00612	-0.859764	0.132006	1.21106	-1.83616	-0.132006	0.189283	-0.432107	0.157124	IGSF9B	22997		0005886 // plasma membrane // inferred from electronic annotation /// 0016020 // membrane // inferred from electronic annotation /// 0016021 // integral to membrane // inferred from electronic annotation		chr11:133785185-133796859 (-) // 95.55 // q25
215166_at	IGSF9B	0.0180073	0.0119385	0.0240762	-0.0283089	-0.0161712	-0.0402474	-0.0222401	0.160797	-0.0829999	0.0043335	-0.195366	0.206863	-0.211452	0.0415022	-0.101599	0.122756	-0.00772238	-0.00433373	-0.263749	0.0369041	0.0369408	-0.244231	-0.143177	0.04059	0.0235488	IGSF9B	22997		0005886 // plasma membrane // inferred from electronic annotation /// 0016020 // membrane // inferred from electronic annotation /// 0016021 // integral to membrane // inferred from electronic annotation		chr11:133785185-133796859 (+) // 95.55 // q25
211000_s_at	IL6ST	1.06061	1.12501	0.996205	0.984509	0.8557	-0.140505	0.920105	1.05023	0.567505	0.982471	1.33783	1.24594	0.783391	0.687378	0.706096	-0.0549259	0.0931692	0.842137	-0.890746	0.196808	-0.726484	0.0549259	-0.738674	-0.298497	0.117238	IL6ST	3572	0002675 // positive regulation of acute inflammatory response // inferred by curator /// 0002821 // positive regulation of adaptive immune response // inferred by curator /// 0005977 // glycogen metabolic process // inferred from electronic annotation /// 0006642 // triglyceride mobilization // inferred from electronic annotation /// 0007165 // signal transduction // inferred from electronic anno…	0005576 // extracellular region // inferred from electronic annotation /// 0005615 // extracellular space // inferred from direct assay /// 0005886 // plasma membrane // inferred from electronic annotation /// 0005896 // interleukin-6 receptor complex // inferred from direct assay /// 0005900 // oncostatin-M receptor complex // inferred from direct assay /// 0009897 // external side of plasma mem…	0004872 // receptor activity // inferred from electronic annotation /// 0004896 // cytokine receptor activity // inferred from electronic annotation /// 0004897 // ciliary neurotrophic factor receptor activity // inferred from direct assay /// 0004915 // interleukin-6 receptor activity // inferred from direct assay /// 0004915 // interleukin-6 receptor activity // inferred from genetic interactio…	chr17:15686492-15687301 (+) // 37.65 // p12 /// chr5:55247291-55272122 (-) // 94.36 // q11.2
204863_s_at	IL6ST	0.992661	0.968537	1.01678	0.890928	0.939175	-0.0776095	0.915051	1.0164	0.733256	0.676513	1.13754	1.20184	1.69078	0.285953	0.578128	-0.231433	0.541146	0.584461	-1.17329	-0.390628	-0.931957	0.538651	-0.55132	-0.011035	0.849305	IL6ST	3572	0002675 // positive regulation of acute inflammatory response // inferred by curator /// 0002821 // positive regulation of adaptive immune response // inferred by curator /// 0005977 // glycogen metabolic process // inferred from electronic annotation /// 0006642 // triglyceride mobilization // inferred from electronic annotation /// 0007165 // signal transduction // inferred from electronic anno…	0005576 // extracellular region // inferred from electronic annotation /// 0005615 // extracellular space // inferred from direct assay /// 0005886 // plasma membrane // inferred from electronic annotation /// 0005896 // interleukin-6 receptor complex // inferred from direct assay /// 0005900 // oncostatin-M receptor complex // inferred from direct assay /// 0009897 // external side of plasma mem…	0004872 // receptor activity // inferred from electronic annotation /// 0004896 // cytokine receptor activity // inferred from electronic annotation /// 0004897 // ciliary neurotrophic factor receptor activity // inferred from direct assay /// 0004915 // interleukin-6 receptor activity // inferred from direct assay /// 0004915 // interleukin-6 receptor activity // inferred from genetic interactio…	chr5:55235751-55290772 (-) // 95.76 // q11.2
204864_s_at	IL6ST	0.889067	1.28281	0.495322	1.34725	0.559756	0.0644337	0.953501	0.0725226	0.0828891	2.02561	3.20796	0.721356	0.459649	0.286359	0.771659	-0.269051	0.0785375	0.654228	1.49272	1.57356	-0.0318837	-0.260436	-0.695382	-0.996445	-0.901505	IL6ST	3572	0002675 // positive regulation of acute inflammatory response // inferred by curator /// 0002821 // positive regulation of adaptive immune response // inferred by curator /// 0005977 // glycogen metabolic process // inferred from electronic annotation /// 0006642 // triglyceride mobilization // inferred from electronic annotation /// 0007165 // signal transduction // inferred from electronic anno…	0005576 // extracellular region // inferred from electronic annotation /// 0005615 // extracellular space // inferred from direct assay /// 0005886 // plasma membrane // inferred from electronic annotation /// 0005896 // interleukin-6 receptor complex // inferred from direct assay /// 0005900 // oncostatin-M receptor complex // inferred from direct assay /// 0009897 // external side of plasma mem…	0004872 // receptor activity // inferred from electronic annotation /// 0004896 // cytokine receptor activity // inferred from electronic annotation /// 0004897 // ciliary neurotrophic factor receptor activity // inferred from direct assay /// 0004915 // interleukin-6 receptor activity // inferred from direct assay /// 0004915 // interleukin-6 receptor activity // inferred from genetic interactio…	chr5:55236836-55290763 (-) // 97.12 // q11.2
212195_at	IL6ST	0.532178	0.734142	0.330215	0.728578	0.324651	-0.00556402	0.526614	0.614881	0.320961	0.976645	1.00182	0.348462	-0.237692	0.86553	0.322303	0.120163	-0.239002	0.306625	-0.247949	0.43091	-0.861751	0.164122	0.0965443	0.271242	-0.0965452	IL6ST	3572	0002675 // positive regulation of acute inflammatory response // inferred by curator /// 0002821 // positive regulation of adaptive immune response // inferred by curator /// 0005977 // glycogen metabolic process // inferred from electronic annotation /// 0006642 // triglyceride mobilization // inferred from electronic annotation /// 0007165 // signal transduction // inferred from electronic anno…	0005576 // extracellular region // inferred from electronic annotation /// 0005615 // extracellular space // inferred from direct assay /// 0005886 // plasma membrane // inferred from electronic annotation /// 0005896 // interleukin-6 receptor complex // inferred from direct assay /// 0005900 // oncostatin-M receptor complex // inferred from direct assay /// 0009897 // external side of plasma mem…	0004872 // receptor activity // inferred from electronic annotation /// 0004896 // cytokine receptor activity // inferred from electronic annotation /// 0004897 // ciliary neurotrophic factor receptor activity // inferred from direct assay /// 0004915 // interleukin-6 receptor activity // inferred from direct assay /// 0004915 // interleukin-6 receptor activity // inferred from genetic interactio…	chr17:15691462-15694963 (+) // 90.24 // p12 /// chr17:20494134-20497624 (+) // 90.1 // p11.2 /// chr5:55232473-55236010 (-) // 94.85 // q11.2
212196_at	IL6ST	0.497461	0.651496	0.343426	0.760553	0.452482	0.109056	0.606517	-0.223188	0.043704	1.54845	1.67325	0.363184	-0.0678339	0.849637	0.664941	0.481175	-0.351837	0.308089	0.906221	0.743734	-0.64696	0.1534	0.119905	-0.0466595	-0.576507	IL6ST	3572	0002675 // positive regulation of acute inflammatory response // inferred by curator /// 0002821 // positive regulation of adaptive immune response // inferred by curator /// 0005977 // glycogen metabolic process // inferred from electronic annotation /// 0006642 // triglyceride mobilization // inferred from electronic annotation /// 0007165 // signal transduction // inferred from electronic anno…	0005576 // extracellular region // inferred from electronic annotation /// 0005615 // extracellular space // inferred from direct assay /// 0005886 // plasma membrane // inferred from electronic annotation /// 0005896 // interleukin-6 receptor complex // inferred from direct assay /// 0005900 // oncostatin-M receptor complex // inferred from direct assay /// 0009897 // external side of plasma mem…	0004872 // receptor activity // inferred from electronic annotation /// 0004896 // cytokine receptor activity // inferred from electronic annotation /// 0004897 // ciliary neurotrophic factor receptor activity // inferred from direct assay /// 0004915 // interleukin-6 receptor activity // inferred from direct assay /// 0004915 // interleukin-6 receptor activity // inferred from genetic interactio…	chr17:15691462-15694963 (+) // 90.24 // p12 /// chr17:20494134-20497624 (+) // 90.1 // p11.2 /// chr5:55232473-55236010 (-) // 94.85 // q11.2
234967_at	IL6ST	-0.0930537	-0.198273	0.0121653	-0.152685	0.0577527	0.0455874	-0.0474663	-0.311088	-0.134972	-0.0846295	-0.0800519	-0.0710592	0.0477715	0.0291517	0.225147	0.0748928	0.0261161	0.178868	0.0969057	0.323123	0.138494	0.0820961	-0.00942135	-0.162861	-0.29234	IL6ST	3572	0002675 // positive regulation of acute inflammatory response // inferred by curator /// 0002821 // positive regulation of adaptive immune response // inferred by curator /// 0005977 // glycogen metabolic process // inferred from electronic annotation /// 0006642 // triglyceride mobilization // inferred from electronic annotation /// 0007165 // signal transduction // inferred from electronic anno…	0005576 // extracellular region // inferred from electronic annotation /// 0005615 // extracellular space // inferred from direct assay /// 0005886 // plasma membrane // inferred from electronic annotation /// 0005896 // interleukin-6 receptor complex // inferred from direct assay /// 0005900 // oncostatin-M receptor complex // inferred from direct assay /// 0009897 // external side of plasma mem…	0004872 // receptor activity // inferred from electronic annotation /// 0004896 // cytokine receptor activity // inferred from electronic annotation /// 0004897 // ciliary neurotrophic factor receptor activity // inferred from direct assay /// 0004915 // interleukin-6 receptor activity // inferred from direct assay /// 0004915 // interleukin-6 receptor activity // inferred from genetic interactio…	chr5:55244705-55247334 (-) // 88.89 // q11.2
234474_x_at	IL6ST	-0.10694	-0.243911	0.0300305	-0.135156	0.138785	0.108754	0.00181433	-0.261307	-0.135191	-0.0244234	-0.119704	0.631438	-0.0581729	-0.13234	0.114215	0.333452	0.021745	-0.135995	0.114629	0.00874877	0.16796	0.245817	0.0722315	0.0859752	0.17298	IL6ST	3572	0002675 // positive regulation of acute inflammatory response // inferred by curator /// 0002821 // positive regulation of adaptive immune response // inferred by curator /// 0005977 // glycogen metabolic process // inferred from electronic annotation /// 0006642 // triglyceride mobilization // inferred from electronic annotation /// 0007165 // signal transduction // inferred from electronic anno…	0005576 // extracellular region // inferred from electronic annotation /// 0005615 // extracellular space // inferred from direct assay /// 0005886 // plasma membrane // inferred from electronic annotation /// 0005896 // interleukin-6 receptor complex // inferred from direct assay /// 0005900 // oncostatin-M receptor complex // inferred from direct assay /// 0009897 // external side of plasma mem…	0004872 // receptor activity // inferred from electronic annotation /// 0004896 // cytokine receptor activity // inferred from electronic annotation /// 0004897 // ciliary neurotrophic factor receptor activity // inferred from direct assay /// 0004915 // interleukin-6 receptor activity // inferred from direct assay /// 0004915 // interleukin-6 receptor activity // inferred from genetic interactio…	chr5:55244705-55247334 (+) // 88.89 // q11.2
230363_s_at	INPP5F	0.933017	1.41677	0.449262	1.22032	0.252806	-0.196456	0.736561	1.01851	0.673039	1.14662	2.04309	0.506741	0.481311	0.228487	-0.205315	0.0593281	-0.829862	-0.417157	-1.0688	-0.15353	-0.328084	0.228969	-0.253456	0.262857	0.535171	INPP5F	22876			0016787 // hydrolase activity // inferred from electronic annotation	chr10:121551026-121551718 (+) // 96.89 // q26.11
203607_at	INPP5F	0.854132	0.850467	0.857798	0.0646234	0.0719535	-0.785844	0.0682884	-0.0988541	0.132893	-0.107292	0.331747	-0.0278225	0.662723	-0.104672	-0.242414	-1.35508	-1.33707	-1.68408	0.0311193	0.588346	-1.65744	-0.501926	0.0278225	-1.07439	-0.895741	INPP5F	22876			0016787 // hydrolase activity // inferred from electronic annotation	chr10:121485608-121588652 (+) // 94.05 // q26.11
230362_at	INPP5F	0.654236	1.26448	0.0439934	1.23407	0.0135852	-0.0304082	0.623828	1.46302	0.822156	1.03927	1.61184	-0.215358	0.530655	0.14978	-0.410736	0.223114	-0.403399	-0.00287342	-1.01433	-0.206492	0.235389	0.181354	-0.126317	0.295653	0.513817	INPP5F	22876			0016787 // hydrolase activity // inferred from electronic annotation	chr10:121551026-121551718 (+) // 96.89 // q26.11
230472_at	IRX1	1.17914	0.242955	2.11532	-0.0789699	1.7934	-0.321925	0.857213	-1.73316	-1.68414	2.77206	0.329358	1.1884	1.53644	2.09871	2.35003	2.64844	3.1279	0.425566	-2.04128	-0.329358	-2.01467	-1.92421	-0.81953	-0.668901	-1.62321	IRX1	79192	0001656 // metanephros development // inferred from electronic annotation /// 0006355 // regulation of transcription, DNA-dependent // inferred from electronic annotation /// 0045449 // regulation of transcription // inferred from electronic annotation	0005634 // nucleus // inferred from electronic annotation	0003677 // DNA binding // inferred from electronic annotation /// 0003700 // sequence-specific DNA binding transcription factor activity // inferred from electronic annotation /// 0030528 // transcription regulator activity // inferred from electronic annotation /// 0043565 // sequence-specific DNA binding // inferred from electronic annotation	chr5:3599549-3601517 (+) // 97.89 // p15.33
211339_s_at	ITK	-0.041717	-0.0353034	-0.0481305	0.182579	0.169751	0.217882	0.176165	0.268592	0.0150652	0.163563	0.283094	0.341446	0.0392437	0.132702	0.165615	-0.0666335	-0.0700173	-0.369577	-0.0244157	0.638373	1.69737	-0.0150654	0.0400171	0.0636325	0.285134	ITK	3702	0006468 // protein phosphorylation // inferred from electronic annotation /// 0006968 // cellular defense response // traceable author statement /// 0007165 // signal transduction // traceable author statement /// 0023034 // intracellular signaling pathway // inferred from electronic annotation	0005829 // cytosol // not recorded /// 0005886 // plasma membrane // inferred from electronic annotation /// 0016020 // membrane // inferred from electronic annotation	0000166 // nucleotide binding // inferred from electronic annotation /// 0004672 // protein kinase activity // inferred from electronic annotation /// 0004713 // protein tyrosine kinase activity // inferred from electronic annotation /// 0004715 // non-membrane spanning protein tyrosine kinase activity // inferred from electronic annotation /// 0004715 // non-membrane spanning protein tyrosine ki…	chr5:156607906-156682109 (+) // 94.18 // q33.3
240674_at	JARID2	0.0376853	-0.0864024	0.161773	-0.118303	0.129872	-0.0319009	0.00578436	-0.0964589	0.0660872	-0.176232	-0.26661	-0.0718875	0.430748	0.13528	0.0253482	-0.057765	-0.16326	0.368474	-0.283681	-0.0492697	0.052521	-0.146023	-0.186633	0.14862	-0.00199246	JARID2	3720	0000122 // negative regulation of transcription from RNA polymerase II promoter // inferred from electronic annotation /// 0001889 // liver development // inferred from electronic annotation /// 0006350 // transcription // inferred from electronic annotation /// 0007275 // multicellular organismal development // inferred from electronic annotation /// 0007417 // central nervous system development…	0005622 // intracellular // inferred from electronic annotation /// 0005634 // nucleus // inferred from direct assay /// 0005634 // nucleus // inferred from electronic annotation /// 0035097 // histone methyltransferase complex // inferred from sequence or structural similarity /// 0035097 // histone methyltransferase complex // inferred from electronic annotation /// 0035098 // ESC/E(Z) complex …	0003677 // DNA binding // inferred from electronic annotation /// 0003682 // chromatin binding // inferred from sequence or structural similarity /// 0003682 // chromatin binding // inferred from electronic annotation /// 0005515 // protein binding // inferred from electronic annotation /// 0016564 // transcription repressor activity // inferred from electronic annotation /// 0032452 // histone d…	chr6:15509346-15509601 (+) // 99.22 // p22.3
203297_s_at	JARID2	-0.225686	-0.344754	-0.106618	-0.370473	-0.132337	-0.0257185	-0.251405	-0.520616	-0.0128269	-0.925708	-0.0227404	-0.453164	0.601501	-0.767129	0.0894442	-0.299368	0.31165	0.0128269	-0.165073	-0.0711308	0.0140057	-0.509076	0.0587378	0.30101	0.0892324	JARID2	3720	0000122 // negative regulation of transcription from RNA polymerase II promoter // inferred from electronic annotation /// 0001889 // liver development // inferred from electronic annotation /// 0006350 // transcription // inferred from electronic annotation /// 0007275 // multicellular organismal development // inferred from electronic annotation /// 0007417 // central nervous system development…	0005622 // intracellular // inferred from electronic annotation /// 0005634 // nucleus // inferred from direct assay /// 0005634 // nucleus // inferred from electronic annotation /// 0035097 // histone methyltransferase complex // inferred from sequence or structural similarity /// 0035097 // histone methyltransferase complex // inferred from electronic annotation /// 0035098 // ESC/E(Z) complex …	0003677 // DNA binding // inferred from electronic annotation /// 0003682 // chromatin binding // inferred from sequence or structural similarity /// 0003682 // chromatin binding // inferred from electronic annotation /// 0005515 // protein binding // inferred from electronic annotation /// 0016564 // transcription repressor activity // inferred from electronic annotation /// 0032452 // histone d…	chr6:15246526-15522255 (+) // 97.25 // p22.3
203298_s_at	JARID2	-0.302529	-0.244097	-0.360961	-0.261544	-0.378408	-0.0174466	-0.319976	-0.380502	0.176907	-0.888289	0.0457087	-0.777301	-0.283765	-0.694827	0.242261	-0.00148487	-0.143489	0.227928	0.0927744	-0.414166	-0.531744	-0.381856	0.581068	0.30561	0.0908937	JARID2	3720	0000122 // negative regulation of transcription from RNA polymerase II promoter // inferred from electronic annotation /// 0001889 // liver development // inferred from electronic annotation /// 0006350 // transcription // inferred from electronic annotation /// 0007275 // multicellular organismal development // inferred from electronic annotation /// 0007417 // central nervous system development…	0005622 // intracellular // inferred from electronic annotation /// 0005634 // nucleus // inferred from direct assay /// 0005634 // nucleus // inferred from electronic annotation /// 0035097 // histone methyltransferase complex // inferred from sequence or structural similarity /// 0035097 // histone methyltransferase complex // inferred from electronic annotation /// 0035098 // ESC/E(Z) complex …	0003677 // DNA binding // inferred from electronic annotation /// 0003682 // chromatin binding // inferred from sequence or structural similarity /// 0003682 // chromatin binding // inferred from electronic annotation /// 0005515 // protein binding // inferred from electronic annotation /// 0016564 // transcription repressor activity // inferred from electronic annotation /// 0032452 // histone d…	chr6:15246526-15522253 (+) // 97.69 // p22.3
207103_at	KCND2	2.40158	2.21508	2.58807	0.222863	0.595857	-1.99222	0.40936	0.864743	-0.26036	0.716319	-0.429249	0.71015	0.0331602	0.765082	0.875037	-2.74528	-1.88755	-4.71466	-0.89718	0.0073204	-4.99033	-3.45838	0.73241	-0.0073204	-1.96121	KCND2	3751	0001508 // regulation of action potential // traceable author statement /// 0001508 // regulation of action potential // inferred from electronic annotation /// 0006810 // transport // inferred from electronic annotation /// 0006811 // ion transport // inferred from electronic annotation /// 0006813 // potassium ion transport // inferred from electronic annotation /// 0007268 // synaptic transmis…	0005886 // plasma membrane // inferred from electronic annotation /// 0005887 // integral to plasma membrane // inferred from electronic annotation /// 0008076 // voltage-gated potassium channel complex // inferred from electronic annotation /// 0009986 // cell surface // inferred from direct assay /// 0014069 // postsynaptic density // inferred from electronic annotation /// 0016020 // membrane …	0005216 // ion channel activity // inferred from electronic annotation /// 0005244 // voltage-gated ion channel activity // inferred from electronic annotation /// 0005249 // voltage-gated potassium channel activity // non-traceable author statement /// 0005249 // voltage-gated potassium channel activity // inferred from electronic annotation /// 0005250 // A-type (transient outward) potassium ch…	chr7:119913721-120390387 (+) // 98.91 // q31.31
213832_at	KCND3	1.1212	1.07369	1.16871	0.0540938	0.149119	-1.01959	0.101606	0.461033	-0.184597	0.454624	-0.514685	0.220774	0.283918	0.260833	-0.169048	-2.4318	-0.610632	-1.6928	0.202288	0.059433	-3.42022	-1.89279	0.266504	-0.332111	-0.343792	KCND3	3752	0006810 // transport // inferred from electronic annotation /// 0006811 // ion transport // inferred from electronic annotation /// 0006813 // potassium ion transport // inferred from electronic annotation /// 0006813 // potassium ion transport // traceable author statement /// 0055085 // transmembrane transport // inferred from electronic annotation	0005886 // plasma membrane // inferred from electronic annotation /// 0005887 // integral to plasma membrane // inferred from electronic annotation /// 0008076 // voltage-gated potassium channel complex // inferred from electronic annotation /// 0008076 // voltage-gated potassium channel complex // traceable author statement /// 0016020 // membrane // inferred from electronic annotation /// 00160…	0005216 // ion channel activity // inferred from electronic annotation /// 0005244 // voltage-gated ion channel activity // inferred from electronic annotation /// 0005249 // voltage-gated potassium channel activity // inferred from electronic annotation /// 0005250 // A-type (transient outward) potassium channel activity // inferred from electronic annotation /// 0005250 // A-type (transient out…	chr1:112313287-112314769 (-) // 89.89 // p13.2
215014_at	KCND3	1.0776	1.05881	1.09639	0.294048	0.33163	-0.764759	0.312839	0.0570927	-0.135885	1.00533	0.249655	1.21993	-0.286977	0.311807	0.081758	-2.46732	-0.0570927	-1.32202	0.574261	-0.179594	-2.52156	-1.62565	0.586046	-0.491499	-0.143157	KCND3	3752	0006810 // transport // inferred from electronic annotation /// 0006811 // ion transport // inferred from electronic annotation /// 0006813 // potassium ion transport // inferred from electronic annotation /// 0006813 // potassium ion transport // traceable author statement /// 0055085 // transmembrane transport // inferred from electronic annotation	0005886 // plasma membrane // inferred from electronic annotation /// 0005887 // integral to plasma membrane // inferred from electronic annotation /// 0008076 // voltage-gated potassium channel complex // inferred from electronic annotation /// 0008076 // voltage-gated potassium channel complex // traceable author statement /// 0016020 // membrane // inferred from electronic annotation /// 00160…	0005216 // ion channel activity // inferred from electronic annotation /// 0005244 // voltage-gated ion channel activity // inferred from electronic annotation /// 0005249 // voltage-gated potassium channel activity // inferred from electronic annotation /// 0005250 // A-type (transient outward) potassium channel activity // inferred from electronic annotation /// 0005250 // A-type (transient out…	chr1:112316047-112317979 (-) // 83.67 // p13.2
211827_s_at	KCND3	0.150722	0.134996	0.166449	0.076493	0.107946	-0.058503	0.0922193	0.396797	0.0187511	-0.1938	0.0842238	0.0201807	0.501385	0.0533013	-0.143085	-0.0135174	-0.130633	0.164533	-0.00711822	-0.0363331	-0.259379	-0.230337	-0.199828	0.158171	-0.0305867	KCND3	3752	0006810 // transport // inferred from electronic annotation /// 0006811 // ion transport // inferred from electronic annotation /// 0006813 // potassium ion transport // inferred from electronic annotation /// 0006813 // potassium ion transport // traceable author statement /// 0055085 // transmembrane transport // inferred from electronic annotation	0005886 // plasma membrane // inferred from electronic annotation /// 0005887 // integral to plasma membrane // inferred from electronic annotation /// 0008076 // voltage-gated potassium channel complex // inferred from electronic annotation /// 0008076 // voltage-gated potassium channel complex // traceable author statement /// 0016020 // membrane // inferred from electronic annotation /// 00160…	0005216 // ion channel activity // inferred from electronic annotation /// 0005244 // voltage-gated ion channel activity // inferred from electronic annotation /// 0005249 // voltage-gated potassium channel activity // inferred from electronic annotation /// 0005250 // A-type (transient outward) potassium channel activity // inferred from electronic annotation /// 0005250 // A-type (transient out…	chr1:112318697-112525420 (-) // 99.4 // p13.2
211301_at	KCND3	0.108328	0.110194	0.106462	0.124881	0.121148	0.0146865	0.123015	0.53203	0.172701	0.00378799	-0.208996	0.00214911	0.419319	-0.167803	0.230928	-0.0859256	-0.0872455	-0.133716	0.263603	0.193659	0.142713	-0.0250468	0.174166	-0.110703	-0.184638	KCND3	3752	0006810 // transport // inferred from electronic annotation /// 0006811 // ion transport // inferred from electronic annotation /// 0006813 // potassium ion transport // inferred from electronic annotation /// 0006813 // potassium ion transport // traceable author statement /// 0055085 // transmembrane transport // inferred from electronic annotation	0005886 // plasma membrane // inferred from electronic annotation /// 0005887 // integral to plasma membrane // inferred from electronic annotation /// 0008076 // voltage-gated potassium channel complex // inferred from electronic annotation /// 0008076 // voltage-gated potassium channel complex // traceable author statement /// 0016020 // membrane // inferred from electronic annotation /// 00160…	0005216 // ion channel activity // inferred from electronic annotation /// 0005244 // voltage-gated ion channel activity // inferred from electronic annotation /// 0005249 // voltage-gated potassium channel activity // inferred from electronic annotation /// 0005250 // A-type (transient outward) potassium channel activity // inferred from electronic annotation /// 0005250 // A-type (transient out…	chr1:112318444-112531777 (-) // 99.01 // p13.2
221583_s_at	KCNMA1	1.46533	1.5638	1.36687	1.11194	0.915007	-0.451859	1.01347	2.05384	0.713116	1.53086	0.149936	1.73349	-0.0314121	1.77544	0.182512	-0.664856	-0.796108	0.108298	0.986644	0.0208588	-1.61081	0.0864677	-0.555964	-1.58387	-0.509245	KCNMA1	3778	0001666 // response to hypoxia // inferred from direct assay /// 0001666 // response to hypoxia // inferred from electronic annotation /// 0006810 // transport // inferred from electronic annotation /// 0006811 // ion transport // inferred from electronic annotation /// 0006813 // potassium ion transport // inferred from direct assay /// 0006813 // potassium ion transport // inferred from electro…	0005783 // endoplasmic reticulum // inferred from electronic annotation /// 0005886 // plasma membrane // inferred from electronic annotation /// 0005901 // caveola // inferred from direct assay /// 0008076 // voltage-gated potassium channel complex // inferred from direct assay /// 0008076 // voltage-gated potassium channel complex // inferred from electronic annotation /// 0009897 // external s…	0003779 // actin binding // inferred from direct assay /// 0003824 // catalytic activity // inferred from electronic annotation /// 0005216 // ion channel activity // inferred from electronic annotation /// 0005244 // voltage-gated ion channel activity // inferred from electronic annotation /// 0005249 // voltage-gated potassium channel activity // inferred from direct assay /// 0005249 // voltag…	chr10:78644636-79397568 (-) // 95.13 // q22.3
228414_at	KCNMA1	1.10145	0.834949	1.36795	-0.422309	0.110693	-1.25726	-0.155808	0.199172	0.167244	0.0801802	-2.13583	-0.0825758	0.140903	0.63697	-0.252526	-2.85059	-0.719582	-2.66991	1.52943	-0.330924	-5.23745	-0.609835	0.78888	-1.69889	-0.773713	KCNMA1	3778	0001666 // response to hypoxia // inferred from direct assay /// 0001666 // response to hypoxia // inferred from electronic annotation /// 0006810 // transport // inferred from electronic annotation /// 0006811 // ion transport // inferred from electronic annotation /// 0006813 // potassium ion transport // inferred from direct assay /// 0006813 // potassium ion transport // inferred from electro…	0005783 // endoplasmic reticulum // inferred from electronic annotation /// 0005886 // plasma membrane // inferred from electronic annotation /// 0005901 // caveola // inferred from direct assay /// 0008076 // voltage-gated potassium channel complex // inferred from direct assay /// 0008076 // voltage-gated potassium channel complex // inferred from electronic annotation /// 0009897 // external s…	0003779 // actin binding // inferred from direct assay /// 0003824 // catalytic activity // inferred from electronic annotation /// 0005216 // ion channel activity // inferred from electronic annotation /// 0005244 // voltage-gated ion channel activity // inferred from electronic annotation /// 0005249 // voltage-gated potassium channel activity // inferred from direct assay /// 0005249 // voltag…	chr10:78629363-78630364 (-) // 94.42 // q22.3
221584_s_at	KCNMA1	0.986467	0.923009	1.04993	0.913429	1.04035	-0.00958032	0.976887	1.56533	0.685545	1.40851	-0.0056715	0.962538	0.452601	1.52538	1.22087	0.758888	-0.864183	-0.0945339	-0.507051	0.093442	-1.93513	0.927942	0.754955	0.0056715	0.764195	KCNMA1	3778	0001666 // response to hypoxia // inferred from direct assay /// 0001666 // response to hypoxia // inferred from electronic annotation /// 0006810 // transport // inferred from electronic annotation /// 0006811 // ion transport // inferred from electronic annotation /// 0006813 // potassium ion transport // inferred from direct assay /// 0006813 // potassium ion transport // inferred from electro…	0005783 // endoplasmic reticulum // inferred from electronic annotation /// 0005886 // plasma membrane // inferred from electronic annotation /// 0005901 // caveola // inferred from direct assay /// 0008076 // voltage-gated potassium channel complex // inferred from direct assay /// 0008076 // voltage-gated potassium channel complex // inferred from electronic annotation /// 0009897 // external s…	0003779 // actin binding // inferred from direct assay /// 0003824 // catalytic activity // inferred from electronic annotation /// 0005216 // ion channel activity // inferred from electronic annotation /// 0005244 // voltage-gated ion channel activity // inferred from electronic annotation /// 0005249 // voltage-gated potassium channel activity // inferred from direct assay /// 0005249 // voltag…	chr10:78644637-79397291 (-) // 96.26 // q22.3
214921_at	KCNMA1	0.0627298	0.0873688	0.0380908	0.196518	0.14724	0.109149	0.171879	0.45577	0.0204389	0.245496	0.0643663	0.294331	-0.0463073	-0.0113707	0.352307	-0.145498	-0.258762	-0.0228591	1.94652	0.327497	0.00668001	-0.00668001	-0.13779	-0.262807	-0.354815	KCNMA1	3778	0001666 // response to hypoxia // inferred from direct assay /// 0001666 // response to hypoxia // inferred from electronic annotation /// 0006810 // transport // inferred from electronic annotation /// 0006811 // ion transport // inferred from electronic annotation /// 0006813 // potassium ion transport // inferred from direct assay /// 0006813 // potassium ion transport // inferred from electro…	0005783 // endoplasmic reticulum // inferred from electronic annotation /// 0005886 // plasma membrane // inferred from electronic annotation /// 0005901 // caveola // inferred from direct assay /// 0008076 // voltage-gated potassium channel complex // inferred from direct assay /// 0008076 // voltage-gated potassium channel complex // inferred from electronic annotation /// 0009897 // external s…	0003779 // actin binding // inferred from direct assay /// 0003824 // catalytic activity // inferred from electronic annotation /// 0005216 // ion channel activity // inferred from electronic annotation /// 0005244 // voltage-gated ion channel activity // inferred from electronic annotation /// 0005249 // voltage-gated potassium channel activity // inferred from direct assay /// 0005249 // voltag…	chr10:78643873-78870096 (-) // 99.68 // q22.3
218474_s_at	KCTD5	0.312126	0.340624	0.283628	0.255492	0.198495	-0.0851323	0.226993	0.675657	0.578973	0.038414	-0.271078	-0.111758	-0.132071	0.511629	0.526182	-0.465549	0.286673	0.22754	-0.244238	0.145509	0.0161395	0.0774307	0.291417	-0.350339	-0.835906	KCTD5	54442	0006813 // potassium ion transport // inferred from electronic annotation /// 0044419 // interspecies interaction between organisms // inferred from electronic annotation	0005634 // nucleus // inferred from electronic annotation /// 0005737 // cytoplasm // inferred from electronic annotation /// 0005829 // cytosol // inferred from direct assay /// 0005829 // cytosol // inferred from electronic annotation /// 0008076 // voltage-gated potassium channel complex // inferred from electronic annotation /// 0016020 // membrane // inferred from electronic annotation	0005216 // ion channel activity // inferred from electronic annotation /// 0005249 // voltage-gated potassium channel activity // inferred from electronic annotation /// 0005515 // protein binding // inferred from physical interaction /// 0005515 // protein binding // inferred from electronic annotation	chr16:2732497-2759029 (+) // 97.5 // p13.3
222645_s_at	KCTD5	-0.0265105	-0.00688512	-0.046136	0.0291661	-0.0100847	0.0360512	0.00954068	-0.231333	-0.642599	0.35976	0.630836	-0.331738	-0.346426	0.214048	0.423777	-0.0144043	-0.0123792	-0.206331	0.193182	0.460994	0.095614	0.284089	0.366837	-0.141885	-0.665204	KCTD5	54442	0006813 // potassium ion transport // inferred from electronic annotation /// 0044419 // interspecies interaction between organisms // inferred from electronic annotation	0005634 // nucleus // inferred from electronic annotation /// 0005737 // cytoplasm // inferred from electronic annotation /// 0005829 // cytosol // inferred from direct assay /// 0005829 // cytosol // inferred from electronic annotation /// 0008076 // voltage-gated potassium channel complex // inferred from electronic annotation /// 0016020 // membrane // inferred from electronic annotation	0005216 // ion channel activity // inferred from electronic annotation /// 0005249 // voltage-gated potassium channel activity // inferred from electronic annotation /// 0005515 // protein binding // inferred from physical interaction /// 0005515 // protein binding // inferred from electronic annotation	chr16:2732497-2759029 (+) // 97.46 // p13.3
229837_s_at	KCTD5	-0.0795861	-0.211521	0.0523485	-0.166546	0.0973227	0.0449742	-0.0346119	-0.00326824	-0.53753	-0.128656	0.00326824	0.0824928	0.398727	-0.0625324	-0.029397	0.34452	0.0424814	-0.0955372	0.19252	-0.00891018	0.493425	-0.298427	-0.412796	0.282269	-0.0898046	KCTD5	54442	0006813 // potassium ion transport // inferred from electronic annotation /// 0044419 // interspecies interaction between organisms // inferred from electronic annotation	0005634 // nucleus // inferred from electronic annotation /// 0005737 // cytoplasm // inferred from electronic annotation /// 0005829 // cytosol // inferred from direct assay /// 0005829 // cytosol // inferred from electronic annotation /// 0008076 // voltage-gated potassium channel complex // inferred from electronic annotation /// 0016020 // membrane // inferred from electronic annotation	0005249 // voltage-gated potassium channel activity // inferred from electronic annotation /// 0005515 // protein binding // inferred from physical interaction /// 0005515 // protein binding // inferred from electronic annotation	chr16:2757711-2758208 (-) // 99.8 // p13.3
236037_at	KIAA1244	0.272612	-0.173065	0.718289	-0.777815	0.11354	-0.60475	-0.332138	-1.57237	-0.0621915	0.0969958	-1.5737	0.361937	0.741123	-0.706315	0.0574131	-1.8951	0.935981	0.157249	0.549709	-0.0574131	-3.24377	-1.48929	-0.125422	-1.43283	0.553385	KIAA1244	57221	0032012 // regulation of ARF protein signal transduction // inferred from electronic annotation	0005622 // intracellular // inferred from electronic annotation /// 0016020 // membrane // inferred from electronic annotation /// 0016021 // integral to membrane // inferred from electronic annotation	0005085 // guanyl-nucleotide exchange factor activity // inferred from electronic annotation /// 0005086 // ARF guanyl-nucleotide exchange factor activity // inferred from electronic annotation	chr6:138661474-138662331 (+) // 73.86 // q23.3
228051_at	KIAA1244	0.0289913	-0.602307	0.66029	-1.32483	-0.062233	-0.722523	-0.693531	-2.3136	-0.152396	0.0253439	-2.85867	0.046011	-0.336906	0.306353	-0.264389	-1.27359	-0.132286	1.33991	1.38553	-0.328792	-3.87313	-2.47624	0.394753	-2.01675	-0.244627	KIAA1244	57221	0032012 // regulation of ARF protein signal transduction // inferred from electronic annotation	0005622 // intracellular // inferred from electronic annotation /// 0016020 // membrane // inferred from electronic annotation /// 0016021 // integral to membrane // inferred from electronic annotation	0005085 // guanyl-nucleotide exchange factor activity // inferred from electronic annotation /// 0005086 // ARF guanyl-nucleotide exchange factor activity // inferred from electronic annotation	chr6:138664615-138665800 (+) // 99.92 // q23.3
242098_at	KIAA1244	-0.188582	-0.30207	-0.0750943	-0.194032	0.0329438	0.108038	-0.0805439	-0.654518	0.0238328	0.825572	-0.971014	0.131337	-0.316735	0.445612	-0.128438	-0.435902	0.0253944	0.897452	2.40584	0.0840373	-0.811915	-0.299446	-0.0451603	-0.365802	-0.374121	KIAA1244	57221	0032012 // regulation of ARF protein signal transduction // inferred from electronic annotation	0005622 // intracellular // inferred from electronic annotation /// 0016020 // membrane // inferred from electronic annotation /// 0016021 // integral to membrane // inferred from electronic annotation	0005085 // guanyl-nucleotide exchange factor activity // inferred from electronic annotation /// 0005086 // ARF guanyl-nucleotide exchange factor activity // inferred from electronic annotation	chr6:138663765-138664674 (+) // 96.99 // q23.3
231856_at	KIAA1244	-0.396574	-1.1794	0.38625	-1.91107	-0.345418	-0.731668	-1.12824	-3.39751	-1.48417	-0.132052	-2.63053	0.183757	-0.739507	-0.773904	-0.0520186	-1.60988	0.254119	0.390005	0.683253	-0.644634	-2.8784	-1.99153	0.394628	-2.01317	0.0989323	KIAA1244	57221	0032012 // regulation of ARF protein signal transduction // inferred from electronic annotation	0005622 // intracellular // inferred from electronic annotation /// 0016020 // membrane // inferred from electronic annotation /// 0016021 // integral to membrane // inferred from electronic annotation	0005085 // guanyl-nucleotide exchange factor activity // inferred from electronic annotation /// 0005086 // ARF guanyl-nucleotide exchange factor activity // inferred from electronic annotation	chr6:138582669-138659936 (+) // 95.57 // q23.3
224927_at	KIAA1949	0.982297	0.813613	1.15098	0.725041	1.06241	-0.0885722	0.893725	0.553432	0.709185	0.812475	0.825071	1.6226	1.24328	0.472687	0.911069	-0.0362806	-0.737701	-0.459874	-0.528574	0.444273	0.49694	0.0362806	-0.107752	-0.105859	0.112824	KIAA1949	170954		0005737 // cytoplasm // inferred from electronic annotation /// 0005856 // cytoskeleton // inferred from electronic annotation	0003779 // actin binding // inferred from electronic annotation	chr6:30644132-30652542 (-) // 88.76 // p21.33
220777_at	KIF13A	0.6655	0.166728	1.16427	0.546334	1.54388	0.379606	1.04511	1.19618	1.6739	-0.0368409	-0.647906	1.32081	2.14281	0.96254	1.74935	-0.923397	0.79312	1.35892	-0.544461	1.39362	-0.248068	-0.298424	1.1313	0.0368409	1.09661	KIF13A	63971	0006810 // transport // inferred from electronic annotation /// 0007018 // microtubule-based movement // inferred from electronic annotation /// 0015031 // protein transport // inferred from electronic annotation	0005874 // microtubule // inferred from electronic annotation	0000166 // nucleotide binding // inferred from electronic annotation /// 0003774 // motor activity // inferred from electronic annotation /// 0003777 // microtubule motor activity // inferred from electronic annotation /// 0005515 // protein binding // inferred from physical interaction /// 0005524 // ATP binding // inferred from electronic annotation	chr6:17770615-17817431 (-) // 95.67 // p22.3
232837_at	KIF13A	0.232468	0.214894	0.250042	0.462242	0.497391	0.247348	0.479816	1.00041	1.21177	0.0408363	-0.404045	0.0224175	0.479489	0.914916	0.572741	0.0253387	-0.0295324	1.47427	-0.361559	0.290593	-0.499897	-0.128525	1.45681	0.187226	0.0587625	KIF13A	63971	0006810 // transport // inferred from electronic annotation /// 0007018 // microtubule-based movement // inferred from electronic annotation /// 0015031 // protein transport // inferred from electronic annotation	0005874 // microtubule // inferred from electronic annotation	0000166 // nucleotide binding // inferred from electronic annotation /// 0003774 // motor activity // inferred from electronic annotation /// 0003777 // microtubule motor activity // inferred from electronic annotation /// 0005515 // protein binding // inferred from physical interaction /// 0005524 // ATP binding // inferred from electronic annotation	chr6:17760584-17987694 (-) // 99.12 // p22.3
223520_s_at	KIF13A	0.19899	0.1161	0.28188	0.208425	0.374204	0.0923247	0.291315	0.492625	0.432195	-0.0230515	-0.0680687	0.0249324	0.835862	0.0341206	0.601903	0.0230517	0.0932245	0.677122	-0.332001	0.0384262	0.0597973	-0.179077	0.514744	0.0767064	-0.0487468	KIF13A	63971	0006810 // transport // inferred from electronic annotation /// 0007018 // microtubule-based movement // inferred from electronic annotation /// 0015031 // protein transport // inferred from electronic annotation	0005874 // microtubule // inferred from electronic annotation	0000166 // nucleotide binding // inferred from electronic annotation /// 0003774 // motor activity // inferred from electronic annotation /// 0003777 // microtubule motor activity // inferred from electronic annotation /// 0005515 // protein binding // inferred from physical interaction /// 0005524 // ATP binding // inferred from electronic annotation	chr6:17763927-17987713 (-) // 97.74 // p22.3
230990_at	KIF13A	0.186285	0.33731	0.0352609	0.299783	-0.00226599	-0.0375268	0.148759	0.453042	0.541313	0.195691	0.00908685	0.0643511	-0.0583479	0.0949123	-0.109979	0.0987136	0.490644	-0.351957	0.221507	0.0932226	-0.256888	-0.217383	-0.185272	-0.231203	-0.0366523	KIF13A	63971	0006810 // transport // inferred from electronic annotation /// 0007018 // microtubule-based movement // inferred from electronic annotation /// 0015031 // protein transport // inferred from electronic annotation	0005874 // microtubule // inferred from electronic annotation	0000166 // nucleotide binding // inferred from electronic annotation /// 0003774 // motor activity // inferred from electronic annotation /// 0003777 // microtubule motor activity // inferred from electronic annotation /// 0005515 // protein binding // inferred from physical interaction /// 0005524 // ATP binding // inferred from electronic annotation	chr6:17850636-17987800 (+) // 93.92 // p22.3
235072_s_at	KIF13A	0.033877	0.0749603	-0.00720635	0.459578	0.377411	0.384618	0.418495	0.629619	1.2507	0.348025	-0.390033	0.457092	-0.0636787	0.539002	0.577229	-0.0401297	0.562748	0.871182	-1.01623	0.573857	-0.161616	-0.0195713	1.92991	0.351949	0.79408	KIF13A	63971	0006810 // transport // inferred from electronic annotation /// 0007018 // microtubule-based movement // inferred from electronic annotation /// 0015031 // protein transport // inferred from electronic annotation	0005874 // microtubule // inferred from electronic annotation	0000166 // nucleotide binding // inferred from electronic annotation /// 0003774 // motor activity // inferred from electronic annotation /// 0003777 // microtubule motor activity // inferred from electronic annotation /// 0005515 // protein binding // inferred from physical interaction /// 0005524 // ATP binding // inferred from electronic annotation	chr6:17759476-17760171 (-) // 96.55 // p22.3
220002_at	KIF26B	0.455452	0.56326	0.347644	0.549854	0.334239	-0.0134053	0.442047	1.45953	0.710912	0.0224175	0.00655508	0.278572	0.385484	0.230276	0.442623	-0.0547557	0.047514	0.279937	-0.0739412	0.294502	-0.38907	-0.251798	0.210388	-0.108927	-0.0879011	KIF26B	55083	0007018 // microtubule-based movement // inferred from electronic annotation	0005874 // microtubule // inferred from electronic annotation	0000166 // nucleotide binding // inferred from electronic annotation /// 0003774 // motor activity // inferred from electronic annotation /// 0003777 // microtubule motor activity // inferred from electronic annotation /// 0005524 // ATP binding // inferred from electronic annotation	chr1:245850906-245866428 (+) // 98.07 // q44
1555164_at	KIF26B	0.138931	0.268633	0.00922918	0.218814	-0.0405902	-0.0498194	0.0891119	0.296091	0.184793	0.35814	0.0362315	-0.263776	-0.0117302	0.101415	0.0117302	0.085465	0.12615	0.425111	-0.158502	-0.0951095	0.309912	-0.467896	0.0127292	-0.697859	-0.0381932	KIF26B	55083	0007018 // microtubule-based movement // inferred from electronic annotation	0005874 // microtubule // inferred from electronic annotation	0000166 // nucleotide binding // inferred from electronic annotation /// 0003774 // motor activity // inferred from electronic annotation /// 0003777 // microtubule motor activity // inferred from electronic annotation /// 0005524 // ATP binding // inferred from electronic annotation	chr1:245516979-245535017 (+) // 94.28 // q44
240402_at	KIRREL3	-1.64048	-1.38127	-1.89969	-1.30624	-1.82465	0.0750358	-1.56545	-1.69566	-0.242258	-1.45835	-1.82869	-1.50838	-1.58713	-1.97965	-2.22346	-0.0592427	-0.116727	1.92698	2.41195	0.0592427	-1.75266	-1.69164	-1.25064	0.093287	1.12982	KIRREL3	84623	0030097 // hemopoiesis // inferred from sequence or structural similarity /// 0030097 // hemopoiesis // inferred from electronic annotation	0005576 // extracellular region // inferred from sequence or structural similarity /// 0005576 // extracellular region // inferred from electronic annotation /// 0005886 // plasma membrane // inferred from electronic annotation /// 0016020 // membrane // inferred from electronic annotation /// 0016021 // integral to membrane // inferred from sequence or structural similarity /// 0016021 // integr…	0005515 // protein binding // inferred from physical interaction	chr11:126293395-126294094 (-) // 95.13 // q24.2
214031_s_at	KRT7	0.0491764	-0.03888	0.137233	0.0329329	0.209046	0.0718129	0.120989	0.238807	-0.189903	0.0624251	0.0204022	0.0311677	0.758411	-0.0737617	0.120366	-0.150911	0.191574	0.341214	-0.0444574	-0.165771	0.467265	-0.127219	0.0303962	-0.0394099	0.215448	KRT7	3855	0006260 // DNA replication // inferred from direct assay /// 0006417 // regulation of translation // inferred from direct assay /// 0007010 // cytoskeleton organization // non-traceable author statement /// 0044419 // interspecies interaction between organisms // inferred from electronic annotation /// 0051325 // interphase // inferred from direct assay	0005634 // nucleus // inferred from direct assay /// 0005730 // nucleolus // inferred from direct assay /// 0005737 // cytoplasm // inferred from direct assay /// 0005737 // cytoplasm // inferred from electronic annotation /// 0005882 // intermediate filament // non-traceable author statement /// 0005882 // intermediate filament // inferred from electronic annotation /// 0045095 // keratin filame…	0005198 // structural molecule activity // non-traceable author statement /// 0005198 // structural molecule activity // inferred from electronic annotation /// 0005515 // protein binding // inferred from physical interaction /// 0005515 // protein binding // inferred from electronic annotation	chr12:52627216-52636921 (-) // 96.79 // q13.13
1558393_at	KRT7	0.0477061	0.0535513	0.0418608	0.0105773	-0.00111318	-0.042974	0.00473207	-0.312429	0.031662	-0.0322433	0.35532	0.122205	-0.0435324	0.060708	-0.143833	-0.10669	0.120378	0.00632381	0.112592	-0.3021	0.270259	-0.00632381	-0.330835	0.066927	-0.260271	KRT7	3855	0006260 // DNA replication // inferred from direct assay /// 0006417 // regulation of translation // inferred from direct assay /// 0007010 // cytoskeleton organization // non-traceable author statement /// 0044419 // interspecies interaction between organisms // inferred from electronic annotation /// 0051325 // interphase // inferred from direct assay	0005634 // nucleus // inferred from direct assay /// 0005730 // nucleolus // inferred from direct assay /// 0005737 // cytoplasm // inferred from direct assay /// 0005882 // intermediate filament // non-traceable author statement /// 0045095 // keratin filament // inferred from electronic annotation	0005198 // structural molecule activity // non-traceable author statement /// 0005515 // protein binding // inferred from physical interaction	chr12:52638828-52640211 (-) // 48.32 // q13.13
1558394_s_at	KRT7	-0.0365118	0.0560446	-0.129068	0.15757	-0.0275427	0.101525	0.0650136	-0.243764	0.25105	0.228734	0.394259	-0.0104756	-0.0837204	0.0682487	-0.0842235	0.367115	0.00773787	-0.00656509	-0.0303719	-0.0941324	0.406564	0.219276	0.00656509	0.172766	-0.0337012	KRT7	3855	0006260 // DNA replication // inferred from direct assay /// 0006417 // regulation of translation // inferred from direct assay /// 0007010 // cytoskeleton organization // non-traceable author statement /// 0044419 // interspecies interaction between organisms // inferred from electronic annotation /// 0051325 // interphase // inferred from direct assay	0005634 // nucleus // inferred from direct assay /// 0005730 // nucleolus // inferred from direct assay /// 0005737 // cytoplasm // inferred from direct assay /// 0005882 // intermediate filament // non-traceable author statement /// 0045095 // keratin filament // inferred from electronic annotation	0005198 // structural molecule activity // non-traceable author statement /// 0005515 // protein binding // inferred from physical interaction	chr12:52638828-52640211 (-) // 48.32 // q13.13
209016_s_at	KRT7	-0.0954288	-0.33096	0.140102	-0.138687	0.332374	0.192272	0.0968433	-0.200776	-0.224981	0.035969	-0.164962	0.244504	0.764926	0.0944662	0.225601	0.187026	-0.069705	-0.209962	-0.0359693	-0.118323	0.575475	1.05083	-0.280538	0.88375	-0.0598617	KRT7	3855	0006260 // DNA replication // inferred from direct assay /// 0006417 // regulation of translation // inferred from direct assay /// 0007010 // cytoskeleton organization // non-traceable author statement /// 0044419 // interspecies interaction between organisms // inferred from electronic annotation /// 0051325 // interphase // inferred from direct assay	0005634 // nucleus // inferred from direct assay /// 0005730 // nucleolus // inferred from direct assay /// 0005737 // cytoplasm // inferred from direct assay /// 0005737 // cytoplasm // inferred from electronic annotation /// 0005882 // intermediate filament // non-traceable author statement /// 0005882 // intermediate filament // inferred from electronic annotation /// 0045095 // keratin filame…	0005198 // structural molecule activity // non-traceable author statement /// 0005198 // structural molecule activity // inferred from electronic annotation /// 0005515 // protein binding // inferred from physical interaction /// 0005515 // protein binding // inferred from electronic annotation	chr12:52627037-52642709 (+) // 96.24 // q13.13
228080_at	LAYN	0.478581	0.576905	0.380258	0.254393	0.0577463	-0.322511	0.15607	-0.369026	0.519331	0.939455	-0.0721869	0.0493374	-0.978654	0.844506	0.315796	-0.738581	-1.78209	1.21257	-1.74143	-0.681951	0.324254	-0.63968	0.274196	-0.0493369	0.596939	LAYN	143903		0001726 // ruffle // inferred from sequence or structural similarity /// 0005925 // focal adhesion // inferred from sequence or structural similarity /// 0009986 // cell surface // inferred from sequence or structural similarity /// 0016020 // membrane // inferred from electronic annotation /// 0016021 // integral to membrane // inferred from electronic annotation	0005488 // binding // inferred from electronic annotation /// 0005529 // sugar binding // inferred from electronic annotation /// 0005540 // hyaluronic acid binding // inferred from direct assay	chr11:111414744-111431689 (+) // 96.75 // q23.1
1556886_a_at	LAYN	0.064455	0.121808	0.00710213	0.100248	-0.0144579	-0.0215601	0.042895	0.113215	-0.0112014	0.260546	0.0384321	0.117128	-0.184496	0.167017	-0.15748	-0.0641396	-0.100278	0.240434	-0.114782	-0.0437126	-0.0894263	0.069169	-0.262427	0.120611	0.0289507	LAYN	143903		0001726 // ruffle // inferred from sequence or structural similarity /// 0005925 // focal adhesion // inferred from sequence or structural similarity /// 0009986 // cell surface // inferred from sequence or structural similarity /// 0016020 // membrane // inferred from electronic annotation /// 0016021 // integral to membrane // inferred from electronic annotation	0005488 // binding // inferred from electronic annotation /// 0005529 // sugar binding // inferred from electronic annotation /// 0005540 // hyaluronic acid binding // inferred from direct assay	chr11:111409831-111412452 (-) // 91.76 // q23.1
1556885_at	LAYN	0.00195599	-0.0619554	0.0658674	-0.0570654	0.0707573	0.00488996	0.00684595	-0.0250173	0.0690358	-0.0447447	-0.227535	0.00313735	0.174687	0.00593758	0.0992672	0.108056	0.182449	0.218301	-0.0356953	-0.167242	0.00654674	-0.0923801	-0.00313735	-0.132683	-0.0353153	LAYN	143903		0001726 // ruffle // inferred from sequence or structural similarity /// 0005925 // focal adhesion // inferred from sequence or structural similarity /// 0009986 // cell surface // inferred from sequence or structural similarity /// 0016020 // membrane // inferred from electronic annotation /// 0016021 // integral to membrane // inferred from electronic annotation	0005488 // binding // inferred from electronic annotation /// 0005529 // sugar binding // inferred from electronic annotation /// 0005540 // hyaluronic acid binding // inferred from direct assay	chr11:111409831-111412452 (-) // 91.76 // q23.1
234985_at	LDLRAD3	1.49862	1.90484	1.0924	1.85035	1.0379	-0.0544969	1.44412	2.24508	1.63603	1.48984	2.03043	1.18768	1.34186	0.696417	0.925649	-0.2219	0.0618353	-0.0618353	-2.04212	0.671592	-1.00765	1.96149	0.786305	-0.443874	-0.24881	LDLRAD3	143458		0016020 // membrane // inferred from electronic annotation /// 0016021 // integral to membrane // inferred from electronic annotation	0004872 // receptor activity // inferred from electronic annotation	chr11:36251772-36253697 (+) // 93.97 // p13
244338_at	LDLRAD3	0.518342	0.631986	0.404698	0.771316	0.544028	0.13933	0.657672	0.147552	0.149499	1.18123	1.60699	1.72903	0.820144	-0.521105	0.148041	0.170115	0.31114	-0.78765	-1.08128	-0.54559	-0.437896	2.11848	0.714219	-0.147552	1.07931	LDLRAD3	143458		0016020 // membrane // inferred from electronic annotation /// 0016021 // integral to membrane // inferred from electronic annotation	0004872 // receptor activity // inferred from electronic annotation	chr11:36252514-36252939 (-) // 87.02 // p13
218717_s_at	LEPREL1	2.17433	2.02413	2.32453	2.04895	2.34935	0.0248231	2.19915	3.33195	1.16494	2.36155	1.33739	2.54059	1.9125	2.94386	2.00047	0.246336	-1.48159	-1.14855	-0.738428	1.1685	-0.246337	-0.681733	-0.713911	1.62076	2.22319	LEPREL1	55214	0055114 // oxidation reduction // inferred from electronic annotation	0005783 // endoplasmic reticulum // inferred from electronic annotation /// 0005794 // Golgi apparatus // inferred from electronic annotation	0005488 // binding // inferred from electronic annotation /// 0005506 // iron ion binding // inferred from electronic annotation /// 0016491 // oxidoreductase activity // inferred from electronic annotation /// 0016702 // oxidoreductase activity, acting on single donors with incorporation of molecular oxygen, incorporation of two atoms of oxygen // inferred from electronic annotation /// 0016705 …	chr3:189674621-189838109 (-) // 92.4 // q28
230813_at	LEPREL1	-0.108547	-0.299921	0.0828274	-0.149386	0.233363	0.150536	0.0419887	-0.372853	-0.20393	-0.335274	0.314515	0.0451551	0.791727	0.141726	-0.0451551	-0.352431	0.0875135	0.696348	0.437271	0.596112	0.398098	-0.170381	-0.322077	-0.0991373	0.234039	LEPREL1	55214	0055114 // oxidation reduction // inferred from electronic annotation	0005783 // endoplasmic reticulum // inferred from electronic annotation /// 0005794 // Golgi apparatus // inferred from electronic annotation	0005488 // binding // inferred from electronic annotation /// 0005506 // iron ion binding // inferred from electronic annotation /// 0016491 // oxidoreductase activity // inferred from electronic annotation /// 0016702 // oxidoreductase activity, acting on single donors with incorporation of molecular oxygen, incorporation of two atoms of oxygen // inferred from electronic annotation /// 0016705 …	chr3:189838197-189838852 (-) // 85.54 // q28
227819_at	LGR6	-1.59076	-1.58711	-1.59441	-0.694426	-0.70173	0.892683	-0.698078	-1.26664	0.200564	-0.618139	-1.09349	-1.20069	-0.316415	-0.630466	-0.65935	1.46029	-0.457867	-0.883867	1.07318	1.82955	-1.03239	2.45525	0.867618	4.40538	-0.790318	LGR6	59352	0007165 // signal transduction // inferred from electronic annotation /// 0007186 // G-protein coupled receptor protein signaling pathway // inferred from electronic annotation	0005886 // plasma membrane // inferred from electronic annotation /// 0016020 // membrane // inferred from electronic annotation /// 0016021 // integral to membrane // inferred from electronic annotation	0004871 // signal transducer activity // inferred from electronic annotation /// 0004872 // receptor activity // inferred from electronic annotation /// 0004930 // G-protein coupled receptor activity // inferred from electronic annotation /// 0005515 // protein binding // inferred from electronic annotation /// 0016500 // protein-hormone receptor activity // inferred from electronic annotation	chr1:202163232-202288904 (+) // 93.36 // q32.1
236102_at	LOC100126784	0.128506	0.0964162	0.160596	-0.0149097	0.0492696	-0.111326	0.01718	-0.00488234	0.0862088	-0.121799	-0.019166	0.35429	0.048686	0.0107508	-0.216648	0.0073123	-0.0720315	-0.172953	0.06041	-0.0773716	0.152825	-0.138729	-0.473292	-0.327783	-0.0716476	LOC100126784	100126784				chr11:19733284-19734300 (+) // 78.49 // p15.1
240407_at	LOC100126784	0.0594876	-0.154411	0.273386	0.0126742	0.440471	0.167085	0.226573	0.126431	-0.639873	0.524776	0.0393629	-0.0522523	2.40549	0.29543	-0.886782	1.04417	1.30299	-0.0393629	0.822279	-0.607775	1.0417	0.421399	-1.12354	-0.761884	-0.429127	LOC100126784	100126784				chr11:19732835-19733422 (-) // 26.99 // p15.1
239141_at	LOC100126784	-0.00147595	0.022994	-0.0259459	-0.0026291	-0.0515689	-0.0256231	-0.027099	0.232079	-0.304396	0.162191	-0.10039	0.20052	0.0572577	-0.106926	-0.357127	0.0277164	-0.0344791	0.0698528	0.411208	-0.336056	-0.229315	0.11882	-0.0674527	0.098526	-0.315051	LOC100126784	100126784				chr11:19734433-19734851 (-) // 75.53 // p15.1
1559045_at	LOC100128288	-0.32746	-0.566383	-0.0885358	-0.131644	0.346204	0.43474	0.10728	-0.0275202	-0.0337892	-0.350732	-0.114533	-0.126718	1.29417	-0.406777	0.624139	0.0470295	0.605878	-0.264957	-0.335526	0.893062	0.64476	1.52605	0.325241	-0.294236	1.2001	LOC100128288	100128288				chr17:7562768-8263829 (-) // 52.24 // p13.1
230799_at	LOC100134259	0.0418314	0.16544	-0.0817774	0.177677	-0.0695402	0.0122372	0.0540685	0.322824	0.0744224	-0.168576	0.482039	-0.06212	0.130591	0.0484362	-0.395068	0.165745	0.00134706	0.287828	0.351171	-0.00134706	-0.285637	-0.12346	0.159088	-0.0287089	-0.403655	LOC100134259	100134259				chr2:47085570-47086145 (+) // 96.8 // p21
1569270_at	LOC100134368	0.168801	0.228669	0.108932	0.146502	0.0267651	-0.0821668	0.0866338	0.112086	0.168655	0.0674596	0.237809	0.149579	0.0885482	0.0599995	-0.191066	-0.0684547	0.0747666	0.476606	-0.311176	-0.208375	-0.193401	-0.238085	-0.309454	-0.203357	0.159262	LOC100134368	100134368				chr16:432147-442960 (+) // 45.52 // p13.3
1558649_at	LOC145757	-0.290028	-0.29411	-0.285947	-0.131597	-0.123434	0.162513	-0.127516	0.00367165	0.280772	-0.444628	-0.366204	-0.253089	0.368246	-0.274218	-0.334675	0.0070734	-0.322194	1.75396	0.0183053	0.3974	-0.0154591	-0.127678	-0.329591	-0.246957	0.490269	LOC145757	145757				chr15:101390035-101404501 (+) // 77.14 // q26.3
233311_at	LOC145845	0.0267934	-0.00332054	0.0569074	0.000199973	0.0604279	0.00352051	0.0303139	0.00322151	0.0248115	-0.0434573	0.0162241	-0.033155	0.33252	0.0095439	-0.0671978	-0.0219879	-0.0349996	0.103285	-0.00427079	-0.231698	-0.00322151	0.0979354	-0.0898111	0.189456	0.0305185	LOC145845	145845				chr15:37156643-37173871 (-) // 87.84 // q14
238603_at	LOC254559	0.677417	0.318952	1.03588	-0.00785865	0.709072	-0.326811	0.350607	1.13473	0.490785	-0.163518	-1.49343	0.247981	1.60462	0.232129	0.751561	-0.718078	0.626357	0.0546684	-0.0546689	-0.620778	-3.06128	-0.990588	0.960476	0.402976	0.132808	LOC254559	254559				chr15:89940421-89941716 (+) // 81.87 // q26.1
235936_at	LOC254559	0.114375	-0.219061	0.447811	-0.126907	0.539965	0.092154	0.206529	-0.172557	-0.124484	-0.00637436	-0.204215	0.480203	1.40296	0.117969	0.158724	-0.0152965	0.290463	-0.352274	0.351507	-0.30643	0.222063	-0.334076	0.472408	0.496061	0.097116	LOC254559	254559				chr15:89904824-89938582 (+) // 89.63 // q26.1
1553335_x_at	LOC285696	0.030526	-0.161417	0.222469	-0.0491731	0.334714	0.112244	0.14277	0.202172	-0.134728	-0.0745876	-0.189549	0.0426626	1.30749	0.00472164	-0.0160158	0.104708	0.566833	-0.00061202	-0.0371113	0.316273	0.47807	0.000612259	0.0140202	-0.207454	-0.112895	LOC285696	285696				chr5:17130625-17217156 (-) // 61.45 // p15.1
225381_at	LOC399959	0.731449	0.837382	0.625515	0.524823	0.312956	-0.312559	0.41889	0.605151	0.617113	0.750317	0.126712	-0.0803719	0.725937	0.933185	-0.326926	-0.503532	-0.2208	-0.318518	-0.836453	0.517506	-1.59239	0.565873	0.408113	-0.563504	-0.581881	LOC399959	399959				chr11:121959817-121971188 (-) // 86.51 // q24.1
202998_s_at	LOXL2	0.875087	0.30729	1.44288	0.313029	1.44862	0.00573859	0.880826	0.650604	0.947948	0.0297132	-0.376149	2.01709	2.00164	0.558717	1.21704	0.428646	0.682041	-1.75027	-1.88874	-0.286614	1.9212	0.482135	-0.498086	0.996788	-0.0297132	LOXL2	4017	0006464 // protein modification process // traceable author statement /// 0007155 // cell adhesion // traceable author statement /// 0007568 // aging // traceable author statement /// 0055114 // oxidation reduction // inferred from electronic annotation	0005576 // extracellular region // inferred from electronic annotation /// 0005615 // extracellular space // inferred from electronic annotation /// 0005615 // extracellular space // traceable author statement /// 0016020 // membrane // inferred from electronic annotation	0005044 // scavenger receptor activity // inferred from electronic annotation /// 0005507 // copper ion binding // inferred from electronic annotation /// 0009055 // electron carrier activity // traceable author statement /// 0016491 // oxidoreductase activity // inferred from electronic annotation /// 0016641 // oxidoreductase activity, acting on the CH-NH2 group of donors, oxygen as acceptor //…	chr8:23154695-23261630 (-) // 99.8 // p21.3
202997_s_at	LOXL2	0.0702592	0.0496155	0.0909029	-0.00990796	0.0313795	-0.0595235	0.0107358	-0.220442	-0.00577879	0.0545816	0.132008	0.0725741	0.0702419	-0.313522	0.296224	0.132873	-0.153875	-0.307266	-0.125669	0.00577879	0.466618	0.143321	-0.174159	-0.218987	-0.363868	LOXL2	4017	0006464 // protein modification process // traceable author statement /// 0007155 // cell adhesion // traceable author statement /// 0007568 // aging // traceable author statement /// 0055114 // oxidation reduction // inferred from electronic annotation	0005576 // extracellular region // inferred from electronic annotation /// 0005615 // extracellular space // inferred from electronic annotation /// 0005615 // extracellular space // traceable author statement /// 0016020 // membrane // inferred from electronic annotation	0005044 // scavenger receptor activity // inferred from electronic annotation /// 0005507 // copper ion binding // inferred from electronic annotation /// 0009055 // electron carrier activity // traceable author statement /// 0016491 // oxidoreductase activity // inferred from electronic annotation /// 0016641 // oxidoreductase activity, acting on the CH-NH2 group of donors, oxygen as acceptor //…	chr8:23154151-23261662 (-) // 99.38 // p21.3
228808_s_at	LOXL2	0.0685954	0.0541043	0.0830866	0.0116925	0.0406747	-0.0424118	0.0261836	0.381324	-0.283282	-0.0489826	-0.00228977	0.00228977	0.313302	0.0547149	-0.207608	0.253089	-0.042413	0.406908	-0.371547	-0.0849917	-0.0440638	-0.26316	-0.357535	0.26635	-0.186754	LOXL2	4017	0006464 // protein modification process // traceable author statement /// 0007155 // cell adhesion // traceable author statement /// 0007568 // aging // traceable author statement /// 0055114 // oxidation reduction // inferred from electronic annotation	0005576 // extracellular region // inferred from electronic annotation /// 0005615 // extracellular space // inferred from electronic annotation /// 0005615 // extracellular space // traceable author statement /// 0016020 // membrane // inferred from electronic annotation	0005044 // scavenger receptor activity // inferred from electronic annotation /// 0005507 // copper ion binding // inferred from electronic annotation /// 0009055 // electron carrier activity // traceable author statement /// 0016491 // oxidoreductase activity // inferred from electronic annotation /// 0016641 // oxidoreductase activity, acting on the CH-NH2 group of donors, oxygen as acceptor //…	chr8:23167233-23177552 (+) // 97.52 // p21.3
202999_s_at	LOXL2	-0.0144945	-0.053895	0.024906	-0.0663804	0.0124207	-0.0124854	-0.0269799	-0.0640631	-0.106321	-0.152921	0.0577841	0.17389	0.0589066	0.0156312	-0.198745	0.159548	0.0265346	0.0797901	0.339427	-0.0359111	0.017837	-0.0697131	-0.221187	-0.192577	-0.228602	LOXL2	4017	0006464 // protein modification process // traceable author statement /// 0007155 // cell adhesion // traceable author statement /// 0007568 // aging // traceable author statement /// 0055114 // oxidation reduction // inferred from electronic annotation	0005576 // extracellular region // inferred from electronic annotation /// 0005615 // extracellular space // inferred from electronic annotation /// 0005615 // extracellular space // traceable author statement /// 0016020 // membrane // inferred from electronic annotation	0005044 // scavenger receptor activity // inferred from electronic annotation /// 0005507 // copper ion binding // inferred from electronic annotation /// 0009055 // electron carrier activity // traceable author statement /// 0016491 // oxidoreductase activity // inferred from electronic annotation /// 0016641 // oxidoreductase activity, acting on the CH-NH2 group of donors, oxygen as acceptor //…	chr8:23154151-23198716 (-) // 99.22 // p21.3
243874_at	LPP	1.48819	1.3503	1.62609	1.30754	1.58333	-0.0427511	1.44544	2.5508	2.06182	0.382032	0.235527	1.25599	1.67509	2.19833	1.20392	-0.775418	0.0551391	0.255166	-0.771926	0.800281	0.478585	0.0722413	-0.187855	-0.0551391	-0.298584	LPP	4026	0007155 // cell adhesion // inferred from electronic annotation	0005634 // nucleus // inferred from electronic annotation /// 0005737 // cytoplasm // inferred from direct assay /// 0005737 // cytoplasm // inferred from electronic annotation /// 0005886 // plasma membrane // inferred from direct assay /// 0005886 // plasma membrane // inferred from electronic annotation /// 0005925 // focal adhesion // inferred from direct assay /// 0016020 // membrane // infe…	0005515 // protein binding // inferred from physical interaction /// 0008270 // zinc ion binding // inferred from electronic annotation /// 0046872 // metal ion binding // inferred from electronic annotation	chr3:187927400-187927920 (+) // 50.75 // q28
241879_at	LPP	-1.05672	-1.72613	-0.387302	-1.38643	-0.0476053	0.339697	-0.71702	-1.86757	-1.61346	-1.81025	-0.254449	0.781664	0.108406	-1.5182	0.437709	1.3235	0.467066	-2.53846	-1.23594	0.0914593	0.89931	1.58672	0.568376	0.992475	1.24246	LPP	4026	0007155 // cell adhesion // inferred from electronic annotation	0005634 // nucleus // inferred from electronic annotation /// 0005737 // cytoplasm // inferred from direct assay /// 0005737 // cytoplasm // inferred from electronic annotation /// 0005886 // plasma membrane // inferred from direct assay /// 0005886 // plasma membrane // inferred from electronic annotation /// 0005925 // focal adhesion // inferred from direct assay /// 0016020 // membrane // infe…	0005515 // protein binding // inferred from physical interaction /// 0008270 // zinc ion binding // inferred from electronic annotation /// 0046872 // metal ion binding // inferred from electronic annotation	chr3:188598281-188598755 (+) // 81.37 // q28
202822_at	LPP	0.595657	0.501666	0.689648	0.45514	0.643122	-0.0465263	0.549131	0.293172	0.645599	0.0133572	0.86843	0.923521	-0.0133572	0.970141	0.692182	0.434909	-0.061286	-0.288465	-1.4346	-0.0868549	0.596063	0.501882	-0.559305	0.182866	0.24953	LPP	4026	0007155 // cell adhesion // inferred from electronic annotation	0005634 // nucleus // inferred from electronic annotation /// 0005737 // cytoplasm // inferred from direct assay /// 0005737 // cytoplasm // inferred from electronic annotation /// 0005886 // plasma membrane // inferred from direct assay /// 0005886 // plasma membrane // inferred from electronic annotation /// 0005925 // focal adhesion // inferred from direct assay /// 0016020 // membrane // infe…	0005515 // protein binding // inferred from physical interaction /// 0008270 // zinc ion binding // inferred from electronic annotation /// 0046872 // metal ion binding // inferred from electronic annotation	chr3:187930720-188596567 (+) // 92.91 // q28
224811_at	LPP	0.468699	0.55065	0.386747	0.500302	0.336399	-0.0503485	0.41835	0.346968	0.844244	0.116487	0.693508	0.436813	-0.838873	1.16128	0.586379	0.684231	-0.231092	-0.249571	-1.48259	0.0920677	0.36053	0.602269	-0.353903	0.166641	-0.0920677	LPP	4026	0007155 // cell adhesion // inferred from electronic annotation	0005634 // nucleus // inferred from electronic annotation /// 0005737 // cytoplasm // inferred from direct assay /// 0005737 // cytoplasm // inferred from electronic annotation /// 0005886 // plasma membrane // inferred from direct assay /// 0005886 // plasma membrane // inferred from electronic annotation /// 0005925 // focal adhesion // inferred from direct assay /// 0016020 // membrane // infe…	0005515 // protein binding // inferred from physical interaction /// 0008270 // zinc ion binding // inferred from electronic annotation /// 0046872 // metal ion binding // inferred from electronic annotation	chr3:188606034-188608459 (+) // 96.41 // q28
202821_s_at	LPP	0.39622	0.561201	0.231239	0.70412	0.374159	0.14292	0.53914	1.12598	0.942083	-0.112346	0.860765	1.11061	0.543598	-0.214443	0.0568662	0.327891	0.679771	-0.433543	-0.559723	-0.0115514	0.446887	0.595506	-0.571608	0.298799	0.656769	LPP	4026	0007155 // cell adhesion // inferred from electronic annotation	0005634 // nucleus // inferred from electronic annotation /// 0005737 // cytoplasm // inferred from direct assay /// 0005737 // cytoplasm // inferred from electronic annotation /// 0005886 // plasma membrane // inferred from direct assay /// 0005886 // plasma membrane // inferred from electronic annotation /// 0005925 // focal adhesion // inferred from direct assay /// 0016020 // membrane // infe…	0005515 // protein binding // inferred from physical interaction /// 0008270 // zinc ion binding // inferred from electronic annotation /// 0046872 // metal ion binding // inferred from electronic annotation	chr3:187930720-188596567 (+) // 92.91 // q28
235000_at	LPP	0.310043	0.297766	0.322321	0.387382	0.411937	0.0896165	0.39966	-0.418562	-0.372378	0.832822	1.50765	0.354267	0.230537	0.464671	0.598273	0.440183	0.0265651	-0.657377	0.165723	0.411307	0.511114	0.202311	-0.169027	-0.193531	0.158896	LPP	4026	0007155 // cell adhesion // inferred from electronic annotation	0005634 // nucleus // inferred from electronic annotation /// 0005737 // cytoplasm // inferred from direct assay /// 0005737 // cytoplasm // inferred from electronic annotation /// 0005886 // plasma membrane // inferred from direct assay /// 0005886 // plasma membrane // inferred from electronic annotation /// 0005925 // focal adhesion // inferred from direct assay /// 0016020 // membrane // infe…	0005515 // protein binding // inferred from physical interaction /// 0008270 // zinc ion binding // inferred from electronic annotation /// 0046872 // metal ion binding // inferred from electronic annotation	chr3:188604401-188606234 (+) // 97.27 // q28
1558469_at	LPP	0.144012	-0.094091	0.382115	-0.0683621	0.407844	0.025729	0.169741	-0.0383961	-0.399073	0.178652	-0.014631	0.171208	-0.0199883	0.507143	0.973013	-0.0120573	0.30313	0.211659	-0.205643	0.0294638	0.537509	0.0524869	-0.333619	0.0247557	-0.350396	LPP	4026	0007155 // cell adhesion // inferred from electronic annotation	0005634 // nucleus // inferred from electronic annotation /// 0005737 // cytoplasm // inferred from direct assay /// 0005737 // cytoplasm // inferred from electronic annotation /// 0005886 // plasma membrane // inferred from direct assay /// 0005886 // plasma membrane // inferred from electronic annotation /// 0005925 // focal adhesion // inferred from direct assay /// 0016020 // membrane // infe…	0005515 // protein binding // inferred from physical interaction /// 0008270 // zinc ion binding // inferred from electronic annotation /// 0046872 // metal ion binding // inferred from electronic annotation	chr3:187870808-188430630 (+) // 70.41 // q27.3
230996_at	LPP	-0.222752	-0.208854	-0.23665	-0.107196	-0.134993	0.101658	-0.121094	0.0886202	-0.103842	-0.268662	-0.144901	-0.242241	-0.103822	-0.187416	-0.00649214	0.0812845	-0.0161009	0.355575	0.00649214	0.165015	0.165495	0.206237	-0.174703	0.0137088	0.213573	LPP	4026	0007155 // cell adhesion // inferred from electronic annotation	0005634 // nucleus // inferred from electronic annotation /// 0005737 // cytoplasm // inferred from direct assay /// 0005737 // cytoplasm // inferred from electronic annotation /// 0005886 // plasma membrane // inferred from direct assay /// 0005886 // plasma membrane // inferred from electronic annotation /// 0005925 // focal adhesion // inferred from direct assay /// 0016020 // membrane // infe…	0005515 // protein binding // inferred from physical interaction /// 0008270 // zinc ion binding // inferred from electronic annotation /// 0046872 // metal ion binding // inferred from electronic annotation	chr3:187870829-187871341 (+) // 69.73 // q27.3
230644_at	LRFN5	-0.511695	-0.0508025	-0.972588	-0.639846	-1.56163	-0.589044	-1.10074	-2.80262	-0.651186	0.432518	0.461908	-3.7268	-1.42315	-0.115546	-0.981029	-3.18189	-0.380165	-3.24863	1.41172	0.125283	0.769489	-0.716313	1.0793	-0.380596	-1.36863	LRFN5	145581		0016020 // membrane // inferred from electronic annotation /// 0016021 // integral to membrane // inferred from electronic annotation	0005515 // protein binding // inferred from electronic annotation	chr14:42361121-42373752 (+) // 100.0 // q21.1
238815_at	LRRTM1	-0.247242	-0.46178	-0.0327028	-0.610046	-0.180968	-0.148265	-0.395507	-1.11897	-0.0798459	-0.438692	-0.802671	0.630533	-1.2843	0.311661	-0.381763	-1.32965	-0.302827	0.0798454	1.84456	0.384899	0.079895	-0.94784	0.66832	-1.30406	-0.655789	LRRTM1	347730		0005783 // endoplasmic reticulum // inferred from direct assay /// 0005783 // endoplasmic reticulum // inferred from electronic annotation /// 0005789 // endoplasmic reticulum membrane // inferred from electronic annotation /// 0009986 // cell surface // inferred from direct assay /// 0016020 // membrane // inferred from electronic annotation /// 0016021 // integral to membrane // inferred from e…	0005515 // protein binding // inferred from electronic annotation	chr2:80529002-80529496 (-) // 86.2 // p12
214181_x_at	LST1	0.51699	0.566511	0.46747	0.547251	0.44821	-0.01926	0.49773	0.977769	0.416036	0.561415	0.233783	0.416808	1.09307	0.376991	-0.0940285	0.0940285	-0.448191	0.63834	-0.424414	0.343398	-0.123535	-0.523955	-0.513369	0.427793	0.337303	LST1	7940	0000902 // cell morphogenesis // inferred from electronic annotation /// 0006955 // immune response // non-traceable author statement /// 0006955 // immune response // inferred from electronic annotation /// 0008360 // regulation of cell shape // inferred from electronic annotation /// 0009653 // anatomical structure morphogenesis // non-traceable author statement /// 0016358 // dendrite developm…	0000139 // Golgi membrane // inferred from electronic annotation /// 0005737 // cytoplasm // inferred from direct assay /// 0005794 // Golgi apparatus // non-traceable author statement /// 0005794 // Golgi apparatus // inferred from electronic annotation /// 0012505 // endomembrane system // inferred from electronic annotation /// 0016020 // membrane // inferred from electronic annotation /// 001…	0005515 // protein binding // inferred from physical interaction	chr6:31554806-31556685 (+) // 58.31 // p21.33
214574_x_at	LST1	0.465042	0.478336	0.451749	0.429612	0.403024	-0.0487241	0.416318	0.724507	0.268084	0.325566	0.400291	0.670208	0.5599	0.402488	-0.0204983	0.0336528	-0.600785	0.440155	-0.404233	0.748326	0.0204983	-0.750688	-0.68108	0.349256	0.357657	LST1	7940	0000902 // cell morphogenesis // inferred from electronic annotation /// 0006955 // immune response // non-traceable author statement /// 0006955 // immune response // inferred from electronic annotation /// 0008360 // regulation of cell shape // inferred from electronic annotation /// 0009653 // anatomical structure morphogenesis // non-traceable author statement /// 0016358 // dendrite developm…	0000139 // Golgi membrane // inferred from electronic annotation /// 0005737 // cytoplasm // inferred from direct assay /// 0005794 // Golgi apparatus // non-traceable author statement /// 0005794 // Golgi apparatus // inferred from electronic annotation /// 0012505 // endomembrane system // inferred from electronic annotation /// 0016020 // membrane // inferred from electronic annotation /// 001…	0005515 // protein binding // inferred from physical interaction	chr6:31554976-31556658 (+) // 78.24 // p21.33
211582_x_at	LST1	0.413307	0.498662	0.327952	0.371184	0.200474	-0.127478	0.285829	0.846803	0.0776358	0.390301	0.169998	0.294871	0.282388	0.273948	-0.0493121	0.0493116	-0.939355	0.450558	-0.315165	0.4431	-0.115272	-0.909029	-0.513341	0.403337	0.171074	LST1	7940	0000902 // cell morphogenesis // inferred from electronic annotation /// 0006955 // immune response // non-traceable author statement /// 0006955 // immune response // inferred from electronic annotation /// 0008360 // regulation of cell shape // inferred from electronic annotation /// 0009653 // anatomical structure morphogenesis // non-traceable author statement /// 0016358 // dendrite developm…	0000139 // Golgi membrane // inferred from electronic annotation /// 0005737 // cytoplasm // inferred from direct assay /// 0005794 // Golgi apparatus // non-traceable author statement /// 0005794 // Golgi apparatus // inferred from electronic annotation /// 0012505 // endomembrane system // inferred from electronic annotation /// 0016020 // membrane // inferred from electronic annotation /// 001…	0005515 // protein binding // inferred from physical interaction	chr6:31554475-31556587 (+) // 85.2 // p21.33
215633_x_at	LST1	0.258096	0.337381	0.178812	0.350978	0.192409	0.013597	0.271693	0.543395	0.270753	0.181679	0.408085	0.584158	-0.00147915	0.288258	-0.101302	0.08499	-0.468738	0.469637	-0.312078	0.219504	0.0183578	-0.290813	-0.254899	0.460231	0.209779	LST1	7940	0000902 // cell morphogenesis // inferred from electronic annotation /// 0006955 // immune response // non-traceable author statement /// 0006955 // immune response // inferred from electronic annotation /// 0008360 // regulation of cell shape // inferred from electronic annotation /// 0009653 // anatomical structure morphogenesis // non-traceable author statement /// 0016358 // dendrite developm…	0000139 // Golgi membrane // inferred from electronic annotation /// 0005737 // cytoplasm // inferred from direct assay /// 0005794 // Golgi apparatus // non-traceable author statement /// 0005794 // Golgi apparatus // inferred from electronic annotation /// 0012505 // endomembrane system // inferred from electronic annotation /// 0016020 // membrane // inferred from electronic annotation /// 001…	0005515 // protein binding // inferred from physical interaction	chr6:31553991-31556533 (+) // 68.09 // p21.33
210629_x_at	LST1	0.231808	0.425651	0.0379646	0.446387	0.0587012	0.0207366	0.252544	0.879409	0.182454	0.344898	0.378789	0.426945	-0.261216	0.0920348	-0.0229597	0.0270782	-0.457207	0.586883	-0.282204	0.92836	0.0814309	-0.79024	-0.519532	0.223524	0.409273	LST1	7940	0000902 // cell morphogenesis // inferred from electronic annotation /// 0006955 // immune response // non-traceable author statement /// 0006955 // immune response // inferred from electronic annotation /// 0008360 // regulation of cell shape // inferred from electronic annotation /// 0009653 // anatomical structure morphogenesis // non-traceable author statement /// 0016358 // dendrite developm…	0000139 // Golgi membrane // inferred from electronic annotation /// 0005737 // cytoplasm // inferred from direct assay /// 0005794 // Golgi apparatus // non-traceable author statement /// 0005794 // Golgi apparatus // inferred from electronic annotation /// 0012505 // endomembrane system // inferred from electronic annotation /// 0016020 // membrane // inferred from electronic annotation /// 001…	0005515 // protein binding // inferred from physical interaction	chr6:31553977-31556587 (+) // 85.23 // p21.33
211581_x_at	LST1	0.174578	0.201291	0.147864	0.218918	0.165492	0.0176273	0.192205	0.393543	-0.00383806	0.173948	0.312018	0.185962	0.307466	0.164701	0.00383806	0.205886	-0.620969	0.427127	-0.255735	0.83952	-0.0891342	-0.472803	-0.423377	0.493519	0.0722389	LST1	7940	0000902 // cell morphogenesis // inferred from electronic annotation /// 0006955 // immune response // non-traceable author statement /// 0006955 // immune response // inferred from electronic annotation /// 0008360 // regulation of cell shape // inferred from electronic annotation /// 0009653 // anatomical structure morphogenesis // non-traceable author statement /// 0016358 // dendrite developm…	0000139 // Golgi membrane // inferred from electronic annotation /// 0005737 // cytoplasm // inferred from direct assay /// 0005794 // Golgi apparatus // non-traceable author statement /// 0005794 // Golgi apparatus // inferred from electronic annotation /// 0012505 // endomembrane system // inferred from electronic annotation /// 0016020 // membrane // inferred from electronic annotation /// 001…	0005515 // protein binding // inferred from physical interaction	chr6:31554624-31556587 (+) // 80.95 // p21.33
209347_s_at	MAF	-0.12469	-0.15056	-0.0988196	-0.0762548	-0.0245144	0.0743052	-0.0503846	-0.330881	0.00377822	-0.211527	0.233611	0.0779386	-0.211146	-0.0185585	0.0537081	-0.00115037	-0.264496	-0.056037	0.757373	-0.245965	0.688574	0.00115037	-0.287969	0.0411019	0.11047	MAF	4094	0001816 // cytokine production // inferred from electronic annotation /// 0002088 // lens development in camera-type eye // inferred from electronic annotation /// 0006350 // transcription // inferred from electronic annotation /// 0006351 // transcription, DNA-dependent // inferred from electronic annotation /// 0006355 // regulation of transcription, DNA-dependent // inferred from electronic an…	0000785 // chromatin // traceable author statement /// 0005634 // nucleus // inferred from electronic annotation /// 0005737 // cytoplasm // inferred from electronic annotation	0003677 // DNA binding // inferred from electronic annotation /// 0003690 // double-stranded DNA binding // inferred from electronic annotation /// 0003700 // sequence-specific DNA binding transcription factor activity // inferred from electronic annotation /// 0003702 // RNA polymerase II transcription factor activity // traceable author statement /// 0005515 // protein binding // inferred from …	chr16:79630375-79634688 (-) // 85.46 // q23.2
1566323_at	MAF	-0.150137	-0.12102	-0.179253	-0.0603479	-0.118581	0.0606726	-0.0894642	0.0190973	-0.0487683	-0.139483	-0.072238	-0.254462	0.0136862	-0.163345	-0.0702014	0.0036335	-0.116577	0.214626	0.0036335	0.157788	0.122913	0.221237	-0.162335	0.172748	-0.0109417	MAF	4094	0001816 // cytokine production // inferred from electronic annotation /// 0002088 // lens development in camera-type eye // inferred from electronic annotation /// 0006350 // transcription // inferred from electronic annotation /// 0006351 // transcription, DNA-dependent // inferred from electronic annotation /// 0006355 // regulation of transcription, DNA-dependent // inferred from electronic an…	0000785 // chromatin // traceable author statement /// 0005634 // nucleus // inferred from electronic annotation /// 0005737 // cytoplasm // inferred from electronic annotation	0003677 // DNA binding // inferred from electronic annotation /// 0003690 // double-stranded DNA binding // inferred from electronic annotation /// 0003700 // sequence-specific DNA binding transcription factor activity // inferred from electronic annotation /// 0003702 // RNA polymerase II transcription factor activity // traceable author statement /// 0005515 // protein binding // inferred from …	chr16:79629404-79629760 (+) // 99.44 // q23.2
206363_at	MAF	-0.369411	-0.214134	-0.524689	0.236944	-0.0736108	0.451078	0.0816667	0.400746	0.410937	-0.180821	0.316915	-0.526304	-0.562488	0.0347743	0.759574	1.22411	-0.594078	0.870591	-0.259986	-0.194637	1.65791	0.226106	-0.173356	0.492513	1.2616	MAF	4094	0001816 // cytokine production // inferred from electronic annotation /// 0002088 // lens development in camera-type eye // inferred from electronic annotation /// 0006350 // transcription // inferred from electronic annotation /// 0006351 // transcription, DNA-dependent // inferred from electronic annotation /// 0006355 // regulation of transcription, DNA-dependent // inferred from electronic an…	0000785 // chromatin // traceable author statement /// 0005634 // nucleus // inferred from electronic annotation /// 0005737 // cytoplasm // inferred from electronic annotation	0003677 // DNA binding // inferred from electronic annotation /// 0003690 // double-stranded DNA binding // inferred from electronic annotation /// 0003700 // sequence-specific DNA binding transcription factor activity // inferred from electronic annotation /// 0003702 // RNA polymerase II transcription factor activity // traceable author statement /// 0005515 // protein binding // inferred from …	chr16:79628234-79634611 (-) // 80.05 // q23.2
1566324_a_at	MAF	-0.521027	-0.338209	-0.703844	0.294823	-0.0708119	0.633032	0.112006	0.244072	0.905734	-0.11925	0.148736	-0.351183	-0.294221	0.235698	0.126458	-0.00189352	0.710368	-0.010298	-0.0206611	0.212199	2.14417	1.52124	-0.278835	0.00189352	2.05214	MAF	4094	0001816 // cytokine production // inferred from electronic annotation /// 0002088 // lens development in camera-type eye // inferred from electronic annotation /// 0006350 // transcription // inferred from electronic annotation /// 0006351 // transcription, DNA-dependent // inferred from electronic annotation /// 0006355 // regulation of transcription, DNA-dependent // inferred from electronic an…	0000785 // chromatin // traceable author statement /// 0005634 // nucleus // inferred from electronic annotation /// 0005737 // cytoplasm // inferred from electronic annotation	0003677 // DNA binding // inferred from electronic annotation /// 0003690 // double-stranded DNA binding // inferred from electronic annotation /// 0003700 // sequence-specific DNA binding transcription factor activity // inferred from electronic annotation /// 0003702 // RNA polymerase II transcription factor activity // traceable author statement /// 0005515 // protein binding // inferred from …	chr16:79629404-79629760 (-) // 99.44 // q23.2
209348_s_at	MAF	-0.644614	-0.428453	-0.860774	-0.0670247	-0.499346	0.361428	-0.283185	-0.279925	0.139393	-0.471988	0.344421	-0.598783	-1.37418	-0.233068	0.208646	0.850883	-0.274481	0.355058	0.0192976	-0.0192976	1.33271	0.742483	-0.212306	-0.115236	0.935172	MAF	4094	0001816 // cytokine production // inferred from electronic annotation /// 0002088 // lens development in camera-type eye // inferred from electronic annotation /// 0006350 // transcription // inferred from electronic annotation /// 0006351 // transcription, DNA-dependent // inferred from electronic annotation /// 0006355 // regulation of transcription, DNA-dependent // inferred from electronic an…	0000785 // chromatin // traceable author statement /// 0005634 // nucleus // inferred from electronic annotation /// 0005737 // cytoplasm // inferred from electronic annotation	0003677 // DNA binding // inferred from electronic annotation /// 0003690 // double-stranded DNA binding // inferred from electronic annotation /// 0003700 // sequence-specific DNA binding transcription factor activity // inferred from electronic annotation /// 0003702 // RNA polymerase II transcription factor activity // traceable author statement /// 0005515 // protein binding // inferred from …	chr16:79630369-79634611 (-) // 87.31 // q23.2
209373_at	MALL	1.15555	1.35624	0.95487	1.21287	0.811501	-0.143369	1.01218	0.910751	1.20085	0.159168	2.5807	-0.000760078	0.315492	1.60128	1.32999	-0.371119	-0.233927	-0.312883	0.0488429	0.0799565	0.557867	-0.425892	-0.100345	-0.0919728	-0.584218	MALL	7851	0042632 // cholesterol homeostasis // non-traceable author statement	0000139 // Golgi membrane // inferred from direct assay /// 0005886 // plasma membrane // inferred from direct assay /// 0016020 // membrane // inferred from electronic annotation /// 0016021 // integral to membrane // non-traceable author statement /// 0016021 // integral to membrane // inferred from electronic annotation /// 0016023 // cytoplasmic membrane-bounded vesicle // inferred from direc…	0005515 // protein binding // inferred from physical interaction	chr2:111037181-111044782 (+) // 73.49 // q13 /// chr2:110841747-110873439 (-) // 81.93 // q13
234238_at	MAP1LC3B2	0.0678123	0.00537821	0.130246	-0.00487012	0.119998	-0.0102483	0.057564	-0.0521681	0.198467	-0.0263476	-0.139431	0.355599	0.373547	-0.112987	-0.136167	-0.141075	0.51319	0.148755	0.0798645	-0.261719	-0.0102117	-0.313723	-0.197655	0.0551181	0.0249732	MAP1LC3B2	643246	0006914 // autophagy // inferred from electronic annotation	0000421 // autophagic vacuole membrane // inferred from electronic annotation /// 0005737 // cytoplasm // inferred from electronic annotation /// 0005874 // microtubule // inferred from electronic annotation /// 0012505 // endomembrane system // inferred from electronic annotation /// 0016020 // membrane // inferred from electronic annotation /// 0031410 // cytoplasmic vesicle // inferred from el…		chr12:116995967-116997304 (+) // 51.01 // q24.22
235066_at	MAP4	-1.80893	-1.45009	-2.16776	-1.79759	-2.51525	-0.347495	-2.15642	-2.54658	-1.11332	-0.00780582	-3.52265	-2.91543	-1.77483	-2.51969	-2.85106	-2.66737	0.716276	-1.80079	4.4044	2.2772	-3.34928	0.00780535	0.595954	-2.58471	-1.07443	MAP4	4134	0007026 // negative regulation of microtubule depolymerization // inferred from electronic annotation	0005874 // microtubule // inferred from electronic annotation /// 0005875 // microtubule associated complex // traceable author statement	0005198 // structural molecule activity // traceable author statement /// 0005515 // protein binding // inferred from physical interaction	chr3:48014569-48015613 (-) // 94.18 // p21.31
200835_s_at	MAP4	0.714308	1.09232	0.336293	1.46798	0.711952	0.375659	1.08997	3.05662	3.26282	-0.0210948	-0.426419	0.959293	0.0210943	2.21765	-0.350229	0.498376	0.421912	4.40029	-0.412141	-0.358586	-0.196843	0.350493	-0.731674	-0.781363	0.566124	MAP4	4134	0007026 // negative regulation of microtubule depolymerization // inferred from electronic annotation	0005874 // microtubule // inferred from electronic annotation /// 0005875 // microtubule associated complex // traceable author statement	0005198 // structural molecule activity // traceable author statement /// 0005515 // protein binding // inferred from physical interaction	chr3:47892264-48130394 (-) // 98.3 // p21.31
212566_at	MAP4	-0.256419	-0.346085	-0.166754	-0.0717189	0.107613	0.274366	0.0179468	0.550596	0.436525	-0.679147	-0.594851	0.178893	-0.142634	-0.0683088	0.462501	0.888587	0.182183	0.929961	-0.671722	0.314377	-0.0466146	0.0466146	-0.130265	0.566787	0.663754	MAP4	4134	0007026 // negative regulation of microtubule depolymerization // inferred from electronic annotation	0005874 // microtubule // inferred from electronic annotation /// 0005875 // microtubule associated complex // traceable author statement	0005198 // structural molecule activity // traceable author statement /// 0005515 // protein binding // inferred from physical interaction	chr3:47892184-47893233 (-) // 84.36 // p21.31
243_g_at	MAP4	-0.390961	-0.413508	-0.368415	0.0193825	0.0644748	0.43289	0.0419287	0.631339	0.53614	-0.337968	-0.751982	0.413899	-0.6072	0.180605	0.270595	0.870853	0.0183535	1.59443	-0.394111	-0.216306	0.672808	-0.0381985	-0.16907	0.781424	1.20872	MAP4	4134	0007026 // negative regulation of microtubule depolymerization // inferred from electronic annotation	0005874 // microtubule // inferred from electronic annotation /// 0005875 // microtubule associated complex // traceable author statement	0005198 // structural molecule activity // traceable author statement /// 0005515 // protein binding // inferred from physical interaction	chr3:47893049-48130314 (-) // 98.01 // p21.31
200836_s_at	MAP4	-0.491706	-0.506281	-0.477132	-0.114947	-0.0857985	0.391334	-0.100373	0.194427	0.22453	-0.40311	-0.475635	-0.0746212	-0.508495	-0.156817	0.39674	0.663659	0.0746212	1.42593	0.150128	0.254974	0.878845	-0.17873	-0.209309	0.470325	0.382896	MAP4	4134	0007026 // negative regulation of microtubule depolymerization // inferred from electronic annotation	0005874 // microtubule // inferred from electronic annotation /// 0005875 // microtubule associated complex // traceable author statement	0005198 // structural molecule activity // traceable author statement /// 0005515 // protein binding // inferred from physical interaction	chr3:47893357-48130318 (-) // 98.19 // p21.31
33850_at	MAP4	-0.529512	-0.669992	-0.389032	-0.26704	0.013921	0.402953	-0.126559	0.581329	0.284789	-0.928277	-1.006	-0.0807753	-0.274296	-0.125254	0.536009	0.975331	0.198838	1.3146	-0.260537	0.0852528	0.0163231	0.0852814	-0.0163231	0.888761	0.742003	MAP4	4134	0007026 // negative regulation of microtubule depolymerization // inferred from electronic annotation	0005874 // microtubule // inferred from electronic annotation /// 0005875 // microtubule associated complex // traceable author statement	0005198 // structural molecule activity // traceable author statement /// 0005515 // protein binding // inferred from physical interaction	chr3:47892207-47892971 (-) // 74.53 // p21.31
212567_s_at	MAP4	-0.551704	-0.7049	-0.398508	-0.345614	-0.0392225	0.359285	-0.192418	0.410183	0.204336	-0.997052	-0.999924	-0.0264959	-0.156335	-0.374197	0.400138	0.864489	0.053504	1.15168	-0.318016	0.296606	0.206424	0.0173998	-0.0173998	0.787258	0.550906	MAP4	4134	0007026 // negative regulation of microtubule depolymerization // inferred from electronic annotation	0005874 // microtubule // inferred from electronic annotation /// 0005875 // microtubule associated complex // traceable author statement	0005198 // structural molecule activity // traceable author statement /// 0005515 // protein binding // inferred from physical interaction	chr3:47892184-47893233 (-) // 84.36 // p21.31
232537_x_at	MARK3	0.183515	0.216328	0.150703	0.170177	0.104553	-0.0461503	0.137365	0.110967	-0.436432	0.777845	0.228329	-0.0394349	0.0414047	-0.23211	0.648353	-0.847466	0.895696	-0.621726	-0.529401	0.328518	-0.202787	0.336733	-0.29611	0.0394349	0.435605	MARK3	4140	0006468 // protein phosphorylation // inferred from electronic annotation		0000166 // nucleotide binding // inferred from electronic annotation /// 0004672 // protein kinase activity // inferred from electronic annotation /// 0004674 // protein serine/threonine kinase activity // inferred from electronic annotation /// 0005515 // protein binding // inferred from physical interaction /// 0005524 // ATP binding // inferred from electronic annotation /// 0016301 // kinase …	chr14:103913038-103915749 (+) // 53.32 // q32.32
202569_s_at	MARK3	0.0552457	0.126657	-0.0161657	0.0983852	-0.0444375	-0.0282719	0.0269738	0.537851	0.108737	-0.0109677	-0.24208	-0.624802	0.0201621	0.415922	0.0109673	-0.0456114	0.228995	0.254027	-0.376046	-0.423268	-0.198929	0.191298	0.230196	-0.0911822	-0.0521965	MARK3	4140	0006468 // protein phosphorylation // inferred from electronic annotation		0000166 // nucleotide binding // inferred from electronic annotation /// 0004672 // protein kinase activity // inferred from electronic annotation /// 0004674 // protein serine/threonine kinase activity // inferred from electronic annotation /// 0005515 // protein binding // inferred from physical interaction /// 0005524 // ATP binding // inferred from electronic annotation /// 0016301 // kinase …	chr14:103852196-103970163 (+) // 99.59 // q32.32
202568_s_at	MARK3	-0.111188	-0.228991	0.00661493	-0.133296	0.10231	0.095695	-0.0154928	-0.145905	-0.212563	-0.0741744	-0.100541	-0.49742	0.814314	0.0368118	0.0555344	0.0221739	-0.0204763	0.0204763	0.349834	0.21825	0.319822	0.286905	-0.0768828	-0.0972762	-0.065877	MARK3	4140	0006468 // protein phosphorylation // inferred from electronic annotation		0000166 // nucleotide binding // inferred from electronic annotation /// 0004672 // protein kinase activity // inferred from electronic annotation /// 0004674 // protein serine/threonine kinase activity // inferred from electronic annotation /// 0005515 // protein binding // inferred from physical interaction /// 0005524 // ATP binding // inferred from electronic annotation /// 0016301 // kinase …	chr14:103852196-103970168 (+) // 97.69 // q32.32
217231_s_at	MAST1	-0.342489	-0.492339	-0.192638	-0.498975	-0.199273	-0.00663552	-0.349124	-0.781329	-0.557729	-0.102197	-0.554645	0.102197	0.18336	-0.304673	-0.777976	-0.348031	-0.176609	-0.385541	2.12027	0.483609	-1.19543	-0.224345	0.487581	-0.375383	-0.452472	MAST1	22983	0006468 // protein phosphorylation // inferred from sequence or structural similarity /// 0006468 // protein phosphorylation // inferred from electronic annotation /// 0007010 // cytoskeleton organization // inferred from sequence or structural similarity /// 0007010 // cytoskeleton organization // inferred from electronic annotation /// 0007243 // intracellular protein kinase cascade // inferred…	0005737 // cytoplasm // inferred from electronic annotation /// 0005856 // cytoskeleton // inferred from electronic annotation /// 0005886 // plasma membrane // inferred from electronic annotation /// 0016020 // membrane // inferred from electronic annotation	0000166 // nucleotide binding // inferred from electronic annotation /// 0000287 // magnesium ion binding // inferred from sequence or structural similarity /// 0000287 // magnesium ion binding // inferred from electronic annotation /// 0004672 // protein kinase activity // inferred from electronic annotation /// 0004674 // protein serine/threonine kinase activity // inferred from sequence or str…	chr19:12969175-12985684 (+) // 100.0 // p13.2
1558093_s_at	MATR3	0.243602	0.306694	0.180509	0.127157	0.000971555	-0.179538	0.0640642	-1.14949	-0.111135	1.07745	0.691809	-0.175746	-0.317406	0.385903	0.111135	-0.282865	-0.148673	0.296171	1.88171	0.871081	-0.482086	-0.354988	0.210796	-1.50666	-2.27986	MATR3	9782		0005622 // intracellular // inferred from electronic annotation /// 0005634 // nucleus // inferred from electronic annotation /// 0005637 // nuclear inner membrane // traceable author statement /// 0016363 // nuclear matrix // inferred from electronic annotation	0000166 // nucleotide binding // inferred from electronic annotation /// 0003676 // nucleic acid binding // inferred from electronic annotation /// 0003723 // RNA binding // inferred from electronic annotation /// 0005198 // structural molecule activity // traceable author statement /// 0005515 // protein binding // inferred from physical interaction /// 0008270 // zinc ion binding // inferred fr…	chr1:106435279-106436061 (+) // 74.58 // p21.1
242260_at	MATR3	0.237059	0.0988689	0.375249	0.280044	0.556425	0.181175	0.418234	0.189813	-0.432082	0.517077	0.845369	1.22524	2.04714	-0.905016	-0.141664	-1.36253	0.762584	-1.57683	-0.848353	0.565706	0.332163	2.09253	0.974567	0.194966	0.67694	MATR3	9782		0005622 // intracellular // inferred from electronic annotation /// 0005634 // nucleus // inferred from electronic annotation /// 0005637 // nuclear inner membrane // traceable author statement /// 0016363 // nuclear matrix // inferred from electronic annotation	0000166 // nucleotide binding // inferred from electronic annotation /// 0003676 // nucleic acid binding // inferred from electronic annotation /// 0003723 // RNA binding // inferred from electronic annotation /// 0005198 // structural molecule activity // traceable author statement /// 0005515 // protein binding // inferred from physical interaction /// 0008270 // zinc ion binding // inferred fr…	chr5:138619362-138620285 (+) // 65.56 // q31.2
200626_s_at	MATR3	0.0546301	0.190122	-0.0808617	0.195207	-0.0757761	0.00508557	0.0597156	-0.14291	0.207207	0.339949	0.376584	0.0251389	-0.671286	0.368181	-0.0251389	-0.237638	-0.102823	-0.0981522	0.494777	0.458704	-0.287729	-0.113878	0.422194	-0.0965519	-0.388045	MATR3	9782		0005622 // intracellular // inferred from electronic annotation /// 0005634 // nucleus // inferred from electronic annotation /// 0005637 // nuclear inner membrane // traceable author statement /// 0016363 // nuclear matrix // inferred from electronic annotation	0000166 // nucleotide binding // inferred from electronic annotation /// 0003676 // nucleic acid binding // inferred from electronic annotation /// 0003723 // RNA binding // inferred from electronic annotation /// 0005198 // structural molecule activity // traceable author statement /// 0005515 // protein binding // inferred from physical interaction /// 0008270 // zinc ion binding // inferred fr…	chr5:138642851-138666098 (+) // 98.02 // q31.2
200624_s_at	MATR3	0.0478567	0.102587	-0.00687322	0.0198307	-0.0896292	-0.0827559	-0.0348992	-0.874121	-0.0573053	0.390529	0.62022	-0.108883	-0.660799	0.237558	0.173607	-0.323848	-0.25556	0.0573053	0.851204	0.492445	-0.568343	-0.134569	0.240629	-0.25943	-0.927393	MATR3	9782		0005622 // intracellular // inferred from electronic annotation /// 0005634 // nucleus // inferred from electronic annotation /// 0005637 // nuclear inner membrane // traceable author statement /// 0016363 // nuclear matrix // inferred from electronic annotation	0000166 // nucleotide binding // inferred from electronic annotation /// 0003676 // nucleic acid binding // inferred from electronic annotation /// 0003723 // RNA binding // inferred from electronic annotation /// 0005198 // structural molecule activity // traceable author statement /// 0005515 // protein binding // inferred from physical interaction /// 0008270 // zinc ion binding // inferred fr…	chr5:138629379-138666533 (+) // 97.32 // q31.2
214363_s_at	MATR3	-0.017994	0.0798334	-0.115821	0.0660667	-0.129588	-0.0137667	-0.0317607	0.0521355	0.15708	0.0699682	-0.0149164	-0.193011	-0.325341	0.0133514	-0.0133514	-0.373247	-0.0704536	-0.0463858	0.25008	0.296893	-0.170025	-0.0246811	0.344092	-0.112597	-0.231342	MATR3	9782		0005622 // intracellular // inferred from electronic annotation /// 0005634 // nucleus // inferred from electronic annotation /// 0005637 // nuclear inner membrane // traceable author statement /// 0016363 // nuclear matrix // inferred from electronic annotation	0000166 // nucleotide binding // inferred from electronic annotation /// 0003676 // nucleic acid binding // inferred from electronic annotation /// 0003723 // RNA binding // inferred from electronic annotation /// 0005198 // structural molecule activity // traceable author statement /// 0005515 // protein binding // inferred from physical interaction /// 0008270 // zinc ion binding // inferred fr…	chr5:138665805-138666126 (+) // 93.04 // q31.2
238993_at	MATR3	-0.0194866	-0.0227926	-0.0161807	0.00393176	0.0105436	0.0267243	0.0072377	-0.0143251	0.0694528	-0.000458717	-0.0389419	0.038825	0.0753212	0.06043	-0.132402	0.33169	0.135036	0.0952966	-0.0374842	-0.137873	-0.025389	0.0915809	-0.0145473	0.000458479	-0.171525	MATR3	9782		0005622 // intracellular // inferred from electronic annotation /// 0005634 // nucleus // inferred from electronic annotation /// 0005637 // nuclear inner membrane // traceable author statement /// 0016363 // nuclear matrix // inferred from electronic annotation	0000166 // nucleotide binding // inferred from electronic annotation /// 0003676 // nucleic acid binding // inferred from electronic annotation /// 0003723 // RNA binding // inferred from electronic annotation /// 0005198 // structural molecule activity // traceable author statement /// 0005515 // protein binding // inferred from physical interaction /// 0008270 // zinc ion binding // inferred fr…	chr5:138629661-138630126 (-) // 100.0 // q31.2
228012_at	MATR3	-0.186163	-0.0875578	-0.284768	-0.147913	-0.345124	-0.0603556	-0.246518	-0.0191207	-0.0148745	-0.136157	-0.421502	-0.386651	-0.740488	0.0368695	-0.290225	0.0148745	-0.172563	0.153678	-0.203277	-0.378049	-0.984793	0.181188	0.67916	0.045228	0.060997	MATR3	9782		0005622 // intracellular // inferred from electronic annotation /// 0005634 // nucleus // inferred from electronic annotation /// 0005637 // nuclear inner membrane // traceable author statement /// 0016363 // nuclear matrix // inferred from electronic annotation	0000166 // nucleotide binding // inferred from electronic annotation /// 0003676 // nucleic acid binding // inferred from electronic annotation /// 0003723 // RNA binding // inferred from electronic annotation /// 0005198 // structural molecule activity // traceable author statement /// 0005515 // protein binding // inferred from physical interaction /// 0008270 // zinc ion binding // inferred fr…	chr5:138666533-138667055 (+) // 41.04 // q31.2
209072_at	MBP	-2.65569	-2.01506	-3.29631	-1.35311	-2.63436	0.661951	-1.99374	-3.28251	4.19871	-2.55394	-3.77471	-0.149961	-2.2177	-5.20126	-2.96852	3.58532	0.0768719	5.09673	3.95916	-4.45633	-4.52309	-0.0768719	1.45323	-3.04679	4.55129	MBP	4155	0006955 // immune response // traceable author statement /// 0007268 // synaptic transmission // traceable author statement /// 0007417 // central nervous system development // traceable author statement /// 0008366 // axon ensheathment // traceable author statement /// 0042552 // myelination // inferred from electronic annotation /// 0050771 // negative regulation of axonogenesis // inferred fro…	0005886 // plasma membrane // inferred from electronic annotation /// 0016020 // membrane // inferred from electronic annotation /// 0033269 // internode region of axon // inferred from electronic annotation /// 0042995 // cell projection // inferred from electronic annotation /// 0043025 // neuronal cell body // inferred from electronic annotation /// 0043209 // myelin sheath // inferred from el…	0019911 // structural constituent of myelin sheath // inferred from electronic annotation	chr18:74690795-74729000 (-) // 99.67 // q23
207323_s_at	MBP	-2.98226	-2.2663	-3.69821	-0.89808	-2.32999	1.36822	-1.61404	-2.9606	3.51293	-1.93112	-2.21352	-0.870825	-2.36832	-3.20093	-2.87989	3.96048	-0.103264	5.89243	4.78732	-2.36251	-2.74529	0.103264	1.30641	-2.02862	4.87199	MBP	4155	0006955 // immune response // traceable author statement /// 0007268 // synaptic transmission // traceable author statement /// 0007417 // central nervous system development // traceable author statement /// 0008366 // axon ensheathment // traceable author statement /// 0042552 // myelination // inferred from electronic annotation /// 0050771 // negative regulation of axonogenesis // inferred fro…	0005886 // plasma membrane // inferred from electronic annotation /// 0016020 // membrane // inferred from electronic annotation /// 0033269 // internode region of axon // inferred from electronic annotation /// 0042995 // cell projection // inferred from electronic annotation /// 0043025 // neuronal cell body // inferred from electronic annotation /// 0043209 // myelin sheath // inferred from el…	0019911 // structural constituent of myelin sheath // inferred from electronic annotation	chr18:74691722-74728974 (-) // 100.0 // q23
225408_at	MBP	0.00499221	0.0619864	-0.0520019	0.0548511	-0.0591372	-0.0071353	-0.00214308	-0.347745	-0.00741625	0.267655	0.306911	0.0519805	0.0926142	-0.60446	0.223317	0.00741625	-0.0340791	-0.0279536	0.699056	0.0928855	0.256741	-0.186806	-0.103467	-0.581784	-0.193362	MBP	4155	0006955 // immune response // traceable author statement /// 0007268 // synaptic transmission // traceable author statement /// 0007417 // central nervous system development // traceable author statement /// 0008366 // axon ensheathment // traceable author statement /// 0042552 // myelination // inferred from electronic annotation /// 0050771 // negative regulation of axonogenesis // inferred fro…	0005886 // plasma membrane // inferred from electronic annotation /// 0016020 // membrane // inferred from electronic annotation /// 0033269 // internode region of axon // inferred from electronic annotation /// 0042995 // cell projection // inferred from electronic annotation /// 0043025 // neuronal cell body // inferred from electronic annotation /// 0043209 // myelin sheath // inferred from el…	0019911 // structural constituent of myelin sheath // inferred from electronic annotation	chr18:74724748-74728144 (-) // 96.83 // q23
228938_at	MBP	-0.0886294	-0.192954	0.0156948	-0.17628	0.0323683	0.0166735	-0.0719559	-0.413604	-0.266229	-0.0896878	0.0644014	-0.160832	0.591965	-0.291459	-0.0102005	0.245239	-0.0661113	-0.11648	0.208169	-0.165313	0.260798	-0.20253	0.157089	0.230835	-0.38496	MBP	4155	0006955 // immune response // traceable author statement /// 0007268 // synaptic transmission // traceable author statement /// 0007417 // central nervous system development // traceable author statement /// 0008366 // axon ensheathment // traceable author statement /// 0042552 // myelination // inferred from electronic annotation /// 0050771 // negative regulation of axonogenesis // inferred fro…	0005886 // plasma membrane // inferred from electronic annotation /// 0016020 // membrane // inferred from electronic annotation /// 0033269 // internode region of axon // inferred from electronic annotation /// 0042995 // cell projection // inferred from electronic annotation /// 0043025 // neuronal cell body // inferred from electronic annotation /// 0043209 // myelin sheath // inferred from el…	0019911 // structural constituent of myelin sheath // inferred from electronic annotation	chr18:74725698-74726206 (+) // 100.0 // q23
225407_at	MBP	-0.129062	0.0965615	-0.354686	0.216537	-0.23471	0.119976	-0.00908654	0.277578	0.36366	0.14975	0.0751619	-0.310505	0.0244036	-1.13405	0.481309	0.747622	0.491033	0.771177	-0.0244036	-0.312678	0.192787	-0.950473	0.502004	-0.611507	0.394197	MBP	4155	0006955 // immune response // traceable author statement /// 0007268 // synaptic transmission // traceable author statement /// 0007417 // central nervous system development // traceable author statement /// 0008366 // axon ensheathment // traceable author statement /// 0042552 // myelination // inferred from electronic annotation /// 0050771 // negative regulation of axonogenesis // inferred fro…	0005886 // plasma membrane // inferred from electronic annotation /// 0016020 // membrane // inferred from electronic annotation /// 0033269 // internode region of axon // inferred from electronic annotation /// 0042995 // cell projection // inferred from electronic annotation /// 0043025 // neuronal cell body // inferred from electronic annotation /// 0043209 // myelin sheath // inferred from el…	0019911 // structural constituent of myelin sheath // inferred from electronic annotation	chr18:74724748-74728144 (-) // 96.83 // q23
210136_at	MBP	-0.254486	-0.0444972	-0.464474	0.234226	-0.18575	0.278723	0.0242379	-0.0567102	1.14583	-0.196378	0.0441599	-0.174819	1.13419	-1.9191	0.216724	0.563131	0.825858	2.35086	0.801181	-0.240357	0.661078	-1.63232	-0.620809	-1.8726	1.95121	MBP	4155	0006955 // immune response // traceable author statement /// 0007268 // synaptic transmission // traceable author statement /// 0007417 // central nervous system development // traceable author statement /// 0008366 // axon ensheathment // traceable author statement /// 0042552 // myelination // inferred from electronic annotation /// 0050771 // negative regulation of axonogenesis // inferred fro…	0005886 // plasma membrane // inferred from electronic annotation /// 0016020 // membrane // inferred from electronic annotation /// 0033269 // internode region of axon // inferred from electronic annotation /// 0042995 // cell projection // inferred from electronic annotation /// 0043025 // neuronal cell body // inferred from electronic annotation /// 0043209 // myelin sheath // inferred from el…	0019911 // structural constituent of myelin sheath // inferred from electronic annotation	chr18:74728121-74844739 (-) // 98.79 // q23
1554544_a_at	MBP	-0.346859	-0.133381	-0.560338	0.0848122	-0.342144	0.218194	-0.128666	-0.0543861	0.440211	0.00172424	-0.0483007	-0.522077	0.401596	-1.37722	0.129126	0.475914	0.775915	1.84799	1.14231	-0.162405	0.621069	-1.94427	-0.545565	-1.81319	1.78417	MBP	4155	0006955 // immune response // traceable author statement /// 0007268 // synaptic transmission // traceable author statement /// 0007417 // central nervous system development // traceable author statement /// 0008366 // axon ensheathment // traceable author statement /// 0042552 // myelination // inferred from electronic annotation /// 0050771 // negative regulation of axonogenesis // inferred fro…	0005886 // plasma membrane // inferred from electronic annotation /// 0016020 // membrane // inferred from electronic annotation /// 0033269 // internode region of axon // inferred from electronic annotation /// 0042995 // cell projection // inferred from electronic annotation /// 0043025 // neuronal cell body // inferred from electronic annotation /// 0043209 // myelin sheath // inferred from el…	0019911 // structural constituent of myelin sheath // inferred from electronic annotation	chr18:74728524-74844739 (-) // 98.22 // q23
226225_at	MCC	-1.10588	-0.714141	-1.49762	-0.217088	-1.00057	0.497054	-0.608828	0.0387058	0.0814342	-0.949784	-0.0387058	-2.02241	-1.46731	-0.412759	-0.0997963	1.17214	0.856196	-1.1301	-0.922799	1.20806	0.0579758	1.83723	0.580162	1.13243	0.179232	MCC	4163	0007165 // signal transduction // traceable author statement /// 0010633 // negative regulation of epithelial cell migration // inferred from mutant phenotype /// 0016055 // Wnt receptor signaling pathway // inferred from electronic annotation /// 0050680 // negative regulation of epithelial cell proliferation // inferred from direct assay /// 0090090 // negative regulation of canonical Wnt recep…	0005634 // nucleus // inferred from direct assay /// 0005634 // nucleus // inferred from electronic annotation /// 0005737 // cytoplasm // inferred from direct assay /// 0005737 // cytoplasm // inferred from electronic annotation /// 0005886 // plasma membrane // inferred from direct assay /// 0005886 // plasma membrane // inferred from electronic annotation /// 0016020 // membrane // inferred fr…	0004872 // receptor activity // traceable author statement /// 0005515 // protein binding // inferred from physical interaction	chr5:112357800-112360551 (-) // 94.98 // q22.2
206132_at	MCC	-0.666057	-0.529017	-0.803097	-0.253039	-0.527119	0.275978	-0.390079	-0.536519	-0.191597	-0.580097	0.296058	-0.594203	-1.19886	-0.488802	0.173391	0.232491	1.04573	-0.639637	0.442947	0.997542	0.602828	0.898776	0.00306463	0.354114	-1.17808	MCC	4163	0007165 // signal transduction // traceable author statement /// 0010633 // negative regulation of epithelial cell migration // inferred from mutant phenotype /// 0016055 // Wnt receptor signaling pathway // inferred from electronic annotation /// 0050680 // negative regulation of epithelial cell proliferation // inferred from direct assay /// 0090090 // negative regulation of canonical Wnt recep…	0005634 // nucleus // inferred from direct assay /// 0005634 // nucleus // inferred from electronic annotation /// 0005737 // cytoplasm // inferred from direct assay /// 0005737 // cytoplasm // inferred from electronic annotation /// 0005886 // plasma membrane // inferred from direct assay /// 0005886 // plasma membrane // inferred from electronic annotation /// 0016020 // membrane // inferred fr…	0004872 // receptor activity // traceable author statement /// 0005515 // protein binding // inferred from physical interaction	chr5:112361528-112630302 (-) // 99.81 // q22.2
242757_at	MDGA1	-0.0589524	-0.136032	0.0181269	-0.16972	-0.0155612	-0.033688	-0.0926405	0.195339	-0.232945	-0.238145	-0.403128	-0.0597613	0.0248227	-0.126484	0.0991778	0.0929656	-0.09904	-0.21115	0.0566649	-0.104678	0.115485	0.102764	-0.153107	-0.313355	0.17657	MDGA1	266727	0001764 // neuron migration // inferred from sequence or structural similarity /// 0007275 // multicellular organismal development // inferred from electronic annotation /// 0007399 // nervous system development // inferred from electronic annotation /// 0007420 // brain development // inferred from sequence or structural similarity /// 0007420 // brain development // inferred from electronic ann…	0005886 // plasma membrane // inferred from electronic annotation /// 0016020 // membrane // inferred from electronic annotation /// 0031225 // anchored to membrane // inferred from electronic annotation /// 0046658 // anchored to plasma membrane // inferred from direct assay /// 0046658 // anchored to plasma membrane // inferred from sequence or structural similarity /// 0046658 // anchored to p…		chr6:37616809-37622100 (-) // 98.8 // p21.2
232237_at	MDGA1	-0.105144	-0.0858204	-0.124467	-0.131292	-0.169939	-0.0454717	-0.150615	0.162789	0.240638	-0.896573	-0.0320225	0.00975561	0.132156	-0.619599	-0.202067	-0.0665393	-0.737209	-0.00975513	0.457728	0.423026	0.126499	0.210431	-0.369085	-0.475981	-0.0138311	MDGA1	266727	0001764 // neuron migration // inferred from sequence or structural similarity /// 0007275 // multicellular organismal development // inferred from electronic annotation /// 0007399 // nervous system development // inferred from electronic annotation /// 0007420 // brain development // inferred from sequence or structural similarity /// 0007420 // brain development // inferred from electronic ann…	0005886 // plasma membrane // inferred from electronic annotation /// 0016020 // membrane // inferred from electronic annotation /// 0031225 // anchored to membrane // inferred from electronic annotation /// 0046658 // anchored to plasma membrane // inferred from direct assay /// 0046658 // anchored to plasma membrane // inferred from sequence or structural similarity /// 0046658 // anchored to p…		chr6:37604878-37614151 (-) // 96.68 // p21.2
238543_x_at	MDGA1	-0.298244	-0.154257	-0.442232	-0.111745	-0.39972	0.0425115	-0.255733	0.22035	-0.238157	-0.555432	0.126257	-0.355397	-0.0504456	-0.9467	-0.246338	0.0558782	-0.226274	-0.191039	1.14413	-0.167	0.208872	-0.0596132	-0.0182271	-0.242959	-0.0786519	MDGA1	266727	0001764 // neuron migration // inferred from sequence or structural similarity /// 0007275 // multicellular organismal development // inferred from electronic annotation /// 0007399 // nervous system development // inferred from electronic annotation /// 0007420 // brain development // inferred from sequence or structural similarity /// 0007420 // brain development // inferred from electronic ann…	0005886 // plasma membrane // inferred from electronic annotation /// 0016020 // membrane // inferred from electronic annotation /// 0031225 // anchored to membrane // inferred from electronic annotation /// 0046658 // anchored to plasma membrane // inferred from direct assay /// 0046658 // anchored to plasma membrane // inferred from sequence or structural similarity /// 0046658 // anchored to p…		chr6:37600293-37602034 (-) // 82.17 // p21.2
239935_at	MDGA2	1.05269	0.933385	1.17199	0.522806	0.761409	-0.410579	0.642108	0.0203128	-0.0203128	1.19103	0.900195	0.770364	0.428536	0.997655	0.849079	-1.32048	-0.2523	-0.127828	-0.111742	0.764891	-1.42955	-1.06279	0.954487	-1.13166	-0.388815	MDGA2	161357	0021522 // spinal cord motor neuron differentiation // inferred from sequence or structural similarity /// 0021522 // spinal cord motor neuron differentiation // inferred from electronic annotation	0005886 // plasma membrane // inferred from electronic annotation /// 0016020 // membrane // inferred from electronic annotation /// 0031225 // anchored to membrane // inferred from electronic annotation		chr14:47309243-47309752 (-) // 95.71 // q21.3
1570114_at	MDGA2	0.158404	0.221856	0.0949525	0.178514	0.0516098	-0.0433427	0.115062	0.150343	0.313211	0.164959	0.0855415	0.202606	0.0422056	-0.0076704	-0.0307016	-0.00414372	-0.00368762	0.0264592	0.175781	-0.215997	-0.111876	-0.0670333	-0.181528	-0.0630267	0.0116248	MDGA2	161357	0021522 // spinal cord motor neuron differentiation // inferred from sequence or structural similarity /// 0021522 // spinal cord motor neuron differentiation // inferred from electronic annotation	0005886 // plasma membrane // inferred from electronic annotation /// 0016020 // membrane // inferred from electronic annotation /// 0031225 // anchored to membrane // inferred from electronic annotation		chr14:47527821-47812395 (-) // 84.43 // q21.3
225452_at	MED1	0.639373	0.65084	0.627906	0.42959	0.406656	-0.221249	0.418123	0.511961	0.315969	0.272423	0.618008	0.614363	0.558991	0.209002	0.24427	-0.439917	0.302425	-0.229201	-1.03188	0.249409	-0.0746498	0.345717	-0.346499	-0.707439	-0.280464	MED1	5469	0001701 // in utero embryonic development // inferred from electronic annotation /// 0001889 // liver development // inferred from electronic annotation /// 0001892 // embryonic placenta development // inferred from electronic annotation /// 0006260 // DNA replication // inferred from electronic annotation /// 0006350 // transcription // inferred from electronic annotation /// 0006355 // regulati…	0005634 // nucleus // inferred from direct assay /// 0005634 // nucleus // inferred from electronic annotation /// 0016592 // mediator complex // inferred from direct assay /// 0016592 // mediator complex // inferred from electronic annotation	0003677 // DNA binding // inferred from electronic annotation /// 0003682 // chromatin binding // inferred from electronic annotation /// 0003712 // transcription cofactor activity // inferred from direct assay /// 0003713 // transcription coactivator activity // inferred from direct assay /// 0003713 // transcription coactivator activity // traceable author statement /// 0004872 // receptor acti…	chr17:37560537-37562500 (-) // 96.79 // q12
203497_at	MED1	0.354065	0.236207	0.471924	0.0470476	0.282764	-0.189159	0.164906	-0.192944	-0.0690603	0.430919	0.0192757	0.0105829	0.900417	0.0580034	0.162054	-0.241046	0.191637	-0.744841	-0.954511	0.14631	-0.110802	0.223389	0.11455	-0.284959	-0.231318	MED1	5469	0001701 // in utero embryonic development // inferred from electronic annotation /// 0001889 // liver development // inferred from electronic annotation /// 0001892 // embryonic placenta development // inferred from electronic annotation /// 0006260 // DNA replication // inferred from electronic annotation /// 0006350 // transcription // inferred from electronic annotation /// 0006355 // regulati…	0005634 // nucleus // inferred from direct assay /// 0005634 // nucleus // inferred from electronic annotation /// 0016592 // mediator complex // inferred from direct assay /// 0016592 // mediator complex // inferred from electronic annotation	0003677 // DNA binding // inferred from electronic annotation /// 0003682 // chromatin binding // inferred from electronic annotation /// 0003712 // transcription cofactor activity // inferred from direct assay /// 0003713 // transcription coactivator activity // inferred from direct assay /// 0003713 // transcription coactivator activity // traceable author statement /// 0004872 // receptor acti…	chr17:37562853-37607504 (-) // 98.3 // q12
203496_s_at	MED1	0.18451	0.0798426	0.289178	0.0392576	0.248593	-0.0405849	0.143926	0.135986	0.322804	-0.147136	-0.154624	-0.127416	0.863312	0.0549188	0.203559	-0.273016	0.174502	0.518599	-1.0182	0.0288754	0.279336	0.35197	-0.147775	-0.44789	0.127748	MED1	5469	0001701 // in utero embryonic development // inferred from electronic annotation /// 0001889 // liver development // inferred from electronic annotation /// 0001892 // embryonic placenta development // inferred from electronic annotation /// 0006260 // DNA replication // inferred from electronic annotation /// 0006350 // transcription // inferred from electronic annotation /// 0006355 // regulati…	0005634 // nucleus // inferred from direct assay /// 0005634 // nucleus // inferred from electronic annotation /// 0016592 // mediator complex // inferred from direct assay /// 0016592 // mediator complex // inferred from electronic annotation	0003677 // DNA binding // inferred from electronic annotation /// 0003682 // chromatin binding // inferred from electronic annotation /// 0003712 // transcription cofactor activity // inferred from direct assay /// 0003713 // transcription coactivator activity // inferred from direct assay /// 0003713 // transcription coactivator activity // traceable author statement /// 0004872 // receptor acti…	chr17:37563657-37607489 (-) // 98.7 // q12
225456_at	MED1	0.161101	0.326438	-0.00423613	0.273054	-0.0576198	-0.0533837	0.107717	0.464001	0.647788	0.111728	-0.1313	-0.651783	-0.231326	0.645137	0.00749254	-0.00749207	-0.225116	0.188686	-0.564736	-0.138424	0.310629	0.157022	0.350863	-0.134564	-0.470705	MED1	5469	0001701 // in utero embryonic development // inferred from electronic annotation /// 0001889 // liver development // inferred from electronic annotation /// 0001892 // embryonic placenta development // inferred from electronic annotation /// 0006260 // DNA replication // inferred from electronic annotation /// 0006350 // transcription // inferred from electronic annotation /// 0006355 // regulati…	0005634 // nucleus // inferred from direct assay /// 0005634 // nucleus // inferred from electronic annotation /// 0016592 // mediator complex // inferred from direct assay /// 0016592 // mediator complex // inferred from electronic annotation	0003677 // DNA binding // inferred from electronic annotation /// 0003682 // chromatin binding // inferred from electronic annotation /// 0003712 // transcription cofactor activity // inferred from direct assay /// 0003713 // transcription coactivator activity // inferred from direct assay /// 0003713 // transcription coactivator activity // traceable author statement /// 0004872 // receptor acti…	chr17:37560537-37562500 (-) // 96.79 // q12
204880_at	MGMT	-0.42527	-0.518282	-0.332257	-0.373064	-0.187039	0.145218	-0.280052	-0.584244	0.384963	-0.971221	-0.321754	0.0370441	-0.872945	-0.122869	0.210613	0.595551	0.598082	0.470954	-0.737709	-0.0370441	0.679041	0.0897183	-0.100692	-0.364202	0.258479	MGMT	4255	0006266 // DNA ligation // traceable author statement /// 0006281 // DNA repair // inferred from electronic annotation /// 0006307 // DNA dealkylation involved in DNA repair // inferred from electronic annotation /// 0006974 // response to DNA damage stimulus // inferred from electronic annotation /// 0043281 // regulation of caspase activity // inferred from electronic annotation	0005634 // nucleus // inferred from electronic annotation /// 0005634 // nucleus // traceable author statement /// 0005654 // nucleoplasm // not recorded	0003677 // DNA binding // inferred from electronic annotation /// 0003677 // DNA binding // traceable author statement /// 0003824 // catalytic activity // inferred from electronic annotation /// 0003908 // methylated-DNA-[protein]-cysteine S-methyltransferase activity // not recorded /// 0003908 // methylated-DNA-[protein]-cysteine S-methyltransferase activity // inferred from electronic annotat…	chr10:131334503-131565366 (+) // 96.36 // q26.3
243611_at	MICALCL	-0.0824298	-0.235085	0.0702258	-0.22082	0.0844913	0.0142655	-0.0681643	-0.308376	-0.196697	-0.206062	-0.172144	-0.111847	0.248215	0.195166	0.00643063	-0.111529	0.018435	-0.0597045	0.00574303	-0.221564	0.213164	0.29112	-0.133811	0.0183175	0.122484	MICALCL	84953	0007275 // multicellular organismal development // inferred from electronic annotation /// 0007283 // spermatogenesis // inferred from electronic annotation /// 0030154 // cell differentiation // inferred from electronic annotation	0005737 // cytoplasm // inferred from sequence or structural similarity /// 0005737 // cytoplasm // inferred from electronic annotation	0051019 // mitogen-activated protein kinase binding // inferred from sequence or structural similarity /// 0051019 // mitogen-activated protein kinase binding // inferred from electronic annotation	chr11:12371422-12380178 (+) // 99.16 // p15.3
225954_s_at	MIDN	0.786896	0.721649	0.852143	0.729347	0.859841	0.00769772	0.794594	1.88669	2.01734	-0.285051	-0.701591	0.821851	1.27466	1.23654	0.106304	-0.134552	-0.0968761	0.865404	-2.05636	-0.566993	-0.121797	0.890297	0.641614	0.434156	0.222085	MIDN	90007		0005634 // nucleus // inferred from electronic annotation /// 0005730 // nucleolus // inferred from electronic annotation		chr19:1256042-1259034 (+) // 78.22 // p13.3
231072_at	MIDN	-0.113833	-0.109037	-0.118629	-0.0236264	-0.0332186	0.0854101	-0.0284225	-0.0213308	-0.0915029	-0.0426161	0.0609441	0.314723	-0.118683	-0.30103	-0.027885	0.0997512	-0.209493	0.133538	0.198189	0.0964725	0.683057	-0.00516915	-0.104896	0.202517	-0.239867	MIDN	90007		0005634 // nucleus // inferred from electronic annotation /// 0005730 // nucleolus // inferred from electronic annotation		chr19:1250400-1254302 (+) // 84.55 // p13.3
229437_at	MIR155HG	0.391526	0.781198	0.00185428	0.924325	0.144981	0.143127	0.534653	0.869156	0.1564	0.338374	2.33337	-0.024945	0.357122	-0.0286975	0.276446	0.0249448	-0.658384	0.240498	-0.455345	1.09067	0.0321479	0.74279	-0.242964	0.135402	0.521508	MIR155HG	114614				chr21:26946212-26947477 (+) // 82.24 // q21.3
224917_at	MIR21	2.6438	2.6043	2.6833	2.59052	2.66952	-0.0137811	2.63002	2.06491	2.38775	2.90872	3.0007	1.6772	3.80968	2.98472	2.20649	1.18761	-1.44835	-2.06963	-1.65556	1.46568	1.65846	1.76101	-1.03704	-0.148933	0.148933	MIR21	406991				chr17:57918691-57919727 (+) // 95.07 // q23.1 /// chr9:94912810-94913742 (+) // 85.02 // q22.31
218027_at	MRPL15	0.0532774	0.102283	0.00427175	-0.0501532	-0.148165	-0.152436	-0.0991589	-0.513463	0.0809317	0.381849	-0.149931	-0.0769806	-0.353265	0.178932	-0.341345	-0.236304	-0.562217	-0.862596	0.0769806	-0.303599	0.316257	0.142179	0.206651	0.465207	-0.766921	MRPL15	29088	0006412 // translation // inferred from electronic annotation	0005739 // mitochondrion // inferred from direct assay /// 0005739 // mitochondrion // inferred from electronic annotation /// 0005840 // ribosome // inferred from electronic annotation /// 0015934 // large ribosomal subunit // inferred from electronic annotation /// 0030529 // ribonucleoprotein complex // inferred from electronic annotation	0003735 // structural constituent of ribosome // inferred from electronic annotation	chr8:55047788-55060458 (+) // 98.08 // q11.23
220196_at	MUC16	0.180268	0.260407	0.10013	0.172089	0.0118119	-0.0883178	0.0919504	0.218559	-0.106893	-0.0158353	0.592524	0.3567	0.00933194	-0.203811	-0.114973	-0.067811	-0.0922401	0.112883	0.0101213	-0.173059	0.042882	0.045373	-0.119844	-0.333007	-0.308477	MUC16	94025	0007155 // cell adhesion // non-traceable author statement	0005576 // extracellular region // inferred from electronic annotation /// 0005615 // extracellular space // inferred from electronic annotation /// 0005886 // plasma membrane // inferred from electronic annotation /// 0016020 // membrane // inferred from electronic annotation /// 0016021 // integral to membrane // inferred from electronic annotation /// 0019898 // extrinsic to membrane // inferr…	0005515 // protein binding // inferred from physical interaction	chr19:8959521-9003586 (-) // 99.63 // p13.2
204994_at	MX2	0.0468212	0.145471	-0.0518288	0.517713	0.320413	0.372242	0.419063	-0.0345941	0.164702	0.542583	1.39816	0.0345941	1.01733	0.610378	-0.380653	-0.261938	-0.0689154	0.998135	-0.364367	0.434356	0.963901	-0.220756	2.17419	-0.0416956	0.109501	MX2	4600	0006952 // defense response // traceable author statement /// 0009615 // response to virus // inferred from electronic annotation	0005634 // nucleus // traceable author statement /// 0005737 // cytoplasm // inferred from electronic annotation /// 0005737 // cytoplasm // traceable author statement	0000166 // nucleotide binding // inferred from electronic annotation /// 0003924 // GTPase activity // inferred from electronic annotation /// 0003924 // GTPase activity // traceable author statement /// 0005525 // GTP binding // inferred from electronic annotation	chr21:42733949-42780869 (+) // 90.78 // q22.3
212509_s_at	MXRA7	0.724524	0.515944	0.933104	0.0397749	0.456935	-0.476169	0.248355	0.138095	-0.13991	0.0822897	0.0786247	0.650844	0.503991	0.266791	0.406114	0.0891533	-0.898274	-1.84015	-0.778094	-0.0107155	0.247973	0.355105	-0.596826	-0.877298	-0.452569	MXRA7	439921		0016020 // membrane // inferred from electronic annotation /// 0016021 // integral to membrane // inferred from electronic annotation		chr17:74675570-74684235 (-) // 97.1 // q25.1 /// chr2:162195993-162197472 (-) // 86.66 // q24.2
227326_at	MXRA7	0.351554	0.2161	0.487008	-0.0306792	0.240229	-0.246779	0.104775	0.141832	0.0912008	-0.331505	-0.0242448	0.495543	-0.0851316	0.410765	0.139739	0.900149	-0.60834	-1.70711	-0.195756	-0.439712	0.734047	0.155289	-0.626247	-0.704357	0.0242448	MXRA7	439921		0016020 // membrane // inferred from electronic annotation /// 0016021 // integral to membrane // inferred from electronic annotation		chr17:74671808-74673047 (-) // 56.0 // q25.1
235836_at	MXRA7	0.250843	0.328785	0.172902	0.197599	0.0417153	-0.131186	0.119657	0.637244	0.429126	-0.285591	0.00961542	0.204264	-0.237774	0.341622	-0.141251	-0.584038	-0.756904	0.267882	-0.00961542	-0.337053	0.792728	-0.0602427	-0.275652	-0.496889	0.147921	MXRA7	439921		0016020 // membrane // inferred from electronic annotation /// 0016021 // integral to membrane // inferred from electronic annotation		chr17:74669737-74670168 (-) // 94.87 // q25.1
1552578_a_at	MYO3B	0.209659	0.148224	0.271095	0.113763	0.236635	-0.0344605	0.175199	0.111572	0.0509765	0.29068	0.0018239	0.830772	0.211504	-0.0499964	-0.0457396	0.0360298	-0.0362873	-0.110537	-0.0749321	-0.353626	0.109918	-0.00182366	-0.0525658	0.210647	-0.0714285	MYO3B	140469	0006468 // protein phosphorylation // inferred from electronic annotation /// 0007601 // visual perception // inferred from electronic annotation /// 0050896 // response to stimulus // inferred from electronic annotation	0005737 // cytoplasm // inferred from electronic annotation /// 0005856 // cytoskeleton // inferred from electronic annotation /// 0016459 // myosin complex // inferred from electronic annotation	0000166 // nucleotide binding // inferred from electronic annotation /// 0003774 // motor activity // inferred from electronic annotation /// 0003779 // actin binding // inferred from electronic annotation /// 0004672 // protein kinase activity // inferred from electronic annotation /// 0004674 // protein serine/threonine kinase activity // inferred from electronic annotation /// 0005524 // ATP b…	chr2:171034654-171510983 (+) // 95.18 // q31.1
1555257_a_at	MYO3B	0.0705248	0.127921	0.0131286	0.120273	0.00548095	-0.00764761	0.0628772	0.297013	0.201751	-0.0578611	0.0401907	0.075403	-0.0427651	0.0332375	-0.0439515	-0.132202	-0.129167	0.184437	-0.0400076	-0.126778	0.0503731	0.182399	-0.14882	0.15098	-0.0676904	MYO3B	140469	0006468 // protein phosphorylation // inferred from electronic annotation /// 0007601 // visual perception // inferred from electronic annotation /// 0050896 // response to stimulus // inferred from electronic annotation	0005737 // cytoplasm // inferred from electronic annotation /// 0005856 // cytoskeleton // inferred from electronic annotation /// 0016459 // myosin complex // inferred from electronic annotation	0000166 // nucleotide binding // inferred from electronic annotation /// 0003774 // motor activity // inferred from electronic annotation /// 0003779 // actin binding // inferred from electronic annotation /// 0004672 // protein kinase activity // inferred from electronic annotation /// 0004674 // protein serine/threonine kinase activity // inferred from electronic annotation /// 0005524 // ATP b…	chr2:171034654-171376480 (+) // 92.93 // q31.1
1560788_at	MYO3B	0.0281687	0.0206836	0.0356537	0.0302061	0.0451763	0.00952258	0.0376912	-0.00357532	-0.135313	0.137692	0.12202	-0.244323	0.425028	0.000471592	-0.000471592	0.0597034	-0.10054	-0.0569396	-0.132218	-0.0571134	0.10545	0.158744	0.106567	-0.0669618	0.0785341	MYO3B	140469	0006468 // protein phosphorylation // inferred from electronic annotation /// 0007601 // visual perception // inferred from electronic annotation /// 0050896 // response to stimulus // inferred from electronic annotation	0005737 // cytoplasm // inferred from electronic annotation /// 0005856 // cytoskeleton // inferred from electronic annotation /// 0016459 // myosin complex // inferred from electronic annotation	0000166 // nucleotide binding // inferred from electronic annotation /// 0003774 // motor activity // inferred from electronic annotation /// 0003779 // actin binding // inferred from electronic annotation /// 0004672 // protein kinase activity // inferred from electronic annotation /// 0004674 // protein serine/threonine kinase activity // inferred from electronic annotation /// 0005524 // ATP b…	chr2:171055717-171239266 (+) // 93.02 // q31.1
203190_at	NDUFS8	0.263155	0.245853	0.280457	0.243269	0.277874	-0.00258312	0.260571	0.695619	0.146359	0.19855	-0.0674505	0.377585	0.80167	-0.0770521	0.00929069	-0.12534	0.0690165	-0.260275	-0.113518	-0.265992	0.762762	0.326481	-0.123948	-0.243133	-0.0518846	NDUFS8	4728	0006120 // mitochondrial electron transport, NADH to ubiquinone // non-traceable author statement /// 0006810 // transport // inferred from electronic annotation /// 0006979 // response to oxidative stress // inferred from direct assay /// 0019684 // photosynthesis, light reaction // inferred from electronic annotation /// 0022900 // electron transport chain // inferred from electronic annotation…	0005739 // mitochondrion // inferred from direct assay /// 0005739 // mitochondrion // inferred from electronic annotation /// 0005747 // mitochondrial respiratory chain complex I // inferred from direct assay /// 0005747 // mitochondrial respiratory chain complex I // inferred from mutant phenotype /// 0005747 // mitochondrial respiratory chain complex I // non-traceable author statement /// 001…	0003954 // NADH dehydrogenase activity // inferred from mutant phenotype /// 0003954 // NADH dehydrogenase activity // inferred from electronic annotation /// 0005506 // iron ion binding // inferred from electronic annotation /// 0008137 // NADH dehydrogenase (ubiquinone) activity // inferred from mutant phenotype /// 0008137 // NADH dehydrogenase (ubiquinone) activity // non-traceable author sta…	chr11:67798108-67804114 (+) // 99.87 // q13.2
203189_s_at	NDUFS8	0.25782	0.345897	0.169743	0.163585	-0.0125693	-0.182312	0.075508	0.670627	0.179294	0.248006	-0.443585	0.0161719	0.0142241	0.0874491	-0.168122	-0.310765	-0.319019	-0.180036	-0.117174	-0.37025	0.604	0.174396	-0.0400681	-0.523931	-0.740274	NDUFS8	4728	0006120 // mitochondrial electron transport, NADH to ubiquinone // non-traceable author statement /// 0006810 // transport // inferred from electronic annotation /// 0006979 // response to oxidative stress // inferred from direct assay /// 0019684 // photosynthesis, light reaction // inferred from electronic annotation /// 0022900 // electron transport chain // inferred from electronic annotation…	0005739 // mitochondrion // inferred from direct assay /// 0005739 // mitochondrion // inferred from electronic annotation /// 0005747 // mitochondrial respiratory chain complex I // inferred from direct assay /// 0005747 // mitochondrial respiratory chain complex I // inferred from mutant phenotype /// 0005747 // mitochondrial respiratory chain complex I // non-traceable author statement /// 001…	0003954 // NADH dehydrogenase activity // inferred from mutant phenotype /// 0003954 // NADH dehydrogenase activity // inferred from electronic annotation /// 0005506 // iron ion binding // inferred from electronic annotation /// 0008137 // NADH dehydrogenase (ubiquinone) activity // inferred from mutant phenotype /// 0008137 // NADH dehydrogenase (ubiquinone) activity // non-traceable author sta…	chr11:67798108-67804114 (+) // 99.87 // q13.2
232169_x_at	NDUFS8	0.137042	-0.0126881	0.286771	-0.032773	0.266686	-0.020085	0.116957	0.245091	-0.226377	0.119613	-0.269419	0.619685	0.744811	-0.525775	0.228024	-0.832508	0.671754	0.341658	-0.444616	-0.0954237	0.00548744	0.0557156	-0.336371	0.135052	0.298404	NDUFS8	4728	0006120 // mitochondrial electron transport, NADH to ubiquinone // non-traceable author statement /// 0006810 // transport // inferred from electronic annotation /// 0006979 // response to oxidative stress // inferred from direct assay /// 0019684 // photosynthesis, light reaction // inferred from electronic annotation /// 0022900 // electron transport chain // inferred from electronic annotation…	0005739 // mitochondrion // inferred from direct assay /// 0005739 // mitochondrion // inferred from electronic annotation /// 0005747 // mitochondrial respiratory chain complex I // inferred from direct assay /// 0005747 // mitochondrial respiratory chain complex I // inferred from mutant phenotype /// 0005747 // mitochondrial respiratory chain complex I // non-traceable author statement /// 001…	0003954 // NADH dehydrogenase activity // inferred from mutant phenotype /// 0003954 // NADH dehydrogenase activity // inferred from electronic annotation /// 0005506 // iron ion binding // inferred from electronic annotation /// 0008137 // NADH dehydrogenase (ubiquinone) activity // inferred from mutant phenotype /// 0008137 // NADH dehydrogenase (ubiquinone) activity // non-traceable author sta…	chr11:67799616-68717550 (+) // 56.85 // q13.2
225355_at	NEURL1B	1.11109	1.30026	0.921917	0.761344	0.383004	-0.538913	0.572174	1.38481	1.3308	0.386147	-0.0563788	0.421737	0.484295	0.903313	-0.277327	-2.02611	1.73698	0.347086	1.10181	0.279525	-1.68714	-0.947524	-0.772093	-1.82167	-1.59999	NEURL1B	54492			0005515 // protein binding // inferred from electronic annotation /// 0008270 // zinc ion binding // inferred from electronic annotation /// 0016874 // ligase activity // inferred from electronic annotation /// 0046872 // metal ion binding // inferred from electronic annotation	chr5:172115482-172118543 (+) // 85.99 // q35.1
1554321_a_at	NFS1	-0.147597	0.0649138	-0.360108	0.162404	-0.262617	0.0974904	-0.0501065	-0.00485325	-0.0660062	0.060173	0.660303	-0.201603	-0.494664	-0.267896	-0.0863061	0.0669737	0.34237	-0.776027	1.29027	0.00230694	0.646291	-0.00230694	0.29798	-0.101142	-0.791814	NFS1	9054	0000096 // sulfur amino acid metabolic process // traceable author statement /// 0006461 // protein complex assembly // traceable author statement /// 0006534 // cysteine metabolic process // inferred from electronic annotation /// 0006777 // Mo-molybdopterin cofactor biosynthetic process // inferred from electronic annotation /// 0008152 // metabolic process // inferred from electronic annotatio…	0005634 // nucleus // inferred from direct assay /// 0005634 // nucleus // inferred from electronic annotation /// 0005634 // nucleus // traceable author statement /// 0005737 // cytoplasm // inferred from electronic annotation /// 0005739 // mitochondrion // inferred from electronic annotation /// 0005739 // mitochondrion // traceable author statement /// 0005759 // mitochondrial matrix // infer…	0003824 // catalytic activity // inferred from electronic annotation /// 0005515 // protein binding // inferred from physical interaction /// 0016740 // transferase activity // inferred from electronic annotation /// 0030170 // pyridoxal phosphate binding // inferred from electronic annotation /// 0031071 // cysteine desulfurase activity // inferred from direct assay /// 0031071 // cysteine desul…	chr20:34282502-34287233 (-) // 64.56 // q11.22
218455_at	NFS1	-0.351983	-0.305553	-0.398414	-0.160379	-0.253239	0.145175	-0.206809	0.184885	0.0130935	-0.706449	-0.133044	-0.666995	0.0389214	-0.313764	-0.0711188	-0.145779	-0.0975709	0.0689812	-0.0749569	-0.0150151	0.498226	0.520368	0.203535	0.502126	-0.00816965	NFS1	9054	0000096 // sulfur amino acid metabolic process // traceable author statement /// 0006461 // protein complex assembly // traceable author statement /// 0006534 // cysteine metabolic process // inferred from electronic annotation /// 0006777 // Mo-molybdopterin cofactor biosynthetic process // inferred from electronic annotation /// 0008152 // metabolic process // inferred from electronic annotatio…	0005634 // nucleus // inferred from direct assay /// 0005634 // nucleus // inferred from electronic annotation /// 0005634 // nucleus // traceable author statement /// 0005737 // cytoplasm // inferred from electronic annotation /// 0005739 // mitochondrion // inferred from electronic annotation /// 0005739 // mitochondrion // traceable author statement /// 0005759 // mitochondrial matrix // infer…	0003824 // catalytic activity // inferred from electronic annotation /// 0005515 // protein binding // inferred from physical interaction /// 0016740 // transferase activity // inferred from electronic annotation /// 0030170 // pyridoxal phosphate binding // inferred from electronic annotation /// 0031071 // cysteine desulfurase activity // inferred from direct assay /// 0031071 // cysteine desul…	chr20:34256887-34287274 (-) // 98.48 // q11.22
244531_at	NNT	0.0792912	0.162947	-0.00436429	0.231257	0.0639458	0.0683101	0.147601	0.66281	-0.0688693	0.198932	0.132154	0.13976	-0.0334468	0.205125	-0.055655	0.233721	-0.0153847	0.0304544	-0.0657902	0.322993	-0.328108	0.311117	0.00115705	0.267755	-0.0748124	NNT	23530	0006099 // tricarboxylic acid cycle // traceable author statement /// 0008152 // metabolic process // inferred from electronic annotation /// 0015992 // proton transport // traceable author statement /// 0015992 // proton transport // inferred from electronic annotation /// 0055114 // oxidation reduction // traceable author statement /// 0055114 // oxidation reduction // inferred from electronic …	0005739 // mitochondrion // inferred from direct assay /// 0005739 // mitochondrion // inferred from electronic annotation /// 0005743 // mitochondrial inner membrane // traceable author statement /// 0005743 // mitochondrial inner membrane // inferred from electronic annotation /// 0005746 // mitochondrial respiratory chain // traceable author statement /// 0016020 // membrane // inferred from e…	0003824 // catalytic activity // inferred from electronic annotation /// 0003957 // NAD(P)+ transhydrogenase (B-specific) activity // traceable author statement /// 0005488 // binding // inferred from electronic annotation /// 0008746 // NAD(P)+ transhydrogenase activity // inferred from electronic annotation /// 0008750 // NAD(P)+ transhydrogenase (AB-specific) activity // inferred from electron…	chr5:43648042-43648553 (+) // 72.99 // p12
202784_s_at	NNT	0.0241066	0.167186	-0.118973	0.0750999	-0.21106	-0.0920865	-0.0679799	-0.576018	0.0184975	0.900589	-0.0426688	-0.692907	-1.27145	1.13861	-0.018497	-0.0391779	-0.193071	-1.0875	1.36749	0.359495	0.605543	0.57004	0.154073	-0.868088	-1.78967	NNT	23530	0006099 // tricarboxylic acid cycle // traceable author statement /// 0008152 // metabolic process // inferred from electronic annotation /// 0015992 // proton transport // traceable author statement /// 0015992 // proton transport // inferred from electronic annotation /// 0055114 // oxidation reduction // traceable author statement /// 0055114 // oxidation reduction // inferred from electronic …	0005739 // mitochondrion // inferred from direct assay /// 0005739 // mitochondrion // inferred from electronic annotation /// 0005743 // mitochondrial inner membrane // traceable author statement /// 0005743 // mitochondrial inner membrane // inferred from electronic annotation /// 0005746 // mitochondrial respiratory chain // traceable author statement /// 0016020 // membrane // inferred from e…	0003824 // catalytic activity // inferred from electronic annotation /// 0003957 // NAD(P)+ transhydrogenase (B-specific) activity // traceable author statement /// 0005488 // binding // inferred from electronic annotation /// 0008746 // NAD(P)+ transhydrogenase activity // inferred from electronic annotation /// 0008750 // NAD(P)+ transhydrogenase (AB-specific) activity // inferred from electron…	chr5:43609261-43704767 (+) // 99.61 // p12
238530_at	NNT	-0.108976	-0.0465713	-0.17138	-0.0505264	-0.175335	-0.00395508	-0.112931	-0.133358	-0.0586925	-0.0118427	0.00178766	-0.791039	0.0551133	-0.0302134	0.0647998	-0.435361	-0.0388188	-0.236493	0.198265	0.429564	-0.0339341	0.419834	-0.00449896	-0.00178814	-0.33632	NNT	23530	0006099 // tricarboxylic acid cycle // traceable author statement /// 0008152 // metabolic process // inferred from electronic annotation /// 0015992 // proton transport // traceable author statement /// 0015992 // proton transport // inferred from electronic annotation /// 0055114 // oxidation reduction // traceable author statement /// 0055114 // oxidation reduction // inferred from electronic …	0005739 // mitochondrion // inferred from direct assay /// 0005739 // mitochondrion // inferred from electronic annotation /// 0005743 // mitochondrial inner membrane // traceable author statement /// 0005743 // mitochondrial inner membrane // inferred from electronic annotation /// 0005746 // mitochondrial respiratory chain // traceable author statement /// 0016020 // membrane // inferred from e…	0003824 // catalytic activity // inferred from electronic annotation /// 0003957 // NAD(P)+ transhydrogenase (B-specific) activity // traceable author statement /// 0005488 // binding // inferred from electronic annotation /// 0008746 // NAD(P)+ transhydrogenase activity // inferred from electronic annotation /// 0008750 // NAD(P)+ transhydrogenase (AB-specific) activity // inferred from electron…	chr5:43705583-43706830 (+) // 77.39 // p12
202783_at	NNT	-0.124149	-0.0474075	-0.200891	-0.0212495	-0.174733	0.0261579	-0.0979915	-0.159824	-0.0220137	0.210684	-0.113844	-0.480094	-0.831044	0.85823	-0.246026	0.000861168	-0.0842576	-0.731569	1.00996	-0.102219	0.128598	0.408744	0.42171	-0.000861645	-0.789387	NNT	23530	0006099 // tricarboxylic acid cycle // traceable author statement /// 0008152 // metabolic process // inferred from electronic annotation /// 0015992 // proton transport // traceable author statement /// 0015992 // proton transport // inferred from electronic annotation /// 0055114 // oxidation reduction // traceable author statement /// 0055114 // oxidation reduction // inferred from electronic …	0005739 // mitochondrion // inferred from direct assay /// 0005739 // mitochondrion // inferred from electronic annotation /// 0005743 // mitochondrial inner membrane // traceable author statement /// 0005743 // mitochondrial inner membrane // inferred from electronic annotation /// 0005746 // mitochondrial respiratory chain // traceable author statement /// 0016020 // membrane // inferred from e…	0003824 // catalytic activity // inferred from electronic annotation /// 0003957 // NAD(P)+ transhydrogenase (B-specific) activity // traceable author statement /// 0005488 // binding // inferred from electronic annotation /// 0008746 // NAD(P)+ transhydrogenase activity // inferred from electronic annotation /// 0008750 // NAD(P)+ transhydrogenase (AB-specific) activity // inferred from electron…	chr5:43603306-43705334 (+) // 99.6 // p12
206285_at	NPHP1	0.0301826	-0.124472	0.184837	-0.093198	0.216111	0.0312737	0.0614563	-0.173896	-0.182846	0.0901968	-0.106248	0.306892	0.328867	-0.156841	0.385525	-0.0326178	0.462968	0.0796947	0.0290146	0.162803	-0.0375271	0.0318544	-0.211286	0.0078907	-0.180057	NPHP1	4867	0007165 // signal transduction // non-traceable author statement /// 0007283 // spermatogenesis // inferred from electronic annotation /// 0007588 // excretion // traceable author statement /// 0007632 // visual behavior // non-traceable author statement /// 0016337 // cell-cell adhesion // non-traceable author statement /// 0030030 // cell projection organization // inferred from sequence or str…	0005737 // cytoplasm // inferred from electronic annotation /// 0005856 // cytoskeleton // inferred from electronic annotation /// 0005912 // adherens junction // inferred from electronic annotation /// 0005929 // cilium // inferred from electronic annotation /// 0016020 // membrane // non-traceable author statement /// 0030054 // cell junction // inferred from electronic annotation /// 0031514 /…	0005198 // structural molecule activity // non-traceable author statement /// 0005515 // protein binding // inferred from physical interaction	chr2:110879905-110962578 (-) // 80.18 // q13
238843_at	NPHP1	0.0274924	0.0125108	0.042474	0.172568	0.202531	0.160057	0.187549	0.00853634	-0.0423908	0.0717611	0.652365	0.0341549	-0.0615516	0.333644	0.503877	-0.00853634	0.535644	-0.354756	0.347245	0.608311	0.593575	0.219995	-0.420547	-0.00859547	0.0882363	NPHP1	4867	0007165 // signal transduction // non-traceable author statement /// 0007283 // spermatogenesis // inferred from electronic annotation /// 0007588 // excretion // traceable author statement /// 0007632 // visual behavior // non-traceable author statement /// 0016337 // cell-cell adhesion // non-traceable author statement /// 0030030 // cell projection organization // inferred from sequence or str…	0005737 // cytoplasm // inferred from electronic annotation /// 0005856 // cytoskeleton // inferred from electronic annotation /// 0005912 // adherens junction // inferred from electronic annotation /// 0005929 // cilium // inferred from electronic annotation /// 0016020 // membrane // non-traceable author statement /// 0030054 // cell junction // inferred from electronic annotation /// 0031514 /…	0005198 // structural molecule activity // non-traceable author statement /// 0005515 // protein binding // inferred from physical interaction	chr2:110935622-110962549 (-) // 78.37 // q13
238844_s_at	NPHP1	-0.215602	-0.263461	-0.167743	-0.0435745	0.0521437	0.219886	0.00428459	-0.682776	-0.208922	0.0872421	0.630158	-0.277931	-0.340317	0.431146	0.395677	0.808653	0.595079	-0.363262	0.0681467	0.565677	0.25648	0.848184	-0.474731	0.128005	-0.233367	NPHP1	4867	0007165 // signal transduction // non-traceable author statement /// 0007283 // spermatogenesis // inferred from electronic annotation /// 0007588 // excretion // traceable author statement /// 0007632 // visual behavior // non-traceable author statement /// 0016337 // cell-cell adhesion // non-traceable author statement /// 0030030 // cell projection organization // inferred from sequence or str…	0005737 // cytoplasm // inferred from electronic annotation /// 0005856 // cytoskeleton // inferred from electronic annotation /// 0005912 // adherens junction // inferred from electronic annotation /// 0005929 // cilium // inferred from electronic annotation /// 0016020 // membrane // non-traceable author statement /// 0030054 // cell junction // inferred from electronic annotation /// 0031514 /…	0005198 // structural molecule activity // non-traceable author statement /// 0005515 // protein binding // inferred from physical interaction	chr2:110935622-110962549 (-) // 78.37 // q13
[truncated: 259 more rows]
