# Supplementary material for: DNA methylation analysis of paediatric low-grade astrocytomas identifies a tumour-specific hypomethylation signature in pilocytic astrocytomas
Source: Acta Neuropathol Commun. 2016 May 27;4:54. doi: 10.1186/s40478-016-0323-6 (PMC4882864; doi:10.1186/s40478-016-0323-6)
Supplement: Additional file 13: Table S12. — Comparison of methylation and expression for genes associated with 315 differentially methylated sites in pilocytic and diffuse astrocytomas. Correlation coefficients are shown for differentially methylated CpG sites that show a difference of ≥2-fold in expression of the associated gene. Expression probes were only assessed if they were located within the mRNA transcript. A) CpG sites located within the promoter of the gene. B) CpG sites located within the gene body, 3’UTR and intergenic regions. As the CpG is not within a promoter, correlation was also calculated for a CpG site within the promoter (where possible within the TSS200; brown panel). For each correlation p-values and Benjamini-Hochberg corrected p-values are shown. The table is ordered by FDR-corrected p-values (sites with a p-value <0.05 are shown in blue). Positive correlation is highlighted in yellow. Up-regulated genes in diffuse astrocytomas are highlighted in green. When the expression probe was located in an exon, the probe for the full transcript was used for the correlation (indicated by the asterisk). (XLSX 85 kb) [file 40478_2016_323_MOESM13_ESM.xlsx]

## Sheet:  Info
Acta Neuropathologica DNA methylation analysis of paediatric low-grade astrocytomas identifies a tumour-specific hypomethylation signature in pilocytic astrocytomas Jennie N. Jeyapalan, Gabriel T. Doctor, Tania A. Jones, Samuel N. Alberman, Alexander Tep, Chirag M. Haria, Ed C. Schwalbe, Isabel C. F. Morley, Alfred A. Hill, Magdalena LeCain, Diego Ottaviani, Steven C. Clifford, Ibrahim Qaddoumi, …
Table S12. Comparison of methylation and expression for genes associated with 315 differentially methylated sites in pilocytic and diffuse astrocytomas. Correlation coefficients are shown for differentially methylated CpG sites that show a difference of ≥2-fold in expression of the associated gene. Expression probes were only assessed if they were located within the mRNA transcript. A) CpG sites …

## Sheet: Tumour set
Supplementary Table 12
Comparison of methylation and expression for genes associated with 315 differentially methylated sites in pilocytic and diffuse astrocytomas
Table shows the correlation coefficients for CpG sites from the 315 CpG sites that also show a differential change of ≥2-fold in gene expression. The expression probes were only included if they were located within the mRNA transcript.
Table A contains the CpG sites located within the promoter of the gene.
Table B contains the CpG sites located within the gene body, 3'UTR and intergenic regions.
The test CpGs (grey panel) are differentially methylated between pilocytic and diffuse astrocytomas with a differential change of ≥2-fold in gene expression. When the test CpG is not within a promoter, correlation was also calculated for a CpG site within the promoter (where possible within the TSS200).
For each correlation p-values and Benjamini-Hochberg corrected p-values are shown. The table is orderd by FDR-corrected p-values (sites with a p-value <0.05 are shown in blue). Genes with test CpG sites that show positive correlation highlighted in yellow. Fold changes highlighted in green show greater expression in diffuse astrocytomas.
When the expression probe was located at a specific exon, the probe for the full transcript was used for the correlation (indicated by the asterisk)
Table A
UCSC_RefGene_Name	CHR	MAPINFO	Relation_to_UCSC_CpG_Island	Enhancer	HIL_CpG_class	UCSC_RefGene_Group	Test CpG	Correlation	p-value	FDR corrected p-value	Expression Probe	Fold change (PA-DA)
MIR21	17	57918600		NA	LC	TSS200	cg02515217	-0.851448	7.40122e-06	0.00018503	224917_at	6.24977
TM4SF1	3	149096029		NA	LC	TSS1500	cg06800962	-0.803821	5.8384e-05	0.000417028	209386_at	4.11156
KCND2;KCND2	7	119914578	N_Shore	NA	ICshore	1stExon;5'UTR	cg13474918	-0.784196	0.000117115	0.000585573	207103_at	5.28381
GRIA4;GRIA4;GRIA4	11	105479843	N_Shore	NA	LC	TSS1500;TSS1500;TSS1500	cg00629688	-0.774303	0.000162053	0.000736607	208464_at	2.55223
HRH1	3	11178593		TRUE	IC	TSS200	cg16929739	-0.769943	0.000186056	0.00204661	205580_s_at	2.3915
PRSS23	11	86514631	S_Shelf	NA	LC	5'UTR	cg25851751	-0.745099	0.000387891	0.00284453	202458_at	5.51251
HRH1	3	11178683		TRUE	IC	TSS200	cg06457736	-0.71392	0.000875664	0.00321077	205580_s_at	2.3915
TMEM169;TMEM169;TMEM169;PECR;TMEM169	2	216947743	S_Shore	TRUE	LC	5'UTR;5'UTR;5'UTR;TSS1500;5'UTR	cg22954687	-0.697046	0.0013049	0.00410113	228981_at	2.00382
STAMBPL1	10	90641389	S_Shore	NA	LC	5'UTR	cg16341836	-0.618183	0.00624962	0.01736	231891_at	2.06481
PTPRE	10	129789429		TRUE	IC	5'UTR	cg14731462	-0.583623	0.0109988	0.0249974	1559018_at	2.04539
LEPREL1;LEPREL1	3	189840304	S_Shore	NA	LC	TSS200;TSS1500	cg18132405	-0.538868	0.0210275	0.035585	218717_s_at	4.51376
CD59;CD59;CD59;CD59;CD59;CD59;CD59;CD59	11	33744823		TRUE	LC	5'UTR;TSS1500;5'UTR;TSS1500;5'UTR;TSS1500;TSS1500;5'UTR	cg04188351	-0.530325	0.0235724	0.0370423	200983_x_at	2.01391
SFRP1	8	41167848	S_Shore	NA	ICshore	TSS1500	cg06166767	0.453582	0.0586789	0.0911733	202035_s_at	-2
CDKL1	14	50862509	N_Shore	NA	LC	1stExon	cg16077929	-0.426489	0.07757	0.106659	235512_at	2.05997
NRXN3	14	78869751		NA	LC	TSS1500	cg16372520	-0.405008	0.0954584	0.123534	205795_at	2.28322
RGS17	6	153414101		TRUE	LC	5'UTR	cg24028809	-0.39028	0.109332	0.133628	220334_at	7.50877
SFRP1	8	41168205	S_Shore	NA	ICshore	TSS1500	cg09410389	0.382558	0.117155	0.162715	202035_s_at	-2
Table B
UCSC_RefGene_Name	CHR	MAPINFO	Relation_to_UCSC_CpG_Island	Enhancer	HIL_CpG_class	UCSC_RefGene_Group	Test CpG	Correlation	p-value	FDR corrected p-value	Promoter CpG	Correlation	p-value	FDR corrected p-value	Expression Probe	Fold change
AIM1	6	106961936	S_Shore	NA	LC	Body	cg14426428	-0.923832	4.48e-08	6.04392e-06	cg18405900	-0.408686	0.0922024	0.518639	218568_at	7.45405
MDGA2 intergenic	14	48146158	S_Shore	NA	LC		cg23981172	-0.881657	1.32608e-06	2.91738e-05	cg09155219	-0.109229	0.666144	0.882847	239935_at	2.07439
TMEM49	17	57915740		NA	LC	Body	cg01409343	-0.852345	7.07e-06	0.000477361	cg20202881	-0.269682	0.279149	0.774595	1569003_at	3.51823
MIR21	17	57918630		NA	LC	Body	cg15759721	-0.834376	1.67e-05	0.000563482	cg04276626	-0.899109	3.91694e-07	5.28787e-05	224917_at	6.24977
IGF1R	15	99212404		TRUE	IC	Body	cg27139419	-0.837632	1.44e-05	0.000563482	cg20479870	0.0825406	0.744723	0.949961	203627_at	2.01992
TMEM49	17	57915773		NA	LC	Body	cg18942579	-0.828246	2.19e-05	0.000590673	cg20202881	-0.269682	0.279149	0.774595	1569003_at	3.51823
FAM89A	1	231174153	N_Shore	NA	LC	Body	cg16908552	-0.819796	3.12e-05	0.000702652	cg01534125	0.227127	0.364742	0.840445	226448_at	2.36843
OPCML	11	133399769		TRUE	IC	Body	cg14872762	-0.815814	3.67e-05	0.000707818	cg23236270	-0.662904	0.00271422	0.12214	206215_at	3.39588
TMEM49	17	57916643		NA	IC	Body	cg02782634	-0.798058	7.22e-05	0.000812017	cg12395919	-0.269682	0.279149	0.774595	1569003_at	3.51823
IGF1R	15	99212332		TRUE	IC	Body	cg26577252	-0.805709	5.44e-05	0.000812017	cg20479870	0.0825406	0.744723	0.949961	203627_at	2.01992
TMEM132C	12	128754513	S_Shore	NA	LC	Body	cg02911432	-0.795144	8.01e-05	0.00083231	cg18628094	-0.206688	0.410569	0.86477	232313_at	4.83674
IGSF9B	11	133823125	N_Shelf	NA	LC	Body	cg07139165	-0.784216	0.000117036	0.00105332	cg10884788	-0.140935	0.576977	0.933605	215255_at	3.81344
TRPM8	2	234891489		TRUE	IC	Body	cg03388266	-0.786121	0.000109728	0.00105332	cg23688111	0.00559295	0.982428	0.996823	243483_at	15.3398
ABCC3;ABCC3	17	48716301	S_Shelf	NA	LC	Body;Body	cg25928474	-0.770301	0.000183978	0.00155231	cg20633883	-0.34113	0.165941	0.67885	208161_s_at	11.043
SOCS3	17	76353952	N_Shore	NA	LC	3'UTR	cg22749855	-0.740985	0.000434637	0.00167168	cg01897823	-0.0461856	0.8556	0.910213	206359_at	1.89535	*
TMEM49	17	57915665		NA	LC	Body	cg16936953	-0.758197	0.000266138	0.00199604	cg20202881	-0.269682	0.279149	0.774595	1569003_at	3.51823
FAM167A;C8orf12	8	11279352		NA	LC	3'UTR;Body	cg02771117	0.730002	0.000583178	0.00301246	cg12094006	0.346052	0.159522	0.319043	226614_s_at	-2.63947
PRSS23 intergenic	11	86451848		TRUE	LC		cg27149179	-0.723784	0.00068465	0.00301246	cg13030674	0.063419	0.802589	0.882847	202458_at	5.51251
SOCS3 intergenic	17	76352717	N_Shelf	NA	IC		cg23378546	-0.693543	0.00141297	0.00470989	cg01897823	-0.0461856	0.8556	0.910213	206359_at	1.89535	*
IL6ST;IL6ST	5	55265996		TRUE	LC	Body;Body	cg14967393	-0.722791	0.000702139	0.00473944	cg13999099	-0.20254	0.420232	0.86477	204863_s_at	1.98985	*
MCC;MCC	5	112540429		TRUE	LC	Body;Body	cg25542319	-0.723488	0.000689809	0.00473944	cg21806985	0.107219	0.671961	0.949961	226225_at	-2.1523
WSCD1	17	5993785		NA	IC	Body	cg06421238	-0.71833	0.000785405	0.00504903	cg18898440	-0.460877	0.0542398	0.457648	213157_s_at	1.94515	*
IGSF9B	11	133823862	N_Shore	NA	LC	Body	cg03910363	-0.697825	0.00128184	0.00752385	cg10884788	-0.140935	0.576977	0.933605	215255_at	3.81344
IRX1 intergenic	5	3605884	N_Shore	NA	ICshore		cg24139639	0.627963	0.00526332	0.0144741	cg24678862	-0.146345	0.562286	0.882847	230472_at	2.26441
PRSS23 intergenic	11	86526022		TRUE	LC		cg08250880	-0.61591	0.00649899	0.0158864	cg13030674	0.063419	0.802589	0.882847	202458_at	5.51251
GJA1 intergenic	6	122115942		TRUE	LC		cg05469819	0.602734	0.00810838	0.0178384	cg23699648	-0.539005	0.0209884	0.0864321	201667_at	-2.84961
COTL1	16	84650202	N_Shore	NA	IC	Body	cg07964754	-0.647433	0.00367522	0.0206731	cg13623690	-0.483994	0.0418302	0.446438	221059_s_at	1.99733
KIRREL3;KIRREL3	11	126572385		TRUE	LC	Body;Body	cg12723492	-0.630054	0.00506987	0.0253494	cg12496355	-0.107567	0.670953	0.949961	240402_at	-3.1177
LDLRAD3	11	36000550		TRUE	LC	Body	cg11937857	-0.619244	0.00613585	0.0286166	cg16410656	0.0919241	0.716775	0.949961	234985_at	2.82572
IGF1R	15	99332004		TRUE	LC	Body	cg08920032	-0.608259	0.00739848	0.0322192	cg20479870	0.0825406	0.744723	0.949961	203627_at	2.01992
CDK6 intergenic	7	92533866		TRUE	LC		cg18263166	-0.55517	0.0167726	0.0335452	cg13909730	-0.0400699	0.874567	0.916213	224851_at	2.12541
DUSP5 intergenic	10	112220471		NA	LC		cg02064267	-0.540373	0.0206023	0.035585	cg06715928	0.258568	0.300198	0.550363	209457_at	2.07588
FOS	14	75748252	S_Shore	NA	LC	3'UTR	cg10565512	-0.538002	0.0212751	0.0432501	cg25975379	-0.00549062	0.982749	0.982749	209189_at	2.89809
CHRM3 intergenic	1	239621510		TRUE	LC		cg06878499	-0.460018	0.0216251	0.0432501	cg16105080	0.117972	0.295215	0.776882	214596_at	2.40639
RARRES1;RARRES1	3	158427635		TRUE	LC	Body;Body	cg14986890	-0.583457	0.0110272	0.0437844	cg14226182	-0.175021	0.487285	0.880502	206391_at	3.09119
PVT1	8	129071149		TRUE	LC	Body	cg07272929	-0.568202	0.0138875	0.0506706	cg11478273	-0.105214	0.67778	0.949961	1558290_a_at	2.11866
CCDC50;CCDC50;UTS2D	3	191049285	S_Shore	NA	LC	Body;Body;TSS1500	cg12336960	-0.547777	0.0186085	0.0644141	cg14972328	0.00223304	0.992984	0.996823	225331_at	2.06334
CD44;CD44;CD44;CD44;CD44	11	35164485	S_Shelf	NA	LC	Body;Body;Body;Body;Body	cg14082886	-0.536792	0.0216251	0.0712045	cg08530414	-0.261155	0.295215	0.781452	1557905_s_at	1.95411	*
NEURL1B	5	172070153	S_Shore	TRUE	LC	Body	cg13900817	-0.523973	0.0256163	0.082338	cg10473508	0.13381	0.596567	0.936471	225355_at	2.16008
NEURL1B	5	172116212	S_Shelf	NA	IC	3'UTR	cg07209244	-0.457332	0.0563643	0.0826676	cg10473508	0.12739	0.61445	0.882847	225355_at	2.16008
CHRM3 intergenic	1	240078452		TRUE	LC		cg08454015	-0.451218	0.0601744	0.0911733	cg16105080	0.117972	0.641061	0.910213	214596_at	2.40639
LGR6;LGR6;LGR6	1	202205348		TRUE	LC	Body;Body;Body	cg11683364	0.481049	0.043278	0.119235	cg26347746	0.199298	0.427866	0.86477	227819_at	-3.01208
DNM1;DNM1	9	130978697	N_Shelf	TRUE	LC	Body;Body	cg14297444	-0.462608	0.0532247	0.137801	cg14207052	0.136977	0.587826	0.933605	215116_s_at	2.21118
OLIG2 intergenic	21	34392851	S_Shore	NA	ICshore		cg06212263	-0.373765	0.126535	0.146514	cg03696345	-0.490265	0.038872	0.122169	213825_at	2.00962
HCN1	5	45260623		TRUE	LC	3'UTR	cg14979674	0.351472	0.152652	0.167917	cg05539745	-0.070762	0.780234	0.882847	1556351_at	-2.12584
TMTC4;TMTC4	13	101283034		TRUE	LC	Body;Body	cg22575966	-0.427241	0.0769921	0.18235	cg13244417	0.171709	0.49569	0.880502	225666_at	-2.24684
CD44 intergenic	11	35072710		TRUE	LC		cg13523125	-0.347027	0.15827	0.202911	cg08530414	-0.261155	0.295215	0.776882	1557905_s_at	1.95411	*
MBP;MBP	18	74798054	N_Shore	NA	LC	Body;Body	cg24446429	0.408514	0.0923528	0.207794	cg25887236	0.194591	0.439078	0.86477	209072_at	-6.30146
KCNMA1;KCNMA1;KCNMA1;KCNMA1	10	78923827		TRUE	LC	Body;Body;Body;Body	cg02636348	-0.347216	0.158029	0.309187	cg25655799	-0.0209226	0.934326	0.993182	221583_s_at	2.1457
HLA-DPA1	6	33039804		NA	LC	Body	cg04049719	-0.335883	0.172973	0.324325	cg13031167	-0.618839	0.00617904	0.166834	211991_s_at	2.69118
IGSF21	1	18610522		TRUE	LC	Body	cg13921220	-0.310749	0.209441	0.365185	cg03993263	-0.124742	0.621889	0.943315	227154_at	2.17245
FAT3 intergenic	11	91913958		TRUE	LC		cg17695791	-0.191386	0.446799	0.468076	cg17276118	-0.00935602	0.970609	0.970609	226448_at	2.71213
SLN intergenic	11	107575901		TRUE	LC		cg22760287	-0.117761	0.641663	0.641663	cg11117131	-0.178967	0.477363	0.807845	205374_at	-2.23205
