# Supplementary material for: DNA methylation analysis of paediatric low-grade astrocytomas identifies a tumour-specific hypomethylation signature in pilocytic astrocytomas
Source: Acta Neuropathol Commun. 2016 May 27;4:54. doi: 10.1186/s40478-016-0323-6 (PMC4882864; doi:10.1186/s40478-016-0323-6)
Supplement: Additional file 15: Table S14. — Predicted transcription factor binding sites for the 315 differentially methylated signature in low-grade astrocytomas. Table to show TRANSFAC predicted transcription factor binding sites within a 200 bp region (100 bp either side of the CpG site detected by the Illumina probe). Illumina annotation highlighted in grey and transcription factor binding predictions plus sequence highlighted in blue. List of the top predicted transcription factors and gene expression levels of the top predicted transcription factors for the low-grade astrocytomas are also shown. (XLSX 215 kb) [file 40478_2016_323_MOESM15_ESM.xlsx]

## Sheet: Info
Acta Neuropathologica DNA methylation analysis of paediatric low-grade astrocytomas identifies a tumour-specific hypomethylation signature in pilocytic astrocytomas Jennie N. Jeyapalan, Gabriel T. Doctor, Tania A. Jones, Samuel N. Alberman, Alexander Tep, Chirag M. Haria, Ed C. Schwalbe, Isabel C. F. Morley, Alfred A. Hill, Magdalena LeCain, Diego Ottaviani, Steven C. Clifford, Ibrahim Qaddoumi, …
Table S14. Predicted transcription factor binding sites for the 315 differentially methylated signature in low-grade astrocytomas Table to show TRANSFAC predicted transcription factor binding sites within a 200bp region (100bp either side of the CpG site detected by the Illumina probe). Illumina annotation highlighted in grey and transcription factor binding predictions plus sequence highlighted …

## Sheet: 1_TF binding site 315 CpGs
Supplementary Table 14
Predicted transcription factor binding sites for the 315 differentially methylated signature in low grade astrocytomas
1) Table to show TRANSFAC predicted transcription factor binding sites within a 200bp region (100bp either side of the CpG site detected by the Illumina probe). Illumina annotation highlighted in grey and transcription factor binding predictions plus sequence highlighted in blue.
2) List of the top predicted transcription factors
3) Gene expression levels of the top predicted transcription factors for the low garde astrocytomas
order	TargetID	UCSC_RefGene_Name	Enhancer	DMR	UCSC_RefGene_Group	Relation_to_UCSC_CpG_Island	CHR	MAPINFO	Strand	Infinium_Design_Type	SourceSeq	TargetID	PA AVG β-values	DA AVG β-values	Transcription factor															Target binding site Sequence (200bp)
1	cg26352795	SPSB1	NA	RDMR	5'UTR		1	9354739	F	II	CGCCATCCCTGGTGACTAAGGTTTGATGTCCTTGGAAGAATTTTCTCGTT	cg26352795	0.343428	0.676319	S8	CdxA	HFH-2	E47	MyoD	USF	AP-1	HSF2	HSF1	Sp1	AML-1a					GGGGCTGCTTCCTGAGTGAGTAATATTTAATTAAACACTCCAGTCTGTAGCATCAGAAACTGGTCATGAGTTGAGTTTTAACAGGTGTTCATGGTAAAAGCGCCATCCCTGGTGACTAAGGTTTGATGTCCTTGGAAGAATTTTCTCGTTGGGGGGGCTGGGCCCACAACTTCATTTCTCATCGTGGGGTGTGAGGAGAA
2	cg07805542	PIK3CD	TRUE		Body	S_Shelf	1	9779309	R	I	CGCCTCCCGGCCAGCCGCTGACTCAGGCTTTTCTGCTCCAGGGATGACAC	cg07805542	0.358556	0.682945	p300	AP-1	MZF1	AP-1	AP-1	CdxA										ACAGACAGCCCAGCCCCAGAGGCCAGCCCAGCTCAGCTCGGAGTGAGTCAGCTCCGAGGGGAGCCATATCCTGGGACCGTGACTCAGCACCCAGCCACTACGCCTCCCGGCCAGCCGCTGACTCAGGCTTTTCTGCTCCAGGGATGACACTGTGCTTGTCCTTCCATCCCAGGGCACTACCTGCAGGTTCCTGCAGGACC
3	cg08548284		NA				1	14382172	R	II	AGGGGTTCAGCTAACAGTTCCCTGTAAACCTAAACTGTGCAGTGCTGTCG	cg08548284	0.3916	0.7472	AP-1	MZF1														TTCTCAGGCATCCATACAGGAAAGCCCTTCTCCCCACATTGGATCATCAGACAGGGGTTCAGCTAACAGTTCCCTGTAAACCTAAACTGTGCAGTGCTGTCGCTCCACAGAAGGTAGATTTTCAGTTCCTCTGCCAAGAACAGATGAGTCAGAGTGTGGGGAGCCTCCCTCTACCCTCTGGAATCTCTACTCTTCTAGTCCAC
4	cg13921220	IGSF21	TRUE		Body		1	18610522	R	II	CGTGTGGTTTCCGACTCCTGCAGTGGAGCCTGAAGCCCAGGGTGGGACTT	cg13921220	0.243515	0.583269	p300	SRY	CdxA	AP-1	GATA-1	NF-E2	AML-1a	Ik-2	CdxA	v-Myb	Th1/E4					AGGTCCTTTCAGGAGCTGTGCTTGGTGCTGGGAGTATGGCTGTAAACAAAGCAGATGAGGACAGTGAGAAAACTGACTCATCTCTTCTAAATTTCTGAAACGTGTGGTTTCCGACTCCTGCAGTGGAGCCTGAAGCCCAGGGTGGGACTTCATTTTGTTCAATGTTGCATCCCCGATTATAGAACGGAGTCTGGTACTTAG
5	cg04276058	IFFO2	TRUE		Body		1	19254031	R	II	CGGGCTCCAGCACAGCTCCCTGGCCACCTGCATCCAGCCCTGCTGCAGTG	cg04276058	0.31551	0.702858	GATA-2	GATA-1	SRY	AML-1a	ZID	USF	AML-1a									GTGAGGATGCCTCTGTGCATCTGCAGGTGGGCAAACACAGGAGCTAGGGCAGCGCAGAGCTGAGGGGCATTGGCTGGGCCAAATCTGTGGTTTGAGCAGCCGGGCTCCAGCACAGCTCCCTGGCCACCTGCATCCAGCCCTGCTGCAGTGGGGTGAGCTCCCCGAGGCCAGGGTGGAGCTGAGAAGGTGCCAGCCCTCCA
6	cg08530036	UBR4	TRUE		Body		1	19496406	R	II	CGTCTTAAAGAGAAAAGAGATCAAGAGAAAAGTGATACCTATTTATAGAA	cg08530036	0.2414	0.610661	2001-10-01	GATA-2	GATA-3	Nkx-2	CdxA	IRF-1	IRF-2	CdxA	GATA-2	GATA-1	MZF1	CdxA	Tal-1b	AP-1	Tal-1a	TCAAGCTTTAAATATTCATTTAACATTCAGATAGTCTCACTTTGTACTGCTTCATTGAATGCTGTTCTTAATGTGTGTTATGATCCCTGCCCTTAAGATTCGTCTTAAAGAGAAAAGAGATCAAGAGAAAAGTGATACCTATTTATAGAAGGGGAGCAGATGTTTAATGGTGATTTCAGTCTGACTTGCAATGACTCACCC
7	cg19082496		NA			S_Shelf	1	33899352	R	II	GACAAACAGTGGAGTCATAAGTCAGGCTCCTTGAAACACTTTTATGAGCG	cg19082496	0.143452	0.594661	CdxA	MZF1	AP-1	CdxA	AP-1	2001-10-01	CdxA	GATA-1	c-Ets							CATCTCCTAGCACCAAATTACTGGAGTTGCTCCTTGCAGAAGGGGATCTTGACAAACAGTGGAGTCATAAGTCAGGCTCCTTGAAACACTTTTATGAGCGCCTTAATGAGGGAGATGAGCTGTCATCAGGAACTCATCCCATCCTTCCTGACCACAGGAAATGAGCTTTTTGTGCTCAAAAGGTTTCCAAAGCTGAGGCG
8	cg13563070		NA			N_Shelf	1	43145343	R	II	AGAAGCCATCCCTTCAAAGCAGTTACATAGTGAGGCTGTTCACTTATTCG	cg13563070	0.472604	0.797534	HLF	VBP	HNF-3b	CdxA	VBP	CdxA	Nkx-2									TTTAAAGTAACATTGAAAAGACAGATGTTACACAATTTGTATTTTTGCTTGAGAAGCCATCCCTTCAAAGCAGTTACATAGTGAGGCTGTTCACTTATTCGTAGAGGTGCTGCTGCAATATTTTCTAAGTGTCTTTGTAACTGGAGAAAAGCTCTCAAGCCTATAGGGCATGCTTTTAAATGTCCTCAGTGTTGGCAGGAC
9	cg23723410		TRUE				1	59486037	F	II	CGGGTTTCCTGCAGCCAAAGAGCCATGAGTCACAGCAGCTGGCTCAAGGC	cg23723410	0.080883	0.412226	CdxA	CdxA	SRY	SRY	AP-1	MZF1	Lyf-1	SRY								ATGTCAAGAAAATTTCTGAGTTTAATAGACAACATGATCATACTCCAGACTAGAAAATGAAACCAAAACCAATTGACCTAGGCAGAAAGTTAGGTTGTAACGGGTTTCCTGCAGCCAAAGAGCCATGAGTCACAGCAGCTGGCTCAAGGCTGGGAGGGGAAGTAAAACACTAAATCTAAGGACCACTCTATTCACCCTACA
10	cg20434422	UOX	TRUE		Body		1	84831593	R	II	TCTGAGGTCTGCAGGGCTGTTCACTCAATTCTAAATGGCTCCAGATAGCG	cg20434422	0.3224	0.679209	AP-1	AML-1a	HSF2	CdxA	GATA-2	GATA-1	GATA-1	CdxA	USF							ATCCATGAGTCATTGTCCAATGCTGTAAGATCACCATGGCCTCAGAAGTGTCTGAGGTCTGCAGGGCTGTTCACTCAATTCTAAATGGCTCCAGATAGCGGTGCTTTTAGAGTTCTTCCACCCTCCCACCCTGTCATTTGTCACTTCTCTGCTAGTGTTAATGTGTCCAACTTCCTGTTTCTCATGTGTTATGTTCACTT
11	cg10064525	FNDC7	TRUE		Body		1	109262682	F	II	ACTGACTTGTCACAGACATCCTGACTCACCAAGACTGTCATGAATCACCG	cg10064525	0.403139	0.723137	AP-1	NF-E2	AP-1	CdxA	TATA	c-Rel										GGGAAGGAGGGAAGAAAGCAAGCCAGCCAGCCTAGGAAAAGGCCCAGGGAGACTGACTTGTCACAGACATCCTGACTCACCAAGACTGTCATGAATCACCGCAGGGCTATGATTATACTACCTCCCTAGGGAAATAGTATAAAAGGCAAACCCCTCTCTTCTCCCTACATTCTGCCTTGGCCCATACACTATGGGGCTTCCA
12	cg27510354	KCND3;KCND3	TRUE		Body;Body		1	112429786	F	II	CGCTGCCCCAGTGCTGAAGAGTTGTCTGTTCTGTCCACGGAGGCTTGTGG	cg27510354	0.364618	0.686952		CdxA	AP-1	NF-E2	CdxA	2001-10-01	CRE-BP	Nkx-2								TGGAGGTGGTGGTCTGTAAAGAAGTCAAAGAGGTGAGTGCCGAGGAGAAACGCTGCCCCAGTGCTGAAGAGTTGTCTGTTCTGTCCACGGAGGCTTGTGGCAGCACTTACAAGTCATTGGGTATTATGCTTCCTGACTCACAAAGCCCCTTTGAAGACATATCTCATTTAAGTAATCATACCTTGTGAGAAAATACAACTC
13	cg20156116	C1orf66;C1orf66	NA		Body;Body	S_Shore	1	156699437	R	II	CGTGTGTTCTTGGAACACCTGACATGCTCCAAGAAGAGTTCAACATAGTT	cg20156116	0.209626	0.5436	CdxA	USF	deltaE	Ik-3	Lyf-1											TAGGGGAGGCAGGATTCTAGACTAAGCCTTTTTGATTCCAGAGCCAGGACTGTCTACTATACCACAAAACCACGAATTTATTCAAAGCTTGGATGAATAACGTGTGTTCTTGGAACACCTGACATGCTCCAAGAAGAGTTCAACATAGTTGCAGCATGGTTCCAATGTCCACGCATTTTATTACCTTGGATCTGGGAAGA
14	cg11683364	LGR6;LGR6;LGR6	TRUE		Body;Body;Body		1	202205348	F	II	CGCCCCACTGGGGGACTGTGGGAATGGGACCTCCCTAGGTGAGGCCACCA	cg11683364	0.185664	0.503358	CdxA	MZF1	Ik-2	NF-kap												AGCATGCCGCTCCTGGCTTTGGTTTCTCCGGGGTTTTCTGTTGTCATCAGTGTGTGGCTGTGTACACTCCTATGCATATTTCAGGAAAAGAGTGCTCCCACGCCCCACTGGGGGACTGTGGGAATGGGACCTCCCTAGGTGAGGCCACCAGGCCAGCGGTCCTGGGGCGACTGGTGTTCTGCCATTGGAGCCTGGGTTTA
15	cg17943323		TRUE				1	203876248	F	I	AATGTCTGACTCACTGTGCTATCCCCTCTCCACTAACATTCGATGCCTCG	cg17943323	0.334649	0.66962	CdxA	RORalp	CP2	NF-E2	AP-1	AP-1	HSF1	2001-10-01	CdxA							TATTATGTAGCACTAACCTACTTCTGACTCATATTTTAGGAGTGTTGCTGAAATGTCTGACTCACTGTGCTATCCCCTCTCCACTAACATTCGATGCCTCGGGGTTAAAAGAATGCTCCACTATTAGTCTCAAGATTTTCTTCCAAGCCACTGACATTCCTTCTGCAATTTTTGATGCTGCAATTTTGATATTCATACATG
16	cg13052638		NA			N_Shelf	1	206677719	F	II	TAACATTTTTTTTGATCTGTCTGGTCATCCAGGCTACAAGGGTAAGACCG	cg13052638	0.139837	0.491008	AML-1a	CdxA	SRY	CdxA	AP-1											AAGAAACTCTAGTCTCATTATAAGCTCAGGACATTGCTGGGGTAGTGTCAGATGCCTGGACTTTAACATTTTTTTTGATCTGTCTGGTCATCCAGGCTACAAGGGTAAGACCGCAGCATCCGCTGAAACACCTCCACTGGGAGATCTTTCCCCTTGTTAGTAGATCCTCTTGGCTCAGACCCATTGACTTTTTTCTGTTTGTGACTCACTCCC
17	cg02974085		NA			S_Shelf	1	222990921	F	II	AGAGGCAGTGCAGCAGCTGGACCTTAAGTTAACAGATCAGCAGTCTTTCG	cg02974085	0.170907	0.486272	AP-1	E47	SRY	Nkx-2	c-Ets-											AGCAGTCAACCCTGTGTGAGTCAACCTCATTAAGGGCCATGCTTTTCATCAGAGGCAGTGCAGCAGCTGGACCTTAAGTTAACAGATCAGCAGTCTTTCGTAGCTCCTCATCCAAAAACTGTACTTCCCCATTGTAACAAATATTCTTGATTCTATCAAGTGGCAGGAAATGGCTTTCTAACTAGAGTATGCCGATAATTG
18	cg00038020		TRUE				1	223575793	R	II	TCTTTCTCTGTATAAATTACCCACTCTTGGGTAAGTGTTTATCAGCAACG	cg00038020	0.390422	0.720183	SRY	CdxA	C/EBP													CACCATGATTGTAAGGCCTCCCCAGCCACATGGAATGAGTCCATTAAACCTCTTTCTCTGTATAAATTACCCACTCTTGGGTAAGTGTTTATCAGCAACGTGAAAACAGACTAATACATCATCTAAGAGCTCATTAGAATCTATTTGGTCTGCTTCTTTTTTTGGTCAGTCCTATCCAGTCTTATGAAATAAAATTCTAT
19	cg15033552	CAPN2	TRUE		TSS200		1	223889141	F	II	AAAGGGGCCTCAGGGCTGAGGCTGTGTTTGAGTCACATTTTAGCAAAGCG	cg15033552	0.3327	0.636136	CdxA	CdxA	AP-1	AP-1	AP-1											CCCAGAGAGAATATGGAAATGCTGCCTGGGACCAAATAAGGGAATATAATGAAAGGGGCCTCAGGGCTGAGGCTGTGTTTGAGTCACATTTTAGCAAAGCGGCCACATAGCTTCTGACTCAGAGCACAAAGATTCTTCAATTCTTCATGGCAAGAATGAGACTCACAAGAGCATAAGCTCAGAGGTGGAAAGGAGGGCAGA
20	cg16908552	FAM89A	NA		Body	N_Shore	1	231174153	R	II	TAGCAAGACTCCAGAGCATGTTTATAAACCACAGCTTCACAACAGGAGCG	cg16908552	0.38006	0.773231	SRY	Pbx-1	SRY													GGACCTGGAAAAATACTTCTGGGAATGGCACGTTGACTCCCAAGCCACCATAGCAAGACTCCAGAGCATGTTTATAAACCACAGCTTCACAACAGGAGCGGCCCCGAGGTTTTTCTATCTCTTGCTCAAGTATGGAATTTAAATAATCAAAGATGATCTTCCTACTTCACCCCCGTGGTTCTGCTATGTCCAAGTTCAGA
21	cg06878499		TRUE				1	239621510	F	II	TAAAAGTTTATGGTTACCTCTGTCACTTTAAAAACGAGGCCCTTTTCTCG	cg06878499	0.113036	0.579295	SRY	CdxA	TATA	IRF-1	IRF-2	CdxA										GCCTGGAAACACAGTCACATCTGTTCATTAGGAAGTAGATAGTTAATAGATAAAAGTTTATGGTTACCTCTGTCACTTTAAAAACGAGGCCCTTTTCTCGGTTTCATTTTTCTTGATAACGTTTGCCACCACCTAACATACCATACATTCTACTCTTTTCTTATGTACTCTCCCGTATTATGTATTCTTTTCCTTTCTTT
22	cg08454015		TRUE				1	240078452	F	II	CGCAGTCCAAAAACAGATGGGTGTATATTTGCTTTGTAAGCAAAGGGCAT	cg08454015	0.248709	0.716489	GATA-1	AP-1	HNF-3b	AML-1a	SRY											TTCCACGATGGTGAATCAGCATGCTGATTTCTCTTGGCAGGAAGCTCTCAGGGAAATGTCTGTGAATCATTTAAAGATGCTCTCTGGTGGATAGAGAAACCGCAGTCCAAAAACAGATGGGTGTATATTTGCTTTGTAAGCAAAGGGCATGTATCATACTCGCATCTAAAACAGTGTCCACATCTTTGCCAAAGGCACTG
23	cg06958636	EFCAB2;EFCAB2;EFCAB2	TRUE		Body;Body;Body		1	245255197	F	II	ATGAGGGTAAGCAAACTTCCTGCACAAGAGGCCAAGCACTCTCCTAGTCG	cg06958636	0.358364	0.694405	AP-1	Nkx-2														GGGCCCGGCCAAGCTGTGGGGTATGGCAGGCTCTGCGGAAGCCAGGAGTCATGAGGGTAAGCAAACTTCCTGCACAAGAGGCCAAGCACTCTCCTAGTCGGGAAATGGCATATGGTGACTTACATCAGATGCTGCGGGCGAGGTCAGTGAGCTGAAGAGGCAAAATACACATTGAAGTGATTTGAGTGTAAAGGAAAATG
24	cg00348992	KIF26B	TRUE		Body		1	245365165	F	II	CGACTGTATTTGAGGAGGCAGCTTGACTTCATGCTCCAGGGAGAAGTCTT	cg00348992	0.316301	0.76759	MZF1	CdxA	CdxA	CdxA												GCGGGGGGAAGGGGATCCATTTCTCATTTTGCCATGTTTCTGCAGGAATGTTTTTAATAGGGATCCTTTTTACCCCCAGCTACTCTGCAGCACAGGAGTACGACTGTATTTGAGGAGGCAGCTTGACTTCATGCTCCAGGGAGAAGTCTTTTATTTCCTGTTGGGGTTTTAAAGTTGCCCTTGCTTAGGTCGTTGCTGTTTTATAAGTCA
25	cg06142351		TRUE				2	8683945	F	II	CCATTTCCTGCCAGCTGCTACTGGTTTTTTAGTCAGCTCTGACAGCTACG	cg06142351	0.070502	0.385058	AML-1a	C/EBP	Spl	S8												TGCCACTGCTCTGTAGAGTCCTACAGTTTATCTGTGGTCAGTTTTCTTACCCATTTCCTGCCAGCTGCTACTGGTTTTTTAGTCAGCTCTGACAGCTACGGTAATTGGGAAAGGACGCAGGCTGCTGGGGCCGGGTGATTCACCAGCTCTGGCCAACAGGGACAAGGAGCACAGACGGAGGCACCCCGTCGGTCCCCCAGG
26	cg12018718		TRUE				2	8684089	R	I	GGCAGATAGACTCGGGGACAGGAAGTGGAGCTGTTAAGACTCGGCCCTCG	cg12018718	0.303954	0.610657	c-Ets-	deltaE	AML-1a													ATGGGTAAGAAAACTGACCACAGATAAACTGTAGGACTCTACAGAGCAGTGGCAGATAGACTCGGGGACAGGAAGTGGAGCTGTTAAGACTCGGCCCTCGCCTGCTCCCGGGCACCTCAGGGCCATCGAAGGGCGCGTGCACCTGAGATGCTGCGGTGCTCGCGTCACGCAATGACCCCGCAGCAGGCACCAGCCACGGCC
27	cg15074524		NA				2	8685621	F	II	CATGCGGCAACCGGGAGGGTTCTGTGGCTTCATTGTCATCTTCATCATCG	cg15074524	0.21672	0.539071																AGGGTGGTGGACGGCTGGTGTTCTGGCATCTCGGTTTCCCAGCCGGCTCCCATGCGGCAACCGGGAGGGTTCTGTGGCTTCATTGTCATCTTCATCATCGTGGCAGGGCCTGCTTGGGCCCGTATCTGCCACCTGCCTGGTCTAGGCCAGGCACGACGTGGGTGCTGAGGCGTCTCCTCTCCACCTCCTGGGCTTGGCCGC
28	cg07616374		NA	RDMR		N_Shore	2	45159663	F	II	TCAGACTCAAGCTGAGTCACCTGACTATGCCTGGAACGTACAGGCAATCG	cg07616374	0.154694	0.5562	NF-E2	deltaE	AP-1	Nkx-2												GCACACCTCCTTCTCCCCATGCAGACCCAGGGGGTCGCGCACGTTTGAGCTCAGACTCAAGCTGAGTCACCTGACTATGCCTGGAACGTACAGGCAATCGTACCGAATACACATGGGAGAATTAAAGGAACACTACGGGAGAATTAAAGGAACACTAACAGGAATTTGAGGAATAAAGAAGTGCCCACAGGCATAATTAT
29	cg12080687	LOC100134259	TRUE		Body		2	47063626	R	II	GTGGCTCACCAGGCAGGAAGCCCGTGGCTTGGCTGAGGCCCCAGGAAGCG	cg12080687	0.198233	0.53169	Lyf-1															CAGCTCCCCAGGAGAGCCCTGCAGAGACTCTGTGAAGGCTCCTTGTCCCCGTGGCTCACCAGGCAGGAAGCCCGTGGCTTGGCTGAGGCCCCAGGAAGCGGAGTCTGGGAGGTGAACCGTACCTCAGGCCCAGCCGTGTTCAGCTTGGAGTAGCTTCTGAAGTCTCAGAGAGGGAGGGTGAGGAGGAACCTCAGAGGTCA
30	cg01751245	SPRED2;SPRED2;SPRED2	TRUE		5'UTR;1stExon;Body		2	65593761	F	II	ATTTTTATCGGAAGCTTTATAGTAGCAATAATGCTAATACCCAGCACTCG	cg01751245	0.343675	0.765573	CdxA	CdxA														AACCACTTCTCAGGCAGCCAGCTGGTTCTCAGGTCAGCAAGAGACGATCCATTTTTATCGGAAGCTTTATAGTAGCAATAATGCTAATACCCAGCACTCGGGCTCCACAATGTAGAGGAAATGGCATCGCCTGGCAGGTACGTGCTTACTGTTTACATGAACTTTATTTTTTCATTGTTCTCTTATTCTTAACCTTTCT
31	cg08467103	SPRED2;SPRED2	TRUE		TSS200;Body		2	65593933	R	II	CGGACTAACCCTCGGATGACTCATCCGGTACAATGCAGTATATTTGTCAA	cg08467103	0.163606	0.676133	TATA	TATA	2001-10-01	AP-1	TATA											TTTAATTGGAAAACGCATCTGTCAGCTGTCAGGCTTCCAGTTTCCACTTTTGAGAAGCAGGATGTTGAATGTGAGTAATGACACAACAGGCCTATAAAATGCGGACTAACCCTCGGATGACTCATCCGGTACAATGCAGTATATTTGTCAAGGAGACTGAATCATATATGGGGGAAACCACTTCTCAGGCAGCCAGCTGGT
32	cg20651995		TRUE				2	69525471	F	II	AAAGTGAATCATCAGTCAAAATAAGTCCTAACCAATGCCATGAGCAAACG	cg20651995	0.410444	0.742373	MZF1															TACCCTATCCAGGCTCCTAAGCCACATGGAGCCCTGGCAGGGCTGATTTCAAAGTGAATCATCAGTCAAAATAAGTCCTAACCAATGCCATGAGCAAACGTCCATGTCCGTGGGGACAGTGTCTTTCCTGCAGACGCACATGACAAATCACACTTCTGTGTCTTTGCATGTGCTGTTCCCCATCTGAAAACCCCATCCTAC
33	cg13753435	CTNNA2;CTNNA2	TRUE		Body;Body	N_Shelf	2	80527011	F	II	TGGATTCCGTGAACTTAACCATCTCATAGGAAGGCTACAGGAATCCAGCG	cg13753435	0.28167	0.643372	SRY	SRY														GCATACCTTTTTTAGAAAACAAAAAATGTAGCAACTGAAGGAGGGCTCCTTGGATTCCGTGAACTTAACCATCTCATAGGAAGGCTACAGGAATCCAGCGCCCAAAGCTGCTTTGGCTTGGTGCATTAAAGAGCTGTGTGGGTGTGCTTACAGGGAAAGCTTTCAGAAGCAAAACCTTTCTGGCAAGCATCAGAACCACA
34	cg03063658	SH3RF3	TRUE		Body		2	109949132	F	II	TATGTTCTGTAGGAAGCTCGGCAGGAATCACTCAGAAGGGTGACTCATCG	cg03063658	0.0592831	0.391692	Sp1	AP-1	AP-1													CACCTGTGCCTCCACACACTAACCCTGGGGGCGGGGTGGCTGCTCCTGGATATGTTCTGTAGGAAGCTCGGCAGGAATCACTCAGAAGGGTGACTCATCGCCCCATCCTTTCCTGCCTGGCAAATTAGAGGATGTTCCACCCACGGGGCAGCCCTGGCTTCCTTAGCACAGCACAGTGAGCTAAGAAATGCAGAACTGTCT
35	cg11235594	NPHP1;NPHP1;NPHP1;NPHP1	TRUE		Body;Body;Body;Body		2	110907413	R	II	CGCCTGAGGGACTGCTACATTACACCCACACACTGTCAAGACTGGAATGG	cg11235594	0.559745	0.880067	GATA-1	CREB	CREB	AP-1												ACATAAAGATAACATTTAGGAAGTGGGGTGTTTTTCAAAGATGAAATCTTCCAACTGTGCTAATAAAAGCTGTGCTTTCTTCAGATAAAGTCAGGGATGACGCCTGAGGGACTGCTACATTACACCCACACACTGTCAAGACTGGAATGGCATTAGGTGGGTTTAAACCACTGAGTCAGCATTGCATAGACGTAGGGAGG
36	cg04214938		TRUE				2	119496171	F	I	ATGAATAATACGGTATATGTTCCCGCCAACAGAAATTATTTTTAGATTCG	cg04214938	0.32136	0.750398	GATA-2	GATA-1	CdxA	CdxA	CdxA	CdxA	CdxA									CACAGCTCCTGGCTCACAGACTGGGCTGATAGCTACTGGGAGATCAAGCTATGAATAATACGGTATATGTTCCCGCCAACAGAAATTATTTTTAGATTCGCTTCTGTTTCACATTATTCATTGCCCACTTTCCATTTATTAATAAAGATGATTGGAAGTTGACTGACAATAAATACATTATGTATTATTTTATGCACCTAT
37	cg15869022	GPR17;GPR17;LIMS2;LIMS2;LIMS2;GPR17;LIMS2;LIMS2;GPR17	NA		5'UTR;5'UTR;Body;Body;Body;5'UTR;Body;Body;5'UTR		2	128404486	F	II	CGGGGGACAGAAAGGGAGAAGAAACCTCAGCAAACCTGAAACCAACCAGA	cg15869022	0.312517	0.707304																GCGAGTCTAGACTGAAGTTTGTGTTTCTAAAGGGCAACAGAGAGTGAAGCGGGGCCCATCTCAGACCAAACTGCAACAATCAGTATCAGAACTCCTCAAACGGGGGACAGAAAGGGAGAAGAAACCTCAGCAAACCTGAAACCAACCAGAAAGCTGTTTAAAATGGAGTCTCAGTCCCAGAGAGAGCGAGGGGCACGCCC
38	cg12131007	MYO3B;MYO3B;MYO3B	TRUE		Body;Body;Body		2	171218057	R	II	CGGCATTTGACAAAGAATGGGGATAAGGTTGCCCTCTGCTGGACACAGTG	cg12131007	0.586465	0.186691	MZF1	GATA-2														CCAAGAAAAAGTCACTGAAGGCATACTGACCGAGTTGGCTGTTTTATTCTTGTTCTTGGCACCTCCTTCTTATGTTTAAGCTACGCTTTCAAACTGTCCTACGGCATTTGACAAAGAATGGGGATAAGGTTGCCCTCTGCTGGACACAGTGGCAGCCAAGAAGATGTCAATTTTGTGTCCGAGAATTAAGGCAGTCTTAAG
39	cg22047295	WIPF1;WIPF1	NA		5'UTR;5'UTR		2	175462522	R	II	ACAAGCTCTGGCCTCTTGTTAAATGTGACATACTGAGTCAGAGGCAGACG	cg22047295	0.0723725	0.509922	Nkx-2	AP-1	AML-1a	C/EBP	CdxA	SRY										GGTATCATCTTCTAACGCAAGTGTGGGGTCGTTTTTGGACAGCCATTTTGGACAAGCTCTGGCCTCTTGTTAAATGTGACATACTGAGTCAGAGGCAGACGTCCTTCTGTGGTTATTCGCTTCCTGTCTGATTAATTTGTTGTTTGTTGTTCCTTCCTCCTTTGCTGCAGAAAAAGAAACTAGATTGGTTTTGCTTAAGAA
40	cg22954687	TMEM169;TMEM169;TMEM169;PECR;TMEM169	TRUE	RDMR	5'UTR;5'UTR;5'UTR;TSS1500;5'UTR	S_Shore	2	216947743	F	II	AGGATGGAGCAACAGGGAAGTGTAGCTGTCCAACAAGAACTGCAGCCTCG	cg22954687	0.109988	0.458242	GATA-3															AACAAAGATAGAGGGAGAAGTGATTCTAAAAAGAGATCAGAGAAGGACAAGAGGATGGAGCAACAGGGAAGTGTAGCTGTCCAACAAGAACTGCAGCCTCGCTGGTGGGTGGGACCTGGTGGAGGAAGTGATGGTCTGATTCCTCTGTCAACCAGACCCATTTCCAATTGGCTTTGTGAATCCTAGGTGGTAGGTCCAACA
41	cg03388266	TRPM8	TRUE		Body		2	234891489	F	II	TCATCATCATCTTTGGATCTTAAGACATCTATCTTCCAGAGTTAAAACCG	cg03388266	0.470015	0.796011	AP-1															GCTCAGAGCATCTAAGTCACCCAGAGTTCACTGACTAATTGACAAAAGCGGTCATCATCATCTTTGGATCTTAAGACATCTATCTTCCAGAGTTAAAACCGGTTTGATGCATTTTTGCTTGCTGATGTCCAAACCAGCCCAGCAACAGCAGCTTTCTGAGTGGGAGCCCAGCTCTAGAGCAAAGGAGGAATCTAAGTTTTG
42	cg12079115		NA			N_Shelf	2	241851444	F	II	CGCGGAGAGTCTACATTTAATTTTGTGGAGACCTGTCATGCTGTCTTCCG	cg12079115	0.421692	0.8591	CREB	CREB														CCTCTGCTTTCAATTCTTTCGGGCAGATGCCCAGAAGTGGATGGCTGGGTCGCGCGGAGAGTCTACATTTAATTTTGTGGAGACCTGTCATGCTGTCTTCCGTAGTAACCGCACCGTCTTACCCTCCCGCTTCTTTTCCTCTCTGACGTACGCACTTCCCTCCAGGCAAGGTTTATCTGTCTGTACTGTTGTTACTCATACC
43	cg03756522		NA			Island	2	242788804	F	II	CGCACTGTGCTGTGAATGGGGTGAATGGGTGTATGAGAGCCGTGAATTTT	cg03756522	0.336335	0.862599	CdxA															CCTCTGCGGCAGCTTTCCCACGTTTCTGGCTAGGTTTATGCCGGGAGCATCTTCTCTCTTGCTGTCCTAGATGAAACATCGCCCGCCACTCCGTCTCCTAGCGCACTGTGCTGTGAATGGGGTGAATGGGTGTATGAGAGCCGTGAATTTTGGACGCTGGCGCGCTGCGCTGTGAATGGGTGTTTGAGAGCCTTGAGTTCT
44	cg16929739	HRH1	TRUE		TSS200		3	11178593	F	II	CGGGTGACTCATGAGCACCAAGGCAGGCCTGTGTGTCCAAGCGCCTGCAC	cg16929739	0.388549	0.75953	CdxA	AP-1	AP-1	STATx												CTAAGACGACCTAAGGAAGGCAGCTGAATCCGCCTTCCAAACCCCTGGGGTAGACTCAGGCTCTCACACACCCAGGAGAGTCATTTCTAGGCACATCTTCTCGGGTGACTCATGAGCACCAAGGCAGGCCTGTGTGTCCAAGCGCCTGCACAGGCAGAAGCGAGGCTCTTTCCCATAACCGGAACCCTTACCGTGCCCCTAGCAAAC
45	cg06457736	HRH1	TRUE		TSS200		3	11178683	F	II	GGTTAGGCAGTAACTTGTCAGGCAGGAGCTGGGAGTTTGCTAGGGGCACG	cg06457736	0.307813	0.639589	STATx	SRY	AP-1													AAATGAGGGACGGTAAAGAAATGCGTCAGGGATTCCCGAAATAAGTCACGGGTTAGGCAGTAACTTGTCAGGCAGGAGCTGGGAGTTTGCTAGGGGCACGGTAAGGGTTCCGGTTATGGGAAAGAGCCTCGCTTCTGCCTGTGCAGGCGCTTGGACACACAGGCCTGCCTTGGTGCTCATGAGTCACCCGAGAAGATGTG
46	cg25375162		TRUE				3	30383960	R	II	AACTTTGGACCAGCCTGTTTCACTCCAAAGCCTTTGGGGCTCAAGCTTCG	cg25375162	0.407693	0.721446	CdxA	AP-1	AP-1	NF-E2	CdxA	C/EBPb										TCAAATCTCAACCTGCAAATAATACACTTAGGATATCTCAGCTGAACTAAAACTTTGGACCAGCCTGTTTCACTCCAAAGCCTTTGGGGCTCAAGCTTCGCATGGTACAATCCTCTGAGTCTGAGTCACTGGTGAGTCACTTTTGGAAGTTGACAAGACCAGGTAGCTGAGCCAGATTCTGAATTATGAAAAATCCAGGC
47	cg00857862	MAP4;MAP4;MAP4;MAP4	NA		Body;TSS1500;Body;TSS1500		3	47952509	F	II	AGCTGGGGCTGAATTCTTCAAAGCAACCAGGCACTAAGGCTGATCTCACG	cg00857862	0.357644	0.683368	GATA-1	AP-1	AP-1	CDP	CR											GTGAGCCAGTCTCTAAAACTGAAGGAATGACTACTCAGGATAAGAGTGAGGAGCTGGGGCTGAATTCTTCAAAGCAACCAGGCACTAAGGCTGATCTCACGGAGGCAGTGGTGATGGGGGAGCCTAAAGAGATGACTCAGCCTAAGGTGGCAGGCACCATGCAGGCATTGATTCCTTTGGAAAGTGGATCAGGCATGACTCA
48	cg25616869		TRUE				3	48443867	R	II	GCCATGACTCAGTGAGTGACTCAAAGCACGTTCAGTACTCACCCCTCCCG	cg25616869	0.411952	0.722725	Sox-5	CdxA	AP-1	AP-1	AP-1	AP-1	USF	Arnt								GGTTTTTCTTCTCTATGTCTGTTATTATAACAATGTTCTGTGGCGGCCGAGCCATGACTCAGTGAGTGACTCAAAGCACGTTCAGTACTCACCCCTCCCGCGGGCACGTGCCCAGGCTTGCAGGCACATGGCCCCCCTCTCCCGGGAGCCTTCACCTACCCCTAAAACCTGCAGGGGCCTGAACCTGGAACAGAGAGGCC
49	cg11229273	ARHGEF3	TRUE		Body		3	57015101	R	II	GCTGGCCCCTGCAGACGTCTGACTAACAGAAAGTCACATCAGCAGAGTCG	cg11229273	0.189932	0.529502	AP-1	AP-1	SRY	Evi-1	Evi-1	CdxA	GATA-X	Evi-1								TCTGGCTTTGAGATGACTCACTCCCAAGCCTTCCACCATTCAACACAAATGCTGGCCCCTGCAGACGTCTGACTAACAGAAAGTCACATCAGCAGAGTCGCCAAGGAGCAATCCCTGTCTTCCCTCCCCATCTTCCTGGGGAAATACATTGGTATGTGTCTGTCAAGATAAGATATAACCATTAAAACAAAATTCTGGAC
50	cg04108438		TRUE			N_Shelf	3	64427959	F	II	GGCCTGACACAGAGGCCAAATGCTGCCTTTCGTCTGACCCAGGGAGAACG	cg04108438	0.344032	0.695879																AGCATGAGCCCCTGGGAGAGAGAGTTGGGCCTGGGTAGGAAGAAAAGGCAGGCCTGACACAGAGGCCAAATGCTGCCTTTCGTCTGACCCAGGGAGAACGGAACTGTTCTCACCCCAAATACCAAGGAACCCTAAGATGATCACTTGTTGCCCTTGTTCACCACATCATCCCCTTCACTGGCCTCTCTGGTCCCCTTCCAGTA
51	cg07390647	ST3GAL6	NA	DMR	5'UTR	S_Shore	3	98453086	F	II	GAAGCAACATAAACCAACTTGCAAATGTCAAATCGGCATGCTTTCAAACG	cg07390647	0.034596	0.388315	SRY	c-Ets-	v-Myb	c-Ets-	v-Myb	CdxA	CdxA									ATCGTTTTTCGCAGATCTTGGTATGAAAAGCGTTCTTAGTGAAACAAAAAGGAAGCAACATAAACCAACTTGCAAATGTCAAATCGGCATGCTTTCAAACGGAAAATAACCTGGCAGCCTGAGCAGATGTTCCCAAATATTTAACATCTCCCTGTAAATAAAAAGACAGTTTTATGGTCTGCAGCTAGGTGAGGAAGATTG
52	cg11029367	HEG1	TRUE		Body		3	124705145	F	II	CCAAGACAGCAGGGGCCTTCCTGGGGCTGTGACTCAGGCTGGATTTTTCG	cg11029367	0.144425	0.482914	AP-1	c-Rel	CP2	CP2	MZF1											CAAATAGCAGGGCTCTGACTGCCCACCGCTATTACTCCCATTATTGCCACCCAAGACAGCAGGGGCCTTCCTGGGGCTGTGACTCAGGCTGGATTTTTCGTAGGCAAGAAATGCTTCTTCTCTATGCAGGCTTTTTAGGGCACATGCTCTACCCAAGCCCAATGAGGCTGGGGAGGCTGGCTTTTTCCAGCCAAGCACACA
53	cg01311222	HEG1	TRUE		TSS1500	S_Shore	3	124776153	R	II	TTTTCTCTGTCTCCAGATCTCCATGACCCACCTCCAGGAGAATGAGATCG	cg01311222	0.312001	0.670717	AP-1	AP-1	GATA-1	AP-1	AP-1	NF-E2	AP-1	AP-1	SRY	Nkx-2						GCACCTCACTGTCAGGCCTGGCTCTCCATCCTATTTCTCTGCTCTTCTCTTTTTCTCTGTCTCCAGATCTCCATGACCCACCTCCAGGAGAATGAGATCGTAGTGTCCAGGGCAGCTGCAGATGGGCCTAGGCCCACTTTCTGGTGACTCAGTACAAGTGAGTCATTTGGCAGAAAAACATAAAGGAGGCTGTGTATAAA
54	cg18670236	CHCHD6	TRUE	DMR	Body		3	126630478	F	II	CGCCACTTCTTGGCCTGTGGGTACTTCCTGTGACAAATCGAGTTGACCAC	cg18670236	0.249657	0.557139	Sox-5	SRY	AP-1	SRY	AML-1a	CP2	SRY									GATTAGATGAGTGGGGTAGGCGGGTCAGGACAGGACAGGACGGGGAATTTCTCTGAGTCATTCTGAGAAACAATAGAGGAAGCTGCAGCAGGGTAATCACCGCCACTTCTTGGCCTGTGGGTACTTCCTGTGACAAATCGAGTTGACCACATGTTCAAACTGAGCTTGCAATCAAACCCAAGCACTATCCAAATTCACCG
55	cg16273051	C3orf25	TRUE		Body		3	129132966	F	II	GGGTCTCTGCCTCTCTCAGAGCTCAGGGAAGCTCAGCACCCCAACAGTCG	cg16273051	0.527586	0.831723	CdxA															TGTCCAGTCTCAACCAGCTGCCCTGCAGAGAAACTATCACCTCCCAAGCAGGGTCTCTGCCTCTCTCAGAGCTCAGGGAAGCTCAGCACCCCAACAGTCGCTCCTGCATGTGTCACCACCCCAACAGTAGTAATCTCCTTTATGTCCAGCACATTTTTAAGGTCACCTCAAGTTGGGCTGCTTTCCCTCTGATACTCTTTG
56	cg05979170		TRUE				3	131974369	F	II	CGCTGAGGCACTTAGAGACCCAGAAAAGATCTTATGTTTGGCTTGCAGTG	cg05979170	0.421379	0.741084	Nkx-2	CdxA	C/EBP	SRY												TTCCCACTCAAGTGTGATATTTTATACTGTTGATTCTCTTAAAATTGGGATCTTAACAAAGAAAAGCTTGCAACAGATGCATGACTACTGCTCAAATCATCGCTGAGGCACTTAGAGACCCAGAAAAGATCTTATGTTTGGCTTGCAGTGTTTCTAAGAGCAGTGGAATGAGGGAGGGTTTCTTTGCATATTTCCTGTGT
57	cg23656268		TRUE				3	138213002	F	II	CGCTGACCCTTAAGAAAACGTGACTGCATATTGAGAATACAGAATAAACA	cg23656268	0.562607	0.91654	MZF1	TATA	MZF1	TATA	SRY	SRY										CCACCAACAAGAATGACAGAGAAATCTTCCTAGACCTGCTGCTTATAAAAGTGGGGAAGAATAGTCCAAAGTGACTTGTACTTATGGGTATGAGGCAGAACGCTGACCCTTAAGAAAACGTGACTGCATATTGAGAATACAGAATAAACAGAAGGCAGCAAGTAAAGTACTCTTACATAAAATGCAGCAAGGATGTACAA
58	cg06981309	PLSCR1	NA		5'UTR	N_Shore	3	146260954	F	II	CGAGTGAGGTTACAGAGCAAAAGAGGGAGACATTCTTAGAGATGAAGATG	cg06981309	0.22034	0.561282	GATA-3															AGGTATGGTGGGTGGGGTGTTGGAGGGCATCATAGATAGAGGGAACTCCATAGGTAGAATTCCTGAGCTGGAGGAACGTCCCTCATTCAAGTAAAGGAAGACGAGTGAGGTTACAGAGCAAAAGAGGGAGACATTCTTAGAGATGAAGATGGAGAAGTACATAAGGGTCTGCTCACACACATCTGATGTCTCTCCACCTGT
59	cg06800962	TM4SF1	NA		TSS1500		3	149096029	R	II	CGCTGAACACTGAAATCCATCCTGCAGAGCTTGCTGTAGGCAGAGTAAAG	cg06800962	0.250178	0.651025	deltaE	AML-1a														GCAACACTCAATAATTTTTAAAAAGCACCTGAGCCCTTTGTGTTGACTGATGCCACCTCTGTTGTGGTGCAGATTTGTTTTAGAGGCAGATGTCCAGGGACGCTGAACACTGAAATCCATCCTGCAGAGCTTGCTGTAGGCAGAGTAAAGAAGTTTGCTCTGTAGTTTTCCCAACAGCCTTCTCAAATCCATGGGAGACG
60	cg18484958	WWTR1;WWTR1	TRUE		1stExon;5'UTR		3	149420985	F	II	CGCCAGGATGTGAGCTGAAATGAGTCAATATAAGGCCTTGTGTTTGGGAG	cg18484958	0.480357	0.86982	AP-1	Lyf-1	Lyf-1	p300	Nkx-2											AGAAGGCTGAATATAAAGTCTCCTACCAAAATAGATACTGAATGTACATGTCTTCTCATTATGGAGATTTTAGTCACTCTGAGGTTTCTCTCTTGAGAGTCGCCAGGATGTGAGCTGAAATGAGTCAATATAAGGCCTTGTGTTTGGGAGTCTCTGGTGTTGTAGAGGAGTGTGTCATAAAGTGGGAGCCTGGATTTCAG
61	cg14986890	RARRES1;RARRES1	TRUE		Body;Body		3	158427635	R	II	ATTTGCTGAGTCTCAACTGCTCTCCACACATTCTGGTGAGTGCAGGAACG	cg14986890	0.472754	0.806772	NF-E2	NF-E2	AP-1													AATACCCAAGAGATGACTTTCGTGGTTTTGAAAATTGGATTTGCCAGTAAATTTGCTGAGTCTCAACTGCTCTCCACACATTCTGGTGAGTGCAGGAACGCATGAGCTCTGCTTCCCTTCAGCTGAGTCACTTCAGAGGGCAGGGCTCCTTTGTTGGAGACAGCACCACTGCCCATTAACCACTGACTTGAAATGAGATA
62	cg02351277		TRUE				3	177397780	F	II	TGCCCTTTAAATCACACCAGGGGAGGCAGCTACTCTTTCTGTCAGATCCG	cg02351277	0.281811	0.61961	MZF1															AGTGAAGTAAGGCCACTGGGGAGGAGATCAGGGGCTGGCTGAACTTTTACTGCCCTTTAAATCACACCAGGGGAGGCAGCTACTCTTTCTGTCAGATCCGGCAGGCTGGCTAGCAAACCCTTTTAAAACAGCAACTGTCCTGGTTAAATTAACGCTGAAAGACCTCTCATGGCAAAACCTCAGCCTGGGGCCAGTCAGAA
63	cg03466587		TRUE				3	187704482	F	II	CGGGGTAGGGGCTAAAAAGGAAGTGAGTTAACACTATATCTGATGAAGGA	cg03466587	0.148834	0.481112	MZF1	AP-1	AP-1													CTCAAACCCTTTCACCCTGACACAGTGCGGGGAGACAGGAATAGGCTCGAAGGATGACTCAGCTCCAGTGACTAAAGCAAGGAGGTGGTGGTGGTAGGAACGGGGTAGGGGCTAAAAAGGAAGTGAGTTAACACTATATCTGATGAAGGATGACTCCAAAATAAAAAGGGGTTGGCCCTAGCTGGTTCCTGGCTCTGAAA
64	cg00902153	LPP;LPP;LPP	TRUE		Body;Body;Body		3	188506715	R	II	CGGACAGTCAGCATAAGTTAGACCTTGATTCATTCTGGTCTATACTATGT	cg00902153	0.406933	0.747714	SRY	SRY														CACAGACTGGGAGGAACAGCAAGGTCTACAGGGATGGAGTCAGCAGGCACAAGAGCAGCCACAGAAACTGAGAAGGGGCCCCAAAGACTGATGATGCAACACGGACAGTCAGCATAAGTTAGACCTTGATTCATTCTGGTCTATACTATGTGGGAAAGATGAAGAAAATGGAAAAAACAAAAAATGAAATGAGTGCTGGCAAG
65	cg24314564		NA			S_Shelf	3	188668940	F	II	GGACTCTGAAAGCCTCAGCCCCCTCCTGTGTGGTAGGAATGGCAAATACG	cg24314564	0.255246	0.680107	CdxA	CdxA	AML-1a	CdxA	TATA	AP-1										CACTATGGCTTATTTTTACTTTTAATAATATTTTTGTGTGTAATTAGCAAGGACTCTGAAAGCCTCAGCCCCCTCCTGTGTGGTAGGAATGGCAAATACGCCCATTTTATAGGGGAGATGAAGGAAGTGAGACCCAGTGCTGAGAAAGGGCATATGATTCATGTTTCAGCAAGCAATGAGTCAGAGGAGGAGACGTCGACC
66	cg18132405	LEPREL1;LEPREL1	NA		TSS200;TSS1500	S_Shore	3	189840304	F	II	CGCATGTATCTAGTTGCTATGATTTTTCCGAAGAAGGCTTTTATGTGGAA	cg18132405	0.557846	0.917946	AML-1a	CdxA	CdxA	CdxA												TGGAGGCATTTCTGTGGTCTTCTAGTGCCTGTGAGAATCTCATCAGTCTTTCAGCCCCTGCAATGGTGAGCAGAGGGACAGGCAATGGGAAAAAGACTCACGCATGTATCTAGTTGCTATGATTTTTCCGAAGAAGGCTTTTATGTGGAATCACCACTACGCTGAGGGGCTTGCCAGAGATTCATGCTGATTCCTTCATT
67	cg12336960	CCDC50;CCDC50;UTS2D	NA		Body;Body;TSS1500	S_Shore	3	191049285	F	II	CGGTGTTTGGCAATCTCTTTTATGTAATCTGGTAAATTGGTAAGAAAATT	cg12336960	0.278374	0.631302	C/EBPb	CdxA	CdxA	HSF2	CdxA											CAAGGAGTTCCACAAACACCTTCCATATAAAAATGCAAGATTTTTCCATTTCCACACTCTAGAGTCTAATACATTTAAATTAGCTTTCATTTTGCGTAATACGGTGTTTGGCAATCTCTTTTATGTAATCTGGTAAATTGGTAAGAAAATTCAGTGTGGCTCTTTCATTAAGTTACAATTAAATATTAATTTTGAAGGTGG
68	cg24208415		TRUE			S_Shelf	4	3453754	F	II	GCTCTAATCCTCTGGAGTCTGTGTGTCCTGAGTGGCTATTTTCAGCTTCG	cg24208415	0.268352	0.60029	deltaE															ATTTTCTGCCTGTATAAGCAAGACCTTCACTTTTTGGCTTTGGGGTACTGGCTCTAATCCTCTGGAGTCTGTGTGTCCTGAGTGGCTATTTTCAGCTTCGTGCCTGCATATGCTCTTTTAAACTGGATTCTGATCCTTTTGATTATTTCAGGTGGATAGTCCAAATTTTCTCTTCTCATTAGGACACCAGTCATATTGAG
69	cg20834178	TBC1D14;TBC1D14	TRUE		Body;Body		4	6944071	F	II	CACAGCTATTCACAACAAAGAATCAGCAAAACTGGAGTTGAAACAGCTCG	cg20834178	0.0314037	0.332601	AML-1a	C/EBPa														GACTCACCATTCTTCCATATACAGAATCTTACAGGATTCTTGAGATAAACCACAGCTATTCACAACAAAGAATCAGCAAAACTGGAGTTGAAACAGCTCGCAGTTACAAACCCAGCTCGCTCAACATAAACAGGAACTGATTTGATGTGGCAATCTAGTAAGATGTGTGCACATGAAAAATACAGAAGGCATGAAATAATT
70	cg26487582	ZCCHC4	TRUE		Body		4	25322200	F	II	CGAATAAGGGGGGAAAGCTGAGTAATCTTGAGTGCTTCATATTCTCATGT	cg26487582	0.453255	0.81528	CdxA	NF-E2	NF-E2	MZF1	CdxA											ATAAAAATGACATTTCAAAATGCTAGCCTGCAATTTGTGAATCATGCTGAGCCATGCAGCAGAATGAATTTCTCTCCCCCTGGGGAATGTGTTGTAAATACGAATAAGGGGGGAAAGCTGAGTAATCTTGAGTGCTTCATATTCTCATGTTCTCTCTACCAACCTTTTAGAAGGCCATGTGTCTGAATGTTAAATTTAAG
71	cg25546651		TRUE				4	25910053	F	II	CGTAGGGCTTGAGGTATCTTGTTACTTCTCAGCAGGAGGAGTTTGTGGAT	cg25546651	0.423056	0.810867	CdxA															AACAAAGATTTTGTATAATGCTTAGAAGAGTTCCTGGCATATAGTGGGTGCTCCACAAAAATGGTAGAAAATAGTGAATGAATAAATGAATCCCAGGCAATCGTAGGGCTTGAGGTATCTTGTTACTTCTCAGCAGGAGGAGTTTGTGGATCTTCATTTTAATTCTCCTCCAGTGTTCTCTGCTTCCTGTATTCCCAGGCAA
72	cg03109660	RELL1;RELL1	NA		Body;Body	N_Shelf	4	37684505	F	II	CGAGGGCTATGCCCACTGTCTGAGAGAGAAACTAATAAACCTGAAGGTTG	cg03109660	0.272583	0.63225	SRY	CdxA														TTTCTAAAAAGGAGTCAGAATGCTGGAGGGAAGCCTGCAGCCCAAGGACAATGCATTTTTCATCTCACCAGCCCCAGGACCTCTTCCACCCACTCCTTACTCGAGGGCTATGCCCACTGTCTGAGAGAGAAACTAATAAACCTGAAGGTTGAGTAACCAGAGAACTTAAGGACATTAATAAGCCAAGACGTGGAAAATCAT
73	cg21363050	PDGFRA	TRUE		Body		4	55144066	F	II	CGGCCAGATCCAGTGAAAAACAAGCTCTCATGTCTGAACTGAAGATAATG	cg21363050	0.0615348	0.448996	c-Ets-	c-Ets-	Elk-1	c-Ets-	c-Ets-	Elk-1	CdxA	AP-1	SRY	GATA-X	AP-1	deltaE	AP-1	GATA-X		ATATCCAATCACAGGATTAGTCATATTCTTGGTTTTTTTCTGAGAACAGGAAGTTGGTAGCTCAGCTGGACTGATATGTGATTTATTCTTTCAACAGCCACGGCCAGATCCAGTGAAAAACAAGCTCTCATGTCTGAACTGAAGATAATGACTCACCTGGGGCCACATTTGAACATTGTAAACTTGCTGGGAGCCTGCACC
74	cg05522011	PRDM8;PRDM8	NA	RDMR	Body;Body	N_Shore	4	81122726	R	I	AGGTTGGCTCGCGACCGGCGTGTGGGCCCTTAACTAGCGGGGGAGAGACG	cg05522011	0.825654	0.482832	HSF2															CTGAGTTACTCTTGCTCTGCCCCTCTAGATCCCACAACAAAATGAATGGTAGGTTGGCTCGCGACCGGCGTGTGGGCCCTTAACTAGCGGGGGAGAGACGCAGGGAGCGGCAGGGGCTCACCCGGCGCGTTGGCGCGCCTTTCTTCCCTTCGGGTGTCTCATAGGAAGATTCTGAGATGTAGTCTGGAATGAAGTTAAACA
75	cg27233151	PRKG2	TRUE		Body		4	82057467	R	II	CTGAACCATAAATGCACATTAAAATTGCCTGAGAAGCATTTAAAAAATCG	cg27233151	0.257746	0.600756	USF	N-Myc														CATCTTCTACTCAGATGCTCAATGTTCTTTCCTTGCCTAAGTCAGTGATTCTGAACCATAAATGCACATTAAAATTGCCTGAGAAGCATTTAAAAAATCGTTTACTGGACCCCATCCCAGATTAAATGAATCATAACCTCTGGCATTAGGGCCCAGCATTTTTACTTTGTAAAAGCTTTCCACGTGAATGCAATGTGTGG
76	cg19670610		TRUE				4	89455337	R	II	GGAGGCTTGAAATCTTTTCTTAACAGCTTCCGGATGCTGCTGCTGAATCG	cg19670610	0.40217	0.702492	CdxA	AP-1	GATA-1	C/EBPb	C/EBP											CTTGTTAAAATGCAAATTCTGACTCATTATGACTAGGATCATACTGAATAGGAGGCTTGAAATCTTTTCTTAACAGCTTCCGGATGCTGCTGCTGAATCGCAGACCACACTTTTAGTAGCAAGACTCCAGAACACTGGTTTTTCAACTGGAATGATTTTGAACCCCAGGAATATTTGGCAATGTGTGGATGTATTTTTGA
77	cg21449597		TRUE				4	154036828	R	II	TGTCCTGTCTGTCTGTCCTGCTAGCAAGTTCTGCATGTGGCATGTCAGCG	cg21449597	0.37223	0.723799	CdxA	CdxA														AGGGTGGCACAATGTTTAATTATGCCATTCCAAAGTTCTGGCCACCAGTCTGTCCTGTCTGTCTGTCCTGCTAGCAAGTTCTGCATGTGGCATGTCAGCGGCCATCTTCATGTTCCTGCTGGGCCTCTTCTTTGATGTCATAACTATGAATATGTTGCCCACATTTTGTCCCCTTTTTATAGAAAGGCTCCAAGCACTTT
78	cg11470941		TRUE				4	174042502	R	II	AATCAGCTGGGATATCTGCTATTCTTGCAAATTGGTCTATATTAAATACG	cg11470941	0.224692	0.581476	GATA-1	GATA-2	GATA-3	GATA-1	CdxA	GATA-2	SRY	SRY	CdxA	CdxA						GTTTGGCTCAGAGAACAGCAGATAGGAAGAACACTTCTGCCTGCTACAGAAATCAGCTGGGATATCTGCTATTCTTGCAAATTGGTCTATATTAAATACGTAATTCAGAAACTAAAATTAAAACTAAAACGAAGCCACAATTTCTGGAGCAATCTTCAAACATTCCAGTCATAGCAGCACTTCTTTTAATACAGCCAGCT
79	cg19052164		NA	CDMR		N_Shelf	5	80900	R	II	CCCAAATCCACTAACAACCGTTTTGTTCTTGTGGAAGAACATACAGGACG	cg19052164	0.48981	0.823564	Brn-2	Lyf-1	Ik-2	Brn-2												TTTTTCGCCTCCCACCACCTTTGCCCACTAGGGAACCTCTGTAGAGGCATCCCAAATCCACTAACAACCGTTTTGTTCTTGTGGAAGAACATACAGGACGCTTTACTTTCTATTCCTTTCCTGGGTTCTCAGCTCATGGGTCCCAAGGAGGGCCCCTGTGTCCTGTGTATCCGACTCCCATCTCCAGTGTGTTGCAGTGAA
80	cg24139639		NA			N_Shore	5	3605884	F	II	CGGCACTCCCCACAAAGCCAGCGACTCCAATTATGACTCCTGAGCTGAGA	cg24139639	0.771815	0.426164	CdxA															GGAGACTTTTTCTGTGACTTGGCCGCCGACCCTGGCGCATGGACAACCCCAGAGCAATAGGAGCGGCTCCAGGGAGAGGCCATGCTTTCCAGGTCTTCTCCGGCACTCCCCACAAAGCCAGCGACTCCAATTATGACTCCTGAGCTGAGAGGCCTGCCAAGGTCATCCCACGGGGGCTGCTGGCCGCCTTTTGTACCCGG
81	cg16142488		TRUE				5	12176144	R	II	CGGATATCCACTGTGTTGGGTACAAATCATCCTATAAGGCAGCGGCAAAA	cg16142488	0.429708	0.731012	GATA-1	GATA-2	GATA-2	CdxA												ACTCCTTGGCTCCATCTGAGAGACTCCTATGTAAGCATCATGATCCAAACTGCACCAACAACATTCCTTACTGGAGATTTGAAATCTGATAAAAGATACTCGGATATCCACTGTGTTGGGTACAAATCATCCTATAAGGCAGCGGCAAAAATAGTAAGAAAGGTCCCAAAACTCTAGGAAGTCATTGATTTCTAACCATCC
82	cg00975971	ANKH	TRUE		Body		5	14744206	R	II	AGAAGACATACATTCATGCTGGTTTTCTAGGATTTACTTCTATACACACG	cg00975971	0.312976	0.687026	USF	N-Myc	USF	CdxA	USF	Sox-5	N-Myc	SRY	SRY	AP-1	Nkx-2					TTTCATCAGATGATCACCTTATTAATCAGGAGCTAGAACTGAAATTTAGCAAGAAGACATACATTCATGCTGGTTTTCTAGGATTTACTTCTATACACACGTGCCTTGAAATGAAAACAATGATTTCTATCTATAGACTGAATTAAACCCACTCAAACACAGTGTCTGCTCTCTCCAGCAAGTGACTCATGCCTTCTGAGT
83	cg16072777		NA	DMR			5	17119012	F	II	AAGCAGAAGGAATCAGACCCCACTGAGTAGTGCTGCAGGCCCTGAGGACG	cg16072777	0.0967887	0.418209	TATA	TATA	TATA	TATA	CdxA	AP-1										TCCCGTTTCCTCATGAAGGCTGTGACACTCTATGAACGCCTCACTATAAAAAGCAGAAGGAATCAGACCCCACTGAGTAGTGCTGCAGGCCCTGAGGACGCTGTTCCGGAGAGCTCTGTCATTCTCCCTAACGCTCACAGACACAGGAACATGAGTCATCAATGAGACAGTGTTGCCACCCGCCTTTCTCCCAAGCCTCC
84	cg01092108		TRUE				5	33362853	F	II	GGGAGTTAACTAATAATCATGGGATGTTTAAGCTGTGAAGCACCTTAACG	cg01092108	0.20891	0.511773	deltaE	IRF-1	SRY													TCCTCTGGTGCAGTGGCCCACTTGGGACCCTGCCTCCTTCTCAGACTGCAGGGAGTTAACTAATAATCATGGGATGTTTAAGCTGTGAAGCACCTTAACGTGATAAAGGAGCATGGGAAGGGGTCCCCTCACCCCTCCTCCCTTAGTAGTTTCACTTTTTGTCTGTTATACACTGTAGGTTCTCCTGAAAGATGATCATTT
85	cg26550214		TRUE				5	34609493	F	II	TAATTGGCTTAGACCCAACTATAGACTGGAATGCTATTTTTATGCATTCG	cg26550214	0.126986	0.463878	AP-1	CdxA	CdxA	S8	CdxA	CdxA	CdxA	SRY								AAAAGACAGAGTATCTCAGACTCTCCAGTGAGTCATTTCCTCATTCCCATTAATTGGCTTAGACCCAACTATAGACTGGAATGCTATTTTTATGCATTCGTTCACAACTGAGAGATCTAACACAAGGTTTAAGTAACAGAATCTGCCAATTTGAAGAAGAGAAAGAAAATGCCTTACTGCATATTCCAGTAAATTAGGCT
86	cg24951263		TRUE				5	43772975	F	II	CGGGTATTACATCAGTCAGGAAATTGGCTGTTGAACAAGTTTTTTTATCT	cg24951263	0.162231	0.485506	SRY	SRY	c-Ets-	Evi-1	c-Ets-	Elk-1										AAATTTTGTCAGAGGTGGCTTGTGTATAGGGAGCAAAAATATAACTTTTGTTTTTGGCTTTCTGGAAACCTACAGACTGAGGTGTAGGCCATATCTTACACGGGTATTACATCAGTCAGGAAATTGGCTGTTGAACAAGTTTTTTTATCTTTTCATGAATGATGGCACAGCTCATTATGTCAAACAGGAAGTAGGCCCTT
87	cg14979674	HCN1	TRUE		3'UTR		5	45260623	R	II	CGTAGCCCTTAGATAGGAGGTTTGTCATTTTTAATGTGTTGAAAATAGTA	cg14979674	0.402685	0.780119	Ik-2	AML-1a	CdxA													ATAAATTCAATACAGCATCACGTCTGTTTGGGAACACACATTTTGCTCTATGTATATTGTAACTAAATGGTTAGTAAACTTTAAGGCATGTGGTGACTAACGTAGCCCTTAGATAGGAGGTTTGTCATTTTTAATGTGTTGAAAATAGTACAGACATGGTGACAGAAAGCAGGGGTAAAGTTGAACGTCTATGAGCATTGT
88	cg14967393	IL6ST;IL6ST	TRUE		Body;Body		5	55265996	R	II	CGTTGTGGGGCAAGTATGAATCATGCTGCAGGCAGTCTGTGTTTCTTAAA	cg14967393	0.256905	0.64699	GATA-2	GATA-2	SRY	SRY												ACTGTACTCCACAACAGCATTCAGGACTGTAGAGGAGACCACCACTGCCTGTTTTCTGGAGAGTTTAGTTTAGACCTGGGATCTAAATGGAGGGACAGGATACGTTGTGGGGCAAGTATGAATCATGCTGCAGGCAGTCTGTGTTTCTTAAAGAAATAGTTTATACCATGGGCTATAAAGCATGAATGGGTTTTTCTTAATT
89	cg12846656		TRUE				5	72683866	R	II	CGAGGTATTGTTTAGAGAACACATGTAAGTTGTTAGAAACCACAACATCC	cg12846656	0.167125	0.573839	SRY	Elk-1	GATA-1													TACATAATTTTCAGTAATACTTTGCAGGCAGCTGCCTTTCTACATAGGATCAGCTGCCGGAAATGCAGGAAACCACACAGGCCAGAAACAAAAAGACACTCGAGGTATTGTTTAGAGAACACATGTAAGTTGTTAGAAACCACAACATCCTACACCTGTAGCAACATCGGCTGCAGATGGGTATGTGCTCTGCAGCCCATT
90	cg05067125	S100Z	NA		5'UTR		5	76146148	R	II	TTGGGGCTTCCACTCTAAAATGTGGCCTTACCTTGGCCACAAAGGGGTCG	cg05067125	0.238526	0.708692																CGTTGGATTAGAGAGGGCAACAAGAGTGGAGGTTGTGAGGTGGGGGGTTGCCTTGGGGCTTCCACTCTAAAATGTGGCCTTACCTTGGCCACAAAGGGGTCGGGGGGGTGGGGGAGAGAGAGAGAGAGAGAGAGAGGGAGAGAGCAGCCTGATCATAGCTCGGAGCGTAGAGGTTCTGGTAAGTTCCTTGCCCTAAAGAACA
91	cg09040994		TRUE				5	103849273	F	II	CGGGCAGGGGATGTGAATGCTCTCAGATCTCTAAAAGAATTACAGAACAC	cg09040994	0.457023	0.805039	RORalp	TATA	CP2	CdxA	CdxA											TTGTCACTCTGACTCACAGAAGACAGCCTGGTGTCTGACTTGTCCTGAATCCGCAAGAATGAGCTAAGGATTGGTCATTTTAAAGGTCAAGAGGAATATACGGGCAGGGGATGTGAATGCTCTCAGATCTCTAAAAGAATTACAGAACACTGCAAATTTATTATAGATTATTAAGCCATACCCAATAGTTCTAAAACTTG
92	cg25542319	MCC;MCC	TRUE		Body;Body		5	112540429	F	II	CGGTTATGATCACAGGGGAGGGTAATTGCATCTACTTCTGATCATATTAC	cg25542319	0.652694	0.312307	C/EBPb	GATA-2														GAGCTGCAGAGACAATGCTCCAGGCAGAAAACCATGGCTGGCAGGAAACCAGGAGAAATTGTGCAAGCGAAGAGCCATTCCAAAGCTGTTCTCTGTCCCACGGTTATGATCACAGGGGAGGGTAATTGCATCTACTTCTGATCATATTACCTTTTGCCATTTGTCAGATAGCAGACCTCAAATTCAAGGTGGATTAGTCTG
93	cg25391820	MATR3;SNHG4	TRUE		TSS1500;TSS1500	N_Shore	5	138608519	R	II	CGGCTGTCACAGCGTGTTCATAAAGGAAGGTTATGAGAGCTATAAAACCA	cg25391820	0.369754	0.741253	USF	TATA	c-Ets-	TATA	GATA-1	GATA-3	TATA									AAAAAGTCACATGACCAGTGCTGGGCTGGTAGGCAGGAGCTCTGCTTTGCAGTTAAATAGGAATGTGGCTGAAGACTGCTGCCATAATCAATGCCCACATCCGGCTGTCACAGCGTGTTCATAAAGGAAGGTTATGAGAGCTATAAAACCAGGCAGATTGGGTGGGTAATTGTCCTACCGAGCTCTGCTAAAGGAGAAATT
94	cg23209976		TRUE				5	138872772	F	II	CGGCTGTATGCCTTTGGGGTTATGATAGCTTGTGGGCTTTTCTAGTGAAA	cg23209976	0.232819	0.564275	GATA-1	GATA-2	S8													GATGTGTGTGCAGAGCAGCAGGAAGCGAAGACATGTGTTCCTGCTTTTCTACCCGTGAAGGGGTGCCCAGTTCAAGAGGAGCCCGATGGAGCCCTGCCTGCCACGGCTGTATGCCTTTGGGGTTATGATAGCTTGTGGGCTTTTCTAGTGAAAATGTCAAATGTTTTCCATAAAATGTTTAAAAGATCAAATTAGCCTTAATG
95	cg00943245	PCDHGA4;PCDHGC3;PCDHGA12;PCDHGA11;PCDHGA11;PCDHGA9;PCDHGA1;PCDHGB1;PCDHGB6;PCDHGB3;PCDHGB7;PCDHGC5;PCDHGC5;PCDHGA6;PCDHGA8;PCDHGA10;PCDHGA5;PCDHGB4;PCDHGC4;PCDHGA3;PCDHGA2;PCDHGA7;PCDHGB2;PCDHGB5;PCDHGC3	NA		Body;Body;Body;Body;Body;Body;Body;Body;Body;Body;Body;TSS1500;TSS1500;Body;Body;Body;Body;Body;Body;Body;Body;Body;Body;Body;Body	N_Shelf	5	140867386	F	II	TCTTGATCACCAATTACTTTCATTTCTTACTCAGATATAGGCATGACCCG	cg00943245	0.358013	0.703781																AGCCTCCTGTGCTCCCACATTCCATCATCATGCTTCCACAACAGCCTGGCTCTTGATCACCAATTACTTTCATTTCTTACTCAGATATAGGCATGACCCGCCCCCAATGCTAAACTGTGACAACTCTGGTTAATTCACGAAACAGTTACAAAGCACAGCGTCTACCACATAGTTACCTCTTACAAAAATGGTGACATCACT
96	cg08972954	ITK	TRUE		3'UTR		5	156680241	R	II	CGGCAGGAAGCTGTGGCTGACAGCATCACAGCAACAGAGCACACTCACTC	cg08972954	0.179528	0.55681																CCTTCAAGGAGAGAGGTAGCAGCATACTCTGTAAAACCTCATAAAGCTGCTTCTCAGAATATCCGGCCTCCTGTGTGAGCAGCTGCTCTATCATTCTCTACGGCAGGAAGCTGTGGCTGACAGCATCACAGCAACAGAGCACACTCACTCTAATCTTACTTAACTCACCAGTTTTCTTGGAAAAAGACTCATGCTCTTTGT
97	cg13900817	NEURL1B	TRUE		Body	S_Shore	5	172070153	F	II	TGAATTCCCCATACTTAGACACTGCAGTGGGTAACCAACCTTAACTGCCG	cg13900817	0.294167	0.668931																TTCTGACCCCTTCCTCAAACTCAGTGCAAGCTTCAATCCCCAGAGAAGAGTCTGAATTCCCCATACTTAGACACTGCAGTGGGTAACCAACCTTAACTGCCGGCTCCCAGACTAGGGTGGCCCAGTCCACAGAGAGAGAGTTGAGAGGGATGGAGAATACATAAATCTCTAGCTATATTTAGCCTGCCTGGCGTGTGTCTGTC
98	cg07209244	NEURL1B	NA		3'UTR	S_Shelf	5	172116212	F	II	GTGTGCATCTCCTCTGTAGCACTGAGTAACGCTCAGAGCATCAGGAAACG	cg07209244	0.4393	0.747065	MZF1	RSRFC4	GATA-X	CdxA	CdxA	RSRFC4	MEF-2	TATA	MEF-2							CCTTTTCCTCTTTCTCTTGTCCCCTTCTCAAGACAGAACATAGTGGGGACGTGTGCATCTCCTCTGTAGCACTGAGTAACGCTCAGAGCATCAGGAAACGTCTGGTTTTTAGAAGATAAACACTTCCTTACCTCCTCTTGGAAACAGGGAGGCTATTTATAGCAGCTGCAGAGCAGGTTGAACGGGCCACTGACTCGCTT
99	cg26113233		TRUE	DMR			5	174673622	F	II	CTGTCCTGTGGCCTCAGATGCTTTTCTTGAGAGGCAGTGTGATGTGGTCG	cg26113233	0.335895	0.680949	CdxA	AML-1a	AP-1	AP-1	AP-1	AP-1	AP-1									AGGAAGAGGGGTGGAGGCTCTGGAGCCACACTCACAGCCTGTGTTTATGTGCTGTCCTGTGGCCTCAGATGCTTTTCTTGAGAGGCAGTGTGATGTGGTCGGGAGCATGCAGTTGCCCCAGCCCCTAGTGACCTCCGTGGTCCCCAATGCAGCAGTGACTCACTGCATTGCCTTGCCAGCCTGCAGGAGCATCTGACTCAG
100	cg05411199	C6orf145	NA		Body	N_Shore	6	3749715	R	II	TTTCTTCACTCTTTTGAGCCACTCCTGCGTGTCCACACAGCTTGTGACCG	cg05411199	0.342248	0.669695																CATATCCCTTCTGAGCCTTTTCTCCACGGTAATCGCTCGCGTCTTCAACCTTTCTTCACTCTTTTGAGCCACTCCTGCGTGTCCACACAGCTTGTGACCGCGTAACAGACCCAGCACAACTAGGGCGACAGCAAAAGAGGCGGAGCCAGGGTGTGTGCAGGGCACGCCCCTCCCTCCTGCTCCAGGTGAGGTATTTCCAC
101	cg23169762	C6orf145	NA		Body	N_Shore	6	3749854	F	II	GTCATTGTTACCGTCCCATCAGCTGCTTCTGGCTGGGGTTGGGCCAGACG	cg23169762	0.169749	0.498274	deltaE	deltaE														AAGGCATGGTAGAGGGTCTAACAAGAGCAGGTTCTCCATAAATGCCAGTTGTCATTGTTACCGTCCCATCAGCTGCTTCTGGCTGGGGTTGGGCCAGACGGTGGAAAGAGGGCGTGGTTTCAGTTGCATCCACGCTGGTGGAAATACCTCACCTGGAGCAGGAGGGAGGGGCGTGCCCTGCACACACCCTGGCTCCGCCT
102	cg19917989		TRUE				6	14925093	F	II	TCCCTGTTCCATCACGGGCAGTGACATTCAATCCCTTCCAGGAAGCAACG	cg19917989	0.365824	0.710333	STATx	p300	Sp1	Lyf-1	Sp1											GGCAGCAGCTGGGGTGGGTAAGTGATACTGTGCTGCAGAGCCTCTGAAACTCCCTGTTCCATCACGGGCAGTGACATTCAATCCCTTCCAGGAAGCAACGTGAGCCCACCACAGCTGGCCAGAGGGAGCTTTCTCTTCTGGTTGGGAGGGGCGGGCTTTGGTCTTTAGAGCCTGACTATCACTGCCTGTGGAGAGCTTTG
103	cg01691194	KIF13A;KIF13A;KIF13A;KIF13A	TRUE		Body;Body;Body;Body		6	17886124	R	I	ATCATTCATTTTCAAAATCCGCTTCACTGGTGGCTGAGGAGTGGGGGTCG	cg01691194	0.302728	0.668083	AML-1a	c-Rel														TTCAGTTCTAACTCTTTCAAATACTCTACTCATTTCATATTTAATCCTCTATCATTCATTTTCAAAATCCGCTTCACTGGTGGCTGAGGAGTGGGGGTCGGAGTGTCACAAATGCACAATCTGTGGTATTTCCAGTTCTTTCATATCCTGATCACTTCTCAAAAAACCTAGCCACCCAAATAACTTCTTCAACAGCACAT
104	cg12463578	ZFP57	NA		1stExon		6	29644756	R	I	CGAACCTGTACAGAAGACGCTCCCATGGGTGGGCGAGGTAGCTGCCACCC	cg12463578	0.446786	0.769766																CCAGGAAGGAATCCAGTCAGGCCTGGGCACCAGGCCAGGAGTGGATAAAGCTAGAAAGAGACACCACAGAAGAGAAGATGTTTGAACAGCTGAAGCCAATCGAACCTGTACAGAAGACGCTCCCATGGGTGGGCGAGGTAGCTGCCACCCTGCAGGAAGCCATGAAGAGAGATTGCTGGAGGGAGGCACGGGTGAAGAAG
105	cg07474957	KIAA1949;KIAA1949	NA		Body;Body	N_Shelf	6	30650844	R	II	GGGCTGAGGGTAGGTTCCCAAGAACCATGGCTTAGAGGTGGGAGCTTACG	cg07474957	0.329966	0.663096	MZF1	AML-1a														GTTTTTTTCATCTGCCCAGCCCTGAGGGGAACAGGCTGGTAGCAGTCAGAGGGCTGAGGGTAGGTTCCCAAGAACCATGGCTTAGAGGTGGGAGCTTACGCTTCATGTGAAGATGAATTGGGGGATCAAATGAACCCCCCTCCACCCAAGGCTTAACCCGTATCTTTAGTCCCTGTGGTTCCCCACTGACACTGAGGACAC
106	cg05098566	KIAA1949;KIAA1949	NA	RDMR	Body;1stExon	N_Shelf	6	30652282	R	II	CGGTACCCAACTGCCGAGGAGATCTTGGTTCTGGGGGGCTACCTCCGTCT	cg05098566	0.182819	0.677055	Sp1															CCTTCACCGTCAACCCCCGGCGGTCTGTGCCCCCTGCGACCCCAGCCACCCCAACCTCTCCAGCCACAGTTGATGCTGCAGTCCCGGGGGCTGGGAAGAAGCGGTACCCAACTGCCGAGGAGATCTTGGTTCTGGGGGGCTACCTCCGTCTCAGCCGCAGCTGCCTTGCCAAGGGGTCCCCCGAAAGACACCACAAACAGGT
107	cg18427856	KIAA1949;KIAA1949	NA		Body;1stExon	N_Shore	6	30652647	R	II	CGGGGGCTCAGGGCAGGCCTCTGAGAGCCCTGCAGAACTGCTGCTCTGTG	cg18427856	0.217614	0.605056	HSF2															GAGGCTCAAACTCAGAAACCAGAACCTCCAGAGTCAGCAGAGAAGCTTCTGGAATCTCCCGGTGTGGAGGCTGGAGAAGGGGAGGCTGAGAAGGAGGAGGCGGGGGCTCAGGGCAGGCCTCTGAGAGCCCTGCAGAACTGCTGCTCTGTGCCCTCCCCCCTCCCACCAGAGGACGCTGGGACTGGAGGCCTGAGACAGCAG
108	cg12036303	KIAA1949;KIAA1949	NA	RDMR	Body;1stExon	N_Shore	6	30652907	F	II	CGGACAGCTCTGCAGTCTCTTTTGGAGCTACCCCTGGAACTGGCCACTCT	cg12036303	0.202246	0.546137																TCTGTTGGCTTCATGCCCCTCTCGCCATCTTCCACAGGCCTCTGCTCTGCTGCCTCCACTCCTGCGGAACTGTTGCCTTGGGCCTCCCTTGTCAGGGTCTCGGACAGCTCTGCAGTCTCTTTTGGAGCTACCCCTGGAACTGGCCACTCTTCTTTTCTCCCACATTCTTCCGAGTAGTCTTGTCTTTCTTCTCCTGACCTC
109	cg17096289	HLA-C	NA		Body	N_Shore	6	31238788	R	I	TCAAGGGAGGGCGATATTCCAGTGCTGATCCCATTTTCCTCCCCTCCTCG	cg17096289	0.425067	0.753268	GATA-1	GATA-3	MZF1	GATA-2												CAGAGGGGGCCCTCAGAGGAAACTCAGGAAAACTCATGCCATTCTCCATTCAAGGGAGGGCGATATTCCAGTGCTGATCCCATTTTCCTCCCCTCCTCGTGGGAGGCCATCCCGGGAGATCTATAGGAGATGGGGAAGGCTCCCCACTGCCCCTGGTACCTGCGCGCTGCAGCGTCTCCTTCCCGTTCTCCAGGTATCT
110	cg16167809	LST1;LST1;LST1;LST1;LST1;LST1;LST1;LST1	NA		Body;Body;Body;Body;Body;Body;Body;Body		6	31556255	F	II	CGGCATCGCCTCCCATCAGCACCTTCTGTCCTGGTCCCAGGCCCAGGGCT	cg16167809	0.396019	0.789933	HSF2															GAGAGAGAGAGAGAGAGAGAGAGAGGGAGAGAGAGAGAGAGAGAGGGAGAGAAGTAAGAAAGGCTGGAGGTGGGAGCAGAACTCACAGGGAAGGATCTGACGGCATCGCCTCCCATCAGCACCTTCTGTCCTGGTCCCAGGCCCAGGGCTCCTCAGAGCAGGAACTCCACTATGCATCTCTGCAGAGGCTGCCAGTGCCCA
111	cg08998192	TAP2;TAP2	NA		Body;Body	N_Shore	6	32805570	F	II	CGGCCTGGAGAGCTTCAGCAGCCTCCACATCAAGACTTTGTTGTTCACCT	cg08998192	0.254899	0.557228																CCAGGCCCTTTTACCACCTCCAACTCACAACGTCCTCTCCTGACTCACCCAAAACAGCAAGGACAAGGAAGAAGAAGGCGGCAACGAGGAGAGGCAGGTCCGGCCTGGAGAGCTTCAGCAGCCTCCACATCAAGACTTTGTTGTTCACCTGGTCCTGCTCCTTCTCCTGGGCTCCAGGAGGGCTCAGAACAGCCCACAGTG
112	cg11706729	PSMB8;PSMB8;TAP1	NA		TSS1500;TSS1500;3'UTR	S_Shore	6	32813154	F	II	GCAGACTTCCTGGAGTACAAACACAGGATTTGTAATTCCTTACTGTAACG	cg11706729	0.189497	0.494616	GATA-1	v-Myb	SRY	GATA-1	v-Myb	GATA-1	HSF1									TTGAAATTTGCCTTGAGTGTGTTACCTCCTTTCCAAGCTCCTCGTGATAATGCAGACTTCCTGGAGTACAAACACAGGATTTGTAATTCCTTACTGTAACGGAGTTTAGAGCCAGGGCTGATGCTTTGGTGTGGCCAGCACTCTGAAACTGAGAAATGTTCAGAATGTACGGAAAGATGATCAGCTATTTTCAACATAACT
113	cg04049719	HLA-DPA1	NA		Body		6	33039804	F	II	TTAAACCACCTCTTAACTATCATGTTCTCTCATTATACCCTGAGATCTCG	cg04049719	0.266589	0.59444	Skn-1	MyoD	STATx	CdxA	cap	MyoD	cap	GCN4	Sn							TACCCTGTCCTTATTTTTCTCCTGTTTACCTGGATCCTCCTTATCATCTTTTAAACCACCTCTTAACTATCATGTTCTCTCATTATACCCTGAGATCTCGGCAATTCTGATTTTTGGCACTCTTCCTGGAAAATCTTATTTAACCTGCACCTGCCACTAATGACTCTCAGTTCTATGGCCTAAATTCCTCTCCTGAGACC
114	cg03097134		TRUE				6	37598264	R	II	AGCCCATTATCCTGAGCGGCTGAGTCAGTGAATGCTGGCAGCTGCTACCG	cg03097134	0.240755	0.570133	AP-1	NRF-2	c-Ets-	GATA1	Elk-1	NRF-2	c-Ets-	Elk-1	AP-1							TGCCCAATGATGTATGTGTGGCTAGACCTGAAATGGGGGCCTGTCCAATCAGCCCATTATCCTGAGCGGCTGAGTCAGTGAATGCTGGCAGCTGCTACCGGAAGGCCATGAAGGAGAGTTGAGCTGGAGAGGTCATGATGCCTGGAAAGCTGAAGTTATGAGGAAGCAGACACCATGACTCAGGAGAGGAACTGCATGGA
115	cg06196379	TREM1	NA		TSS1500		6	41254885	R	II	CGGGGCTGAGCAGGGCAGGATGAAGCAACATGTTCTCACAAAAACCCTGA	cg06196379	0.187743	0.59229																GGCCATGTCTGTGGCAATGCTGAAGGACAAATGCAGGGTGTGGCCCTCCTGGTGATGAAGAGGAGGTGCACCCCAGGTCACCAGAAGCCAAGAGAACCCACGGGGCTGAGCAGGGCAGGATGAAGCAACATGTTCTCACAAAAACCCTGAAGATGAGATACGATTGTCGCAGCCTCTCCCTATGTGGGCCTGACTCTCTT
116	cg11171825	PEX6	TRUE		Body		6	42939029	F	II	GCTTCCATGGTGAGTCATACACACCATGACTCAGCTGTTGAGCTTGATCG	cg11171825	0.144386	0.444584	AP-1	AP-1	NF-E2	CdxA	CdxA	CdxA	S8	CdxA								TGGTCTCTCCCTATGCCACAGTGCTGTCCCCCATCTCATTCCTATGCAGGGCTTCCATGGTGAGTCATACACACCATGACTCAGCTGTTGAGCTTGATCGAGATCCTAGGTTAGAGGCCCACTGTCACCTATTTATAATTAATTATAGGCAGATTCAGGCTTCCTGATGTTCCAGGTTTACTGTAGTACTTAGAAGAGTT
117	cg03354616	BCKDHB;BCKDHB	TRUE		Body;Body		6	80838251	R	II	CTGCCAATTTCCACCTACACCATTCTTTGCCTTGCTTACTGTGTCCTTCG	cg03354616	0.265192	0.610115	CdxA	CdxA														GTTTATGAGACTAGCATTCAGCTCTATGAATACCCCTTATTTTAAAGCTCCTGCCAATTTCCACCTACACCATTCTTTGCCTTGCTTACTGTGTCCTTCGTGCTTGCCTCCTTTCTGCTTCACACAGTCTAAATCCCTTTCCTATTTGTGACTGTTCCCTTAGCTTGGAATGCTCTTCTGATGGCTTACTTACTGTATGC
118	cg03301058	GABRR2	TRUE	DMR	Body		6	90007856	R	II	CGCCCACGGAAGGTCAAGAAGAGGCCACCATATTTCTGGTAGCTCTTGGG	cg03301058	0.17665	0.684701	AP-1	CdxA	Egr-1	Egr-2												TAAATTCCCTGAGCTCTGACACCTGCTAAGCAGAAGGAGAAAAGCAGGTGGCAGATTACAGGCCTGTGACTCATCTCCCTTCCAACCGCAACCTGATTGACGCCCACGGAAGGTCAAGAAGAGGCCACCATATTTCTGGTAGCTCTTGGGTTTCCTCGGGGATTCGTCATGGGCAAGCCTGCCAAGGAATTTTACGAAAA
119	cg14426428	AIM1	NA		Body	S_Shore	6	106961936	F	II	GATTTCTTGCTCGCTAGCACTTCCCCAGGATTTACAGATGGTAACATTCG	cg14426428	0.212695	0.813205	CdxA	Gfi-1	CdxA	TATA	GATA-1	GATA-2										TGCATTTATCATCAAGGCACAAGGCCCAGCTCCCCCAAAGCACCAGCAGTGATTTCTTGCTCGCTAGCACTTCCCCAGGATTTACAGATGGTAACATTCGTTTGGCAGTTTCATCAGATATCATCTTGTATTGTTATTTGATTTGTGTGCTTTTTGTGTGCCAGATGGGGCTATAAAAATTTCAGGGCAATATCCTGAGT
120	cg05469819		TRUE				6	122115942	R	II	GTCACAGGAGGATTGGTTAAGGTCACTCCATGAGTCAGTAACTTTGCTCG	cg05469819	0.441411	0.777934	CdxA	AP-1	NF-E2	AP-1	AP-1	AP-1	AP-1	v-ErbA	NF-E2	AP-1	NF-E2					AATACTAACCCCCTCCATTATGTGAGAGCTATTTTCCTTGGAGAAACTGAGTCACAGGAGGATTGGTTAAGGTCACTCCATGAGTCAGTAACTTTGCTCGGAATGAAAACCCAGAAGGCTGACTCACTGCATTCTAGGTGGTGAGCGCTCAGCCACAGTCCTCAGCTGCTGTGCCCAGTCAGTCTGAGGTCAGCAACTGA
121	cg07371413		TRUE				6	128977386	R	II	CGGAGACCAAGAGGGCTAGATTCACAGGGAATCTCCACCATTGTCCTGGA	cg07371413	0.31235	0.623339	SRY	SRY														CAAAGATTGTAATGTCACTGGGACTGAGAGAGCTACAAACTTACCACAAAAGAAAGAGGGTTTATCAAGCAGGGGTATGTTGGCATGCAACAAAAGGAAACGGAGACCAAGAGGGCTAGATTCACAGGGAATCTCCACCATTGTCCTGGAGAGAGGATGTCTAGTCAGCTGACATGAGCTTCCTTGCCTATGTGAGAGAT
122	cg19350115		TRUE				6	136043961	F	II	TACAGCTCTGAGATGTATTAGTCATAATGAGTCAAGAGGTCTTAGCTTCG	cg19350115	0.447811	0.824127	CdxA	CdxA	S8	AP-1	2001-10-01											ACCTCAGGTTGACCCAAGTTAATTATTTATAAAGAACTGATTTGCCTTACGATACAGCTCTGAGATGTATTAGTCATAATGAGTCAAGAGGTCTTAGCTTCGGAGCATTCTTTCATTCTACAGTTGCTGAGCTTTAAAACAGTATGCTCTACCAGGACACTCGCTTACCCGAACCCCAAGCAGCCACATCCTCACTAACTTGG
123	cg06135425	PDE7B	TRUE		Body		6	136316734	F	II	GCACAGAACATATAGGTATGCTGGTCACTTTTAAGAACTTCACCACAACG	cg06135425	0.116821	0.457339	GATA-1	v-Myb	v-Myb													CGTCTCTCAGACTAATCAGCTAAGCAGAGCAGAGGAAGATAACCTGTTTTGCACAGAACATATAGGTATGCTGGTCACTTTTAAGAACTTCACCACAACGGTCTTTTTCTAACACTAATTTTCTATTCTCCTCAGAAGAGACCAACTTCCCATTTGTCCACACTGGCTTTCATTTTCTGCTGTTACCCCTGAATCGACTC
124	cg26366554	KIAA1244	NA		Body	N_Shelf	6	138610113	R	II	CGGTCTCAAAAGAAAAAAAAAATTGTAGATGACTAATGAGAAAGAATGCA	cg26366554	0.609116	0.911828	GATA-1	SRY														GGAGGCTGGGGCAGGAGAATAGCTTGAACCTGGGAGGCGGAGATTGCAGTAAGCCGAGATGGTGCCATTGCTCTCCAGCCTGGGCAACAAGAGTGAAACTCGGTCTCAAAAGAAAAAAAAAATTGTAGATGACTAATGAGAAAGAATGCAGAAGGTGACTTCAGATGTCAGTAATGCAAAATGCTAAGGCAAGGCCAAAC
125	cg10577216	HIVEP2	NA		5'UTR	N_Shore	6	143265045	R	II	AAACCTATTATCAAGAGATTCCTCTGGTCTCCTCGAAGTCATCCCCAGCG	cg10577216	0.317347	0.638799	Nkx-2															ACTTCCTGTGTGAATGCTAAGCCATTACAGGTGTCCTAAGGCCTCCAGTGAAACCTATTATCAAGAGATTCCTCTGGTCTCCTCGAAGTCATCCCCAGCGCCCCCCATCCGCCGCCCACACATTATTGCTTCTCTCCTCCAAGTGTCTTGATTAAGGACCCTCTCTCTTCTCCGCACTCCCGAGGTTAAAGTGCCCCCGT
126	cg24028809	RGS17	TRUE		5'UTR		6	153414101	R	II	ACTGACTAACTCCTGACACTACCAGGGCTTCAGATTACTCAATTTCCACG	cg24028809	0.261914	0.616676	MZF1	AP-1	SRY	SRY	SRY											CCTCTATGATTCGCTTTCATTTGAAAACCAGTGAAAGGTGGGGGGAAATGGACTGACTAACTCCTGACACTACCAGGGCTTCAGATTACTCAATTTCCACGCTTCCTCTATCAGGGGAGAGAGTCCTAACAAAGACTAAAAATAACTTAAAGAAACCAAAAAACATAAAGATGCTACTTAGGAAATATTATTATCAAGAATT
127	cg24939196		TRUE				6	169588809	F	II	CGGTAAACCTCAGCTTTTAAACCAGAGGCTCAGACAATGGTGTGAGTCGC	cg24939196	0.170113	0.542917	CREB	CRE-BP	CREB	Nkx-2	AP-1	NF-E2	AP-1	AP-1	NF-E2							TCCCCAGCGACAGCAAAGCATGACACCAAGGAAGCTCACATTTTGAGAATTTTACTTATAAATATCAAAACCACATGGACTCTGGTGACGTCATAATTCACGGTAAACCTCAGCTTTTAAACCAGAGGCTCAGACAATGGTGTGAGTCGCTGACTCACTCGGCAGCTGCAAAGTAAGGGGCGAGCTTGTTTTCCTTGAGC
128	cg11213091	FAM20C	NA		Body	Island	7	195475	R	II	CGCCAGTGTTTTTAACTTTGGGTTCAAGCAAGTGCAGATGTGTTGAAGGC	cg11213091	0.362707	0.694619	Nkx-2															CACCTTCAGCACCCGCATGCGGCCTGCAGGGAGCAGCGAGGACGAACATCAGCATGGAAAGAACAGGCCCGTGAGTCGGATGACGGGGAGAGGGCACCGACGCCAGTGTTTTTAACTTTGGGTTCAAGCAAGTGCAGATGTGTTGAAGGCGCCTCTGCTTAAAGAGGGCCCTGCAACGTCTGCGCTTTCTTCTGTGGCCG
129	cg24504854	FAM20C	NA		Body	Island	7	195679	F	II	CGGCCATCGAGGCCCTGCTGCACGACCTCAGCTCCCAGAGGATCACCAGC	cg24504854	0.50072	0.804514																AGAATTCCTCTCCCCCGGGGAGGCGGCCGTGGACTCCTATCCCAACTGGCTCAAGTTCCACATTGGTATCAACCGGTACGAGCTGTACTCCAGACACAACCCGGCCATCGAGGCCCTGCTGCACGACCTCAGCTCCCAGAGGATCACCAGCGTGGGTAGGTGTCCTTGGGTGCACTCAGGGCCGTCTGTGTGCCGGCTGTG
130	cg12219715	FAM20C	TRUE		Body	S_Shore	7	196130	F	II	CGACCCTGGCTGGGTGGGGAGACAGCCATGAGCCTGCTTCTTGTGGTTTT	cg12219715	0.353419	0.670669	c-Ets-	NRF-2	Elk-1	c-Ets-	AML-1a	MZF1										AGTCCTTCCCTCCTGGGGTAGAGGAATAGAGGGGTATCTCTGGCGGCGGTGACCCCTCCACCGGAAGCGTGTGCATGGAACTCTCCTGCTTTTCTACACACGACCCTGGCTGGGTGGGGAGACAGCCATGAGCCTGCTTCTTGTGGTTTTGAAGCCGTCCTTCGTCAGACCTCAGCAAGGCGCTGTGCAGTTTCATACTG
131	cg01801101	AMZ1	NA		5'UTR	N_Shore	7	2738925	R	II	CGGAGCAGCAGCAGCTAGGCAACCCCACACTTAGGAACACGCCTGAGAGT	cg01801101	0.253263	0.636125	SRY	CdxA	CdxA													GATTTCAACACCCAGGACGGACCAGGTAGGGAGGAGACGGTGGGGGGTGTGGAGCTGGCAGAACCGTGACAAAGCCGCCCTGCAAAACAGATGCTCTGACCGGAGCAGCAGCAGCTAGGCAACCCCACACTTAGGAACACGCCTGAGAGTCGTCACCGCACACTTGGTTCCGGGCTACATTTATGTCTCTGTTCAGAGACTG
132	cg06936290		TRUE				7	13889871	F	II	CGCCTTCTCGTGGTTAGAGGTGTGAGTCATGCTTCCTGTTAAGCCCAGAG	cg06936290	0.127844	0.480406	Ik-3	Nkx-2	SRY	AP-1	C/EBP											CGGCAGGAGAGACTGTGCTGGGAAGACCACTGTTTCTAATGTATGTTACAAAGTTGATGCTAACAAGCATTTTAAACAAGTTAAGTGCATCACTGCTGTTTCGCCTTCTCGTGGTTAGAGGTGTGAGTCATGCTTCCTGTTAAGCCCAGAGACAGTGCCTGTTTGAGGTTTGATTATTTGGTAACAAAATGGAAAGCACAC
133	cg11384744	TSPAN13	TRUE	RDMR	Body	S_Shore	7	16794623	F	II	CGAGTCAGGAGTGGAACCTAGGCTGTGGAATCCAGATCTTTCCACAGGCT	cg11384744	0.218914	0.707817	CdxA	HSF2														CATTCTGACAACCTTCTGAGGGAATGGGGCATTATCTGCATTTTATACATAAGGTAACAGACCAAAAAGGTTTTAGTAAGTTTACATAGCTGGTAGTTGACGAGTCAGGAGTGGAACCTAGGCTGTGGAATCCAGATCTTTCCACAGGCTGTCTCTACCGGGCGGAAGAAACTTCCTCTTCTGTCATCATCCCTCCATAG
134	cg25983901		TRUE				7	46972700	F	II	CGACTGTCATCTGAATCCAGAGTAGAAGAGAGGATTTTTGTTTCTTTGTT	cg25983901	0.247629	0.621661	AML-1a	CdxA	2001-10-01	CdxA	CdxA	MZF1	C/EBPa	SRY								CAAGAGCAGTGACCAGTTTTGTTATAATAAGTTGTGGTTTATCTCCAGTGTGGAGGGGAGAAAACTCATTTATGATTGCTCAATATTCTTGAGCAAAATACGACTGTCATCTGAATCCAGAGTAGAAGAGAGGATTTTTGTTTCTTTGTTTCTACGTTTATTTTGTTTTTAAGAGGAAAAGCAGCTTCTCAGTTGATGGG
135	cg07488141	TNS3	TRUE		5'UTR		7	47560215	F	II	CTGCCTCTAAATTCTGCTCCTCTGTTGCAATACAAAGCCTTTCTCAGCCG	cg07488141	0.229295	0.540525	CdxA	CdxA														CTGAATAATTTCTGGTCGGTGGTGGTTATCCGATGGGAAGCAGCACTTCCCTGCCTCTAAATTCTGCTCCTCTGTTGCAATACAAAGCCTTTCTCAGCCGCCTCCACACGGACTTTACTCGTGGATTTTGTCTGAAATCCTTCCTGTTTTCTAACTCTGTGGCTGGGAAGAAGGCCTGGACCCCTCCCAGATGTTTCTCA
136	cg18263166		TRUE				7	92533866	R	II	TGAGTCAGCATGCAGCCACATGGCCCCACATGGTGCAGTTCTGGTTCTCG	cg18263166	0.309897	0.658408	AML-1a	AP-1	AP-1	AP-1	AP-1	AP-1	NF-E2									GGATGTGGTCTTGGTGAATCAGAAGCGGCCCTCCTTCCCCACCCCTCTTCTGAGTCAGCATGCAGCCACATGGCCCCACATGGTGCAGTTCTGGTTCTCGGATGAGCTGTCATATGGGGTCCTCCCTGTCTGCCTTTATTAAAGCACTTGGTGATTTCCAGCAGCCCTATTTGTCATATAAATAGTTTTGTTCTGTCTAT
137	cg13017929		TRUE				7	116909621	F	II	CGTAGCACAGTGGTTGACTCATAGGAGATGCTCAATACAGCCTTACTGAA	cg13017929	0.300133	0.662157	HSF2	HSF1	HSF2	HSF2	HSF1	Nkx-2	CdxA	AP-1	STATx							AAAGTGCTTGTCAAGTAAAAGGAAAAGTGTTCGGTGTTAGTCCTTCCAGAAGGTTCTGAGCAAGTGTATGTTTGTCTTAGTCACCATTACATTTCCAGTACGTAGCACAGTGGTTGACTCATAGGAGATGCTCAATACAGCCTTACTGAATGAATAATAACTGTTCTTCCCTGAAGATGATTCAGAGTGTCTTGCTCATA
138	cg13474918	KCND2;KCND2	NA	CDMR	1stExon;5'UTR	N_Shore	7	119914578	F	II	GCCAAAAGTCACCCACTTCCTCCAGTCAAGCAAAGTACTAGTGAGAAACG	cg13474918	0.264592	0.720483	GATA-3	GATA-2	GATA-1	GATA-1	CdxA	CdxA										GAAGCGGAAGGAAGAAGGGTAACGAGGCGTCTACAATGGGTCACCGAAGCAGCCAAAAGTCACCCACTTCCTCCAGTCAAGCAAAGTACTAGTGAGAAACGTGGTCCAGAGGTGTAACTCTTATTCCAAGATAGGGCTCCTGGTAAAGTCACAGTTCTCAGAAGGGCAACTTTCCCTCCAAGACAGGTATTTGGAATAATG
139	cg01796223	CPA4;CPA4;CPA4;CPA4	TRUE		1stExon;1stExon;5'UTR;5'UTR		7	129933014	R	II	CGGGGAGTCAGTCATACAGTGGCTGAGTCAAGCTGTATTTATAAAGAGTC	cg01796223	0.38293	0.772156	CdxA	CP2	CdxA	CdxA	AP-1	NF-E2	AP-1									CAAATAATAAGTCCAAAAGGAACTTACCCAAAAAATTTTTCTTGGCCACAGATGCTGGACCCAATAAGGGCCCCAATGAACAGTATCCACCTCATGTCCCCGGGGAGTCAGTCATACAGTGGCTGAGTCAAGCTGTATTTATAAAGAGTCTGAGAGTGACTCAAGTCCTCAAAAATGCTAATGTGATTCCCAAGCACCCT
140	cg14953379	AGK	TRUE		Body		7	141285961	R	II	CGGGGAGTTCCTTTTGACACACCACAAGCACCACAAGAAGTGGCCCTGTA	cg14953379	0.384159	0.685629	SRY	MZF1	c-Rel	AML-1a	HSF2	CdxA										GGATGAAAAACTAAAAAATTCCAAACGCACAAAAACGTTACCAGATCAAGAAGCTCCCAGGGTGTGTGGGTGTGTAGAGTGTAATGGAAGAAGTACCCTCTAAAGAGGCTAAGCGGGGAGTTCCTTTTGACACACCACAAGCACCACAAGAAGTGGCCCTGTAGCTAGAAGAACTCTGAGTGTGGTCATCAGAAAATTCCAGATTACTAATGA
141	cg26628847	PIP	NA		Body		7	142829304	R	II	TCCTGGTTCTCTGCCTGCAGTTGGGGGCCAACAAAGCTCAGGACAACACG	cg26628847	0.267279	0.577786	USF	USF	USF	USF	USF	USF	USF	USF	USF							CAGCATGCGCTTGCTCCAGCTCCTGTTCAGGGCCAGCCCTGCCACCCTGCTCCTGGTTCTCTGCCTGCAGTTGGGGGCCAACAAAGCTCAGGACAACACGTGAGCCATGCCCTTCTCCTCCCCACAAAAAAAATTGCAGGGAGGGCTCCTCTCCCAGTCTGGAAATTACATATCTCTTTCTGAGAATTTCTTTCAACTTC
142	cg25856090	CLCN1	TRUE		Body		7	143028708	F	II	GCAGTGACTCACTGCTTAGCAAGAAACTGGCTGAGGGCCTTGTGCTTTCG	cg25856090	0.222056	0.597578	AP-1	AP-1	CdxA	CdxA												GGGAGGAACTCTTGGAGAAACCAGAAAGTAAATGGGTAGGGCAAAAGAAGGGCAGTGACTCACTGCTTAGCAAGAAACTGGCTGAGGGCCTTGTGCTTTCGGACACCGAGCATGACTTGGCGATGCAGATACACAAATACAGCTCCCAGGAGCCCACAGCAAATCCTGAGGGTGTAATTTATAGAGTTGGAATCTTACAGA
143	cg02771117	FAM167A;C8orf12	NA		3'UTR;Body		8	11279352	F	II	CGGAGGTTAGGCCAATGTTGCTGCTGACTCATAGACCCACAGAGAGCAGG	cg02771117	0.267856	0.569141	2001-10-01	GATA-2	AML-1a	2001-10-01	NF-E2	AP-1	AP-1	AML-1a	CdxA	C/EBP						TTTTACACCCAGCGATGCTTGGGGATGGCAGAGAGATGGATGGATAATGAGTACAACTGCAAACAGCACTGTACACATGTGGTGAGCCAGGAGGCTGGGACGGAGGTTAGGCCAATGTTGCTGCTGACTCATAGACCCACAGAGAGCAGGGACTTCACAAAGCTGAATTAATGTGGTTAGTTGTGTTCACTGTGCAAAGT
144	cg21912556	PSD3;PSD3	TRUE		Body;Body		8	18605482	F	II	CGGAAGTCTTCGTATGTACTAGAAGCTTTAAGGGCAAAATATGAGTCACC	cg21912556	0.180309	0.495249	SRY	C/EBP	AP-1	Nkx-2												AATCATCAGGACCAGCACTTCAGGTTTCGGTGGAAGGTGGGAAGAGAAGGAAGGAAAACAAACTCTGGCAAGAGAGAGGGAGAAAGGTTTGGAAAGACTACGGAAGTCTTCGTATGTACTAGAAGCTTTAAGGGCAAAATATGAGTCACCAAAGGCAAGTGAAATTGCTGATCTCTCATAAAACACCCCTTGGCTTTCTG
145	cg20220678	SH2D4A	TRUE		Body		8	19243209	F	II	CGGGGACCAGATACCACCCCCAACAGAGCATATGTCACTGAATAGGTTGC	cg20220678	0.216365	0.550146																TGTTCCCTAGAGATGGTTTTAAGGTGGAATCCTGTGTCCCACTCCTCCCAACTTCCCTTCTTCTACTCCTGACAGTTTGTCATACACAGCTCCTTCAAAACGGGGACCAGATACCACCCCCAACAGAGCATATGTCACTGAATAGGTTGCATTAAGAAGGGCTCATGGAGGCTTCCCAAAATTTCTTTCTGTCTAAGATC
146	cg24531955	LOXL2	TRUE		3'UTR		8	23154691	R	II	CGTGTCTGTGTTTCCTTTGACCCACAGCACCTGGGCCCTGAGCAGCAGGC	cg24531955	0.15965	0.598646	CdxA	CdxA	SRY													TAACCAGGGTCCTGGGTGACAGGGCGCTCACTGAGCACCATGTGTCATCACAGACACTTACACATACTTGAAACTTGGAATAAAAGAAAGATTTATGAAACGTGTCTGTGTTTCCTTTGACCCACAGCACCTGGGCCCTGAGCAGCAGGCTTCCTATGTTCAGTGGCCAGAAGCAGAGCTTCAGGTACATTCGTGGTTTT
147	cg00359590	CLU;CLU;CLU	NA		TSS1500;Body;TSS1500	N_Shelf	8	27469673	R	II	CGACCTCCTTCCCAGGTCTGAGCTGGATGGTTCACCAGGGACCCCAGGCT	cg00359590	0.659908	0.352857																CATCCCAGGGTTACCATGAGCATGCTGTGGACTCTAGGGAGTCCCATGCCCTCTCTGGGCTTCAGCCTCACCGCTAGGGTAGAGAGGTTGGGTGAGAGAACGACCTCCTTCCCAGGTCTGAGCTGGATGGTTCACCAGGGACCCCAGGCTCCCTGGAGCAGACTCTGTGCCCGCTGCTGAGTCTGGAATTCCTTTCCTGTA
148	cg15645888	FBXO16	NA		3'UTR		8	28285957	R	II	CGGTATTTCAGTAAAAAGGAATTCATGGCATAAATGTGGACAGATTTACG	cg15645888	0.394072	0.711756	AML-1a	CdxA	GATA-1													ATAGAAATGACAAGATGCTTTGCACAGTGGAGAGCTGAATTTACTTGGCTCCCATTAGAAACTCTTTCAGCTTAAGTACTTATTGTGGTAGTGAGTCCTACGGTATTTCAGTAAAAAGGAATTCATGGCATAAATGTGGACAGATTTACGGATGTAGAAACATGATGATAGATATCATGAGGTTGGTGATGGGACATATG
149	cg12931554		TRUE				8	37119428	R	II	CGCCTCAGCACCCCAGCCGGCTGACAGGCAGGTGCACTGCACGCCCCAGC	cg12931554	0.16981	0.625908	CdxA															TCCACTAAAAAGGAACAAATGGCCTGCTTATCAGCTGCCTGCATCTCTCCCAGCGGCTGACATGCAGGCAGATGTGTTGCATCCTGCAATTCTGATGCGACGCCTCAGCACCCCAGCCGGCTGACAGGCAGGTGCACTGCACGCCCCAGCTTGGCTCTGATGCCACTGACTGCCCTGCTCTGCTGTGGCAGGATGCTGGG
150	cg06166767	SFRP1	NA		TSS1500	S_Shore	8	41167848	R	II	CGGCCCCACCTGGAGAGGTGCTGCTCACAGCAAACAGCTCCAACTGCGCC	cg06166767	0.182288	0.71089	deltaE															AAAAGTGTCCTCCCAGAGCTAATACCGTTGCTAGCAGCTCTTCCTGCCGCCACACCGGGCAAAGTCCACCCACTGCCCCAGTGTTGAGGGCCACCATGGGCGGCCCCACCTGGAGAGGTGCTGCTCACAGCAAACAGCTCCAACTGCGCCTTCGCCTCGCCTTCCAGGGAGCCCAGCCAGGCCCACTGGGTATTTACAAG
151	cg09410389	SFRP1	NA	RDMR	TSS1500	S_Shore	8	41168205	R	I	GGTCCCCACTAGGGCAGACGCCAAGAGGACGGTATCAGCACAACAGCTCG	cg09410389	0.211681	0.622853																CACACATGCTAAGGTTAGACCCAGTCCAGGAACTTCAAGTTAAAATCAAGGGTCCCCACTAGGGCAGACGCCAAGAGGACGGTATCAGCACAACAGCTCGGCCCCCAGGAACAGAAGTCTCTCTGCCACCTTCTACCTCGAATTCCTGAGAATTCTTCGTAGGTTTCAAACATTCCCCTGAGAGGGAGGGTTAAGCTCTG
152	cg13602461		TRUE				8	55066317	F	II	CGGGAGACTCAAGTTCATTGTAACTACGCAGCAATACTGGGCTCTATGAT	cg13602461	0.352148	0.690059	GATA-X	GATA-1	CdxA	CdxA	GATA-1											ATATTAGAATCGTGCAGATAAGTTCTCAGCCAAAACAGGCACGTTCCACAAAATCTGTCTATTCTGTTTAATAAAGTTAATCCTCAAATTGCTGTATAGCCGGGAGACTCAAGTTCATTGTAACTACGCAGCAATACTGGGCTCTATGATGCTGATATACCATGGCCCTTCAGCCGTGTACAAGGATAATGGGGCAGAGA
153	cg23109530		TRUE				8	94944912	F	II	CGTGGGTCTGCAGTCAAATTTAGTAACCTGGTGTTTAATTCAAACATAGG	cg23109530	0.141783	0.445777	Nkx-2	CdxA	GATA-3	2001-10-01	OCT-x	SRY	SRY	SRY								CTAGCCACTCACAGATAGGAGCCTAGACGGATTTAAGTGAGGAAGTGTTGATGGTTAAACAAGAGAACATCCGTGTGATTTGCATATTGCCATTAGTCATTCGTGGGTCTGCAGTCAAATTTAGTAACCTGGTGTTTAATTCAAACATAGGCATATTTTTGTTCCCCTCAGTTCCTTGGCTACTATAGTACACTTACTGAAC
154	cg03544781		TRUE				8	95048288	F	II	CGCACATCAATTGATTCAATCACCCACGGAAACCTCCCACTGGCATCAGG	cg03544781	0.446472	0.776387	c-Ets-	AP-1	c-Ets													GACTCTGTCTCAAAAAAAAAAAAAAAGTTTAGGAGCCTGCACTGAGACTTTTTTAAAAAAATAAATCTTAGCAAGAAGTGATGTGGCATAACATGGTAACGCACATCAATTGATTCAATCACCCACGGAAACCTCCCACTGGCATCAGGAAGCAATTTGTACTCAGGGAGGGCTATGAGTCACTGGGAGTCATGGACCA
155	cg21642926	BAALC;BAALC;C8orf56	NA	RDMR	Body;Body;TSS1500	S_Shore	8	104154149	F	II	CGCAGAGATGCAAACTGTTGCCACAGACTGACCTTTAATCATAAACATAT	cg21642926	0.494232	0.849176	GATA-1	CdxA	SRY													AATCTGATAAAAGGAGATGCAAAGAATTGTCTGGTCAGGTCATAAGTCAGGATTTTATTTTATTTTATTTTTTTATTTTTTAGCAGAACAAGTAATTATAGCGCAGAGATGCAAACTGTTGCCACAGACTGACCTTTAATCATAAACATATTGGTGACATTAAAAGGAAAAAATCTCACTACTTATTACATGGATGTTGTCCA
156	cg11888982		TRUE				8	116231420	F	II	TGCAGTGTTCAGAATAGGCTGCATTTGTTGCTACCACCCTTGTTTCCTCG	cg11888982	0.333935	0.76345	AML-1a	AP-1	AP-1													CTGCCTTGACAACACACATGAGGGTTGCTATTTTGCACAGTGCATGCACCTTGCAGTGTTCAGAATAGGCTGCATTTGTTGCTACCACCCTTGTTTCCTCGCAACATCCTGTGTTGTGACTGGGTAATACATTTTGCTACACTGATTTGACTGAGGGAGGGAGAAACCACAGCATGGTGTGGTTTAAATGACTCATTCAGT
157	cg07272929	PVT1	TRUE		Body		8	129071149	R	II	GATTTACCTTTCCAGCCTCATCTGTTTGGCACTTGGTATTGCACCAGACG	cg07272929	0.553381	0.873995																GCATGACAGACGACCATGTCCTCGAGCCCTCCACAGCAGGGCTTCAGGGTGGATTTACCTTTCCAGCCTCATCTGTTTGGCACTTGGTATTGCACCAGACGCATGGCTGTTCTCAGGCCATCATCCCTTCTTTAGAGGGTCTCCTTCACTGCTTACTGTGTAGTGAGTGCCCTTTTATTCCTCCTTCCAGCCCTTGCTTTG
158	cg07696099	HPYR1	NA		TSS200		8	133573809	R	II	GCTTAGTTTTGATCACTTTTATAGAGAGGTCTGGTACTTCCAAGAAAACG	cg07696099	0.461727	0.784405	C/EBP	CdxA														CTCTCTGCGGCTCCCAGAATGATGCAATTGACAACGTTTTTAAGACACAGCAGAAGGCTTAGTTTTGATCACTTTTATAGAGAGGTCTGGTACTTCCAAGAAAACGGGACAGCTGGGGTCCTGTTGGGGGAAGAGGATTAAGAAGACAGGGCTTGAGAAAAGAGAGGAATGGAAGCATGGATTATGGAAAGAGTATCAATTGAGGA
159	cg10191240	WISP1;WISP1	TRUE		Body;Body		8	134230101	R	II	GGGGTTCCCCTGTGCAGCTGGTAGGGAAAGCCACTGTGCTGGGGACTCCG	cg10191240	0.22759	0.610585	MZF1	USF														TGAGGCCTGGCATGAGCATCACAATTTTTAAAAGCTCCCCAGGTTCCCCTGGGGTTCCCCTGTGCAGCTGGTAGGGAAAGCCACTGTGCTGGGGACTCCGGGCATCTAGCACTGACCTCTCCCTCCAAAGTCTCCACATGCAGGGACAGAGTTCCGGGCTTAGCCCACTCCCTTCTCCACACACACACACACACACACAC
160	cg01609214	MIR30D	NA		TSS1500		8	135817625	F	II	AGATCCTCTGCCAGGAAAACCCACTCTATTCATTGTCAACTAAATTAACG	cg01609214	0.415175	0.743477	Sox-5	CDP	CR													CTAAATCAGCTGGAGACAGGGGAAGAAAGTGTTAGATTCTTACTCAGTTTAGATCCTCTGCCAGGAAAACCCACTCTATTCATTGTCAACTAAATTAACGCTTTTTTAAATAAAAGGAGTCATTTTTAACAATAACGTCAGGGCAGCAGGCATCCATGAAATGTATGGTCACTGATCATTAGGGTTATCATTCTAATGTG
161	cg22822656		NA			S_Shelf	8	142015172	F	II	TGCAGCTGCTCTGCCAACACACAGGAAGCTCTTCCTGAAAGCTTCCCACG	cg22822656	0.0751342	0.430987	MZF1	c-Ets-	c-Ets-													CGACCAGGGAGGTGGGGGGCTTTTCAAGGGGGAACTGCTCCCAGGCTCACTGCAGCTGCTCTGCCAACACACAGGAAGCTCTTCCTGAAAGCTTCCCACGCAAGGTCAGCGCTCACCCCATCTGGTGCAGTGCAGGAAGGGGAGAAGCCAAATTGTGTTCTCTGTTTGGTTTTTTTTTTTTTTTTTGTATGGGATATGAG
162	cg14508093		TRUE				9	98862825	R	I	GATGAGAACCAGCCGCGGTGCCCAGAAAGGAACAGTGTGCGGGTGAGGCG	cg14508093	0.314646	0.647569	USF	MZF1	N-Myc	SRY												TGAACTGAGGTGGCCAAGGCAGGTTCTGTGGCAGAGGGTGAATGCCTGCAGATGAGAACCAGCCGCGGTGCCCAGAAAGGAACAGTGTGCGGGTGAGGCGGGCTCTCCACTTTGCTGTATCCTCCCCAGGCCCCCACCCCCAGCACGTGGGCAGTGAGGTGGGGAATCCTGCCCACAGCACAGAAAATGCTCTAAACAGA
163	cg14297444	DNM1;DNM1	TRUE		Body;Body	N_Shelf	9	130978697	R	II	CAGCTGCTTCCTCTGTAAAATGATAATCTCTATATCAGAGCACAGATTCG	cg14297444	0.222967	0.574124	AP-1	CdxA	C/EBP	C/EBP												CCCCACTCTGCTGTGTGACCTTGGGTGAGTCACTTCACCTCTCTGAGCCTCAGCTGCTTCCTCTGTAAAATGATAATCTCTATATCAGAGCACAGATTCGAGGACTTGGAGATTCAATCAGAATTTATTGAGTGCCCCTTGTGTGCTAAGCCCTGTCCTGGGCACTGGGATACAGTGGCAGACAGAAAGAGGCTGCCCTG
164	cg08994060	PFKFB3	NA		Body		10	6214026	F	I	TCCCCAGGGTGTTCCGGGAGAATGCGTCAGAGTATCTGTCCCGGACACCG	cg08994060	0.168011	0.474239	AP-1	E2F														GATGGGAACTGATCCCAGCAAACGAGTGAGCCAGCAGGGGCTTTCTCGCAGTCCCCAGGGTGTTCCGGGAGAATGCGTCAGAGTATCTGTCCCGGACACCGGTGGTTTTCGGGTTTCCCTCCATGACTAAGACTCTCAATGGAGTACGGCGGCAAAAAGAGGAAAAGCACCAACTCATGTTTTCTGAATCAGCCCGCCAGC
165	cg03072035		NA			N_Shelf	10	73076664	F	II	CGCCTAGATCCTGGAGGAGAAGACAAGCCCACATTGTCCGGGAAGCAGCC	cg03072035	0.480074	0.811348	AP-1	GATA-2	GATA-1													CTTCCCTGATCCCCCAAAGCCTCAAACATTCCCTGGGAAGCTGTGTGCCCAACAGTACCTGACTCATCTTGTCCCCAAGCTAGACATTACCACCGCCATCCGCCTAGATCCTGGAGGAGAAGACAAGCCCACATTGTCCGGGAAGCAGCCCCACGGATGCATTAGCAACCTGTTTCCTCCCACGGCTTTCTGCTTTCATGA
166	cg02636348	KCNMA1;KCNMA1;KCNMA1;KCNMA1	TRUE		Body;Body;Body;Body		10	78923827	F	II	CGGCATTCTGCAATTTGTCATGTCCTGAGAGCTGGACTCATCTGGCTTTC	cg02636348	0.30339	0.610766	AP-1	AP-1	AP-1	NF-E2												TAATTCATTAGGAGAAGAAATGTAAGCAAATTCCTGGGCATCCCCAGGCCCCAGTTTTCTCATCAGTAGAATAAGAAGGATATGATGTACTCAAGCCTCCCAGCTCGGCATTCTGCAATTTGTCATGTCCTGAGAGCTGGACTCATCTGGCTTTCTGATTCACTCCTCTCTGTGGACATAAGGCAGACTCCCTCTGACTCAGCAG
167	cg16341836	STAMBPL1	NA	RDMR	5'UTR	S_Shore	10	90641389	F	II	CGTAGATTTGTTCCAGCAGATAAATTATACCTGAATGTTTGATTGTTCGT	cg16341836	0.146018	0.560805	CdxA	CdxA	CdxA	HFH-2												CATGAAGTCCTGGATTTTAAGCTATTTCCGAAGACATAATAGATATCACTAGGATGCTTGTTTATGGTCTCATGATTTAAGGCCCTGTCAAGGTCAATAACGTAGATTTGTTCCAGCAGATAAATTATACCTGAATGTTTGATTGTTCGTGTCAATTTTTTTGAGGGTAGGTTTTGACGGTTGTTTTACACAGAAATTAA
168	cg17550175		NA			N_Shelf	10	95322270	F	II	TGTGCTCTTGAGACCTCACAAGACTTTACTTCTTATTTTTAACCCTGTCG	cg17550175	0.45636	0.883591	CP2															CAAAGAATTGTCCAGCCCAAAATGTTGATAGTACTGAGGCTGAGAAATCCTGTGCTCTTGAGACCTCACAAGACTTTACTTCTTATTTTTAACCCTGTCGTGGGGTCACATCTAGTGGCAAAAGCCAAAAATGTTACCATTTTTTCTCAGAGATGTTTCACTGCAACCTCTGTGACCCCTTTAACCAACCCACTGGGCTC
169	cg02064267		NA	DMR			10	112220471	F	II	CGTGCAGACCCCAGGTGGCTGTTCACGGAGCACCAAGCCCTGACAGCACT	cg02064267	0.0816001	0.43588	USF	USF	USF													CCCAGCCCAGAGCTGCTCTGTGGGTGGCCACTCCGGAACCTTGCAGAGAGGGAGGTGCTGGGAAGGGGGTTTGAGCGGGGGTGGGTGGAGGCAGAAGACACGTGCAGACCCCAGGTGGCTGTTCACGGAGCACCAAGCCCTGACAGCACTGCCTTCATCCGGTTTTGCAGGCAACAACCTCTCCAGCAGAGGTGTTGCCT
170	cg10053779	INPP5F;INPP5F	TRUE		Body;Body		10	121497344	F	II	AAATAATCAGACCCATATTTCATTTCCTGCTAAAGACAAAGGATATTACG	cg10053779	0.548868	0.866775	SRY	CdxA	CdxA	GATA-1	GATA-X	GATA-3	SRY	SRY	CdxA	CdxA	SRY					GGCACTTTCACTGTGTCTTAAAAGAAAAAAAAAAGGTATCAGAGTATGCATAAATAATCAGACCCATATTTCATTTCCTGCTAAAGACAAAGGATATTACGGCTCTAAAAAGACAATCACCAACACAAAATCAAACAGATAAGGAAAAGGGTTTTAGAATGAGAAACTAAAAGTTCCAATTGTTAGCTCATTTATGCTTTA
171	cg23304023	TACC2;TACC2;TACC2;TACC2	TRUE		Body;Body;Body;Body		10	123949949	F	I	ACAGGACCCTGCCGAGCTCCTCGACTGTGTACTAGTTCGGCTTAAAAACG	cg23304023	0.218308	0.5925	MZF1															AGAGGGAACAACGTAACCCCAGGTGGGGACAGACTGTGCTGGCCACGAAAACAGGACCCTGCCGAGCTCCTCGACTGTGTACTAGTTCGGCTTAAAAACGTTTTTTCAAGTACTTTCTTGGTCTCTAGAGTCCCACAGAGCACAGTCGGAAAAGCTCTGCTCCACACAATGCTGAATTAAACACCTCCACAGCTGACACA
172	cg14115325		NA				10	128275008	F	I	ACATGAACCTTGAATGGACTCACGAAAGAGCGCCCCGTTTACTCAGAACG	cg14115325	0.861089	0.485214	CdxA	Nkx-2	S8													GGGCCAGCAATTACTGACCCGGTTTCCAATCTGTTATTTTGAGAACAGCCACATGAACCTTGAATGGACTCACGAAAGAGCGCCCCGTTTACTCAGAACGCGTGCCGATTTTCCTTTGCCTGCCCTCTGTGCCAGTGGCTTGGGGCCACCTCCGTCTTGGCGTTGCAAACGCTCTTTTGCTTAATTAAAGCCATGGGTTT
173	cg08650132		NA				10	128275034	F	II	CGTGAGTCCATTCAAGGTTCATGTGGCTGTTCTCAAAATAACAGATTGGA	cg08650132	0.911973	0.603415																GAGCGTTTGCAACGCCAAGACGGAGGTGGCCCCAAGCCACTGGCACAGAGGGCAGGCAAAGGAAAATCGGCACGCGTTCTGAGTAAACGGGGCGCTCTTTCGTGAGTCCATTCAAGGTTCATGTGGCTGTTCTCAAAATAACAGATTGGAAACCGGGTCAGTAATTGCTGGCCCGGCACCTTCGAAATGGCCATTTACAT
174	cg14731462	PTPRE	TRUE		5'UTR		10	129789429	F	II	CGGGATGAAGTTAGAAATCCCAAAAGTAGACTATTTGAGCAAGATCGAAT	cg14731462	0.269206	0.671381	MZF1															ACCACTTCATCTCGTCAGAAACCATGGAAACCCTCGATATCACTCTGTTCCCCTCTTAGGGGAGTTCTCAACAGAAGACACACTGGAAAGTGGATGTCACCGGGATGAAGTTAGAAATCCCAAAAGTAGACTATTTGAGCAAGATCGAATTCAAAGGCATCACTATTTTCAAAACCTGTTTTTGGCTTCCTTCCAATCTG
175	cg03748042	MGMT	NA		Body		10	131505789	F	II	TGAAAACAGTTCCCAGAAATATCGACACAGTCATTAGACTGCACCACACG	cg03748042	0.381663	0.760573	deltaE	STATx														TAAGACTTACAGATGGCACGGCTGCACCTAAATCATCAAGCACTCACTATTGAAAACAGTTCCCAGAAATATCGACACAGTCATTAGACTGCACCACACGGCCCACCCCACCCCGAGTCCAACAACGCAAGGCCACATCCACGCGTTCTGCCTCCTCCATGGCCGTGTGCTGTGTTCAGGGGATTCCTCAGGGTTTACCT
176	cg26158270	MICALCL	TRUE		5'UTR		11	12309622	F	II	CGCACCACCGTCACACCAGGTCAGGCTGGGACAGGGGCACCTTGGGAGCA	cg26158270	0.439517	0.751825	AP-1	AP-1														TCTACCAAGAAACGTTGTTGCAGTTGGAACTGAGCCCTGGTCTTCCTTCCTTCTGAGTCAAGGCTCCCAGCCAGTGAGTCATTCCCCCACCATCCCCAGACGCACCACCGTCACACCAGGTCAGGCTGGGACAGGGGCACCTTGGGAGCAGGACCCAGGGCTGCACTCTTGGGCAGGCCACTTCATCTGAGGACAGCCTA
177	cg03611487	LOC100126784;NAV2;NAV2;NAV2	TRUE	RDMR	TSS1500;Body;Body;Body	S_Shore	11	19737237	R	II	CGGACAGGGTGATGAATCACCTTTCCAGAGCCTATGCACTGCCAGTCCTC	cg03611487	0.316865	0.686966	MZF1	C/EBP														TGGGGGGATTATGGACCAAGGGCAAAAGAGGGAAGCAAAGTCTTGAGGGAAGTGGACTGTTCCAGCCCCTCAGAGAGAAGCTGAAGAACATTTTTTTTCACGGACAGGGTGATGAATCACCTTTCCAGAGCCTATGCACTGCCAGTCCTCTGACAATGTTTGTTAAATGAAGGGTCAAACGGGCAAAGGCAGAACAGCTG
178	cg04188351	CD59;CD59;CD59;CD59;CD59;CD59;CD59;CD59	TRUE		5'UTR;TSS1500;5'UTR;TSS1500;5'UTR;TSS1500;TSS1500;5'UTR		11	33744823	R	II	CGGGCCTGTGGGGCTCTGGAGAATAGAATATGGAGTACCCTGGTTTACAG	cg04188351	0.218303	0.529412	CdxA	CdxA	AP-1	GATA-1												ACAGGAATGATTGTCAGGATTGTCAGTTCCCCAGGGAACTCTGCATTTCTGACTTAGGGAGGGTAGATGACTCACCCTTCCAAGAACCCATCTGTCTGTCCGGGCCTGTGGGGCTCTGGAGAATAGAATATGGAGTACCCTGGTTTACAGGCACTGCCACCTCCTTATTTCAGGATGGGTTCAGGGATGTAGGATTGGAG
179	cg13523125		TRUE				11	35072710	F	II	AAGCTTGGAAACAAGACGGGAACCTCTTGATCCATGGCACAATGCTGTCG	cg13523125	0.260034	0.712695	SRY	CdxA.	CdxA													GCACATTTACTATCGTTCAGGCATCTTTTCCAAATGTGATACAGGAGGGCAAGCTTGGAAACAAGACGGGAACCTCTTGATCCATGGCACAATGCTGTCGACCCCTAAGTTCTTCCTCTTTATCTAAACCCAGGTTTGGAAGTACACCAAAATATTAATACTATACATCATTGCAAGCTTTCCTTCTTTGATCCTCTGTA
180	cg14082886	CD44;CD44;CD44;CD44;CD44	NA		Body;Body;Body;Body;Body	S_Shelf	11	35164485	F	II	TGATAGAGATACATGAGAGAAATGCCCTGCCCTAATATCTTAACAAGTCG	cg14082886	0.252483	0.719034	GATA-1	Sp1	GATA-1	MZF1	AP-1											ACCCTCCCCACCCACTGCAGGGGGTGGGGTTGAGGCTCCCACAGTCCTCATGATAGAGATACATGAGAGAAATGCCCTGCCCTAATATCTTAACAAGTCGCAGAGAGGGGAAGTCACTAGTCCCTCTCTTTCAGATTTTCTAAATGATCCTTAGAGTTCCCATCTCTGAGTCTATGACAATGAGTCAGGAAATAGTTCCT
181	cg11937857	LDLRAD3	TRUE		Body		11	36000550	R	II	CGAACAGCCTTATTAAAGAATCCTTTGCAAATCTGAGATTCTGGTATTCA	cg11937857	0.311578	0.643467	SRY	C/EBP	SRY													TGAAAGCAACACTCTAGGCAGACACCTCAGATCCGGAGTGGAGCATTATTCAATGTGTGGAAAGAAAAACAACTCAAATATGAAAGCAAATGGCTGAGAACGAACAGCCTTATTAAAGAATCCTTTGCAAATCTGAGATTCTGGTATTCACTAATAAGGGAAAAATGTGTAAACCATTCAGCAAAATCCAAAATGAGCCC
182	cg20968743	TSPAN18	TRUE	DMR	5'UTR		11	44883965	F	II	CGCTCTGTGTCTCGCCTGTGGGCTCCAAAGCTCTGACTCACCATGCAGCC	cg20968743	0.0803736	0.433335	SRF															AAATACCGAAAACCACAGCTTGTGATGCTGCCTCCCAGGCAGCTGCCCCTTGCTTGGTTTTGGTCAACCACAAACCTCCTGGCCCTCCCCCAGTCTCTCTCGCTCTGTGTCTCGCCTGTGGGCTCCAAAGCTCTGACTCACCATGCAGCCAGCTCAGCGCTCAGCACCACCCTGCCTTATATGGTGAGCTCAGCACCTCT
183	cg22897715	SLC43A3;SLC43A3;SLC43A3	NA		Body;Body;Body	N_Shelf	11	57192251	R	II	CATCCAAAGGCTTAAATTGTAAGGGACTGGCTTTACTCTGGCTGTTTCCG	cg22897715	0.133233	0.629295																GAGGTAGCAGGGAGCCAAGGACCAAGAAGGACTGAGGTACAGTCATTCTGCATCCAAAGGCTTAAATTGTAAGGGACTGGCTTTACTCTGGCTGTTTCCGGAAAGGCAGGCCCAGCCAGCCCTCCCGTCTCTCTCTCTGACAGCCAATCTCACATGTGCCTCCCTGGGAGCACCTGCTCTGAGCTGTATCAGCCCCCAGC
184	cg25951430	SLC43A3;SLC43A3;SLC43A3	NA		Body;Body;Body	N_Shore	11	57192432	R	II	CGGGACGTGATCTCACACACAGTGTGTTGCTGCATCCTAATCTCGTGCTC	cg25951430	0.0539247	0.43726	HSF2	AP-1	HSF2	HSF1	c-Rel	MZF1	NF-kap	HSF2	HSF1	HSF2						AATAGGAAGTTTCTTTGGTATTGCCACTGGTGGAATTTCAGGTCCCTTCTGACTGGAGGGGAGACTGGGGGGGTTTCCTGTGCAGATGAGTCAGAAGGTTCGGGACGTGATCTCACACACAGTGTGTTGCTGCATCCTAATCTCGTGCTCTGTGGCCAGGCTCAGTGGTAATCAGCGGCCTGCTGGGGGCTGATACAGCT
185	cg12822074	RTN4RL2	NA		Body	Island	11	57243865	F	I	ACGCCCAGGGGTTAGCGTTGAGCCGCAGGAACTCGAGCGAGGGCAGGTCG	cg12822074	0.540768	0.231866	GATA-1	GATA-2	GATA-1	GATA-2												CACGCGCGCGCGCTGGAACCAGGCCCAGAGCGGCCGCGCGCGGCAGTCGCACGCCCAGGGGTTAGCGTTGAGCCGCAGGAACTCGAGCGAGGGCAGGTCGGCGAGCGCCTCGCCGGGCAGCGAGGCCAGGCTGTTGTTGAACAGGTAGAGGATGGTGAGGCGGCTGAGGCCGCGGAAGGCCGCGCGGTGCACGCCCTGCA
186	cg23186952	ZFP91;ZFP91-CNTF	TRUE		Body;Body		11	58384274	F	II	TCTCACCCAGATGTTCACCAGTAAATAATACTCACTGTAATGGCTTCTCG	cg23186952	0.348615	0.748706	CdxA	XFD-1	GATA-1													CAACTAATATGTTTGTAAAGCGGCAAACCTTCAAGTAGGGCATATATCCTTCTCACCCAGATGTTCACCAGTAAATAATACTCACTGTAATGGCTTCTCGCCAGTGTGAATCATCCGGTGCACTGCCAGATTGTGGGAACTCTTGAAGGCCCGAGCACAATATTCACAGATATAATCCCTTTGATCTATGAAGAAAATAC
187	cg18538812	GIF	NA		TSS1500		11	59614095	R	II	GCTTCCTCACATCCTTCATGTCTCTGCTCAGAGGTAAGCTTTTAGAGACG	cg18538812	0.339228	0.763036																TGATGTCCCCCTCAGCCCAGGACCCTCTTCTTTTAAATAGCCTCATGGTGGCTTCCTCACATCCTTCATGTCTCTGCTCAGAGGTAAGCTTTTAGAGACGCCTTCCCAGGCCACCCTACATAAGATCCTACATCCTCACCTCCACTGACACCCCTCATGCCCCTCGCCTGCTATAACTCATTGCCCTCTGTCGCACTAAG
188	cg27145347	ALDH3B1;ALDH3B1;ALDH3B1	TRUE		3'UTR;3'UTR;3'UTR	N_Shelf	11	67795659	F	II	TCAGAGGTGCCGTGTCTGTCCTCTTCTCCTGAATATGGGTGGTTGGTGCG	cg27145347	0.484698	0.818004	AP-1	AP-1	AP-1	AP-1	AP-1	AP-1										AGTCAGATGCCAGGGCCCCTCGGACGCCCGCTCCACAGGAGAGGGGTGACTCAGAGGTGCCGTGTCTGTCCTCTTCTCCTGAATATGGGTGGTTGGTGCGGGGGCAGGGGGTGAGTCACTGCACTGTTTCCCATGCCTCCCACCTCGGCTCTCATGGTTGGGAGCGGCTGAGGGAGGAGGCTGAGGCAGGGAGAGGGAAG
189	cg13613180	XRRA1	TRUE		Body		11	74560694	R	II	CGGTGGGATAGAGAAAGAGCATTTCCTCTAGCACATCTCTCTCACAGAGC	cg13613180	0.443506	0.791939	Sp1	MZF1	Lyf-1	GATA-2	GATA-1	AML-1a	GATA-1									TGGCCAGTTAGGTTACCCATTCCTCCCTTGGGAGGGGGCGGGGAAAGTAGCGGTGGGATAGAGAAAGAGCATTTCCTCTAGCACATCTCTCTCACAGAGCCATGAGAGGGAAGGGGAACTGTCCCTTCCCGCCAGCTGCCAAGTGATGGCGCTTGGTGTTTTAGATGCTGAGGTGCGGTGCTGTGTCCGTGCCCTGTGCC
190	cg15389191	XRRA1	TRUE		5'UTR		11	74654369	R	II	CTTTTCTTCATCAAATGATTATTCTCTTCAGAGAGACAGGCATAAAAACG	cg15389191	0.392706	0.734885	AP-1															CAAAAAAGTTGGAAAAAGAATATAGTTCTGACTCTAGGGTATGACTCAGTCTTTTCTTCATCAAATGATTATTCTCTTCAGAGAGACAGGCATAAAAACGATTCCTCAAAGGCATGGATAGCCCTAATCACAACTGCACTTATCATTTGTCATTCACAGATTGTTCACCACAGTCTGATGTCAAACCTTGGAAAAACCTA
191	cg24304210	PAK1;PAK1	TRUE		5'UTR;5'UTR	N_Shelf	11	77118761	R	II	AGCGAAAATGCCTAGCCTAGCTGCATCTGGTCTCTGGACTCTGCAACCCG	cg24304210	0.147034	0.516016	CdxA	AP-1	AP-1													CTCACCAACCCTATGAGGTGTTAAATCCCTATTCTATAGAGGCCAGTGGAAGCGAAAATGCCTAGCCTAGCTGCATCTGGTCTCTGGACTCTGCAACCCGCCAGAAATTGAATTTAAGTAAATGGAACAGGGAGGAAAGGAAGGAAGAGATCAAATGACTCAGAGAGGGAGCTCAGCATATAGTCACCCAAGTGGCCTCG
192	cg26452771	ODZ4	TRUE		5'UTR		11	78955619	R	II	CGGCTTTTTTATGGGTGAGTCCTCAAGCTGCTTGAGAAATTCTCTGGCCT	cg26452771	0.544682	0.917113	AP-1	CdxA	CdxA													TAAGTTTGGACTGAGTCATAATATATTTTTTTATTAAACTCCAAGACCCAACAAGCAGGAAGCTCTGTTCGACAACATAATATAACTGATGTACTGCAAGCGGCTTTTTTATGGGTGAGTCCTCAAGCTGCTTGAGAAATTCTCTGGCCTCTCCTATCACCACCTGGTTCTGCACGGAGATTAAAAGGGCTTTGGAGACT
193	cg27149179		TRUE				11	86451848	F	II	AATTTTAAAAATGTCCTTTTCTCTTGAAATTTCATCACCATGACTCATCG	cg27149179	0.165382	0.471905	AP-1	AP-1	CdxA													GGAAAAGGCACTTACAGAGCAAAAGCACAGCCAGTTGCTATCTTACAGCTAATTTTAAAAATGTCCTTTTCTCTTGAAATTTCATCACCATGACTCATCGCACTGCAGGACAAAATTCTGAAGCTCTGAGTCAGACTGGGCACTGGGAGCTGAAGCTCAATGGGAGTTTTACCTAAATAAAGCCTGCAAGCCCAGCCTGC
194	cg25851751	PRSS23	NA		5'UTR	S_Shelf	11	86514631	F	II	CGGATGAGTCAGGGCAGGCTGCGAATGCCTCAGGAAAGACCCTTAATGGA	cg25851751	0.596356	0.94348	C/EBPb	CdxA	AP-1													AGGAATTACTCCATTATCATGTGAGTTGAGAAATGAATGTAAATCCACCAACCTAATTTTAAAGCATCACAGTTTTGCATCATTTGTTGTTTTATTAATGCGGATGAGTCAGGGCAGGCTGCGAATGCCTCAGGAAAGACCCTTAATGGACAGGAGGGTTGTTTCCCCCTCAGGCTTTTCTTTGGGGCCTGTCTTAAGAG
195	cg08250880		TRUE				11	86526022	R	II	AAAAATACTGTGCTCTCTTAGTCTTGATTTATCACTGCCCCTTGTCTTCG	cg08250880	0.380369	0.685632	AML-1a	Nkx-2	CdxA	CdxA	Nkx-2											GCAGGGTGACTCTTCACTGTGGTATTTGTCTATGTGTGTATCAAGTGTGTAAAAATACTGTGCTCTCTTAGTCTTGATTTATCACTGCCCCTTGTCTTCGGGCTATTAAAAGGACTAAGGCCCTGTCTTCCATAAAGAGCAAGAACAGCTTTGAGAAGCGTCAAGTTCCAATCCAGTGAAGAAAGACTGAAGTGTTTGCC
196	cg17695791		TRUE				11	91913958	F	II	GGCTGGTGGGAACCGGTTCTGAGAGTTCAGACACCACCTTCACCCCACCG	cg17695791	0.530793	0.833812	SREBP-	CdxA	CdxA	MZF1												AGCCCTCCATGTGATACTGATTCACAGTGAGGATTGAAAAACACTGTCCTGGCTGGTGGGAACCGGTTCTGAGAGTTCAGACACCACCTTCACCCCACCGCCACAGCTGATGACTGTTACAGGGTACAAAAGGCCAAATTCCCTTCCTCTGGGGTAGGGGGAAGGTCGCAGCTCCATGGTGTGATTTATACCCTAGAGAA
197	cg16436762	PIWIL4	TRUE		Body		11	94307971	R	II	CAGGCATGAGTCACGACATCTGGCCAAGATCTGTTATTTTTAACAAAACG	cg16436762	0.355529	0.665433	Nkx-2	AP-1														CCTGAGCTCAAGCGATCCGCCCGCCATGACCTCCTAAAGTGCTGGGACTACAGGCATGAGTCACGACATCTGGCCAAGATCTGTTATTTTTAACAAAACGTTCTGTGTTTTCTTCACAATTTTCCGTTTTTAGGCTGAAGACTTCTGTAATAGTCATGAATGGTTTCAGCAATATGGGCAAACTGTATTCAAAACCACAA
198	cg00629688	GRIA4;GRIA4;GRIA4	NA		TSS1500;TSS1500;TSS1500	N_Shore	11	105479843	R	II	CGTTAGGGAACCTAGGGTGATGTCTGCCATTAAATTTTTAAAAAGAATAT	cg00629688	0.102324	0.552031	CdxA															CTCTGTATGGTTTGAGATTTCCTGATCTAGTTAGTAAATACAATCTCCTGTTCCAATAAGCTGTGTGAGAGAATCATTAGAAGGAGAGGTTCTCCTTAAACGTTAGGGAACCTAGGGTGATGTCTGCCATTAAATTTTTAAAAAGAATATAGCAAATGCCTAGGTTTGCCTGATATAATATTTGAGACTACAATGCTTAA
199	cg22760287		TRUE				11	107575901	F	II	CGCAGAGTTCTGTGATGAATCAGGGTACTTGAGGTCATAGGGAAGTTTGT	cg22760287	0.361141	0.693488	SRY	Lyf-1	2001-10-01	AP-1	AP-1	2001-10-01										TCAGTTAATAACTAGGATTCAGTGCTCTGGTTCTAGAGAACTAGCATCTTGTTTGGGATAATCAGGCAGCGTTTCAGTGGATGGAGCCAACATTGAGGGACGCAGAGTTCTGTGATGAATCAGGGTACTTGAGGTCATAGGGAAGTTTGTACATAAAGGAGACTTATGAGTCAGACTGGGATTTAGCCATAATGACTAGG
200	cg07188648	C11orf88;C11orf88	TRUE		Body;Body		11	111402694	R	II	CACCCTGAGAAGTACTTAGCCACCCAGCAGCTTCTGGGGCTTTGCACACG	cg07188648	0.266701	0.586652	MZF1															GCCTGAGGTTTCTAGCTTCTTTAGCAGATGAGCCATCAGGACTGGGGAACCACCCTGAGAAGTACTTAGCCACCCAGCAGCTTCTGGGGCTTTGCACACGCTGTTTCCTCTGCCTTAAAAGCTTTCTTCCCCATCTTGTCTCCAACATTATCTGACAACTACCACTTTCAGGTCTAAAGCATGGACATCACCTCCCCTGG
201	cg19720260	FAM55B;FAM55B	NA	DMR	5'UTR;1stExon		11	114549291	F	II	GTTGGAAAGTACCACACCTATGGATGAGTATTTTCTCCACCATCTTCTCG	cg19720260	0.297027	0.667508	CRE-BP	CREB	CdxA	CdxA	NF-kap	c-Rel										ATGGTCTATAGTTCTCCCCTCCCTTCCCTGACGTTAGCTTGGCAGTAAGAGTTGGAAAGTACCACACCTATGGATGAGTATTTTCTCCACCATCTTCTCGTGTTCTCACAGGAATTATAGTGTCCAGAGACTCTCCTTGATTAAAGCAGTCTTTGCATTTATCTTAGGGTTGGAGTTTCCCTATGAGCTTCATTGATCAA
202	cg14075254	SIK3	TRUE		Body		11	116801299	R	II	ACTTTCAGAAGGCAAATGAAACCAAATGGCTCCTGAATCCACTCAATACG	cg14075254	0.432973	0.75578	CdxA															ACCAGCCTGGACTTAACACATAGTCACAGCATTTTTACAAATACTGCAGTACTTTCAGAAGGCAAATGAAACCAAATGGCTCCTGAATCCACTCAATACGCAAAGTAAAATGTACGTTGAACCTTGTCAGGATAAACTCCAATTGCAAGGAACTCCAGAGTTGTTCTGCTTCTTCCAGGCAATTCAGTGAACTACCTCTC
203	cg27410595	TRIM29	NA		Body		11	119995754	F	II	GTCAACTGAATCATCTCACAGAAAACCTCTGAACCTGAGAAACAACATCG	cg27410595	0.543972	0.854882	AP-1	NF-E2	SRY													CAGCTCCCTTGAAGTCAGCTCTTCTTCTGAGTCATGCTGTCCCCTCAGAGGTCAACTGAATCATCTCACAGAAAACCTCTGAACCTGAGAAACAACATCGTCAAGTCCTTTTCCACCCAGTCCCTTTAGGGCCTGAAGCCTGGGCACTTTCCCCAAGGCCCCACCCGGTGTCCCAGGCGTTGCACGGGGCCTTGAGAGTA
204	cg18220639		TRUE				11	120461210	F	II	CGGCTGCTGGCGTAGCATTGTGATTATTGCTGTATTTCTAGGCTGAGCAC	cg18220639	0.499878	0.818155	CDP	CR	CdxA													GAACTAGCACTTGGCCTTACATGTTAGTCTGGTGGCCTGGGTCTGCAGCCCTAGATGAGTCCTATCGATGCCTCCCTGCACCCTGACATCCAGGTGCACCCGGCTGCTGGCGTAGCATTGTGATTATTGCTGTATTTCTAGGCTGAGCACAGTGCCTGGAATGTAATTGGCACTCGCTTCAATTGTAGAGTGAATAAATG
205	cg18362003	LOC399959	NA		Body		11	122051630	F	II	ACCTAGTTGCTCTTCCATCTAGAAACAGGCACCTGCACTCATGATTCTCG	cg18362003	0.61912	0.923295	CdxA	CdxA	GATA-1	CdxA	CdxA	CdxA	CdxA	CdxA	Nkx-2							TTCTTTTTCCCAGAGAATTTTAAAAATCTGCTCAGCATCCATTTTGGATAACCTAGTTGCTCTTCCATCTAGAAACAGGCACCTGCACTCATGATTCTCGTGGGCCCAGATGTGGCAGAAGTTCTTTTCCCCTCTCCATCTCAGGACTTATTTATACAGTGTATGTATTTTATAATTTATGCTACAAGTGAATCACAATT
206	cg12723492	KIRREL3;KIRREL3	TRUE		Body;Body		11	126572385	R	II	ACTCAAACCCCAGATGCTCCAATGACAGAGCCTCTGCTGAGAGGCTGACG	cg12723492	0.833848	0.532294	CREB	CRE-BP	CREB	CREB	CRE-BP	CREB	CRE-BP	CREB								TCACATCTTCATGTGGAGTCGAGGTGGGCATTAGCCACACTGTTCCCATTACTCAAACCCCAGATGCTCCAATGACAGAGCCTCTGCTGAGAGGCTGACGTCAGGGAGAGGTGGAGGAGGGCAGATCTCCCAACCCTTGGCTTCCACCAGCTTCCTCTCACCGTGGAGCCCTAAGGCCTCAGCAGACACGCTGACTTCTT
207	cg27644715	NTM;NTM;NTM;NTM	NA	CDMR	TSS1500;TSS1500;TSS1500;Body	N_Shore	11	131779583	F	II	CGCAGGCCATTCCCTCAGAGCCGAAGTTAAGGGAGAAATAATAATACAGG	cg27644715	0.191924	0.535186	CdxA	CdxA	CdxA													CCTGAGAAGGGAGCATTATTAATGTCACCACCACTGTGCCTGCTGAGCTGCTCTGTGCTTCCCCCTTGCACAAGAACCAGGCCCAGCCAGGGAAAGGAAACGCAGGCCATTCCCTCAGAGCCGAAGTTAAGGGAGAAATAATAATACAGGCACAGGAGGACCAGCAGCAGCCAGAGAGGAGAAGTGACAGGGACCGAGGC
208	cg14872762	OPCML	TRUE		Body		11	133399769	F	II	CGGATCCAGCCAGGTTTCCCACAGGAACCCCTCAAGATGCGAAGCGTTCT	cg14872762	0.180493	0.685193	SRY	c-Ets-	c-Ets-	IRF-2	SRY	SRY	IRF-2	SRY	c-Ets-	c-Ets-	Elk-1					CATTTGAAACAAAGAAAAAAAAGTCTAAAGCTATAACAGGAAGTAAAAGAAAAGAGAAAGGAGAAGTCGCAAGTAAGCCATGGCAGCTCATCAGAACTTCCGGATCCAGCCAGGTTTCCCACAGGAACCCCTCAAGATGCGAAGCGTTCTTTCACCGACACCTTCTAAGGCTAACTTTTTCTCCTCCCCGTTCTTGTTCT
209	cg07139165	IGSF9B	NA	CDMR	Body	N_Shelf	11	133823125	F	II	TGTGCTGGTCCTGGAGTTGCAGGGTCCTAGATAGACCTTGAGTGGTTTCG	cg07139165	0.365727	0.825154	CdxA	HSF2														CTGAGGGGCAGAGGGCAATCAGCTTTCAGCCGCGGGCCTGTGGCCCTGCATGTGCTGGTCCTGGAGTTGCAGGGTCCTAGATAGACCTTGAGTGGTTTCGTGTTTATGGCTCTGAGACAGAAGGCTGGAATCTGGTTACAGAGGAGCAGAGGCTGCCTCGCTGGAAGATTCTGAGCCCCAGCATCACTCTGGCCCTCACT
210	cg03910363	IGSF9B	NA	CDMR	Body	N_Shore	11	133823862	F	I	GAAAGGGATGATGTTGTGTTGGGACCCGACTCCATCAGCCCTCGGGTGCG	cg03910363	0.356088	0.744902	MZF1	MZF1	MZF1													GATGCCACCCTTAGGATTTGGCCATAGCAGGGGCTGCTCTGGCAGAGGGGGAAAGGGATATGTTGTGTTGGGACCCGACTCCATCAGCCCTCGGGTGCGGGACAGAGGTTGGAATGGGCGTCCTCCTTTTGACTTTGAGTGTGTGTGCCTGGGAGGTGATTAAGGTCAGTGGACAGGTTGGGGAAGTGTGGAGAAGAGAG
211	cg26361533	CACNA1C;CACNA1C;CACNA1C;CACNA1C;CACNA1C;CACNA1C;CACNA1C;CACNA1C;CACNA1C;CACNA1C;CACNA1C;CACNA1C;CACNA1C;CACNA1C;CACNA1C;CACNA1C;CACNA1C;CACNA1C;CACNA1C;CACNA1C;CACNA1C;CACNA1C;CACNA1C	TRUE		Body;Body;Body;Body;Body;Body;Body;Body;Body;Body;Body;Body;Body;Body;Body;Body;Body;Body;Body;Body;Body;Body;Body		12	2445561	F	II	AAAATAGGAATCATGTACCTGGGCCCCAAAATAGGACAGAGTCAAACACG	cg26361533	0.0795725	0.435261	MEF-2	MEF-2	TATA	SRY												TGACTCACTGGTGGTTGAAATCTCAGATTCACAATACCAGAGAGTTGCTAAAAATAGGAATCATGTACCTGGGCCCCAAAATAGGACAGAGTCAAACACGGCTCTTTAAAAACCTACTGCCCAATGTGTAACATAAAAATCAAAGAGGGGCTATACTTGTCTTCTTTCATATTATCTTAAATGTAATAAAGCCGTCTCTA
212	cg13298466	IFFO1;IFFO1;IFFO1;IFFO1	TRUE		Body;1stExon;Body;5'UTR	S_Shore	12	6658164	F	II	CGGACAGTCACCAAGGGCCAGACACACAGCGGGGGTCAGGGCTGCAAACC	cg13298466	0.175319	0.500288																GCCGGGCAGAGAGGGTGGGAATGGGGGAGAAGCATGAACCAGTAGGAAGGGGGGGCAGACAGAGAGAAAAGTCACAGTTACAATGACAGGAACAGAAACACGGACAGTCACCAAGGGCCAGACACACAGCGGGGGTCAGGGCTGCAAACCGAGAAGGCAGAACAAGAAGAAATCGAGAAGAAGAGCAGTCAGACAAGGAA
213	cg21638533	IFFO1;IFFO1;IFFO1	TRUE		Body;TSS1500;Body	S_Shore	12	6658625	F	II	TCTTCTCTCTTGCTTCCTCCACAGAAGAAGCTGGTTAGTTTGATCTCACG	cg21638533	0.228487	0.614608	CdxA															CCCTTCCCCCTCTCTCTCCTCTGTCTGCTTCCTCTCCTCTCTTCCTCTCATCTTCTCTCTTGCTTCCTCCACAGAAGAAGCTGGTTAGTTTGATCTCACGCAAGCTTATTAATGTCCCAGTCCCAGTTTCTAAGCTGCCTAGGCCTCCTGGCCCTCAGTTTGGGCCCGCTGGGCTCTTGAGCACGGATTTTTTTCTGCCC
214	cg26373351	ETV6	TRUE		Body		12	12031304	F	II	CACATCCAGGGACTGCAGGGAGGTAGGACTCTGTATTACAGCACTGTGCG	cg26373351	0.409494	0.716227	NF-kap	c-Rel														AATAAGGCCCAGCCTCCGCTTTGCTCAGGTGTGGGTGCAGCCTGGGAATTCACATCCAGGGACTGCAGGGAGGTAGGACTCTGTATTACAGCACTGTGCGCCCTTACACAAACTGGAATTTCCAGTCTCCTCAAGCCCCTTCTATTATTTTCCACTCAGACACCATGCTGTTGATGTTTTTTTATCTTTTAAAAACATTG
215	cg22193385	KRT7	TRUE	DMR	Body	N_Shore	12	52638005	R	II	CGCCCTCCTGTAAACAGGCCCACAGGGCTCCAAGGGGAGGACATTTGTGG	cg22193385	0.239245	0.568807	AP-1	CdxA														AAACCACCATTTGTTATTCTGTGCTTCCCCTCCTGGCCTGGAAGCTGGCCCACTTCATGGGGTGACTCACGGCCCTGCCTCTGTGCCCCAAGGCAGCCTCCGCCCTCCTGTAAACAGGCCCACAGGGCTCCAAGGGGAGGACATTTGTGGGTAAATCACCCTCACATCCCCCCACCACCCACAGCTCATCTGGAAATCAG
216	cg21147422	COQ10A;COQ10A	NA		3'UTR;3'UTR	S_Shelf	12	56664361	F	II	GGTGTCTTGATAAGGTCCAGAGACAACCACATAGTCCTTATTCTAATTCG	cg21147422	0.470847	0.916862	CdxA	GATA-X														ATTTATTCAATCCTTAGAAAAGTTACTATCGTCCCCTGGTCAGACACTAAGGTGTCTTGATAAGGTCCAGAGACAACCACATAGTCCTTATTCTAATTCGTAGTGAAAAGGCTGCAGGCATATGGTGCTCCTACGATGGGCCTGACCCTTTCCTAAGCACATCTCATTTCCACATCCTTTGCCTTCTCTTTCCCCCAACA
217	cg16834726	DCTN2	NA		Body	N_Shelf	12	57937408	F	II	CGGGGGCCAGAGACATTAGCTGACATCAGGAAACATCTTGGCTCTTCGGG	cg16834726	0.377726	0.72891	CdxA	CRE-BP	Nkx-2													TCACTGCTCCTCAAATTGCATATTTACGTCAGTATTAAAAGCAGTGGCAGAGCCATTACTCAGCTGACTTCCCAAAAGCTGCAAGCCCCATAGGGACATGCGGGGGCCAGAGACATTAGCTGACATCAGGAAACATCTTGGCTCTTCGGGCCCCTGAAGTGGCTGAAGGTCTGCCCACCCCATTCCTCCCTAGTGACAGA
218	cg09442613		TRUE				12	76054089	R	II	TATCGGCTTAATCATTTCATTTACTTCTGACTCCACCCAAAGTGCTTACG	cg09442613	0.529975	0.862775	GATA-1	GATA-2	SRY	Pbx-1	Pbx1b											CACTGAGCTAAGCTGCAATCTTTTAATCATTTCTCAGAAGTCATTTTCTCTATCGGCTTAATCATTTCATTTACTTCTGACTCCACCCAAAGTGCTTACGTCCCTTAAACATGAGGTTCCAGAACTGAAACATAGTCCTTCAAGGAACCAGAGAGAAGCCAGGCAACATCAATCAAGCCCCTTGATGATGGAACGTGTCC
219	cg25773259		TRUE				12	94019073	R	II	CGGTAAATAGAAACTTTTTTTAGCATTTTAATGACAGAGAGAGATTGTGT	cg25773259	0.333845	0.658647	SRY	SRY	SRY	Nkx-2	CdxA	GATA-3	GATA-2									TGGTTAAAGACTAAGTAACTGTACCTTTATTTCAATTGCATGAACTAGAAAACTACAAAACAAGTGAAGACATGCACTGAGAAAGTGGAGTATACTATGACGGTAAATAGAAACTTTTTTTAGCATTTTAATGACAGAGAGAGATTGTGTGTGTATGACACATCAACAACAAATAAATAAAAGAACTGGTGAGGATAGAT
220	cg03755957	TDG	NA		Body	S_Shelf	12	104363275	R	II	ATATGCCATGTATCTCTATCCCTAACTTTGTTCCTTTCAGTACCTTAACG	cg03755957	0.399671	0.710687	CRE-BP	CREB	GATA-1	CdxA	CdxA											CCTGACTTACTACTGAAAGAATCAGGCAGACTGAAGAGAGGTCTGTACTTATATGCCATGTATCTCTATCCCTAACTTTGTTCCTTTCAGTACCTTAACGTCAGGGTGCTGATGGCATGGTGATAAAATTTGTGAGTGACCCAAGCCTGGGAGGAATTTGTGGAATTAACTGATTGATTTAATCAGAGTCCAGATAAATC
221	cg19554257	MAP1LC3B2	TRUE		TSS1500		12	116996931	F	II	CTATTTCAACCCTGGCTTCTCAGCTTTTTGCCTGATGGGGTCTGCTATCG	cg19554257	0.143019	0.535768	SRY	GATA-1	E2F	GATA-2	GATA-1	E2F										CATCCTACGCATCCTTTGCAGCTGCTGATTGACCAAACAGAAAGAGGCCTCTATTTCAACCCTGGCTTCTCAGCTTTTTGCCTGATGGGGTCTGCTATCGCCCTTTACAAGGGACTTTTGAAGGAGGAAACGGGCCGTGGCCTTATTTAGCGCCTGGCCGGCTGGAGGCTGCACAGACAGGAGTTCAAGTTTAGGGTGTC
222	cg06383241	MAP1LC3B2	TRUE		TSS200		12	116997022	R	II	CGCATCCTTTGCAGCTGCTGATTGACCAAACAGAAAGAGGCCTCTATTTC	cg06383241	0.129443	0.518314	SRY	SRY	GATA-1													GCCGGTGCCTGCAAAAGACAGGCGAGGCGAGACAGCTGCACCTCGGGCCTCGTCGCTGTTGCTGAGAAAGAAAGGAACAAATAAATTTAGCTCCATCCTACGCATCCTTTGCAGCTGCTGATTGACCAAACAGAAAGAGGCCTCTATTTCAACCCTGGCTTCTCAGCTTTTTGCCTGATGGGGTCTGCTATCGCCCTTTA
223	cg12506165	MAP1LC3B2	TRUE		TSS200		12	116997072	R	II	TAGGATGGAGCTAAATTTATTTGTTCCTTTCTTTCTCAGCAACAGCGACG	cg12506165	0.143624	0.480318	C/EBP	HNF-3b	CdxA	HSF2												GAAATAGAGGCCTCTTTCTGTTTGGTCAATCAGCAGCTGCAAAGGATGCGTAGGATGGAGCTAAATTTATTTGTTCCTTTCTTTCTCAGCAACAGCGACGAGGCCCGAGGTGCAGCTGTCTCGCCTCGCCTGTCTTTTGCAGGCACCGGCATGCACAGAAGATGGCTCTCCGGGAGGAAGATTCCTTTCCATTTTGTTCT
224	cg18615133	MAP1LC3B2	TRUE		TSS200		12	116997095	F	II	CGCCTCGCCTGTCTTTTGCAGGCACCGGCATGCACAGAAGATGGCTCTCC	cg18615133	0.196496	0.562417	HNF-3b	CdxA	HNF-3b	HSF2												TTGGTCAATCAGCAGCTGCAAAGGATGCGTAGGATGGAGCTAAATTTATTTGTTCCTTTCTTTCTCAGCAACAGCGACGAGGCCCGAGGTGCAGCTGTCTCGCCTCGCCTGTCTTTTGCAGGCACCGGCATGCACAGAAGATGGCTCTCCGGGAGGAAGATTCCTTTCCATTTTGTTCTCTCTCTGCCTCCGCAAGGCTC
225	cg12196045	MAP1LC3B2;MAP1LC3B2	TRUE		5'UTR;1stExon		12	116997185	F	I	TGGCACAGGATCTGGCCCTGCACTCCCGAGAGGTGGCTGCGAGCCTTGCG	cg12196045	0.230812	0.538725	Sp1	HSF2														GTCATGATTTCCACCCTGGGGCTGGGAGGCAGCTACATATTCCTACCCGCTGGCACAGGATCTGGCCCTGCACTCCCGAGAGGTGGCTGCGAGCCTTGCGGAGGCAGAGAGAGAACAAAATGGAAAGGAATCTTCCTCCCGGAGAGCCATCTTCTGTGCATGCCGGTGCCTGCAAAAGACAGGCGAGGCGAGACAGCTGC
226	cg01884549	MAP1LC3B2	TRUE		5'UTR		12	116997308	F	II	CGGCATAGATACTCAGGCCTGGTGAAGGCAAAGTGGGGCCACACCCTAGA	cg01884549	0.118667	0.422101																GGGAGTGCAGGGCCAGATCCTGTGCCAGCGGGTAGGAATATGTAGCTGCCTCCCAGCCCCAGGGTGGAAATCATGACCTTTGAGAAGCAGGCAAGCTGCACGGCATAGATACTCAGGCCTGGTGAAGGCAAAGTGGGGCCACACCCTAGAAAAACCACAAAAGTCCCCACAGCCTCTGCTTTCACTAGTCAGACCTGTGG
227	cg14094027	PXN;PXN;PXN	NA		5'UTR;Body;Body		12	120669080	F	II	TCCTGTCTGGGATTCAGATAATAGCAGAATCTTGGATTTAGACTAACTCG	cg14094027	0.130586	0.448353	GATA-1	GATA-1	Nkx-2	MZF1												ATGACACTATGGTATTGATCGTTTCTCATCCATCCTCTTAGCAGAGCAGTTCCTGTCTGGGATTCAGATAATAGCAGAATCTTGGATTTAGACTAACTCGGAAGAGCTCAAAGGTGCTATATAAATCTCACCCATAATTGTATTATCTCCTCAGAGCATGCTACTAGGAATGGGGACAAATCGGGTTCTGCCCATTTTCT
228	cg02911432	TMEM132C	NA	RDMR	Body	S_Shore	12	128754513	F	II	CGGAAAAGGCAGAATTGTTCTTGGGAGGTTCCATAAATAGGACAGGGCAT	cg02911432	0.506291	0.814899	CdxA	CdxA	CdxA	Lyf-1	CdxA	SRY	SRY									GCTGATTTCTGGAATCCTTGAAACCACTGATTAATTTTTAATACCAATTGTCTGTTTATTTTTGACTGTGGATTTAGAGGCTTTGCAATTTGTCAGGGTTCGGAAAAGGCAGAATTGTTCTTGGGAGGTTCCATAAATAGGACAGGGCATTGAAAGAAAGAAATCTTTTCCTAAGATTTAAGACTTGGGCCGAGGCAGGA
229	cg10851739		NA	DMR			12	131996019	F	II	TGTCAAATGCTACTGACTCATGTACTTCCTGTCTATTCAGAGACAGGACG	cg10851739	0.25626	0.565503	AP-1	NF-E2	CdxA													CTTCCTCTTGCTTGTCCCAGGCCTCTCTCAGCAGCACCTTCCTCTGTGAGTGTCAAATGCTACTGACTCATGTACTTCCTGTCTATTCAGAGACAGGACGGGGGTGGGAAATTGGTATCATTTGCATGACGCTCACCTCCTGGGGTTGGTGAAGAGCTTGCAGGCATCAGAGCTAGCTGGGAAGTGAGCAATTATAACAT
230	cg21164050		TRUE				13	27757411	F	II	CGGAGAGCCAACACCACCAGTCAGTCACCCAAGCTGGAAATTTAAGCATC	cg21164050	0.331472	0.631795	AP-1	AP-1	AP-1	AP-1	CdxA											CTTGGTCCCTGCAAAACTGAGTTTCCTGTATCTGTGCTCTGTCAACTCTGAGTCAGCCAAACAGCTGAGGTCATTCTCTACTTGTCACCACCGATGAGGACGGAGAGCCAACACCACCAGTCAGTCACCCAAGCTGGAAATTTAAGCATCATCATTTCTTCTTTTCCTTCCCAGCCCTCCCATCGCTGCTTGCAGGCCAG
231	cg20769856		TRUE				13	31422123	F	II	AATCATGAATTCCCACAGAGATGCCGGGAACTTGTGGCTAAGGGCAGACG	cg20769856	0.196283	0.502175	GATA-1	AML-1a														CAAGGGAGAGGGTGAATCATCCCTTCACACGGGGCTTGTCTTCCTCTCACAATCATGAATTCCCACAGAGATGCCGGGAACTTGTGGCTAAGGGCAGACGCTGAGGCTAAAATTGAACATGGGTGCAATGGAGCTGTGCTTAAAAGAGACATAAGGAAATAAGGAGTCGTACGTGTCCTGCTCTGTGGTTAACAAGTTGA
232	cg06475541		TRUE				13	34731213	F	II	CTCCTACCTCTGTCTGCACTCTCAAATGAACAGAAAGTTCATTCATCTCG	cg06475541	0.0639899	0.422538	HSF1	STATx														GTGTGCGAGCAGATGCCGGTTTATTTCACTGATTCATTTCCACCTACTTCCTCCTACCTCTGTCTGCACTCTCAAATGAACAGAAAGTTCATTCATCTCGCCTCTTGCCTGTGATGCTACATGCTCCCCCTATTTCTCGGAATGCTTACCATAGGCCCCACAATGCTGGATGCCGTACAGATCAAGCCACCCCTGTTCTC
233	cg14973892	C13orf18	TRUE		Body		13	46944143	R	II	CGGCAGAAGAGAGTGGTTGAAACAGATACTGTATGGCTCTCAGATCCTCC	cg14973892	0.363925	0.669469	CdxA	c-Ets-	SRY													ACTCAGAGTCTGCAAACTATGACCTGTGGACCAAATCCTGCCAGCTTCCTGTTTTTATAAATGAATTTCTCTTGTGTCTATAGCTGCTTTCTCACTACAGCGGCAGAAGAGAGTGGTTGAAACAGATACTGTATGGCTCTCAGATCCTCCAATATATACCAGCTAGCTGTTTACAGGAAAAGTTTGCCAGCCATAGCTTC
234	cg16683060	UBAC2;UBAC2;UBAC2	TRUE		Body;Body;Body		13	99974673	F	II	GGCTCTTTCTATTTTAATCATGCCAGAATCAGATCAGTCCTGAGACCTCG	cg16683060	0.225862	0.622695	SRY	AML-1a	AP-1	AP-1	2001-10-01											GTCAAGTAAAGATAAATGTGTGAACTGTAAAAAGAAAATTGGCAAAAGAAGGCTCTTTCTATTTTAATCATGCCAGAATCAGATCAGTCCTGAGACCTCGGCTTTTGAGAATTAGGGTGCATCCCTGTGGTAATGACTCAGTACTATGATTCATAAAACTGTAGAAAATGAAGAAGTTCTGAGATGTAGATGGCTCAAAA
235	cg22575966	TMTC4;TMTC4	TRUE		Body;Body		13	101283034	R	II	CAGGCAAATTCTGTTTTCTCAATAAAAAGCCCAGACAAAGAGTTCAACCG	cg22575966	0.87701	0.564861	CdxA															ACACGACGCCCGCCTCTTCCGCCCCAAGCTCCTGCTGTTTTCCTTTGTTCCAGGCAAATTCTGTTTTCTCAATAAAAAGCCCAGACAAAGAGTTCAACCGCCCTCTGCAGTATAGACAGTGTTCTGTTAGACACTCAGAATGCCAGAGACCAGAAGATCAAAGGAGAAGGACGTGGGACTCTGGAACAGGAACTAGTTAA
236	cg09166410	C13orf16	TRUE		Body		13	111989685	F	II	TCCTATAACATCTGGTATCAACTTCCCAGCAAAGTGAATCATCTGGGACG	cg09166410	0.468223	0.846595	AP-1	CP2														GAGGCCTCCTATAACATCTGGTACCAACTTCCCAGCAAAGTGAGTCATCTTCCTATAACATCTGGTATCAACTTCCCAGCAAAGTGAATCATCTGGGACGCCAAGATTTCAGGTGACTGCAGCCTCACTTGGCATCTTGACCACAATCTCATGAGACAGCCAAACCCAACCCACCCAGCAAAGCCTCTAAGTTGCTTTAA
237	cg16521443	RASA3	NA		Body	N_Shore	13	114867544	F	II	CGGAGACCCCCAGACTGCATACAACTGTGCAAATGCACTTGACCTCCCTT	cg16521443	0.431069	0.848947	AP-1															GGTCTCAGTTTCCAAGGACCCCACAAGCGACGTCTACAGGGTGAAAGACCCCGTGCCCAGCACCGAAGGACCTGCCCGACACACAGTCCCCAGCCTTGAGCGGAGACCCCCAGACTGCATACAACTGTGCAAATGCACTTGACCTCCCTTTGGTTGTGAGTCACAGGACTGTCTTAAAAAGAGTGTCTTCTTCCAGTGCC
238	cg02037425		TRUE				14	42662538	F	II	CGAGTAAAGTAAGGAGCACTGGCTTTTGCAATGTCTCCTGTCTCCAGCAT	cg02037425	0.268615	0.580564	AP-1	NF-E2	Nkx-2	AP-1	AP-1	AP-1	AP-1	NF-E2	C/EBPb							ATCACCTCATTCACTGGCCAGAAGTCTATAAGAAGATAATTTTGTGATGAGTCATGGCATGCTGTTATAAAGCTATTAAAATGACTCATAATTGTAAACACGAGTAAAGTAAGGAGCACTGGCTTTTGCAATGTCTCCTGTCTCCAGCATCTGTTAGATATAAGGGCAATGGTGATTTTAAGACAAAAAAAAATTAGCTG
239	cg23981172		NA	RDMR		S_Shore	14	48146158	F	II	CGCACATTTATACATGTGTTACAAAAGTAATTGCCATGGGAAATCTGGAG	cg23981172	0.172893	0.620633	CdxA	CdxA	CdxA	CdxA												CTGTAACCGAGATAATAATGTTTCCTGTACGCAGTCCACTTTGTTGAATATATGCTTCACTATTCAAACAGCATATGGGTAGGAAGTGATTGGTTTAAAACGCACATTTATACATGTGTTACAAAAGTAATTGCCATGGGAAATCTGGAGCACAGTATTCATTTATCTGCTCCCATAATAGGCTGGTAGGACACACTGCA
240	cg16077929	CDKL1	NA		1stExon	N_Shore	14	50862509	R	II	CGGGTCAGATTGTGGCCATCAAGAAGTTTCTGGAATCAGAAGATGACCCT	cg16077929	0.50559	0.862864	Ik-2	CdxA	Ik-2	HSF2	Ik-2	SRY										TTTAAGAAGATTTATTCCTCTATGATGGAGAAGTATGAAAAAATTGGGAAAATTGGAGAAGGATCCTATGGAGTTGTTTTCAAATGTAGAAACAGGGACACGGGTCAGATTGTGGCCATCAAGAAGTTTCTGGAATCAGAAGATGACCCTGTCATAAAGAAAATTGCCCTTCGGGAAATCCGAATGCTCAAGGTAATTGA
241	cg10757024	SAMD4A;SAMD4A	TRUE		Body;Body		14	55105357	F	II	AATCTCCTAGAGAAATGTCTCTTGTTGTTCAAAAAATAGCAACAGAAACG	cg10757024	0.408355	0.830115	SRY	STATx														ATAACTCAGAGTATACTCTTCCCTGAAACAACATGATAAACGACTGGCTTAATCTCCTAGAGAAATGTCTCTTGTTGTTCAAAAAATAGCAACAGAAACGGTTTTACTTATAGACAAATCTTGTTCCTTGTTGATTCTTGTTTTTAAACCGAGGACTTATAGAGGAAGATGCTTTTAAATCAGGGAATTTAACAAACAGC
242	cg12152002	OTX2OS1	NA	CDMR	TSS1500	S_Shore	14	57279496	R	II	GTAACCTTTCAAGCCCGATGTAGAGGTTTGCGATGTCCTCCCAGATGGCG	cg12152002	0.12011	0.561742	GATA-1	GATA-2	CdxA	CdxA												AAACCATTTTGGACTGGGAGATCCATCTGCCGTAGGGTCCAGTGTCCAGGGTAACCTTTCAAGCCCGATGTAGAGGTTTGCGATGTCCTCCCAGATGGCGGGGGCAGCTGAATCTCCCTAAAAATCCCCCTGTTCTATTCGACAGGGGCAGATTTATGCATGGTGGGGCGTGAGAGGGTTTTGCCCTTCCAGCGGCCGGC
243	cg02069592		TRUE				14	59198210	R	II	CGCAGAGGCAATCTGTGACCCTGCAGAACTTTCCTATGCACCCTACACTG	cg02069592	0.508393	0.812505	CdxA	SRY														TCCCAGCCAAGGGAGAAGTCCAGAAAGCAAGTAGCAGGAAATGAATCATACCAGAGAGTTGAAAGAGGGGCCACAAATAGAGGAGAAATCTATAATAAAGCGCAGAGGCAATCTGTGACCCTGCAGAACTTTCCTATGCACCCTACACTGAGAAATGCACTTCTTATCCTGTGCGCCGGCATAACCAAAGAAACAGTACC
244	cg13146484		TRUE				14	61645461	R	II	CATGAGCCTTTGCCCAATGTGCCCAAGGACAGCCACAACAAAAAAGGACG	cg13146484	0.347721	0.660087	SRY	MZF1														AAGTCCATTGCAACAGTCACAGAACCAAGCTGGGAAGGGAAACAAGCCTGCATGAGCCTTTGCCCAATGTGCCCAAGGACAGCCACAACAAAAAAGGACGAGGAGAAATTCTTGCATCCAGTGGGCATGGGGCTGGGGAGGAAGGGGGTGTTTCTGGGTGCTGGGACTTTCTGCCATGACTATAACCCAGGTTCTCAGCA
245	cg10565512	FOS	NA		3'UTR	S_Shore	14	75748252	F	II	CACATGGATGCTTTCAAGTCCTTGAGGCCCACAGCCTGGTGTGTTTCACG	cg10565512	0.299548	0.753528	NRF-2	GATA-X	GATA-3	GATA-1	SRY											CACTCCATGCGTTTTGCTACATCTCCGGAAGAGGTAAGGACTTGAGTCCACACATGGATGCTTTCAAGTCCTTGAGGCCCACAGCCTGGTGTGTTTCACGCACAGATAAGGTCCTCCCTAGGTCTACAGGAACCCTCTAGGGAAGATGTGTTTCTCCTCTCTGTAATGCACCAGCTCGGGCAGTGGCACTTGTGGGTGCC
246	cg16372520	NRXN3	NA		TSS1500		14	78869751	F	II	CGCATTCTGGGAATCTTAGGTCCATGTGACTTCCTGAGTCAGTGATTCAC	cg16372520	0.11726	0.478816	c-Rel	AP-1	GATA-3													CAAAATGTCCTCTTTAGTCATGCATTCTGATCAAAGTAGTTATTTAAAGATTGTGGCTAATAGTAGAGTAGATACCCCTGGTATTTCCCAGAGCAGAGCTCGCATTCTGGGAATCTTAGGTCCATGTGACTTCCTGAGTCAGTGATTCACACTGAGAAAAGAGATAGGTTTGGCATGACACAATCTGCAGATTCAAATAA
247	cg08214927	CCDC88C	NA		Body		14	91765824	F	II	GACCAGTCTCCGTGGGGCTTTCGTGGACACGCACAGAGTGGTGAAATGCG	cg08214927	0.541188	0.878373	CdxA	E2F	SRY													CCCCTATTTGTGAATCCACCTACTTGCTAAAGTTTTATTTGCCGCCCCAAGACCAGTCTCCGTGGGGCTTTCGTGGACACGCACAGAGTGGTGAAATGCGGGAGTCACTGGATGCGCACCTTCCCAGCTGAGGGCACACACGACAGCACGCTGCCTTCTTGTTTCAGCTCCTACTGCAAACAAATGTCCCTTTCAGAATC
248	cg10214581		TRUE				14	94811949	R	II	CGCTGGAGCTGCTAGGAGGCTCCAGCATCCTGCCACCAGGAAGCTACTAG	cg10214581	0.325428	0.688624	GATA-1	ZID	AP-1													CCTGATGGGACTTTCTCACACTCCTCAAGCACCCTTCCCATGGAGAGGGCTGACAGTCTCCAGCTTTCCCCTCCACACCCCACTTTGCTTGGTTTATCCACGCTGGAGCTGCTAGGAGGCTCCAGCATCCTGCCACCAGGAAGCTACTAGGTGAGTCATGGTGGGAAGAGGGAAGAAGGCACGCTTTCTTATGGCCAAGG
249	cg02330500	CLMN	TRUE		Body		14	95731916	F	II	CTCACAGATGGTCTGATTCACAGGTAGTGCCTTCTCCTCTTTGTAGCACG	cg02330500	0.0873266	0.434423	c-Ets-	AP-1														TCACCAGGAAGTGAAAGTGAGAAATTGATATGGTTGGGCAATTGCAAATACTCACAGATGGTCTGATTCACAGGTAGTGCCTTCTCCTCTTTGTAGCACGCACTGTGCCAGGAGTCATACCTATGCATATTAGTCAGGGGTCTCCAGAGAAACAGCCAAGAGGATGAGTCTACATACAGAGAAAGACACTTATTTTAGGG
250	cg26180015		TRUE				14	100219300	F	II	CGAGGCCTCTGACTTGAGGCAGCCCTGGCTTTTATTCCCCGCCCTGGCAT	cg26180015	0.0428954	0.382088	SRY	AP-1	CdxA	AP-1	Nkx-2	CDP	CR									TTTTAATGATGAAACCTGAATAAGGAAACAAACGCTACACTGTATGAATCAGGAAAGAACTATCCCAGGAAGCTGGAAGGCAGGGCGTGCAATGAAAGAACGAGGCCTCTGACTTGAGGCAGCCCTGGCTTTTATTCCCCGCCCTGGCATCTATGGGCAAGTGGCTGCACCTGGCCCAGCCTCAGTTTCCCTCAGGATAG
251	cg04245961	MARK3;MARK3;MARK3;MARK3;MARK3	TRUE		Body;Body;Body;Body;Body		14	103889369	R	II	ATTACATGAAGAGACACCAGAACGCTAGCTTTTTCTACCACATGAGAACG	cg04245961	0.430372	0.746808	Knx-2	GATA-3	c-Myc/	AML-1a	CdxA											GAAGGTTAAGTGAAGTCGTAGTATGAATCCTGATTGATAGGGTTAGTGTTATTACATGAAGAGACACCAGAACGCTAGCTTTTTCTACCACATGAGAACGCAGGGAGAGGGTGGCCATCTGCAAGCCAGGAAGAAGGTCCCCTCCAGAACTGTGAGAAAATAAATTACTGTTAAGTCCCCCAGTGTGTGGTATTTTGGTT
252	cg14891209	LOC145845	TRUE		Body	N_Shelf	15	37170381	R	I	TGAGCACTGCCGAGCGAGCTTCTCTGCGGGCTGAGCGCTTCAGGAGTTCG	cg14891209	0.0642507	0.472026																CCTCCATCCTGGTGCCACCCAAATGCTAGACTGCTAGATTGGGCTGGGCCTGAGCACTGCCGAGCGAGCTTCTCTGCGGGCTGAGCGCTTCAGGAGTTCGACGCGGCCGTCCTCGGCGCAGACTTTCTCGCCGGCGGACGTGGGCTCTGGTGCAGTCACACTGTGGCAGCTCGGAGGCGCCCGCCCTACGCTGCTTCTCC
253	cg12309653	LOC145845	TRUE		Body	N_Shelf	15	37170454	R	I	TTTCTCGCCGGCGGACGTGGGCTCTGGTGCAGTCACACTGTGGCAGCTCG	cg12309653	0.0835231	0.479242																CTGCGGGCTGAGCGCTTCAGGAGTTCGACGCGGCCGTCCTCGGCGCAGACTTTCTCGCCGGCGGACGTGGGCTCTGGTGCAGTCACACTGTGGCAGCTCGGAGGCGCCCGCCCTACGCTGCTTCTCCAGGTCCTGAGAGTCGTGGGGTCCTGAAGACTGGATCTCTTCCTAACTCCATTCCCAAAAGCCCGCGAAGAGCG
254	cg21375869	LOC145845	TRUE		Body	N_Shore	15	37170554	R	II	CGCTCTTCGCGGGCTTTTGGGAATGGAGTTAGGAAGAGATCCAGTCTTCA	cg21375869	0.0340061	0.343351																GCAAGGCTCCTCCCGTCTGTGGGCCTTGCAGTGCCACCTCTCACAGAGGGTGTGGGGGTTGGGTGAGGTGAAGGGTGCTTTTCACTTTCCCCCTCCCCCACGCTCTTCGCGGGCTTTTGGGAATGGAGTTAGGAAGAGATCCAGTCTTCAGGACCCCACGACTCTCAGGACCTGGAGAAGCAGCGTAGGGCGGGCGCCTC
255	cg03050022	RAB27A;RAB27A;RAB27A;RAB27A	TRUE		5'UTR;5'UTR;5'UTR;5'UTR		15	55559759	F	II	GCCCATTAAAAGCAAAAGCTGATTATCACAAGAACCATTATTTATTTGCG	cg03050022	0.505011	0.869348	GATA-1	AP-1	GATA-2	NF-E2	HNF-3b	HFH-2	CdxA	E2F	AML-1a							GAGCCAGAGCTCAGGCTATAGCATACGTGATAGCTGATGAGTCATGTGAAGCCCATTAAAAGCAAAAGCTGATTATCACAAGAACCATTATTTATTTGCGCTGTCTATGCAACAGCACATTTTCTTTTGCGCTTCTGGTGTTGCTGCAGCGTGGCTGGGGCCCTGCCCTCTTGGCAGAGCAGAGGTCCTGTGGTGTAGGC
256	cg22726373		NA			N_Shelf	15	79048467	R	II	GATAGCCTCGGGTGCTGCCTGTAGTCATGCTGACAGCTGTACAGTAGCCG	cg22726373	0.517601	0.85255	GATA-2	GATA-1	GATA-2	GATA-1												TGACTCTCACTGACTCACCGATGTGATGTGCAGGCCCACTTCTTACCCCAGATAGCCTCGGGTGCTGCCTGTAGTCATGCTGACAGCTGTACAGTAGCCGCCAAGACTGCTGACGGCTGGAGACGGTTCTGGTTTCAACAACTACGGTATATTGATATCGGAAGTATTCTAGACAGATCCTCAGTTGGGTTTTCTAGCTA
257	cg21889914		TRUE				15	85504254	R	II	TGAGGGAAAGCCTGGGCTTTAGAGCCAGACACATACATGGTTGAGTTCCG	cg21889914	0.448038	0.790422																TGTTTAACTGGCTGATCCTGAATTGGCTTTGCAGGGACAGAATAGCAGGGTGAGGGAAAGCCTGGGCTTTAGAGCCAGACACATACATGGTTGAGTTCCGGCTCCACTTCTTCACATCCCTGTGTGTCCTCGGGCAAGATAATTTCAGGTTTCTCATCTGTAAAATGAGAATATCACCTCCGAACTCGTAGGGGTGTTGT
258	cg20738500	LOC254559	NA		TSS200	Island	15	89921156	F	I	CGCGTGTGTCCCCGCCCTCAGGCCACCGCTACGCGACCCTGAGTGCACCT	cg20738500	0.0488361	0.377495	AML-1a															CCGGTGCCCCACCCGATTTCTCTCCTGCGTCCTGGGAGGGCATGGTTGAGGCGCCACCGGTGCCCAGCAACCTCCCCAGGCTGTGGTTGTGACCTGAGGACGCGTGTGTCCCCGCCCTCAGGCCACCGCTACGCGACCCTGAGTGCACCTTCAAGAAGGCCGGGCACGTTTCTGGGCGGGCGTGGGGGGTGCCTGATATC
259	cg00481644	LOC254559	NA		TSS200	Island	15	89921158	F	I	GAAGGTGCACTCAGGGTCGCGTAGCGGTGGCCTGAGGGCGGGGACACACG	cg00481644	0.136672	0.473811	MZF1	Sp1														GAGATATCAGGCACCCCCCACGCCCGCCCAGAAACGTGCCCGGCCTTCTTGAAGGTGCACTCAGGGTCGCGTAGCGGTGGCCTGAGGGCGGGGACACACGCGTCCTCAGGTCACAACCACAGCCTGGGGAGGTTGCTGGGCACCGGTGGCGCCTCAACCATGCCCTCCCAGGACGCAGGAGAGAAATCGGGTGGGGCACC
260	cg09969277	LOC254559	TRUE	DMR	Body	Island	15	89922328	F	I	CGCCCCAGACAGATGCCCGGTTATTCATTACCGCGAGGCCTAGAGGAAAG	cg09969277	0.0501123	0.352272																GGAAGGTCGCCGCGCCAAGGGCCCGCTGAGCCCCTCCTCCCATTCGTCCAGCCGCGCGGCCCACAGAAGCGGAACGCGCGTCGAGAGCGCCCTGTCCGCTCGCCCCAGACAGATGCCCGGTTATTCATTACCGCGAGGCCTAGAGGAAAGAGTGGCTGCCGTCTTCCTGCCCACAGCCCGCCGGACCCTCCGTCGCGGCT
261	cg09782560		TRUE				15	92058845	R	II	CGGAGGTCAGGAAATCTGTATCTATGACTCAGAGTATTCACTGGGGCCCA	cg09782560	0.115689	0.513118	AP-1															AATGCCAAATTGGAGATTTCATGGTACTGAACCATCAGGGAAGAGCACAGTGTACACAGTGGACTTATTAACGGGGAAAACTTGAGCTGCTGCTACTCATCGGAGGTCAGGAAATCTGTATCTATGACTCAGAGTATTCACTGGGGCCCATCCAGCTGAGGCGCTGGCAAGAGAAAGGGGAAATGGAGCAGACAGTAGAA
262	cg26577252	IGF1R	TRUE	DMR	Body		15	99212332	F	II	CGATCAAGCCTTCCTGTTCATCCTGTGAGCAGTTTAGAGACAGATGAGAC	cg26577252	0.0752606	0.489862	AP-1	NF-E2	GATA-1	GATA-1												TCTGACCCTGCCATTATGTTGTTTTGTTTCTGTTCACAGCTGAGCTTTAAGCTGGGTAGAATTTCGTGATGAGTCACTCCTATGACTGTAAAATCAGTATCGATCAAGCCTTCCTGTTCATCCTGTGAGCAGTTTAGAGACAGATGAGACAGGCTTATGGTTTCCACTGGCTCGGCTCCGTGCGTGTGCGGATTGGGCTT
263	cg27139419	IGF1R	TRUE	DMR	Body		15	99212404	R	II	GTGAGCAGTTTAGAGACAGATGAGACAGGCTTATGGTTTCCACTGGCTCG	cg27139419	0.201849	0.644778	GATA-1	GATA-1	GATA-1													CACTCCTATGACTGTAAAATCAGTATCGATCAAGCCTTCCTGTTCATCCTGTGAGCAGTTTAGAGACAGATGAGACAGGCTTATGGTTTCCACTGGCTCGGCTCCGTGCGTGTGCGGATTGGGCTTCCTGAGAGCCTGGTTAGCCCCTTTTATCTGCTCTCTGAAACCTGCGCAAGGGTGTTTAGCATGCACCTTGAAAC
264	cg08920032	IGF1R	TRUE		Body		15	99332004	R	II	CGGGGCTGTTTCTGCACAGCCTCCACCTGGAGCTGAATCACCGGCCAGAA	cg08920032	0.505208	0.904773	SRY															GAAAAAAATGTAATGTACACAGTTTTGCTGAAAACCATGAAGATACCAGCAGAAGAAAAAAGAAAATGAAGACGACAAATGTATTTCACACAAAGATGACCGGGGCTGTTTCTGCACAGCCTCCACCTGGAGCTGAATCACCGGCCAGAACAGGGATTAGGACAGGCCTCACTGGCCTCCCAGAGCTGTCAGACCTCAGC
265	cg21314318	ADAMTS17	TRUE	DMR	Body		15	100651510	R	II	CAGCAAACCCAGGGTGAGGCCACATGTTTCAGGTCTGATGGGAGCTGTCG	cg21314318	0.203621	0.557994	USF	HNF-3b	Nkx-2	GATA-1	AP-1	AP-1										ACACGTGATGTTTGCTTCTGAAGGCCCCAGTGGGCTCATGGACAAGTGTACAGCAAACCCAGGGTGAGGCCACATGTTTCAGGTCTGATGGGAGCTGTCGGAGGGCTGGGTGCAGCCTGGAAGGAATGACTCATTTCCCGTGCTGGCAGGCTAGGGGCAGCTGTCCTTCCACTTGCAGGGAAGGACCTCAGGAGGTGGCT
266	cg07080231		TRUE				15	101300217	R	II	TCAGCACTCTCTGATAAAAGCATGCCAGCACACTGCACCAGTCTGTATCG	cg07080231	0.147569	0.501904	AP-1															CTATGAGTCAGACGAGATGAGAAACTTTAATCATTCTAAGCAGATGTGTATCAGCACTCTCTGATAAAAGCATGCCAGCACACTGCACCAGTCTGTATCGGCACCCATCCTCCAACAAAGCAATGGTCCCTCAACCAAGACGGTAACAGCTCAGGTTAGACTAGCCCAGCGACCCCTCCCTGGGCTGTTCTGTGACATCA
267	cg14831085	PCSK6;PCSK6;PCSK6;PCSK6;PCSK6;PCSK6;PCSK6;PCSK6	NA		Body;Body;Body;Body;Body;Body;Body;Body		15	101991828	R	II	CGGGGTTTGGAACATCTGTTTCCAGCCAAGGGCAGGCTTTGGGAGTGATA	cg14831085	0.125441	0.455389	STATx	c-Ets-	Lyf-1													GACATAGACTCTTCCCAGAAAGCCAAGGCCCTCGGCAGATGCCGGCCCTGAAGACAGACAAGCGGCTCCGGAAGCAGGCACGCTGCAGCTGCGGAGCGGACGGGGTTTGGAACATCTGTTTCCAGCCAAGGGCAGGCTTTGGGAGTGATAAAGTACAGTTTTTTTTTGCAAAGTCAGAAGCCTCATCTGCAGTCCATTCA
268	cg07983363	PCSK6;PCSK6;PCSK6;PCSK6;PCSK6;PCSK6;PCSK6;PCSK6	NA		Body;Body;Body;Body;Body;Body;Body;Body		15	101991886	F	II	CTTTTAGACATAGACTCTTCCCAGAAAGCCAAGGCCCTCGGCAGATGCCG	cg07983363	0.137089	0.528564	STATx	c-Ets-														AAACCAACCGGGATCAATAACATTATATAACTGAACTCGGACGACCATGACTTTTAGACATAGACTCTTCCCAGAAAGCCAAGGCCCTCGGCAGATGCCGGCCCTGAAGACAGACAAGCGCTCCGGAAGCAGGCACGCTGCAGCTGCGGAGCGGACGGGGTTTGGAACATCTGTTTCCAGGCCAAGGGCAGGCTTTGGGA
269	cg16148891		TRUE				15	102347868	R	II	CGTGGCACCTAGCACAAATGACTCTGTTCTGGTTTGCCTGCTGTATTAGT	cg16148891	0.323784	0.623798	AP-1	AP-1	Sp1	CdxA	RREB-1	Sp1	2001-10-01	CdxA	CdxA	SRY						GTATTATAGTGACTCAGCCTGACTGTAATGTGGGTTTTTTTTGGGGGGGGGGGGTTGGGGGGTGGTTGAAAATGGCTAATTTTGAAGTTCAGTCTGATTACGTGGCACCTAGCACAAATGACTCTGTTCTGGTTTGCCTGCTGTATTAGTTCATTCTACACTGCTATAAAGAAATACCCATGACTTGGTAATTTATAACG
270	cg06219695	LOC100134368	NA	RDMR	Body	S_Shore	16	434256	R	II	CGGTGGGTGACTTGGGGCACAGGAACCTCAGACTAAGGTGACTCACTCAG	cg06219695	0.211459	0.57054	c-Ets-	AP-1	AP-1													CGTCTCTGGACTTCCGTCTGGGGATTCTTACCCACCTTCAAGTTCACCAGCCCTCAGCTGGAGCACTGGAAGTGGGGGCTCTGCCGCTTCTCTCCCTCTCCGGTGGGTGACTTGGGGCACAGGAACCTCAGACTAAGGTGACTCACTCAGGGGAGGGCAGTGGGAGGAGGGGGGCTTGGGCCCAGCCTGGAGCAGGGACT
271	cg03796003	KCTD5	NA		Body	Island	16	2746544	R	II	CGCCGTCCCTGCACCACGATCACTCAGAATGGAACACGGCAGCTGGCAGC	cg03796003	0.495204	0.800131	GATA-1															CCCAGAAACCCTCAGCCTTCACGGCGAGGCCTCGAGCTGTTCTGAGCCAAGCCAGCACCGCAGCACACAGGCAGGCCAGCCTGGGCCCAACGCGTGTGGGCGCCGTCCCTGCACCACGATCACTCAGAATGGAACACGGCAGCTGGCAGCAGCAGGCACAGTCCAGGTGATGGCACAGAGACATTCACCACCCTTGGGCT
272	cg01426968	C16orf45;C16orf45	TRUE		Body;Body		16	15596369	F	II	GCACCAAGTGCCTCGCCTTCTTGCTATAACGTGAATGTAATGGGAAGCCG	cg01426968	0.225589	0.578867	AP-1	CdxA														TCATGTAGGAAAGAAGCTCATTCCAACCCCCAAGCATCCTATTACGGGATGCACCAAGTGCCTCGCCTTCTTGCTATAACGTGAATGTAATGGGAAGCCGCCCGTTGCTTTTAATGAGTCACCGTTTCCCAAAGAGATGAAGTCACTGCTTTTAACCCAGAAGCTCCTGGCTGCTCGATTTCTCCCAGCCTGCCTCGTGG
273	cg01463644		TRUE				16	48115640	F	II	TGCATTGAGAGATGAATCACCTCCTATGACTCCTTTTCTGCCCACACTCG	cg01463644	0.463175	0.792723	GATA-2	CDP	CR													TTTCATGAGGACAGAGGATAGACTACAATGATCCCTGCTGCTCCTTCAGATGCATTGAGAGATGAATCACCTCCTATGACTCCTTTTCTGCCCACACTCGCTTTGGTTTACTCTGGCAGAAGAAGAACACCGACATTGATCCTGATGTCTACTGAGACCTTGCAGTGTGCCAGGACTGTGACAAGCATTTTTTCCATGAA
274	cg16435316	BRD7	TRUE		Body		16	50385139	F	II	CGGAGGATACTGAGGCTCAGTGAGGTTGAAATTATCTATCCTGAGTCATG	cg16435316	0.475586	0.781593	CdxA	SRY	CdxA	AP-1	GATA-2	NF-E2	AP-1									AAAACATATTTACCATGTTGCTAGTCCCAGTGGTAGGCACTTGACATATTTTATATCGAATCCTCACAAAAGCCATCAAAGTGGTGGTATCCTCCACTACCGGAGGATACTGAGGCTCAGTGAGGTTGAAATTATCTATCCTGAGTCATGCATTAAATAAAAGAGTAGAAATCTGACTCAGGTCTATGTGAATCTGCCTT
275	cg08305942		NA				16	79692354	R	II	ATAGTACGGACACAGCTGATTCACCAGGGTGACTCATACCTGGGATCACG	cg08305942	0.264479	0.574472	SRY	SRY	MZF1													AAAATGAACAACACAGTCTCTGTTATAAAGAAAACCACAGCTTGAAAAAAATAGTACGGAAAAATGAACAACACAGTCTCTGTTATAAAGAAAACCACAGCTTGAAAAAAATAGTACGGAATGGCCTGTCGTGGCTTGCGAAGGACCATGGCAACTTGAACAGACAGAACTTTCCCCTTGAATGCTGGGGACGGATCCAC
276	cg00664697		NA	DMR			16	80061290	F	I	CGCTGCTCACGTCAGCAGTGCCCCACTGAGGGGGCCCGATGCAGGAAGAG	cg00664697	0.0653688	0.391922	AP-1															ATGACTCAGCGCCGGGGAAAGGGTGGTTCTCTCTGTCTAGCTGATGTCCTCAGCTCCAGGAAGCTCTGGGCTTGCGGCATGACAGCAGAGAGAAGGGCCACGCTGCTCACGTCAGCAGTGCCCCACTGAGGGGGCCCGATGCAGGAAGAGGCAGCCCAGAGGCCAGCCGGTCCCCACCACCCAGCTACCGGGTTTGGAGA
277	cg03498081		NA	DMR			16	80061357	F	II	CACTGCTCTGTGTTTCCTCTCCAAACCCGGTAGCTGGGTGGTGGGGACCG	cg03498081	0.0339794	0.418859	SRY	MZF1	CRE-BP	CREB	CREB											CCGTGAGACCGTGGAGAAAGAAAGGAAACCTCGCTGAAGATCTAAATAGACACTGCTCTGTGTTTCCTCTCCAAACCCGGTAGCTGGGTGGTGGGGACCGGCTGGCCTCTGGGCTGCCTCTTCCTGCATCGGGCCCCCTCAGTGGGGCACTGCTGACGTGAGCAGCGTGGCCCTTCTCTCTGCTGTCATGCCGCAAGCCC
278	cg07964754	COTL1	NA		Body	N_Shore	16	84650202	F	II	AGAATGCGACTCCCTCCCATCTCTGGTCTTTAGTTGGAAGCAAGCTTTCG	cg07964754	0.0897053	0.402825	v-Myb	HNF-3b	CdxA	CdxA	CdxA	CdxA	CdxA	CdxA								AGTGGCAGAGGCTCTGTGATGTTGGTAATGGGACCTTTTAAAGAGATTGGAGAATGCGACTCCCTCCCATCTCTGGTCTTTAGTTGGAAGCAAGCTTTCGGACAACGGCAGCACAGCCCGGAGGTTACGGCGTGGACCCTGAGCCAGACGGTGTGGGTTACTTATTTATTTATTTATTTATTTATTTATTTTTGAGACAG
279	cg05597945	BANP;BANP	NA		Body;Body	N_Shelf	16	88059049	F	II	GCATAAAGAAGCCATACAGGAAGCAGCCGCCCTTTGGCTTCCAATTTTCG	cg05597945	0.310681	0.672374	Nkx-2	c-Ets-	AP-1	AP-1												AGAGGGAAGAACACCCTAAAGTGGTTTCGGCAGCACATTTTCATCCTCATGCATAAAGAAGCCATACAGGAAGCAGCCGCCCTTTGGCTTCCAATTTTCGGGTCATCTCTAAAATACTCCAAGTCACCCTCGAATCTTGGCTGGGTGACTCGGGCGCCTCAGGAAGCCCCAGGCTGAGCAACTTTAGTGACTCACAGAGG
280	cg10080732	WDR81;WDR81;WDR81	NA		TSS1500;Body;5'UTR	N_Shore	17	1626575	R	II	ACAGTGACATCTGGAGGCTCTGACCACAGCTGGCAGGCTCTGTGGTACCG	cg10080732	0.270399	0.599341	AML-1a	c-Ets-	AML-1a	c-Ets-												CGGCTGTCTGGTTTCTATTCCATATCCTGTGCCGCACCCTTCCCCCAGCCACAGTGACATCTGGAGGCTCTGACCACAGCTGGCAGGCTCTGTGGTACCGCAGAGGCCAATCTTCAACAGGAAGTCTTGGGGGAACATTTCTTCCCCCAAAACACCAGGCCTCTGGGCCTGGGCCACTTCTCTCCCTCAGACAGCCCAGG
281	cg06421238	WSCD1	NA		Body		17	5993785	R	I	CGGAGAGCCGGTCCACAGCCCCGCACACAGAGCCCTTCTCGCCTTTGCAC	cg06421238	0.548702	0.879556																ATGGGCAGCCAGAGCGGGTGGGACAGACGGACAAAGCTCAGGAAGAGGCTGGCACACTCACGCTTCCTGGAGCCCGGCTGCAGCTCGTCCACACGGTACACGGAGAGCCGGTCCACAGCCCCGCACACAGAGCCCTTCTCGCCTTTGCACTCATGGTTACACTCTTCCAGCCCCACGCTCACCGCTGGCAGCCGGTTCCC
282	cg08906309	LOC100128288	TRUE		Body		17	8263420	F	II	CGCCAAAGTTCCAGGTGTGGAAAAGTTATTCTGAGCAAGGAGCTAGTCAA	cg08906309	0.202746	0.642659	C/EBP	Sox-5														CATCTGTGTGAATCCCAGAGGAAAGGCTCACAAGCACTCATCTGCTACGTACTCACCCTGTAATGTCGCGGGAAATGCATAAAAGTGAAAAGAACTCCTACGCCAAAGTTCCAGGTGTGGAAAAGTTATTCTGAGCAAGGAGCTAGTCAACAGAAAGGATGTAGCAATTCAAATTACATAGAACAATAAGATTTAACAAA
283	cg07664000	TMIGD1	NA		5'UTR		17	28659293	R	II	CTATTATGCATTTAAAGTGAAGTCCCAGATGAATCATCCCAGCTATAACG	cg07664000	0.17843	0.586622	v-Myb	CdxA	Nkx-2	SRY	v-Myb											AGTTGGTTTTGTACTTTGGTCTGCAATGAGTTCGTGAACCTTCCTTCTGTCTATTATGCATTTAAAGTGAAGTCCCAGATGAATCATCCCAGCTATAACGGTACTACTTCTAGCTTTTAATTAAACAACCCTGTCTGACTAAGTTCAAAGTACATTTAGTAGTAAGAAATTTTTTTTAAAAGCAACATAAAACCACAGGA
284	cg19160958	TADA2A;TADA2A;TADA2A	TRUE		Body;Body;Body		17	35807884	R	II	GTGGCAGCATGACCATGTCCAGGAGCATATTGTCCCTGAGCTGTCACTCG	cg19160958	0.424072	0.797899	Nkx-2	CdxA														GCCACAGAGAGGTATTTTGTTTACAGCTCTGAGTCTTTACAGCAGCTCCTGTGGCAGCATGACCATGTCCAGGAGCATATTGTCCCTGAGCTGTCACTCGCAGAACACTCAGTGAAGTGCACTAGGAGCCCATGGAAAGTCAGGAAGGAATGAAAAGGGGCTTTATAAGCACACCTGGAACAGTTAGAGGGGCACAGATT
285	cg23679344	MED1	NA	RDMR	3'UTR	S_Shore	17	37560925	F	II	GTGAGTCATACAGTATCCACAGTTGAGTCACTTAAAGATGTCAGTATACG	cg23679344	0.42211	0.755421	Nkx-2	AP-1	AP-1	CdxA	MZF1											AATTAAGTGCAGCAATATCATGAATTCTCAGAAGCCCTTTCAGGGAGCCAGTGAGTCATACAGTATCCACAGTTGAGTCACTTAAAGATGTCAGTATACGAAACATTATTCACAATCCTTGGGCAATCTCATTTTTTTTTCCTTCTCCCCTCCTCCCCTGCCCCCCATACATTTCTATCCTTGAGTTAGTTTTGGAGGGG
286	cg10371155	MED1	NA	RDMR	3'UTR	S_Shelf	17	37561101	R	II	CGCAGGATATAATTGCCAAAACCAGGCTTGAGGTTGGTGACTCTTGAAAG	cg10371155	0.460884	0.826189	MZF1	SRY	Sp1	SRY	SRY	C/EBPa	Nkx-2									AACCTGCTCTGATGTACATAAAGATTTCAGGTTCAATATCAATGTGTCTTAAAACAGAAGTATTTTAGCGGGTGGGGGGTGGGGTGGTGGGGACAAACAACGCAGGATATAATTGCCAAAACCAGGCTTGAGGTTGGTGACTCTTGAAAGATTTTCTTTCTTCAGGCCTAGATCAGAAAATTAAGTGCAGCAATATCATG
287	cg03272310		TRUE			N_Shore	17	39704454	F	II	CGCCCTGCACCGCAGACTAAGGCAGCTCACTGCACCTCAACGAGGAAGAG	cg03272310	0.149072	0.508065	ZID	deltaE														ACCATCCTCCTACGTGCCCCGTCCCTGACTCCACCAAACTTGGCCTCTCTTGGCTCCATCTCTGCACTGGCTCACAGCAGCAAAAGCATGTCCACCCCCACGCCCTGCACCGCAGACTAAGGCAGCTCACTGCACCTCAACGAGGAAGAGCCAGGCTCTGACATTCCCAGCTTGGATCTCCAAGGAGGTGGCTGTACTGA
288	cg25928474	ABCC3;ABCC3	NA		Body;Body	S_Shelf	17	48716301	F	II	ATACCCAGGAGCTCTAAGCTTTGAAGGGCCCTAATCATGCATAGCCTTCG	cg25928474	0.349432	0.74566	CdxA	GATA-1	GATA-2	2001-10-01	CdxA	C/EBPb	deltaE									TTACTCATACATTTTTGTGGCTGCCTACTAAGAAGGCAGAGGAGACCCTGATACCCAGGAGCTCTAAGCTTTGAAGGGCCCTAATCATGCATAGCCTTCGCCCCCAAGCCCAAGGCTCATCCTTCCAAAATTGGGCAACTCCAGACCTGAAGCAGGCCCCAGAGCCCACCTCAGCCCTGCTGGAGCCCAGAGAAGGTGAG
289	cg16936953	TMEM49	NA		Body		17	57915665	F	II	GAGCCTCCAGGTACTCCTGAAATGGCTTCTGCAGAGATGGACCTATGCCG	cg16936953	0.0892357	0.431388	AML-1a	AML-1a	C/EBP	HSF2	MZF1	c-Ets	SRY	Lyf-1	Ik-2	SRY	deltaE					TCTTACCTGTGGTGTGCCCATTTCGCTTTTGTGGTGAAGCTTCTGCCGTTGAGCCTCCAGGTACTCCTGAAATGGCTTCTGCAGAGATGGACCTATGCCGGGGACAGCACTGGAAGCAGGGTACAGTAGCCCAAAGAAAAAGACACATTTGGGAAGAAAAGCAGGAAAAACGTTAAAGAAAATGTACTTACCACCTGGAC
290	cg01409343	TMEM49	NA		Body		17	57915740	R	II	CGCTTTTGTGGTGAAGCTTCTGCCGTTGAGCCTCCAGGTACTCCTGAAAT	cg01409343	0.272487	0.645292	CdxA	AP-1	HSF2	MZF1	c-Ets	AML-1a	HSF2	C/EBP	MZF1	c-Ets						CCTAAAAATGTGAGTGAGAGCTGTGAATGTAATTTCAGCCCGAAACTTCCCAGAGGGGAGAAGAAACCGGATTAAAGTCTTACCTGTGGTGTGCCCATTTCGCTTTTGTGGTGAAGCTTCTGCCGTTGAGCCTCCAGGTACTCCTGAAATGGCTTCTGCAGAGATGGACCTATGCCGGGGACAGCACTGGAAGCAGGGTA
291	cg18942579	TMEM49	NA		Body		17	57915773	R	II	GCTTCACCACAAAAGCGAAATGGGCACACCACAGGTAAGACTTTAATCCG	cg18942579	0.142103	0.523899	v-Myb	HSF2	HSF1	HSF2	HSF1	Lyf-1	E2F	CdxA	Nkx-2							CCATCTCTGCAGAAGCCATTTCAGGAGTACCTGGAGGCTCAACGGCAGAAGCTTCACCACAAAAGCGAAATGGGCACACCACAGGTAAGACTTTAATCCGGTTTCTTCTCCCCTCTGGGAAGTTTCGGGCTGAAATTACATTCACAGCTCTCACTCACATTTTTAGGCAAATAAGTGAAGTTGGTTTGCCAGTGTTCCTT
292	cg02782634	TMEM49	NA		Body		17	57916643	F	II	CGCCCGGCCAGAGCACTGTTTTTTTTAATGGCCTTGCACTCTTCTTATGG	cg02782634	0.132631	0.542442	CRE-BP	CREB	Ik-2	HFH-2	CdxA	CRE-BP	CREB	SRY								CAGGGTTTCACCGTGTTAGCCAGGCTGGTCTCAAACTGACCTCAGATGATCCGCCCGCCTTGGCCTCCCAAAGTGCTGGGATTACAGATGTGAGCCACCGCGCCCGGCCAGAGCACTGTTTTTTTTAATGGCCTTGCACTCTTCTTATGGACCTTTGCTGCCCTCAGTTGACCAAACATGACATCAGAAACAGATACATT
293	cg02515217	MIR21	NA		TSS200		17	57918600	R	II	GTTTTTTTATCAAATCCTGCCTGACTGTCTGCTTGTTTTGCCTACCATCG	cg02515217	0.28444	0.715276	C/EBP	HFH-2	GATA-1													ATCTTAACAGGCCAGAAATGCCTGGGTTTTTTTGGTTTGTTTTTGTTTTTGTTTTTTTATCAAATCCTGCCTGACTGTCTGCTTGTTTTGCCTACCATCGTGACATCTCCATGGCTGTACCACCTTGTCGGGTAGCTTATCAGACTGATGTTGACTGTTGAATCTCATGGCAACACCAGTCGATGGGCTGTCTGACATTT
294	cg15759721	MIR21	NA		Body		17	57918630	F	II	CGGGTAGCTTATCAGACTGATGTTGACTGTTGAATCTCATGGCAACACCA	cg15759721	0.306974	0.74226	C/EBP	HFH-2	GATA-1													TTTTTGGTTTGTTTTTGTTTTTGTTTTTTTATCAAATCCTGCCTGACTGTCTGCTTGTTTTGCCTACCATCGTGACATCTCCATGGCTGTACCACCTTGTCGGGTAGCTTATCAGACTGATGTTGACTGTTGAATCTCATGGCAACACCAGTCGATGGGCTGTCTGACATTTTGGTATCTTTCATCTGACCATCCATATC
295	cg14121185	PRKCA	TRUE		Body		17	64488849	F	II	CGGCTTTATTATCCGTCCTTCGAGAGTTTTGCAATCAAGATGCTTTTAGC	cg14121185	0.309608	0.645075		C/EBP	CdxA	AP-1	MZF1	CdxA	CdxA	C/EBPb	GATA-1	SRY						TTTTTCCTTTGGTAATTTATCTTTCTTATTCCAGTGGATGAAAGATGACTGTGTGCCTGGGGAGAGAGAGCAGATCAGATTAATTTGTGCCATCACAGCACGGCTTTATTATCCGTCCTTCGAGAGTTTTGCAATCAAGATGCTTTTAGCAGAAACACAGTGGAGAAAGGCCACTTCTCTCAGGGCTTGTAGGAGCTAAG
296	cg10138630	EVPL	NA		TSS1500		17	74024966	F	II	GCAGAGGCTGAGTGGCCAGTCATCCCTGGTGCCATCTCACTCAAGACACG	cg10138630	0.333435	0.655924	Nkx-2	Nkx-2	HNF-3b	HNF-3b												GAGTGGCTAGAAGACAAGTGTCACCAGGAATAAAGTGGGAGCAGGCTGGGGCAGAGGCTGAGTGGCCAGTCATCCCTGGTGCCATCTCACTCAAGACACGGGCTGGGAGCCAAGGACACTGGAGACCTCTTTGTTTCCTCATTGCTGTCAGGGGCTGCCACTGCCCTCCCCACCCCTACTGCCCCTGTCAGCTCCTCCAC
297	cg13387113	MXRA7;MXRA7;MXRA7	TRUE		Body;Body;Body		17	74696737	R	I	CTTTTTGTGGCATTGTGGCGTATTTATTCAACAGGTGCCTACTGCGTGCG	cg13387113	0.374404	0.691932	CdxA	CdxA	MyoD	GATA-2												AGAGACAGGACCTGCCTCTAGGCAGGAGCCCACAGCGATTTCTGTTCTTTCTTTTTGTGGCATTGTGGCGTATTTATTCAACAGGTGCCTACTGCGTGCGGGCCTGTTGCAGGAGCTGGGATGTGGCGGGCAAGGGCCCTGCTCTCCGGAACAGGCGTTCCACTGCGGCAGACAAGCCACACTGAAATAAAAGATGACCT
298	cg23378546		NA			N_Shelf	17	76352717	R	II	CGTCAGCACGCCTGCCTCGTGTGTCACTGACAAGCTAAGGCAGCCACCTA	cg23378546	0.166751	0.672741	USF	CRE-BP	VBP	CREB	Evi-1	c-Rel	NF-kap	STATx	AP-1							CCGCCCCGTGCCTTGCTTTCTCTTTCACCCACACCCACACTCTGCATCGGAGAGGAGGAAGAGAGCCGCAGAGGGTGGAATCGAATACGTCTCAGCCTTACGTCAGCACGCCTGCCTCGTGTGTCACTGACAAGCTAAGGCAGCCACCTAGACTTACCGAGAGGGGTAATTCCTGCAAGTCTGATTCAGATCTGACCAGA
299	cg22749855	SOCS3	NA		3'UTR	N_Shore	17	76353952	R	II	CGGGGAGAAGGGCTTGGGGTGACCTGAAGGGAACCATCCTGGTACCCCAC	cg22749855	0.452712	0.857734	AML-1a	HSF2	SRY													GGTCCTGAGGGCCCCAGGGCTGCGGGCTGGCGAAGGAAATGGTCACACCCCCCGCCCACCCCAGGCGAGGATCCTGGTGACATGCTCCTCTCCCTGGCTCCGGGGAGAAGGGCTTGGGGTGACCTGAAGGGAACCATCCTGGTACCCCACATCCTCTCCTCCGGGACAGTCACCGAAAACACAGGTTCCAAAGTCTACCT
300	cg24446429	MBP;MBP	NA		Body;Body	N_Shore	18	74798054	R	II	AACTGCATCTGCATTCTAGTTCCCTTACCTAAAGGAGCAAACTCAGAACG	cg24446429	0.254275	0.567528	SRY	v-Myb	CRE-BP	deltaE	SRY	GATA-1	GATA-2	AP-1	Pbx-1							GAGAGAGTGACAGACAGACAGACAAACAGAGAGAGAGAGAGACTGATTCTAACTGCATCTGCATTCTAGTTCCCTTACCTAAAGGAGCAAACTCAGAACGCAAAATGGAACTGCCATGATCTCTGCAGATGCCTTTCTTCAAAGCTGAGTTCTGCTATCCCTGTGATCAGAAAGATGAATCATCAGAACAGCAAATCTGT
301	cg26184142	MIDN	NA		Body	Island	19	1256999	R	II	AGGTGGAGGCTTTGGGAGTCACAGGCCACTACCTCCTTTGCAGGGGACCG	cg26184142	0.463433	0.819893	CRE-BP	CREB	AML-1a	AML-1a	GR	MyoD	E47	Ik-2	Lyf-1	MZF1	v-Myb	v-Myb				CTGACCTCAGGGGCATTTGCTGGGGTCTGGGGTGGTCCTCTGTGTTCAGCAGGTGGAGGCTTTGGGAGTCACAGGCCACTACCTCCTTTGCAGGGGACCGGCTTCGGCAGACAGAAAACCGCGCCACGCGCTGCAAGGTGGAACGGCTGCAGCTGCTTCTGCAGCAGAAACGGCTCCGTAGAAAGGCCCGGCGGGACGCG
302	cg00073090		NA			Island	19	1265879	F	II	CATATGTGTCCATGCCTGGTGCTGTGACTCATGTCCCTGGGGTGGGCACG	cg00073090	0.148652	0.460077	Sp1	AP-1	AML-1a													CGGGGACAGGGCTGGGTGTGCGTGACTCGGGTGTGCCGGGACCCACAGAGCATATGTGTCCATGCCTGGTGCTGTGACTCATGTCCCTGGGGTGGGCACGCGTGCTGTGTCAGCGGGAGCCGCGCCTCCCAGGGCAGCCCAGAGTTCCAGAAGCCCAGAAGAGGAAGGGTTAAACCTGCCTCTTCCCCCAGCTCCCAGCT
303	cg02849956		TRUE			N_Shore	19	4634827	R	II	CGCCCCAAAACAGGGAGATATGTCTGTGGTTCTGAGCAGCTGCTACAGGA	cg02849956	0.280447	0.79439	CdxA	GATA-1	GATA-2	AML-1a	AP-1	GATA-1										CGCACCCAGAGATCAGAAAAGCTAGGGTATTTATCCCCTCATGTTCAACCAGCGTTGACAAAGGACTACTCCCAGGAACCTTAGCTCTGGGCAGAGAGAACGCCCCAAAACAGGGAGATATGTCTGTGGTTCTGAGCAGCTGCTACAGGACATGACTCAGTGTGGGCTGATGAGAGCCAGCCCCGGGGCTTAGTCCAGAA
304	cg02898159		TRUE	CDMR			19	5346237	R	II	GGTGGGTTCTGGGTCTCTTTCCTGTCTGCTGATCGTGGTGAGCTGGCACG	cg02898159	0.157809	0.535301	GATA-1	GATA-2	AP-1	HSF2	HSF1	MZF1										CCCTCCAAGTTCCACACTGTGAAAAACACTCAGACTGGGAGGTAGGACATGGTGGGTTCTGGGTCTCTTTCCTGTCTGCTGATCGTGGTGAGCTGGCACGCACACTGAGGGTGTGAGTCATTGTTGGGTGAAAAGTTCAGTCAATGAACATTCGCTGCTTCTTCAGGAGCGTTGTGGGGGAGGGGGCTCTTCCCACTCTC
305	cg15811371	MUC16	NA		TSS1500		19	9093198	R	II	CGCCCAGCAGGCCAGGGTCATGAGATTTTAATCAAGAGCAACTTCCACTG	cg15811371	0.285706	0.592998	GATA-1	GATA-2	YY1	GATA-1	deltaE	Ik-2	Pbx-1									GGGGTTTCACCATATTAGCCAGGATGGTCTCCATCTCTTGACCTCGTGATCTGCCCACCTCAGCCTCCCAAAATGCTGGGATTACAGGCATGAGACACCACGCCCAGCAGGCCAGGGTCATGAGATTTTAATCAAGAGCAACTTCCACTGATTCCTGAGAGTGCATCTGTGGGCCCCTGCTCTGATCTGAACAGAAGTGC
306	cg26870725	MAST1	NA		Body	S_Shore	19	12978805	R	I	GGAAGGCACCTCCAGCGCCGGGGACTCCGAGGCCAGTGAGTGCCCTATCG	cg26870725	0.542766	0.236911	MZF1	CdxA	C/EBPb	HSF2												GACCCCGCGGGATCCCTGGATGCACGGGCCCCCAAAGAGGAGACTCAAGGGGAAGGCACCTCCAGCGCCGGGGACTCCGAGGCCAGTGAGTGCCCTATCGTGCTGCCTTCCCCAATCTTCCCCAATGTCCTACTGGTCATATAGTGAGCATCCCACGAGCCTGGTGCTGTTTATGAAAGATCTCAGGTCCTATTCACATT
307	cg18302786	PLVAP	NA		TSS200	S_Shore	19	17488281	R	II	ACGGGGGCTGCGGGTTATCACAACACTCCCACTCTGGCTGTGAGAAGGCG	cg18302786	0.173355	0.475749	CdxA	Nkx-2	Sp1	CdxA	CdxA											TTACTCCTCTTAATACTTCCTCTGCCTGGCTCCTTCCTGGCCCGGAGGAAACGGGGGCTGCGGGTTATCACAACACTCCCACTCTGGCTGTGAGAAGGCGGGGGTGGGGCTGGGGGCCCAGAGCCAGGGCACCGGCTGGACCCCTCTGATTAATGCTGGGTGGGGCGCTGGCTGGCTGGTCAGGCATTCCTGGCCTCTTC
308	cg06442489	ZSCAN18;ZSCAN18	NA		TSS1500;TSS1500	S_Shore	19	58630612	R	II	CGATCACATAAAATGATTATTGTGCCCTGGAGGATTACACAACCAAGTGA	cg06442489	0.518426	0.839729	SRY	c-Ets	CdxA	C/EBPa	C/EBPb	Nkx-2	Nkx-2	AML-1a	C/EBPb	C/EBPa	USF	c-Myc				GCAGGTTCCTTTGTAGTAACTCCCAACTGGAAACAGCCCAAATATCCACTGACAGGAAGGAAAATGAGCAAATGGTGTATTCACAGTGGAGCATTTTATACGATCACATAAAATGATTATTGTGCCCTGGAGGATTACACAACCAAGTGAAGTGGTTATTGCACCATGGAAGATTACACAACCACATGAAAGGGTTATTG
309	cg10171557	NFS1	NA		3'UTR	S_Shelf	20	34256821	R	II	CGCCACTCCATCTGATTTGCATAAATGACTCAGTGGGCTTTTGTATCTCT	cg10171557	0.502187	0.878209	SRY	deltaE	HNF-3b	CdxA	IRF-2	IRF-1	Ik-2	OCT-x	2001-10-01	CdxA	AP-1	CdxA	GATA-1			TTTCAAGACTGGAGAAATAAACTCACCTTCTATTTACTCTGTGACTTTATGAGAGGTTGAGGGAAAAGTGGAAGCTGTACTTGGGAATTGTGGAGAAGACCGCCACTCCATCTGATTTGCATAAATGACTCAGTGGGCTTTTGTATCTCTTCATTTAAGAATTATTTGAATGCCTGCCAGGAGCCAGATTTGTTCTGGGT
310	cg21324456	ATP9A	TRUE	DMR	Body		20	50248076	R	II	GGGCTTGAGTGAGTTCAGAAGTTCTGTCCAATATAAATACCGCATCAACG	cg21324456	0.057781	0.367238	CdxA	TATA	XFD-1	CdxA	AP-1	CDP	CdxA	HLF	CdxA							ATGTGGCTGTAGGAAATGATGCTCCCAGCCCAGCTTCCTCACTAAGAAAAGGGCTTGAGTGAGTTCAGAAGTTCTGTCCAATATAAATACCGCATCAACGATCCCCTCCCATGAGTCACTTCCTCCCACGGAGTTCATCACAAGTTTATTTCGTTCCCATATTATGGCAAGATTACGCCATAAATTTACAGAGATCGGCC
311	cg13309012	MIR155HG;MIR155	NA		Body;TSS200		21	26946167	R	II	CTATTTTCCTTTCAGATTTACTATATGCTGTCACTCCAGCTTTATAACCG	cg13309012	0.173542	0.644332	2001-10-01	CdxA	CdxA	CdxA	CP2	MZF1	AML-1a	CdxA								AAATTACTTCCAAGGATTTAATGAGCTCCTTCCTTTCAACAGAAAATGGACTATTTTCCTTTCAGATTTACTATATGCTGTCACTCCAGCTTTATAACCGCATGTGCATACACAAACATTTCTTTCTCTCTTGCAGGTGGCACAAACCAGGAAGGGGAAATCTGTGGTTTAAATTCTTTATGCCTCATCCTCTGAGTGCT
312	cg06212263		NA	CDMR		S_Shore	21	34392851	F	II	CGCTGTGTGGAAACTCCGGTAAAACTCTTTGGGCAACAGTCTTATCACCA	cg06212263	0.202135	0.577765	AP-1	CdxA	MZF1	E2F	C/EBP											AAGGCCGTGAGTGAGTAGTCCAGGGCCTCTTCAGGCATTTTTGAAACTGGATTAACTAGGGGGGAAATTGTAGCACTGAAGCCACCGTGACTGTCTTTTGCGCTGTGTGGAAACTCCGGTAAAACTCTTTGGGCAACAGTCTTATCACCAGCTCTTCAACGTGTGCAGCCCTTCTGGTCCTGTCCCTGTTCTGGGCCCCA
313	cg00199065		NA				21	37093340	R	II	GTGGTTCAGGAGAGCTCTCTAACTTTCCCTATCAAGCCAGATGACCATCG	cg00199065	0.370018	0.770464	Sp1	AML-1a	CDP													AAAGTGTTTTCTCTGGGGCTGTGTGTGTTATAATCCCAAGCTCTGTAACTGTGGTTCAGGAGAGCTCTCTAACTTTCCCTATCAAGCCAGATGACCATCGACTCCCCTCTACGTCTATGTCCTATTTCAGTGTATCCTTCCCACTTTCCTTCCACCACACTGTCTTCACCAGCCTCTAGATAGATACCACTATAGGATAA
314	cg05656374	MX2	NA		TSS200		21	42733825	R	II	GGATGCAGCTGGAGTTTGGGGACCACTCTGTGAGTCATCTGGAGAGCACG	cg05656374	0.261244	0.579815	MZF1	GATA-1	AP-1	MZF1	CdxA	GATA-2	Nkx-2	GATA-1	AP-1	HNF-3b	CREB	MZF1	p300	AML-1a		GGCGGGGGTGGGGGGACAGCCGCCCCGTCTCCACAGCTCTCCCAGGATTCGGATGCAGCTGGAGTTTGGGGACCACTCTGTGAGTCATCTGGAGAGCACGCTGATAACTCAGTTTCATTTCTGTGGCCAGATCAAGTAGTTTCATTTCTCTCCCTGTTTGTTGATGACGGAGCAGGGGAGGGAGTGGTTCATATGCCACA
315	cg11549874	OSBP2	NA		Body	S_Shelf	22	31202478	R	II	CGGCTGCTGCCCCAGCTGCTGAGATCACAAGCCCCATCCTGGAGACAGGA	cg11549874	0.382021	0.720753	CdxA	CdxA	CdxA	HNF-3b	GATA-1	c-Ets										ATTTCCTCTCTGGGCCTCAAGCTCTTCATTCATATTATGAGAGGTTGGCCTAGTTGATTTCCAAGGGCTCTGCTCCACCTTCTAGCCCTGTTTACTGCTGCGGCTGCTGCCCCAGCTGCTGAGATCACAAGCCCCATCCTGGAGACAGGATGATGTGGCAGGCCAGGAAGGGAAGGTACCTGACACCAGCTCTTCCCCAT

## Sheet: 2_Top TFs
Transcription factor	Binding sites identified	Species
CdxA	241	Chicken
AP-1	179	Human, Monkey, Xenopus, Rat, Hamster, Chicken, Gibbon Ape, Mouse
SRY	109	Human, Mouse
GATA-1	79	Mouse
MZF1	55	Human
AML-1a (RUNX1)	48	Human
Nkx-2.5	41	Mouse
GATA-2	38	Human
c-Ets-1	37	Mouse
HSF2	28	Chicken
NF-E2	28	Human, Mouse, Chicken
USF	27	Human, Mouse, Chicken, Rat, Duck, Hamster
C/EBP	21	Human, Mouse, Chicken, Rat, Xenopus
CREB	20	Human, Mouse, Rat
TATA	20	Human, Mouse, Chicken, Rat
deltaE	17
Oct-1	17
Sp1	16
CRE-BP	14
Lyf-1	14
v-Myb	14
GATA-3	13
HNF-3b	13
Ik-2	12
C/EBPb	11
HSF1	11
STATx	11
CP2	9
c-Rel	9
Elk-1	8
GATA-X	8
CDP	7
E2F	7
S8	7
HFH-2	6
C/EBPa	5
CR	5
Evi-1	5
IRF-2	5
MyoD	5
NF-kap	5
p300	5
Sox-5	5
IRF-1	4
MEF-2	4
N-Myc	4
NRF-2	4
Pbx-1	4
E47	3
VBP	3
ZID	3
Brn-2	2
cap	2
c-Myc	2
HLF	2
Ik-3	2
Oct-x	2
RORalp	2
RSRFC4	2
XFD-1	2
Arnt	1
EGR-1	1
EGR-2	1
GCN4	1
Gfi-1	1
GR	1
Knx-2	1
Pbx1b	1
RREB-1	1
Skn-1	1
Sn	1
SREBP-	1
SRF	1
Tal-1b	1
Th1/E4	1
v-ErbA	1
YY1	1

## Sheet: 3_TF expression levels
Normalized log2 transformed expresion values for the top transcription factors.
Genes highlighted in yellow show genes that have a differential change >2fold
		Diff expression	Averaged values		Pilocytic astrocytomas								Diffuse astrocytomas										Normal brain controls								Affymetrix annotation
Probe Set ID	Gene Symbol	PA-DA	PA AVG	DA AVG	PA1	PA2	PA5	PA6	PA8	PA9	PA10	PA11	DA1	DA2	DA3	DA4	DA5	DA6	DA7	DA8	DA9	DA10	foetal cerebellum	foetal diencephalon	foetal cerebral cortex	adult thalamus	adult medulla	adult cerebral cortex	adult cerebellum	adult diencephalon	Gene Symbol	Entrez Gene	Gene Ontology Biological Process	Gene Ontology Cellular Component	Gene Ontology Molecular Function	Alignments
204039_at	CEBPA	0.0692592	0.38483	0.315571	1.12594	0.89457	-0.705004	0.659227	0.388523	0.0156794	0.00661182	0.693087	0.33075	-1.00879	1.96122	-0.114621	0.817686	-0.571988	-0.0915241	-0.487827	1.00291	1.31789	-1.68149	-1.797	-1.42263	-0.00661182	-0.0898113	-0.568773	-0.770903	0.417014	CEBPA	1050	0000050 // urea cycle // inferred from electronic annotation /// 0000122 // negative regulation of transcription from RNA polymerase II promoter // inferred from electronic annotation /// 0001889 // liver development // inferred from electronic annotation /// 0001892 // embryonic placenta development // inferred from electronic annotation /// 0006091 // generation of precursor metabolites and ene…	0005634 // nucleus // non-traceable author statement /// 0005634 // nucleus // inferred from electronic annotation /// 0005667 // transcription factor complex // inferred from electronic annotation /// 0016363 // nuclear matrix // inferred from electronic annotation /// 0035189 // Rb-E2F complex // inferred from electronic annotation /// 0043234 // protein complex // inferred from electronic anno…	0003677 // DNA binding // traceable author statement /// 0003677 // DNA binding // inferred from electronic annotation /// 0003700 // sequence-specific DNA binding transcription factor activity // inferred from direct assay /// 0003700 // sequence-specific DNA binding transcription factor activity // inferred from electronic annotation /// 0003700 // sequence-specific DNA binding transcription fa…	chr19:33790930-33793470 (-) // 92.12 // q13.11
212501_at	CEBPB	0.268283	0.348572	0.080289	0.651278	0.0554953	0.25996	0.704567	0.253819	0.0733671	0.839512	-0.0494194	0.890108	-0.87783	0.33486	0.0202274	0.63479	0.59479	-0.0945711	-0.383898	-0.0202274	-0.29536	-2.14454	-3.14565	-1.81693	-0.672302	0.472475	-0.559376	-2.38643	-0.844103	CEBPB	1051	0001892 // embryonic placenta development // inferred from electronic annotation /// 0006350 // transcription // inferred from electronic annotation /// 0006355 // regulation of transcription, DNA-dependent // inferred from electronic annotation /// 0006366 // transcription from RNA polymerase II promoter // traceable author statement /// 0006916 // anti-apoptosis // inferred from electronic anno…	0005634 // nucleus // inferred from electronic annotation /// 0005634 // nucleus // traceable author statement /// 0005737 // cytoplasm // inferred from electronic annotation /// 0016363 // nuclear matrix // inferred from electronic annotation	0003677 // DNA binding // traceable author statement /// 0003677 // DNA binding // inferred from electronic annotation /// 0003700 // sequence-specific DNA binding transcription factor activity // inferred from electronic annotation /// 0003700 // sequence-specific DNA binding transcription factor activity // non-traceable author statement /// 0003705 // sequence-specific enhancer binding RNA pol…	chr20:48807124-48809209 (+) // 75.8 // q13.13
203973_s_at	CEBPD	1.09636	0.975652	-0.120712	0.803659	-0.166504	0.897833	1.09706	1.41747	1.91336	0.940918	0.901421	0.567495	-1.20125	0.0547142	0.096591	0.812744	0.105498	-0.629003	-0.0547142	-0.606429	-0.352773	-1.23541	-2.59668	-2.17102	-1.22872	0.48276	-2.01403	-2.84322	-1.83105	CEBPD	1052	0006350 // transcription // inferred from electronic annotation /// 0006355 // regulation of transcription, DNA-dependent // inferred from electronic annotation /// 0006366 // transcription from RNA polymerase II promoter // traceable author statement /// 0045449 // regulation of transcription // inferred from electronic annotation	0005634 // nucleus // inferred from electronic annotation	0003677 // DNA binding // inferred from electronic annotation /// 0003700 // sequence-specific DNA binding transcription factor activity // inferred from electronic annotation /// 0043565 // sequence-specific DNA binding // inferred from electronic annotation /// 0046983 // protein dimerization activity // inferred from electronic annotation	chr8:48649474-48650722 (-) // 94.47 // q11.21
213006_at	CEBPD	1.01639	1.35835	0.341962	1.38494	0.824823	1.55968	1.93941	1.64691	-0.138988	2.54956	1.10045	1.62081	-1.05664	-0.130658	0.692267	1.80513	0.887959	-0.753781	0.657344	0.130658	-0.433475	-1.15185	-1.68128	-1.00856	-1.1826	-0.166412	-1.22255	-1.62378	-1.40541	CEBPD	1052	0006350 // transcription // inferred from electronic annotation /// 0006355 // regulation of transcription, DNA-dependent // inferred from electronic annotation /// 0006366 // transcription from RNA polymerase II promoter // traceable author statement /// 0045449 // regulation of transcription // inferred from electronic annotation	0005634 // nucleus // inferred from electronic annotation	0003677 // DNA binding // inferred from electronic annotation /// 0003700 // sequence-specific DNA binding transcription factor activity // inferred from electronic annotation /// 0043565 // sequence-specific DNA binding // inferred from electronic annotation /// 0046983 // protein dimerization activity // inferred from electronic annotation	chr8:48648641-48650235 (-) // 96.86 // q11.21
214523_at	CEBPE	0.043639	0.0269694	-0.0166696	-0.0273843	-0.0021162	-0.0204062	-0.0636845	0.150638	0.228033	0.0541277	-0.103452	-0.0414529	0.0742908	0.681187	0.13061	-0.545072	-0.152656	-0.247313	-0.371568	0.303161	0.0021162	-0.0877757	0.211623	-0.273271	0.567547	0.845089	0.702785	-0.0634255	0.58563	CEBPE	1053	0006350 // transcription // inferred from electronic annotation /// 0006355 // regulation of transcription, DNA-dependent // inferred from electronic annotation /// 0006909 // phagocytosis // inferred from electronic annotation /// 0006952 // defense response // traceable author statement /// 0030099 // myeloid cell differentiation // inferred from electronic annotation /// 0030225 // macrophage …	0005634 // nucleus // inferred from direct assay /// 0005634 // nucleus // inferred from electronic annotation /// 0005730 // nucleolus // inferred from direct assay	0003677 // DNA binding // inferred from electronic annotation /// 0003700 // sequence-specific DNA binding transcription factor activity // inferred from electronic annotation /// 0016563 // transcription activator activity // inferred from electronic annotation /// 0042803 // protein homodimerization activity // inferred from electronic annotation /// 0043565 // sequence-specific DNA binding // …	chr14:23586512-23588796 (-) // 92.69 // q11.2
204203_at	CEBPG	-0.21655	-0.00771248	0.208837	-0.181697	0.0503616	-0.0626569	0.0261698	0.334336	0.083755	0.359077	-0.671045	0.596264	0.0159559	0.244344	0.114099	0.520791	-0.169979	0.0975466	-0.0159559	0.489609	0.195701	-0.963498	-1.21856	-0.267754	-0.649931	-0.329648	-0.125122	-0.907654	-0.574182	CEBPG	1054	0001889 // liver development // inferred from sequence or structural similarity /// 0001889 // liver development // inferred from electronic annotation /// 0006350 // transcription // inferred from electronic annotation /// 0006355 // regulation of transcription, DNA-dependent // inferred from electronic annotation /// 0006357 // regulation of transcription from RNA polymerase II promoter // infe…	0005634 // nucleus // inferred from direct assay /// 0005634 // nucleus // inferred from sequence or structural similarity /// 0005634 // nucleus // inferred from electronic annotation /// 0005730 // nucleolus // inferred from direct assay	0003677 // DNA binding // inferred from direct assay /// 0003677 // DNA binding // inferred from electronic annotation /// 0003690 // double-stranded DNA binding // inferred from electronic annotation /// 0003700 // sequence-specific DNA binding transcription factor activity // inferred from electronic annotation /// 0005515 // protein binding // inferred from physical interaction /// 0005515 // …	chr19:33864647-33870896 (+) // 100.0 // q13.11
225527_at	CEBPG	-0.378017	-0.358266	0.0197508	-0.383857	-0.273428	-0.641459	-0.268466	-0.540004	0.0147023	-0.153912	-0.619705	0.482492	0.0454893	-0.0507846	-0.487107	0.271599	-0.81188	0.333314	0.330845	0.0982418	-0.0147023	0.214818	0.276935	0.272931	-0.336231	0.566156	0.0894556	0.51448	-0.248481	CEBPG	1054	0001889 // liver development // inferred from sequence or structural similarity /// 0001889 // liver development // inferred from electronic annotation /// 0006350 // transcription // inferred from electronic annotation /// 0006355 // regulation of transcription, DNA-dependent // inferred from electronic annotation /// 0006357 // regulation of transcription from RNA polymerase II promoter // infe…	0005634 // nucleus // inferred from direct assay /// 0005634 // nucleus // inferred from sequence or structural similarity /// 0005634 // nucleus // inferred from electronic annotation /// 0005730 // nucleolus // inferred from direct assay	0003677 // DNA binding // inferred from direct assay /// 0003677 // DNA binding // inferred from electronic annotation /// 0003690 // double-stranded DNA binding // inferred from electronic annotation /// 0003700 // sequence-specific DNA binding transcription factor activity // inferred from electronic annotation /// 0005515 // protein binding // inferred from physical interaction /// 0005515 // …	chr19:33871426-33873592 (+) // 92.33 // q13.11
203341_at	CEBPZ	0.113598	0.152534	0.0389364	0.0262976	0.395595	0.31901	0.102945	0.0842466	0.228906	0.25045	-0.187175	0.167897	0.14793	0.68083	-0.908256	-0.00297356	-0.0917521	0.401413	0.236087	-0.244785	0.00297356	-0.331527	-0.617057	-0.632337	-0.873853	-0.152237	-0.426642	-0.334645	-1.76859	CEBPZ	10153	0006350 // transcription // inferred from electronic annotation /// 0006366 // transcription from RNA polymerase II promoter // traceable author statement /// 0045449 // regulation of transcription // inferred from electronic annotation	0005634 // nucleus // inferred from electronic annotation /// 0005634 // nucleus // traceable author statement	0003677 // DNA binding // traceable author statement /// 0005488 // binding // inferred from electronic annotation	chr2:37428865-37458722 (-) // 99.94 // p22.2
204312_x_at	CREB1	-0.11454	-0.202806	-0.0882657	-1.54309	-1.13077	0.680217	0.744363	0.00349331	-0.772157	-0.00349331	0.398988	0.0913873	-0.0748091	-0.326963	1.11239	0.675956	-0.122831	-0.16092	0.109438	-0.927332	-1.25898	0.61589	0.718865	1.20901	-0.781647	-0.395201	0.482059	0.944636	-0.905723	CREB1	1385	0006350 // transcription // inferred from electronic annotation /// 0006351 // transcription, DNA-dependent // traceable author statement /// 0006355 // regulation of transcription, DNA-dependent // inferred from electronic annotation /// 0006366 // transcription from RNA polymerase II promoter // inferred from electronic annotation /// 0006468 // protein phosphorylation // inferred from direct a…	0000785 // chromatin // inferred from electronic annotation /// 0005634 // nucleus // inferred from direct assay /// 0005634 // nucleus // inferred from electronic annotation /// 0005634 // nucleus // traceable author statement /// 0005654 // nucleoplasm // not recorded /// 0005667 // transcription factor complex // inferred from electronic annotation /// 0005739 // mitochondrion // inferred from…	0003677 // DNA binding // inferred from electronic annotation /// 0003690 // double-stranded DNA binding // inferred from electronic annotation /// 0003700 // sequence-specific DNA binding transcription factor activity // inferred from direct assay /// 0003700 // sequence-specific DNA binding transcription factor activity // inferred from electronic annotation /// 0003700 // sequence-specific DNA…	chr2:208394663-208463561 (+) // 90.86 // q33.3
204313_s_at	CREB1	-0.044337	-0.230321	-0.185984	-1.07665	-0.457124	0.648135	0.174632	0.0926323	-1.22933	0.0567322	-0.0515995	0.205803	-0.199644	-0.171266	0.44335	0.0515995	-0.713933	-0.104706	0.205151	-0.631475	-0.94472	0.72175	0.819628	0.706738	-1.00049	-0.433018	0.0852995	0.79506	-0.584002	CREB1	1385	0006350 // transcription // inferred from electronic annotation /// 0006351 // transcription, DNA-dependent // traceable author statement /// 0006355 // regulation of transcription, DNA-dependent // inferred from electronic annotation /// 0006366 // transcription from RNA polymerase II promoter // inferred from electronic annotation /// 0006468 // protein phosphorylation // inferred from direct a…	0000785 // chromatin // inferred from electronic annotation /// 0005634 // nucleus // inferred from direct assay /// 0005634 // nucleus // inferred from electronic annotation /// 0005634 // nucleus // traceable author statement /// 0005654 // nucleoplasm // not recorded /// 0005667 // transcription factor complex // inferred from electronic annotation /// 0005739 // mitochondrion // inferred from…	0003677 // DNA binding // inferred from electronic annotation /// 0003690 // double-stranded DNA binding // inferred from electronic annotation /// 0003700 // sequence-specific DNA binding transcription factor activity // inferred from direct assay /// 0003700 // sequence-specific DNA binding transcription factor activity // inferred from electronic annotation /// 0003700 // sequence-specific DNA…	chr2:208394663-208463561 (+) // 90.86 // q33.3
204314_s_at	CREB1	0.147436	-0.0401248	-0.187561	-0.542783	-0.0161057	0.362021	0.316508	0.350578	-0.910647	0.0161057	0.103324	-0.0515432	0.270076	-0.0425329	-0.406428	0.187678	-0.706308	-0.255138	0.127597	-0.419524	-0.579483	0.504049	0.567707	0.400552	-1.02163	-0.302214	0.063714	0.798686	-0.153573	CREB1	1385	0006350 // transcription // inferred from electronic annotation /// 0006351 // transcription, DNA-dependent // traceable author statement /// 0006355 // regulation of transcription, DNA-dependent // inferred from electronic annotation /// 0006366 // transcription from RNA polymerase II promoter // inferred from electronic annotation /// 0006468 // protein phosphorylation // inferred from direct a…	0000785 // chromatin // inferred from electronic annotation /// 0005634 // nucleus // inferred from direct assay /// 0005634 // nucleus // inferred from electronic annotation /// 0005634 // nucleus // traceable author statement /// 0005654 // nucleoplasm // not recorded /// 0005667 // transcription factor complex // inferred from electronic annotation /// 0005739 // mitochondrion // inferred from…	0003677 // DNA binding // inferred from electronic annotation /// 0003690 // double-stranded DNA binding // inferred from electronic annotation /// 0003700 // sequence-specific DNA binding transcription factor activity // inferred from direct assay /// 0003700 // sequence-specific DNA binding transcription factor activity // inferred from electronic annotation /// 0003700 // sequence-specific DNA…	chr2:208394750-208463136 (+) // 100.0 // q33.3
214513_s_at	CREB1	-0.0764444	-0.0673885	0.00905585	-1.08421	-0.816891	0.690124	0.816388	-0.11447	-0.386963	0.0705018	0.286414	0.196806	-0.0975032	-0.358907	0.991699	0.645949	-0.0705023	-0.0766563	0.215265	-0.852592	-0.503001	0.458724	0.717888	1.18651	-0.146385	-0.229585	0.536961	0.766557	-0.733114	CREB1	1385	0006350 // transcription // inferred from electronic annotation /// 0006351 // transcription, DNA-dependent // traceable author statement /// 0006355 // regulation of transcription, DNA-dependent // inferred from electronic annotation /// 0006366 // transcription from RNA polymerase II promoter // inferred from electronic annotation /// 0006468 // protein phosphorylation // inferred from direct a…	0000785 // chromatin // inferred from electronic annotation /// 0005634 // nucleus // inferred from direct assay /// 0005634 // nucleus // inferred from electronic annotation /// 0005634 // nucleus // traceable author statement /// 0005654 // nucleoplasm // not recorded /// 0005667 // transcription factor complex // inferred from electronic annotation /// 0005739 // mitochondrion // inferred from…	0003677 // DNA binding // inferred from electronic annotation /// 0003690 // double-stranded DNA binding // inferred from electronic annotation /// 0003700 // sequence-specific DNA binding transcription factor activity // inferred from direct assay /// 0003700 // sequence-specific DNA binding transcription factor activity // inferred from electronic annotation /// 0003700 // sequence-specific DNA…	chr2:208394675-208461798 (+) // 93.68 // q33.3
225565_at	CREB1	-0.136363	-0.137204	-0.000841189	-0.407303	-0.235187	-0.0147572	0.0147572	0.182741	-0.321142	-0.501833	0.185091	-0.204034	0.319908	-0.32218	-0.114861	-0.409984	-0.343523	0.435769	0.105048	0.0737028	0.451742	0.318722	0.961529	0.441451	-0.433237	-0.605571	-0.0637741	0.433866	0.150894	CREB1	1385	0006350 // transcription // inferred from electronic annotation /// 0006351 // transcription, DNA-dependent // traceable author statement /// 0006355 // regulation of transcription, DNA-dependent // inferred from electronic annotation /// 0006366 // transcription from RNA polymerase II promoter // inferred from electronic annotation /// 0006468 // protein phosphorylation // inferred from direct a…	0000785 // chromatin // inferred from electronic annotation /// 0005634 // nucleus // inferred from direct assay /// 0005634 // nucleus // inferred from electronic annotation /// 0005634 // nucleus // traceable author statement /// 0005654 // nucleoplasm // not recorded /// 0005667 // transcription factor complex // inferred from electronic annotation /// 0005739 // mitochondrion // inferred from…	0003677 // DNA binding // inferred from electronic annotation /// 0003690 // double-stranded DNA binding // inferred from electronic annotation /// 0003700 // sequence-specific DNA binding transcription factor activity // inferred from direct assay /// 0003700 // sequence-specific DNA binding transcription factor activity // inferred from electronic annotation /// 0003700 // sequence-specific DNA…	chr2:208466040-208468155 (+) // 94.66 // q33.3
225572_at	CREB1	0.10561	-0.0125013	-0.118111	-0.00990486	0.0569925	0.35691	-0.0744991	-0.266273	-0.732455	0.309692	0.259527	-0.481521	-0.115641	-0.00359631	-0.553281	0.194226	-0.356341	0.143573	0.180255	-0.192383	0.00359631	0.459567	1.24248	0.9724	-0.402927	-0.279151	0.206573	0.473585	-0.326691	CREB1	1385	0006350 // transcription // inferred from electronic annotation /// 0006351 // transcription, DNA-dependent // traceable author statement /// 0006355 // regulation of transcription, DNA-dependent // inferred from electronic annotation /// 0006366 // transcription from RNA polymerase II promoter // inferred from electronic annotation /// 0006468 // protein phosphorylation // inferred from direct a…	0000785 // chromatin // inferred from electronic annotation /// 0005634 // nucleus // inferred from direct assay /// 0005634 // nucleus // inferred from electronic annotation /// 0005634 // nucleus // traceable author statement /// 0005654 // nucleoplasm // not recorded /// 0005667 // transcription factor complex // inferred from electronic annotation /// 0005739 // mitochondrion // inferred from…	0003677 // DNA binding // inferred from electronic annotation /// 0003690 // double-stranded DNA binding // inferred from electronic annotation /// 0003700 // sequence-specific DNA binding transcription factor activity // inferred from direct assay /// 0003700 // sequence-specific DNA binding transcription factor activity // inferred from electronic annotation /// 0003700 // sequence-specific DNA…	chr2:208466040-208468155 (+) // 94.66 // q33.3
237289_at	CREB1	-0.0594347	-0.0143595	0.0450752	-0.0028944	-0.0456004	0.550643	0.207066	0.106097	-0.999177	0.00289488	0.0660944	0.038197	-0.0524712	-0.153344	0.061615	0.609544	-0.0362511	-0.541568	0.41719	-0.175639	0.283479	-0.211157	0.139853	0.253479	-0.959334	-0.287853	-0.28947	0.00429964	-0.779423	CREB1	1385	0006350 // transcription // inferred from electronic annotation /// 0006351 // transcription, DNA-dependent // traceable author statement /// 0006355 // regulation of transcription, DNA-dependent // inferred from electronic annotation /// 0006366 // transcription from RNA polymerase II promoter // inferred from electronic annotation /// 0006468 // protein phosphorylation // inferred from direct a…	0000785 // chromatin // inferred from electronic annotation /// 0005634 // nucleus // inferred from direct assay /// 0005634 // nucleus // inferred from electronic annotation /// 0005634 // nucleus // traceable author statement /// 0005654 // nucleoplasm // not recorded /// 0005667 // transcription factor complex // inferred from electronic annotation /// 0005739 // mitochondrion // inferred from…	0003677 // DNA binding // inferred from electronic annotation /// 0003690 // double-stranded DNA binding // inferred from electronic annotation /// 0003700 // sequence-specific DNA binding transcription factor activity // inferred from direct assay /// 0003700 // sequence-specific DNA binding transcription factor activity // inferred from electronic annotation /// 0003700 // sequence-specific DNA…	chr2:208463944-208464402 (+) // 99.13 // q33.3
209432_s_at	CREB3	-0.0842522	-0.0602109	0.0240413	-0.213617	0.00699425	0.0477219	-0.123179	0.183663	-0.0153723	-0.234065	-0.133833	0.631947	-0.193881	-0.0967007	0.227941	-0.00699425	0.327385	-0.708591	0.104113	-0.0853853	0.0405798	-0.423131	-0.625681	0.0648356	0.0917463	0.605923	0.304282	-0.0380297	0.534356	CREB3	10488	0006350 // transcription // inferred from direct assay /// 0006350 // transcription // inferred from electronic annotation /// 0006355 // regulation of transcription, DNA-dependent // inferred from electronic annotation /// 0006935 // chemotaxis // inferred from electronic annotation /// 0019046 // reactivation of latent virus // traceable author statement /// 0030335 // positive regulation of ce…	0005634 // nucleus // inferred from direct assay /// 0005634 // nucleus // inferred from electronic annotation /// 0005737 // cytoplasm // inferred from mutant phenotype /// 0005783 // endoplasmic reticulum // inferred from electronic annotation /// 0005783 // endoplasmic reticulum // inferred from mutant phenotype /// 0005789 // endoplasmic reticulum membrane // inferred from electronic annotati…	0003677 // DNA binding // inferred from direct assay /// 0003677 // DNA binding // inferred from electronic annotation /// 0003700 // sequence-specific DNA binding transcription factor activity // inferred from direct assay /// 0003700 // sequence-specific DNA binding transcription factor activity // inferred from electronic annotation /// 0005515 // protein binding // inferred from physical inte…	chr9:35732543-35736834 (+) // 97.45 // p13.3
1555355_a_at	ETS1	0.653477	0.679655	0.0261777	0.139309	1.32089	1.53336	1.00044	0.139866	0.5648	0.435928	0.30265	-0.359023	-0.456506	-0.412191	-0.0374153	0.534559	0.408382	0.284447	-0.125754	0.650991	-0.225713	-0.494684	-0.557501	0.0374153	-0.600738	-0.0541193	-0.274232	-0.811179	-0.268335	ETS1	2113	0001666 // response to hypoxia // inferred from electronic annotation /// 0006350 // transcription // inferred from electronic annotation /// 0006355 // regulation of transcription, DNA-dependent // inferred from electronic annotation /// 0006357 // regulation of transcription from RNA polymerase II promoter // inferred from electronic annotation /// 0006366 // transcription from RNA polymerase I…	0005634 // nucleus // inferred from direct assay /// 0005634 // nucleus // inferred from mutant phenotype /// 0005634 // nucleus // inferred from electronic annotation /// 0005667 // transcription factor complex // inferred from electronic annotation	0003677 // DNA binding // inferred from sequence or structural similarity /// 0003677 // DNA binding // inferred from electronic annotation /// 0003700 // sequence-specific DNA binding transcription factor activity // inferred from direct assay /// 0003700 // sequence-specific DNA binding transcription factor activity // inferred from electronic annotation /// 0003702 // RNA polymerase II transcr…	chr11:128331389-128392160 (-) // 96.3 // q24.3
214447_at	ETS1	0.187706	0.157385	-0.0303207	-0.0197177	0.527836	0.299705	0.083755	0.134434	0.259346	0.00839138	-0.0346699	0.0540562	0.230325	-0.27331	-0.073163	0.0617218	-0.0720086	0.0277777	-0.164526	-0.00839138	-0.0856886	0.0521464	-0.143104	0.0899005	-0.204934	0.236219	-0.0160856	-0.130321	-0.163117	ETS1	2113	0001666 // response to hypoxia // inferred from electronic annotation /// 0006350 // transcription // inferred from electronic annotation /// 0006355 // regulation of transcription, DNA-dependent // inferred from electronic annotation /// 0006357 // regulation of transcription from RNA polymerase II promoter // inferred from electronic annotation /// 0006366 // transcription from RNA polymerase I…	0005634 // nucleus // inferred from direct assay /// 0005634 // nucleus // inferred from mutant phenotype /// 0005634 // nucleus // inferred from electronic annotation /// 0005667 // transcription factor complex // inferred from electronic annotation	0003677 // DNA binding // inferred from sequence or structural similarity /// 0003677 // DNA binding // inferred from electronic annotation /// 0003700 // sequence-specific DNA binding transcription factor activity // inferred from direct assay /// 0003700 // sequence-specific DNA binding transcription factor activity // inferred from electronic annotation /// 0003702 // RNA polymerase II transcr…	chr11:128332071-128392248 (-) // 78.92 // q24.3
224833_at	ETS1	0.831619	0.899235	0.067616	0.841043	2.54771	0.944743	0.395064	0.0973578	0.883929	0.897023	0.58701	-0.522203	-1.07313	-0.726938	-1.2306	0.827854	0.843128	0.774093	0.704001	1.17731	-0.0973578	-1.24242	-0.77715	-0.269914	-0.785606	-0.380714	-0.369611	-1.74801	-1.41704	ETS1	2113	0001666 // response to hypoxia // inferred from electronic annotation /// 0006350 // transcription // inferred from electronic annotation /// 0006355 // regulation of transcription, DNA-dependent // inferred from electronic annotation /// 0006357 // regulation of transcription from RNA polymerase II promoter // inferred from electronic annotation /// 0006366 // transcription from RNA polymerase I…	0005634 // nucleus // inferred from direct assay /// 0005634 // nucleus // inferred from mutant phenotype /// 0005634 // nucleus // inferred from electronic annotation /// 0005667 // transcription factor complex // inferred from electronic annotation	0003677 // DNA binding // inferred from sequence or structural similarity /// 0003677 // DNA binding // inferred from electronic annotation /// 0003700 // sequence-specific DNA binding transcription factor activity // inferred from direct assay /// 0003700 // sequence-specific DNA binding transcription factor activity // inferred from electronic annotation /// 0003702 // RNA polymerase II transcr…	chr11:128328659-128332010 (-) // 94.2 // q24.3
209189_at	FOS	1.5351	1.37248	-0.162619	1.25234	1.51487	1.2667	1.62295	0.532339	0.98543	2.51613	1.28912	1.5699	-2.75783	-0.957565	0.442074	1.26763	-0.0247946	0.0247946	0.690864	-0.928439	-0.952827	-2.72775	-2.60851	-0.531862	-1.02339	-0.802894	-2.66429	-1.39583	-3.31147	FOS	2353	0001661 // conditioned taste aversion // inferred from electronic annotation /// 0006306 // DNA methylation // traceable author statement /// 0006355 // regulation of transcription, DNA-dependent // inferred from electronic annotation /// 0006357 // regulation of transcription from RNA polymerase II promoter // traceable author statement /// 0006366 // transcription from RNA polymerase II promote…	0005624 // membrane fraction // inferred from electronic annotation /// 0005634 // nucleus // inferred from direct assay /// 0005634 // nucleus // inferred from electronic annotation /// 0005634 // nucleus // traceable author statement /// 0005667 // transcription factor complex // inferred from electronic annotation /// 0005730 // nucleolus // inferred from direct assay /// 0019717 // synaptosom…	0003677 // DNA binding // inferred from electronic annotation /// 0003690 // double-stranded DNA binding // inferred from electronic annotation /// 0003700 // sequence-specific DNA binding transcription factor activity // inferred from direct assay /// 0003700 // sequence-specific DNA binding transcription factor activity // inferred from electronic annotation /// 0003704 // specific RNA polymera…	chr14:75745558-75748651 (+) // 98.3 // q24.3
202768_at	FOSB	0.551638	0.397683	-0.153954	0.431573	0.611528	0.229799	0.667437	-1.07639	0.301229	1.42554	0.590756	1.98276	-2.35907	-1.92394	-0.014987	0.014987	1.00777	-0.59894	0.0852819	0.10568	0.160916	-2.85692	-2.90354	-0.127494	-0.525808	-1.80152	-0.980737	-1.65912	-1.3062	FOSB	2354	0000122 // negative regulation of transcription from RNA polymerase II promoter // traceable author statement /// 0006355 // regulation of transcription, DNA-dependent // inferred from electronic annotation /// 0007275 // multicellular organismal development // traceable author statement /// 0007610 // behavior // traceable author statement	0005634 // nucleus // inferred from electronic annotation	0003677 // DNA binding // traceable author statement /// 0003677 // DNA binding // inferred from electronic annotation /// 0003700 // sequence-specific DNA binding transcription factor activity // inferred from electronic annotation /// 0008134 // transcription factor binding // traceable author statement /// 0043565 // sequence-specific DNA binding // inferred from electronic annotation /// 0046…	chr19:45971252-45978436 (+) // 97.64 // q13.32
204420_at	FOSL1	1.05747	1.21918	0.161705	0.712821	0.0241518	1.84607	2.26108	0.696472	3.05908	0.252158	0.90161	-0.123089	-0.241482	-0.236567	-0.0241518	0.416922	0.707525	1.64922	-0.459354	0.335808	-0.407782	-0.625982	-0.358695	-0.0910759	-0.734811	0.213535	-0.212019	-0.17378	-0.134129	FOSL1	8061	0006355 // regulation of transcription, DNA-dependent // inferred from electronic annotation /// 0006357 // regulation of transcription from RNA polymerase II promoter // traceable author statement /// 0006366 // transcription from RNA polymerase II promoter // traceable author statement /// 0006935 // chemotaxis // traceable author statement /// 0006968 // cellular defense response // traceable …	0005634 // nucleus // inferred from electronic annotation /// 0005634 // nucleus // traceable author statement /// 0005792 // microsome // inferred from electronic annotation /// 0005829 // cytosol // inferred from electronic annotation /// 0019717 // synaptosome // inferred from electronic annotation /// 0042734 // presynaptic membrane // inferred from electronic annotation	0003677 // DNA binding // inferred from electronic annotation /// 0003700 // sequence-specific DNA binding transcription factor activity // inferred from electronic annotation /// 0003700 // sequence-specific DNA binding transcription factor activity // traceable author statement /// 0005515 // protein binding // inferred from physical interaction /// 0016563 // transcription activator activity /…	chr11:65659607-65667885 (-) // 95.83 // q13.1
205409_at	FOSL2	-0.220825	-0.147873	0.0729524	-0.441206	-0.437281	-0.145873	0.352551	0.124163	-0.139775	-0.226229	-0.26933	0.425144	-0.108087	0.00378084	0.161587	0.0196619	0.161002	0.0387797	-0.0248566	0.115232	-0.0627198	-0.09724	-0.463129	-0.00378084	0.979561	0.911635	0.640225	-0.0369649	0.738475	FOSL2	2355	0006355 // regulation of transcription, DNA-dependent // inferred from electronic annotation /// 0006357 // regulation of transcription from RNA polymerase II promoter // traceable author statement /// 0008219 // cell death // traceable author statement /// 0048146 // positive regulation of fibroblast proliferation // inferred from electronic annotation	0005634 // nucleus // inferred from direct assay /// 0005634 // nucleus // inferred from electronic annotation /// 0005634 // nucleus // traceable author statement /// 0005730 // nucleolus // inferred from direct assay	0003677 // DNA binding // inferred from electronic annotation /// 0003700 // sequence-specific DNA binding transcription factor activity // inferred from electronic annotation /// 0003700 // sequence-specific DNA binding transcription factor activity // traceable author statement /// 0043565 // sequence-specific DNA binding // inferred from electronic annotation /// 0046983 // protein dimerizatio…	chr2:28616584-28635435 (+) // 100.0 // p23.2
218880_at	FOSL2	0.618482	0.651238	0.0327569	0.130887	0.0854802	0.899452	1.03192	1.12978	0.869966	0.939395	0.123029	-0.0235248	-0.251005	-0.79542	-0.141286	0.250761	1.77635	0.615629	-0.547971	-0.385753	-0.170212	-0.193153	-0.588379	-0.470117	-0.334999	0.772781	0.0235248	-0.607466	-0.630574	FOSL2	2355	0006355 // regulation of transcription, DNA-dependent // inferred from electronic annotation /// 0006357 // regulation of transcription from RNA polymerase II promoter // traceable author statement /// 0008219 // cell death // traceable author statement /// 0048146 // positive regulation of fibroblast proliferation // inferred from electronic annotation	0005634 // nucleus // inferred from direct assay /// 0005634 // nucleus // inferred from electronic annotation /// 0005634 // nucleus // traceable author statement /// 0005730 // nucleolus // inferred from direct assay	0003677 // DNA binding // inferred from electronic annotation /// 0003700 // sequence-specific DNA binding transcription factor activity // inferred from electronic annotation /// 0003700 // sequence-specific DNA binding transcription factor activity // traceable author statement /// 0043565 // sequence-specific DNA binding // inferred from electronic annotation /// 0046983 // protein dimerizatio…	chr2:28635258-28637514 (+) // 95.23 // p23.2
218881_s_at	FOSL2	0.208161	0.0688416	-0.139319	0.0851517	0.266349	-0.21252	0.0859065	0.295909	0.24332	-0.0824385	-0.130944	0.0788817	-0.296004	0.102391	0.43189	-0.982523	0.136404	-0.141198	-0.596046	0.0616069	-0.188596	-0.284792	-0.626467	-0.310833	0.199816	0.566097	0.220707	-0.170805	-0.0616069	FOSL2	2355	0006355 // regulation of transcription, DNA-dependent // inferred from electronic annotation /// 0006357 // regulation of transcription from RNA polymerase II promoter // traceable author statement /// 0008219 // cell death // traceable author statement /// 0048146 // positive regulation of fibroblast proliferation // inferred from electronic annotation	0005634 // nucleus // inferred from direct assay /// 0005634 // nucleus // inferred from electronic annotation /// 0005634 // nucleus // traceable author statement /// 0005730 // nucleolus // inferred from direct assay	0003677 // DNA binding // inferred from electronic annotation /// 0003700 // sequence-specific DNA binding transcription factor activity // inferred from electronic annotation /// 0003700 // sequence-specific DNA binding transcription factor activity // traceable author statement /// 0043565 // sequence-specific DNA binding // inferred from electronic annotation /// 0046983 // protein dimerizatio…	chr2:28635790-28637514 (+) // 94.67 // p23.2
225262_at	FOSL2	1.3262	1.21537	-0.110824	1.33864	1.77891	1.42536	1.5443	0.326122	-0.0667691	2.97186	0.404549	-0.340769	0.0667696	-0.729412	0.639545	0.152643	1.22954	-0.28026	-1.4257	-0.220639	-0.199961	-1.63556	-0.248888	-0.7255	-1.21732	0.313395	0.337462	-0.650747	-0.936186	FOSL2	2355	0006355 // regulation of transcription, DNA-dependent // inferred from electronic annotation /// 0006357 // regulation of transcription from RNA polymerase II promoter // traceable author statement /// 0008219 // cell death // traceable author statement /// 0048146 // positive regulation of fibroblast proliferation // inferred from electronic annotation	0005634 // nucleus // inferred from direct assay /// 0005634 // nucleus // inferred from electronic annotation /// 0005634 // nucleus // traceable author statement /// 0005730 // nucleolus // inferred from direct assay	0003677 // DNA binding // inferred from electronic annotation /// 0003700 // sequence-specific DNA binding transcription factor activity // inferred from electronic annotation /// 0003700 // sequence-specific DNA binding transcription factor activity // traceable author statement /// 0043565 // sequence-specific DNA binding // inferred from electronic annotation /// 0046983 // protein dimerizatio…	chr2:28637668-28639558 (+) // 81.76 // p23.2
228188_at	FOSL2	0.560851	0.336119	-0.224732	0.1505	0.392295	0.883549	0.600534	0.348141	-0.227913	1.34508	-0.803233	0.00629807	-0.216588	-1.70844	0.456273	-0.232328	1.09686	0.36397	-1.29354	-0.713538	-0.00629807	-1.57072	0.924002	-0.415862	-0.362208	0.57692	0.783718	-0.0353246	-0.468799	FOSL2	2355	0006355 // regulation of transcription, DNA-dependent // inferred from electronic annotation /// 0006357 // regulation of transcription from RNA polymerase II promoter // traceable author statement /// 0008219 // cell death // traceable author statement /// 0048146 // positive regulation of fibroblast proliferation // inferred from electronic annotation	0005634 // nucleus // inferred from direct assay /// 0005634 // nucleus // inferred from electronic annotation /// 0005634 // nucleus // traceable author statement /// 0005730 // nucleolus // inferred from direct assay	0003677 // DNA binding // inferred from electronic annotation /// 0003700 // sequence-specific DNA binding transcription factor activity // inferred from electronic annotation /// 0003700 // sequence-specific DNA binding transcription factor activity // traceable author statement /// 0043565 // sequence-specific DNA binding // inferred from electronic annotation /// 0046983 // protein dimerizatio…	chr2:28637749-28640177 (+) // 91.09 // p23.2
1555590_a_at	GATA1	-0.0502961	-0.0304735	0.0198226	-0.0342317	-0.0353756	-0.152926	0.0371442	0.0011673	0.0369835	-0.169011	0.0724616	0.0626426	0.266948	0.303043	0.207774	0.169008	0.0109034	-0.012332	-0.296052	-0.0298486	-0.483861	-0.146774	-0.201768	-0.321247	-0.0011673	0.195492	0.319838	-0.0690064	0.133088	GATA1	2623	0006350 // transcription // inferred from electronic annotation /// 0006355 // regulation of transcription, DNA-dependent // inferred from electronic annotation /// 0006357 // regulation of transcription from RNA polymerase II promoter // traceable author statement /// 0007275 // multicellular organismal development // traceable author statement /// 0045449 // regulation of transcription // infer…	0005634 // nucleus // inferred from direct assay /// 0005634 // nucleus // inferred from electronic annotation /// 0005634 // nucleus // traceable author statement /// 0005730 // nucleolus // inferred from direct assay	0003677 // DNA binding // inferred from electronic annotation /// 0003700 // sequence-specific DNA binding transcription factor activity // inferred from electronic annotation /// 0003700 // sequence-specific DNA binding transcription factor activity // traceable author statement /// 0005515 // protein binding // inferred from electronic annotation /// 0008270 // zinc ion binding // inferred from…	chrX:48644980-48652716 (+) // 97.19 // p11.23
210446_at	GATA1	-0.024141	-0.0432723	-0.0191312	0.00361776	-0.256253	-0.269323	-0.162203	0.219479	0.319829	-0.197708	-0.00361776	0.0125451	0.160417	-0.097477	-0.175394	0.0468678	-0.426569	0.102005	-0.194485	0.51694	-0.136164	0.338189	0.228801	-0.166753	0.191339	0.10745	-0.13381	-0.177457	0.120779	GATA1	2623	0006350 // transcription // inferred from electronic annotation /// 0006355 // regulation of transcription, DNA-dependent // inferred from electronic annotation /// 0006357 // regulation of transcription from RNA polymerase II promoter // traceable author statement /// 0007275 // multicellular organismal development // traceable author statement /// 0045449 // regulation of transcription // infer…	0005634 // nucleus // inferred from direct assay /// 0005634 // nucleus // inferred from electronic annotation /// 0005634 // nucleus // traceable author statement /// 0005730 // nucleolus // inferred from direct assay	0003677 // DNA binding // inferred from electronic annotation /// 0003700 // sequence-specific DNA binding transcription factor activity // inferred from electronic annotation /// 0003700 // sequence-specific DNA binding transcription factor activity // traceable author statement /// 0005515 // protein binding // inferred from electronic annotation /// 0008270 // zinc ion binding // inferred from…	chrX:48649494-48652631 (+) // 97.28 // p11.23
207954_at	GATA2	-0.038726	0.0836549	0.122381	-0.00278425	-0.0735216	0.0313058	0.293348	0.653425	0.113783	-0.349101	0.00278425	-0.105865	0.330559	0.332579	0.381534	0.162725	0.617577	0.184748	-0.379643	-0.073525	-0.22688	-0.185751	-0.339018	-0.32754	-0.0150619	-0.407178	0.401633	-0.488595	0.055007	GATA2	2624	0001709 // cell fate determination // inferred from electronic annotation /// 0001892 // embryonic placenta development // inferred from electronic annotation /// 0006350 // transcription // inferred from electronic annotation /// 0006355 // regulation of transcription, DNA-dependent // inferred from electronic annotation /// 0006909 // phagocytosis // inferred from electronic annotation /// 0010…	0005634 // nucleus // inferred from direct assay /// 0005634 // nucleus // inferred from electronic annotation /// 0005730 // nucleolus // inferred from direct assay	0003677 // DNA binding // inferred from electronic annotation /// 0003700 // sequence-specific DNA binding transcription factor activity // inferred from direct assay /// 0003700 // sequence-specific DNA binding transcription factor activity // inferred from electronic annotation /// 0005515 // protein binding // inferred from physical interaction /// 0005515 // protein binding // inferred from e…	chr3:128198554-128206705 (-) // 96.9 // q21.3
209710_at	GATA2	-0.310873	-0.169314	0.141559	-0.20151	0.217974	-0.422216	-0.317538	-0.117511	-0.212763	-0.00558758	-0.295358	0.78119	-0.311705	-0.0906415	-0.483886	0.0660749	0.899683	-0.00479031	0.163301	0.536949	-0.140586	0.225395	0.136905	-0.305435	0.623882	1.3643	0.336378	0.00479031	0.628719	GATA2	2624	0001709 // cell fate determination // inferred from electronic annotation /// 0001892 // embryonic placenta development // inferred from electronic annotation /// 0006350 // transcription // inferred from electronic annotation /// 0006355 // regulation of transcription, DNA-dependent // inferred from electronic annotation /// 0006909 // phagocytosis // inferred from electronic annotation /// 0010…	0005634 // nucleus // inferred from direct assay /// 0005634 // nucleus // inferred from electronic annotation /// 0005730 // nucleolus // inferred from direct assay	0003677 // DNA binding // inferred from electronic annotation /// 0003700 // sequence-specific DNA binding transcription factor activity // inferred from direct assay /// 0003700 // sequence-specific DNA binding transcription factor activity // inferred from electronic annotation /// 0005515 // protein binding // inferred from physical interaction /// 0005515 // protein binding // inferred from e…	chr3:128198269-128206765 (-) // 98.09 // q21.3
210358_x_at	GATA2	-0.0881766	-0.124752	-0.0365756	-0.253449	-0.062335	-0.346529	-0.267984	0.0735693	0.0835519	-0.336254	0.111412	0.260808	0.00177765	-0.212369	0.0711646	-0.352818	0.749613	-0.314332	-0.5172	0.272957	-0.325358	0.127905	-0.00177765	-0.3951	0.26768	0.887931	0.0483675	-0.0431166	0.0322933	GATA2	2624	0001709 // cell fate determination // inferred from electronic annotation /// 0001892 // embryonic placenta development // inferred from electronic annotation /// 0006350 // transcription // inferred from electronic annotation /// 0006355 // regulation of transcription, DNA-dependent // inferred from electronic annotation /// 0006909 // phagocytosis // inferred from electronic annotation /// 0010…	0005634 // nucleus // inferred from direct assay /// 0005634 // nucleus // inferred from electronic annotation /// 0005730 // nucleolus // inferred from direct assay	0003677 // DNA binding // inferred from electronic annotation /// 0003700 // sequence-specific DNA binding transcription factor activity // inferred from direct assay /// 0003700 // sequence-specific DNA binding transcription factor activity // inferred from electronic annotation /// 0005515 // protein binding // inferred from physical interaction /// 0005515 // protein binding // inferred from e…	chr3:128199023-128212030 (-) // 96.45 // q21.3
201464_x_at	JUN	0.514749	0.625852	0.111103	0.789597	0.824454	0.581502	0.980162	0.00495434	0.421436	1.40967	-0.00495434	1.20981	-1.15981	-0.288207	-0.373413	0.196257	0.692648	0.555496	0.394608	0.0364857	-0.152844	-0.0988359	-0.676708	-0.253231	-0.339316	-0.583555	-1.0488	-0.817483	-1.37905	JUN	3725	0001525 // angiogenesis // inferred from electronic annotation /// 0001836 // release of cytochrome c from mitochondria // inferred from electronic annotation /// 0006350 // transcription // inferred from electronic annotation /// 0006355 // regulation of transcription, DNA-dependent // inferred from electronic annotation /// 0006366 // transcription from RNA polymerase II promoter // inferred fr…	0000228 // nuclear chromosome // traceable author statement /// 0000790 // nuclear chromatin // inferred from electronic annotation /// 0005634 // nucleus // inferred from electronic annotation /// 0005654 // nucleoplasm // not recorded /// 0005667 // transcription factor complex // inferred from electronic annotation /// 0005829 // cytosol // inferred from electronic annotation	0003677 // DNA binding // traceable author statement /// 0003677 // DNA binding // inferred from electronic annotation /// 0003690 // double-stranded DNA binding // inferred from electronic annotation /// 0003700 // sequence-specific DNA binding transcription factor activity // inferred from direct assay /// 0003700 // sequence-specific DNA binding transcription factor activity // inferred from e…	chr1:59246365-59249733 (-) // 98.8 // p32.1
201465_s_at	JUN	1.4725	1.35297	-0.119531	1.39233	1.79935	0.773658	1.22342	0.943239	1.92265	2.31328	0.455826	0.668368	-0.717885	0.94534	-0.971549	0.290425	0.173828	0.381289	-0.70338	-1.08792	-0.173828	-0.677993	-1.55903	-0.861664	-0.427403	-1.02925	-1.63143	-1.32216	-1.14598	JUN	3725	0001525 // angiogenesis // inferred from electronic annotation /// 0001836 // release of cytochrome c from mitochondria // inferred from electronic annotation /// 0006350 // transcription // inferred from electronic annotation /// 0006355 // regulation of transcription, DNA-dependent // inferred from electronic annotation /// 0006366 // transcription from RNA polymerase II promoter // inferred fr…	0000228 // nuclear chromosome // traceable author statement /// 0000790 // nuclear chromatin // inferred from electronic annotation /// 0005634 // nucleus // inferred from electronic annotation /// 0005654 // nucleoplasm // not recorded /// 0005667 // transcription factor complex // inferred from electronic annotation /// 0005829 // cytosol // inferred from electronic annotation	0003677 // DNA binding // traceable author statement /// 0003677 // DNA binding // inferred from electronic annotation /// 0003690 // double-stranded DNA binding // inferred from electronic annotation /// 0003700 // sequence-specific DNA binding transcription factor activity // inferred from direct assay /// 0003700 // sequence-specific DNA binding transcription factor activity // inferred from e…	chr1:59247716-59249688 (-) // 98.5 // p32.1
201466_s_at	JUN	0.398741	0.463463	0.0647224	0.408743	0.500806	0.894025	1.01919	-0.0555677	-0.735723	1.62067	0.0555677	1.47308	-1.58835	-0.912669	-0.489125	0.425735	0.571532	0.461902	0.576211	0.0645933	0.0643148	-0.586577	-0.904699	-0.26018	-1.20048	-1.71605	-1.1798	-1.01028	-2.13431	JUN	3725	0001525 // angiogenesis // inferred from electronic annotation /// 0001836 // release of cytochrome c from mitochondria // inferred from electronic annotation /// 0006350 // transcription // inferred from electronic annotation /// 0006355 // regulation of transcription, DNA-dependent // inferred from electronic annotation /// 0006366 // transcription from RNA polymerase II promoter // inferred fr…	0000228 // nuclear chromosome // traceable author statement /// 0000790 // nuclear chromatin // inferred from electronic annotation /// 0005634 // nucleus // inferred from electronic annotation /// 0005654 // nucleoplasm // not recorded /// 0005667 // transcription factor complex // inferred from electronic annotation /// 0005829 // cytosol // inferred from electronic annotation	0003677 // DNA binding // traceable author statement /// 0003677 // DNA binding // inferred from electronic annotation /// 0003690 // double-stranded DNA binding // inferred from electronic annotation /// 0003700 // sequence-specific DNA binding transcription factor activity // inferred from direct assay /// 0003700 // sequence-specific DNA binding transcription factor activity // inferred from e…	chr1:59246461-59249715 (-) // 99.05 // p32.1
213281_at	JUN	0.04547	0.311887	0.266417	-0.247998	-0.348175	0.976249	1.09564	0.776865	0.439018	-0.388905	0.192399	1.72408	-0.77847	-0.594573	-0.801657	-0.0293074	0.385961	0.852573	1.00237	0.362868	0.540332	-0.0411267	-0.530721	-0.0157337	0.153519	0.0157337	-0.364056	-0.483081	-0.533644	JUN	3725	0001525 // angiogenesis // inferred from electronic annotation /// 0001836 // release of cytochrome c from mitochondria // inferred from electronic annotation /// 0006350 // transcription // inferred from electronic annotation /// 0006355 // regulation of transcription, DNA-dependent // inferred from electronic annotation /// 0006366 // transcription from RNA polymerase II promoter // inferred fr…	0000228 // nuclear chromosome // traceable author statement /// 0000790 // nuclear chromatin // inferred from electronic annotation /// 0005634 // nucleus // inferred from electronic annotation /// 0005654 // nucleoplasm // not recorded /// 0005667 // transcription factor complex // inferred from electronic annotation /// 0005829 // cytosol // inferred from electronic annotation	0003677 // DNA binding // traceable author statement /// 0003677 // DNA binding // inferred from electronic annotation /// 0003690 // double-stranded DNA binding // inferred from electronic annotation /// 0003700 // sequence-specific DNA binding transcription factor activity // inferred from direct assay /// 0003700 // sequence-specific DNA binding transcription factor activity // inferred from e…	chr1:59246462-59247531 (+) // 99.81 // p32.1
201473_at	JUNB	0.25997	0.319826	0.0598555	-0.418069	-0.304603	0.795981	1.1213	0.403946	0.174654	0.0350809	0.750312	1.54303	-1.26832	-1.75457	-0.0350814	0.710032	0.497706	0.361901	0.394827	-0.0391994	0.188241	-2.11024	-2.20504	-0.720471	-0.109456	0.330665	-0.4582	-1.2566	-0.644364	JUNB	3726	0001570 // vasculogenesis // inferred from electronic annotation /// 0001649 // osteoblast differentiation // inferred from electronic annotation /// 0001701 // in utero embryonic development // inferred from electronic annotation /// 0001829 // trophectodermal cell differentiation // inferred from electronic annotation /// 0006350 // transcription // inferred from electronic annotation /// 00063…	0000785 // chromatin // traceable author statement /// 0005634 // nucleus // inferred from direct assay /// 0005634 // nucleus // inferred from electronic annotation /// 0005730 // nucleolus // inferred from direct assay	0003677 // DNA binding // traceable author statement /// 0003677 // DNA binding // inferred from electronic annotation /// 0003690 // double-stranded DNA binding // inferred from electronic annotation /// 0003700 // sequence-specific DNA binding transcription factor activity // inferred from electronic annotation /// 0003702 // RNA polymerase II transcription factor activity // traceable author s…	chr19:12902332-12904129 (+) // 98.27 // p13.2
203751_x_at	JUND	-0.401603	-0.503516	-0.101912	-1.1088	-0.680889	-0.877933	0.286584	-0.194565	-0.671839	-1.00021	0.219533	0.0323749	-0.78585	-0.965641	1.25524	0.102053	0.532434	0.0912528	-0.00878334	-0.407119	-0.865085	0.105986	-0.439353	0.291323	-0.199571	0.144933	0.618454	0.310899	0.00878334	JUND	3727	0002076 // osteoblast development // inferred from electronic annotation /// 0006350 // transcription // inferred from electronic annotation /// 0006355 // regulation of transcription, DNA-dependent // inferred from electronic annotation /// 0006357 // regulation of transcription from RNA polymerase II promoter // traceable author statement /// 0045449 // regulation of transcription // inferred f…	0000785 // chromatin // traceable author statement /// 0005634 // nucleus // inferred from electronic annotation	0003677 // DNA binding // inferred from electronic annotation /// 0003700 // sequence-specific DNA binding transcription factor activity // inferred from electronic annotation /// 0003702 // RNA polymerase II transcription factor activity // traceable author statement /// 0005515 // protein binding // inferred from physical interaction /// 0010843 // promoter binding // inferred from direct assay…	chr19:18390570-18392468 (-) // 81.63 // p13.11
203752_s_at	JUND	-0.62204	-0.553427	0.0686132	-0.684862	-0.51297	-0.979372	-0.03831	-0.502954	-0.1811	-1.4368	-0.0910511	0.276907	-0.297099	-0.497682	0.523199	-0.28694	0.0750036	0.403645	0.176987	0.0529432	0.259169	0.03831	-0.513344	-0.25879	0.358415	0.306226	0.132945	0.103052	0.377281	JUND	3727	0002076 // osteoblast development // inferred from electronic annotation /// 0006350 // transcription // inferred from electronic annotation /// 0006355 // regulation of transcription, DNA-dependent // inferred from electronic annotation /// 0006357 // regulation of transcription from RNA polymerase II promoter // traceable author statement /// 0045449 // regulation of transcription // inferred f…	0000785 // chromatin // traceable author statement /// 0005634 // nucleus // inferred from electronic annotation	0003677 // DNA binding // inferred from electronic annotation /// 0003700 // sequence-specific DNA binding transcription factor activity // inferred from electronic annotation /// 0003702 // RNA polymerase II transcription factor activity // traceable author statement /// 0005515 // protein binding // inferred from physical interaction /// 0010843 // promoter binding // inferred from direct assay…	chr19:18390569-18392468 (-) // 81.54 // p13.11
214326_x_at	JUND	-0.315356	-0.332379	-0.0170222	-0.7924	-1.11835	-0.562972	0.368313	0.0110974	-0.0110974	-0.907902	0.35428	0.409305	-0.0435176	-0.692933	0.987318	0.0852375	0.433865	0.167672	-0.0694876	-0.46422	-0.983461	0.153092	-0.0941606	0.420931	-0.132882	-0.260681	0.403793	0.448251	0.133409	JUND	3727	0002076 // osteoblast development // inferred from electronic annotation /// 0006350 // transcription // inferred from electronic annotation /// 0006355 // regulation of transcription, DNA-dependent // inferred from electronic annotation /// 0006357 // regulation of transcription from RNA polymerase II promoter // traceable author statement /// 0045449 // regulation of transcription // inferred f…	0000785 // chromatin // traceable author statement /// 0005634 // nucleus // inferred from electronic annotation	0003677 // DNA binding // inferred from electronic annotation /// 0003700 // sequence-specific DNA binding transcription factor activity // inferred from electronic annotation /// 0003702 // RNA polymerase II transcription factor activity // traceable author statement /// 0005515 // protein binding // inferred from physical interaction /// 0010843 // promoter binding // inferred from direct assay…	chr19:18391013-18391448 (-) // 99.54 // p13.11
204138_s_at	MZF1	0.0347381	0.104337	0.0695985	-0.0175061	0.0968871	0.294808	0.503125	0.133586	-0.135312	0.0247979	-0.0656943	-0.0882654	0.245389	-0.0219059	0.393295	-0.171145	0.274723	0.24739	-0.270278	0.305423	-0.218641	-0.199529	-0.260137	-0.1139	-0.0810218	-0.217823	0.0175061	0.0961561	0.101837	MZF1	7593	0006350 // transcription // inferred from electronic annotation /// 0006355 // regulation of transcription, DNA-dependent // inferred from electronic annotation /// 0006355 // regulation of transcription, DNA-dependent // traceable author statement /// 0016032 // viral reproduction // inferred from electronic annotation /// 0045449 // regulation of transcription // inferred from electronic annota…	0005622 // intracellular // inferred from electronic annotation /// 0005634 // nucleus // inferred from direct assay /// 0005634 // nucleus // inferred from electronic annotation	0003676 // nucleic acid binding // inferred from electronic annotation /// 0003677 // DNA binding // inferred from electronic annotation /// 0003700 // sequence-specific DNA binding transcription factor activity // inferred from electronic annotation /// 0003700 // sequence-specific DNA binding transcription factor activity // non-traceable author statement /// 0005515 // protein binding // infer…	chr19:59073298-59076003 (-) // 76.54 // q13.43
204139_x_at	MZF1	-0.155835	-0.125378	0.0304565	0.381997	-0.443352	-0.425287	-0.22433	-0.352905	0.178843	-0.367882	0.249891	-0.0889349	-0.202635	-0.0888433	0.328306	0.221777	0.275538	0.273392	-0.0423646	0.0423646	-0.414034	0.321309	0.369598	0.38288	-0.0656157	-0.178797	-0.13737	0.714654	0.126608	MZF1	7593	0006350 // transcription // inferred from electronic annotation /// 0006355 // regulation of transcription, DNA-dependent // inferred from electronic annotation /// 0006355 // regulation of transcription, DNA-dependent // traceable author statement /// 0016032 // viral reproduction // inferred from electronic annotation /// 0045449 // regulation of transcription // inferred from electronic annota…	0005622 // intracellular // inferred from electronic annotation /// 0005634 // nucleus // inferred from direct assay /// 0005634 // nucleus // inferred from electronic annotation	0003676 // nucleic acid binding // inferred from electronic annotation /// 0003677 // DNA binding // inferred from electronic annotation /// 0003700 // sequence-specific DNA binding transcription factor activity // inferred from electronic annotation /// 0003700 // sequence-specific DNA binding transcription factor activity // non-traceable author statement /// 0005515 // protein binding // infer…	chr19:59073297-59075980 (-) // 77.71 // q13.43
210336_x_at	MZF1	-0.221614	-0.112999	0.108616	0.326309	-0.394446	-0.35336	-0.173352	-0.189089	0.261642	-0.492695	0.111002	-0.0261784	0.00650597	-0.036355	0.0736713	0.390286	0.452436	0.284902	-0.0324564	0.127441	-0.154097	0.197238	0.324712	0.500988	-0.00650597	-0.0743637	-0.242478	0.671226	-0.0150938	MZF1	7593	0006350 // transcription // inferred from electronic annotation /// 0006355 // regulation of transcription, DNA-dependent // inferred from electronic annotation /// 0006355 // regulation of transcription, DNA-dependent // traceable author statement /// 0016032 // viral reproduction // inferred from electronic annotation /// 0045449 // regulation of transcription // inferred from electronic annota…	0005622 // intracellular // inferred from electronic annotation /// 0005634 // nucleus // inferred from direct assay /// 0005634 // nucleus // inferred from electronic annotation	0003676 // nucleic acid binding // inferred from electronic annotation /// 0003677 // DNA binding // inferred from electronic annotation /// 0003700 // sequence-specific DNA binding transcription factor activity // inferred from electronic annotation /// 0003700 // sequence-specific DNA binding transcription factor activity // non-traceable author statement /// 0005515 // protein binding // infer…	chr19:59073299-59084942 (-) // 96.39 // q13.43
40569_at	MZF1	-0.198003	-0.133936	0.0640669	0.408463	-0.416197	-0.462289	-0.475527	-0.213629	0.232779	-0.377287	0.232199	-0.156315	-0.119636	-0.198916	-0.310823	0.274347	0.473494	0.45995	0.218569	0.0474977	-0.0474977	0.377422	0.373118	0.378214	0.0510159	-0.191019	-0.358106	0.547392	-0.133518	MZF1	7593	0006350 // transcription // inferred from electronic annotation /// 0006355 // regulation of transcription, DNA-dependent // inferred from electronic annotation /// 0006355 // regulation of transcription, DNA-dependent // traceable author statement /// 0016032 // viral reproduction // inferred from electronic annotation /// 0045449 // regulation of transcription // inferred from electronic annota…	0005622 // intracellular // inferred from electronic annotation /// 0005634 // nucleus // inferred from direct assay /// 0005634 // nucleus // inferred from electronic annotation	0003676 // nucleic acid binding // inferred from electronic annotation /// 0003677 // DNA binding // inferred from electronic annotation /// 0003700 // sequence-specific DNA binding transcription factor activity // inferred from electronic annotation /// 0003700 // sequence-specific DNA binding transcription factor activity // non-traceable author statement /// 0005515 // protein binding // infer…	chr19:59073298-59075680 (-) // 73.44 // q13.43
209930_s_at	NFE2	0.0577633	-0.013458	-0.0712213	-0.0399675	-0.151164	-0.444377	0.601505	0.332791	-0.209883	0.0215092	-0.218077	0.323565	0.0682597	-0.398328	-0.334506	-0.409887	0.319528	-0.173278	-0.0972128	0.0678186	-0.0781746	0.412938	0.16818	-0.158227	-0.0215094	0.561355	0.218433	0.0496645	0.14255	NFE2	4778	0006337 // nucleosome disassembly // traceable author statement /// 0006350 // transcription // inferred from electronic annotation /// 0006355 // regulation of transcription, DNA-dependent // inferred from electronic annotation /// 0006357 // regulation of transcription from RNA polymerase II promoter // traceable author statement /// 0007275 // multicellular organismal development // traceable …	0005634 // nucleus // inferred from direct assay /// 0005634 // nucleus // inferred from electronic annotation /// 0005634 // nucleus // traceable author statement /// 0005730 // nucleolus // inferred from direct assay /// 0005737 // cytoplasm // inferred from electronic annotation /// 0015629 // actin cytoskeleton // inferred from direct assay	0003677 // DNA binding // inferred from electronic annotation /// 0003700 // sequence-specific DNA binding transcription factor activity // inferred from electronic annotation /// 0003700 // sequence-specific DNA binding transcription factor activity // traceable author statement /// 0003713 // transcription coactivator activity // traceable author statement /// 0030528 // transcription regulator…	chr12:54686039-54694784 (-) // 99.73 // q13.13
1565537_at	NKX1-1	0.282117	0.194686	-0.0874312	0	-0.0625968	0.0189567	0.836185	0.97092	-0.210068	0	0.00408888	0.131882	0.452893	0.162109	0.0898805	-0.118068	-0.0747786	-0.313289	-0.392305	-0.142545	-0.670091	0.215326	-0.212868	-0.0931659	0.0690036	0.15671	-0.142373	-0.351787	0.322976	NKX1-1	54729	0006355 // regulation of transcription, DNA-dependent // inferred from electronic annotation /// 0043467 // regulation of generation of precursor metabolites and energy // inferred from electronic annotation /// 0045449 // regulation of transcription // inferred from electronic annotation /// 0050877 // neurological system process // inferred from electronic annotation	0005634 // nucleus // non-traceable author statement /// 0005634 // nucleus // inferred from electronic annotation	0003677 // DNA binding // non-traceable author statement /// 0003677 // DNA binding // inferred from electronic annotation /// 0003700 // sequence-specific DNA binding transcription factor activity // inferred from electronic annotation /// 0030528 // transcription regulator activity // inferred from electronic annotation /// 0043565 // sequence-specific DNA binding // inferred from electronic an…	chr4:1397040-1397157 (-) // 98.29 // p16.3
210673_x_at	NKX2-1	-0.135869	-0.12643	0.00943923	-0.301342	-0.570059	0.107076	-0.00728941	0.136017	0.00728941	-0.226539	-0.156592	-0.278142	0.136833	0.0304604	-0.385457	-0.268716	1.59145	-0.359829	0.0571008	-0.311757	-0.117547	0.156385	0.094862	-0.421275	0.179186	0.492429	0.20593	-0.247362	0.276208	NKX2-1	7080	0000122 // negative regulation of transcription from RNA polymerase II promoter // inferred from electronic annotation /// 0001764 // neuron migration // inferred from electronic annotation /// 0002016 // regulation of blood volume by renin-angiotensin // inferred from electronic annotation /// 0006350 // transcription // inferred from electronic annotation /// 0006355 // regulation of transcript…	0005625 // soluble fraction // inferred from electronic annotation /// 0005634 // nucleus // inferred from direct assay /// 0005634 // nucleus // inferred from electronic annotation /// 0005654 // nucleoplasm // inferred from sequence or structural similarity /// 0005654 // nucleoplasm // inferred from electronic annotation /// 0005667 // transcription factor complex // inferred from electronic a…	0003677 // DNA binding // inferred from mutant phenotype /// 0003677 // DNA binding // inferred from electronic annotation /// 0003677 // DNA binding // inferred from direct assay /// 0003700 // sequence-specific DNA binding transcription factor activity // inferred from direct assay /// 0003700 // sequence-specific DNA binding transcription factor activity // inferred from electronic annotation …	chr14:36986421-36989339 (-) // 86.28 // q13.3
211024_s_at	NKX2-1	-0.778411	-0.157486	0.620924	-0.117419	-0.275459	-0.24509	-0.0314758	-0.308971	0.0613139	-0.221808	-0.120983	-0.0600903	-0.166386	0.0643275	0.436795	0.0577118	6.41083	-0.0399873	-0.414479	0.156672	-0.236147	-0.10018	4.15058	0.647046	1.16889	0.120795	0.219888	0.0314755	1.55037	NKX2-1	7080	0000122 // negative regulation of transcription from RNA polymerase II promoter // inferred from electronic annotation /// 0001764 // neuron migration // inferred from electronic annotation /// 0002016 // regulation of blood volume by renin-angiotensin // inferred from electronic annotation /// 0006350 // transcription // inferred from electronic annotation /// 0006355 // regulation of transcript…	0005625 // soluble fraction // inferred from electronic annotation /// 0005634 // nucleus // inferred from direct assay /// 0005634 // nucleus // inferred from electronic annotation /// 0005654 // nucleoplasm // inferred from sequence or structural similarity /// 0005654 // nucleoplasm // inferred from electronic annotation /// 0005667 // transcription factor complex // inferred from electronic a…	0003677 // DNA binding // inferred from mutant phenotype /// 0003677 // DNA binding // inferred from electronic annotation /// 0003677 // DNA binding // inferred from direct assay /// 0003700 // sequence-specific DNA binding transcription factor activity // inferred from direct assay /// 0003700 // sequence-specific DNA binding transcription factor activity // inferred from electronic annotation …	chr14:36985605-36989364 (-) // 90.89 // q13.3
231315_at	NKX2-1	-0.342925	-0.00656521	0.33636	0.204398	0.0340347	-0.0337818	-0.0416899	0.026978	-0.130414	-0.0861967	-0.0258501	0.1061	0.067385	-0.121487	-0.0333543	9.46522e-05	3.81269	-0.0201213	-0.27879	-0.168829	-9.48906e-05	-0.304219	3.77683	0.0469873	0.587393	0.0881646	0.0437717	-0.0249939	0.381659	NKX2-1	7080	0000122 // negative regulation of transcription from RNA polymerase II promoter // inferred from electronic annotation /// 0001764 // neuron migration // inferred from electronic annotation /// 0002016 // regulation of blood volume by renin-angiotensin // inferred from electronic annotation /// 0006350 // transcription // inferred from electronic annotation /// 0006355 // regulation of transcript…	0005625 // soluble fraction // inferred from electronic annotation /// 0005634 // nucleus // inferred from direct assay /// 0005634 // nucleus // inferred from electronic annotation /// 0005654 // nucleoplasm // inferred from sequence or structural similarity /// 0005654 // nucleoplasm // inferred from electronic annotation /// 0005667 // transcription factor complex // inferred from electronic a…	0003677 // DNA binding // inferred from mutant phenotype /// 0003677 // DNA binding // inferred from direct assay /// 0003677 // DNA binding // inferred from electronic annotation /// 0003700 // sequence-specific DNA binding transcription factor activity // inferred from direct assay /// 0003700 // sequence-specific DNA binding transcription factor activity // inferred from electronic annotation …	chr14:36985601-36986298 (+) // 98.86 // q13.3
206915_at	NKX2-2	1.51294	0.835766	-0.677177	0.671315	0.420193	0.25979	0.844712	0.888285	1.42923	0.548551	1.62405	-0.844509	0.0638218	0.428267	-2.25108	-0.0638218	-5.71233	0.648429	0.749203	-0.436095	0.646341	-1.04625	-1.43259	-2.1807	-0.854261	-0.49813	-1.57007	-1.08226	-0.11781	NKX2-2	4821	0003323 // pancreatic B cell development // inferred from electronic annotation /// 0003326 // pancreatic A cell fate commitment // inferred from electronic annotation /// 0003327 // pancreatic B cell fate commitment // inferred from electronic annotation /// 0003329 // pancreatic PP cell fate commitment // inferred from electronic annotation /// 0006355 // regulation of transcription, DNA-depend…	0005634 // nucleus // inferred from direct assay /// 0005634 // nucleus // inferred from electronic annotation /// 0005730 // nucleolus // inferred from direct assay /// 0005737 // cytoplasm // inferred from direct assay /// 0044424 // intracellular part // inferred from electronic annotation	0003677 // DNA binding // inferred from electronic annotation /// 0003700 // sequence-specific DNA binding transcription factor activity // inferred from electronic annotation /// 0005515 // protein binding // inferred from electronic annotation /// 0008134 // transcription factor binding // inferred from electronic annotation /// 0030528 // transcription regulator activity // inferred from elect…	chr20:21491709-21494413 (-) // 94.99 // p11.22
1553808_a_at	NKX2-3	0.0154579	0.0352957	0.0198378	0.140317	0.0191078	-0.043324	-0.0202904	0.0117252	0.133099	-0.0892754	0.131006	0.0264144	0.0782275	0.315809	-0.15829	-0.0239391	-0.113354	0.235332	-0.20595	-0.19076	0.234889	-0.00246024	0.208794	0.00246024	-0.0350561	0.12463	-0.202362	-0.195398	-0.189535	NKX2-3	159296	0001776 // leukocyte homeostasis // inferred from electronic annotation /// 0002317 // plasma cell differentiation // inferred from electronic annotation /// 0006350 // transcription // inferred from electronic annotation /// 0006355 // regulation of transcription, DNA-dependent // inferred from electronic annotation /// 0006641 // triglyceride metabolic process // inferred from electronic annota…	0005634 // nucleus // inferred from electronic annotation	0003677 // DNA binding // inferred from electronic annotation /// 0003700 // sequence-specific DNA binding transcription factor activity // inferred from electronic annotation /// 0016563 // transcription activator activity // inferred from electronic annotation /// 0030528 // transcription regulator activity // inferred from electronic annotation /// 0043565 // sequence-specific DNA binding // i…	chr10:101292693-101296278 (+) // 92.06 // q24.2
206578_at	NKX2-5	0.0164333	-0.032402	-0.0488352	0.0395989	-0.307389	-0.10659	0.0593867	0.0163965	0.286833	0.013155	-0.260607	-0.0854282	0.204051	0.286795	0.00290012	0.258813	0.00209093	-0.308978	-0.322094	-0.435785	-0.0907168	-0.564979	-0.553002	-0.290661	0.592513	0.316519	0.162603	-0.0938282	-0.00209093	NKX2-5	1482	0000122 // negative regulation of transcription from RNA polymerase II promoter // inferred from sequence or structural similarity /// 0000122 // negative regulation of transcription from RNA polymerase II promoter // inferred from electronic annotation /// 0001570 // vasculogenesis // inferred from sequence or structural similarity /// 0001570 // vasculogenesis // inferred from electronic annota…	0005634 // nucleus // inferred from direct assay /// 0005634 // nucleus // inferred from electronic annotation /// 0005667 // transcription factor complex // inferred by curator /// 0005667 // transcription factor complex // inferred from electronic annotation /// 0005737 // cytoplasm // inferred from electronic annotation	0003677 // DNA binding // inferred from direct assay /// 0003677 // DNA binding // inferred from electronic annotation /// 0003682 // chromatin binding // inferred from direct assay /// 0003682 // chromatin binding // inferred from electronic annotation /// 0003700 // sequence-specific DNA binding transcription factor activity // inferred from direct assay /// 0003700 // sequence-specific DNA bin…	chr5:172659137-172662262 (-) // 98.61 // q35.1
207451_at	NKX2-8	-0.0759794	-0.050396	0.0255834	0.266379	-0.31663	-0.0445304	-0.0177879	0.0445662	0.0725408	-0.271855	-0.13585	0.316261	-0.0759726	0.24541	0.0738921	-0.00415468	0.0396528	0.0898857	-0.41903	0.00415468	-0.0142651	-0.217753	-0.0856705	-0.180015	0.392373	0.588492	0.390566	-0.0296831	0.332376	NKX2-8	26257	0001889 // liver development // non-traceable author statement /// 0006355 // regulation of transcription, DNA-dependent // inferred from electronic annotation /// 0006366 // transcription from RNA polymerase II promoter // inferred from direct assay /// 0007275 // multicellular organismal development // inferred from electronic annotation /// 0007409 // axonogenesis // inferred from electronic a…	0005634 // nucleus // inferred from electronic annotation	0003677 // DNA binding // inferred from electronic annotation /// 0003690 // double-stranded DNA binding // inferred from direct assay /// 0003700 // sequence-specific DNA binding transcription factor activity // inferred from electronic annotation /// 0003702 // RNA polymerase II transcription factor activity // inferred from direct assay /// 0030528 // transcription regulator activity // inferr…	chr14:37049784-37051794 (-) // 98.65 // q13.3
206789_s_at	POU2F1	0.230166	0.185591	-0.0445756	0.637269	-0.0327983	-0.335184	-0.074965	0.0327983	0.801238	-0.201916	0.658283	-0.959677	0.86616	0.294094	-0.42576	0.420372	0.222509	0.25925	-0.316772	-0.686913	-0.119019	1.00496	0.936557	0.0530872	-0.732426	-1.12321	-1.39666	0.788219	-0.295301	POU2F1	5451	0006350 // transcription // inferred from electronic annotation /// 0006355 // regulation of transcription, DNA-dependent // inferred from electronic annotation /// 0016481 // negative regulation of transcription // inferred from direct assay /// 0030910 // olfactory placode formation // inferred from electronic annotation /// 0045449 // regulation of transcription // inferred from electronic ann…	0005634 // nucleus // inferred from direct assay /// 0005634 // nucleus // inferred from electronic annotation /// 0005667 // transcription factor complex // inferred from electronic annotation	0003677 // DNA binding // inferred from electronic annotation /// 0003700 // sequence-specific DNA binding transcription factor activity // inferred from electronic annotation /// 0003700 // sequence-specific DNA binding transcription factor activity // traceable author statement /// 0005515 // protein binding // inferred from physical interaction /// 0005515 // protein binding // inferred from e…	chr1:167190144-167385324 (+) // 98.88 // q24.1
227254_at	POU2F1	-0.122304	0.0368518	0.159156	0.523152	0.0139122	-0.211423	-0.173513	-0.237393	-0.0139127	0.156221	0.237771	-0.386506	0.762462	0.503903	-0.307585	0.296371	-0.0462737	0.606177	0.50257	-0.0297823	-0.309778	0.780953	1.589	0.605264	-0.280358	-0.373744	-0.636487	1.03718	-0.255706	POU2F1	5451	0006350 // transcription // inferred from electronic annotation /// 0006355 // regulation of transcription, DNA-dependent // inferred from electronic annotation /// 0016481 // negative regulation of transcription // inferred from direct assay /// 0030910 // olfactory placode formation // inferred from electronic annotation /// 0045449 // regulation of transcription // inferred from electronic ann…	0005634 // nucleus // inferred from direct assay /// 0005634 // nucleus // inferred from electronic annotation /// 0005667 // transcription factor complex // inferred from electronic annotation	0003677 // DNA binding // inferred from electronic annotation /// 0003700 // sequence-specific DNA binding transcription factor activity // inferred from electronic annotation /// 0003700 // sequence-specific DNA binding transcription factor activity // traceable author statement /// 0005515 // protein binding // inferred from physical interaction /// 0005515 // protein binding // inferred from e…	chr1:167395935-167396573 (+) // 78.97 // q24.2
229753_at	POU2F1	0.34548	0.240221	-0.105259	0.439617	0.41819	0.125785	0.544119	0.0938702	0.161569	0.137669	0.000953197	-0.114488	0.249218	-0.0476241	0.0649385	-0.206982	0.0509338	-0.0603476	-0.452923	-0.29532	-0.239995	0.000742912	-0.0371513	-0.380703	-0.130412	-0.000742912	-0.160101	-0.163601	0.0556946	POU2F1	5451	0006350 // transcription // inferred from electronic annotation /// 0006355 // regulation of transcription, DNA-dependent // inferred from electronic annotation /// 0016481 // negative regulation of transcription // inferred from direct assay /// 0030910 // olfactory placode formation // inferred from electronic annotation /// 0045449 // regulation of transcription // inferred from electronic ann…	0005634 // nucleus // inferred from direct assay /// 0005634 // nucleus // inferred from electronic annotation /// 0005667 // transcription factor complex // inferred from electronic annotation	0003677 // DNA binding // inferred from electronic annotation /// 0003700 // sequence-specific DNA binding transcription factor activity // inferred from electronic annotation /// 0003700 // sequence-specific DNA binding transcription factor activity // traceable author statement /// 0005515 // protein binding // inferred from physical interaction /// 0005515 // protein binding // inferred from e…	chr1:167385348-167386235 (+) // 96.0 // q24.2
244006_at	POU2F1	-0.0149612	-0.00401682	0.0109444	-0.129695	0.029922	0.00996733	-0.00255775	-0.0203383	0.116058	-0.146691	0.1112	-0.000784874	0.15118	-0.13359	0.127781	0.031714	-0.0241313	-0.000963926	0.0467658	0.0237064	-0.112233	-0.0502257	-0.0364807	0.0147202	0.0602558	-0.242116	0.000784874	0.0877464	-0.0618193	POU2F1	5451	0006350 // transcription // inferred from electronic annotation /// 0006355 // regulation of transcription, DNA-dependent // inferred from electronic annotation /// 0016481 // negative regulation of transcription // inferred from direct assay /// 0030910 // olfactory placode formation // inferred from electronic annotation /// 0045449 // regulation of transcription // inferred from electronic ann…	0005634 // nucleus // inferred from direct assay /// 0005634 // nucleus // inferred from electronic annotation /// 0005667 // transcription factor complex // inferred from electronic annotation	0003677 // DNA binding // inferred from electronic annotation /// 0003700 // sequence-specific DNA binding transcription factor activity // inferred from electronic annotation /// 0003700 // sequence-specific DNA binding transcription factor activity // traceable author statement /// 0005515 // protein binding // inferred from physical interaction /// 0005515 // protein binding // inferred from e…	chr1:167390174-167390995 (+) // 96.01 // q24.2
208129_x_at	RUNX1	0.478145	0.338195	-0.139951	-0.16764	0.260686	0.25273	-0.0544534	0.272749	1.0004	0.659064	0.482018	0.0225921	-0.732098	-0.000588417	-0.0728555	0.143046	0.0986195	-0.000237465	-0.402229	-0.276881	-0.178874	-0.620845	-0.633213	-0.356369	0.153919	0.299752	0.248166	-0.418259	0.000237465	RUNX1	861	0001501 // skeletal system development // inferred from electronic annotation /// 0001701 // in utero embryonic development // inferred from electronic annotation /// 0001889 // liver development // inferred from electronic annotation /// 0006350 // transcription // inferred from electronic annotation /// 0006355 // regulation of transcription, DNA-dependent // inferred from electronic annotation…	0005634 // nucleus // inferred from direct assay /// 0005634 // nucleus // traceable author statement /// 0005634 // nucleus // inferred from electronic annotation /// 0043231 // intracellular membrane-bounded organelle // inferred from direct assay	0003677 // DNA binding // inferred from direct assay /// 0003677 // DNA binding // inferred from electronic annotation /// 0003700 // sequence-specific DNA binding transcription factor activity // inferred from direct assay /// 0003700 // sequence-specific DNA binding transcription factor activity // inferred from electronic annotation /// 0005509 // calcium ion binding // inferred from direct as…	chr21:36164051-36260977 (-) // 96.99 // q22.12
209359_x_at	RUNX1	0.363361	0.197697	-0.165664	0.380568	0.273456	-0.0398836	-0.218013	0.0722609	0.642273	0.0421867	0.428732	0.195271	-0.725595	-0.103603	-0.0341401	0.0113006	0.0616131	0.197293	-0.492529	-0.754946	-0.0113006	-0.569766	-0.459812	-0.423584	0.0224671	0.572641	-0.176096	-0.418006	0.385313	RUNX1	861	0001501 // skeletal system development // inferred from electronic annotation /// 0001701 // in utero embryonic development // inferred from electronic annotation /// 0001889 // liver development // inferred from electronic annotation /// 0006350 // transcription // inferred from electronic annotation /// 0006355 // regulation of transcription, DNA-dependent // inferred from electronic annotation…	0005634 // nucleus // inferred from direct assay /// 0005634 // nucleus // traceable author statement /// 0005634 // nucleus // inferred from electronic annotation /// 0043231 // intracellular membrane-bounded organelle // inferred from direct assay	0003677 // DNA binding // inferred from direct assay /// 0003677 // DNA binding // inferred from electronic annotation /// 0003700 // sequence-specific DNA binding transcription factor activity // inferred from direct assay /// 0003700 // sequence-specific DNA binding transcription factor activity // inferred from electronic annotation /// 0005509 // calcium ion binding // inferred from direct as…	chr21:36164052-36260087 (-) // 97.73 // q22.12
209360_s_at	RUNX1	1.24214	1.35407	0.111927	1.4025	1.33939	1.87429	0.979642	0.717333	1.33248	1.83146	1.35547	-0.337714	-1.1812	0.0753107	-1.44198	1.34902	1.28864	2.02308	-1.27217	-0.0753112	0.691606	-2.59946	-2.52073	-2.40281	-1.84319	-1.05106	-2.43603	-2.52676	-0.721594	RUNX1	861	0001501 // skeletal system development // inferred from electronic annotation /// 0001701 // in utero embryonic development // inferred from electronic annotation /// 0001889 // liver development // inferred from electronic annotation /// 0006350 // transcription // inferred from electronic annotation /// 0006355 // regulation of transcription, DNA-dependent // inferred from electronic annotation…	0005634 // nucleus // inferred from direct assay /// 0005634 // nucleus // traceable author statement /// 0005634 // nucleus // inferred from electronic annotation /// 0043231 // intracellular membrane-bounded organelle // inferred from direct assay	0003677 // DNA binding // inferred from direct assay /// 0003677 // DNA binding // inferred from electronic annotation /// 0003700 // sequence-specific DNA binding transcription factor activity // inferred from direct assay /// 0003700 // sequence-specific DNA binding transcription factor activity // inferred from electronic annotation /// 0005509 // calcium ion binding // inferred from direct as…	chr21:36160104-36260987 (-) // 94.73 // q22.12
210365_at	RUNX1	0.444192	0.546395	0.102202	0.298067	0.753513	0.646013	0.148814	0.447243	1.02045	0.51258	0.544474	-0.0732834	-0.110013	-0.152164	-0.215514	0.61514	0.606226	0.415645	-0.0740094	0.0354807	-0.025486	-0.291718	-0.214386	-0.170616	-0.178726	0.0176704	-0.214936	-0.052999	-0.0176706	RUNX1	861	0001501 // skeletal system development // inferred from electronic annotation /// 0001701 // in utero embryonic development // inferred from electronic annotation /// 0001889 // liver development // inferred from electronic annotation /// 0006350 // transcription // inferred from electronic annotation /// 0006355 // regulation of transcription, DNA-dependent // inferred from electronic annotation…	0005634 // nucleus // inferred from direct assay /// 0005634 // nucleus // traceable author statement /// 0005634 // nucleus // inferred from electronic annotation /// 0043231 // intracellular membrane-bounded organelle // inferred from direct assay	0003677 // DNA binding // inferred from direct assay /// 0003677 // DNA binding // inferred from electronic annotation /// 0003700 // sequence-specific DNA binding transcription factor activity // inferred from direct assay /// 0003700 // sequence-specific DNA binding transcription factor activity // inferred from electronic annotation /// 0005509 // calcium ion binding // inferred from direct as…	chr21:36193573-36260987 (-) // 92.58 // q22.12
210805_x_at	RUNX1	0.0643207	0.110965	0.0466439	0.116917	-0.155298	0.0476403	0.315926	0.077363	0.573542	-0.0252085	-0.0631649	0.0243242	0.0162432	0.553406	-0.0162435	0.0250957	0.190407	-0.018785	-0.0579183	-0.116796	-0.133294	-0.0416904	-0.167326	-0.136606	0.020822	0.564793	-0.0468628	-0.0998664	0.12518	RUNX1	861	0001501 // skeletal system development // inferred from electronic annotation /// 0001701 // in utero embryonic development // inferred from electronic annotation /// 0001889 // liver development // inferred from electronic annotation /// 0006350 // transcription // inferred from electronic annotation /// 0006355 // regulation of transcription, DNA-dependent // inferred from electronic annotation…	0005634 // nucleus // inferred from direct assay /// 0005634 // nucleus // traceable author statement /// 0005634 // nucleus // inferred from electronic annotation /// 0043231 // intracellular membrane-bounded organelle // inferred from direct assay	0003677 // DNA binding // inferred from direct assay /// 0003677 // DNA binding // inferred from electronic annotation /// 0003700 // sequence-specific DNA binding transcription factor activity // inferred from direct assay /// 0003700 // sequence-specific DNA binding transcription factor activity // inferred from electronic annotation /// 0005509 // calcium ion binding // inferred from direct as…	chr21:36164431-36421196 (-) // 99.93 // q22.12
211179_at	RUNX1	-0.0870331	-0.0317903	0.0552428	-0.102156	-0.264071	0.0483625	-0.0358365	0.0366454	0.156335	-0.0799162	-0.0136855	0.116546	0.0503306	-0.108558	-0.0989876	-0.00627303	0.33937	0.18104	0.032495	0.0401924	0.00627303	-0.0597012	-0.0265288	0.0545838	-0.0175853	0.129946	-0.0482438	-0.126351	0.0764103	RUNX1	861	0001501 // skeletal system development // inferred from electronic annotation /// 0001701 // in utero embryonic development // inferred from electronic annotation /// 0001889 // liver development // inferred from electronic annotation /// 0006350 // transcription // inferred from electronic annotation /// 0006355 // regulation of transcription, DNA-dependent // inferred from electronic annotation…	0005634 // nucleus // inferred from direct assay /// 0005634 // nucleus // traceable author statement /// 0005634 // nucleus // inferred from electronic annotation /// 0043231 // intracellular membrane-bounded organelle // inferred from direct assay	0003677 // DNA binding // inferred from direct assay /// 0003677 // DNA binding // inferred from electronic annotation /// 0003700 // sequence-specific DNA binding transcription factor activity // inferred from direct assay /// 0003700 // sequence-specific DNA binding transcription factor activity // inferred from electronic annotation /// 0005509 // calcium ion binding // inferred from direct as…	chr21:36231769-36259409 (-) // 67.3 // q22.12
211180_x_at	RUNX1	0.242581	0.242181	-0.00039978	-0.0855145	0.350935	0.40528	-0.238256	-0.127887	1.30888	0.0559125	0.268095	0.0206542	-0.248281	0.153142	-0.0643988	0.00120544	0.400289	0.36995	-0.409724	-0.00120544	-0.22563	-0.391531	-0.383234	-0.440956	0.732827	0.684773	-0.0818691	-0.301836	0.346354	RUNX1	861	0001501 // skeletal system development // inferred from electronic annotation /// 0001701 // in utero embryonic development // inferred from electronic annotation /// 0001889 // liver development // inferred from electronic annotation /// 0006350 // transcription // inferred from electronic annotation /// 0006355 // regulation of transcription, DNA-dependent // inferred from electronic annotation…	0005634 // nucleus // inferred from direct assay /// 0005634 // nucleus // traceable author statement /// 0005634 // nucleus // inferred from electronic annotation /// 0043231 // intracellular membrane-bounded organelle // inferred from direct assay	0003677 // DNA binding // inferred from direct assay /// 0003677 // DNA binding // inferred from electronic annotation /// 0003700 // sequence-specific DNA binding transcription factor activity // inferred from direct assay /// 0003700 // sequence-specific DNA binding transcription factor activity // inferred from electronic annotation /// 0005509 // calcium ion binding // inferred from direct as…	chr21:36164051-36421585 (-) // 96.84 // q22.12
211181_x_at	RUNX1	0.0114442	0.0411596	0.0297153	-0.0348511	0.185401	-0.047101	0.109112	0.00225544	-0.0516663	0.183758	-0.017632	0.206767	0.174661	0.218286	0.258439	0.169239	-0.103979	0.0240593	-0.187473	-0.254211	-0.208633	0.17748	-0.13442	-0.296318	-0.00587273	-0.00225544	0.55009	-0.013391	0.259181	RUNX1	861	0001501 // skeletal system development // inferred from electronic annotation /// 0001701 // in utero embryonic development // inferred from electronic annotation /// 0001780 // neutrophil homeostasis // inferred from electronic annotation /// 0001889 // liver development // inferred from electronic annotation /// 0006091 // generation of precursor metabolites and energy // traceable author state…	0000118 // histone deacetylase complex // inferred from direct assay /// 0005622 // intracellular // inferred from electronic annotation /// 0005634 // nucleus // inferred from direct assay /// 0005634 // nucleus // traceable author statement /// 0005634 // nucleus // inferred from electronic annotation /// 0016607 // nuclear speck // inferred from direct assay /// 0016607 // nuclear speck // inf…	0003676 // nucleic acid binding // inferred from electronic annotation /// 0003677 // DNA binding // inferred from direct assay /// 0003677 // DNA binding // inferred from electronic annotation /// 0003677 // DNA binding // inferred from sequence or structural similarity /// 0003700 // sequence-specific DNA binding transcription factor activity // inferred from direct assay /// 0003700 // sequenc…	chr21:36231770-36259409 (-) // 76.11 // q22.12
211182_x_at	RUNX1	0.0143277	-0.00402468	-0.0183524	0.0751352	-0.524573	-0.00238752	0.336891	0.198256	-0.000584125	0.256104	-0.371039	0.472969	0.000584125	0.431258	-0.0861707	-0.0941901	-0.0903835	-0.249131	-0.172273	0.0968118	-0.492997	-0.41611	-0.457459	-0.294536	0.0471501	0.0495906	0.464105	0.136863	0.0652661	RUNX1	861	0001501 // skeletal system development // inferred from electronic annotation /// 0001701 // in utero embryonic development // inferred from electronic annotation /// 0001889 // liver development // inferred from electronic annotation /// 0006350 // transcription // inferred from electronic annotation /// 0006355 // regulation of transcription, DNA-dependent // inferred from electronic annotation…	0005634 // nucleus // inferred from direct assay /// 0005634 // nucleus // traceable author statement /// 0005634 // nucleus // inferred from electronic annotation /// 0043231 // intracellular membrane-bounded organelle // inferred from direct assay	0003677 // DNA binding // inferred from direct assay /// 0003677 // DNA binding // inferred from electronic annotation /// 0003700 // sequence-specific DNA binding transcription factor activity // inferred from direct assay /// 0003700 // sequence-specific DNA binding transcription factor activity // inferred from electronic annotation /// 0005509 // calcium ion binding // inferred from direct as…	chr21:36206706-36259409 (-) // 82.07 // q22.12
217263_x_at	RUNX1	0.183512	0.163056	-0.020456	0.173902	0.0728681	0.242331	0.323484	-0.232098	0.364405	0.161319	0.198236	0.135248	-0.0627604	0.0470986	-0.144872	-0.0407395	-0.215865	0.0316236	-0.458538	0.579869	-0.0756247	0.133781	-0.144872	-0.0856903	-0.134644	-0.0316236	-0.0332356	-0.144474	0.0357001	RUNX1	861	0001501 // skeletal system development // inferred from electronic annotation /// 0001701 // in utero embryonic development // inferred from electronic annotation /// 0001889 // liver development // inferred from electronic annotation /// 0006350 // transcription // inferred from electronic annotation /// 0006355 // regulation of transcription, DNA-dependent // inferred from electronic annotation…	0005634 // nucleus // inferred from direct assay /// 0005634 // nucleus // traceable author statement /// 0005634 // nucleus // inferred from electronic annotation /// 0043231 // intracellular membrane-bounded organelle // inferred from direct assay	0003677 // DNA binding // inferred from direct assay /// 0003677 // DNA binding // inferred from electronic annotation /// 0003700 // sequence-specific DNA binding transcription factor activity // inferred from direct assay /// 0003700 // sequence-specific DNA binding transcription factor activity // inferred from electronic annotation /// 0005509 // calcium ion binding // inferred from direct as…	chr21:36228585-36231877 (-) // 73.59 // q22.12
231768_at	USF1	1.06382	0.933963	-0.12986	1.94783	1.39327	0.158053	0.800059	0.560937	0.856722	1.53056	0.224273	-0.584528	-0.299837	0.953828	-0.274846	0.176455	0.140922	-0.25614	-0.381318	-0.569738	-0.2034	-0.445614	-0.318899	-0.148342	-0.139518	-0.223412	1.11035	0.137581	-0.137581	USF1	7391	0000430 // regulation of transcription from RNA polymerase II promoter by glucose // inferred by curator /// 0000432 // positive regulation of transcription from RNA polymerase II promoter by glucose // inferred from mutant phenotype /// 0000432 // positive regulation of transcription from RNA polymerase II promoter by glucose // inferred from sequence or structural similarity /// 0001666 // resp…	0005634 // nucleus // inferred from direct assay /// 0005634 // nucleus // inferred from electronic annotation /// 0005667 // transcription factor complex // inferred from direct assay	0003677 // DNA binding // inferred from electronic annotation /// 0003690 // double-stranded DNA binding // inferred from electronic annotation /// 0003700 // sequence-specific DNA binding transcription factor activity // inferred from electronic annotation /// 0003705 // sequence-specific enhancer binding RNA polymerase II transcription factor activity // inferred from direct assay /// 0003705 /…	chr1:161009040-161013151 (-) // 92.71 // q23.3
202152_x_at	USF2	-0.476609	-0.353741	0.122868	-0.37979	-0.489104	-0.516951	-0.0701284	-0.00124836	-0.236129	-1.16289	0.0263119	0.596999	0.217811	-0.261115	0.480361	-0.126464	0.00238514	-0.0574484	0.0599613	0.107153	0.209041	-0.099124	-0.374879	-0.286984	0.309669	0.596897	0.0328503	0.00124836	0.63617	USF2	7392	0000430 // regulation of transcription from RNA polymerase II promoter by glucose // inferred by curator /// 0000432 // positive regulation of transcription from RNA polymerase II promoter by glucose // inferred from mutant phenotype /// 0000432 // positive regulation of transcription from RNA polymerase II promoter by glucose // inferred from sequence or structural similarity /// 0000432 // posi…	0005634 // nucleus // inferred from direct assay /// 0005634 // nucleus // inferred from electronic annotation	0003677 // DNA binding // inferred from electronic annotation /// 0003690 // double-stranded DNA binding // inferred from electronic annotation /// 0003700 // sequence-specific DNA binding transcription factor activity // inferred from electronic annotation /// 0003700 // sequence-specific DNA binding transcription factor activity // traceable author statement /// 0003702 // RNA polymerase II tra…	chr19:35760004-35770692 (+) // 99.43 // q13.12
214879_x_at	USF2	-0.45372	-0.251076	0.202644	-0.256143	-0.469769	-0.292268	-0.167169	0.193248	-0.117736	-0.839054	-0.0597181	0.525547	0.203578	0.00963306	0.517034	-0.00963306	0.107248	-0.0553198	0.0622759	0.213839	0.452243	-0.0310717	-0.16967	-0.242831	0.26122	0.646444	0.202682	-0.0534849	0.774567	USF2	7392	0000430 // regulation of transcription from RNA polymerase II promoter by glucose // inferred by curator /// 0000432 // positive regulation of transcription from RNA polymerase II promoter by glucose // inferred from mutant phenotype /// 0000432 // positive regulation of transcription from RNA polymerase II promoter by glucose // inferred from sequence or structural similarity /// 0000432 // posi…	0005634 // nucleus // inferred from direct assay /// 0005634 // nucleus // inferred from electronic annotation	0003677 // DNA binding // inferred from electronic annotation /// 0003690 // double-stranded DNA binding // inferred from electronic annotation /// 0003700 // sequence-specific DNA binding transcription factor activity // inferred from electronic annotation /// 0003700 // sequence-specific DNA binding transcription factor activity // traceable author statement /// 0003702 // RNA polymerase II tra…	chr19:35759880-35770723 (+) // 89.55 // q13.12
215737_x_at	USF2	-0.317538	-0.170565	0.146972	-0.0118055	-0.320709	-0.30401	-0.213068	0.221207	-0.228426	-0.501383	-0.00632858	0.443695	0.142345	0.119253	0.248245	-0.101128	0.0721836	-0.10235	0.00632858	0.171118	0.470033	-0.179394	-0.405046	-0.32064	0.202736	0.756706	0.0595646	-0.0834942	0.523909	USF2	7392	0000430 // regulation of transcription from RNA polymerase II promoter by glucose // inferred by curator /// 0000432 // positive regulation of transcription from RNA polymerase II promoter by glucose // inferred from mutant phenotype /// 0000432 // positive regulation of transcription from RNA polymerase II promoter by glucose // inferred from sequence or structural similarity /// 0000432 // posi…	0005634 // nucleus // inferred from direct assay /// 0005634 // nucleus // inferred from electronic annotation	0003677 // DNA binding // inferred from electronic annotation /// 0003690 // double-stranded DNA binding // inferred from electronic annotation /// 0003700 // sequence-specific DNA binding transcription factor activity // inferred from electronic annotation /// 0003700 // sequence-specific DNA binding transcription factor activity // traceable author statement /// 0003702 // RNA polymerase II tra…	chr19:35759794-35770717 (+) // 88.02 // q13.12
