# Supplementary material for: DNA methylation analysis of paediatric low-grade astrocytomas identifies a tumour-specific hypomethylation signature in pilocytic astrocytomas
Source: Acta Neuropathol Commun. 2016 May 27;4:54. doi: 10.1186/s40478-016-0323-6 (PMC4882864; doi:10.1186/s40478-016-0323-6)
Supplement: Additional file 16: Table S15. — Differential expression of AP-1 target genes in pilocytic astrocytomas compared to normal brain controls and diffuse astrocytomas. 1_ List of published AP-1 target genes [Eferl and Wagner, Nature Rev Cancer 3(11):853-868, 2003; Li et al, J Genet Genomics 38(6):235-242, 2011] and predicted AP-1 target genes identified in the 315 differentially methylated sites. 2_ Table showing AP-1 target genes that are differentially expressed in pilocytic astrocytomas compared to normal brain controls and diffuse astrocytomas. For each gene, methylation and expression status, plus the normalized log2 transformed expression values for each sample are included. The data is ordered by correlation with FOS expression (positive to negative correlation). The colour coordination shows which genes were taken from the three lists. (XLSX 101 kb) [file 40478_2016_323_MOESM16_ESM.xlsx]

## Sheet:  Info
Acta Neuropathologica DNA methylation analysis of paediatric low-grade astrocytomas identifies a tumour-specific hypomethylation signature in pilocytic astrocytomas Jennie N. Jeyapalan, Gabriel T. Doctor, Tania A. Jones, Samuel N. Alberman, Alexander Tep, Chirag M. Haria, Ed C. Schwalbe, Isabel C. F. Morley, Alfred A. Hill, Magdalena LeCain, Diego Ottaviani, Steven C. Clifford, Ibrahim Qaddoumi, …
Table S15. Differential expression of AP-1 target genes in pilocytic astrocytomas compared to normal brain controls and diffuse astrocytomas 1_ List of published AP-1 target genes [Eferl and Wagner, Nature Rev Cancer 3(11):853-868, 2003; Li et al, J Genet Genomics 38(6):235-242, 2011] and predicted AP-1 target genes identified in the 315 differentially methylated sites. 2_ Table showing AP-1 targ…

## Sheet: 1_List of AP1 targets
Supplementary Table 15
Differential expression of AP-1 target genes in pilocytic astrocytomas compared to normal brain controls and diffuse astrocytomas
1) List of published AP-1 target genes (Eferl and Wagner, 2003; Li et al 2011) and predicted AP-1 target genes identified in the 315 differentially methylated sites.
2) Table showing AP-1 target genes that are differentially expressed in pilocytic astrocytomas compared to normal brain controls and diffuse astrocytomas. Correlation between FOS/JUN expression
for each gene, methylation and expression status, plus the normalized log2 transformed expression values for each sample are included.
The data is ordered by correlation with FOS expression (positive to negative correlation). The colour coordination shows which genes were taken from the 3 lists.
AP-1 targets (Eferl and Wagner, 2003)	JUN targets (Li et al. 2011 )	Predicted AP-1 targets from 315 CpG sites
DNMT1	ANP	ADAMTS17
EGFR	BCL3	ALDH3B1
HB-EGF	BIMEL	ANKH
GM-CSF	CD44	ARHGEF3
KGF	CCND1	ATP9A
CCND1	CSTA	BANP
WAF1	DPYS	BRD7
TP53	DUSP5	C13orf16
CDKN2A	EGFR	C16orf45
FASL	ETS1	CAPN2
BIM	FAS	CD44
BCL2	FASL	CD59
BCL-XL	GGT1	CHCHD6
VEGFD	GM-CSF	CLCN1
PLAU	HB-EGF	CLMN
PLAUR	HERP2	CPA4
BCL3	hHSS	DNM1
MMP1	IL-2	EFCAB2
MMP3	IVL	FAM167A
CD44	ITGA2	FNDC7
CTSL	KRT13	GABRR2
MTS1	KRT4	HEG1
KRP1	KGF	HRH1
FRP	Klp1	IGF1R
EZR	Mdr-1	IGSF21
TPM3	MIP-1b	KCND3
TPM5b	msh2	KCNMA1
	NOS3	KRT7
	P21WAF1	LOC100134368
	P53	MAP4
	PAI-1	MBP
	pi1	MED1
	PLF	MICALCL
	SPRR1A	MX2
	SPRR3	NFS1
	TSG6	NPHP1
		NRXN3
		ODZ4
		PAK1
		PDGFRA
		PEX6
		PFKFB3
		PIK3CD
		PIWIL4
		PRKCA
		PRSS23
		PSD3
		RAB27A
		RARRES1
		RASA3
		RGS17
		SH3RF3
		SLC43A3
		SPRED2
		SPSB1
		TMEM49
		TRIM29
		TRPM8
		UBAC2
		UBR4
		UOX
		WIPF1
		WWTR1
		XRRA1

## Sheet: 2_AP1 targets >2fold PA
													Log2 transformed normalised expression values
Affymetrix annotation		Correlation coefficients for AP1 factors and gene expression		Methylation and expression in pilocytic astrocytomas		Fold change (log2)		Fold change (p-values)		Averaged expression values			Normal brain controls								Diffuse astrocytomas										Pilocytic astrocytomas
																					MYB episome	MYB-PCDHGA1 fusion	MYB-PCDHGA1 fusion	BRAF:pV600E	BRAF:pV600E	PRIC285:p.H774fs	BRAF:pV600E	FGFR1 TK duplication	N/A	N/A	ST6GAL1-WHSC1 fusion	FGFR1 TK duplication	KIAA1549-BRAF fusion; NSMAF:p.V870I; PRIC285:p.A1017V	BRAF:pV600E	KIAA1549-BRAF fusion	KIAA1549-BRAF fusion	KIAA1549-BRAF fusion	SRGAP3-RAF1 fusion
Probe Set ID	Gene Symbol	Correlation with FOS expression	Correlation with JUN expression	Differential methylation status	Regulation	PA - Ctrls	PA - DA	PA-Ctrls	PA-DA	Ctrls AVG	DA AVG	PA AVG	foetal cerebellum	foetal diencephalon	foetal cerebral cortex	adult thalamus	adult medulla	adult cerebral cortex	adult cerebellum	adult diencephalon	DA1	DA2	DA3	DA4	DA5	DA6	DA7	DA8	DA9	DA10	PA1	PA2	PA5	PA6	PA8	PA9	PA10	PA11
224917_at	MIR21	0.776748	0.800701	HYPOMETHYLATED	UP	3.85454	2.6438	0.001	0.001	-1.22452	-0.0137811	2.63002	-0.518742	-0.939064	-0.768171	-1.52472	-1.5008	-1.62968	-1.05528	-1.85971	1.18761	-1.44835	-2.06963	-1.65556	1.46568	1.65846	1.76101	-1.03704	-0.148933	0.148933	2.06491	2.38775	2.90872	3.0007	1.6772	3.80968	2.98472	2.20649
200984_s_at	CD59_v5	0.639441	0.535363	HYPOMETHYLATED	UP	1.3307	0.951154	0.001	0.001	-0.438289	-0.0587417	0.892413	-0.730054	-1.45501	-1.22669	-0.421987	0.633376	-0.0383425	0.303897	-0.571503	-0.398221	-0.40948	-1.19214	0.0383425	0.398192	1.00217	-0.0822058	0.411083	-0.127157	-0.228004	0.718094	0.787997	1.68117	1.35153	1.1006	-0.682195	1.65772	0.524385
201984_s_at	EGFR_v1	-0.429513	-0.137856		DOWN	-1.2329	-1.66502	0.001	0.001	0.379398	0.811521	-0.853503	2.82071	0.30248	0.265416	-0.211225	-0.0276251	0.0896769	-0.0935965	-0.110653	2.36025	1.95862	-0.209749	0.191325	0.523775	1.68197	0.068357	0.0276251	0.929971	0.583064	-0.950942	-0.535658	-0.833395	-0.197148	-0.779241	-1.38059	-1.11887	-1.03219
201983_s_at	EGFR_v3	-0.649304	-0.473621		DOWN	-3.73112	-3.49777	0.001	0.001	0.580057	0.346708	-3.15106	2.17433	0.35207	0.355296	0.6493	0.220588	0.195586	-0.167675	0.860965	1.4786	2.23553	-1.00456	-0.540223	0.419935	1.88573	-1.38102	-0.466765	0.672181	0.167675	-4.18303	-2.29509	-4.75143	-1.18931	-3.76953	-2.18586	-4.18303	-2.6512
220334_at	RGS17	0.226634	0.125831	HYPOMETHYLATED	UP	0.946141	2.90858	0.23	0.002	0.229992	-1.73244	1.17613	1.54725	1.7048	2.07732	-1.15618	-2.21122	0.0157208	0.623636	-0.761381	-2.89394	-2.0162	-2.74339	-0.0157204	1.07283	-3.23484	-1.07223	-0.582564	-3.00826	-2.83013	1.10498	-0.223657	2.34687	2.24677	0.470112	1.61299	1.10026	0.750742
202458_at	PRSS23	0.714868	0.694602	HYPOMETHYLATED	UP	3.47997	2.46271	0.001	0.002	-1.29995	-0.282695	2.18001	-1.33555	-1.15743	-1.38085	-1.6441	0.932186	-1.39327	-2.83859	-1.58202	0.424938	-0.747309	-1.48246	-1.57824	0.584282	1.86694	-0.0633864	-1.47405	-0.421044	0.0633864	1.30616	1.46164	3.12279	2.68191	2.67555	1.14284	3.30423	1.74498
205479_s_at	PLAU_v1	0.68226	0.687688		UP	3.65494	2.34817	0.001	0.002	-1.50557	-0.198797	2.14937	-1.5945	-1.77995	-1.58074	-1.75737	-0.750782	-1.21941	-2.0681	-1.2937	-0.440847	-1.63442	-0.736858	-2.03984	0.775725	1.7724	1.08394	-1.77268	0.440847	0.563775	1.92478	1.41845	3.05907	2.83178	1.42767	3.39849	1.70757	1.42716
208623_s_at	EZR_v1	-0.347891	-0.159506		DOWN	-1.01178	-1.48619	0.01	0.002	-0.0497152	0.424694	-1.0615	0.0664034	-0.0313692	-0.00815487	0.648979	0.491858	0.00815487	-1.8583	0.284711	0.938401	0.813931	-0.709168	0.0102377	0.103438	0.985659	-0.402798	0.248031	1.02065	1.23856	-0.851995	-0.073864	-1.08923	-1.58263	-0.935229	-1.95669	-0.392108	-1.61024
221583_s_at	KCNMA1_v2	0.49995	0.327128	HYPOMETHYLATED	UP	1.58657	1.46533	0.007	0.004	-0.573101	-0.451859	1.01347	-0.980134	-1.45165	-0.682503	0.115903	-1.00236	0.785399	-1.3486	-0.0208588	-0.664856	-0.796108	0.108298	0.986644	0.0208588	-1.61081	0.0864677	-0.555964	-1.58387	-0.509245	2.05384	0.713116	1.53086	0.149936	1.73349	-0.0314121	1.77544	0.182512
209644_x_at	CDKN2A_v5	0.633354	0.531586		UP	2.88691	1.67978	0.001	0.005	-1.16245	0.0446891	1.72447	-1.421	-1.73526	-1.51901	-0.954048	-0.102396	-1.30151	-1.52971	-0.73664	0.46535	-0.0302358	-0.183405	-1.31488	2.64388	0.310666	-1.33618	-0.944495	0.805963	0.0302353	2.46598	0.335124	1.88721	4.2075	0.225308	1.96431	0.444381	2.26593
213113_s_at	SLC43A3_v2	0.648809	0.747771	HYPOMETHYLATED	UP	1.94748	0.800059	0.001	0.005	-1.25352	-0.106098	0.69396	-0.444635	-0.618371	-1.2208	-1.64314	-0.557589	-2.10361	-1.80532	-1.63468	-0.0554538	-0.212374	-0.608946	-1.73036	-0.0232148	0.937289	0.0623975	0.519089	0.0273728	0.0232143	0.65693	0.912182	1.24252	0.684814	0.558324	0.946377	0.387113	0.16342
224462_s_at	CHCHD6	-0.642083	-0.554515	HYPOMETHYLATED	DOWN	-1.49583	-0.676363	0.001	0.005	0.916396	0.0969245	-0.579438	0.996764	1.39621	1.66527	0.940821	0.0880494	1.28242	-0.16762	1.12925	-0.17315	0.0577984	-0.441018	0.807068	-0.0577989	-0.608878	0.170208	0.523521	0.607948	0.0835457	-0.32	-0.519778	-0.301137	-0.802046	-0.520162	-1.34826	-0.180666	-0.643462
243483_at	TRPM8	0.631853	0.541162	HYPOMETHYLATED	UP	5.81492	3.93921	0.001	0.007	-1.41376	0.461957	4.40116	-1.24562	0.0317097	-1.57853	-1.87752	-1.72223	-1.68595	-1.81908	-1.41282	-1.71704	-1.68135	-1.88396	-0.831088	4.88883	-0.0317097	4.08315	-1.25166	0.0614376	2.98296	4.61501	1.34769	5.16539	6.57158	5.19895	4.58143	2.87232	4.85694
206392_s_at	RARRES1_v2	0.535433	0.425714	HYPOMETHYLATED	UP	2.17476	1.85194	0.002	0.007	-0.484279	-0.161457	1.69048	-0.590882	-0.807229	0.0206361	-0.751677	0.620665	-0.57224	-0.833507	-0.96	-0.952999	-0.060358	0.169066	-0.0206361	0.20499	-0.604332	-1.17547	0.789137	-0.662577	0.698603	0.17518	0.898014	3.32722	1.09086	3.10223	-0.832215	5.22213	0.54041
208711_s_at	CCND1_v1	0.586559	0.55465	HYPOMETHYLATED	UP	3.44904	1.39813	0.001	0.01	-2.13456	-0.0836464	1.31448	-2.47256	-3.21998	-3.04174	-0.977599	-2.01462	-1.87182	-2.58069	-0.897455	-2.27409	0.00654411	0.466954	-1.88122	0.189793	1.18275	0.642372	1.46314	-0.615385	-0.0173192	1.34518	1.62141	1.29449	1.56733	1.40318	2.2552	1.03561	-0.00654364
205579_at	HRH1_v4	0.537255	0.519534	HYPOMETHYLATED	UP	2.43875	1.32823	0.001	0.01	-1.32212	-0.211595	1.11664	-1.149	-0.63701	-1.93085	-1.43409	-1.44888	0.296492	-2.74687	-1.52673	-0.935411	-0.259972	-2.44442	0.21954	0.317337	-0.635511	1.15446	-0.866555	1.17881	0.15577	1.19297	-0.15577	2.2187	1.70247	0.591529	0.885153	1.53877	0.959255
200985_s_at	CD59_v4	0.696804	0.59009	HYPOMETHYLATED	UP	1.75708	0.915821	0.007	0.015	-1.02197	-0.180705	0.735115	-1.40149	-2.1786	-2.22361	-0.695066	0.139174	-0.561956	-0.395479	-0.858702	-0.408877	-0.397079	-1.21917	-0.527771	0.17528	0.652193	-0.0894623	0.131249	-0.212875	0.0894623	0.77896	0.658101	1.0757	0.859571	0.714729	0.132441	1.06994	0.591469
221872_at	RARRES1_v1	0.578632	0.486046	HYPOMETHYLATED	UP	3.26462	2.59925	0.01	0.019	-0.604769	0.0605957	2.65985	-0.935448	-1.16353	-0.186635	-0.928466	1.43676	-1.03879	-1.08642	-0.935619	-0.929024	0.275095	-0.376606	-1.00266	0.471798	0.186635	-1.15574	1.01119	-0.673355	2.79863	1.49902	2.23781	4.27807	1.98577	4.15151	-0.374487	5.95862	1.54248
226614_s_at	FAM167A	-0.313851	-0.304734	HYPOMETHYLATED	DOWN	-1.0476	-1.40025	0.005	0.019	0.259543	0.612187	-0.788059	0.701664	-0.529668	-0.0887718	0.645236	0.648406	0.591599	-0.0424714	0.15035	2.58151	1.78286	-0.234546	0.732346	0.0424714	-2.67524	-0.573644	0.983714	2.43917	1.04322	-1.05513	0.195658	-0.554265	-1.88603	-0.352388	-0.875157	-0.908775	-0.868382
203627_at	IGF1R	0.409737	0.332162	HYPOMETHYLATED	UP	0.588477	1.0143	0.03	0.02	0.0242415	-0.401581	0.612718	0.549603	-0.00801992	0.287469	-0.365842	-0.281824	-0.0780101	0.0825362	0.00801992	-0.421791	-1.75039	-1.67449	-0.358396	1.05187	-0.0317559	0.664595	-0.179533	-0.661907	-0.654004	0.292002	-0.459018	1.09919	0.769309	1.20402	0.838427	0.146022	1.01179
1555355_a_at	ETS1_v2	0.656564	0.608356	HYPOMETHYLATED	UP	1.05758	0.653477	0.001	0.02	-0.377922	0.0261777	0.679655	-0.494684	-0.557501	0.0374153	-0.600738	-0.0541193	-0.274232	-0.811179	-0.268335	-0.359023	-0.456506	-0.412191	-0.0374153	0.534559	0.408382	0.284447	-0.125754	0.650991	-0.225713	0.139309	1.32089	1.53336	1.00044	0.139866	0.5648	0.435928	0.30265
207039_at	CDKN2A_v4	0.643051	0.608974		UP	3.1064	2.26987	0.001	0.023	-0.700675	0.13586	2.40573	-0.623632	-0.899657	-0.972948	-0.890047	-0.109632	-0.699561	-0.928874	-0.481048	0.24479	-0.501869	-0.300234	-1.25422	2.12861	0.922849	-1.01937	-0.490787	1.19328	0.435551	3.56696	1.72738	2.53657	4.93923	0.109632	2.86548	1.37533	2.12524
202664_at	WIPF1_v1	0.593311	0.482823	HYPOMETHYLATED	UP	2.36755	0.895239	0.002	0.03	-1.64251	-0.170198	0.72504	-2.8352	-3.51272	-2.89933	-0.505797	0.288169	-1.03501	-2.10901	-0.531184	-0.322355	-0.790991	1.32785	-1.71635	0.122762	-0.0361719	-0.74433	0.176637	-0.747792	1.02876	1.15074	0.824456	0.548743	0.386208	0.861896	0.0361719	1.46139	0.530719
204908_s_at	BCL3_v1	0.534678	0.612363		UP	1.38483	0.876552	0.002	0.037	-0.390595	0.117684	0.994236	-0.299119	-0.742109	-0.601143	-0.431411	0.629785	-0.316645	-0.919981	-0.444136	0.0151472	-0.601457	-0.421914	-0.91422	-0.0521159	1.94644	0.912708	-0.570625	0.783621	0.0792613	0.893194	-0.0151472	0.851308	1.40966	1.77974	1.23071	1.24495	0.559472
1569003_at	TMEM49	0.640664	0.585012	HYPOMETHYLATED	UP	2.83357	1.81485	0.002	0.04	-0.555959	0.46276	2.27761	-0.147328	-0.853137	-0.0125995	-0.846695	-0.376475	-0.877243	-0.515895	-0.818299	1.18601	-0.893009	-0.936706	-0.557595	2.69725	2.17197	1.36078	-0.655765	0.242073	0.0125995	0.0356746	-0.164505	3.71264	4.93844	2.93601	2.98059	1.15574	2.6263
215014_at	KCND3_v1	-0.147918	-0.307458	HYPOMETHYLATED	UP	0.204961	1.0776	0.87	0.04	0.107878	-0.764759	0.312839	0.811156	0.177243	-1.35872	-0.49436	-1.18614	0.794849	1.47789	0.641103	-2.46732	-0.0570927	-1.32202	0.574261	-0.179594	-2.52156	-1.62565	0.586046	-0.491499	-0.143157	0.0570927	-0.135885	1.00533	0.249655	1.21993	-0.286977	0.311807	0.081758
209515_s_at	RAB27A_v1	0.597717	0.600209	HYPOMETHYLATED	UP	1.44431	0.568527	0.003	0.046	-0.741655	0.134123	0.70265	-0.859696	-0.320245	-1.27546	-0.874838	0.66503	-1.76494	-0.318374	-1.18471	-0.195432	-0.939943	-0.28559	-0.747525	1.0407	2.91897	-0.686642	-0.127612	0.210014	0.154292	0.2529	0.127611	0.937754	0.922356	0.997815	0.83499	1.17185	0.375927
209457_at	DUSP5	0.426332	0.380128	HYPOMETHYLATED	UP	0.588711	1.05373	0.16	0.05	0.202404	-0.262611	0.791114	0.201199	-0.726387	0.305392	-0.443119	-0.38166	-0.0770597	2.77815	-0.0372844	0.0180058	-1.20133	-1.42754	0.602576	0.755477	-0.279066	0.817925	-0.661594	-0.0180063	-1.23256	1.09653	2.05706	0.659443	1.16612	-0.810606	0.490517	1.70806	-0.0382099
227154_at	IGSF21	0.0967544	-0.0648282	HYPOMETHYLATED	UP	0.341228	1.11933	0.56	0.08	-0.0133941	-0.791492	0.327834	-0.101293	1.00544	1.41793	-0.716574	-1.91044	0.115606	0.716308	-0.634131	-1.96891	-0.948245	-2.29015	0.309299	0.0856628	-3.07295	-0.564871	1.45679	0.480274	-1.40183	0.519258	-0.159746	0.799392	-0.468644	1.32789	0.257265	-0.0856628	0.43292
205795_at	NRXN3_v1	-0.254396	-0.388708	HYPOMETHYLATED	UP	-0.746593	1.19107	0.23	0.1	0.880192	-1.05747	0.133599	0.95204	0.892413	0.108119	0.694725	-0.647958	1.16111	2.79091	1.09017	-1.59524	-0.0944729	-0.40895	1.17711	0.0944729	-1.47283	-2.78128	-1.6448	-2.62858	-1.22011	-0.216414	-0.240553	0.570187	-1.21799	1.13934	1.90461	0.878918	-1.7493
209835_x_at	CD44_v2	0.626431	0.6689	HYPOMETHYLATED	UP	2.93109	1.15079	0.003	0.1	-2.00987	-0.229578	0.921216	-0.939578	-2.48094	-3.12123	-2.48908	0.782949	-2.94798	-2.75846	-2.12467	2.20056	0.163933	-2.0801	-1.44116	0.103099	1.33454	0.282592	-2.10967	-0.809973	0.0604076	-0.201361	-0.0604072	2.67888	1.28952	1.34902	0.21463	1.9151	0.184343
203131_at	PDGFRA	0.426423	0.239246	HYPOMETHYLATED	UP	1.85544	1.02378	0.001	0.1	-0.992924	-0.161265	0.862517	-0.814875	-0.463895	-0.353654	-0.307329	-1.1523	-1.25481	-2.21538	-1.38114	-0.820822	0.912083	0.265951	0.00470066	1.61355	-5.19544	-0.00470066	2.54531	-0.859844	-0.0734291	0.502823	0.9233	1.48354	0.360527	0.714459	0.602572	1.40445	0.908464
204490_s_at	CD44_v4	0.605654	0.656431	HYPOMETHYLATED	UP	2.78959	1.04028	0.004	0.12	-1.8807	-0.131398	0.908886	-0.861339	-2.74207	-3.21658	-2.03897	0.846314	-2.97394	-2.45238	-1.60667	2.34913	0.142035	-1.73229	-1.82854	0.184503	1.25978	0.399299	-1.81235	-0.56529	0.289742	-0.132569	-0.161531	2.71875	1.16668	1.46836	0.132569	1.93662	0.142212
210916_s_at	CD44_v5	0.608389	0.609912	HYPOMETHYLATED	UP	2.06751	1.03077	0.004	0.12	-0.796419	0.240325	1.27109	-0.33585	-1.2678	-1.14402	-1.25913	1.10741	-1.35721	-1.20699	-0.907755	2.56951	0.319666	-0.940617	-0.681206	0.696136	2.10356	0.114419	-1.04439	-0.716382	-0.0174394	-0.114967	0.0174394	3.35549	1.28327	1.6475	1.40996	1.58615	0.983908
204971_at	CSTA	0.709783	0.758447		UP	2.72305	0.862147	0.001	0.12	-1.92731	-0.0664087	0.795738	-2.34159	-2.14282	-1.74801	-1.97571	-0.0903091	-1.99482	-2.89155	-2.23365	0.873202	-2.32152	-0.513498	-2.06275	0.516871	1.34637	0.0903091	-0.552987	1.35104	0.608872	2.03717	0.938642	0.494443	1.61641	1.49387	-1.43589	1.09979	0.121464
227314_at	ITGA2	-0.0400633	0.0247011		DOWN	-0.396817	-1.02494	0.37	0.12	0.257775	0.885896	-0.139042	-0.695915	0.215113	-0.52504	1.49568	1.62748	0.16743	-0.219952	-0.00259447	1.83386	-0.751043	2.60708	-0.639403	1.00512	0.339068	-0.13846	-0.922706	3.247	2.27845	-0.218393	1.62469	-0.805079	0.00259447	-0.77865	-1.06168	-0.214119	0.338301
215719_x_at	FAS_v1	0.673569	0.670213		UP	2.36857	0.814791	0.001	0.14	-0.774969	0.778813	1.5936	-0.940518	-1.496	-0.877824	-0.758195	0.00364065	0.306742	-1.17291	-1.26469	1.98624	-0.374172	-0.893747	-0.00364065	1.71466	2.21455	1.5639	-0.560598	0.96247	1.17847	-0.089592	-0.0198622	2.45985	3.58848	2.13857	-0.0786872	2.90258	1.84749
1557905_s_at	CD44_v8	0.601658	0.643523	HYPOMETHYLATED	UP	2.01902	0.966513	0.004	0.17	-0.838115	0.214393	1.18091	-0.34218	-1.37133	-1.15519	-0.860665	0.744735	-0.822562	-1.62625	-1.27147	2.46731	0.451761	-1.18992	-0.752653	0.606687	1.75383	0.749165	-1.49673	-0.473442	0.0279317	-0.0874343	-0.0279322	3.2732	1.56604	1.41387	0.59435	2.01599	0.699174
204780_s_at	FAS_v2	0.667873	0.696841		UP	2.60589	0.964597	0.008	0.17	-1.51053	0.130768	1.09536	-1.36091	-2.68715	-1.83169	-1.03141	-0.170234	-0.572319	-2.78883	-1.64168	1.32874	-0.78018	-1.85533	-1.28168	0.879044	1.79363	0.587688	-1.14914	0.569525	1.21538	0.0905642	-0.0905638	1.49334	2.4247	1.5879	0.184639	2.04867	1.02366
209072_at	MBP_v7	-0.44847	-0.503484	HYPOMETHYLATED	DOWN	-4.44944	-2.65569	0.01	0.17	2.4557	0.661951	-1.99374	0.737125	-1.63639	-2.44498	4.71726	4.90848	4.49	3.99106	4.88307	3.58532	0.0768719	5.09673	3.95916	-4.45633	-4.52309	-0.0768719	1.45323	-3.04679	4.55129	-3.28251	4.19871	-2.55394	-3.77471	-0.149961	-2.2177	-5.20126	-2.96852
202464_s_at	PFKFB3	0.433671	0.430769	HYPOMETHYLATED	UP	1.2284	0.732551	0.001	0.2	-0.836992	-0.341143	0.391408	-0.857331	-1.23984	-1.39835	-0.372868	0.201866	-0.961588	-1.27449	-0.793336	0.539834	0.242146	-1.70587	-1.62846	-0.527602	-1.87474	0.888622	-0.488645	0.821322	0.321969	0.478463	0.455011	0.65338	-0.201866	0.281729	0.245982	0.57969	0.638875
215116_s_at	DNM1	-0.278803	-0.497828	HYPOMETHYLATED	DOWN	-1.46759	1.14482	0.004	0.23	1.30608	-1.30633	-0.161513	0.446581	0.458708	0.593322	1.87634	0.0653763	2.5901	2.51223	1.90599	-4.08649	-0.447535	-3.81178	2.64536	0.92997	-3.04782	0.0945253	-0.663307	-2.89758	-1.77865	-0.132613	-1.19898	-0.344625	-0.032361	0.032361	1.57387	-1.10181	-0.0879526
212458_at	SPRED2_v1	0.597496	0.466857	HYPOMETHYLATED	UP	1.27388	0.959559	0.001	0.23	-0.795243	-0.480921	0.478638	-0.717021	-0.897005	-0.630914	-0.727179	-1.40703	-0.0573921	-0.641829	-1.28357	-0.965106	-1.50688	-2.455	0.261301	0.999314	-1.56732	0.808662	0.817373	0.425139	-1.62669	0.671539	0.307212	0.72902	0.839566	0.0573921	0.0793247	0.294678	0.850374
224164_at	TPM3_v1	-0.648723	-0.700118		DOWN	-2.96406	-0.586619	0.001	0.23	2.19039	-0.187047	-0.773666	2.09426	2.18545	2.47209	2.27313	0.662647	3.09931	2.46431	2.27193	-0.736639	-0.231131	0.165849	1.88878	0.581204	-1.76449	-0.494877	0.0277128	-1.24736	-0.0595236	-1.208	-0.711977	0.126693	-1.16749	-1.18354	-0.0277123	-0.944863	-1.07245
201746_at	TP53_v1	0.472156	0.569115		UP	1.54901	0.265057	0.001	0.267	-1.15562	0.128337	0.393394	-0.544578	-0.726864	-1.42451	-1.36012	-0.53992	-1.29176	-2.14766	-1.20954	-0.435661	0.0649219	-0.408789	-0.766259	0.0216756	0.899953	1.09137	0.0236287	0.814207	-0.0216756	0.530313	0.43646	0.171583	1.25616	0.758787	0.497722	-0.688927	0.18505
212014_x_at	CD44_v1	0.63214	0.681092	HYPOMETHYLATED	UP	2.53938	1.0364	0.004	0.27	-1.5388	-0.0358289	1.00057	-1.09044	-1.95637	-2.35182	-1.68497	0.619737	-2.19907	-1.84686	-1.80064	2.41837	0.157868	-1.40761	-1.74958	0.174476	1.51804	0.399213	-1.53645	-0.397897	0.0652895	-0.0652895	-0.21886	2.82098	1.22785	1.59792	0.394112	2.00181	0.246069
200835_s_at	MAP4_v1	0.292635	0.298882	HYPOMETHYLATED	UP	1.5936	0.714308	0.04	0.31	-0.503636	0.375659	1.08997	-1.03328	-1.03027	-1.4803	0.45257	0.367371	-0.461277	-1.21912	0.375227	0.498376	0.421912	4.40029	-0.412141	-0.358586	-0.196843	0.350493	-0.731674	-0.781363	0.566124	3.05662	3.26282	-0.0210948	-0.426419	0.959293	0.0210943	2.21765	-0.350229
202133_at	WWTR1_v2	0.703499	0.695844	HYPOMETHYLATED	UP	3.24235	0.524949	0.001	0.4	-2.79522	-0.077821	0.447128	-2.66848	-2.91969	-3.38463	-2.37202	-0.452619	-3.82393	-3.13367	-3.60671	0.790727	-0.0644722	0.442399	-1.499	0.627226	0.79055	0.243105	-1.91744	-1.00844	0.817137	0.600089	0.653145	0.578231	1.17638	0.0644722	-0.602078	0.814991	0.29179
208683_at	CAPN2	0.597545	0.673838	HYPOMETHYLATED	UP	1.23084	0.179975	0.001	0.45	-0.934068	0.116801	0.296776	-0.881046	-1.31733	-1.43552	-0.615484	-0.220346	-1.36537	-0.469011	-1.16844	0.585379	-0.107683	-1.17862	-1.12792	-0.0174046	1.22606	1.11181	0.0174046	0.885695	-0.22671	0.559782	0.0291185	0.318306	0.198574	0.160149	0.0399008	0.358211	0.710167
218613_at	PSD3	-0.34079	-0.444518	HYPOMETHYLATED	DOWN	-1.44384	-0.453725	0.01	0.45	1.12374	0.133632	-0.320093	1.04945	0.81619	1.42058	1.45325	-1.28885	1.80068	2.82211	0.91653	-1.33988	-0.854266	0.101853	2.41012	1.28621	-0.227981	0.50838	0.494561	-0.624872	-0.417808	-0.472761	-0.101853	-0.224984	-0.865682	-0.93944	0.661361	-0.329123	-0.288264
204994_at	MX2	0.488147	0.445423	HYPOMETHYLATED	UP	1.0653	0.0468212	0.01	0.5	-0.646241	0.372242	0.419063	-1.24127	-1.43249	-1.31163	0.100224	0.0571275	-0.204451	-0.895715	-0.241719	-0.261938	-0.0689154	0.998135	-0.364367	0.434356	0.963901	-0.220756	2.17419	-0.0416956	0.109501	-0.0345941	0.164702	0.542583	1.39816	0.0345941	1.01733	0.610378	-0.380653
209615_s_at	PAK1_v2	-0.362168	-0.455849	HYPOMETHYLATED	DOWN	-1.76209	-0.294912	0.02	0.5	1.71789	0.250706	-0.0442054	1.79958	1.61065	1.96288	1.63728	-0.58157	3.59718	2.77798	0.939105	-0.832619	-0.800887	-0.52056	3.85566	0.947438	0.769384	-0.524604	0.382278	-0.549586	-0.219436	-0.422081	-0.233108	0.979143	-0.145249	-0.00616503	-0.352442	-0.179907	0.00616503
212062_at	ATP9A	-0.526841	-0.537717	HYPOMETHYLATED	DOWN	-1.18808	-0.463588	0.001	0.84	0.657734	-0.0667592	-0.530347	0.678666	1.14395	1.0472	0.502699	-0.00394917	0.691034	0.522814	0.679458	1.2817	0.860567	-0.337626	0.198289	0.00394917	-1.77398	-0.419213	-0.0600252	-0.638108	0.216858	-0.925825	-0.588278	0.113295	-1.30354	-0.507295	-0.156746	-0.423018	-0.451374
220076_at	ANKH	-0.370426	-0.437873	HYPOMETHYLATED	DOWN	-1.35962	0.0758791	0.02	0.89	1.10429	-0.331211	-0.255332	0.103803	1.18801	1.92101	0.632799	-0.545223	1.95448	2.64234	0.937126	-0.513329	-0.473277	-2.22083	-0.103803	0.262067	-1.36316	0.43449	0.229793	0.775417	-0.339475	-0.433902	-0.355057	0.183095	-0.378418	-0.844148	-0.232042	-0.455457	0.473276
213839_at	CLMN	-0.310193	-0.454513	HYPOMETHYLATED	DOWN	-1.00746	-0.276537	0.16	0.96	0.914941	0.184015	-0.0925217	-0.530113	-0.28078	-1.54118	2.31968	2.2168	1.22811	1.20838	2.69863	-0.0225315	-0.402416	3.54862	0.964479	0.022531	-1.45959	-1.10423	-0.578663	-0.772237	1.64419	-0.836707	0.379978	0.536317	-0.983167	-0.487942	0.679741	0.318303	-0.346696
