# Supplementary material for: DNA methylation analysis of paediatric low-grade astrocytomas identifies a tumour-specific hypomethylation signature in pilocytic astrocytomas
Source: Acta Neuropathol Commun. 2016 May 27;4:54. doi: 10.1186/s40478-016-0323-6 (PMC4882864; doi:10.1186/s40478-016-0323-6)
Supplement: Additional file 17: Table S16. — The differentially methylated CpG sites within de-regulated genes from the comparison between infratentorial pilocytic astrocytomas and normal cerebellum controls. 1_ Features of 11, 671 probes that are significantly differentially methylated in infratentorial pilocytic astrocytomas compared to published foetal and adult normal cerebellum datasets (averaged beta values with a difference of δβ ≥ 0.3, Benjamini-Hochberg corrected p-value <0.05 [Lambert et al, Acta Neuropathologica 126:291-301, 2013]). 2_ Normalized log2 transformed expression analysis identifies differentially expressed genes between infratentorial pilocytic astrocytomas (n = 4) compared to normal cerebellum (n = 2, foetal and adult cerebellum). Genes that show fold change >2 are highlighted. 3_ List of genes that have differential methylation (δβ ≥ 0.3) and differential gene expression (fold change >2). (XLSX 4414 kb) [file 40478_2016_323_MOESM17_ESM.xlsx]

## Sheet:  Info
Acta Neuropathologica DNA methylation analysis of paediatric low-grade astrocytomas identifies a tumour-specific hypomethylation signature in pilocytic astrocytomas Jennie N. Jeyapalan, Gabriel T. Doctor, Tania A. Jones, Samuel N. Alberman, Alexander Tep, Chirag M. Haria, Ed C. Schwalbe, Isabel C. F. Morley, Alfred A. Hill, Magdalena LeCain, Diego Ottaviani, Steven C. Clifford, Ibrahim Qaddoumi, …
Supplementary Table 16 The differentially methylated CpG sites within de-regulated genes from the comparison between infratentorial pilocytic astrocytomas and normal cerebellum controls 1_ Features of 11, 671 probes that are significantly differentially methylated in infratentorial pilocytic astrocytomas compared to published foetal and adult normal cerebellum datasets (averaged beta values with …

## Sheet:  Annotation
Supplementary Table 16
Differentially methylated probes identified in infratentorial pilocytic astrocytomas and foetal and adult cerebellum controls
1) Features of 11, 671 probes that are significantly differentially methylated in infratentorial pilocytic astrocytomas compared to foetal and adult normal cerebellum (averaged beta values with a difference of δβ ≥ 0.3, Benjamini-Hochberg corrected p-value <0.05; Lambert et al, 2013).
2) Gene expression levels for genes that show >2fold difference between pilocytic astrocytomas and normal cerebellum (normalized log2 transformed values)
3) Genes are listed that show both differentially methylated CpG sites and de-regulated gene expression in the pilocytic astrocytomas
Annotation
Infratentorial tumours against cerebrellum controls
ACB controls	2x adult cerebellum	(Lambert et al. 2013)
FCB controls	5x foetal cerebellum
FCB control	1x foetal cerebellum
Pilocytic	11x PA infratentorial
Column Heading	Description
TargetID	Illumina CpG probe Identifier	Illumina 450K annotation (Bibikovia et al. 2011)
SourceSeq	Probe sequence
Strand	Strand the probe is designed from
Infinium_Design_Type	Infinium probe type (I or II)
CHR	Chromosome location (hg19)
MAPINFO	Probe location within Chr (hg19)
Target CpG SNP	SNP present at C/G of CpG	Enhanced annotation (Price et al. 2013)
SNPprobe	SNP present within CpG probe
HIL_CpG_class	CpG density/coverage (HC - High, IC - intemediate, LC- low)
n_bp_repetitive	number of bases of repetitive sequence (repeat masker)
AlleleA_Hits	If CpG is from this allele
AlleleB_Hits	If CpG is from this allele
XY_Hits	Probes that also bind to sex chr (YES/NO)
Autosomal_Hits	Probes that bind to multiple locations (YES/NO)
Closest_TSS	Closest transcription start site to CpG
Distance_closest_TSS	distance of the TSS
Closest_TSS_gene_name	Closest TSS-gene annotation
Closest_TSS_Transcript	Closest TSS-transcript annotation (accession number)
Enhancer	If probe is in enhancer region (TRUE)	Illumina 450K annotation (Bibikovia et al. 2011)
DMR	Differentially methylated region (RDMR- development, CDMR- cancer)
UCSC_RefGene_Group	Gene function annotation (eg. 5'UTR)
Relation_to_UCSC_CpG_Island	Relation to island annotation (eg. Shore)
UCSC_RefGene_Name	Gene name
TargetID	Illumina CpG probe Identifier	MethLAB statistical results
F-Value	F-statistics value (Distribution)
p-value	p-value for significant sites <0.05
BH-FDR p-value	Benjamini-Hochberg false discovery rate corrected p-values
ACB.ave	Averaged Adult cerebellum controls Beta values (n=2)
FCB.ave	Averaged Foetal cerebellum controls Beta values (n=6)
PA.ave	Averaged pilocytic infratentorial astrocytomas Beta values (n=11)
PA-ACB	Delta Beta values for the stated comparisons >0.3 and BH FDR pval <0.05
PA-FCB
PA- all controls

## Sheet: 1_iPA v. CB
TargetID	SourceSeq	Strand	Infinium_Design_Type	CHR	MAPINFO	Target CpG SNP	SNPprobe	HIL_CpG_class	n_bp_repetitive	XY_Hits	Autosomal_Hits	Closest_TSS	Distance_closest_TSS	Closest_TSS_gene_name	Closest_TSS_Transcript	Enhancer	DMR	UCSC_RefGene_Group	Relation_to_UCSC_CpG_Island	UCSC_RefGene_Name	ID	F-Value	p-value	BH FDR pvalue	Ave ACB	Ave FCB	Ave PA	PA-ACB	PA-FCB	PA-Ctrls
cg12208770	GCACCAGCAGGAAGGCTGCGGCGGGCAGCAGGAGGTGCAGCAGGAGCCCG	F	II	1	1361666			IC	0	XY_NO	A_NO	1361507	159	TMEM88B	NM_001146685	NA		1stExon	Island	TMEM88B	cg12208770	21.086	4.38338e-05	8.40247e-05	0.411443	0.443147	0.743775	0.332331	0.300627	0.316479
cg24076588	TGCAGCTGCAGCTCTGGGTTCTCCGCTATCTGCAGAAGGCTCTCCTTCCG	F	II	1	18808559			ICshore	0	XY_NO	A_NO	18807664	895	KLHDC7A	BC151205	NA		1stExon	N_Shore	KLHDC7A	cg24076588	14.815	0.000280854	0.000425819	0.372435	0.490859	0.798461	0.426026	0.307601	0.366814
cg16836311	CCCAGGACCGGGTGGCGGAGACGGCTCCGGAATGCGTTGAAGTCAAAGCG	F	I	1	25944712		rs11247857	HC	0	XY_NO	A_NO	25943958	754	MAN1C1	AF318353	NA		1stExon	Island	MAN1C1	cg16836311	7.84434	0.0046596	0.00547441	0.0899387	0.0962577	0.408831	0.318893	0.312574	0.315733
cg20367961	CGCTAGCCCTGCTCGTGGCCCTGCATGAAGGTGAGCTGCCCTGGCCTCAC	R	II	1	41950237			IC	0	XY_NO	A_NO	41950343	107	EDN2	NM_001956	NA		1stExon		EDN2	cg20367961	48.7821	2.72383e-07	1.2808e-06	0.262153	0.402829	0.847893	0.585741	0.445065	0.515403
cg19196684	CGTGTGCAGGCGGAATGGACTCCTCATCCTGTCTGTGCTGTCTGTCATCG	F	II	1	53608037		rs77444907	IC	0	XY_NO	A_NO	53608288	252	SLC1A7	BC000651	NA		1stExon		SLC1A7	cg19196684	8.6102	0.00323373	0.00390321	0.432564	0.374213	0.7497	0.317137	0.375487	0.346312
cg00667789	CGCACGCTCATCTATTACCTGGACGAGATTCCCCCGAAGTTCTCCATGAA	R	I	1	59042065			HC	0	XY_NO	A_NO	59043165	1101	TACSTD2	NM_002353	NA	DMR	1stExon	Island	TACSTD2	cg00667789	12.225	0.000708483	0.000976047	0.137077	0.107959	0.503871	0.366794	0.395912	0.381353
cg07830847	CGCTGGTCAATTTTGATAATTCAGATGAAATCCAAGAAGAGCCAGGCTAT	R	II	1	111061374			IC	0	XY_NO	A_NO	111061796	423	KCNA10	NM_005549	NA		1stExon		KCNA10	cg07830847	38.778	1.18209e-06	4.0508e-06	0.882362	0.89777	0.574943	-0.307419	-0.322826	-0.315122
cg13507224	TTGTACCTGCTGACTCTCTCTGGCAATGTGATTATCATGACCATTATTCG	F	II	1	159284298			LC	0	XY_NO	A_YES	159284448	151	OR10J3	NM_001004467	NA		1stExon		OR10J3	cg13507224	14.9937	0.000264546	0.000404165	0.837001	0.857849	0.534213	-0.302788	-0.323636	-0.313212
cg02751839	GGGCTTGGTTGGCTGCAGGCCAGCAGGGTGAATGGGCCGGGGGTACTCCG	F	II	1	202092285		rs3795594	LC	0	XY_NO	A_NO	202092028	257	GPR37L1	NM_004767	TRUE		1stExon		GPR37L1	cg02751839	29.2278	6.69116e-06	1.69289e-05	0.830466	0.836565	0.452793	-0.377673	-0.383772	-0.380722
cg10959651	CGGGACCAGGCTCCTCCACAGAGAGCTCAGAGGTTGCCTGAACACACTCA	R	II	2	7018020	rs2305256		LC	0	XY_NO	A_NO	7017795	225	RSAD2	NM_080657	NA		1stExon		RSAD2	cg10959651	142.396	1.75603e-10	8.16811e-09	0.568529	0.730328	0.0499818	-0.518547	-0.680346	-0.599446
cg23681112	CGGAGGCAGTGGCTGAGGCAGACGTCTCCATCTCAGCCGCTCATCGTCCT	R	I	2	121554926			IC	0	XY_NO	A_NO	121554866	60	GLI2	BC111410	TRUE		1stExon		GLI2	cg23681112	298.631	8.2919e-13	3.79397e-10	0.293661	0.161252	0.971557	0.677896	0.810305	0.7441
cg11961275	CCGGGCCAGGGGCACCCTGCTGATCCACTCAGTGCTGATCACATTGTACG	R	II	2	131487543			LC	0	XY_NO	A_NO	131486642	901	GPR148	NM_207364	NA		1stExon	S_Shelf	GPR148	cg11961275	21.811	3.63266e-05	7.14655e-05	0.307492	0.459459	0.804386	0.496894	0.344927	0.42091
cg21638035	CGCGCCCTGTACATAACCAGCAAGCTCTCAGATGCCAACTGCTGCCTGGA	F	II	2	241570135			IC	0	XY_NO	A_NO	241569369	766	GPR35	CCDS2541	NA		1stExon	Island	GPR35	cg21638035	178.57	3.47049e-11	3.11234e-09	0.287427	0.493155	0.940316	0.65289	0.447162	0.550026
cg05820087	CGCTCTGCTCAATGAAGGAGAAGAGAATGAGATGGTAAGATTCTAGCCAC	R	II	3	193272561			IC	0	XY_NO	A_NO	193272695	135	ATP13A4	BC143604	TRUE		1stExon		ATP13A4	cg05820087	45.4025	4.334e-07	1.83388e-06	0.860125	0.707946	0.314203	-0.545922	-0.393744	-0.469833
cg21945989	ATTTTTTCTACATTCACAGGACTTAGTAGCCATGAAGGTCCTCATCCTCG	F	II	4	70826695			LC	0	XY_NO	A_NO	70826725	31	CSN2	X55739	NA		1stExon		CSN2	cg21945989	24.9921	1.67735e-05	3.67876e-05	0.804933	0.852825	0.362444	-0.442489	-0.490381	-0.466435
cg06398236	GAGATCTGCTGCCTTACCCCAAGTCCTGGAGCAGCTCAGCCTCTCCATCG	F	II	4	100738139		rs80272570	LC	0	XY_NO	A_NO	100737980	159	DAPP1	AK301355	NA		1stExon		DAPP1	cg06398236	12.5876	0.000618023	0.000862609	0.722953	0.741143	0.335799	-0.387154	-0.405344	-0.396249
cg01950474	GCATTGCCTTATTTTACTAGGACAGTTACCCACCTTGTCTAGTGAACTCG	F	II	4	183245389			IC	0	XY_NO	A_NO	183245098	291	ODZ3	HE578285	NA		1stExon		ODZ3	cg01950474	13.441	0.000452347	0.000651398	0.805615	0.772753	0.418372	-0.387243	-0.354381	-0.370812
cg04312209	AACTTAGAAATGACTCACCATTTTGAGCATAGCCACTTTCTCCAGAAACG	F	II	5	35857130		rs1353252,rs76319694	LC	0	XY_NO	A_NO	35856990	140	IL7R	NM_002185	NA		1stExon		IL7R	cg04312209	11.7019	0.000866706	0.00117047	0.690691	0.765674	0.366149	-0.324542	-0.399525	-0.362034
cg04122815	CGGATCTGTGGAGCTAAGCAGCCTTAGATAGCAGCAGAAGGCTTTTTGGA	R	II	5	43039592	rs10971		IC	0	XY_NO	A_NO	43040446	855	C5orf39	NM_001014279	NA	RDMR	1stExon	N_Shore	C5orf39	cg04122815	53.1596	1.55315e-07	8.33373e-07	0.42951	0.170428	0.740639	0.311129	0.570211	0.44067
cg12281328	CGGCCAAGGGGGTCAAGTTGGAGAATTATTACATCCAGCCCATCTGCACG	R	II	5	149681703			HC	0	XY_NO	A_NO	149682524	822	ARSI	NM_001012301	NA		1stExon	Island	ARSI	cg12281328	45.1123	4.51655e-07	1.89273e-06	0.380883	0.388298	0.808304	0.427421	0.420006	0.423714
cg26513304	CGTGAAATTTGCCCAGACCATCTTTAAGCTCATCACTGGGACCCTCAGCA	F	II	5	169780916			LC	0	XY_NO	A_NO	169780880	36	KCNIP1	NM_001034838	TRUE		1stExon		KCNIP1	cg26513304	16.0631	0.000186732	0.000297265	0.435149	0.336028	0.778322	0.343173	0.442294	0.392733
cg01287088	AGGAGGTGGGCGTGCTCACGGGGCCGGACAGGCACACCTTCCTGCAGGCG	F	I	5	176827392			HC	0	XY_NO	A_NO	176827636	245	PFN3	NM_001029886	NA		1stExon	Island	PFN3	cg01287088	61.6497	5.8148e-08	4.00762e-07	0.0983797	0.0530453	0.453008	0.354628	0.399962	0.377295
cg03234702	TGAAACGGCAGCTTCCGGATTAGAAGCTCGGTAGACTTCTGGTAGCGACG	F	I	6	26225539		rs77998438	HC	0	XY_NO	A_YES	26225382	157	HIST1H3E	NM_003532	NA		1stExon	Island	HIST1H3E	cg03234702	82.5477	8.02445e-09	9.81228e-08	0.121238	0.0702281	0.564583	0.443344	0.494354	0.468849
cg04664126	CGGCAAAGTTCCCGCAGTTGACTCAGAGCCTCCCTGGGCCCAGGTGTCTC	F	II	6	28554262			LC	0	XY_NO	A_NO	28555111	850	SCAND3	NM_052923	NA	RDMR	1stExon	N_Shore	SCAND3	cg04664126	9.21463	0.0024532	0.00302884	0.215097	0.405028	0.720723	0.505626	0.315695	0.41066
cg20126775	ACTGCAGAGCTGCTAATTCGGCTGACTGTCTTCAATCATGAAGATTCACG	F	II	6	49917145			LC	0	XY_NO	A_NO	49917156	12	DEFB133	NM_001166478	NA		1stExon		DEFB133	cg20126775	4.87595	0.0233679	0.0249397	0.856134	0.850739	0.479108	-0.377025	-0.371631	-0.374328
cg09568001	CGGCAAGGCTTCCCAGCACCAGGAGCTTCTGTCTCAGCCACGCCTGCTGT	F	II	6	114383949			LC	0	XY_NO	A_NO	114384040	92	HS3ST5	NM_153612	NA		1stExon		HS3ST5	cg09568001	26.365	1.22977e-05	2.82959e-05	0.836649	0.810548	0.458972	-0.377677	-0.351576	-0.364626
cg00852964	TTTTCAGCACTCATTGGACTTCAGCATGACTACTCAGTTGCCAGCTTACG	F	II	6	133035150			LC	0	XY_NO	A_NO	133035193	44	VNN1	NM_004666	NA		1stExon		VNN1	cg00852964	18.6351	8.58563e-05	0.000150671	0.577991	0.754247	0.220656	-0.357335	-0.533591	-0.445463
cg11058951	AGAACAGGGCACTGCATGCATGGGACAGGATGCTTTCATGGAGCCCTTCG	F	II	7	92855729			LC	0	XY_NO	A_NO	92855781	53	HEPACAM2	AK298361	NA		1stExon		HEPACAM2	cg11058951	12.5253	0.000632579	0.000880512	0.770169	0.755399	0.444024	-0.326145	-0.311375	-0.31876
cg01784220	CGGTGAGGCAGTGGCGCAGCAAAGTCTTTCCTGCAGCCTTATGCCCCATC	F	II	8	8749278			ICshore	0	XY_NO	A_NO	8751130	1853	MFHAS1	NM_004225	TRUE		1stExon	Island	MFHAS1	cg01784220	6.97797	0.00720528	0.00821576	0.19595	0.230094	0.532138	0.336188	0.302044	0.319116
cg08961196	TGTCTTTGATCTTCCACAAACCCACCCGGGAGAGCTGGCCAAAGTGGTCG	R	II	8	8749494			ICshore	0	XY_NO	A_NO	8751130	1637	MFHAS1	NM_004225	NA		1stExon	Island	MFHAS1	cg08961196	28.8695	7.20162e-06	1.80152e-05	0.167347	0.184005	0.520072	0.352725	0.336067	0.344396
cg00940560	TCTGGTTCCTAATGGAGTGGCTTTGGCTGTTCTTTCTCCATCCTATATCG	F	II	8	30002079		rs79283506,rs79775520	LC	0	XY_NO	A_NO	30002199	121	MBOAT4	NM_001100916	NA		1stExon		MBOAT4	cg00940560	25.4414	1.5132e-05	3.37471e-05	0.709194	0.747811	0.286128	-0.423066	-0.461683	-0.442374
cg15046062	CGGGGCAGGAGGGCTGGGTATGTAGCTTTTCAGCCCCGGCCCAGAGGACG	F	I	8	38831857			HC	0	XY_NO	A_NO	38831667	190	HTRA4	NM_153692	TRUE		1stExon	Island	HTRA4	cg15046062	117.613	6.81079e-10	1.90515e-08	0.153229	0.113252	0.6433	0.490071	0.530048	0.51006
cg05553829	CGTGTGACTGTAGCAACAGACAAGAGGTCTACAGAGTTGCTGATCAGGTA	R	II	8	57307649			LC	0	XY_NO	A_NO	57358365	-50716	AX747062	AX747062	NA		1stExon		SDR16C6	cg05553829	9.06748	0.00262141	0.0032203	0.687113	0.693892	0.36701	-0.320103	-0.326882	-0.323492
cg13213009	CGGATGAGTTGCAGACCCAATACTGCTTCTGAGCTTCAGTAAATATGGAA	R	II	8	74903761			LC	0	XY_NO	A_NO	74903563	198	LY96	NM_001195797	TRUE		1stExon		LY96	cg13213009	5.88598	0.0129743	0.0142793	0.860575	0.880274	0.485131	-0.375445	-0.395143	-0.385294
cg21851937	TTCAGCAGAACAACAAAAAGCATTTCTTACCCAGAGCTTTCATGTAATCG	R	II	8	82359567			LC	0	XY_NO	A_NO	82359718	152	PMP2	AK307118	NA		1stExon		PMP2	cg21851937	18.7995	8.19128e-05	0.000144508	0.843084	0.811522	0.41821	-0.424874	-0.393312	-0.409093
cg01776045	GATCTTCACCCTGCTGGCCTCCATCTGCTGGGTGTCGGCCAATATCTTCG	R	II	8	133879311			IC	0	XY_NO	A_NO	133879204	107	TG	NM_003235	NA		1stExon		TG	cg01776045	17.7464	0.000111293	0.000188794	0.174956	0.395849	0.869834	0.694877	0.473985	0.584431
cg08387463	AGCAGCTCATCCAGAGGGGCATGGAGGTGCAGGATGACCTGGAGCAGGCG	F	II	8	143694547			ICshore	0	XY_NO	A_NO	143695631	1085	ARC	CCDS34950	NA		1stExon	Island	ARC	cg08387463	56.6184	1.02469e-07	6.09538e-07	0.753221	0.839927	0.423141	-0.33008	-0.416786	-0.373433
cg02430183	CCAGCTCGATGTCGAACTTGAGGAAGCGGCCGTCCAGAGAGGTGGCCACG	F	I	9	95947766			HC	0	XY_NO	A_NO	95947211	555	WNK2	AJ242724	NA		1stExon	Island	WNK2	cg02430183	41.9975	7.13817e-07	2.70935e-06	0.397649	0.661162	0.972445	0.574796	0.311283	0.44304
cg06630567	CGCTGGCCCTGTGCCAACGCCGCCCGACAACATCCAAGTGCAGGAAAACT	R	II	9	116840435			IC	0	XY_NO	A_NO	116840751	317	AMBP	AK310791	NA		1stExon		AMBP	cg06630567	8.3342	0.00368119	0.00439984	0.264602	0.371298	0.674238	0.409636	0.30294	0.356288
cg16536450	CGCCCACGGCTCAGGCTGAGGTTCTGCTGCAGCCTGACTTCAATGCTGAA	R	II	9	139658896			LC	0	XY_NO	A_NO	139658964	69	LCN15	NM_203347	NA		1stExon	S_Shelf	LCN15	cg16536450	15.844	0.000200286	0.00031607	0.826018	0.772327	0.461254	-0.364764	-0.311072	-0.337918
cg13509363	AGAACTGGGTGGGGCCCGGCGGGGTGGTGAAGGGCAGACTGCGGCGCTCG	F	I	9	139739661		rs56267514	HC	0	XY_NO	A_YES	139738866	795	C9orf172	NM_001080482	NA		1stExon	Island	C9orf172	cg13509363	21.9986	3.463e-05	6.85324e-05	0.522961	0.558268	0.877762	0.354802	0.319494	0.337148
cg06047270	AGCAGCTGTGGCAGGACTTGAAGTAGAGGCAGGCGTTGAACATGGTCTCG	F	II	9	139740885			HC	0	XY_NO	A_YES	139738866	2019	C9orf172	NM_001080482	NA		1stExon	Island	C9orf172	cg06047270	24.4433	1.90596e-05	4.10387e-05	0.236652	0.293398	0.617487	0.380836	0.324089	0.352462
cg17861206	CGCCTGCTGAGGACTGAGTTGATAGGAGACCAGCTAGCCCAGCTCAACAC	F	II	10	103826705			LC	0	XY_NO	A_NO	103825123	1582	HPS6	NM_024747	TRUE		1stExon	S_Shore	HPS6	cg17861206	23.8344	2.20191e-05	4.64062e-05	0.281376	0.47185	0.82139	0.540014	0.34954	0.444777
cg25542438	GGGACAGCACCTTTGTCACCACATTATGTCCCTGTACCCTACATGCTGCG	R	II	10	124214250	rs10490923		LC	0	XY_NO	A_NO	124214178	72	ARMS2	NM_001099667	NA		1stExon		ARMS2	cg25542438	7.77892	0.00481131	0.00563891	0.492852	0.512899	0.825633	0.332781	0.312735	0.322758
cg02211735	CATCTTGGGCACAATGCTGGTGCTAAGTGAAATGTCTGTGGCTCCTAACG	R	II	11	5142602			LC	0	XY_NO	A_NO	5145742	3141	DQ656008	DQ656008	NA		1stExon		OR52A4	cg02211735	28.0858	8.47975e-06	2.06772e-05	0.79956	0.741856	0.261602	-0.537958	-0.480254	-0.509106
cg13694680	TATCCTTCCACCTATACTTTAAGATAATCATTTTTCAGCCGACCTAGTCG	F	II	11	27016671			LC	0	XY_NO	A_NO	27015627	1044	FIBIN	NM_203371	NA		1stExon		FIBIN	cg13694680	41.3943	7.82572e-07	2.9146e-06	0.578736	0.595603	0.249532	-0.329204	-0.346071	-0.337638
cg05257275	TCCTGTGGCTGCTGGGCTGGGCCCTGCGGGGTCTGCAGGGACAGCCACCG	F	II	11	65547049			IC	0	XY_NO	A_NO	65547821	773	DKFZp761E198	NM_138368	TRUE		1stExon	N_Shore	DKFZp761E198	cg05257275	64.3551	4.36041e-08	3.25717e-07	0.377025	0.629301	0.939477	0.562452	0.310176	0.436314
cg20022862	CGGGGCTTCGCCCGTGTGGCCAGGACCATTCTGTCAGCCTATGTGGTCCT	R	I	11	67219498		rs78290792	IC	0	XY_NO	A_NO	67219885	-387	CABP4	BC033167	NA		1stExon		GPR152	cg20022862	22.7991	2.83295e-05	5.75601e-05	0.203014	0.351828	0.807204	0.60419	0.455376	0.529783
cg06012016	CGCTGTCCCAGAAGTCCAGGCAGATGACCAGGTCGTACCACCAGACGGCA	F	II	11	67219631			IC	0	XY_NO	A_NO	67219885	-254	CABP4	BC033167	NA		1stExon		GPR152	cg06012016	25.2164	1.59302e-05	3.52218e-05	0.242428	0.339454	0.736549	0.49412	0.397095	0.445608
cg16769152	CGGTAAGTGCGAGGCTAGCTGCGTCCCCGCGCCTCTGTCCTCCGCCTCTT	R	I	11	77734206			IC	19	XY_NO	A_NO	77734319	114	KCTD14	NM_023930	NA		1stExon		KCTD14	cg16769152	6.37766	0.0098989	0.011064	0.0576415	0.0778563	0.406135	0.348494	0.328279	0.338386
cg18338296	CGTCCCGCAGAAGGCTGGGGATCATCACCACCTGCTCCATGTTGTGCACC	R	II	11	77775044			IC	0	XY_NO	A_NO	77774927	117	THRSP	CCDS8256	NA		1stExon		THRSP	cg18338296	21.6233	3.81198e-05	7.4479e-05	0.173939	0.513252	0.876728	0.702789	0.363476	0.533133
cg11412713	CGGACCCGGGCCTGGCGCTCGTCCCAGTGGCTCACCACCCATGCCACCAG	R	II	11	94278413			HC	0	XY_NO	A_NO	94278758	-345	PIWIL4	CR749642	TRUE		1stExon	Island	FUT4	cg11412713	19.5046	6.71697e-05	0.000121413	0.325725	0.306693	0.658067	0.332342	0.351375	0.341858
cg08863777	GGTCCGCTACTACCACCAACTGAGCCAACATGTGACCGTGGACGTGTTCG	R	I	11	94278457			HC	0	XY_NO	A_NO	94278758	-301	PIWIL4	CR749642	TRUE	DMR	1stExon	Island	FUT4	cg08863777	33.94	2.70592e-06	7.97041e-06	0.282802	0.302893	0.712219	0.429417	0.409327	0.419372
cg07235053	CGCCAGAGCTTCTCGGTGATATAATCCAGGTGCTGCGAGTTCTCGAAAGC	R	II	11	94278581			HC	0	XY_NO	A_NO	94278758	-177	PIWIL4	CR749642	TRUE		1stExon	Island	FUT4	cg07235053	21.5941	3.84079e-05	7.49667e-05	0.450394	0.583825	0.912181	0.461787	0.328356	0.395072
cg18023065	CGCCCCAGCGAGCAACGCGTTGCGCCAGAGCTTCTCGGTGATATAATCCA	R	I	11	94278603			HC	0	XY_NO	A_NO	94278758	-155	PIWIL4	CR749642	TRUE		1stExon	Island	FUT4	cg18023065	23.6981	2.27508e-05	4.77039e-05	0.423821	0.562685	0.920045	0.496224	0.35736	0.426792
cg25528806	TCAAACCATTCTTCAGGGGCTGAGTTTATCCTGGCAGGCTTGACACAACG	F	II	11	124190035	rs61735123	rs61735123	LC	0	XY_NO	A_NO	124190092	58	OR8D2	NM_001002918	NA		1stExon		OR8D2	cg25528806	11.8892	0.000805861	0.00109579	0.797711	0.853952	0.399707	-0.398004	-0.454245	-0.426124
cg03277819	AGAGAGAACTTACTTGAAGGTCGATGTTTTCTCTTGCTGATTCCATCTCG	R	II	12	772529			IC	0	XY_NO	A_NO	772754	226	NINJ2	AK315995	TRUE		1stExon		NINJ2	cg03277819	35.5193	2.04403e-06	6.31881e-06	0.704717	0.572661	0.244217	-0.4605	-0.328444	-0.394472
cg11300147	CGTGGCATATTGGTAAGGTTTTGCTTTTATTTTGCTCTGCCATTTGGGAG	R	II	12	7596703			LC	0	XY_NO	A_NO	7596748	46	CD163L1	AK303372	NA		1stExon	S_Shelf	CD163L1	cg11300147	33.3181	3.03084e-06	8.74592e-06	0.631503	0.697093	0.235137	-0.396366	-0.461956	-0.429161
cg12058490	CGCCTCAGTCTCTGGAAAACCGTGAGTTCCACACAGAGAGCGTGAAGCAT	R	II	12	9268379			LC	0	XY_NO	A_NO	9268557	179	A2M	AK307832	NA		1stExon		A2M	cg12058490	6.67475	0.00844489	0.00952746	0.878318	0.87817	0.49087	-0.387448	-0.3873	-0.387374
cg24319167	CGGTTCCTGAAATGGAGCTTTTATTGCCTTTAGGTTTCCTTTGCTGCCGC	F	I	12	10588483		rs75545535	LC	0	XY_NO	A_YES	10588591	109	KLRC2	NM_002260	NA		1stExon		KLRC2	cg24319167	169.044	5.1471e-11	3.88545e-09	0.731892	0.716066	0.14788	-0.584011	-0.568186	-0.576099
cg13181284	CGGCTGCCAAAGCCAGCTCCTCCACATGCGCCACCCAGGCCACCACTGCC	F	II	12	52845687		rs445185	LC	0	XY_NO	A_YES	52845909	223	KRT6B	NM_005555	NA		1stExon		KRT6B	cg13181284	25.2803	1.56987e-05	3.47964e-05	0.344044	0.529697	0.882978	0.538934	0.353282	0.446108
cg16077929	CGGGTCAGATTGTGGCCATCAAGAAGTTTCTGGAATCAGAAGATGACCCT	R	II	14	50862509		rs74470823,rs74780807	LC	0	XY_NO	A_NO	50862641	133	CDKL1	NM_004196	NA		1stExon	N_Shore	CDKL1	cg16077929	32.5219	3.51342e-06	9.89024e-06	0.794696	0.858252	0.436238	-0.358458	-0.422014	-0.390236
cg18414021	GCCCGTGTAGTCCTTACCGTGCAGGCCGTTGGGGATGCTGCGGTGGTGCG	R	I	14	100069535			HC	0	XY_NO	A_NO	100070726	1192	CCDC85C	NM_001144995	NA	DMR	1stExon	Island	CCDC85C	cg18414021	97.6267	2.51254e-09	4.49646e-08	0.205912	0.0305073	0.598117	0.392205	0.56761	0.479907
cg09160359	TTGAGCTGGCTCTGCACGTCGTGGGTGAGGATGGAGAGCCCCTTGGTGCG	F	II	15	81294865		rs34802477	HC	0	XY_NO	A_NO	81293294	1571	MESDC1	NM_022566	NA		1stExon	Island	MESDC1	cg09160359	13.2051	0.000492475	0.000702573	0.324099	0.370415	0.696775	0.372676	0.32636	0.349518
cg04821895	CATACACTATCATCCTAATGACCATCCAGCATTGCCCTTTAGATAAGTCG	F	II	15	102462585	rs76597942		LC	0	XY_NO	A_YES	102463261	677	OR4F4	NM_001004195	NA		1stExon		OR4F4	cg04821895	30.3269	5.36354e-06	1.40545e-05	0.640641	0.610221	0.247413	-0.393228	-0.362808	-0.378018
cg06604968	CGGCCTTCTGGCCTTCAGCATGCAGGACAGCAGCCCCCCAGGCCTGGACC	F	II	16	2522266			ICshore	0	XY_NO	A_NO	2521499	767	NTN3	NM_006181	NA		1stExon	Island	NTN3	cg06604968	93.7291	3.33556e-09	5.41838e-08	0.601815	0.364828	0.959178	0.357363	0.594349	0.475856
cg27009392	CGGAAGAGTGGCTGGTCCCCAGAGCCACTTAGAGGTTCTGTCTTCTGGCT	F	II	16	69385547		rs78126467	LC	0	XY_NO	A_NO	69385711	165	TMED6	NM_144676	NA		1stExon		TMED6	cg27009392	46.8095	3.55952e-07	1.57508e-06	0.183412	0.46242	0.93441	0.750999	0.47199	0.611494
cg16148454	TGTCCCCTTTGCTCTTTGGGGCTGGGCTGGTCGTTCTGAATCTAGTGACG	F	II	16	69385606		rs76116020	IC	0	XY_NO	A_NO	69385711	106	TMED6	NM_144676	NA		1stExon		TMED6	cg16148454	80.485	9.54763e-09	1.1071e-07	0.179822	0.489533	0.916215	0.736394	0.426683	0.581538
cg21038703	CGGCAACCTGCAGCAGGTCCAAGCCCTGTTCCAAGATGAAGAGGCCGCCA	F	II	17	42248358			IC	0	XY_NO	A_NO	42248073	285	ASB16	AY557346	TRUE		1stExon		ASB16	cg21038703	33.3578	3.00881e-06	8.69636e-06	0.168096	0.234255	0.549395	0.381299	0.31514	0.348219
cg07823492	CAGGGTCGAAGGCGGCTGCTGGGCGGGATAGCCGGAGTTCTGCTGAAACG	R	I	17	46608099		rs35254561	IC	0	XY_NO	A_NO	46608271	173	HOXB1	BC099633	NA		1stExon	Island	HOXB1	cg07823492	137.402	2.2641e-10	9.51823e-09	0.0713367	0.0542167	0.431695	0.360358	0.377478	0.368918
cg14350358	GGGAGGTCTCTAGCCGCCCCAGCCTGCACCATGTGGGCCCCAAGGTGTCG	R	II	17	48913317			IC	0	XY_NO	A_NO	48912604	713	WFIKKN2	NM_175575	NA		1stExon		WFIKKN2	cg14350358	74.9872	1.54903e-08	1.54799e-07	0.364773	0.605326	0.914717	0.549945	0.309391	0.429668
cg07267550	CGCCGCCGATTTGCCAACCGAGTCCAACCGTGAGAAACTGACCGGGCTAT	F	I	17	74536269			LC	0	XY_NO	A_NO	74536120	149	PRCD	NM_001077620	NA		1stExon	S_Shore	PRCD	cg07267550	29.2643	6.64145e-06	1.68231e-05	0.408837	0.464494	0.941254	0.532417	0.47676	0.504588
cg21447871	CCTGGAAATCATGATGAGTTTCTCCTTGTTTGTAAACTGCCTCTGCACCG	R	II	18	5890293			HC	0	XY_NO	A_NO	5892102	1810	TMEM200C	NM_001080209	NA		1stExon	Island	TMEM200C	cg21447871	24.0378	2.09762e-05	4.4541e-05	0.703129	0.764342	0.275855	-0.427274	-0.488487	-0.457881
cg18139195	CGGGAGCTCCCAGTCGGATGACCCATCCAGCAGCAATAAGGGCTACACAC	R	II	18	5890496			HC	0	XY_NO	A_NO	5892102	1607	TMEM200C	NM_001080209	NA	DMR	1stExon	Island	TMEM200C	cg18139195	22.4376	3.09981e-05	6.22098e-05	0.735957	0.79722	0.278555	-0.457401	-0.518665	-0.488033
cg20695297	GCCGGCCCGAGTGGTTGTAGTGCAGAACAATGAGCCGGCTGTGCCCGCCG	F	I	19	3178844			IC	9	XY_NO	A_NO	3178735	109	S1PR4	NM_003775	NA		1stExon	Island	S1PR4	cg20695297	13.8432	0.000392209	0.000573247	0.805295	0.782027	0.46926	-0.336035	-0.312767	-0.324401
cg19463256	CGCCGATGATACCCCTGCGCTCTCCACTGCGGTGGAGGCCAGCCGGGCCT	F	I	19	46915351			HC	0	XY_NO	A_NO	46916918	1568	CCDC8	NM_032040	NA		1stExon	Island	CCDC8	cg19463256	97.6036	2.51667e-09	4.49922e-08	0.279881	0.108869	0.847856	0.567975	0.738987	0.653481
cg19747604	CGCCGCCTGCCCGCCGCCGCGTCAACCTGCCAGTGCCCATGTTTGAGGAC	R	I	19	46915570			HC	0	XY_NO	A_YES	46916918	1349	CCDC8	NM_032040	NA		1stExon	Island	CCDC8	cg19747604	79.6178	1.02839e-08	1.16823e-07	0.349913	0.333079	0.733772	0.383858	0.400693	0.392276
cg17375267	CGACAGCAGCAACGCCAGCGACAGCGAGTTCAGCGACTTCGAGACCTCCA	R	I	19	46915776			HC	0	XY_NO	A_NO	46916918	1143	CCDC8	NM_032040	NA		1stExon	Island	CCDC8	cg17375267	33.377	2.99826e-06	8.67312e-06	0.379648	0.354903	0.772195	0.392547	0.417292	0.404919
cg07014174	ACTGGGCAAACAGATGCCGCCCAGGCAGTCAGCATCAGTGGTGGAAGTCG	R	II	21	32253760			LC	0	XY_NO	A_NO	32253873	114	KRTAP11-1	NM_175858	NA		1stExon		KRTAP11-1	cg07014174	12.0948	0.000744575	0.00102066	0.128733	0.362698	0.729537	0.600803	0.366838	0.483821
cg21506509	TTGCTGCTGCTGCTGCTGCTGCTGCTGCTGTTGCAGGGACTGGTGGTCCG	R	II	22	28194981		rs45440093,rs45597040	HC	35	XY_NO	A_NO	28197485	2505	MN1	NM_002430	NA		1stExon	Island	MN1	cg21506509	10.0577	0.00169611	0.00215908	0.123952	0.0723341	0.465951	0.341999	0.393617	0.367808
cg14166053	TATTGCAGAGGGTGACAGCCGGGAAGCCCGCCACTGGGGCTGGGGCAGCG	F	II	2	220379755		rs35780339	IC	0	XY_NO	A_NO	220378891	864	ACCN4	AK309373	NA		1stExon;1stExon	S_Shore	ACCN4;ACCN4	cg14166053	47.5511	3.21526e-07	1.45595e-06	0.817991	0.856811	0.512612	-0.305378	-0.344198	-0.324788
cg20402664	CTTTGGGGGGCAGCCCTGTCAGATTGGCCAGGTGGAAGATGTCGGCATCG	F	II	2	220379833			IC	0	XY_NO	A_NO	220378891	942	ACCN4	AK309373	NA		1stExon;1stExon	S_Shore	ACCN4;ACCN4	cg20402664	45.186	4.46934e-07	1.87768e-06	0.813564	0.811817	0.509551	-0.304014	-0.302266	-0.30314
cg08557523	TGCTGGCGGAGCAGTGATGCCCACTGAAGTTGCAGCTCTTAAGCATGTCG	F	II	2	220379968			IC	0	XY_NO	A_NO	220378891	1077	ACCN4	AK309373	NA		1stExon;1stExon	S_Shelf	ACCN4;ACCN4	cg08557523	74.3851	1.63652e-08	1.60292e-07	0.819558	0.789954	0.444448	-0.375111	-0.345506	-0.360308
cg08365982	CGTCAAGGATATCCACTGCAAGGAGATTGACCTGGTGAACCGAGACCCCA	F	II	3	8775601			IC	0	XY_NO	A_NO	8775485	116	CAV3	NM_001234	NA		1stExon;1stExon		CAV3;CAV3	cg08365982	55.5407	1.16359e-07	6.6939e-07	0.398628	0.46129	0.945837	0.54721	0.484547	0.515878
cg20092046	CGGGTGCTGAAGGTAGTCAAGGTAAGACTGGGCTCCTCCAGCCCCCACGC	R	II	12	121476596			IC	0	XY_NO	A_NO	121476779	184	OASL	NM_198213	NA		1stExon;1stExon		OASL;OASL	cg20092046	26.6685	1.15017e-05	2.67584e-05	0.565258	0.646407	0.112348	-0.452909	-0.534058	-0.493484
cg10864680	CGCCTTACTTCTTGCCTTAAGAAAAGAGAAGAAATGAAACTGAAGGAGTG	F	II	13	108922274			LC	0	XY_NO	A_NO	108921976	298	TNFSF13B	NM_001145645	TRUE		1stExon;1stExon		TNFSF13B;TNFSF13B	cg10864680	4.82414	0.0241148	0.0256959	0.546828	0.506471	0.16401	-0.382818	-0.342462	-0.36264
cg21723486	CGGTGTGCCACCCTACAGTACTGCCCTGACCCTTACATCCAGCGGTGAGT	F	II	3	189349323			LC	0	XY_NO	A_NO	189349215	108	TP63	AF116771	NA		1stExon;1stExon;1stExon		TP63;TP63;TP63	cg21723486	9.61941	0.00205018	0.00256961	0.715966	0.716352	0.407472	-0.308494	-0.30888	-0.308687
cg19789466	TCTCTGGACAAGTTCATTGAAGACTATCTCTTGCCAGACACGTGTTTCCG	R	II	12	113344923			LC	0	XY_NO	A_NO	113344738	185	OAS1	NM_001032409	NA		1stExon;1stExon;1stExon		OAS1;OAS1;OAS1	cg19789466	10.4051	0.00146431	0.00188596	0.837085	0.792676	0.413307	-0.423779	-0.379369	-0.401574
cg00085448	CGGTGCCTGCTCAGAAGCTGGGTTGGTTTATCCAGGAATACCTGAAGCCC	F	II	12	113416442			LC	0	XY_NO	A_NO	113416273	169	OAS2	NM_001032731	TRUE		1stExon;1stExon;1stExon		OAS2;OAS2;OAS2	cg00085448	28.3604	8.00477e-06	1.96957e-05	0.463852	0.455122	0.116753	-0.3471	-0.338369	-0.342734
cg02957185	CCAGCCTTAATGTGTAGATGCTTCCATAGCGTCGCTGAGTGTGGATACCG	F	II	1	161068781			HC	0	XY_NO	A_NO	161068180	601	KLHDC9	NM_001007255	NA		1stExon;1stExon;5'UTR	Island	KLHDC9;KLHDC9;KLHDC9	cg02957185	25.4782	1.50056e-05	3.35068e-05	0.177974	0.433379	0.774887	0.596914	0.341508	0.469211
cg01076495	AGTCTGGATGTGAAGGGCCGGCCACTGAAGCTTGTCTGGTGGCTGTTACG	F	II	1	150480588			LC	0	XY_NO	A_NO	150480486	102	ECM1	NM_004425	NA		1stExon;1stExon;5'UTR;5'UTR		ECM1;ECM1;ECM1;ECM1	cg01076495	93.9115	3.29082e-09	5.36584e-08	0.68691	0.656248	0.196646	-0.490264	-0.459602	-0.474933
cg01796223	CGGGGAGTCAGTCATACAGTGGCTGAGTCAAGCTGTATTTATAAAGAGTC	R	II	7	129933014			LC	0	XY_NO	A_NO	129932973	41	CPA4	NM_001163446	TRUE		1stExon;1stExon;5'UTR;5'UTR		CPA4;CPA4;CPA4;CPA4	cg01796223	56.7114	1.0136e-07	6.04494e-07	0.85646	0.876712	0.359461	-0.496999	-0.51725	-0.507125
cg12360736	GGGATATTCCACGGCAAGTAAGCCATATTGTCGCCAGAGCAAATAAACCG	F	II	3	151985869			LC	0	XY_NO	A_NO	151985828	41	MBNL1	BC050535	NA	RDMR	1stExon;1stExon;Body;5'UTR;Body;5'UTR	N_Shore	MBNL1;MBNL1;LOC401093;MBNL1;LOC401093;MBNL1	cg12360736	21.5639	3.87082e-05	7.54937e-05	0.738576	0.800662	0.243611	-0.494965	-0.557051	-0.526008
cg22148297	CGCTTGGCGTCGGAGTTGGTGCTGGGCTGACTTTAATTGCTGCTTTGTCT	F	I	13	99910587			LC	0	XY_NO	A_NO	99910839	253	GPR18	NM_001098200	NA		1stExon;1stExon;Body;5'UTR;Body;Body;5'UTR		GPR18;GPR18;UBAC2;GPR18;UBAC2;UBAC2;GPR18	cg22148297	49.4038	2.50843e-07	1.19938e-06	0.818706	0.804244	0.241931	-0.576776	-0.562314	-0.569545
cg14621323	CGGCCAGCCAGGCCGCCCACTGGTAGCGCGGGCCAAATAAACTGTGACCT	R	I	5	176827161			HC	0	XY_NO	A_NO	176827636	476	PFN3	NM_001029886	NA		1stExon;3'UTR	Island	PFN3;PFN3	cg14621323	80.0548	9.90509e-09	1.13737e-07	0.200452	0.13678	0.641604	0.441152	0.504825	0.472988
cg13560452	TGTTCTGGGGCCGCTATTGTAAAAGCCTGGGCTCCCTCTAGTAGCTTGCG	F	II	6	137813584			IC	0	XY_NO	A_NO	137815530	1947	OLIG3	NM_175747	NA	RDMR	1stExon;3'UTR	N_Shore	OLIG3;OLIG3	cg13560452	20.0251	5.82087e-05	0.000107287	0.838367	0.631961	0.255	-0.583367	-0.376961	-0.480164
cg21104276	TCTTGCCCTTTTCGGAGTATTGCAAAGGAGCTAAAACTGGTGTGCAACCG	R	II	7	90896572			ICshore	0	XY_NO	A_NO	90893782	2790	FZD1	NM_003505	NA		1stExon;3'UTR	Island	FZD1;FZD1	cg21104276	85.0391	6.53911e-09	8.5187e-08	0.294828	0.227439	0.971598	0.67677	0.744159	0.710465
cg17497608	TTCAGCACTGCGGGGTGCGACTAGGGCTGCGCTGCCAGGGTCACTTCCCG	R	I	7	90896701			ICshore	4	XY_NO	A_NO	90893782	2919	FZD1	NM_003505	NA		1stExon;3'UTR	S_Shore	FZD1;FZD1	cg17497608	68.5732	2.84265e-08	2.3919e-07	0.150021	0.0794375	0.819311	0.66929	0.739874	0.704582
cg23016776	AGTTAAGTTAAAATCCTATAATCAGGATAGCCACAATTCCAGACACTCCG	F	II	10	99081496			LC	0	XY_NO	A_NO	99079021	2475	FRAT1	NM_005479	NA	RDMR	1stExon;3'UTR	S_Shore	FRAT1;FRAT1	cg23016776	43.6629	5.56921e-07	2.23186e-06	0.771711	0.784796	0.38536	-0.386351	-0.399436	-0.392893
cg00073003	ACAAGGCATTTTGCGTTCACATCGGTTAGCAACTTGCATCCCAGTTCACG	F	II	13	112724583			IC	0	XY_NO	A_NO	112721912	2671	SOX1	NM_005986	NA		1stExon;3'UTR	N_Shore	SOX1;SOX1	cg00073003	42.894	6.23906e-07	2.44161e-06	0.623211	0.395817	0.0832659	-0.539945	-0.312551	-0.426248
cg10245273	CGCCAGGCAAGCAGCTTTTACAGTTTGGCATCTTATTGCAGGTGCTTCGT	F	II	13	112725605			LC	0	XY_NO	A_NO	112721912	3693	SOX1	NM_005986	NA	CDMR	1stExon;3'UTR	N_Shore	SOX1;SOX1	cg10245273	148.507	1.3013e-10	6.7849e-09	0.74154	0.555329	0.0719549	-0.669586	-0.483374	-0.57648
cg06488256	TCCGTGAATACGATGAGTGTTACCTTGGCCAAGCACCGAATTCACAGTCG	F	II	13	112725903			LC	0	XY_NO	A_NO	112721912	3991	SOX1	NM_005986	NA	RDMR	1stExon;3'UTR	N_Shore	SOX1;SOX1	cg06488256	79.4754	1.04109e-08	1.17661e-07	0.7428	0.512023	0.145165	-0.597634	-0.366858	-0.482246
cg07878514	AACCAAAAAGTCTTACGTGAAACACTGAGGCAGTTACTACAGCATCTTCG	F	II	20	20351097			LC	0	XY_NO	A_NO	20348764	2333	INSM1	NM_002196	NA	RDMR	1stExon;3'UTR	S_Shore	INSM1;INSM1	cg07878514	6.85988	0.00766175	0.00869436	0.145341	0.157954	0.538287	0.392946	0.380333	0.386639
cg00947859	CGCGCTCAAAATCCCCTTCAGGCAGCAGCTCTGTGGCTACTGATGGAGCT	R	II	21	46067411		rs75189616	LC	0	XY_NO	A_NO	46066330	1081	KRTAP10-11	NM_198692	TRUE		1stExon;3'UTR;Body		KRTAP10-11;KRTAP10-11;C21orf29	cg00947859	7.56421	0.0053501	0.00622822	0.193817	0.264174	0.567574	0.373757	0.3034	0.338579
cg25974901	AGGGTTCTACCCGGCTGGGTCCAGGCAGAAGTTTTTCCTCCCCACCTCCG	R	I	1	20396750	rs77022841	rs3806313,rs76363809,rs77022841	IC	0	XY_NO	A_NO	20396700	50	PLA2G5	NM_000929	NA		1stExon;5'UTR		PLA2G5;PLA2G5	cg25974901	40.3556	9.19309e-07	3.31179e-06	0.741155	0.673983	0.35451	-0.386646	-0.319473	-0.353059
cg27238470	AGCCAGGGCACCGAGGCAATGAGCTATCTGCTCAGCTTAATAGCAGGACG	F	II	1	41950325		rs55823949	IC	0	XY_NO	A_NO	41950343	19	EDN2	NM_001956	NA		1stExon;5'UTR		EDN2;EDN2	cg27238470	17.8799	0.000106976	0.000182361	0.228604	0.329051	0.756159	0.527555	0.427107	0.477331
cg16342298	CGCAAAGAACCTTGCCCAAGGTGACAGATAGGGTAAGTAGTGAAGGCAGG	F	II	1	47902085			IC	50	XY_NO	A_NO	47901688	397	FOXD2	NM_004474	NA		1stExon;5'UTR	N_Shore	FOXD2;FOXD2	cg16342298	8.35696	0.00364174	0.00435688	0.484166	0.401385	0.784282	0.300116	0.382896	0.341506
cg24496745	CGGCCGCCATCCTCCCAGCTTGGCTTAGACCAGCACCTGCAGGGGACTGG	F	II	1	57285156			LC	0	XY_NO	A_NO	57285368	213	C1orf168	AK310842	TRUE		1stExon;5'UTR		C1orf168;C1orf168	cg24496745	52.5386	1.67776e-07	8.8402e-07	0.270193	0.542714	0.870259	0.600067	0.327546	0.463806
cg05866021	CGGCTGGTCTGACAGTCACTCACTCTCCAGGGCATTTGTGCCCAGGCAGC	F	II	1	57285278			LC	0	XY_NO	A_NO	57285368	91	C1orf168	AK310842	TRUE		1stExon;5'UTR		C1orf168;C1orf168	cg05866021	68.0343	2.99831e-08	2.48511e-07	0.17664	0.406269	0.947325	0.770685	0.541056	0.65587
cg13629753	CGTCCAGGCTCTGTCAATGTCAGAGACCTGACGAGAGACAAGAAAAAGAG	F	II	1	89591719			LC	0	XY_NO	A_NO	89591798	80	GBP2	NM_004120	TRUE		1stExon;5'UTR		GBP2;GBP2	cg13629753	30.6555	5.02664e-06	1.33159e-05	0.464649	0.5067	0.0450311	-0.419618	-0.461669	-0.440643
cg25112191	CGGCACCAAGGGAGCTGCCCCATGGACAGGGCCCCACAGAGACAGCACCG	R	II	1	151804260		rs17582155	LC	0	XY_NO	A_NO	151804347	88	RORC	AB307696	NA		1stExon;5'UTR		RORC;RORC	cg25112191	69.5751	2.57694e-08	2.2294e-07	0.195756	0.33344	0.680888	0.485132	0.347448	0.41629
cg14989033	TTCTTGTCCGTAATTTCCAAAACAGAGTCACTTGTACTAACAAGCCATCG	F	II	1	215179151			LC	0	XY_NO	A_NO	215178884	267	KCNK2	AY552981	NA		1stExon;5'UTR		KCNK2;KCNK2	cg14989033	26.5895	1.17031e-05	2.71404e-05	0.712008	0.817167	0.267753	-0.444254	-0.549414	-0.496834
cg00839584	AAATGACTCCCTCTCTGGCTGGCAGCTTAAGCCTGAGTCAGTCTTCTTCG	R	II	2	113542091			LC	0	XY_NO	A_NO	113542970	880	IL1A	NM_000575	TRUE		1stExon;5'UTR		IL1A;IL1A	cg00839584	28.3801	7.97174e-06	1.96241e-05	0.466094	0.392633	0.0912882	-0.374806	-0.301345	-0.338076
cg21350115	CGCAGAAGAGATTTACCCACAAGCAAGGTGGGAAAGAGTGAAAGCTTTGC	F	II	2	188312833			LC	0	XY_NO	A_NO	188313020	188	CALCRL	DQ280491	TRUE		1stExon;5'UTR		CALCRL;CALCRL	cg21350115	49.8146	2.37668e-07	1.15074e-06	0.742091	0.643731	0.100341	-0.64175	-0.54339	-0.59257
cg26775087	TCTGTCCTCAGGGCTTCTGCTGTCTGCATCGCTATCTCCTCCAGGGCACG	R	I	3	15382808			LC	50	XY_NO	A_NO	15382900	93	SH3BP5	NM_001018009	NA		1stExon;5'UTR		SH3BP5;SH3BP5	cg26775087	24.9544	1.69201e-05	3.70585e-05	0.327378	0.391809	0.710002	0.382623	0.318193	0.350408
cg13144783	AAACTTGAATTCATAAAAACCCAGAAAGCCCCAGAAACAAAGACTTCACG	F	II	3	46249795			LC	0	XY_NO	A_NO	46249831	37	CCR1	NM_001295	NA		1stExon;5'UTR		CCR1;CCR1	cg13144783	26.1313	1.29533e-05	2.95765e-05	0.7722	0.625426	0.155936	-0.616264	-0.46949	-0.542877
cg18484958	CGCCAGGATGTGAGCTGAAATGAGTCAATATAAGGCCTTGTGTTTGGGAG	F	II	3	149420985			LC	0	XY_NO	A_NO	149421114	130	WWTR1	NM_001168278	TRUE		1stExon;5'UTR		WWTR1;WWTR1	cg18484958	57.4073	9.34883e-08	5.70132e-07	0.849923	0.859861	0.448047	-0.401876	-0.411814	-0.406845
cg05624196	TTTTATAAGCTTCTTCAGGTCTCTGATGTTTACTTTTCATGCATGCCACG	R	II	3	195310883			IC	0	XY_NO	A_NO	195311075	193	APOD	AK294523	NA		1stExon;5'UTR		APOD;APOD	cg05624196	63.1681	4.94064e-08	3.55885e-07	0.8469	0.832594	0.275871	-0.571029	-0.556724	-0.563877
cg23720929	ATAAGCTTCTTCAGGTCTCTGATGTTTACTTTTCATGCATGCCACGCCCG	R	II	3	195310887			IC	0	XY_NO	A_NO	195311075	189	APOD	AK294523	NA		1stExon;5'UTR		APOD;APOD	cg23720929	44.2784	5.09149e-07	2.07831e-06	0.813242	0.833958	0.332624	-0.480618	-0.501334	-0.490976
cg08845028	CGGTCATTAGAGGAATGAGCCGGGAGTGAGCAATTCACCAGCTCTCCAGC	R	II	4	26491963		rs41267459	IC	0	XY_NO	A_NO	26492041	79	CCKAR	NM_000730	NA		1stExon;5'UTR		CCKAR;CCKAR	cg08845028	24.5875	1.84265e-05	3.98479e-05	0.571857	0.521673	0.895562	0.323705	0.373889	0.348797
cg12281049	CGAGAGTGCCGTCTATTTGCCACACACTTCCCTGATGAAATGTCTGGATT	F	II	4	186990315		rs5743309	LC	0	XY_NO	A_NO	186990308	7	TLR3	NM_003265	TRUE		1stExon;5'UTR		TLR3;TLR3	cg12281049	135.749	2.46752e-10	9.99492e-09	0.377639	0.47603	0.0223774	-0.355262	-0.453652	-0.404457
cg15911153	CGCCGTGCACTATCTCCCTCGCATTCGCCTCCGCTGGTGGCGCCGGCACT	F	I	5	138730783			HC	0	XY_NO	A_NO	138730884	102	C5orf65	NM_001161546	NA		1stExon;5'UTR	Island	LOC389333;LOC389333	cg15911153	174.243	4.14024e-11	3.41799e-09	0.168826	0.0717743	0.52837	0.359544	0.456596	0.40807
cg16236263	CCAGCAGCAGCGGCAGGAATGTGATCATGCTCTGCTCTGTAAAGATGCCG	R	II	6	32908605			LC	0	XY_NO	A_NO	32908846	242	HLA-DMB	AK295872	TRUE		1stExon;5'UTR		HLA-DMB;HLA-DMB	cg16236263	19.9689	5.91087e-05	0.000108776	0.428304	0.529382	0.111583	-0.316721	-0.4178	-0.367261
cg12840248	CGGGCAATATAGTATTCTGCTCAGTGTCTGGAGATCATCTACCCAGGCTG	R	II	6	32908718			LC	0	XY_NO	A_NO	32908846	129	HLA-DMB	AK295872	TRUE		1stExon;5'UTR		HLA-DMB;HLA-DMB	cg12840248	63.6752	4.68268e-08	3.42699e-07	0.448651	0.51071	0.0844498	-0.364202	-0.42626	-0.395231
cg17388996	TTACCTACAGCTTGTTCACCAGAGCCCTGAGCAGGTTGTTTACCAGGTCG	R	II	6	108145374			IC	0	XY_NO	A_NO	108145520	147	SCML4	AK303562	NA	DMR	1stExon;5'UTR		SCML4;SCML4	cg17388996	16.366	0.000169671	0.000273258	0.848149	0.785078	0.405455	-0.442694	-0.379623	-0.411158
cg07696757	CAGGTGACTGTGTCTCTCACATCCTAGCCTGCTTCCCTGGGGCTCAGGCG	R	II	7	44229001			LC	0	XY_NO	A_NO	44229021	21	GCK	NM_000162	NA		1stExon;5'UTR		GCK;GCK	cg07696757	17.5727	0.000117206	0.000197472	0.208453	0.495087	0.862109	0.653655	0.367021	0.510338
cg08986767	CGGAAGTCTATGTATTCTCTGCTTCTGTCTCACAGCAAGCTCTAATTGGC	F	II	7	92747308			LC	0	XY_NO	A_NO	92747335	28	SAMD9	NM_001193307	NA		1stExon;5'UTR		SAMD9;SAMD9	cg08986767	17.3482	0.000125385	0.000209583	0.51905	0.594559	0.124536	-0.394514	-0.470023	-0.432268
cg12535715	CGCCGCCTCCGCCGGCCCCCAAACTTTAAGGGGCAGAGCCTGGCATACCT	R	II	8	38831693			HC	0	XY_NO	A_NO	38831667	26	HTRA4	NM_153692	TRUE		1stExon;5'UTR	Island	HTRA4;HTRA4	cg12535715	32.6482	3.43134e-06	9.70122e-06	0.319364	0.224416	0.797382	0.478018	0.572966	0.525492
cg05316065	CGAGCCAAAGAAGTTGTTCCAGCTAGAGTTGCTGGGAATCCATGAATCAA	R	II	8	130799007			LC	0	XY_NO	A_NO	130799133	127	GSDMC	NM_031415	NA		1stExon;5'UTR		GSDMC;GSDMC	cg05316065	12.1263	0.000735655	0.00100973	0.729434	0.68576	0.363411	-0.366023	-0.322348	-0.344186
cg26984805	AGAGACTCCCGCTGTGCATTCCTCTGATCTGGAAGGTTTCCTGAATTACG	F	II	10	71176501			IC	20	XY_NO	A_NO	71176673	173	TACR2	NM_001057	NA		1stExon;5'UTR		TACR2;TACR2	cg26984805	7.90868	0.00451563	0.00531529	0.374904	0.407182	0.735008	0.360105	0.327827	0.343966
cg12060422	CATAAAATTGGCAGCCTTAGAACTAGTGGGAAGGCGGGTGCGCGAAGTCG	R	I	10	102821684			ICshore	0	XY_NO	A_NO	102822259	-575	KAZALD1	AY014271	TRUE	CDMR	1stExon;5'UTR	Island	KAZALD1;KAZALD1	cg12060422	59.4765	7.38822e-08	4.78256e-07	0.256191	0.0433947	0.721335	0.465144	0.677941	0.571543
cg00474889	ATTTGTGGAGACCAGCCCTCTGGCTTGGTGAGTGAATCTGGTTTACACCG	R	II	11	5711068		rs77147698	LC	0	XY_NO	A_NO	5710816	252	TRIM22	AK301192	NA		1stExon;5'UTR		TRIM22;TRIM22	cg00474889	22.0575	3.41154e-05	6.76425e-05	0.6858	0.631267	0.143921	-0.541879	-0.487347	-0.514613
cg12945194	ACCAGCAGGAGGCACAGGAAAACTGCAAGCCGCTCTGTTCCTGGGCCTCG	F	I	11	64703312			LC	0	XY_NO	A_NO	64703359	48	GPHA2	NM_130769	TRUE		1stExon;5'UTR		GPHA2;GPHA2	cg12945194	75.4668	1.48313e-08	1.50193e-07	0.306854	0.286834	0.646956	0.340103	0.360122	0.350112
cg05618647	CGCTGTAAAAAAGGACAGAGGCTGTTCCCTATGGCAGGTGAGTCCTTTTC	R	II	11	104839281		rs78953844	LC	0	XY_NO	A_YES	104839324	44	CASP4	AK296081	NA		1stExon;5'UTR		CASP4;CASP4	cg05618647	7.15811	0.00656711	0.00753658	0.623966	0.63695	0.269672	-0.354294	-0.367279	-0.360786
cg15794034	GAAAGACTGCTGCGAGCACTCTAGGTTAGGCTCAGAGCAAACCAAACACG	R	II	11	118095775			LC	0	XY_NO	A_NO	118095808	34	AMICA1	AK301099	NA		1stExon;5'UTR		AMICA1;AMICA1	cg15794034	5.76478	0.0138902	0.0152254	0.741165	0.637843	0.333056	-0.408109	-0.304787	-0.356448
cg09238677	CATACTTCATGACTTCACTGTGGCTAAGTGTGGGGACCAGACAGGACTCG	F	II	12	8218922			LC	0	XY_NO	A_NO	8218954	33	C3AR1	NM_004054	NA		1stExon;5'UTR		C3AR1;C3AR1	cg09238677	5.00104	0.0216702	0.0232074	0.685461	0.723547	0.330356	-0.355106	-0.393192	-0.374149
cg08321576	CGTGGTTAAGTACCACTCCTGGATGAATCAGAAAAACAGCCACTTGAGCA	R	II	12	10022229		rs76569481	LC	50	XY_NO	A_NO	10022457	229	CLEC2B	NM_005127	TRUE		1stExon;5'UTR		CLEC2B;CLEC2B	cg08321576	27.0496	1.05836e-05	2.49406e-05	0.351168	0.344533	0.0368948	-0.314273	-0.307638	-0.310956
cg26976108	ATAAGCTACTGCTGGAGCCCGATTCCTTGTCCTGCTTCTCCTGCCTCTCG	F	II	12	52867568			IC	0	XY_NO	A_NO	52867568	1	KRT6C	NM_173086	NA		1stExon;5'UTR		KRT6C;KRT6C	cg26976108	39.5309	1.04734e-06	3.66924e-06	0.484456	0.455064	0.872766	0.388311	0.417702	0.403007
cg15209376	GCGTTGATGAGCTGCCTGCGAGGATTTGGGCAGCGGCACTGCTCTGGGCG	F	II	13	102104976			IC	0	XY_NO	A_NO	102104965	11	ITGBL1	AK308194	NA		1stExon;5'UTR	N_Shore	ITGBL1;ITGBL1	cg15209376	61.9516	5.62786e-08	3.91003e-07	0.165065	0.364708	0.915251	0.750185	0.550542	0.650364
cg22070156	GCCGGAGTTGCAATTGCGTTGATGAGCTGCCTGCGAGGATTTGGGCAGCG	F	I	13	102104991			IC	0	XY_NO	A_NO	102104965	26	ITGBL1	AK308194	NA		1stExon;5'UTR	N_Shore	ITGBL1;ITGBL1	cg22070156	62.0084	5.59343e-08	3.89758e-07	0.10678	0.343825	0.916187	0.809408	0.572362	0.690885
cg16293118	CGCAGGCAGCTCATCAACGCAATTGCAACTCCGGCTGGAGCCCCGGACCT	F	II	13	102105006			IC	0	XY_NO	A_NO	102104965	41	ITGBL1	AK308194	NA		1stExon;5'UTR	N_Shore	ITGBL1;ITGBL1	cg16293118	46.7485	3.58963e-07	1.58531e-06	0.169554	0.384573	0.87613	0.706576	0.491557	0.599066
cg21116266	AGCAGATGGCTGGGCAGACGGACCCACGGACACCCAGGCTTGCAGGTCCG	F	I	13	102105049			IC	0	XY_NO	A_NO	102104965	84	ITGBL1	AK308194	NA		1stExon;5'UTR	N_Shore	ITGBL1;ITGBL1	cg21116266	42.9311	6.20474e-07	2.43136e-06	0.113593	0.328275	0.782186	0.668593	0.453911	0.561252
cg10243348	CGGTGAACCCCACCTTGCAGAAGTGCAGCTCGCCCGGAGCAGCCCAGGAG	F	I	13	102105129			IC	0	XY_NO	A_NO	102104965	164	ITGBL1	AK308194	NA		1stExon;5'UTR	N_Shore	ITGBL1;ITGBL1	cg10243348	29.4123	6.44426e-06	1.64117e-05	0.273507	0.40584	0.797176	0.523669	0.391336	0.457503
cg18298494	CGGCCTCCCCAGATCCCAAAGACTGAGGCTTGGCAAGAAGGTGCATGAAC	F	II	14	76447327			LC	0	XY_NO	A_NO	76448091	765	TGFB3	BC018503	NA		1stExon;5'UTR	N_Shore	TGFB3;TGFB3	cg18298494	34.5522	2.42406e-06	7.27301e-06	0.540147	0.388764	0.866226	0.326078	0.477462	0.40177
cg08615333	AGGTGCATGAACTCACTGCACTGCGAGAGCTTCAGGACTTCCAGGAAGCG	R	II	14	76447413			LC	0	XY_NO	A_NO	76448091	679	TGFB3	BC018503	NA		1stExon;5'UTR	N_Shore	TGFB3;TGFB3	cg08615333	73.9745	1.6994e-08	1.6483e-07	0.463565	0.496716	0.953063	0.489498	0.456347	0.472922
cg17928876	CGTCCTCAGGGTTGCCAGCGCTTCCTGGAAGTCCTGAAGCTCTCGCAGTG	R	II	14	76447431			LC	0	XY_NO	A_NO	76448091	661	TGFB3	BC018503	NA		1stExon;5'UTR	N_Shore	TGFB3;TGFB3	cg17928876	48.1526	2.96359e-07	1.36589e-06	0.420406	0.387698	0.83698	0.416574	0.449282	0.432928
cg16567056	CAGGGCCACCCCAGGGGCTATAAGAGCAACTAGATTTCTGGAGCAGCTCG	F	II	15	40599985			LC	0	XY_NO	A_NO	40600173	189	PLCB2	BT006905	NA		1stExon;5'UTR		PLCB2;PLCB2	cg16567056	24.2389	1.99994e-05	4.27442e-05	0.166834	0.216589	0.540672	0.373838	0.324083	0.34896
cg10173075	CGGAGGGAACCTCTAGAGCTCCAGGACATTCAGGTACCAGGTAGCCCCAA	R	II	15	89764836			LC	0	XY_NO	A_NO	89764921	86	RLBP1	NM_000326	NA		1stExon;5'UTR		RLBP1;RLBP1	cg10173075	71.5184	2.13795e-08	1.94533e-07	0.882704	0.876002	0.448247	-0.434456	-0.427755	-0.431106
cg08775835	CGGTGCTGGTGACTCGTCCACACTGCTCGCTTCGGATACTCCAGGCGTCT	R	I	16	31147044			IC	0	XY_NO	A_NO	31147150	107	PRSS8	AK301619	NA		1stExon;5'UTR		PRSS8;PRSS8	cg08775835	7.08326	0.00682419	0.00781102	0.32537	0.351314	0.65876	0.33339	0.307446	0.320418
cg04164048	CGCTTTCTCTGATTTCTCCGACTGCAGCTGCTCAGTGTGAAATCTGGCTC	R	II	16	70680498			IC	0	XY_NO	A_NO	70657894	22604	IL34	NM_001172772	NA		1stExon;5'UTR		IL34;IL34	cg04164048	19.0949	7.53297e-05	0.00013421	0.115757	0.132419	0.563476	0.447719	0.431057	0.439388
cg04012053	CGCCCCCCGGCTGTCCTCCACGCTGCCGGGCAGATAAGGGCAGCTGCTGC	F	I	16	70680631			LC	0	XY_NO	A_NO	70657894	22737	IL34	NM_001172772	NA		1stExon;5'UTR		IL34;IL34	cg04012053	36.5453	1.71281e-06	5.46828e-06	0.204231	0.343332	0.839414	0.635183	0.496082	0.565633
cg26738437	AGCAACAGACAACATCTTCATTCGGCTCTCCCTGAAGCTGTACTGCCTCG	F	II	17	34308465			IC	0	XY_NO	A_NO	34308522	58	CCL16	BC099664	NA		1stExon;5'UTR		CCL16;CCL16	cg26738437	28.3666	7.99434e-06	1.96743e-05	0.708502	0.733198	0.39572	-0.312782	-0.337478	-0.32513
cg22081096	CGTTACCTAGACAAACAGAGAACTGGTTTTGACAGTGTTTCTAGAGTGCT	R	II	17	67137953			LC	0	XY_NO	A_NO	67138014	62	ABCA6	BC070125	NA		1stExon;5'UTR		ABCA6;ABCA6	cg22081096	39.6545	1.02692e-06	3.61179e-06	0.784378	0.826141	0.128282	-0.656097	-0.697859	-0.676978
cg21960624	TCAGAGCCAGCAGAAGAGCACAGGTGGCGGATGTCACCCTCATGACAGCG	R	II	19	35085474			LC	0	XY_NO	A_NO	35085489	16	SCGB2B2	NM_001025591	NA		1stExon;5'UTR		SCGBL;SCGBL	cg21960624	9.9896	0.00174627	0.00221739	0.210557	0.358119	0.713801	0.503244	0.355682	0.429463
cg05404847	CTGACCTAGACACTGACTTAGAACCTGGCTCCATTGTTATTTCCCTCACG	R	II	19	42931316			LC	0	XY_NO	A_NO	42931577	262	LIPE	NM_005357	NA		1stExon;5'UTR	S_Shelf	LIPE;LIPE	cg05404847	65.8511	3.73602e-08	2.91015e-07	0.85621	0.833602	0.320758	-0.535452	-0.512844	-0.524148
cg06856720	CTACAGGCTGGACTAACCATTAAAAATGTCTCTACCTTCAGGAGTCCCCG	R	II	20	19870217			IC	0	XY_NO	A_NO	19870209	8	RIN2	BC128065	NA		1stExon;5'UTR		RIN2;RIN2	cg06856720	139.892	1.99258e-10	8.79175e-09	0.696418	0.743422	0.0698056	-0.626612	-0.673617	-0.650114
cg14151783	GGGCGGCGGCTAGCGGGCCTAGGCGACAAGCAGGCATGGTGCTATGCCCG	F	I	20	44098409			ICshore	0	XY_NO	A_NO	44098393	16	WFDC2	AF330260	NA		1stExon;5'UTR	Island	WFDC2;WFDC2	cg14151783	68.0299	2.99964e-08	2.48518e-07	0.108678	0.0861087	0.525801	0.417123	0.439693	0.428408
cg03365751	AAGGGGAAGCTGTCAGCGCCGGCCGTCCCCTCCTGTGAACTAAAGAGTCG	F	I	22	42828386			IC	0	XY_NO	A_NO	42828400	15	NFAM1	NM_145912	TRUE		1stExon;5'UTR		NFAM1;NFAM1	cg03365751	273.427	1.57946e-12	5.16688e-10	0.196249	0.0619264	0.606729	0.41048	0.544802	0.477641
cg17255703	CGCTCTGTGATTCTGAGGAATACAGTGTGCCAGCATCCGATCCAGTCTCC	F	II	3	158787141			LC	0	XY_NO	A_NO	158787040	101	IQCJ	NM_001042705	NA		1stExon;5'UTR;1stExon;5'UTR		IQCJ;IQCJ;IQCJ;IQCJ	cg17255703	15.7575	0.000205939	0.00032384	0.842153	0.809241	0.460197	-0.381956	-0.349044	-0.3655
cg27159719	CGCACATTGCTGTGCACAGGTGCTTGCAGAGAAGTTTTGTCTTCGGCAGC	F	II	8	133772742		rs77044911	LC	0	XY_NO	A_NO	133772913	172	TMEM71	NM_001145153	TRUE		1stExon;5'UTR;1stExon;5'UTR		TMEM71;TMEM71;TMEM71;TMEM71	cg27159719	73.584	1.76176e-08	1.69195e-07	0.809604	0.706369	0.130269	-0.679335	-0.5761	-0.627718
cg05935086	ACAAGGCGATGGAGAGAACCAGGTCCCACATGCTGACACAGGTGTCCACG	F	II	19	51376711			LC	0	XY_NO	A_NO	51376688	23	KLK2	AK309985	NA		1stExon;5'UTR;1stExon;5'UTR		KLK2;KLK2;KLK2;KLK2	cg05935086	19.1196	7.48087e-05	0.000133387	0.791764	0.687894	0.386491	-0.405274	-0.301404	-0.353339
cg18054578	CGGCTTTGGAAAAAGGAAGGACAAAACTCACCAAACCAGAGCAGGGCAGG	R	II	19	47735960			LC	0	XY_NO	A_NO	47736022	63	BBC3	NM_001127242	NA		1stExon;5'UTR;1stExon;5'UTR;1stExon;5'UTR	S_Shore	BBC3;BBC3;BBC3;BBC3;BBC3;BBC3	cg18054578	33.9763	2.68816e-06	7.93269e-06	0.461027	0.501122	0.133846	-0.327181	-0.367276	-0.347229
cg05253480	CGCTGCTGCACAGCAAGGCCCTGCCACCCACCTTCAGGCCATGCAGCCAT	F	II	3	9944537			LC	0	XY_NO	A_NO	9944511	26	IL17RE	NM_153480	TRUE		1stExon;5'UTR;1stExon;5'UTR;5'UTR		IL17RE;IL17RE;IL17RE;IL17RE;IL17RE	cg05253480	16.1138	0.000183746	0.00029298	0.298131	0.332875	0.758536	0.460404	0.425661	0.443033
cg19457477	GGGAGGCCACAGCCCGCGGAGGCAAGGCGGGTGCAGGGCTTCTGGGGACG	F	I	19	39108609			IC	0	XY_NO	A_NO	39108642	34	MAP4K1	NM_001042600	NA		1stExon;5'UTR;1stExon;5'UTR;TSS1500	N_Shore	MAP4K1;MAP4K1;MAP4K1;MAP4K1;EIF3K	cg19457477	12.1952	0.000716577	0.000986138	0.524211	0.573663	0.167001	-0.35721	-0.406662	-0.381936
cg13745870	GACACCAGAGGCTCCTTTTGAGGTCTGATACTGCAGGCTGGGATCTGACG	F	II	3	57094763		rs55735463	LC	0	XY_NO	A_NO	57094468	295	SPATA12	NM_181727	NA		1stExon;5'UTR;5'UTR		SPATA12;ARHGEF3;SPATA12	cg13745870	11.3088	0.00101218	0.00134721	0.719709	0.577179	0.225123	-0.494586	-0.352056	-0.423321
cg07165851	CGGGGACACAGGGCCAAGCTTTGAGGTGGAAAGTTTCTGGTTCTGAAACA	F	II	6	158734300		rs9456286	LC	0	XY_NO	A_NO	158733691	609	TULP4	NM_001007466	NA		1stExon;5'UTR;5'UTR;1stExon		TULP4;TULP4;TULP4;TULP4	cg07165851	8.66089	0.00315842	0.00381878	0.810129	0.815182	0.431658	-0.378472	-0.383525	-0.380998
cg19023847	AGATATAGGACTGGTTTCTGGGATCCCAATACTAAAGAGTATCTCCTTCG	F	II	10	99344164		rs41309988	LC	0	XY_NO	A_NO	99344101	63	HOGA1	NM_138413	TRUE		1stExon;5'UTR;5'UTR;1stExon		DHDPSL;DHDPSL;DHDPSL;DHDPSL	cg19023847	31.4122	4.33825e-06	1.17895e-05	0.115494	0.213415	0.794402	0.678908	0.580987	0.629948
cg00175901	CTTAAGTTAGTTTTGTTTCCCTGTCCCGGATACAAGAGTTGGTAAGCTCG	R	I	12	113416290			LC	0	XY_NO	A_NO	113416273	17	OAS2	NM_001032731	TRUE		1stExon;5'UTR;5'UTR;1stExon;1stExon;5'UTR		OAS2;OAS2;OAS2;OAS2;OAS2;OAS2	cg00175901	38.4704	1.24271e-06	4.22112e-06	0.614899	0.479192	0.0914953	-0.523404	-0.387696	-0.45555
cg00673646	CTCAGAAGCTCCAAAGAGGTTTTAACTCTGGTTTCTCAGTCCCATCAACG	R	II	11	59950525	rs74361873	rs74361873	LC	0	XY_NO	A_NO	59950803	279	MS4A6A	AK301387	NA		1stExon;5'UTR;5'UTR;1stExon;5'UTR;1stExon		MS4A6A;MS4A6A;MS4A6A;MS4A6A;MS4A6A;MS4A6A	cg00673646	162.025	6.97751e-11	4.6809e-09	0.400213	0.47273	0.0670093	-0.333204	-0.405721	-0.369462
cg17669033	GTCTTCCAGACTCTAACTCAACTGAGCTGCTGCCCATAAAGTAGCACCCG	F	II	2	113875512			LC	0	XY_NO	A_NO	113875469	43	IL1RN	NM_173841	NA		1stExon;5'UTR;5'UTR;5'UTR;1stExon;1stExon		IL1RN;IL1RN;IL1RN;IL1RN;IL1RN;IL1RN	cg17669033	28.9445	7.09126e-06	1.77867e-05	0.426597	0.508926	0.918284	0.491687	0.409358	0.450522
cg11028075	CGTCTGCAACTGGGGCTCTGAACTGCTCTGTAGAAAAACAAACACCACAC	F	II	10	97200911		rs70937024	LC	0	XY_NO	A_NO	97200936	26	SORBS1	NM_006434	NA		1stExon;5'UTR;5'UTR;5'UTR;1stExon;5'UTR;5'UTR;1stExon;5'UTR;5'UTR;1stExon;1stExon		SORBS1;SORBS1;SORBS1;SORBS1;SORBS1;SORBS1;SORBS1;SORBS1;SORBS1;SORBS1;SORBS1;SORBS1	cg11028075	25.6117	1.45579e-05	3.2652e-05	0.259278	0.432416	0.793931	0.534653	0.361515	0.448084
cg17997363	TGGTGACCACGACCAGGCAGATGAAACGACCCCAGCTGACCATGGTTACG	R	II	10	123353337		rs3750819	IC	0	XY_NO	A_NO	123353480	144	FGFR2	EU826600	NA		1stExon;5'UTR;5'UTR;5'UTR;5'UTR;1stExon;1stExon;5'UTR;5'UTR;5'UTR;5'UTR;5'UTR	N_Shelf	FGFR2;FGFR2;FGFR2;FGFR2;FGFR2;FGFR2;FGFR2;FGFR2;FGFR2;FGFR2;FGFR2;FGFR2	cg17997363	95.3606	2.95863e-09	5.00172e-08	0.516988	0.356335	0.94984	0.432852	0.593504	0.513178
cg10788901	ATGTGGACGTTAATCCCATCTGCACACTTCCTCTACGGGCATGGACTACG	R	II	10	123353418		rs3135721,rs41287990	IC	0	XY_NO	A_NO	123353480	63	FGFR2	EU826600	NA		1stExon;5'UTR;5'UTR;5'UTR;5'UTR;1stExon;1stExon;5'UTR;5'UTR;5'UTR;5'UTR;5'UTR	N_Shelf	FGFR2;FGFR2;FGFR2;FGFR2;FGFR2;FGFR2;FGFR2;FGFR2;FGFR2;FGFR2;FGFR2;FGFR2	cg10788901	178.935	3.41978e-11	3.07918e-09	0.600124	0.449706	0.912443	0.312319	0.462737	0.387528
cg26206133	CAAAGGACTCTCTATCCAGGATGTAAATGAGCACACTGCTGGCCCATGCG	F	II	5	112770587		rs78102202	IC	0	XY_NO	A_NO	112770727	141	TSSK1B	NM_032028	NA		1stExon;5'UTR;Body		TSSK1B;TSSK1B;MCC	cg26206133	27.9594	8.70912e-06	2.11475e-05	0.548213	0.506872	0.918483	0.37027	0.411612	0.390941
cg11461808	TAGGAGTGAGATTCGCTGAAGTTCCCTTCTGAGGAAGACCCACCCCTCCG	R	II	7	1126579		rs11761037	ICshore	0	XY_NO	A_NO	1126442	137	GPER	NM_001039966	NA		1stExon;5'UTR;Body;1stExon;5'UTR;Body;Body;TSS1500	Island	GPER;GPER;C7orf50;GPER;GPER;C7orf50;C7orf50;GPER	cg11461808	109.585	1.11997e-09	2.65571e-08	0.707576	0.381324	0.0604574	-0.647119	-0.320866	-0.483993
cg03379681	CGTCAGTAAAGTCTTGAGTGCTCTAGAGAGAAATAGAAGGAGAGAAAAAG	F	II	3	151058527			LC	0	XY_NO	A_NO	151058584	58	P2RY12	NM_176876	NA		1stExon;5'UTR;Body;5'UTR		P2RY12;P2RY12;MED12L;P2RY12	cg03379681	14.4298	0.000320041	0.000478719	0.632781	0.650877	0.26382	-0.368961	-0.387057	-0.378009
cg18562759	CAGAAACGATTCCATGATTTCTCAAAGCAGTTAAATACTTTTCCAAGACG	R	II	3	56809497			LC	0	XY_NO	A_NO	56809594	98	ARHGEF3	AK293864	TRUE		1stExon;5'UTR;Body;Body		ARHGEF3;ARHGEF3;ARHGEF3;ARHGEF3	cg18562759	21.4098	4.02828e-05	7.81229e-05	0.119486	0.477107	0.830116	0.71063	0.353009	0.531819
cg05228186	CCGGTTCACACTTGCCTTTATAACTAAGACTCTGACAGAACTCACTAGCG	R	II	11	83393344			LC	0	XY_NO	A_NO	83393467	124	DLG2	NM_001142702	TRUE		1stExon;5'UTR;Body;Body;Body		DLG2;DLG2;DLG2;DLG2;DLG2	cg05228186	21.5539	3.8808e-05	7.56605e-05	0.186397	0.311846	0.705495	0.519098	0.393649	0.456374
cg08485937	ATTTAAGTCAAGGGCCGGCTGGCAACCCCAGCAAGCTGTCCTGTGAGCCG	F	II	3	52488037			LC	0	XY_NO	A_NO	52488056	20	TNNC1	NM_003280	TRUE		1stExon;5'UTR;TSS1500	N_Shore	TNNC1;TNNC1;NISCH	cg08485937	35.4356	2.07409e-06	6.39366e-06	0.538126	0.538501	0.921614	0.383488	0.383113	0.3833
cg03355998	TCTCTGCAGGAAACGCGAACGGCTCCAGTTCAAAGCCACATGCACCAACG	F	I	3	147124363			IC	0	XY_NO	A_NO	147124595	233	ZIC4	NM_001243256	NA		1stExon;5'UTR;TSS1500	N_Shelf	ZIC4;ZIC4;ZIC4	cg03355998	12.2338	0.000706126	0.000973189	0.0499267	0.0825335	0.549919	0.499993	0.467386	0.483689
cg02556940	GGTGGACCTAAGCCTAATCCCTGGGACAAGGATGGTGGGTGCCAAGGCCG	F	II	15	44092166			IC	0	XY_NO	A_NO	44092254	89	SERINC4	NM_001033517	TRUE		1stExon;5'UTR;TSS1500	N_Shore	SERINC4;SERINC4;C15orf63	cg02556940	72.8506	1.88599e-08	1.77589e-07	0.510873	0.651611	0.962354	0.451481	0.310743	0.381112
cg08660915	CGGGGGAGGTAAGTGCTCAGACATTAAGCCGTTGAGTAGAGGCATGTTTT	R	II	22	50523790		rs28362607	IC	0	XY_NO	A_NO	50523780	-9	MLC1	AK294048	TRUE	CDMR	1stExon;5'UTR;TSS200		MLC1;MLC1;MLC1	cg08660915	76.8792	1.30675e-08	1.38021e-07	0.772252	0.510738	0.0891808	-0.683071	-0.421557	-0.552314
cg18093120	CGTGTTGGTTGTGTAAACCACTGCCTCGGAGCTGTCAGAACCCAACTAGG	F	II	22	50523955			IC	0	XY_NO	A_NO	50523780	-174	MLC1	AK294048	TRUE	CDMR	1stExon;5'UTR;TSS200		MLC1;MLC1;MLC1	cg18093120	48.9142	2.67636e-07	1.26445e-06	0.689677	0.43573	0.0728782	-0.616799	-0.362852	-0.489825
cg10189763	GTTCCACTACTCATCAAGCACATAAGTTACTCATTGAGAACCTCTGATCG	R	II	4	71337726			LC	0	XY_NO	A_NO	71337674	52	MUC7	NM_001145007	NA		1stExon;5'UTR;TSS200;5'UTR		MUC7;MUC7;MUC7;MUC7	cg10189763	15.9396	0.000194236	0.000307616	0.701043	0.753646	0.393098	-0.307945	-0.360547	-0.334246
cg18168448	CGAGAACAGAATCACTAGTTTGCCAGCAATGCATCTAGGACTCCTCAGTG	F	II	1	165513716			LC	0	XY_NO	A_NO	165513477	239	LRRC52	NM_001005214	TRUE		1stExon;Body		LRRC52;LOC400794	cg18168448	19.4243	6.86879e-05	0.000123778	0.468006	0.417353	0.782537	0.314531	0.365184	0.339858
cg26017506	CGATGACCACAGGAAGTCAGCTTTGTATTTTGCTGTATCAAACAGTGACC	R	II	3	57312779			LC	0	XY_NO	A_NO	57312979	201	ASB14	NM_130387	NA		1stExon;Body		ASB14;ASB14	cg26017506	24.8035	1.75222e-05	3.81925e-05	0.284973	0.406895	0.858688	0.573715	0.451792	0.512754
cg11961845	CGGAGGCTGCTGTGAAAAGGGATGCAGCTTCTGCTAGCCACTGTGAACTT	F	II	7	129008179			LC	0	XY_NO	A_NO	129007963	216	AHCYL2	NM_001130723	TRUE		1stExon;Body;1stExon;5'UTR;5'UTR;Body		AHCYL2;AHCYL2;AHCYL2;AHCYL2;AHCYL2;AHCYL2	cg11961845	143.235	1.68402e-10	7.93189e-09	0.765173	0.441527	0.0521566	-0.713016	-0.38937	-0.551193
cg06442240	CGGGGAACTGTCCCCAAGACAACCTCAAAGAGACAGCACAACATTTGCAG	R	II	16	19129228			LC	0	XY_NO	A_NO	19125253	3975	ITPRIPL2	NM_001034841	NA		1stExon;Body;3'UTR	S_Shore	ITPRIPL2;ITPRIPL2;ITPRIPL2	cg06442240	40.9309	8.40507e-07	3.08357e-06	0.871555	0.8209	0.17289	-0.698665	-0.64801	-0.673338
cg10087036	CCTTTGGTAACTCCCACTGACCAGTCTTGGGAGCCTTCCTGGAATGATCG	R	II	16	19130461			LC	0	XY_NO	A_NO	19125253	5208	ITPRIPL2	NM_001034841	NA		1stExon;Body;3'UTR	S_Shelf	ITPRIPL2;ITPRIPL2;ITPRIPL2	cg10087036	13.2755	0.000480084	0.000687082	0.699125	0.773612	0.0274024	-0.671723	-0.74621	-0.708966
cg08006182	AAGGAAAACCTCATGTAGGACGCTGCTGTCATCACTGGTGCTGCAAGTCG	F	II	2	241831436		rs6709742,rs6724533	LC	0	XY_NO	A_NO	241831451	16	C2orf54	NM_024861	NA		1stExon;Body;5'UTR	S_Shelf	C2orf54;C2orf54;C2orf54	cg08006182	81.064	9.08932e-09	1.07057e-07	0.273604	0.580435	0.95532	0.681716	0.374885	0.5283
cg15475323	CGCATATCCCGCCAACAACTGCAGCTCCCACCAGCCTGCCAGGCCAGGCT	R	II	19	49220102			IC	0	XY_NO	A_NO	49220213	112	MAMSTR	NM_182574	NA		1stExon;Body;5'UTR	N_Shelf	MAMSTR;MAMSTR;MAMSTR	cg15475323	22.2642	3.23786e-05	6.46476e-05	0.0853936	0.0989867	0.41756	0.332167	0.318574	0.32537
cg26904406	CCACCCAGCTAAGAAGCTGCCCAGGAGTGGGCAGAACCTCAGTGTAGTCG	R	II	6	111927312			IC	0	XY_NO	A_NO	111927473	162	TRAF3IP2	AK310141	NA		1stExon;Body;5'UTR;1stExon;5'UTR		TRAF3IP2;TRAF3IP2;TRAF3IP2;TRAF3IP2;TRAF3IP2	cg26904406	134.217	2.67478e-10	1.04195e-08	0.375271	0.331282	0.0194367	-0.355834	-0.311845	-0.33384
cg17650622	CGGAGAGATGGCGATGGATGTCACAAGGAGCCAGGCCCAGACAGCCTTGA	R	I	7	44198725			LC	0	XY_NO	A_NO	44198886	162	GCK	NM_033507	NA		1stExon;Body;5'UTR;5'UTR;1stExon		GCK;GCK;GCK;GCK;GCK	cg17650622	19.1604	7.3954e-05	0.00013201	0.283862	0.513906	0.816572	0.53271	0.302666	0.417688
cg16667508	CGCTCTGCAGCTGCATCTCTGATCTGTCCTGCAGGCTCAGGTGAGTCAAA	R	II	20	43936853			IC	0	XY_NO	A_NO	43936966	114	MATN4	NM_030592	TRUE	CDMR	1stExon;Body;5'UTR;5'UTR;1stExon;1stExon;5'UTR	S_Shore	MATN4;RBPJL;MATN4;MATN4;MATN4;MATN4;MATN4	cg16667508	52.9519	1.59362e-07	8.50082e-07	0.179103	0.372757	0.889843	0.71074	0.517086	0.613913
cg25994931	GTTAGTAGCTGAGATGCAGAGAGCCATCCTGCCCAGACCTAGACAACTCG	F	II	15	93616894		rs2091635,rs55816698	HC	0	XY_NO	A_NO	93616938	45	RGMA	AK125204	NA		1stExon;Body;5'UTR;Body;1stExon;5'UTR;TSS1500;5'UTR	Island	RGMA;RGMA;RGMA;RGMA;RGMA;RGMA;RGMA;RGMA	cg25994931	66.3344	3.55648e-08	2.80515e-07	0.332413	0.256951	0.696478	0.364065	0.439527	0.401796
cg17896927	CGCTGCTTCCTGAAGACTTGCCCCGGCTGCGCCCCCGTGCTGAGGGCCTG	F	I	15	93617030			ICshore	0	XY_NO	A_NO	93616938	-91	RGMA	NM_001166289	NA		1stExon;Body;5'UTR;TSS200;TSS200;TSS1500;5'UTR	Island	RGMA;RGMA;RGMA;RGMA;RGMA;RGMA;RGMA	cg17896927	85.0778	6.51864e-09	8.50686e-08	0.211167	0.134213	0.623826	0.412659	0.489612	0.451135
cg17633234	GTGGCAGCTGTGCCAAGGTGGCAAGGTTAGGCCCGCAGGCCCTCAGCACG	F	II	15	93617065		rs11854629	ICshore	0	XY_NO	A_NO	93616938	-126	RGMA	NM_001166289	NA		1stExon;Body;5'UTR;TSS200;TSS200;TSS1500;5'UTR	Island	RGMA;RGMA;RGMA;RGMA;RGMA;RGMA;RGMA	cg17633234	24.3882	1.93079e-05	4.14818e-05	0.164762	0.125263	0.501376	0.336614	0.376113	0.356364
cg04340651	CGGGCCTAACCTTGCCACCTTGGCACAGCTGCCACTCCAGAGAGATGGCT	F	II	15	93617080		rs11854629	ICshore	0	XY_NO	A_NO	93617215	136	RGMA	NM_001166283	NA		1stExon;Body;5'UTR;TSS200;TSS200;TSS1500;5'UTR	Island	RGMA;RGMA;RGMA;RGMA;RGMA;RGMA;RGMA	cg04340651	17.2335	0.000129814	0.000215987	0.212192	0.16376	0.525011	0.312819	0.361251	0.337035
cg23207527	CGTGAACCTGGCATACTTAGGAGCAAAACCAAGGATCATGCAACCAGGTG	F	II	6	17283113		rs28516807,rs28661378	LC	0	XY_NO	A_NO	17282931	182	RBM24	NM_153020	NA		1stExon;Body;Body	S_Shore	RBM24;RBM24;RBM24	cg23207527	45.687	4.16311e-07	1.777e-06	0.561284	0.59793	0.967257	0.405972	0.369327	0.38765
cg23444251	CGACCAGGCAGATGAAACGACCCCAGCTGACCATGGTTACGGTACCAATC	F	II	10	123353298		rs3750819	IC	0	XY_NO	A_NO	123353480	183	FGFR2	EU826600	NA		1stExon;Body;Body;1stExon;1stExon;Body;Body;Body;Body	N_Shelf	FGFR2;FGFR2;FGFR2;FGFR2;FGFR2;FGFR2;FGFR2;FGFR2;FGFR2	cg23444251	21.9761	3.4828e-05	6.88758e-05	0.356816	0.243682	0.88035	0.523534	0.636668	0.580101
cg10587183	TCACCAGGATTGCTATAATCCTTTGATAGTTAGGCAGAGTGTTCGTCTCG	R	II	13	36048892			LC	0	XY_NO	A_NO	36050885	-1993	NBEA	NM_001204197	NA	CDMR	1stExon;Body;Body;3'UTR	N_Shore	MAB21L1;MIR548F5;NBEA;MAB21L1	cg10587183	13.508	0.000441652	0.000637944	0.131187	0.183295	0.582684	0.451497	0.399388	0.425443
cg05093686	TCTGGGCTCTTAGACAAACCAACAGCAGCTTCTTCTGACATATACACACG	F	II	13	36050788			IC	0	XY_NO	A_NO	36050885	-97	NBEA	NM_001204197	NA	RDMR	1stExon;Body;Body;5'UTR	N_Shore	MAB21L1;MIR548F5;NBEA;MAB21L1	cg05093686	19.2502	7.21111e-05	0.00012906	0.120182	0.185279	0.547819	0.427637	0.36254	0.395088
cg25303383	AGGAGTCATTCTGCCACTGCAGTGGATTTCCTTCCTGTGATGGTGCACCG	R	II	11	112046403			LC	0	XY_NO	A_NO	112046207	196	BCO2	AX747181	TRUE		1stExon;TSS1500		BCO2;BCO2	cg25303383	19.1341	7.45034e-05	0.000132875	0.475643	0.429592	0.10527	-0.370372	-0.324322	-0.347347
cg12672713	CGGATTAGACAAACCATGATGCGGGGGACTGGCATGATAGGTTATTTTGG	R	II	8	30889709			ICshore	0	XY_NO	A_NO	30890316	608	PURG	NM_013357	NA		1stExon;TSS1500;1stExon		PURG;WRN;PURG	cg12672713	46.8899	3.52025e-07	1.56115e-06	0.200357	0.358385	0.686219	0.485862	0.327834	0.406848
cg18125510	CCCCTCTTTCTTTCAGTTTCCCTTCTGAAAAAAGATGCTTTTGTCTTTCG	R	II	14	100841768		rs78523130	LC	0	XY_NO	A_NO	100841926	159	WARS	AK300255	NA		1stExon;TSS1500;5'UTR;5'UTR;TSS1500;1stExon;5'UTR;5'UTR	N_Shore	WARS;WDR25;WARS;WARS;WDR25;WARS;WARS;WARS	cg18125510	139.732	2.0088e-10	8.83085e-09	0.470254	0.586497	0.0309216	-0.439333	-0.555575	-0.497454
cg14411375	CGGTCGAGTTTTCCAGTTCACCCTGAGGTGCGCCCCTGGACCCTGAGGAA	R	II	17	49243027			ICshore	0	XY_NO	A_NO	49242795	232	NME2	NM_001018137	NA	RDMR	1stExon;TSS1500;TSS1500;Body;5'UTR;TSS1500	N_Shore	NME2;NME2;NME2;NME1-NME2;NME2;NME2	cg14411375	17.8138	0.000109087	0.000185533	0.334846	0.39378	0.760522	0.425676	0.366742	0.396209
cg09850150	CCTGGTCCCAAGGGCGTTTTTATACCTTCTGGGATGCTTGACAAAGATCG	R	II	22	36013432		rs28564512	LC	0	XY_NO	A_NO	36013383	-48	MB	NM_005368	NA		1stExon;TSS200;5'UTR;5'UTR		MB;MB;MB;MB	cg09850150	12.3925	0.000664955	0.000921516	0.44099	0.535198	0.900518	0.459528	0.36532	0.412424
cg06165706	GAGCAGGCAGCCAGGGCCCTGAGCCAGTTCCTGACCCTGATCTACAGGCG	F	II	14	101347143			ICshore	0	XY_NO	A_NO	101347343	-200	MIR431	NR_029965	NA		1stExon;TSS200;TSS1500	N_Shore	RTL1;MIR431;MIR433	cg06165706	59.2688	7.56239e-08	4.86022e-07	0.271031	0.473038	0.778449	0.507417	0.305411	0.406414
cg07574267	CACTGTCCCTGCTCTCCCTGGCAGCAGCAGGAAGACCTGGGTCCTTGTCG	F	II	1	2238720			HC	0	XY_NO	A_NO	2284099	45380	LOC100129534	NR_024489	NA		3'UTR	Island	SKI	cg07574267	22.6936	2.90804e-05	5.88724e-05	0.146702	0.582855	0.925846	0.779144	0.342991	0.561068
cg02483661	GGGGTTGTTCTGTGTTTGCATTTAAGCAAGTGACTTCTGGGAAGTCCCCG	F	II	1	2460621			HC	0	XY_NO	A_NO	2461683	1063	HES5	NM_001010926	NA		3'UTR	N_Shore	HES5	cg02483661	48.7109	2.74981e-07	1.28936e-06	0.165457	0.16408	0.736885	0.571428	0.572805	0.572117
cg07836831	GCGGACGACGGCGGGAAGGCGCTTCCCTACAGGCGAGAGGAGCAGGCTCG	R	I	1	2460865			HC	0	XY_NO	A_NO	2461683	819	HES5	NM_001010926	NA		3'UTR	Island	HES5	cg07836831	22.7111	2.89544e-05	5.86518e-05	0.177624	0.131715	0.512306	0.334681	0.38059	0.357636
cg03338968	CACATCGGTCTCTGCCACACGCAGTAGAATTTCCGCAGGGCTGTGGCTCG	F	I	1	3731507			IC	0	XY_NO	A_NO	3713067	-18439	LRRC47	NM_020710	NA		3'UTR	Island	KIAA0562	cg03338968	12.0116	0.000768705	0.00105033	0.577265	0.491298	0.895901	0.318636	0.404602	0.361619
cg09357795	TGCTTGGAGCAATTTCCATAAAACATTCACCAGAAACCTTTTGCACATCG	F	II	1	3731550			IC	0	XY_NO	A_NO	3713067	-18482	LRRC47	NM_020710	NA		3'UTR	Island	KIAA0562	cg09357795	8.95073	0.0027642	0.00337997	0.416284	0.428391	0.769006	0.352722	0.340615	0.346668
cg20971527	CGCCGTGGAGTTCGTACCGCTTCCTTAGAACTTCTACAGAAGCCAAGCTC	R	I	1	8921294			IC	0	XY_NO	A_NO	8931634	10341	ENO1	NM_001201483	NA		3'UTR		ENO1	cg20971527	50.9468	2.05236e-07	1.02733e-06	0.45691	0.596581	0.967395	0.510485	0.370814	0.440649
cg16256342	TGGAAGTGCAGATTTATTCCTGTAATAATCCTGCCTGCTTTTACCTCTCG	R	II	1	9329611	rs61740358	rs61740358	LC	0	XY_NO	A_NO	9352940	-23329	SPSB1	NM_025106	TRUE		3'UTR		H6PD	cg16256342	96.9671	2.63397e-09	4.64624e-08	0.159847	0.516045	0.92447	0.764623	0.408425	0.586524
cg01179095	CACTCCGAGCAGTGTTCCTGGCCATCTTTGCTACTTTCCTAGAGAACCCG	R	II	1	11900652			LC	0	XY_NO	A_NO	11900375	277	NPPA-AS1	FJ706076	NA		3'UTR	S_Shore	CLCN6	cg01179095	20.7733	4.76028e-05	9.03114e-05	0.251476	0.400135	0.713487	0.462012	0.313352	0.387682
cg14373380	CGGCCCTTCTGACTGTTTATTTAAGGATGGATGGCACCCTGGAACCGGGA	R	II	1	16268457			IC	0	XY_NO	A_NO	16302626	34170	ZBTB17	AK309081	NA		3'UTR	N_Shore	ZBTB17	cg14373380	22.4906	3.05891e-05	6.14853e-05	0.167272	0.333785	0.687388	0.520116	0.353602	0.436859
cg24502901	CGCAGGTTCCCAGGGGCAGCACCTGCAGACTGCAGGACTCGGAGACCAAA	R	II	1	24086220			LC	0	XY_NO	A_NO	24069855	16365	TCEB3	NM_003198	TRUE		3'UTR		TCEB3	cg24502901	49.0434	2.63083e-07	1.24634e-06	0.742374	0.829105	0.394561	-0.347813	-0.434545	-0.391179
cg10176185	CGCTTGAGGCCTGTTTCCTCATCTGTAAAGTGGTCATAGAATATTTCCAA	R	II	1	25894479			IC	45	XY_NO	A_NO	25889297	5182	LDLRAP1	AK309853	TRUE		3'UTR		LDLRAP1	cg10176185	86.9232	5.62172e-09	7.70716e-08	0.145787	0.580313	0.959674	0.813887	0.379361	0.596624
cg00915556	CACAAATAAAGCACAGCAAGACTTGTCTGCAGACACACAGGAGGCACACG	F	II	1	25895276	rs4537542	rs4537542	IC	0	XY_NO	A_NO	25889297	5979	LDLRAP1	AK309853	NA		3'UTR		LDLRAP1	cg00915556	61.6638	5.80591e-08	4.00515e-07	0.17493	0.317774	0.771796	0.596865	0.454022	0.525444
cg10208610	CGTCTTCCTGAAGGCAGTGCCCAGGGAGAAAGCCGAATCCAGAGGTCCAG	R	II	1	27326422			LC	0	XY_NO	A_NO	27320277	6145	TRNP1	CCDS41289	TRUE		3'UTR		TRNP1	cg10208610	20.7809	4.75075e-05	9.01552e-05	0.477464	0.392865	0.782739	0.305275	0.389874	0.347575
cg27552711	CCTGCTGAGAGCCCCAGGCTGGCATTAAGCCCACAGGGGCCTCGTGCTCG	R	I	1	27332282			LC	0	XY_NO	A_NO	27339332	7051	FAM46B	NM_052943	TRUE		3'UTR	N_Shore	FAM46B	cg27552711	29.6933	6.088e-06	1.56538e-05	0.328097	0.408322	0.771728	0.443631	0.363406	0.403518
cg17857827	GCCTCTCTCGCTGCCAGGGCCCTTGTCAGAGCAGCCAGGCTGGACAGACG	F	I	1	35899537			IC	0	XY_NO	A_NO	35920236	20700	KIAA0319L	AK090878	NA		3'UTR		KIAA0319L	cg17857827	93.3331	3.43507e-09	5.51085e-08	0.519669	0.637683	0.94291	0.423241	0.305227	0.364234
cg27433516	GGTGGGACTTCCATGGAATCTGCTTTTCCTCTGCTGGGCTTCAAATACCG	R	II	1	37266621			LC	0	XY_NO	A_NO	37499843	233223	GRIK3	AJ299451	NA		3'UTR		GRIK3	cg27433516	6.45645	0.00948742	0.010633	0.460815	0.425816	0.801331	0.340516	0.375515	0.358015
cg26042300	AAGACCTCTCTGTTGCTTTATGTTGTACATGCCCCATAGCCATCCCAACG	R	II	1	40887988			LC	0	XY_NO	A_NO	40879644	8344	SMAP2	AK294675	TRUE		3'UTR		SMAP2	cg26042300	249.166	3.10952e-12	7.61703e-10	0.614363	0.497144	0.137313	-0.477049	-0.359831	-0.41844
cg21396630	CGCAGGCACACACACTCACTCGCTTGAATTTTGCTATGTGGAAATGGGCG	R	II	1	42886004			IC	0	XY_NO	A_NO	42921937	35934	ZMYND12	NM_001146192	TRUE		3'UTR		RIMKLA	cg21396630	16.9037	0.000143562	0.00023573	0.2905	0.403354	0.844831	0.554331	0.441477	0.497904
cg12428622	CGGGATCCTCTTTGGACCACAGATACCCAAGTCAGTCAGTTTCAGAGTAT	F	II	1	43241260		rs41269519	LC	0	XY_NO	A_NO	43232915	8345	C1orf50	NM_024097	NA		3'UTR		C1orf50	cg12428622	13.1842	0.000496206	0.000707334	0.893414	0.908763	0.547389	-0.346025	-0.361375	-0.3537
cg17147589	CGAACTGCGCTCTACAGGAAGCAAGGGTTCTTTGCATAGCAGCAGTGAAA	R	II	1	54639076		rs76236377	LC	0	XY_NO	A_NO	54619442	-19633	CDCP2	NM_201546	TRUE		3'UTR		CYB5RL	cg17147589	134.192	2.67837e-10	1.04195e-08	0.312627	0.332624	0.926155	0.613528	0.593532	0.60353
cg12060877	AGTTGATATAAAACTCTGGGTCTTGGCCATGATGTCCTTGGACTCCATCG	R	II	1	55207432			LC	0	XY_NO	A_NO	55224833	17402	PARS2	CCDS597	NA		3'UTR		TTC4	cg12060877	17.9474	0.000104866	0.000179357	0.30641	0.462396	0.890684	0.584274	0.428288	0.506281
cg11150845	ATCGATTTCCCTCAAGCCTGCCCTTGCTGTGAACTAGTGCTACAAGCACG	R	II	1	90181943		rs72963619	LC	0	XY_NO	A_NO	90098643	83300	LRRC8C	NM_032270	NA		3'UTR		LRRC8C	cg11150845	31.2571	4.47018e-06	1.20785e-05	0.625192	0.615351	0.934952	0.30976	0.319601	0.314681
cg21202240	CGCCCTCATCGCAAGTTAGGAGCAAAGCTGAGCTGCTTGCAGGGTTCGCT	F	II	1	109285050			LC	0	XY_NO	A_NO	109289284	-4234	STXBP3	NM_007269	NA		3'UTR	N_Shelf	FNDC7	cg21202240	11.3359	0.0010013	0.00133397	0.257369	0.255168	0.715147	0.457778	0.459979	0.458878
cg10813585	TTAAAACTTATAGCCACATTGTGCAAGTAATCTCAAGAGCTGGCACAACG	R	II	1	114305956			LC	0	XY_NO	A_NO	114302097	-3858	PHTF1	BC002447	NA		3'UTR	S_Shelf	RSBN1	cg10813585	63.4295	4.80574e-08	3.49238e-07	0.202748	0.585294	0.949502	0.746754	0.364208	0.555481
cg22858959	TCCCCTTGGTGGGGAAAACTCAATGGGAATCTGCTTCCAGGGGCGACTCG	F	II	1	117531330			LC	0	XY_NO	A_NO	117544381	-13051	CD101	AK298237	NA		3'UTR		PTGFRN	cg22858959	93.437	3.40865e-09	5.48023e-08	0.889127	0.890303	0.384171	-0.504957	-0.506132	-0.505545
cg08129092	CGTCCCTTCAGAACAAACCAAGACCTGAAGGGGAAGCAGGAAGGGACACC	R	II	1	153746211			LC	0	XY_NO	A_NO	153747767	-1556	SLC27A3	AK123997	NA		3'UTR	N_Shore	INTS3	cg08129092	219.364	7.84717e-12	1.35856e-09	0.387515	0.716433	0.0462877	-0.341227	-0.670145	-0.505686
cg12392557	GGGTCTTAAAAGAGGTCAAACAGCAGACAAGCTCTAGGCCTGTTTACTCG	F	II	1	154550863		rs74836199	LC	0	XY_NO	A_NO	154540256	10607	CHRNB2	NM_000748	NA		3'UTR		CHRNB2	cg12392557	33.4803	2.942e-06	8.53902e-06	0.139827	0.431591	0.739509	0.599682	0.307918	0.4538
cg11504355	CAGCTGTCTGTCAGCATGCAGAGGGATCCAGGAATCCCCCCGGCAGCACG	R	II	1	158065595			LC	0	XY_NO	A_NO	158066315	-720	hCG_1995134	AX746507	NA		3'UTR		KIRREL	cg11504355	21.5804	3.85437e-05	7.52121e-05	0.479298	0.514899	0.853041	0.373743	0.338142	0.355943
cg22012476	CCAGTAGCTCCCCAGGGTTCCAGGGTGTCTGCCAGCCTTCCTAGGAATCG	R	II	1	168664941			LC	0	XY_NO	A_NO	168698441	33501	DPT	NM_001937	NA		3'UTR		DPT	cg22012476	40.4193	9.10187e-07	3.28526e-06	0.138994	0.255212	0.844068	0.705074	0.588856	0.646965
cg15198193	CGCACTCTCAGCTGCAGTTGCCTAGGGCAAAGGCTCTGCAGGTGCAGACT	R	II	1	180914866	rs79222060		LC	0	XY_NO	A_NO	180897565	17301	KIAA1614	BC000118	NA		3'UTR		KIAA1614	cg15198193	44.3276	5.05534e-07	2.06694e-06	0.590411	0.647338	0.968784	0.378372	0.321446	0.349909
cg24721789	TTCAAAGCTGGATACACTTCTGCATTCACCTACAAATCTCCTCTATCTCG	F	II	1	203840145			LC	0	XY_NO	A_NO	203830739	9406	SNRPE	NM_003094	TRUE		3'UTR		SNRPE	cg24721789	51.3508	1.94902e-07	9.88148e-07	0.804029	0.698054	0.352679	-0.45135	-0.345376	-0.398363
cg16402835	CGCGCTGGAGGAGAGTCACCTCCAGACAACATCTGCTCCCCCCACAGGGG	R	I	1	214531223		rs75290267	LC	0	XY_NO	A_NO	214454564	76659	SMYD2	BC028104	NA		3'UTR		PTPN14	cg16402835	180.771	3.17751e-11	2.956e-09	0.165382	0.568855	0.945509	0.780127	0.376654	0.578391
cg15837208	TGCCAGGTGTTCAAAAACGGCAGCCCAGCCCCAGGCAGCAATGGAAGACG	F	II	1	226791447			LC	0	XY_NO	A_NO	226736500	54947	C1orf95	NM_001003665	NA		3'UTR		C1orf95	cg15837208	53.5486	1.48043e-07	8.02789e-07	0.212079	0.347624	0.874502	0.662423	0.526878	0.594651
cg09938881	CGGATTGCAGGCCAAATTTCAGATCGTGTTTCCAAACACCCTTGCTGTGC	R	II	1	230457631		rs76438483	IC	0	XY_NO	A_NO	230513390	55760	PGBD5	NM_024554	NA		3'UTR		PGBD5	cg09938881	75.067	1.53784e-08	1.54128e-07	0.140775	0.329286	0.925413	0.784638	0.596127	0.690382
cg04095826	CGCATAAACCTGGGTTGGGAAAGTGCCCAGATCTGCCTGGGGGACACACG	F	II	1	230457906			IC	0	XY_NO	A_NO	230513390	55485	PGBD5	NM_024554	NA		3'UTR		PGBD5	cg04095826	41.8162	7.33732e-07	2.76615e-06	0.134075	0.234072	0.914848	0.780773	0.680776	0.730775
cg05266497	ACCTGGGTTGGGAAAGTGCCCAGATCTGCCTGGGGGACACACGAGCCTCG	R	II	1	230457961			IC	0	XY_NO	A_NO	230513390	55430	PGBD5	NM_024554	NA		3'UTR		PGBD5	cg05266497	29.3808	6.48575e-06	1.65014e-05	0.192847	0.321807	0.90006	0.707214	0.578253	0.642734
cg03347632	CGCAGCCTCTCCAGTCCTGCCGTCAGCAACCGCCTCCGGCCCTCATGTCA	F	I	1	230457979			IC	0	XY_NO	A_NO	230513390	55412	PGBD5	NM_024554	NA		3'UTR		PGBD5	cg03347632	327.384	4.22914e-13	2.74833e-10	0.0959683	0.275809	0.959941	0.863973	0.684133	0.774053
cg05888583	AGACAAGTAATTCTGCCAATGATGACATCTGCGACAAAGCTTAGGGCCCG	R	II	1	230458271			IC	0	XY_NO	A_NO	230513390	55120	PGBD5	NM_024554	NA		3'UTR		PGBD5	cg05888583	49.5707	2.45391e-07	1.18036e-06	0.238009	0.436325	0.948401	0.710392	0.512076	0.611234
cg27224809	CGGCCCTGCCACAGGCCAGAACACAGAACTGTGATCATGCAAAGAGCCGT	F	II	1	230458334			IC	0	XY_NO	A_NO	230513390	55057	PGBD5	NM_024554	NA		3'UTR		PGBD5	cg27224809	52.5192	1.68183e-07	8.85204e-07	0.179472	0.413811	0.93699	0.757517	0.523179	0.640348
cg21547054	CAGGCCAGAACACAGAACTGTGATCATGCAAAGAGCCGTGACTGAGGCCG	R	II	1	230458393			IC	0	XY_NO	A_NO	230513390	54998	PGBD5	NM_024554	NA		3'UTR		PGBD5	cg21547054	72.2425	1.99657e-08	1.85144e-07	0.262571	0.428918	0.934183	0.671612	0.505266	0.588439
cg20802333	CGAACAAAATAACGTTTGGCATTCTTAGGTGGCCCTTTTAGACTAAGTTA	F	II	1	244552382			LC	0	XY_NO	A_YES	244515936	36446	C1orf100	BC054479	NA		3'UTR		C1orf100	cg20802333	19.8092	6.17512e-05	0.00011299	0.817357	0.78833	0.402836	-0.414521	-0.385494	-0.400008
cg09511177	CGCCAGAGTCTGCTATTCTGCATTGTCTTCATTGCTGGAAGGTGATAAAG	R	II	1	247737746			LC	0	XY_NO	A_NO	247751661	-13915	OR2G2	NM_001001915	NA		3'UTR		C1orf150	cg09511177	78.2001	1.16306e-08	1.27541e-07	0.773688	0.771996	0.295864	-0.477824	-0.476132	-0.476978
cg26426395	TTTAAAAATTGCCAACAAAGTGAGTCACCAGGGCTGGCAGTAGTGTGACG	F	II	2	8870227			IC	0	XY_NO	A_YES	8890464	20238	KIDINS220	AK294464	NA		3'UTR		KIDINS220	cg26426395	16.2571	0.000175595	0.000281535	0.864667	0.847151	0.53791	-0.326757	-0.309241	-0.317999
cg25433316	CGGCCATCCGCAAACGGGCATTTCCTTGAACTTTTGAGAGTGCCTTTGAC	R	II	2	10197543			IC	0	XY_NO	A_NO	10184371	13172	KLF11	NM_001177718	TRUE		3'UTR		CYS1	cg25433316	11.0908	0.00110465	0.00145864	0.300251	0.263033	0.615642	0.31539	0.352609	0.334
cg02607972	CGGGGATAGGGTATTTTTGCTGGAATTGTTGCACTGCACAGCCTGTAACA	F	II	2	25964061			LC	0	XY_NO	A_NO	25991888	-27827	U2	.	TRUE		3'UTR		ASXL2	cg02607972	35.784	1.95211e-06	6.08415e-06	0.213039	0.301003	0.829427	0.616387	0.528423	0.572405
cg16155858	TGCCATCACTGGGAGGCTCAGAGGACCCTTCCTGCCCACCTTCGGAGACG	R	I	2	28636031			LC	0	XY_NO	A_NO	28618578	17453	FOSL2	AK302622	NA		3'UTR		FOSL2	cg16155858	95.6541	2.89608e-09	4.94839e-08	0.167713	0.40712	0.892423	0.724711	0.485303	0.605007
cg00968638	CGGTCTGAGACACAATTAGGAACTTCTTCCAAGAGAAGGGTTCCCACATC	F	II	2	43450965			LC	0	XY_NO	A_NO	43453744	2780	ZFP36L2	NM_006887	NA		3'UTR	N_Shore	ZFP36L2	cg00968638	53.8759	1.42226e-07	7.79252e-07	0.675925	0.355944	0.049697	-0.626228	-0.306247	-0.466238
cg00409434	CTGCTTTCTTCACCATAATAAACTTTGGACAACCAAGCAAGCTCTAACCG	R	II	2	46414317			LC	0	XY_NO	A_NO	46524540	-110223	EPAS1	NM_001430	TRUE		3'UTR		PRKCE	cg00409434	14.2825	0.00033663	0.000500829	0.336733	0.466261	0.842055	0.505322	0.375794	0.440558
cg14475620	CCTGGTTAGGGCAGAATGTTAAAGACCATCTTGGCAGAGTTCCAGCCACG	F	II	2	70377064			LC	0	XY_NO	A_NO	70352447	-24616	LOC100133985	NR_024444	NA		3'UTR		C2orf42	cg14475620	21.737	3.70225e-05	7.26326e-05	0.745354	0.814953	0.383993	-0.361361	-0.430961	-0.396161
cg04940582	CGCACAGACACGGGCATCTCACTAGAGAGCTGAAAGGAGGGACCAATTAC	F	II	2	72356976			LC	0	XY_NO	A_NO	72371543	14568	CYP26B1	AK294933	TRUE		3'UTR		CYP26B1	cg04940582	41.3878	7.83352e-07	2.91643e-06	0.226495	0.268771	0.804617	0.578123	0.535846	0.556984
cg00027232	AACCTGGCCAAGGCCCCTCCTGTGGGGTGCCCATCTGTGCCTTTATTCCG	F	II	2	85547231	rs77169284		LC	0	XY_NO	A_NO	85555418	8188	TGOLN2	BC028219	TRUE		3'UTR		TGOLN2	cg00027232	54.6335	1.29722e-07	7.26547e-07	0.227616	0.570311	0.904575	0.67696	0.334264	0.505612
cg09033577	TGAGCTGCCTTGTGCACCCTCCCCATTAAGCGTAGGTTAGGAGGTTTCCG	R	II	2	88485744		rs78594831	LC	0	XY_NO	A_NO	88472657	13087	THNSL2	BC050699	NA		3'UTR		THNSL2	cg09033577	63.5468	4.74651e-08	3.46014e-07	0.370809	0.451218	0.977141	0.606332	0.525922	0.566127
cg13725590	GAGCTCCAAGGAACAAGCTGTGACAACCAGGAGCCCTGTCTGTGGGTTCG	F	II	2	96809174			LC	0	XY_NO	A_NO	96811178	2005	DUSP2	NM_004418	NA		3'UTR	N_Shore	DUSP2	cg13725590	55.223	1.20853e-07	6.88921e-07	0.289373	0.421654	0.897575	0.608202	0.475921	0.542061
cg24047187	CTTCCTTGTCTGAGGCTTCTTTATCAAGGGAATTCGAAAAGACACATTCG	R	II	2	99410740			LC	0	XY_NO	A_NO	99347588	-63151	MGAT4A	NM_012214	NA		3'UTR		C2orf55	cg24047187	23.2367	2.54408e-05	5.24613e-05	0.780563	0.817907	0.305008	-0.475555	-0.512899	-0.494227
cg06333233	TCACCCTAAAAACAATATTGTGACTGCGTGATGCACAGTCAGCTGCTTCG	R	II	2	101966951			LC	0	XY_NO	A_NO	102003964	37014	CREG2	NM_153836	NA		3'UTR		CREG2	cg06333233	62.2915	5.42554e-08	3.81378e-07	0.721007	0.73231	0.212069	-0.508938	-0.520241	-0.514589
cg04458567	CGGTGCCTCCCACCCACTGCAGCCCTAGTGCCTTAGCTCCATGCCCGGCT	F	II	2	113286681			LC	0	XY_NO	A_NO	113299491	-12810	POLR1B	BC150139	NA		3'UTR		TTL	cg04458567	29.597	6.20759e-06	1.59029e-05	0.837591	0.859715	0.499734	-0.337858	-0.359981	-0.348919
cg08011119	AGAAGCGGAGGGCTCCGGGCCCTGGCCAGGGAGGTAGGCCAGAGGGAGCG	F	I	2	119913996			ICshore	0	XY_NO	A_NO	119916470	2475	C1QL2	NM_182528	NA	DMR	3'UTR	N_Shore	C1QL2	cg08011119	92.5329	3.64661e-09	5.73556e-08	0.128831	0.137024	0.502004	0.373173	0.364979	0.369076
cg18183163	TCTCCCTGACGGTGGGAACGGTTTAGAGTTTGGAACCGCCCTGGCGTACG	F	I	2	171574141			HC	0	XY_NO	A_NO	171571856	2285	SP5	NM_001003845	NA		3'UTR	S_Shore	SP5	cg18183163	40.5204	8.95919e-07	3.24368e-06	0.107715	0.049194	0.573978	0.466263	0.524784	0.495523
cg01766396	GTTTACACTTCTCTCAACTAAAACATCTGGTTAAACAGATGTTCCATTCG	F	II	2	198436483			LC	50	XY_NO	A_NO	198381021	55462	MOB4	NM_001204094	TRUE		3'UTR		RFTN2	cg01766396	125.383	4.3345e-10	1.42806e-08	0.694714	0.819821	0.142097	-0.552617	-0.677725	-0.615171
cg15714846	CAAGCAGGTGTCCCTGTCGCACGTGTAGGAGGCTGCCGCCGAGGGACTCG	F	I	2	208631684		rs13429572	HC	0	XY_NO	A_NO	208633462	1779	FZD5	CCDS33366	NA		3'UTR	Island	FZD5	cg15714846	13.1388	0.000504455	0.000718042	0.191113	0.0929207	0.491829	0.300715	0.398908	0.349812
cg09977847	CAGACTTCTTGGTACCCAGTCACCTCTGTCTTCAGCACCCTCATAAGTCG	R	II	2	217070953			LC	0	XY_NO	A_NO	217079049	-8096	AX747067	AX747067	NA		3'UTR		XRCC5	cg09977847	11.6149	0.000896748	0.00120682	0.823237	0.876263	0.419134	-0.404103	-0.457129	-0.430616
cg11378575	CGGCAACAGAAAAACCTGGGAGCTAGCAATGCACCCAGCCCTTGACTGTG	F	II	2	232265004			LC	0	XY_NO	A_NO	232260334	4670	B3GNT7	NM_145236	TRUE	CDMR	3'UTR	S_Shore	B3GNT7	cg11378575	68.1528	2.96329e-08	2.46291e-07	0.569225	0.670846	0.256802	-0.312423	-0.414044	-0.363233
cg18202014	TCAGCATGGCTGTGCCACGCTTGTCTGAGAGGGTCCTGGCAGTGGGTACG	F	II	2	242433958		rs34063848	LC	0	XY_NO	A_NO	242439455	5498	STK25	CR936874	NA		3'UTR		FARP2	cg18202014	100.01	2.12375e-09	4.02488e-08	0.197447	0.52132	0.97989	0.782443	0.45857	0.620507
cg10057601	CGGGGCTCCAGCCTGCACCTGCACCAGGCACAGCCCCACCACAGGACTCA	R	II	2	242793078			LC	0	XY_NO	A_NO	242795131	2054	PDCD1	AY206416	NA		3'UTR	N_Shore	PDCD1	cg10057601	52.1101	1.77036e-07	9.18254e-07	0.630978	0.636666	0.947341	0.316363	0.310675	0.313519
cg16320419	TTCGTGACTTCCCTATGCCAAAAGGAGCTTTAAAGTCCTATACCAACACG	F	II	3	5025570			IC	4	XY_NO	A_NO	5021645	-3924	LOC100507582	AK056892	NA	RDMR	3'UTR	S_Shore	BHLHE40	cg16320419	14.6566	0.000296271	0.000446653	0.804961	0.720955	0.296025	-0.508936	-0.42493	-0.466933
cg21887591	CTACACAATGCTGCAGGTGCTTCCCAGGGGCCACAGGCTGTCAGGAAACG	R	II	3	5259831	rs7652304	rs7652304,rs79419566	LC	0	XY_NO	A_NO	5230033	29798	EDEM1	AK302065	TRUE		3'UTR		EDEM1	cg21887591	15.2175	0.000245613	0.000378476	0.652319	0.669576	0.345447	-0.306872	-0.324129	-0.315501
cg01970726	TTGTTTATTTCACTTGCTTGCTGTCACATCGGACCCTTAGGATGGTCTCG	F	II	3	8609346		rs11925097	IC	0	XY_NO	A_NO	8613467	-4121	LINC00312	NR_024065	NA		3'UTR		LMCD1	cg01970726	69.9418	2.48682e-08	2.16817e-07	0.428556	0.64153	0.98074	0.552184	0.33921	0.445697
cg07577799	CGCTTGCTCTTAAGTACCAGAAGCCGGCGGAGCTCTGGCTTTCGTGTTTT	F	II	3	11079128			IC	0	XY_NO	A_NO	11034419	44709	SLC6A1	NM_003042	NA		3'UTR		SLC6A1	cg07577799	10.6146	0.00134196	0.00174099	0.84218	0.870078	0.537776	-0.304405	-0.332302	-0.318354
cg25680629	CGGCCCTAGACGGAAAACACTCTAAGGATAACAATAGCTGCTCTTGATTC	R	II	3	33188872			LC	0	XY_NO	A_NO	33155553	33319	CRTAP	AK092990	TRUE		3'UTR		CRTAP	cg25680629	72.9055	1.87635e-08	1.76979e-07	0.810757	0.801655	0.332758	-0.477999	-0.468897	-0.473448
cg21833841	CGTCAGCCTAAGCTAGGGTAGCGAACTTGCCAGGGAGAACCAAGAAAACT	F	II	3	36868879			LC	0	XY_NO	A_NO	36781351	-87527	DCLK3	NM_033403	TRUE		3'UTR		TRANK1	cg21833841	19.4941	6.73666e-05	0.00012172	0.163039	0.316565	0.632517	0.469478	0.315953	0.392716
cg09018904	CGGGGCAGCATCGTGGCTCCTGAACCCAGACCCAATGCTTAGCCAAACGA	R	II	3	43408318			LC	0	XY_NO	A_NO	43344589	63729	SNRK	AK000231	NA		3'UTR	S_Shelf	ANO10	cg09018904	19.4311	6.85572e-05	0.000123582	0.453054	0.522164	0.928763	0.475709	0.406599	0.441154
cg21211645	CGGTCTGGCTGTTGGGAAGATGGCCAGGAATGGACTCATACCATTGGCAC	F	II	3	45590039			LC	0	XY_NO	A_NO	45636322	-46283	LIMD1	NM_014240	NA		3'UTR		LARS2	cg21211645	83.953	7.14452e-09	9.03187e-08	0.59766	0.582326	0.906453	0.308793	0.324128	0.31646
cg16951105	ACTTCCTCCTATACATTTTGGTTTCTTTGAGGGTCACTCATTGAGACACG	R	II	3	45786006		rs34567722	LC	0	XY_NO	A_NO	45776086	9920	SACM1L	AK126434	NA		3'UTR		SACM1L	cg16951105	5.71307	0.0143031	0.01565	0.832716	0.85237	0.489765	-0.342951	-0.362605	-0.352778
cg13011901	CGGGCACCTAAAAGAAGCATCTCTGACCAGAAGACAAAGGCCCAAATAGC	F	II	3	46752152	rs4683315	rs4683315	LC	0	XY_NO	A_NO	46759795	7644	PRSS50	NM_013270	NA		3'UTR		TMIE	cg13011901	64.2642	4.40199e-08	3.27913e-07	0.202117	0.539084	0.874082	0.671965	0.334998	0.503481
cg15230883	TTGACTTGTCAGCCCAAAGCCCGTTTCTATGGGGTAGGCTGGGGGAAGCG	R	I	3	53321205			LC	0	XY_NO	A_NO	53324657	-3452	Y_RNA	.	TRUE		3'UTR		DCP1A	cg15230883	26.5812	1.17247e-05	2.71819e-05	0.837903	0.630455	0.252943	-0.58496	-0.377512	-0.481236
cg19624299	CTCGCAGATCTTTCTGTAATTGACAGGCAGAGCCTCTAGAGGCAAGCGCG	R	II	3	55688676	rs78275846		IC	0	XY_NO	A_NO	55693496	4821	C3orf51	NR_024615	TRUE		3'UTR		ERC2	cg19624299	64.6371	4.23418e-08	3.18933e-07	0.42072	0.621186	0.921721	0.501001	0.300535	0.400768
cg14155446	CGCAGTGCTTGGTCAGGAGGTCCAACTGCAGTTCAGACTAATGTTCCAGG	F	II	3	69220980			LC	0	XY_NO	A_NO	69249708	28729	FRMD4B	AL832231	NA		3'UTR		FRMD4B	cg14155446	26.2064	1.27385e-05	2.91603e-05	0.269789	0.536522	0.924611	0.654822	0.388089	0.521456
cg11629955	CGCTACTGTCTGAAAACAAATAAAGCAGATGCCTTTGTTTTCAGTCGTTG	F	II	3	126679199			LC	0	XY_NO	A_NO	126707436	-28237	PLXNA1	NM_032242	TRUE		3'UTR		CHCHD6	cg11629955	25.6372	1.4474e-05	3.25044e-05	0.36443	0.335202	0.710823	0.346392	0.375621	0.361007
cg01825295	CGCCAACCCCGAGGGCCAGTTTCTTGTCGAATTGGTACGGGCTCTCTGGG	F	I	3	147131617			ICshore	0	XY_NO	A_NO	147127180	4437	ZIC1	NM_003412	NA		3'UTR	S_Shore	ZIC1	cg01825295	15.9351	0.000194517	0.000308029	0.106036	0.102401	0.498367	0.392331	0.395966	0.394148
cg08887742	AAGAACTCGTATGTACACTTTAGTTTCCAGAACTGTTTGGTAACCTTTCG	R	II	3	147132321			LC	0	XY_NO	A_NO	147127180	5141	ZIC1	NM_003412	NA	RDMR	3'UTR	S_Shore	ZIC1	cg08887742	27.9666	8.6959e-06	2.11204e-05	0.117819	0.142418	0.781756	0.663937	0.639339	0.651638
cg04921068	CGGTCATGCATGATTAGGATAAATGCACAAAGGCTGGTCAGGTGGTATAC	R	II	3	160787668		rs79137634	LC	0	XY_NO	A_NO	160792440	-4772	AK055323	AK055323	TRUE		3'UTR		PPM1L	cg04921068	199.827	1.54184e-11	1.993e-09	0.717233	0.780283	0.111476	-0.605757	-0.668807	-0.637282
cg26108046	CGGGAGGGCACAGCCCCTCTCAAAGCTGTCACCAGGGCCAAAGTGCTGGT	R	II	3	183535040			LC	0	XY_NO	A_NO	183527224	7816	AX747114	AX747114	NA		3'UTR		MAP6D1	cg26108046	22.4405	3.09755e-05	6.21729e-05	0.186026	0.483524	0.901992	0.715966	0.418468	0.567217
cg18715709	CCGCGATGGGCAGAACCACCCGCGTGACAGGCAGCAGAATTGACAGGTCG	R	I	3	185226302			IC	0	XY_NO	A_NO	185216844	-9457	TMEM41A	BX647928	NA		3'UTR		LIPH	cg18715709	18.3278	9.38231e-05	0.000162733	0.571711	0.546728	0.912614	0.340903	0.365886	0.353395
cg15025362	CTATAATGCCTCTCCTTAAATGCTTCTAGGGACCAGCAATACAGTGCTCG	F	II	3	186256331		rs4686786	LC	0	XY_NO	A_NO	186262166	5836	CRYGS	NM_017541	NA		3'UTR		CRYGS	cg15025362	25.6181	1.45369e-05	3.26177e-05	0.349912	0.585069	0.894841	0.544929	0.309772	0.42735
cg27088176	GAAGTGACAGGCAGAACCTTCACTTGCAAGCATGGGTGTTTTCATCATCG	F	II	3	196050645			LC	0	XY_NO	A_NO	196045220	5425	AK124973	AK124973	NA		3'UTR		TM4SF19	cg27088176	7.71275	0.00497052	0.00581517	0.342589	0.458073	0.78379	0.441201	0.325717	0.383459
cg07364240	CGTCAGACTTGGCCTCTGCATCACATCTTGAAAGCTGGCAGAGAAAGTGT	R	II	3	196388687			IC	0	XY_NO	A_NO	196366655	22032	LRRC33	NM_198565	NA		3'UTR	S_Shore	LRRC33	cg07364240	21.697	3.74043e-05	7.33077e-05	0.144864	0.232153	0.620992	0.476128	0.388839	0.432483
cg25354617	CCACAAGGTCACCACCTGCTGAGCGCCATGGTGGGAGAGACTGTGAGGCG	R	I	4	3241813			IC	0	XY_NO	A_NO	3250766	-8953	C4orf44	NM_001042690	TRUE		3'UTR		HTT	cg25354617	40.3312	9.22842e-07	3.32291e-06	0.32051	0.397725	0.870479	0.549968	0.472753	0.511361
cg21224972	CGGGGAGGGAAGCCCAACATCCCCTTGTACAGATGATCCTGAAAGTCACT	F	II	4	8308063			IC	0	XY_NO	A_NO	8271488	36575	HTRA3	NM_053044	NA		3'UTR	Island	HTRA3	cg21224972	16.5694	0.000159212	0.000258464	0.241107	0.507752	0.832158	0.591052	0.324406	0.457729
cg07594341	CAGCACTGCTGTCGTGGTACAGACTGGCAGTTGGAAGGGGCCTTAAGCCG	F	II	4	24809415		rs75808426	LC	0	XY_NO	A_NO	24801143	8272	SOD3	CCDS3430	NA		3'UTR		CCDC149	cg07594341	52.0704	1.77923e-07	9.21892e-07	0.358446	0.4711	0.917856	0.55941	0.446757	0.503083
cg18957463	CTGCAGAGAGCTGTACAGAAGCACTTTTCATGGACAGAAATGCTCAATCG	F	II	4	47597617		rs3749584	LC	0	XY_NO	A_NO	47538453	59164	ATP10D	AK027598	NA		3'UTR		CORIN	cg18957463	18.9385	7.8737e-05	0.000139526	0.784004	0.668092	0.326528	-0.457475	-0.341563	-0.399519
cg26728709	TCTTTCATCTGTTTCCTAGGTAAACCAGCAAATTTGGCTCGATAATATCG	F	II	4	114823338			LC	0	XY_NO	A_NO	114793924	29414	AX747415	AX747415	NA	DMR	3'UTR		ARSJ	cg26728709	20.4558	5.18111e-05	9.71761e-05	0.167633	0.564569	0.866798	0.699165	0.302229	0.500697
cg04491365	CGTGACCAGTGCATTTTGGACTCTCTCAGGATCAAAATACGAGTCTGCCA	R	II	4	144141639			IC	0	XY_NO	A_NO	144106069	35570	USP38	AX748288	NA		3'UTR		USP38	cg04491365	22.2598	3.24142e-05	6.46985e-05	0.418045	0.542283	0.900387	0.482342	0.358105	0.420223
cg06755258	GCGGCTGCATCTTCCTGTCAGCCCTGGTTTCCATGGTGACTGGCGTCACG	F	II	5	1462729		rs13089	IC	0	XY_NO	A_NO	1467439	4711	LPCAT1	AK095552	NA		3'UTR	N_Shore	LPCAT1	cg06755258	8.34518	0.0036621	0.00437901	0.513186	0.561459	0.879476	0.36629	0.318017	0.342153
cg09156073	TTAAACGTCTCCTGGGCATTCAGGATGCAGTTCTGGCTGGAGTAAAAACG	F	II	5	6491550			IC	0	XY_NO	A_NO	6448735	42815	UBE2QL1	NM_001145161	TRUE		3'UTR		UBE2QL1	cg09156073	76.0361	1.40897e-08	1.45271e-07	0.4872	0.442309	0.937117	0.449917	0.494808	0.472363
cg24545324	CGGGGGCCCACACCCCTCACACGCAAAACTGGCTTCTTCTGGTCACTGGT	R	II	5	6600022		rs56282400	LC	0	XY_NO	A_YES	6583409	16613	LOC255167	NR_024424	NA		3'UTR		NSUN2	cg24545324	25.5092	1.49003e-05	3.33065e-05	0.519903	0.587553	0.932155	0.412252	0.344602	0.378427
cg12378867	CGTCCCTCTGCTCCGTGTGTCTCATGCCAGCAGCACGTCGCCATCCGTCA	F	I	5	7827486			IC	0	XY_NO	A_NO	7851263	23778	C5orf49	NM_001089584	NA		3'UTR		ADCY2	cg12378867	16.3397	0.000171082	0.000275238	0.195418	0.278837	0.733104	0.537687	0.454268	0.495977
cg20950146	CGCCATCCGTCACCAGAATTAGTCCTCACAGCCTAGGACCAGTTTTGTAT	F	II	5	7827524			IC	0	XY_NO	A_NO	7851263	23740	C5orf49	NM_001089584	NA		3'UTR		ADCY2	cg20950146	10.0167	0.00172611	0.00219428	0.339033	0.535817	0.844092	0.505059	0.308275	0.406667
cg17210837	AGGGGAGGGCATCCCTGGTCCTTTGAAGGTTCTCCCCACCCCAGCACACG	F	II	5	35954233			LC	0	XY_NO	A_NO	35938880	-15352	CAPSL	NM_144647	NA		3'UTR		UGT3A1	cg17210837	9.66425	0.00201036	0.00252357	0.704061	0.706452	0.358252	-0.345809	-0.3482	-0.347005
cg14979674	CGTAGCCCTTAGATAGGAGGTTTGTCATTTTTAATGTGTTGAAAATAGTA	R	II	5	45260623			LC	0	XY_NO	A_NO	45696219	435597	HCN1	NM_021072	TRUE		3'UTR		HCN1	cg14979674	43.4953	5.70795e-07	2.27275e-06	0.885395	0.839496	0.355299	-0.530096	-0.484197	-0.507147
cg01476062	TCCAGGCCAGTAACACATGGTGATGTCGACTTGTCCTCCAGACATGGACG	F	II	5	65118763			LC	0	XY_NO	A_NO	65081601	37162	NLN	AK027602	NA		3'UTR		NLN	cg01476062	38.4367	1.24958e-06	4.2406e-06	0.517252	0.449483	0.920423	0.40317	0.470939	0.437055
cg08241477	GGCTTTGGAGTCCTTGGCCCAGGTGGGTCCTCTGAGTCTCTAGGGGGACG	F	II	5	92929573			IC	0	XY_NO	A_NO	92920729	8844	NR2F1	HQ709183	NA	RDMR	3'UTR	N_Shore	NR2F1	cg08241477	17.5788	0.000116991	0.00019714	0.272523	0.433798	0.775624	0.503101	0.341825	0.422463
cg23052267	GCATCATTTAACTGAACTGTGAACCCTTGTGCCTCTCATCTTTATCATCG	R	II	5	112203375			LC	0	XY_NO	A_YES	112196884	6491	SRP19	NM_001204196	NA		3'UTR		SRP19	cg23052267	16.3497	0.000170545	0.000274537	0.836425	0.843805	0.448536	-0.387889	-0.395268	-0.391578
cg06703856	CGTTGGTACATTTCTTCATGAATGAGCTTGCATTCTGAAGCAAGAGCCTA	R	II	5	132213462			LC	0	XY_NO	A_NO	132209357	4105	LEAP2	AY052782	TRUE		3'UTR		AFF4	cg06703856	40.8071	8.56792e-07	3.13084e-06	0.677537	0.786734	0.330532	-0.347004	-0.456202	-0.401603
cg10498921	CGCTCAGCTTCCGGGCCTGCATGCAGTAGACAGAAGAGGAAGAAAGAACA	R	II	5	139625058			LC	0	XY_NO	A_NO	139626741	1684	AX748200	AX748200	NA		3'UTR		PFDN1	cg10498921	16.0704	0.0001863	0.000296672	0.757156	0.819307	0.363439	-0.393717	-0.455868	-0.424792
cg22672639	CGGCTCTCAGTCCCCGGGGCAGAGCCTGATTGACTGTGCTGGCTCAACTT	R	II	5	150884813		rs165342	LC	0	XY_NO	A_NO	150911530	26718	FAT2	AB160984	NA		3'UTR		FAT2	cg22672639	16.3792	0.000168972	0.000272239	0.216994	0.515299	0.846061	0.629067	0.330762	0.479914
cg07429087	CGTGAAAACTGAGAGTTAGATCTGGTTTCAAAACCCAAGACTGCCTGATT	R	II	5	151771606			LC	0	XY_NO	A_NO	151784839	13234	NMUR2	NM_020167	NA		3'UTR		NMUR2	cg07429087	20.406	5.25076e-05	9.82368e-05	0.787432	0.824406	0.425067	-0.362365	-0.399339	-0.380852
cg08972954	CGGCAGGAAGCTGTGGCTGACAGCATCACAGCAACAGAGCACACTCACTC	R	II	5	156680241			LC	0	XY_NO	A_NO	156693090	-12849	CYFIP2	AK294220	TRUE		3'UTR		ITK	cg08972954	104.639	1.54806e-09	3.28515e-08	0.842975	0.778004	0.113109	-0.729867	-0.664895	-0.697381
cg18235799	CTGTGTGGGGGGACGGCCACCAAGCCATCCTTTTGTACCCTAGCCACACG	R	II	5	159680170			LC	0	XY_NO	A_NO	159659150	-21019	HI423497	HI423497	NA		3'UTR		CCNJL	cg18235799	29.2977	6.59639e-06	1.67307e-05	0.350964	0.36881	0.749451	0.398487	0.380641	0.389564
cg18252964	CGCAGCTTCCAAGGCAGACAGACTCTGGGGTACTGTGACTTCTTGCCTCC	R	II	5	171765285			IC	0	XY_NO	A_NO	171710794	-54490	UBTD2	NM_152277	NA		3'UTR	N_Shore	SH3PXD2B	cg18252964	22.8821	2.77537e-05	5.65645e-05	0.236432	0.390556	0.862782	0.62635	0.472227	0.549288
cg04654118	TCCAGGAGTTCTTGGGAGGACCAGTACAACGTTCTAAAAAGCCTGAGACG	R	II	5	172115367			LC	0	XY_NO	A_NO	172068275	47092	NEURL1B	NM_001142651	TRUE		3'UTR	S_Shore	NEURL1B	cg04654118	54.5464	1.31095e-07	7.31133e-07	0.831265	0.850727	0.325087	-0.506178	-0.525639	-0.515909
cg07209244	GTGTGCATCTCCTCTGTAGCACTGAGTAACGCTCAGAGCATCAGGAAACG	F	II	5	172116212			IC	0	XY_NO	A_NO	172068275	47937	NEURL1B	NM_001142651	NA		3'UTR	S_Shelf	NEURL1B	cg07209244	15.5137	0.000222877	0.000347176	0.763286	0.784062	0.421357	-0.341928	-0.362705	-0.352317
cg03846076	CGAAATCCTAAGGGAAATTTGTCAAATGTACTCCCCAGGTGTGTATTTTC	F	II	5	172743837			LC	0	XY_NO	A_NO	172754723	10887	STC2	AK095862	TRUE		3'UTR		STC2	cg03846076	41.0407	8.26352e-07	3.04367e-06	0.282569	0.208223	0.770163	0.487595	0.561941	0.524768
cg08936487	CGGTATGGTAAAATTGAACCAATCACAGTTAAGATGAGAGATCAACCTGA	R	II	6	3224596			LC	0	XY_NO	A_NO	3224985	-389	TUBB2A	CU674603	NA		3'UTR	N_Shore	TUBB2B	cg08936487	26.932	1.08578e-05	2.54846e-05	0.860758	0.735923	0.405553	-0.455206	-0.33037	-0.392788
cg19484645	CGTGTTTACTTACATTTACGCTTGCTTTCAGATTTCTTAATGGTAAAAGG	R	I	6	4995292		rs62385117	LC	0	XY_NO	A_NO	5004049	-8757	AK094934	AK094934	NA		3'UTR		RPP40	cg19484645	99.178	2.25111e-09	4.19883e-08	0.154251	0.604936	0.910199	0.755949	0.305264	0.530606
cg03928874	TGTGCTCCTGACTGTGGCCTGTAGCAAAAATCACAGCCAGCTGCATCTCG	R	II	6	6654898	rs2233128	rs1802323	LC	0	XY_NO	A_NO	6649847	5051	LY86	AY931019	NA		3'UTR		LY86	cg03928874	31.8458	3.99226e-06	1.10013e-05	0.559296	0.638808	0.134957	-0.424338	-0.50385	-0.464094
cg00643235	CGAACACATTCCTGCATTCAGGATGTGAGGCCATTTAATAAAAAGGGCAC	R	II	6	24650840			LC	0	XY_NO	A_NO	24646382	-4457	KIAA0319	NM_001168374	NA		3'UTR		TTRAP	cg00643235	18.3701	9.26781e-05	0.000161036	0.833711	0.849195	0.376197	-0.457514	-0.472998	-0.465256
cg08729442	CGGAGTCTAAACAAATGGATGATTCATTTGGAATGAAACTCACAATGCAA	F	II	6	36455639			LC	0	XY_NO	A_NO	36410665	-44973	PXT1	NM_152990	TRUE		3'UTR		KCTD20	cg08729442	49.4398	2.49654e-07	1.19523e-06	0.784808	0.891321	0.369147	-0.415661	-0.522174	-0.468918
cg20637405	CGTCAAATGCCGACGGGAGGACAGGTGCAGCCCCGACATGTCGTTCTTCT	R	I	6	42046377		rs80126305	IC	0	XY_NO	A_NO	42018657	27720	TAF8	AK303097	NA		3'UTR		TAF8	cg20637405	86.0356	6.03438e-09	8.06743e-08	0.949522	0.925381	0.440119	-0.509402	-0.485262	-0.497332
cg07126235	TGACTGAGGGGGCAGATGCAGGAAACACCTAGAGCAGCCCCAGAGTCACG	R	II	6	43192225			LC	0	XY_NO	A_NO	43197210	4986	C6orf108	NM_199184	NA		3'UTR		CUL9	cg07126235	48.5795	2.79851e-07	1.30576e-06	0.64574	0.590608	0.11809	-0.52765	-0.472519	-0.500084
cg13644645	CGAGTCCTGCAACCAGAGGCCTGGGCTCAACTCACACAAAGTTCTGAGCA	F	II	6	44081549		rs41282652	IC	0	XY_NO	A_NO	44095190	13642	MRPL14	NM_032111	NA		3'UTR		MRPL14	cg13644645	43.2089	5.95426e-07	2.34881e-06	0.718721	0.824683	0.321499	-0.397223	-0.503184	-0.450203
cg00099602	GGCCTTGGCTGCCACTTTGGAAAGATTGCCAGTTCCTTCATTTCAGCTCG	R	II	6	87993447			LC	0	XY_NO	A_NO	87994629	1183	GJB7	CCDS5008	NA		3'UTR		GJB7	cg00099602	15.782	0.000204317	0.000321628	0.134432	0.317086	0.751283	0.616851	0.434197	0.525524
cg16486502	CGGTGTAGTTCCCTGGTCATATTTTATACAATTCAACCATATAAAAGGGT	R	II	6	99882954		rs79244976	LC	0	XY_NO	A_NO	99873206	-9747	PNISR	BX648520	NA		3'UTR		USP45	cg16486502	4.40262	0.0313068	0.0329492	0.391154	0.493232	0.0685116	-0.322643	-0.424721	-0.373682
cg02201066	CGGAGGGGAAAGGGCTATTTATTTAGAAAAGTTCACCATCAAATCACTAG	F	II	6	114376759			LC	0	XY_NO	A_NO	114384040	7282	HS3ST5	NM_153612	TRUE		3'UTR		HS3ST5	cg02201066	25.6269	1.45078e-05	3.25656e-05	0.35202	0.333978	0.863083	0.511063	0.529105	0.520084
cg01370759	CGTGCGAGGGTCCGGTGGGTGGCCCAGGTGGAAGCGGCAGTGCTGGCACG	F	I	7	2701419			IC	0	XY_NO	A_NO	2687336	14083	TTYH3	AK124608	NA		3'UTR	Island	TTYH3	cg01370759	250.487	2.99208e-12	7.49525e-10	0.178767	0.670576	0.982806	0.804039	0.31223	0.558134
cg03935444	TTAAAATCACCACAGTCTAGCTCATGAATCTGTAACTTGGGCAGAGCTCG	R	II	7	2754314			IC	50	XY_NO	A_NO	2742109	12205	AMZ1	AK295842	NA		3'UTR	N_Shelf	AMZ1	cg03935444	42.6081	6.51099e-07	2.52053e-06	0.141057	0.373692	0.760416	0.619359	0.386724	0.503041
cg13137809	CGTGGTCATCGGCACTCATCTCCGGTCACATCCGTGAGGTCTGTGAAGAG	F	I	7	2768988		rs41304915	ICshore	0	XY_NO	A_NO	2742109	26879	AMZ1	AK295842	TRUE		3'UTR		GNA12	cg13137809	42.1668	6.95765e-07	2.65538e-06	0.858943	0.695454	0.366874	-0.492069	-0.32858	-0.410324
cg09188385	GTGGCAGAGGCTCAGCCTGGCTCCCTTCCCTGGAGCGGCAGGGCGTGACG	R	I	7	5645728		rs3735288	LC	0	XY_NO	A_YES	5642502	3226	FSCN1	AK095830	NA		3'UTR	N_Shore	FSCN1	cg09188385	29.1314	6.82434e-06	1.72067e-05	0.264001	0.410771	0.743199	0.479198	0.332428	0.405813
cg18411307	GAGCGAAGACTGCTCCTGGTGAGCCTGTGCATAGGGAAGCGGCAGCATCG	R	II	7	37990025		rs77995880	IC	0	XY_NO	A_NO	37960920	29105	EPDR1	NM_001242948	NA		3'UTR		EPDR1	cg18411307	46.6998	3.61392e-07	1.59355e-06	0.320846	0.414749	0.910095	0.589249	0.495346	0.542298
cg19089201	AGGCGGGAGCGGCGAGCAGGAGGGCTGACTCAGAAGGTTTATTTGCAGCG	R	I	7	45002287			HC	0	XY_NO	A_NO	45008985	6699	BC041623	BC041623	TRUE		3'UTR	Island	MYO1G	cg19089201	123.373	4.85944e-10	1.53018e-08	0.0975561	0.0622508	0.505822	0.408266	0.443571	0.425918
cg27527783	CGGCTGCTGCTTCATCGGCTGAGCCGCCCGGCATGGGGCTTCCTATTAAT	F	I	7	55540112		rs55987103	LC	0	XY_NO	A_YES	55605386	65275	VOPP1	AX747841	NA		3'UTR		VOPP1	cg27527783	136.808	2.335e-10	9.70682e-09	0.517787	0.582474	0.965362	0.447575	0.382888	0.415232
cg04589062	CGCAGGGTACTGTATGTGAAAAGAATGAATTATAAAGCACAATGCTATTT	R	II	7	90799247			LC	0	XY_NO	A_NO	90893782	-94535	FZD1	NM_003505	TRUE		3'UTR		CDK14	cg04589062	247.161	3.29792e-12	7.82427e-10	0.180942	0.223403	0.944066	0.763124	0.720664	0.741894
cg21661022	CGGAACCTTTGGCACCAGATGAGAAGAGAGGCCTTTTAATGCCATAGCTA	R	II	7	98258709			LC	0	XY_NO	A_NO	98246596	12113	NPTX2	NM_002523	TRUE		3'UTR		NPTX2	cg21661022	87.8188	5.23747e-09	7.36202e-08	0.645962	0.493051	0.121109	-0.524852	-0.371942	-0.448397
cg04389398	CGTGTTAATTATAAACAGCAGGGTTTGAGCACAATCTGTTCTACTCTTAA	R	II	7	103767075			LC	0	XY_NO	A_NO	103848494	81420	ORC5	NM_181747	TRUE		3'UTR		ORC5L	cg04389398	35.0496	2.21944e-06	6.75146e-06	0.13155	0.111274	0.655002	0.523452	0.543727	0.53359
cg05232628	CGGATAAAGATGTTGCCAGATGAAGCCCAGAAGTGAGCTTCACCAGACTC	R	II	7	116200184			LC	0	XY_NO	A_NO	116166411	33773	CAV1	NM_001172897	NA		3'UTR		CAV1	cg05232628	42.6614	6.45933e-07	2.50529e-06	0.159609	0.278599	0.720931	0.561322	0.442331	0.501826
cg05917273	CGGTTGCAAGTGCTTTACTGAGCAGGGGTCAGGTTTGCAGCAACTCTGAT	R	II	7	116200522	rs6867		LC	0	XY_NO	A_NO	116166411	34111	CAV1	NM_001172897	NA		3'UTR		CAV1	cg05917273	11.9962	0.000773274	0.00105587	0.162464	0.134415	0.473197	0.310734	0.338782	0.324758
cg19418273	CGAGTCTGTCAGAGCGGCCATAAGCCATAAAGAGTCAATCTCTTAATTAT	R	II	7	137562440		rs6958842,rs78392358	LC	0	XY_NO	A_NO	137531608	-30831	DGKI	NM_004717	TRUE		3'UTR		CREB3L2	cg19418273	21.7533	3.68676e-05	7.2373e-05	0.926503	0.810696	0.508691	-0.417812	-0.302005	-0.359909
cg14846596	AGTCTGTAAATACGGACACCAACGCCATTTACCCTAATTTAAGAACAGCG	R	II	7	148497907			IC	0	XY_NO	A_NO	148479952	17955	CUL1	BC034318	NA		3'UTR		CUL1	cg14846596	23.7764	2.23273e-05	4.69387e-05	0.223501	0.484325	0.891792	0.668291	0.407467	0.537879
cg15464763	CGCACTAAGTCAATACATGGGCTCCCCGATTCGCAGCTGTCGTCTTGGCA	F	II	7	148497944			IC	0	XY_NO	A_NO	148479952	17992	CUL1	BC034318	NA		3'UTR		CUL1	cg15464763	20.2579	5.4646e-05	0.000101618	0.212398	0.512037	0.903033	0.690636	0.390996	0.540816
cg19709083	CAAAGTGCTGCCAACGTGACAAGTGCTGCCAAGACGACAGCTGCGAATCG	F	I	7	148497970			IC	0	XY_NO	A_NO	148479952	18018	CUL1	BC034318	NA		3'UTR		CUL1	cg19709083	13.2186	0.000490076	0.000699485	0.135779	0.446381	0.775399	0.639619	0.329018	0.484319
cg23466418	CGGTTCACAGTTGTGTGAAATGCAGCAATAAAAAATCTTTGGACTTCAGC	R	II	7	155255791			LC	0	XY_NO	A_NO	155250823	4968	EN2	NM_001427	NA	CDMR	3'UTR	S_Shore	EN2	cg23466418	35.1128	2.19486e-06	6.68689e-06	0.145673	0.188146	0.760411	0.614738	0.572265	0.593502
cg13056369	CAGAGAAGTCTTGCTTAGTTCCTTCGTGCAGCTTCTTGCCCCTGTTGACG	R	II	8	1906312			IC	0	XY_NO	A_NO	1922043	-15731	KBTBD11	NM_014867	TRUE		3'UTR		ARHGEF10	cg13056369	21.9494	3.50663e-05	6.92705e-05	0.119989	0.13147	0.609151	0.489162	0.477681	0.483422
cg13522891	AAGTATGCACCTTGACATGATGGTGTGCACTCATTATGCACGTTCTCACG	F	II	8	1906498			IC	0	XY_NO	A_NO	1922043	-15545	KBTBD11	NM_014867	NA		3'UTR		ARHGEF10	cg13522891	26.9981	1.07027e-05	2.51748e-05	0.105675	0.131913	0.523589	0.417914	0.391676	0.404795
cg07082452	TGGCGTCTAGCCCGCTTTGTTCAGTTCGGATCGCCTTGATCCAGGGGCCG	F	I	8	22547688			HC	0	XY_NO	A_NO	22549901	2214	EGR3	NM_001199880	NA		3'UTR	Island	EGR3	cg07082452	37.9904	1.3445e-06	4.49805e-06	0.172964	0.1804	0.582757	0.409793	0.402357	0.406075
cg24531955	CGTGTCTGTGTTTCCTTTGACCCACAGCACCTGGGCCCTGAGCAGCAGGC	R	II	8	23154691			LC	0	XY_NO	A_NO	23152462	2229	BC128546	BC128546	TRUE		3'UTR		LOXL2	cg24531955	80.0579	9.90248e-09	1.13737e-07	0.592762	0.820658	0.133246	-0.459516	-0.687411	-0.573463
cg02046475	CGCATTGGAGCGCAAGTTAGGAAAATGAGCTTTTGTTTTCATGGAAATCA	F	II	8	28047708			LC	0	XY_NO	A_NO	27950583	97125	ELP3	AK298265	TRUE		3'UTR		ELP3	cg02046475	25.1151	1.63049e-05	3.59322e-05	0.869511	0.743548	0.441045	-0.428466	-0.302503	-0.365484
cg21330896	TCAGAGTGCAGGACTGCCTGGCCGTGGGGCAGAGGGGTTTGCCCTTCTCG	F	I	8	28205705			LC	0	XY_NO	A_NO	28196164	9541	PNOC	AK301456	TRUE		3'UTR		ZNF395	cg21330896	6.12145	0.0113837	0.0126217	0.881119	0.584318	0.170764	-0.710355	-0.413555	-0.561955
cg15645888	CGGTATTTCAGTAAAAAGGAATTCATGGCATAAATGTGGACAGATTTACG	R	II	8	28285957			LC	0	XY_NO	A_NO	28243976	-41980	ZNF395	AK002050	NA		3'UTR		FBXO16	cg15645888	92.9089	3.54542e-09	5.62749e-08	0.638633	0.764989	0.335713	-0.302921	-0.429276	-0.366098
cg14602087	CGGCCCACATGAGTCAATGGTATGCAAAAAGTCTGTGTTCTCCCAAATAA	F	II	8	37556386			HC	0	XY_NO	A_NO	37553300	3086	ZNF703	NM_025069	NA	RDMR	3'UTR	N_Shore	ZNF703	cg14602087	9.71663	0.00196494	0.00247112	0.251343	0.50647	0.823193	0.57185	0.316723	0.444287
cg25801976	GAACATTTCCCCAGAAAAATCTAAGTTTCATTTCAAGATCGTAAACTACG	F	II	8	48648112			IC	0	XY_NO	A_NO	48650725	2614	CEBPD	NM_005195	NA		3'UTR	N_Shore	KIAA0146	cg25801976	69.91	2.49448e-08	2.1719e-07	0.844431	0.706765	0.0929746	-0.751457	-0.613791	-0.682624
cg05499054	CGGAGGATTGTGTTGCTGTGGACGTGGTTCCAACATTCACTCCTATCTCA	R	I	8	75148806			IC	0	XY_NO	A_NO	75233561	84756	JPH1	BC099736	TRUE		3'UTR		JPH1	cg05499054	72.7969	1.89547e-08	1.78294e-07	0.224394	0.476612	0.883738	0.659345	0.407126	0.533235
cg02901843	CGCGAGAGAGATGAAACTTGGAAAATTCAGCCAGAGGACCTGTTCGGTTC	R	II	8	75149145			LC	0	XY_NO	A_NO	75233561	84417	JPH1	BC099736	TRUE		3'UTR		JPH1	cg02901843	27.8033	9.00208e-06	2.17357e-05	0.249717	0.423291	0.814723	0.565007	0.391432	0.478219
cg17883914	CGCAGAGCAAGTCACAGAAAGCGCAGCTGAAAACAAACGGATGCTTATCC	R	II	8	144344745			ICshore	0	XY_NO	A_YES	144349606	-4861	GLI4	NM_138465	NA		3'UTR		ZFP41	cg17883914	55.0692	1.23099e-07	6.98349e-07	0.634305	0.392713	0.946952	0.312647	0.554239	0.433443
cg17798048	CGGTAACAGGCACGGCTGGCCCAATGCCTGGTCTGGAGCTGGAGCTTGCC	R	II	8	144687516			LC	0	XY_NO	A_NO	144691783	4268	PYCRL	AK294615	NA		3'UTR	N_Shelf	PYCRL	cg17798048	24.6158	1.83048e-05	3.9642e-05	0.247943	0.421932	0.760543	0.512599	0.33861	0.425605
cg13554018	CGGAGTCTTTATGTGGTTTATTCCTGCAAGGTTGTTTTAAACTGAAATAG	F	II	9	91091556			LC	0	XY_NO	A_NO	91150015	-58459	NXNL2	NM_145283	NA		3'UTR		SPIN1	cg13554018	17.0211	0.000138486	0.000228458	0.188521	0.252021	0.692228	0.503707	0.440207	0.471957
cg10245608	AGGCCTAGGCTAGGACGTTGGCCTCAGGGCCAGGAAGGACAGACTGGCCG	R	II	9	92221282		rs3138506	HC	0	XY_NO	A_NO	92219926	1356	GADD45G	NM_006705	NA		3'UTR	Island	GADD45G	cg10245608	5.52254	0.0159493	0.0173433	0.133071	0.116182	0.475731	0.34266	0.359549	0.351104
cg13972491	CGCAAAGCCTGAGTACAGCCTGCTGGTGTCATGGCCACGTGTGAGCAGGC	F	II	9	97848736			IC	0	XY_NO	A_NO	97848375	-360	MIR3074	NR_036109	NA		3'UTR	S_Shore	C9orf3	cg13972491	30.0756	5.63848e-06	1.46585e-05	0.812697	0.825471	0.444341	-0.368356	-0.38113	-0.374743
cg14364926	CGGCCCCGGCCAGACCCTGGCAGACTTCACACCTCATTGCTTTACCCCCT	R	II	9	131492178			LC	0	XY_NO	A_NO	131486407	-5770	ZDHHC12	CU690564	NA		3'UTR		ZER1	cg14364926	17.7754	0.000110339	0.000187395	0.178219	0.309405	0.71317	0.534952	0.403765	0.469359
cg14365871	GTCAATGCCATATATCCACGGGTGCAAGCTGGTTGACAACGGAGCTTTCG	F	II	9	134371404			IC	0	XY_NO	A_NO	134375577	4174	LQFBS-1	BC051879	NA		3'UTR		BAT2L1	cg14365871	60.0174	6.95572e-08	4.5739e-07	0.176159	0.586645	0.952623	0.776464	0.365978	0.571221
cg14391148	GGGGTGTGGGGTCGACTGGCGTGGGGAGGGCGCTCTGCGCAGAGGGTGCG	F	I	9	140175219			HC	0	XY_NO	A_NO	140173141	2078	C9orf167	CCDS7041	NA		3'UTR	Island	C9orf167	cg14391148	8.55011	0.00332564	0.00400498	0.280768	0.420429	0.812064	0.531296	0.391636	0.461466
cg06805642	TCACCTGGCCTTTACAGGGACACTTACTTCTTTCAGAAGTCATTAAGTCG	R	II	10	5805942			LC	0	XY_NO	A_NO	5772734	33208	FAM208B	AB095927	NA		3'UTR		C10orf18	cg06805642	17.8364	0.000108361	0.000184441	0.839139	0.840334	0.470062	-0.369077	-0.370272	-0.369675
cg07232003	CGGAGTCTTATCTGAACTACACTTACTGAACAGCTTGAAGGCCTTTTGAG	F	II	10	28971331			IC	0	XY_NO	A_NO	28966423	4908	BAMBI	NM_012342	NA		3'UTR		BAMBI	cg07232003	54.7814	1.2743e-07	7.16306e-07	0.885404	0.815476	0.363965	-0.521438	-0.451511	-0.486474
cg05194545	CGGGGTTTCTGCATGCAGTGGCAGTCTTAAGTGCCAAAATTCATTATAAC	R	II	10	32096116		rs79686067	LC	0	XY_NO	A_NO	32097478	1363	ARHGAP12	AF131804	NA		3'UTR		ARHGAP12	cg05194545	15.1395	0.000252035	0.000387317	0.869224	0.657782	0.346876	-0.522348	-0.310906	-0.416627
cg08229320	CGCTGTGCAGTCCTGCTCTGTGTAGAATGGGTCCCTATGGTGTTTACACT	R	II	10	45941351			LC	0	XY_NO	A_NO	45952577	11227	DL492557	DL492557	NA		3'UTR	S_Shore	ALOX5	cg08229320	54.5631	1.3083e-07	7.30238e-07	0.15123	0.256974	0.636092	0.484862	0.379118	0.43199
cg06016645	CGCACAGCTTCCAGTGGCTGAGCTGTGACCATAGAGCAAGTATCTTGCCA	F	II	10	72191804		rs58468830	LC	50	XY_NO	A_NO	72201464	9661	NODAL	NM_018055	NA		3'UTR		NODAL	cg06016645	28.7598	7.3666e-06	1.83641e-05	0.838085	0.653774	0.347137	-0.490947	-0.306637	-0.398792
cg12483947	CGACTACCACTGCTGGTGCAAGGACCAATCAGCGACCTATTGAAGTGCCT	R	II	10	72640100			LC	0	XY_NO	A_NO	72648540	8441	PCBD1	NM_000281	NA		3'UTR		SGPL1	cg12483947	53.4664	1.49548e-07	8.08968e-07	0.622516	0.545591	0.0868973	-0.535619	-0.458694	-0.497156
cg04256907	AGGGTAGGCTGGCAGCCAAGGGCAGTGTCTGGGGCAGGCCCAGAAACACG	F	II	10	81073777		rs55865960	LC	0	XY_NO	A_NO	81065856	7921	ZMIZ1	AK299728	NA		3'UTR		ZMIZ1	cg04256907	32.2071	3.72775e-06	1.0386e-05	0.286648	0.321465	0.726903	0.440254	0.405438	0.422846
cg24752964	CTTGCAGAGGCCTCGTTTTTGCTGAGGTTACTTATGGCTCCAAGTAGTCG	F	II	10	81075165		rs78020667	IC	0	XY_NO	A_NO	81065856	9309	ZMIZ1	AK299728	NA		3'UTR		ZMIZ1	cg24752964	35.7764	1.95467e-06	6.09085e-06	0.183617	0.508544	0.903959	0.720342	0.395415	0.557878
cg19666787	CGGCCCACAGGCATGTTTCTGCCGCCACTCCGCAAGATGGACAGGGAGCC	F	II	10	81075241		rs45524835	IC	0	XY_NO	A_NO	81065856	9385	ZMIZ1	AK299728	NA		3'UTR		ZMIZ1	cg19666787	62.2782	5.43325e-08	3.8155e-07	0.187378	0.38674	0.802338	0.61496	0.415598	0.515279
cg25485956	TGCGAGAAGTGCAAGGTCCTGGGCTACTACTGCCGTCGCGTGCAGTGACG	F	I	10	81146099			IC	0	XY_NO	A_NO	81107219	38880	PPIF	NM_005729	NA		3'UTR	Island	ZCCHC24	cg25485956	69.7412	2.53566e-08	2.19964e-07	0.966073	0.963045	0.653286	-0.312788	-0.309759	-0.311274
cg10092799	CCCTCTCTTTTCCCTCCTTGTTATCTACTCCAGTACTTGTGGCTGGGTCG	R	II	10	93811958			IC	0	XY_NO	A_NO	93835998	-24040	SNORA25	.	NA		3'UTR		CPEB3	cg10092799	15.1898	0.000247876	0.000381558	0.134262	0.338174	0.742354	0.608091	0.40418	0.506136
cg18661379	AAAATTCTTACAAAAGTCCCAGGCTGGCTGCAGCCCCAGGAACCGAGTCG	F	II	10	104393081			LC	0	XY_NO	A_NO	104404251	-11170	TRIM8	NM_030912	TRUE		3'UTR		SUFU	cg18661379	61.661	5.80764e-08	4.00515e-07	0.797051	0.790771	0.119688	-0.677363	-0.671084	-0.674224
cg27316828	CGGTTTAGAAAGAATCCCCATTCCAGCAGTAGATTTAACTGATCTCTGAG	R	II	10	104436518	rs41308675		LC	0	XY_NO	A_NO	104404251	32267	TRIM8	NM_030912	TRUE		3'UTR		ARL3	cg27316828	7.19726	0.00643704	0.00739772	0.842573	0.53636	0.0689459	-0.773627	-0.467414	-0.620521
cg07112556	AACAAGAAAACCCTCCCTGTTGAGCTCCTGGCTGGACTGTGCGTTGTTCG	F	II	10	105642168			LC	0	XY_NO	A_NO	105615163	-27004	SH3PXD2A	NM_014631	NA		3'UTR		OBFC1	cg07112556	114.667	8.14349e-10	2.14923e-08	0.256522	0.511966	0.981869	0.725347	0.469903	0.597625
cg26631034	CGGAATGAATGTGGCTTTTGGGGGCAAAAGAAACCAAGACACTACATTGT	R	II	10	121590210			LC	50	XY_NO	A_NO	121578768	11442	INPP5F	NM_001243194	NA		3'UTR		C10orf119	cg26631034	29.2187	6.70357e-06	1.69555e-05	0.776441	0.818667	0.474204	-0.302237	-0.344463	-0.32335
cg01145353	CGACTGCATTAGTTGGACTAAGATGATGACTCAGTTAAAGGAGGAGACAA	R	II	10	124274203		rs28665753	IC	0	XY_NO	A_NO	124320180	-45977	DMBT1	AK304149	NA		3'UTR		HTRA1	cg01145353	14.6839	0.000293545	0.000443019	0.879807	0.905052	0.57284	-0.306967	-0.332212	-0.31959
cg03073429	GGGCAGAAGAGACGACAGCGTGGGTGACCCTCCTGGGCCCTTGAGACTCG	F	II	10	125506257		rs7088479	LC	0	XY_NO	A_NO	125425870	80387	GPR26	NM_153442	TRUE		3'UTR		CPXM2	cg03073429	349.404	2.62313e-13	2.21864e-10	0.686077	0.449	0.0570451	-0.629032	-0.391955	-0.510493
cg05256420	TTCTCCTTAGCTTTCATTCTCTGGTCATAGTCCGTCTTGGCACCCTGACG	R	II	10	133980556			IC	23	XY_NO	A_NO	133981456	-900	JAKMIP3	AK095176	NA		3'UTR		JAKMIP3	cg05256420	44.558	4.88995e-07	2.01216e-06	0.722456	0.592264	0.289074	-0.433381	-0.30319	-0.368286
cg03084184	GCCAGAACTAGAACTGGCTCTGCCGACTTCTCGGGGGCTTCTCCGGGACG	R	I	10	133981681	rs4880338	rs4880338	IC	0	XY_NO	A_NO	133981456	225	JAKMIP3	AK095176	NA		3'UTR		JAKMIP3	cg03084184	10.5652	0.00136974	0.00177399	0.319218	0.307939	0.796134	0.476916	0.488194	0.482555
cg07103673	CGACCACTGTGTGAAGTAGAACAGACATTTTACAGAGAAGTAGATGAATG	R	II	11	7092719			LC	0	XY_NO	A_NO	7078055	14664	JA429130	JA429130	NA		3'UTR		NLRP14	cg07103673	23.7897	2.22563e-05	4.68181e-05	0.798036	0.833915	0.356578	-0.441457	-0.477337	-0.459397
cg05229528	CGGCAGTTGCCGGCCTGGAGCTGAGTGACACAGCAGGTGCCTCCAGCCTG	R	II	11	30409857		rs56013795	LC	0	XY_NO	A_NO	30413503	-3646	Mir_633	.	NA		3'UTR		MPPED2	cg05229528	21.496	3.9393e-05	7.66193e-05	0.421459	0.420136	0.84733	0.425871	0.427194	0.426532
cg21083175	CGGCCAGGAAGCGAAAGTGCCCTCAGGCCAGCTCAAAGGCCCCTGAGCCC	F	II	11	63679088			LC	0	XY_NO	A_NO	63684315	5228	RCOR2	NM_173587	NA		3'UTR	N_Shore	RCOR2	cg21083175	30.4186	5.26707e-06	1.38454e-05	0.485971	0.458376	0.845765	0.359794	0.387389	0.373592
cg24127639	CGGAAGTCTTGGTTTTATTTATAGTTGATAACTTACATCCGGCCTGCTCC	R	II	11	69064741			LC	0	XY_NO	A_NO	69061621	3120	MYEOV	NM_138768	TRUE		3'UTR		MYEOV	cg24127639	29.2591	6.64843e-06	1.6837e-05	0.634264	0.318558	0.0170695	-0.617195	-0.301488	-0.459342
cg06741896	CGCCCGCGTGTCTGCCCGCCAAAGCAGGCAGAACCTGCCCGCTGGGTCCA	R	I	11	69468337			IC	0	XY_NO	A_NO	69469177	841	AK294004	AK294004	NA		3'UTR	N_Shore	CCND1	cg06741896	4.4931	0.0295783	0.0312151	0.87448	0.843963	0.502063	-0.372416	-0.3419	-0.357158
cg02753511	AGAGGGACACAGCCTGGTCTCTGGGGACACCGGCGCGGTTCTCACGCACG	F	I	11	69468378			IC	0	XY_NO	A_NO	69469177	800	AK294004	AK294004	NA		3'UTR	N_Shore	CCND1	cg02753511	12.9526	0.000539937	0.000763597	0.894376	0.91	0.538622	-0.355754	-0.371378	-0.363566
cg25129781	AGGACTGGATTTTCAGAATAAGCCTCAATGCTGCTCTTTGTTAGTGGACG	R	II	11	111156908			LC	0	XY_NO	A_NO	111169975	-13067	C11orf93	NM_001136105	NA		3'UTR		C11orf53	cg25129781	19.6795	6.39951e-05	0.000116544	0.860552	0.791637	0.487446	-0.373106	-0.304191	-0.338648
cg14362814	TGCCCAGGGCTCCACTCTCATCTAATGTCACAGCCCTCAGAACTAAAGCG	R	II	11	118952474			LC	0	XY_NO	A_NO	118955586	-3112	HMBS	AK131072	NA		3'UTR	N_Shelf	VPS11	cg14362814	102.385	1.80273e-09	3.60827e-08	0.745321	0.789793	0.268173	-0.477148	-0.52162	-0.499384
cg10055265	CATAAGCTGTGGTGGCACTATACACAGTCACAGAACAGGAAGAACCACCG	R	II	11	119288990			LC	0	XY_NO	A_NO	119294245	5256	THY1	NM_006288	NA		3'UTR	N_Shelf	THY1	cg10055265	7.57693	0.00531634	0.00619133	0.711695	0.771901	0.383208	-0.328487	-0.388693	-0.35859
cg18877285	GTCCTAAGAGGGCACAACCTATACCAAGTGAGGACACAGCCAGTAAACCG	R	II	11	124790815			HC	0	XY_NO	A_NO	124789145	1670	HEPN1	NM_001037558	TRUE		3'UTR	Island	HEPACAM	cg18877285	23.2857	2.51388e-05	5.19362e-05	0.141123	0.109586	0.487955	0.346832	0.378369	0.3626
cg09657963	GGGGGGGCGCTGGTGTCTCGGGTGTGAACGTGTATGAGCATGCGCAGACG	F	I	11	124790875		rs10893303	HC	0	XY_NO	A_NO	124789145	1730	HEPN1	NM_001037558	TRUE		3'UTR	Island	HEPACAM	cg09657963	14.895	0.000273421	0.000415981	0.0622684	0.041523	0.609344	0.547076	0.567821	0.557449
cg15002721	CGAAGGCTTGAAAGTAGTGTTTTCATCAACTTGCCCCATTCAGCTGTTAA	F	II	12	4478951		rs13312796,rs80210924	LC	0	XY_NO	A_NO	4488893	9943	FGF23	NM_020638	NA		3'UTR	N_Shore	FGF23	cg15002721	9.75104	0.00193573	0.00243664	0.4601	0.405094	0.828079	0.367979	0.422985	0.395482
cg13948824	TTGAGGTTAGGTCTTCGCAACCATGAAAACACAGTTATAAATTGTTCTCG	R	II	12	26492184		rs11048472	LC	0	XY_NO	A_NO	26348505	143679	SSPN	NM_005086	TRUE		3'UTR		ITPR2	cg13948824	47.8179	3.10076e-07	1.41442e-06	0.896781	0.638574	0.250679	-0.646102	-0.387895	-0.516998
cg16098545	CAGTTCTTTATTCAGTGATCAGGCAGGACACTGATGAAAGGCTAGTCACG	R	II	12	26492312			LC	0	XY_NO	A_NO	26348505	143807	SSPN	NM_005086	TRUE		3'UTR		ITPR2	cg16098545	36.0438	1.86644e-06	5.85964e-06	0.824292	0.585129	0.257708	-0.566584	-0.327422	-0.447003
cg06547285	CGAGGCATGGACTCCAGGCTTAAGTTAACAAGGTCAGTCTGTTCAGGCCA	R	II	12	47630263			LC	0	XY_NO	A_NO	47628846	1417	FAM113B	CCDS8752	NA		3'UTR	S_Shore	FAM113B	cg06547285	42.3092	6.80984e-07	2.61075e-06	0.787241	0.813686	0.399948	-0.387293	-0.413738	-0.400516
cg08699270	CGGGCAGCCCCGTTTTGGGGACGTGAACGTTTTAATAATTTTTGCTGAAT	F	II	12	57607029			IC	0	XY_NO	A_NO	57610577	-3548	NXPH4	AK094231	NA		3'UTR	N_Shelf	LRP1	cg08699270	27.7302	9.14315e-06	2.20099e-05	0.816329	0.786401	0.465802	-0.350527	-0.3206	-0.335563
cg01754267	TGGAGCAGCCTCCCCTCTGCGTGGGAACCCGGCCTGTGTAAGCAGTAGCG	R	I	12	57629240			LC	0	XY_NO	A_NO	57630934	1695	NDUFA4L2	AK129629	NA		3'UTR	N_Shore	NDUFA4L2	cg01754267	24.6393	1.82049e-05	3.94656e-05	0.527182	0.380166	0.84483	0.317648	0.464665	0.391156
cg00799539	CGCCACTGACAAGAAAGCACTAAAGATGCAGGTTGTGCGATCACCCTATA	R	II	12	103353183			LC	0	XY_NO	A_NO	103352022	1161	ASCL1	CCDS31886	NA	CDMR	3'UTR	S_Shore	ASCL1	cg00799539	31.1243	4.58675e-06	1.23378e-05	0.840105	0.708861	0.0849127	-0.755192	-0.623948	-0.68957
cg10672201	CGGGAAGCGCTCAGAACAGTATCTTTGCACTCCAATCATTCACGGAGATA	F	II	12	103353320			IC	0	XY_NO	A_NO	103352022	1298	ASCL1	CCDS31886	NA	CDMR	3'UTR	S_Shore	ASCL1	cg10672201	24.8189	1.74597e-05	3.80785e-05	0.814737	0.605049	0.106244	-0.708493	-0.498805	-0.603649
cg04610718	CGGAGATATGAAGAGCAACTGGGACCTGAGTCAATGCGCAAAATGCAGCT	F	II	12	103353362			IC	0	XY_NO	A_NO	103352022	1340	ASCL1	CCDS31886	NA	CDMR	3'UTR	S_Shore	ASCL1	cg04610718	15.0237	0.000261918	0.000400751	0.754034	0.514515	0.134022	-0.620011	-0.380492	-0.500252
cg20075675	CGGCAGCTGGCCGTGTCCGTAGCTGTCAGTATGACTTAGATCTAGCTCCT	R	II	12	106458455			LC	0	XY_NO	A_NO	106533810	75356	NUAK1	NM_014840	TRUE		3'UTR	N_Shelf	NUAK1	cg20075675	45.6375	4.19229e-07	1.78792e-06	0.297173	0.413189	0.878272	0.581099	0.465084	0.523092
cg18890020	CGGGGCACATTGGGTAGACTCAGTGTAGGAAAAATGGTGGCAGCTCCACT	R	II	12	112081363			LC	0	XY_NO	A_NO	112119638	38276	BRAP	AK299326	TRUE		3'UTR		BRAP	cg18890020	36.9168	1.60825e-06	5.19172e-06	0.6394	0.591016	0.284748	-0.354651	-0.306268	-0.33046
cg21498475	GCCCAGGGACCGGAGCATTTCTGCAAGGCCCTTGTGGGCACGAGAGTGCG	F	II	12	113737469			LC	0	XY_NO	A_NO	113731921	5548	TPCN1	BC007419	TRUE		3'UTR		SLC24A6	cg21498475	59.2878	7.54621e-08	4.85191e-07	0.146956	0.364834	0.875947	0.72899	0.511113	0.620052
cg19685398	CGCACAAATGTCTATTTGGGGAAGGCTGCTACATAGACAGAGATTCTGGT	R	II	12	117299508			LC	0	XY_NO	A_NO	117288906	10602	UNQ514	AY358585	TRUE	DMR	3'UTR		HRK	cg19685398	227.838	5.96033e-12	1.11825e-09	0.837699	0.779136	0.124464	-0.713235	-0.654672	-0.683954
cg10319073	CGCTGGCCCAGGGCCCCAGAGCCCTTGGCACAGAGCGGACCTCCAGCCTC	F	II	12	123351548			IC	0	XY_NO	A_NO	123340472	11076	HIP1R	AB209530	NA		3'UTR	N_Shore	VPS37B	cg10319073	90.3876	4.29045e-09	6.40853e-08	0.174996	0.425864	0.803256	0.628259	0.377392	0.502825
cg10575652	GTGAGCAGAGCACAACACGCCAGGTGGAAGAAGTCTCCCGGGAAGGACCG	R	II	12	123351652		rs79804390	IC	0	XY_NO	A_NO	123340472	11180	HIP1R	AB209530	NA		3'UTR	Island	VPS37B	cg10575652	61.6659	5.80456e-08	4.00487e-07	0.268253	0.500854	0.890868	0.622616	0.390015	0.506315
cg19185339	CGCTTGAGAACGCGGATGCACCAAGATGTCCTGTGAGAAGGCAATTTGGT	R	I	13	44971649			IC	0	XY_NO	A_NO	44980020	8372	BC025370	BC025370	TRUE		3'UTR		SERP2	cg19185339	36.3024	1.78537e-06	5.65606e-06	0.137632	0.274916	0.864903	0.727271	0.589987	0.658629
cg24913168	CGCGTGGCTACTAATCCTGCCAACAGAAAAGCAAAATGTCCTTTCCGCTT	R	I	13	44971694			IC	0	XY_NO	A_NO	44980020	8327	BC025370	BC025370	NA		3'UTR		SERP2	cg24913168	60.665	6.47512e-08	4.33415e-07	0.121017	0.306859	0.918752	0.797735	0.611893	0.704814
cg20558112	CGGCCAAATTCCCAGTCTGGCCAGTCTCTTTGTTGAGACTGAATAGAAGG	R	II	13	45968589			LC	0	XY_NO	A_NO	45961719	6870	LOC100190939	AK127569	NA		3'UTR	S_Shelf	SLC25A30	cg20558112	68.907	2.7508e-08	2.33433e-07	0.572625	0.497491	0.175107	-0.397518	-0.322384	-0.359951
cg02909158	CGGTTGGTACAACACATCTCCTGTGCAAAATGTAGTCCATCAGAAACATC	R	II	13	100616256			LC	0	XY_NO	A_NO	100624177	7922	ZIC5	NM_033132	NA		3'UTR	N_Shelf	ZIC5	cg02909158	67.0975	3.2925e-08	2.65954e-07	0.134127	0.206089	0.835603	0.701477	0.629515	0.665496
cg20382146	CGGAACAGGATCTGTTGGCAATGCAGCAGGTGTGTGGTTTACAATCAAGA	F	II	13	100617055			LC	0	XY_NO	A_NO	100624177	7123	ZIC5	NM_033132	NA		3'UTR	N_Shelf	ZIC5	cg20382146	49.4449	2.49486e-07	1.19476e-06	0.157568	0.27094	0.904144	0.746577	0.633205	0.689891
cg24742746	CGGGTAAACTAAAAAGAGAAAAGAGAAAGCCCATCACTTTAGGGAAGGGA	R	II	13	100638446			LC	0	XY_NO	A_NO	100634025	4421	ZIC2	NM_007129	NA		3'UTR	S_Shore	ZIC2	cg24742746	11.6704	0.00087745	0.00118348	0.110016	0.268471	0.73735	0.627334	0.468879	0.548107
cg25814649	AGGACTCTAAGAGGTCTGCCGTATGTGCTTCACCTTGACACAGAGCACCG	R	II	13	107143980		rs1046903,rs75785085,rs80180479	IC	0	XY_NO	A_NO	107187387	43408	EFNB2	NM_004093	NA		3'UTR	N_Shore	EFNB2	cg25814649	31.2555	4.47157e-06	1.20808e-05	0.871004	0.85007	0.431255	-0.439749	-0.418815	-0.429282
cg18158859	TCCCCTCCCGATTGAGCCTTACGACACTTTGGTTTATGCGGTGCTGTCCG	F	I	13	107144026	rs41315946	rs41315946	IC	0	XY_NO	A_NO	107187387	43362	EFNB2	NM_004093	NA		3'UTR	N_Shore	EFNB2	cg18158859	12.2079	0.000713108	0.000981816	0.958489	0.926026	0.232222	-0.726266	-0.693804	-0.710035
cg00822277	TTGCCAAGGTGCGAGCTTCCCAGAAGGAGCAGCTGCTGGCCATCTAAGCG	F	II	13	114203903			IC	0	XY_NO	A_NO	114239002	-35099	TFDP1	NR_026580	NA		3'UTR	S_Shore	TMCO3	cg00822277	13.4666	0.000448222	0.000646143	0.213176	0.405046	0.839354	0.626178	0.434308	0.530243
cg01383440	ATAGGACAAGAATATTCTGTAAAAGCCGGGATAACACGACTGCACTGACG	F	II	13	114203974			IC	0	XY_NO	A_NO	114239002	-35028	TFDP1	NR_026580	NA		3'UTR	S_Shore	TMCO3	cg01383440	19.6843	6.3911e-05	0.000116414	0.205643	0.45437	0.870009	0.664366	0.41564	0.540003
cg00980698	CGAGAGAAGGGAATAGGGAAGACAGCAAAGAAAGATTCAGATTTCTAACC	F	II	14	21250509	rs78750001		LC	0	XY_NO	A_NO	21249858	651	RNASE6	CCDS9558	NA		3'UTR		RNASE6	cg00980698	31.9349	3.92516e-06	1.08457e-05	0.575315	0.596938	0.074243	-0.501072	-0.522695	-0.511883
cg05142272	CGGATCTCAGCCAGCACCGTCAGAAGCTGAACCAGCACCGTATGGGCTAG	R	II	14	24896538		rs57699825	LC	0	XY_NO	A_NO	24898491	-1953	KHNYN	AB383849	NA		3'UTR	N_Shelf	CBLN3	cg05142272	23.164	2.58969e-05	5.32864e-05	0.205048	0.365259	0.694306	0.489259	0.329047	0.409153
cg02167986	CGGAACTCTTTACAAAAAGAAACCATCTGCATGATTGAAATGGGAAGGTC	R	II	14	68201122			LC	0	XY_NO	A_NO	68184514	16608	RDH12	DQ067457	NA		3'UTR		RDH12	cg02167986	40.728	8.67387e-07	3.15875e-06	0.865079	0.835357	0.360283	-0.504796	-0.475074	-0.489935
cg14066207	TCTCTCTTGGGAGCATATAAACAAAAAACATAGAAGCAATAAAGCGATCG	R	I	14	73030666			LC	0	XY_NO	A_NO	73079802	49137	AK024141	AK024141	NA	CDMR	3'UTR		RGS6	cg14066207	64.4708	4.30809e-08	3.22927e-07	0.328531	0.397077	0.88595	0.557419	0.488873	0.523146
cg10565512	CACATGGATGCTTTCAAGTCCTTGAGGCCCACAGCCTGGTGTGTTTCACG	F	II	14	75748252			LC	0	XY_NO	A_NO	75746345	1907	FOS	AK290907	NA		3'UTR	S_Shore	FOS	cg10565512	101.591	1.90345e-09	3.73527e-08	0.831912	0.844357	0.227442	-0.604469	-0.616914	-0.610692
cg06756385	GACACCGTGGTGCATGACAGACAGTTTCAACACCATGAGCGCTGGGGACG	F	II	14	100610488		rs61991266	IC	0	XY_NO	A_NO	100608255	2233	AX747103	AX747103	NA		3'UTR	Island	EVL	cg06756385	89.1329	4.72631e-09	6.85356e-08	0.225602	0.556737	0.93595	0.710348	0.379213	0.544781
cg14918743	CGGCCCGGGACTTTCCTGACCACCTCTCTGGCAGGCTTGGGGAGGTCTTC	F	II	14	105269174			LC	0	XY_NO	A_NO	105267534	1640	ZBTB42	CCDS45174	NA		3'UTR	S_Shore	ZBTB42	cg14918743	37.5683	1.44187e-06	4.75359e-06	0.28297	0.457678	0.886098	0.603128	0.42842	0.515774
cg23910931	CGCTCAGCCAGGGCTGGCATCTCTGCTTCCAGTGCTCCCTAGCGCCGTAG	R	II	15	31665250			IC	0	XY_NO	A_NO	31685045	-19795	AK093758	AK093758	TRUE		3'UTR	S_Shore	KLF13	cg23910931	59.2882	7.54593e-08	4.85191e-07	0.487769	0.624983	0.93918	0.451411	0.314198	0.382804
cg13060421	GGGTTCTGATTCAGTCCATTGGATTCCAAGGCCTGTGCTTGTTCCACCCG	R	II	15	40624038			LC	50	XY_NO	A_NO	40630333	6296	C15orf52	BC140902	NA		3'UTR		C15orf52	cg13060421	25.6867	1.4313e-05	3.21864e-05	0.235694	0.469575	0.79812	0.562426	0.328545	0.445486
cg06270545	GTTAGGATGGGTTGCCAGGTCTGGCATTGGGCCTAGATGCCCAGGCATCG	R	II	15	65385417			LC	0	XY_NO	A_NO	65395021	9605	UBAP1L	BC127917	NA		3'UTR		LOC390595	cg06270545	52.1605	1.75917e-07	9.145e-07	0.134273	0.398076	0.739124	0.604851	0.341048	0.472949
cg16731692	CGAGGTGATGAAACGCAGCCCCAAAGGTGAGATTTGTTTACCACTCTGTA	F	II	15	72118844			LC	0	XY_NO	A_NO	72102893	15951	NR2E3	NM_016346	NA		3'UTR		MYO9A	cg16731692	17.3101	0.000126836	0.000211709	0.35264	0.472866	0.842573	0.489933	0.369707	0.42982
cg01438056	AACGGAGCAATGACAACAGCAGTGAGGAGAGGCCCTGACAACGAGGGCCG	R	I	15	90773570			LC	0	XY_NO	A_NO	90777278	3709	CIB1	NM_006384	NA		3'UTR	N_Shelf	CIB1	cg01438056	20.8056	4.71972e-05	8.96481e-05	0.124222	0.200312	0.503618	0.379396	0.303305	0.34135
cg02357637	AGGATACAGCAAGAGCCAGGCAAGCCGCGCAGATGCCACTGGCTCTCACG	R	II	15	100268975			IC	0	XY_NO	A_NO	100273543	4569	LYSMD4	BC084545	NA		3'UTR	N_Shelf	LYSMD4	cg02357637	48.5794	2.79856e-07	1.30576e-06	0.336143	0.545788	0.923272	0.587128	0.377483	0.482306
cg06592080	TATTGAGATCAGAGCTGTGGGCTCCCCGGCCTCTCAGGGAGGCGGTGGCG	R	II	16	3543548		rs74005822	LC	0	XY_NO	A_NO	3545420	1873	C16orf90	NM_001080524	NA		3'UTR	N_Shelf	C16orf90	cg06592080	26.5051	1.19228e-05	2.75646e-05	0.242209	0.462058	0.87861	0.636401	0.416552	0.526477
cg16451995	GGACAGATGGCTGGCCAAGTGGGAGCAGACCCTAGGGAGTTTGCACCTCG	R	II	16	8942340			IC	0	XY_NO	A_NO	8962247	19908	CARHSP1	NM_001042476	NA		3'UTR		PMM2	cg16451995	19.0223	7.68899e-05	0.000136651	0.468937	0.393298	0.829366	0.360429	0.436068	0.398248
cg06712792	CGCGGGATGTCAGACTTCACCAAAAGGACTTTCTGGTTGCCCCTGGCTGG	F	II	16	8942512			LC	0	XY_NO	A_YES	8962247	19736	CARHSP1	NM_001042476	NA		3'UTR		PMM2	cg06712792	12.2041	0.000714142	0.000983088	0.478381	0.554757	0.87065	0.392269	0.315894	0.354081
cg03014241	CGGGGAGGGTACCCACATGGTTCCAGGCAAGTAATAACAAAATAACACGG	F	II	16	11348611			HC	0	XY_NO	A_NO	11349334	724	SOCS1	CCDS10546	NA		3'UTR	Island	SOCS1	cg03014241	11.5422	0.000922729	0.00123852	0.195054	0.27135	0.619355	0.424301	0.348005	0.386153
cg06526997	CGTGTGGTAGCTTGTCAAAACAACCCAGTGCAACTAACTACTAGGCTTTC	R	II	16	19868612		rs11861066	LC	0	XY_NO	A_NO	19884167	15556	GPRC5B	FJ529380	NA		3'UTR		IQCK	cg06526997	27.9257	8.77142e-06	2.12796e-05	0.822352	0.829062	0.381681	-0.440671	-0.447381	-0.444026
cg05330593	GGCCCGGTCAGTGCTGCATGCACTGCATATGAAATAAAATCTGCTACACG	R	II	16	30768675			LC	0	XY_NO	A_NO	30772642	3968	C16orf93	AL122109	NA		3'UTR	N_Shelf	PHKG2	cg05330593	51.0931	2.01423e-07	1.01305e-06	0.239794	0.455349	0.857013	0.617219	0.401663	0.509441
cg00616922	CGGAATCAGGAGTTAGGATTCCATGCTTAGGACCATCCCAGATGGATGGC	R	II	16	48386789			LC	0	XY_NO	A_NO	48389595	-2806	LOC100507577	NR_040677	NA		3'UTR		LONP2	cg00616922	19.2727	7.16589e-05	0.000128384	0.197034	0.481642	0.836825	0.639791	0.355182	0.497487
cg06186992	CGCCGTGGGGAGGGCCATTTGAACATTACATCCAATCAAAGTGTCATTTG	R	II	16	49525139			IC	0	XY_NO	A_NO	49407807	117332	C16orf78	NM_144602	NA		3'UTR	N_Shore	ZNF423	cg06186992	37.5833	1.43828e-06	4.74593e-06	0.17927	0.233241	0.768144	0.588874	0.534903	0.561888
cg06088745	CGCTTCTGTGGCACCCCGCATTCGCTGTGAGGTTTGTTTGTCCGGTTGAT	R	I	16	54317413			LC	0	XY_NO	A_NO	54320377	2965	IRX3	NM_024336	NA	CDMR	3'UTR	N_Shore	IRX3	cg06088745	26.7623	1.12678e-05	2.62985e-05	0.472129	0.320671	0.779915	0.307786	0.459244	0.383515
cg26600192	CCTACATATGCTGCCAAGTGGCTCACCAGGGGAAATGGGTTGTGTATGCG	F	II	16	67209296			LC	0	XY_NO	A_NO	67207764	1532	NOL3	NM_001185057	NA		3'UTR	S_Shore	NOL3	cg26600192	104.568	1.55544e-09	3.28572e-08	0.187405	0.608966	0.970579	0.783173	0.361612	0.572393
cg04969331	CGCGCCTGGCATCTGCTGTTTCTTTCAGAAGCTGGGCTGGGATGAGAATT	R	I	16	69390431		rs12934847	IC	10	XY_NO	A_NO	69385711	-4719	TMED6	NM_144676	NA		3'UTR		TERF2	cg04969331	78.5669	1.12639e-08	1.24841e-07	0.106123	0.424079	0.909902	0.803779	0.485823	0.644801
cg06250127	AGGGGGCCTGTGGCGGGCCGCCAGCAAGGACACGTGCCAGGGCGGAGCCG	F	I	16	84940830			IC	0	XY_NO	A_NO	84853586	87244	CRISPLD2	AK027395	NA		3'UTR		CRISPLD2	cg06250127	114.335	8.31114e-10	2.17824e-08	0.837809	0.800633	0.305025	-0.532784	-0.495608	-0.514196
cg01709589	CCCACCTGTTTTCTGCCGTGACCTTTGGTCCCATTGAGGACTAAGGATCG	R	II	16	84941038			IC	0	XY_NO	A_NO	84853586	87452	CRISPLD2	AK027395	NA		3'UTR		CRISPLD2	cg01709589	61.3361	6.01643e-08	4.10995e-07	0.802755	0.802939	0.288677	-0.514078	-0.514262	-0.51417
cg01325465	ATCTGATGCATTTGGACCATATGCTGCCAGACTGCAGAACGGGGGAGCCG	R	II	16	85123554			LC	0	XY_NO	A_NO	85146113	22560	FAM92B	CCDS32500	NA		3'UTR		KIAA0513	cg01325465	70.0158	2.46907e-08	2.15605e-07	0.211202	0.563073	0.933166	0.721963	0.370093	0.546028
cg06545761	CCGGAGGGAGCCGCACACTTGGACTTGAGAGTTTGCCAGCAGCGAGCTCG	F	I	16	87441441			IC	0	XY_NO	A_NO	87425800	15641	MAP1LC3B	NM_022818	NA		3'UTR	Island	ZCCHC14	cg06545761	30.0177	5.70416e-06	1.48052e-05	0.134392	0.385292	0.782684	0.648293	0.397392	0.522842
cg09981464	TTGGAGCCTGCCATTCAGCGTTGAGGTAGATGAGTTCCGACACTGTCACG	F	II	16	87441659			IC	0	XY_NO	A_NO	87457486	15828	ZCCHC14	AL117532	NA		3'UTR	Island	ZCCHC14	cg09981464	44.2929	5.08083e-07	2.07509e-06	0.357197	0.574453	0.93557	0.578373	0.361117	0.469745
cg16557526	CGCAGCCCCTCCAGCTCCACGTGGAGACAGAAGGGATCCCGGCACATCAG	F	II	16	87730518			IC	0	XY_NO	A_NO	87735329	4812	FLJ00104	AK127657	NA		3'UTR		JPH3	cg16557526	51.0034	2.03752e-07	1.02195e-06	0.243857	0.353201	0.824103	0.580245	0.470902	0.525573
cg09618385	CGTCCCCAGGAAGGATGCAGGTCCTATGAGCAGACGCTGTGAAGTCTGTC	F	II	16	87864826		rs78174881	IC	0	XY_NO	A_NO	87903099	38274	SLC7A5	NM_003486	NA		3'UTR		SLC7A5	cg09618385	11.9309	0.000792987	0.00107999	0.377038	0.468268	0.787188	0.410149	0.31892	0.364535
cg21851534	CGCTGTAAAGAAATCCTGTTCCAGAGCATACCTGTTGTACAAACAGACAC	R	II	17	3907994			HC	0	XY_NO	A_NO	3910011	2018	AB062083	AB062083	TRUE		3'UTR	Island	ZZEF1	cg21851534	25.8954	1.36555e-05	3.09328e-05	0.258565	0.175228	0.644754	0.386189	0.469527	0.427858
cg15674266	GCAGTGACACCTGCCAATGACAGATGCAAGCCCAACACCCTTTTGGTACG	F	II	17	9153825		rs8974	IC	0	XY_NO	A_NO	8924858	228967	NTN1	NM_004822	NA		3'UTR		STX8	cg15674266	104.873	1.524e-09	3.25056e-08	0.373991	0.44154	0.951146	0.577156	0.509606	0.543381
cg13946050	CGCCGCCAGGAGCAGCGTCCATGAGCTTGCCAAGTGTTCTCTGCTGGCTC	F	II	17	12893541			IC	0	XY_NO	A_NO	12890338	3203	DQ574806	DQ574806	NA		3'UTR		RICH2	cg13946050	13.0451	0.000521982	0.000740381	0.278079	0.432362	0.791028	0.51295	0.358666	0.435808
cg00219210	CGGACTGGAGATCACAATTTTCTGCCAAATTCCAACCTCGTGTTGGCAGT	R	II	17	12893648			IC	0	XY_NO	A_NO	12890338	3310	DQ574806	DQ574806	NA		3'UTR		RICH2	cg00219210	33.6382	2.85836e-06	8.33564e-06	0.138995	0.25765	0.807798	0.668803	0.550147	0.609475
cg06997997	TGTGGCATGGCTGAGAGCCACAAGGCCCCCTTGTAAGGAGTTGGTGCTCG	R	II	17	19287677			LC	0	XY_NO	A_NO	19285303	-2373	DM110819	DM110819	NA		3'UTR		MFAP4	cg06997997	10.2783	0.00154451	0.00197999	0.216898	0.425009	0.758562	0.541664	0.333553	0.437608
cg14390580	CGGCCCCGCTCGGGCTGCTGACGCAGGCTTCAGTGGCACTAAATCCCCCA	R	I	17	35873008		rs78357303	IC	0	XY_NO	A_NO	35872374	634	DUSP14	CCDS11320	TRUE		3'UTR	Island	DUSP14	cg14390580	105.21	1.49017e-09	3.20631e-08	0.369676	0.409875	0.830429	0.460753	0.420554	0.440653
cg05540569	ATACTCCTCTGTCTACCTAAATCCTCAGAAAGCCTTGCCTTTAGAGAACG	F	II	17	37093398			LC	0	XY_NO	A_NO	37081420	11978	LOC100505576	NR_038847	NA		3'UTR		FBXO47	cg05540569	28.0998	8.45481e-06	2.06276e-05	0.649945	0.714087	0.316975	-0.33297	-0.397113	-0.365041
cg23679344	GTGAGTCATACAGTATCCACAGTTGAGTCACTTAAAGATGTCAGTATACG	F	II	17	37560925			LC	0	XY_NO	A_NO	37557908	-3016	FBXL20	NM_001184906	NA	RDMR	3'UTR	S_Shore	MED1	cg23679344	20.4044	5.25302e-05	9.8275e-05	0.865316	0.862858	0.377405	-0.487912	-0.485453	-0.486683
cg10371155	CGCAGGATATAATTGCCAAAACCAGGCTTGAGGTTGGTGACTCTTGAAAG	R	II	17	37561101			LC	0	XY_NO	A_NO	37557908	-3192	FBXL20	NM_001184906	NA	RDMR	3'UTR	S_Shelf	MED1	cg10371155	35.5682	2.02667e-06	6.27641e-06	0.81686	0.874696	0.460696	-0.356164	-0.414	-0.385082
cg05290274	CGACCCTCAACAGGAAGGAGTTGTCCAGACATTGGAAGTTGATGATGTGT	F	II	17	39534096			LC	0	XY_NO	A_NO	39538635	4540	KRT34	NM_021013	NA		3'UTR		KRT34	cg05290274	33.6964	2.82822e-06	8.26245e-06	0.537191	0.374014	0.0530872	-0.484104	-0.320926	-0.402515
cg07159023	CGCTGCTGCATCCACAAGCCAATCCTACTCAATTGGGCTTAAGAGGAACG	F	II	17	39615988			LC	0	XY_NO	A_NO	39623637	7650	KRT32	NM_002278	NA		3'UTR		KRT32	cg07159023	26.7565	1.12819e-05	2.63234e-05	0.668097	0.607963	0.250698	-0.4174	-0.357265	-0.387332
cg23016243	CGGGGCAGTCCTCCTGGGCTTGACCTCTCTGTACCCACAGCTGGGGGCCA	F	II	17	42983768			LC	0	XY_NO	A_NO	42985614	1847	AK124465	AK124465	TRUE		3'UTR		GFAP	cg23016243	45.2266	4.44362e-07	1.86898e-06	0.818612	0.62753	0.308062	-0.510549	-0.319468	-0.415008
cg27199697	GAGGTGCAGGGGCCAAGAGAGACGTGGTAGGTCTCCAAGAGTCCCACCCG	F	II	17	48067475			LC	0	XY_NO	A_NO	48072587	5113	DLX3	NM_005220	NA		3'UTR	N_Shelf	DLX3	cg27199697	15.2922	0.000239638	0.000370377	0.813088	0.762438	0.392272	-0.420816	-0.370166	-0.395491
cg11763337	GTTCTAAGACTCATTACTGGAATCACACCTCTCCCACATCTTCCAACACG	R	II	17	72833123			LC	0	XY_NO	A_NO	72856006	22884	GRIN2C	BC144586	NA		3'UTR	S_Shore	TMEM104	cg11763337	118.312	6.5321e-10	1.8585e-08	0.493268	0.424145	0.889658	0.396391	0.465513	0.430952
cg17093855	CAAGCTGAGCTTGCCTACTTTGCCAAGTTGATGATGGCTGCAGTGAAACG	F	II	17	72834959			LC	0	XY_NO	A_NO	72856006	21048	GRIN2C	BC144586	NA		3'UTR	N_Shelf	TMEM104	cg17093855	42.887	6.24557e-07	2.44373e-06	0.128881	0.271195	0.816161	0.68728	0.544965	0.616122
cg19965023	GTAGCCTCAAATCATGGTGAGGGCTGGGCTTTTGCTGTCCTCTTCTCACG	F	II	17	72838366			LC	0	XY_NO	A_NO	72856006	17641	GRIN2C	BC144586	TRUE		3'UTR	N_Shore	GRIN2C	cg19965023	55.1142	1.22436e-07	6.95559e-07	0.117304	0.140594	0.610651	0.493347	0.470057	0.481702
cg08078514	AGAAATCTCCTTATGGTGTGAAAGTCCTCTCAGCTGCAGCTGCCCGGACG	F	II	17	73017135			LC	0	XY_NO	A_NO	73008779	8356	ICT1	NM_001545	NA		3'UTR		ICT1	cg08078514	18.3202	9.40278e-05	0.000163021	0.733864	0.699985	0.38299	-0.350874	-0.316995	-0.333934
cg11409350	GAAGGGCAGGCCCACAGGGGCCACCGCAGAGCCGAGTCGGGGCGGCATCG	F	I	17	73126499			ICshore	0	XY_NO	A_NO	73127889	1391	NT5C	NM_001252377	NA		3'UTR	N_Shore	NT5C	cg11409350	12.5091	0.000636443	0.000885315	0.131134	0.371544	0.702212	0.571079	0.330668	0.450874
cg08533865	CGCGTGCGGGAAAACTAATATGCCGGCGTTTAAGCCTGTGCCCCTCTGCT	F	I	17	77084592			IC	0	XY_NO	A_NO	77076288	8304	ENGASE	AL110283	NA		3'UTR		ENGASE	cg08533865	270.542	1.70662e-12	5.16688e-10	0.558595	0.597894	0.993094	0.434499	0.3952	0.41485
cg04938107	TCTCTGCTTTCTTGCACCTTTAAATGACAGGTCCTGGACTGTCTTGTTCG	F	II	17	77712715			IC	50	XY_NO	A_NO	77704881	7834	ENPP7	NM_178543	NA		3'UTR	N_Shelf	ENPP7	cg04938107	97.4062	2.55242e-09	4.53808e-08	0.896183	0.801042	0.375226	-0.520957	-0.425816	-0.473387
cg26574247	CGCACAGAGTGCTCAGATGCTTGTGATGGCAAAGAAGAGACGGCCACAGG	F	II	17	77712786			IC	49	XY_NO	A_NO	77704881	7905	ENPP7	NM_178543	NA		3'UTR	N_Shelf	ENPP7	cg26574247	56.0138	1.10015e-07	6.43346e-07	0.853768	0.760322	0.423122	-0.430645	-0.3372	-0.383923
cg19030682	CGCGTGCTCCCTGGCAGGAGCAGGAGGCCTGACCACAGACGCAGCAGCTC	F	I	17	79218991		rs79388860	IC	0	XY_NO	A_NO	79220523	1533	SLC38A10	BC011702	TRUE		3'UTR		SLC38A10	cg19030682	18.3859	9.2255e-05	0.000160394	0.257998	0.339316	0.80183	0.543832	0.462514	0.503173
cg27570233	CGATGCATTTGCTTGGTGTCCCAGCCAAGCTCCCCACCGGCGACCTCACT	R	II	17	80561387			ICshore	0	XY_NO	A_NO	80553657	7730	FOXK2	M94654	NA		3'UTR	S_Shore	FOXK2	cg27570233	27.3549	9.90797e-06	2.35563e-05	0.525706	0.438619	0.884453	0.358747	0.445835	0.402291
cg20404260	CGCTGGCCCGGAACAGCCCCTGCAACTGTGGGGCCTGCACACAGCCCTTC	R	II	18	2917509		rs73375246	LC	0	XY_NO	A_NO	2946620	29112	LOC727896	NR_026659	TRUE		3'UTR		LPIN2	cg20404260	234.861	4.78061e-12	9.61268e-10	0.807531	0.663387	0.156362	-0.651168	-0.507025	-0.579097
cg07661480	AGTAGTTTGAAGTGTGGCCTGCTCAGCTCACGCTCTGTCCCCTCCGCACG	R	I	18	46447737			IC	0	XY_NO	A_NO	46469176	21440	SMAD7	NM_001190823	TRUE		3'UTR	Island	SMAD7	cg07661480	37.2147	1.52961e-06	4.98673e-06	0.216777	0.492471	0.893359	0.676582	0.400888	0.538735
cg21417204	CGTTCTAGTAAGTTTGGTTATCTGGTTTCCTTGCCTAGGCAGTCAGAAAT	R	II	18	48609268			LC	50	XY_NO	A_NO	48578695	30573	SMAD4	BX647129	NA		3'UTR		SMAD4	cg21417204	76.3335	1.37192e-08	1.4273e-07	0.582837	0.797124	0.24562	-0.337217	-0.551505	-0.444361
cg16080643	CGGGAAGGAAATCTGATGTCAAAGAGAGGGCTGTTCAAATGGTTCATTAG	F	II	18	51058709			LC	0	XY_NO	A_NO	51107425	48717	BC034434	BC034434	NA		3'UTR		DCC	cg16080643	63.0311	5.01308e-08	3.59883e-07	0.799772	0.851104	0.347367	-0.452405	-0.503737	-0.478071
cg03458463	CGGTCCATTTGCGAATTTGTTCCTTCAACAAGAGTGCTCATTCAAGTTAC	F	II	18	51058765			LC	0	XY_NO	A_NO	51107425	48661	BC034434	BC034434	NA		3'UTR		DCC	cg03458463	40.743	8.65376e-07	3.15398e-06	0.814401	0.862165	0.432356	-0.382045	-0.429809	-0.405927
cg16978268	GACTCTTGCAACTCAGTCTTTTGTGGTTAGTTTATTTGTTAAACAGCTCG	F	II	18	60646671		rs75467712	IC	0	XY_NO	A_NO	60382671	264000	PHLPP1	NM_194449	TRUE		3'UTR		PHLPP1	cg16978268	51.6003	1.88815e-07	9.6407e-07	0.615488	0.484677	0.0553816	-0.560106	-0.429295	-0.494701
cg23745864	CGGAAAAGCTAGAAAATGTTGAAGTAGCAGAAGAGCAGATGGTTTAACTC	R	II	18	77806288			LC	0	XY_NO	A_NO	77806899	-611	BC016878	BC016878	TRUE		3'UTR		C18orf22	cg23745864	36.2727	1.79446e-06	5.67645e-06	0.178123	0.523815	0.888272	0.710149	0.364457	0.537303
cg06495184	GTCTTGCTCAGAGATGCCCAGAGAGCAGCCCTATGGCCCATCCGTCCTCG	F	II	19	406256			ICshore	0	XY_NO	A_NO	408360	2105	C2CD4C	CCDS45890	NA		3'UTR	Island	C2CD4C	cg06495184	32.5112	3.52047e-06	9.9045e-06	0.425607	0.319832	0.730301	0.304694	0.410469	0.357582
cg27645968	GGAGCAGCCGCTGCCACAGTCGGAGCAGAGGAGGTCTTGGCAGAGGTCCG	F	II	19	406407			ICshore	0	XY_NO	A_NO	408360	1954	C2CD4C	CCDS45890	NA		3'UTR	Island	C2CD4C	cg27645968	28.5268	7.73155e-06	1.91305e-05	0.217139	0.19804	0.650142	0.433003	0.452101	0.442552
cg21968101	CGCCCCCTCCCAGGGGTCAGGCTTGGCTCTGGGAGACCCCAGCTTCCCAG	R	II	19	406560			ICshore	0	XY_NO	A_NO	408360	1801	C2CD4C	CCDS45890	NA		3'UTR	Island	C2CD4C	cg21968101	77.1554	1.27512e-08	1.35714e-07	0.402755	0.436141	0.790336	0.38758	0.354195	0.370888
cg15190149	CGTGGCCCAGCCCTGGAGGGCAGGCGGCCACTCCCCCAGCCAGAAGTCTT	F	II	19	1257347			HC	5	XY_NO	A_NO	1248551	8796	MIDN	NM_177401	NA		3'UTR	Island	MIDN	cg15190149	30.5787	5.10316e-06	1.34833e-05	0.727244	0.792957	0.412652	-0.314592	-0.380305	-0.347449
cg22918360	TTTTTTTTTCAATTTTATGTTTTCATACATGAAACTCACGCCAGGTGCCG	F	I	19	1259039			IC	0	XY_NO	A_NO	1269266	-10227	CIRBP	AK304470	NA		3'UTR	N_Shore	MIDN	cg22918360	325.873	4.37504e-13	2.80252e-10	0.732752	0.652272	0.183113	-0.549639	-0.469159	-0.509399
cg16048239	CGGGTCTGATGGGGAGCTCCGTCTCACCGGCCACCCGCCGTCACCATGGC	F	I	19	1924679			IC	0	XY_NO	A_NO	1912094	12585	ADAT3	CCDS12076	NA		3'UTR	Island	SCAMP4	cg16048239	139.47	2.0358e-10	8.91208e-09	0.273844	0.427204	0.944846	0.671002	0.517642	0.594322
cg03156477	TAGGCACCAAGCCCTCTATCACTGCAGGGGACCGGAAGCTGGCCCCGACG	F	I	19	1924758			IC	0	XY_NO	A_NO	1912094	12664	ADAT3	CCDS12076	NA		3'UTR	Island	SCAMP4	cg03156477	11.7389	0.000854299	0.00115545	0.130943	0.183521	0.57252	0.441577	0.388999	0.415288
cg10438893	CGGGGCCAGCTTCCGGTCCCCTGCAGTGATAGAGGGCTTGGTGCCTAGCT	F	II	19	1924761			IC	0	XY_NO	A_NO	1912094	12667	ADAT3	CCDS12076	NA		3'UTR	Island	SCAMP4	cg10438893	9.30014	0.00236109	0.0029247	0.202282	0.261922	0.581213	0.378931	0.319291	0.349111
cg05299479	CGGGTGGGGACAGACAATGACAAGAGGCAAGACAGCCGCTCAGCCACCCT	R	II	19	2813428		rs45543338	IC	0	XY_NO	A_NO	2809525	3903	THOP1	AX748095	NA		3'UTR	S_Shore	THOP1	cg05299479	17.8958	0.000106473	0.000181662	0.155443	0.233571	0.548799	0.393356	0.315228	0.354292
cg07782285	CTGAGAGGGACACAGCACCACTATCAAGGCAAGAGGCAGCTGGGAACACG	F	II	19	13085442			LC	0	XY_NO	A_NO	13080323	5119	DAND5	NM_152654	NA		3'UTR		DAND5	cg07782285	25.807	1.39297e-05	3.14536e-05	0.187903	0.281706	0.606695	0.418791	0.324989	0.37189
cg00689651	CGGCTTCTCCATTGAATGGCTAATGTGTATGTGAAATAAAGAAATAAAGA	F	II	19	13209548			HC	0	XY_NO	A_NO	13213973	4426	LYL1	NM_005583	NA		3'UTR	Island	NFIX	cg00689651	68.3665	2.90124e-08	2.4289e-07	0.146627	0.151699	0.648945	0.502318	0.497246	0.499782
cg07606495	AATTCTGAACCATCCATACTTGGCTCAGGACCCTAAAATTTGCAAATCCG	R	II	19	13993318			LC	0	XY_NO	A_NO	13988062	5256	NANOS3	NM_001098622	NA		3'UTR	S_Shelf	C19orf57	cg07606495	108.003	1.24023e-09	2.82511e-08	0.593298	0.610461	0.199481	-0.393817	-0.41098	-0.402398
cg24838240	CGCCAGGATATTTCATCCCAGGTTCAACACCAGCCCCAGGGTCCTCAGGG	R	II	19	14721367			LC	0	XY_NO	A_NO	14693895	27472	CLEC17A	NM_207390	NA		3'UTR		CLEC17A	cg24838240	14.256	0.000339714	0.000504747	0.688635	0.733753	0.342235	-0.346399	-0.391518	-0.368958
cg20608100	CGAGGGAAACAGAGAAAGGGGGACCCCAAGCCAGACCCGACCGGACCAGG	F	I	19	39797750			ICshore	23	XY_NO	A_NO	39805975	8226	LRFN1	NM_020862	TRUE		3'UTR	N_Shore	LRFN1	cg20608100	66.7025	3.42628e-08	2.73273e-07	0.296549	0.350171	0.864164	0.567614	0.513993	0.540803
cg22706147	CGTGGCCTTTTGGGAGGAAAAACCGGTCTTGACCAGGGCTAGTCCATTCT	R	II	19	46031516			ICshore	0	XY_NO	A_NO	46020920	10596	VASP	BC026019	TRUE		3'UTR	N_Shore	OPA3	cg22706147	67.1844	3.26388e-08	2.64795e-07	0.197657	0.423402	0.880199	0.682543	0.456798	0.56967
cg19281603	GGCTGCGCCGGAGTGAAGAGGTCGTCCTCTCCATCTGCTGTGTTTGGACG	R	I	19	49611733			HC	0	XY_NO	A_NO	49617617	-5884	LIN7B	NM_022165	NA		3'UTR	S_Shore	SNRNP70	cg19281603	19.9357	5.96478e-05	0.000109637	0.18636	0.510848	0.856373	0.670013	0.345525	0.507769
cg19425116	CGGTTTGTTTGAAAACATTTTGTGAAAGCCTGCTTTGTTCCACAGCATTG	F	II	19	57804150			LC	0	XY_NO	A_NO	57791852	12298	ZNF460	NM_006635	NA		3'UTR		ZNF460	cg19425116	28.6257	7.57422e-06	1.88024e-05	0.716692	0.774637	0.409084	-0.307608	-0.365553	-0.336581
cg18651578	CGGAGAACTCCCAGACCCTGCTGGCTCTCCATATGGGCTGACTGGCTCCA	R	II	20	5844315			LC	50	XY_NO	A_NO	5891973	-47658	CHGB	AK293536	TRUE		3'UTR		C20orf196	cg18651578	50.8553	2.07662e-07	1.03727e-06	0.158592	0.349904	0.882957	0.724365	0.533053	0.628709
cg19862235	CGTCATCCCCTGGCAGGCTAAAGTGCTGTATCCTTTAGTAAAATTGGAGG	R	II	20	7863971			LC	0	XY_NO	A_NO	7921092	57122	HAO1	AK308963	NA		3'UTR		HAO1	cg19862235	34.3578	2.50976e-06	7.48755e-06	0.802192	0.724082	0.24192	-0.560272	-0.482162	-0.521217
cg19609923	GAGGTGCTAGCAGGATGGATCCAGGCCACACTCCGAGGCGGCTCACATCG	F	II	20	30421774			IC	0	XY_NO	A_NO	30418815	2959	MYLK2	BX647635	NA		3'UTR		MYLK2	cg19609923	34.028	2.66317e-06	7.86876e-06	0.330148	0.349283	0.801115	0.470967	0.451832	0.461399
cg10171557	CGCCACTCCATCTGATTTGCATAAATGACTCAGTGGGCTTTTGTATCTCT	R	II	20	34256821			LC	2	XY_NO	A_NO	34252877	-3943	RBM12	NM_152838	NA		3'UTR	S_Shelf	NFS1	cg10171557	77.9768	1.18603e-08	1.29207e-07	0.918777	0.822481	0.451888	-0.466889	-0.370594	-0.418741
cg11447040	CGGGAAGAAAGGACTAATGAACAGGCCGCAGCCCACTTCAGAGCAACCAA	R	II	20	37667339			LC	0	XY_NO	A_NO	37734415	67077	miR-449b-3P	JA429265	TRUE		3'UTR		DHX35	cg11447040	15.671	0.000211776	0.000331739	0.556233	0.455165	0.875838	0.319605	0.420674	0.370139
cg13780718	CGGGTTAAGTGAGTCATCTCATGACTGGGGCAACTGCTACCAAGCCCCAA	R	II	20	44513768		rs58267437	LC	0	XY_NO	A_NO	44516237	2470	SPATA25	NM_080608	NA		3'UTR		ZSWIM1	cg13780718	33.1419	3.1308e-06	8.99031e-06	0.846948	0.870497	0.538183	-0.308765	-0.332313	-0.320539
cg26186239	CTTTCCTCTTGAAGAACTTCCACTGGACCTTGATGGCGAGCATCCAGTCG	R	II	20	62119492			HC	0	XY_NO	A_NO	62130504	11013	EEF1A2	NM_001958	TRUE		3'UTR	Island	EEF1A2	cg26186239	20.5405	5.06487e-05	9.52957e-05	0.203269	0.145899	0.520475	0.317207	0.374577	0.345892
cg02665578	GGGGCTCTGGTGGACTAGCGCCTCCGCAGGCCTGGGGCTGGTGGTAACCG	F	II	20	62153239			ICshore	5	XY_NO	A_YES	62152132	1107	PPDPF	NM_024299	NA		3'UTR	Island	PPDPF	cg02665578	37.9056	1.36346e-06	4.54793e-06	0.148762	0.141003	0.565167	0.416405	0.424164	0.420284
cg00365945	GAAGGATGGAATGTCCTCATGGTGAGTGCTGTCAGAGGCAGGCCTGAACG	R	II	20	62377056		rs6011075	IC	0	XY_NO	A_NO	62372463	4593	SLC2A4RG	AK298304	NA		3'UTR	N_Shore	ZBTB46	cg00365945	20.025	5.82109e-05	0.000107287	0.195673	0.175906	0.516643	0.32097	0.340737	0.330853
cg14906976	CGAGCGTGCATCAGGGCGCCTGGCTCCCCCACCTCAGCCAGTGAGTCAGA	F	I	21	45177538		rs80217827	IC	0	XY_NO	A_NO	45196258	18721	CSTB	NM_000100	NA		3'UTR	Island	PDXK	cg14906976	73.6596	1.74948e-08	1.6834e-07	0.204699	0.480339	0.886865	0.682167	0.406526	0.544346
cg14606328	CTGCTGGTGTGGCGGCGCCCTGTAGGGACCAGTGGCTCTGGGCTGCAACG	F	II	21	45177639			IC	0	XY_NO	A_NO	45196258	18620	CSTB	NM_000100	NA		3'UTR	Island	PDXK	cg14606328	24.7259	1.78413e-05	3.87805e-05	0.265778	0.404983	0.799604	0.533826	0.394621	0.464223
cg16362786	CGGCCTCCCCAGTATGTGAGTGCAGGGATCTGCCAGAACCACCTGGCCCT	F	II	21	45177726			IC	0	XY_NO	A_NO	45196258	18533	CSTB	NM_000100	TRUE		3'UTR	Island	PDXK	cg16362786	72.0528	2.03255e-08	1.87762e-07	0.198191	0.360521	0.87051	0.672319	0.509989	0.591154
cg17609330	GGGCTCCCAGGCAGCCAGTGGGGGCCTTTTCTAGTGCCCAACCTGCAACG	F	II	22	23503927			LC	0	XY_NO	A_NO	23487512	16415	RAB36	NM_004914	NA		3'UTR		RAB36	cg17609330	36.9644	1.59538e-06	5.15878e-06	0.559796	0.607751	0.919895	0.360099	0.312144	0.336121
cg05233946	GGAGCAGCAGATCCAAGGCCGCGGTGCAGCCAATGAATGCACGGCCGTCG	F	I	22	32078088			IC	0	XY_NO	A_NO	32058251	-19836	PISD	AB528208	TRUE		3'UTR		C22orf30	cg05233946	15.9412	0.000194136	0.000307469	0.180958	0.374805	0.82166	0.640702	0.446855	0.543778
cg11855664	AGCAAGTGTTCTGCTTTCAGAGGTGGGCCAGCACCACCTTTTGACAAACG	F	II	22	35482221			LC	0	XY_NO	A_NO	35462129	20092	ISX	NM_001008494	NA		3'UTR		ISX	cg11855664	17.6751	0.000113679	0.000192233	0.625643	0.602832	0.280879	-0.344764	-0.321953	-0.333358
cg10603757	CGCCTGACTCCCCTCTGGAAACTGCAGGCCAGATGGTTGCTGCCACAACT	R	II	22	37621745			LC	50	XY_NO	A_NO	37608352	-13392	SSTR3	NM_001051	NA		3'UTR		RAC2	cg10603757	14.7288	0.000289129	0.000437076	0.427807	0.334808	0.732016	0.304209	0.397208	0.350709
cg07416664	GCCTTCGGAGAACGGGAGTGAGACAGACGGACACAGGCGGAGTCCAGGCG	F	I	22	38221485	rs8137984	rs8137984	HC	0	XY_NO	A_NO	38219388	2097	GALR3	NM_003614	NA		3'UTR	Island	GALR3	cg07416664	36.2207	1.81052e-06	5.71839e-06	0.0956679	0.167037	0.507862	0.412194	0.340825	0.376509
cg11559967	CTTAAGGAGCTGACAGTCACAGGGCCACTGGAATAGGTGCATGCTCCACG	F	II	22	38363872			LC	0	XY_NO	A_NO	38349675	-14196	C22orf23	NM_001207062	NA		3'UTR		POLR2F	cg11559967	38.537	1.22929e-06	4.18329e-06	0.835364	0.803543	0.421259	-0.414105	-0.382284	-0.398195
cg19374089	CGGGCAGCAGCCGGCTCCATGCCCCACTGCCCTGGCTGATGAGTCCTTCG	F	II	22	41970954			LC	0	XY_NO	A_NO	41957013	13941	CSDC2	NM_014460	TRUE		3'UTR		CSDC2	cg19374089	15.1313	0.000252716	0.000388287	0.2203	0.486181	0.789442	0.569141	0.30326	0.436201
cg01312762	CGGGTCAGGGTGCCACCCTGCTGCTGGCCCCACTGTGTCACAGAGCTGCC	F	II	22	42222192	rs28376511	rs28376511	LC	0	XY_NO	A_NO	42222470	-278	DQ596940	DQ596940	TRUE		3'UTR		CCDC134	cg01312762	48.283	2.91204e-07	1.34555e-06	0.151784	0.142705	0.498319	0.346535	0.355614	0.351074
cg00541089	CGGGACAGGCCTGGCCACAGCCCATGTCCTTGGCCTTCCACATAGGTGCA	R	II	22	50637801			LC	0	XY_NO	A_NO	50639407	-1606	SELO	NM_031454	NA		3'UTR	N_Shore	TRABD	cg00541089	87.7639	5.26015e-09	7.38694e-08	0.184619	0.478801	0.907042	0.722423	0.428241	0.575332
cg19282928	CGCCTAAGAGGCGTGCTGTGGGCGCTGTGGGCCAGGTCTCGGGGGCTCCG	R	I	2	241570341			IC	0	XY_NO	A_NO	241569369	972	GPR35	CCDS2541	NA		3'UTR;1stExon	S_Shore	GPR35;GPR35	cg19282928	239.32	4.16969e-12	9.07615e-10	0.254483	0.577562	0.987564	0.733081	0.410002	0.571541
cg02482438	CGAGATGTAAAAGCATTAAGCTGACTTAAGGGCCATGGACAGAAAACAGA	F	II	6	49753577			LC	0	XY_NO	A_NO	49755052	1476	PGK2	NM_138733	NA		3'UTR;1stExon		PGK2;PGK2	cg02482438	41.8264	7.32598e-07	2.76234e-06	0.795797	0.805896	0.270297	-0.525501	-0.535599	-0.53055
cg01069808	CGACCTATTGTCAACTTGTGCAGTAGTTATTCTAAGAACGCTCAACTGGG	R	II	1	244219887			LC	0	XY_NO	A_NO	244217097	2790	AK310634	AK310634	NA		3'UTR;1stExon;3'UTR	S_Shore	ZNF238;ZNF238;ZNF238	cg01069808	42.675	6.44619e-07	2.50162e-06	0.12279	0.192006	0.886918	0.764128	0.694912	0.72952
cg09797837	TTGAGTCAGCTTGGTGGCTCCCTGTGGAGCCAGGGCTGAGCCTTGTCACG	F	II	1	17734771			IC	0	XY_YES	A_YES	17765058	30288	RCC2	NM_001136204	NA		3'UTR;3'UTR	S_Shore	RCC2;RCC2	cg09797837	42.1863	6.93726e-07	2.6494e-06	0.473333	0.459186	0.861152	0.387819	0.401966	0.394892
cg26681523	CGGCCAGCCTGGGACAGCTCATCCCAGCCGACTACACCTGCTTCTGGTCC	F	II	1	22854408			IC	0	XY_NO	A_NO	22828068	26340	ZBTB40	AK095273	NA		3'UTR;3'UTR		ZBTB40;ZBTB40	cg26681523	60.5797	6.53625e-08	4.36139e-07	0.211497	0.383653	0.910175	0.698678	0.526522	0.6126
cg18280195	ATGACTGAGAGGATCTGCCAAAAGAATAAAGCCTCCTACCCCAACTTCCG	F	II	1	28929859		rs78370083,rs78600095	LC	0	XY_NO	A_NO	28920311	9548	RAB42	CCDS325	NA		3'UTR;3'UTR		TAF12;TAF12	cg18280195	29.5639	6.24927e-06	1.59914e-05	0.768656	0.808099	0.429947	-0.338708	-0.378152	-0.35843
cg10557584	GCTGCAGGGTGGCCTCTTGCCCTGTAACCACAGTCATCAAATATGCCTCG	R	II	1	41481382			LC	0	XY_NO	A_NO	41480261	1121	LOC100507178	NR_037868	NA		3'UTR;3'UTR	N_Shelf	SLFNL1;SLFNL1	cg10557584	44.9619	4.61454e-07	1.92408e-06	0.410592	0.481086	0.903112	0.49252	0.422027	0.457273
cg24089250	TAAACTAATGCCCTCCTACTGGGGTGAGTGAGTTCTCATTCTTGCTGTCG	F	II	1	86116497			LC	50	XY_NO	A_NO	86174115	57619	ZNHIT6	NM_017953	TRUE		3'UTR;3'UTR		ZNHIT6;ZNHIT6	cg24089250	11.8893	0.000805819	0.00109577	0.339637	0.338389	0.806767	0.46713	0.468378	0.467754
cg21863110	CGCCCTGCTGACCAGAGAGAACAGGTAGCGAGCTTCTTCCCCGGCCGTCT	F	I	1	116380417			HC	0	XY_NO	A_NO	116380992	576	NHLH2	CCDS885	NA		3'UTR;3'UTR	Island	NHLH2;NHLH2	cg21863110	26.6377	1.15798e-05	2.69147e-05	0.196073	0.271641	0.580891	0.384818	0.30925	0.347034
cg23915251	CGGGCAGTACACAGGAAGAGGAGCCAGGCCCTTGTACCTATGGGATTGGA	F	II	1	155708104			LC	0	XY_NO	A_NO	155715608	-7504	MSTO2P	NR_024117	NA		3'UTR;3'UTR		DAP3;DAP3	cg23915251	13.2243	0.000489059	0.00069821	0.184644	0.410257	0.732518	0.547874	0.32226	0.435067
cg10332715	ATGGAGTCAGCATTATCACCAAGGATATTATTGAATACCCAAATAAAACG	F	II	1	245017736			LC	0	XY_NO	A_YES	245024392	6657	HNRNPU	AF461014	NA		3'UTR;3'UTR		HNRNPU;HNRNPU	cg10332715	18.0915	0.000100518	0.000172852	0.665979	0.821534	0.323098	-0.342881	-0.498436	-0.420659
cg11281961	CATGTTGTCCTTTCTGGCTTCCCTGATGGTGTCATGTTTCAGCGCATGCG	R	II	2	97498902	rs77076462	rs77076462	LC	0	XY_NO	A_NO	97509757	10856	ANKRD23	AX747600	TRUE		3'UTR;3'UTR		CNNM3;CNNM3	cg11281961	100.984	1.98479e-09	3.8444e-08	0.318597	0.340285	0.870222	0.551625	0.529937	0.540781
cg23627246	CGCCGCGTTTTTGCTAAATCTCAGTGCCATTTGCATACTACTTGGAGGTG	F	II	2	100167172			LC	0	XY_NO	A_NO	100106479	-60692	REV1	NM_001037872	NA		3'UTR;3'UTR		AFF3;AFF3	cg23627246	70.325	2.39643e-08	2.10822e-07	0.332327	0.533973	0.940028	0.6077	0.406054	0.506877
cg01087977	CGGCCCCCACCCGCCACCCAGGCCCCGGCTCTACACTCAGCATGGGTGAG	R	II	2	220150857		rs71429220	LC	0	XY_NO	A_NO	220151158	-301	DNAJB2	S37375	TRUE		3'UTR;3'UTR		DNAJB2;DNAJB2	cg01087977	55.7521	1.13475e-07	6.57646e-07	0.315121	0.252179	0.808739	0.493618	0.55656	0.525089
cg09994035	TGTGGTGCATGTTGACCCAGCCACGTGGTGTTGTCAAGCAAACAGCATCG	F	II	2	241826199			LC	0	XY_NO	A_NO	241831451	5253	C2orf54	NM_024861	NA		3'UTR;3'UTR	N_Shore	C2orf54;C2orf54	cg09994035	38.8852	1.16176e-06	3.99671e-06	0.18823	0.447972	0.912609	0.724379	0.464637	0.594508
cg02129737	CGGGTTCCCTGAATCCCCGGGGTCCTTGGAGAGCCATCGAGGAGAATGTG	F	I	3	17131888		rs8895	LC	0	XY_NO	A_NO	16974687	157201	MIR3714	NR_037465	NA		3'UTR;3'UTR		PLCL2;PLCL2	cg02129737	54.5586	1.30901e-07	7.30415e-07	0.100192	0.430465	0.740631	0.640439	0.310167	0.475303
cg25865542	AGGACTTTGGCACAGGAACACAGGTCCAGAGGCCTCGCCTGGAGTACACG	F	II	3	32495794			LC	0	XY_NO	A_NO	32544402	48609	CMTM6	NM_017801	TRUE		3'UTR;3'UTR		CMTM7;CMTM7	cg25865542	44.1351	5.19844e-07	2.11293e-06	0.506813	0.585468	0.936894	0.43008	0.351426	0.390753
cg02474195	CGGACTGAGACGCATCTGGTCCTGTAATTCAGAGAGTGGGCACATCACCA	F	II	3	43391449			LC	0	XY_NO	A_NO	43344589	46860	SNRK	AK000231	NA		3'UTR;3'UTR		SNRK;SNRK	cg02474195	88.0799	5.13108e-09	7.24654e-08	0.489429	0.54522	0.973135	0.483706	0.427916	0.455811
cg19508285	ACAATAATCCAACTATGTCCTTCTATTCTTCAAGGGTTATAAAATAAACG	R	II	3	68781767			LC	0	XY_NO	A_NO	68932117	-150350	5S_rRNA	.	NA		3'UTR;3'UTR		FAM19A4;FAM19A4	cg19508285	20.4667	5.16598e-05	9.6946e-05	0.767071	0.857345	0.424561	-0.34251	-0.432784	-0.387647
cg21641186	GCAGAGGGTGTGATCATCCCAGCCGGAGAGAGCTTGACCAGTGTTCACCG	R	II	3	126200897			LC	0	XY_NO	A_NO	126194761	-6135	ZXDC	NM_001040653	NA		3'UTR;3'UTR		UROC1;UROC1	cg21641186	19.0468	7.63605e-05	0.000135809	0.210712	0.259322	0.563094	0.352382	0.303771	0.328077
cg20223211	CGGGAGCATAGCCATGGTCACTCTAGCCGATGTCTCCTGGGGCTCTCAGG	F	II	3	183547296			LC	0	XY_NO	A_NO	183543392	-3903	MAP6D1	NM_024871	NA		3'UTR;3'UTR	S_Shelf	PARL;PARL	cg20223211	84.2237	6.9879e-09	8.9067e-08	0.178839	0.428389	0.921974	0.743136	0.493585	0.61836
cg07928191	TATTGCTAGCCTACCACATCAGCAGGACGGCACTGGTGCAGGCGGGGACG	R	II	4	1205359			IC	0	XY_NO	A_NO	1203907	1452	AX747592	AX747592	NA		3'UTR;3'UTR	N_Shore	CTBP1;CTBP1	cg07928191	69.2111	2.67007e-08	2.28528e-07	0.237373	0.494651	0.963969	0.726597	0.469318	0.597957
cg06295238	CGTGATGCCGTCTTCATTTGGAACAAGGGGGGGTTCATGCCAAAATTAGG	F	II	4	1205447			IC	0	XY_NO	A_NO	1203907	1540	AX747592	AX747592	NA		3'UTR;3'UTR	N_Shore	CTBP1;CTBP1	cg06295238	85.1485	6.48144e-09	8.46817e-08	0.199929	0.422123	0.925752	0.725823	0.503628	0.614726
cg02384251	TGTGGAGGAGGCATCTGTGTGGTGGCCCTGGCACTGCAGAGACTGGTCCG	F	II	4	1205914			IC	0	XY_NO	A_NO	1203907	2007	AX747592	AX747592	NA		3'UTR;3'UTR	Island	CTBP1;CTBP1	cg02384251	23.7726	2.23475e-05	4.69789e-05	0.131644	0.214883	0.540127	0.408483	0.325245	0.366864
cg21749275	TGTGCGTTGCATCTTGTATTAACAAATGCCTTCATTTCAAATTTCTCACG	F	II	4	110460898			LC	0	XY_NO	A_NO	110481354	-20456	CCDC109B	NM_017918	NA		3'UTR;3'UTR		SEC24B;SEC24B	cg21749275	48.8742	2.69064e-07	1.26954e-06	0.889196	0.903803	0.464729	-0.424467	-0.439073	-0.43177
cg26510404	CGTGGGTCCATCAAAGAGCCCTGTGTGAATGTTTCAGTCACCAACCTCCT	R	II	5	74657448			LC	0	XY_NO	A_NO	74654481	2967	HMGCR	AY429543	NA		3'UTR;3'UTR		HMGCR;HMGCR	cg26510404	25.6763	1.43467e-05	3.2254e-05	0.790732	0.698446	0.315981	-0.474751	-0.382465	-0.428608
cg21915449	CGTCTGATGTGCTGATGTCTGTTCAGTCTTCTGCACTCATGGGCGTAAAC	F	II	5	156456672			LC	0	XY_NO	A_NO	156479664	22993	HAVCR1	HQ412641	NA		3'UTR;3'UTR		HAVCR1;HAVCR1	cg21915449	32.1479	3.76968e-06	1.04826e-05	0.77733	0.659096	0.321827	-0.455503	-0.337269	-0.396386
cg17011684	CGGTGGCCCATGAAGCCCCTGCTGGGAAACTGGGAAGGGGCACCCAGTGT	F	II	6	34556105			LC	0	XY_NO	A_NO	34524109	-31995	SPDEF	NM_001252294	TRUE		3'UTR;3'UTR		C6orf106;C6orf106	cg17011684	12.5281	0.000631919	0.000879731	0.439667	0.440892	0.786182	0.346516	0.34529	0.345903
cg12560772	CGTGCAGTAGAAAAGAAACAGGCAGAGCTGAATGTTAGCTCAGCTCTTAG	F	II	6	100368134			LC	50	XY_NO	A_NO	100441913	-73779	LOC728012	NR_038384	NA		3'UTR;3'UTR		MCHR2;MCHR2	cg12560772	21.6132	3.82192e-05	7.46374e-05	0.722829	0.743327	0.283593	-0.439237	-0.459734	-0.449485
cg07213289	CGCCTTGGCCCAGCAGAAAAGAAACCCGCTGGCCATTCACTGCACCCAGC	R	II	7	73610504		rs34460100	LC	0	XY_NO	A_YES	73605527	4977	MIR590	NR_030321	NA		3'UTR;3'UTR		EIF4H;EIF4H	cg07213289	61.9218	5.64598e-08	3.92079e-07	0.575885	0.566111	0.15303	-0.422855	-0.413081	-0.417968
cg16115440	GGGCAGAGGGCGGGGCTGGCTCAGGAGCAGGGCTGGCCCGTCCCATAGCG	F	II	7	149577256			LC	0	XY_NO	A_NO	149578563	-1307	DQ590227	DQ590227	NA		3'UTR;3'UTR		ATP6V0E2;ATP6V0E2	cg16115440	21.6436	3.79213e-05	7.41525e-05	0.200681	0.385611	0.757428	0.556747	0.371817	0.464282
cg25903363	CCCAGACGAAGAGCAGGCAGTGGTGTCCTGTCCCTTGGGCCCCAGCTCCG	R	I	8	21972479			LC	0	XY_NO	A_NO	21967455	-5023	NUDT18	NM_024815	NA		3'UTR;3'UTR		HR;HR	cg25903363	75.1702	1.5235e-08	1.53135e-07	0.132976	0.339437	0.715712	0.582735	0.376274	0.479505
cg07664999	TGACTGATTCTTTGAGATTAATCCATGGCTTCAGATTGGACCAGAACTCG	F	II	8	105264286			LC	0	XY_NO	A_NO	105352053	-87767	TM7SF4	NM_030788	NA		3'UTR;3'UTR		RIMS2;RIMS2	cg07664999	6.79275	0.00793581	0.00898704	0.841958	0.841052	0.496076	-0.345882	-0.344976	-0.345429
cg06400857	AGAGGAGCCTCTTCTCAAAGCAAAATAAATACGGGACTGACCCAGCTCCG	R	II	9	139901972			IC	0	XY_NO	A_NO	139903319	1348	ABCA2	JF279960	TRUE		3'UTR;3'UTR	Island	ABCA2;ABCA2	cg06400857	19.2305	7.25105e-05	0.000129692	0.419573	0.474873	0.783535	0.363962	0.308662	0.336312
cg13444670	TTGTCACTGGTGGCTCATTCAGGGAAGCTCATCAAAGCCCACTTTGTTCG	R	II	10	98098271			LC	50	XY_NO	A_NO	98116915	18645	OPALIN	AK296462	NA		3'UTR;3'UTR		DNTT;DNTT	cg13444670	12.7299	0.000586139	0.000822407	0.87486	0.839977	0.514186	-0.360674	-0.325792	-0.343233
cg18593374	AGAGGCTACAGTTCTCACTGTGTGGCATGGGAGCCTTCACAGTGCCCTCG	F	II	10	126302546			LC	0	XY_NO	A_NO	126293769	8777	LHPP	EF151005	NA		3'UTR;3'UTR	N_Shore	LHPP;LHPP	cg18593374	42.4492	6.66801e-07	2.56779e-06	0.297583	0.441116	0.828573	0.53099	0.387458	0.459224
cg01539849	GTCCGGGCCGGGCGAGGGCTTAATGCTATGGCCAGCGGGGAGGCCTGGCG	R	I	11	47376754			ICshore	0	XY_NO	A_NO	47377000	-246	SLC39A13	BX647491	TRUE		3'UTR;3'UTR	Island	SPI1;SPI1	cg01539849	55.0604	1.23229e-07	6.98912e-07	0.119471	0.18586	0.532975	0.413504	0.347115	0.380309
cg27474534	AGACCTGCGGCCAGGCCACTACCCTGCTGTGAGGCCTTGGCCTGGTATCG	F	II	11	60543615			LC	49	XY_NO	A_NO	60552820	-9205	MS4A10	NM_206893	TRUE		3'UTR;3'UTR		MS4A15;MS4A15	cg27474534	22.7641	2.85759e-05	5.79846e-05	0.36589	0.553222	0.917046	0.551156	0.363824	0.45749
cg19379482	ATATGGGTGACAGTTAAGACATCAGCCTTTGTGAAAAGCCAAGCCCGACG	F	II	11	70282052			IC	0	XY_NO	A_NO	70268350	13702	CTTN	AK091778	NA		3'UTR;3'UTR		CTTN;CTTN	cg19379482	35.1493	2.18081e-06	6.65131e-06	0.283224	0.487563	0.862401	0.579177	0.374838	0.477008
cg27279674	TGTGAGGGAGGCACTTGGTGGGATACATGCCTGAGATGGAAACAGTCTCG	F	II	12	3049965			LC	0	XY_NO	A_NO	3068477	-18512	TEAD4	NM_201441	NA		3'UTR;3'UTR		TULP3;TULP3	cg27279674	20.3667	5.30667e-05	9.9137e-05	0.174985	0.232725	0.785636	0.61065	0.552911	0.581781
cg07691686	ATACAGAAAACCCAAGAGAGGTCAGACTGGCTCTTGTTACCGGAGCCACG	R	II	12	3393711			IC	0	XY_NO	A_NO	3409389	15679	AK056228	AK056228	TRUE		3'UTR;3'UTR		TSPAN9;TSPAN9	cg07691686	46.1409	3.90607e-07	1.69504e-06	0.275028	0.426295	0.846121	0.571093	0.419826	0.495459
cg00292432	CGGATTCGCGACCTTTTTGAACGGCAAAACAGTAAGCCAGACCAGCTGCA	R	II	12	3393872		rs73256393	IC	0	XY_NO	A_NO	3409389	15518	AK056228	AK056228	TRUE		3'UTR;3'UTR		TSPAN9;TSPAN9	cg00292432	61.1115	6.16567e-08	4.17879e-07	0.280584	0.497465	0.882238	0.601655	0.384773	0.493214
cg10832076	AAAGGGTACTATCCCACTTCTCCTGGCATAAATCATACATTGACTGAACG	F	II	12	21418929		rs34765584,rs5796894	LC	0	XY_NO	A_NO	21477614	58686	SLCO1A2	BC042452	NA		3'UTR;3'UTR		SLCO1A2;SLCO1A2	cg10832076	13.3526	0.000466938	0.000670022	0.618873	0.721562	0.316214	-0.302659	-0.405349	-0.354004
cg13909661	AATGTACAGACTTTGTAGCCGAGCCCACTCGATCGGTCTGTGCCTTCACG	R	I	12	26386833			IC	0	XY_NO	A_NO	26348505	38328	SSPN	NM_005086	NA		3'UTR;3'UTR		SSPN;SSPN	cg13909661	25.8733	1.37236e-05	3.10601e-05	0.167593	0.345307	0.835158	0.667565	0.48985	0.578708
cg08829007	CGGTTACTAATTTTTCAGTCTGTTCAGGTTTTTACTTGTTGTTTGGGTGG	F	II	12	55353521		rs2256865	LC	50	XY_NO	A_NO	55367366	13846	KIAA0748	AK295026	TRUE		3'UTR;3'UTR		KIAA0748;KIAA0748	cg08829007	8.33637	0.00367741	0.00439556	0.773521	0.864318	0.456278	-0.317244	-0.40804	-0.362642
cg21147422	GGTGTCTTGATAAGGTCCAGAGACAACCACATAGTCCTTATTCTAATTCG	F	II	12	56664361			LC	0	XY_NO	A_NO	56661465	2896	COQ10A	AK057014	NA		3'UTR;3'UTR	S_Shelf	COQ10A;COQ10A	cg21147422	37.3445	1.49673e-06	4.89879e-06	0.679316	0.893866	0.378621	-0.300695	-0.515245	-0.40797
cg22923809	CGTCTCCACGGAGCCCTCGGGACCTGCTGCACCAGGAAAGCCACTCCACC	R	II	12	117583821			IC	0	XY_NO	A_NO	117628299	44479	FBXO21	BC042333	NA		3'UTR;3'UTR		FBXO21;FBXO21	cg22923809	12.7313	0.000585852	0.000822128	0.430939	0.456032	0.807792	0.376854	0.351761	0.364307
cg21645630	CGGCACAGGAGCCCCAGGCACCGTGCATCCTCAGGGCCCGTGGCCAACCA	F	II	12	120533287			IC	0	XY_NO	A_NO	120554642	21356	RAB35	AK125543	NA		3'UTR;3'UTR	N_Shore	RAB35;RAB35	cg21645630	13.8148	0.000396138	0.000578368	0.344631	0.383979	0.821763	0.477132	0.437784	0.457458
cg14400030	CGCCCCAGCCTGTGCCCCGGAGAGGCAGGATCGCAGTGGTCAGAATCCAC	F	I	12	122498111			IC	0	XY_NO	A_NO	122516651	-18540	MLXIP	NM_014938	NA		3'UTR;3'UTR		BCL7A;BCL7A	cg14400030	24.4413	1.90685e-05	4.10541e-05	0.212406	0.458157	0.8685	0.656093	0.410343	0.533218
cg24128590	CGGGAGGGACTCCACCGCCTCTCACACTCCGATTTCTGCTGCTCTGCTGC	R	I	14	74185274			IC	0	XY_NO	A_NO	74181127	-4146	PNMA1	NM_006029	TRUE		3'UTR;3'UTR	N_Shore	C14orf43;C14orf43	cg24128590	39.056	1.13017e-06	3.90724e-06	0.143784	0.121889	0.455965	0.312181	0.334076	0.323128
cg23938483	CGGCCCTTCCCGCACCGCCGCCAGCGCCCGCAGACACCCTGGCATCTCAA	R	I	14	74185511			IC	0	XY_NO	A_NO	74181127	-4383	PNMA1	NM_006029	NA		3'UTR;3'UTR	Island	C14orf43;C14orf43	cg23938483	47.2751	3.33876e-07	1.49755e-06	0.240291	0.288764	0.678667	0.438377	0.389903	0.41414
cg24019144	ATGACTGGCTCCCACCCGAAGCTTCAGCTGAGCTGGCTTGTCAGGGCTCG	R	II	14	75480819	rs10134636		LC	0	XY_NO	A_NO	75469611	11208	EIF2B2	NM_014239	NA		3'UTR;3'UTR		MLH3;MLH3	cg24019144	15.8181	0.000201955	0.00031838	0.37102	0.418209	0.893938	0.522918	0.475729	0.499323
cg04762815	CGAGCACAGAGGTTGGCTGTGGGTCCTGGGTACCACCTTCTGAGCCTCAG	F	II	14	100996455			LC	38	XY_NO	A_NO	101013115	16661	BEGAIN	AB040879	NA		3'UTR;3'UTR		WDR25;WDR25	cg04762815	60.8202	6.3656e-08	4.2768e-07	0.621856	0.601459	0.924837	0.302981	0.323379	0.31318
cg05791870	GAGCCCAGGCGGAGGGCGGAAGGCTGCTGGGGTGCGCAGGTGGGCGCTCG	F	I	16	136656			LC	0	XY_NO	A_NO	128168	8488	MPG	NM_002434	NA		3'UTR;3'UTR		C16orf35;C16orf35	cg05791870	186.755	2.51287e-11	2.59628e-09	0.377225	0.651578	0.985357	0.608132	0.333779	0.470956
cg04635154	CGCACGGAAGAGTCTCCCCAAGCAGCCCAGCCGAGTGCTCCAATTAAAGC	R	II	16	2649876			IC	0	XY_NO	A_YES	2653384	-3508	LOC652276	NR_015441	NA		3'UTR;3'UTR	N_Shelf	PDPK1;PDPK1	cg04635154	64.7342	4.19169e-08	3.16755e-07	0.215314	0.546403	0.862352	0.647037	0.315949	0.481493
cg02004370	ATTATTACCAAACCTTGGCTTTGGGAGATTATACAGGTCCGAGGAACTCG	R	II	16	69362629			LC	0	XY_NO	A_NO	69364497	1869	PDF	NM_022341	TRUE	CDMR	3'UTR;3'UTR	N_Shore	PDF;COG8	cg02004370	34.467	2.4612e-06	7.36517e-06	0.379491	0.520275	0.9013	0.521809	0.381025	0.451417
cg08835985	CGGACAAAATGTTGGCTACAACTTGAGGAGAAAAATCACCCCCAAAGGAG	R	II	16	69362743			LC	0	XY_NO	A_NO	69364497	1755	PDF	NM_022341	TRUE	CDMR	3'UTR;3'UTR	N_Shore	PDF;COG8	cg08835985	39.0163	1.13742e-06	3.92356e-06	0.127103	0.45542	0.814956	0.687852	0.359535	0.523694
cg20961637	CGGGTGGCATTTCTGAGGCTCCATGGGCACCCGGTTTCCCCACAGAATGG	F	II	17	3765203			LC	0	XY_NO	A_NO	3749539	-15663	C17orf85	NM_018553	NA		3'UTR;3'UTR		CAMKK1;CAMKK1	cg20961637	72.9224	1.87341e-08	1.76775e-07	0.424525	0.549951	0.936117	0.511592	0.386166	0.448879
cg00757262	CGCTGGTAAGCGAGCCAGTCATTCTCTCAGCCTGGCCACAGATGGCCTGC	F	II	17	17747898		rs73299846	LC	0	XY_NO	A_NO	17740324	-7573	SREBF1	NM_001005291	NA		3'UTR;3'UTR	S_Shelf	TOM1L2;TOM1L2	cg00757262	52.9477	1.59444e-07	8.50318e-07	0.176077	0.360217	0.786687	0.61061	0.42647	0.51854
cg12000131	CAGGGGCACCAGACTGATTCTGAGGCACAAATAAAAGAGGCTTCATACCG	R	II	17	27941776			LC	0	XY_NO	A_NO	27945134	3359	CORO6	AF447884	TRUE		3'UTR;3'UTR	N_Shore	ANKRD13B;CORO6	cg12000131	41.3226	7.91228e-07	2.93917e-06	0.75811	0.619345	0.258373	-0.499737	-0.360972	-0.430354
cg00563768	TTTATTGCAGTATTACAAAACACTTTTCATTTTGGCAATATTTTACAACG	F	II	17	34174170			LC	0	XY_NO	A_YES	34195894	21725	C17orf66	AK301884	NA		3'UTR;3'UTR		TAF15;TAF15	cg00563768	31.7281	4.08301e-06	1.12141e-05	0.667137	0.675615	0.319809	-0.347328	-0.355807	-0.351568
cg14781826	CGAAGTTTAGGTCAAGTCTTGTCAGGATAGCCTGACTAAAAACATCTGGC	R	II	17	65978522			LC	0	XY_NO	A_NO	65989261	10740	C17orf58	CCDS42375	NA		3'UTR;3'UTR		BPTF;BPTF	cg14781826	15.1301	0.000252821	0.000388436	0.73245	0.752045	0.316162	-0.416288	-0.435882	-0.426085
cg22347696	GACTTCCGCAAGGGCCAGGTGGCCTTGTGCCAGGGCTGTCTGTGAATCCG	R	II	17	74944924			IC	0	XY_NO	A_NO	74942331	2593	MGAT5B	BC063862	NA		3'UTR;3'UTR	Island	MGAT5B;MGAT5B	cg22347696	13.4754	0.000446816	0.000644323	0.230403	0.464748	0.777398	0.546996	0.312651	0.429823
cg06127313	AGCAGGTGTCGGACTGCTCAGAGTCCGCATGGCCCAGGAGCAGGTGGTCG	R	II	17	74945219			LC	0	XY_NO	A_NO	74942331	2888	MGAT5B	BC063862	NA		3'UTR;3'UTR	S_Shore	MGAT5B;MGAT5B	cg06127313	33.8284	2.7612e-06	8.10395e-06	0.246122	0.596006	0.930126	0.684004	0.33412	0.509062
cg05451498	CTCCCCATCAGACCCATCCCCCACGGAGCTTTGTGTGAGGGATCTCATCG	R	II	18	46386267			IC	0	XY_NO	A_NO	46469176	82910	SMAD7	NM_001190823	NA		3'UTR;3'UTR	Island	KIAA0427;KIAA0427	cg05451498	54.1045	1.38314e-07	7.63275e-07	0.203524	0.175551	0.638039	0.434514	0.462487	0.448501
cg01062443	CGACCCTCTTTCAGGTGGATTCAGAGACCTGTCCTGTATATAACAGCACT	R	II	19	1609369			LC	0	XY_NO	A_NO	1605482	-3886	UQCR11	NM_006830	NA		3'UTR;3'UTR	S_Shelf	TCF3;TCF3	cg01062443	11.1501	0.00107856	0.00142718	0.680744	0.721608	0.274978	-0.405766	-0.44663	-0.426198
cg16032371	CGGCCTGCCAGCTCTCAGTTCTGCTCACCGGGACCTGCACAGAGCAGATG	R	II	19	2354888			IC	0	XY_NO	A_NO	2339676	15212	SPPL2B	AL365405	NA		3'UTR;3'UTR	S_Shore	SPPL2B;SPPL2B	cg16032371	47.8826	3.07367e-07	1.40464e-06	0.397229	0.538504	0.946642	0.549413	0.408138	0.478775
cg08675117	CGGGACAAACAAATATTCGGGACTTTCGAAGCCCTGAACTTGAGACACCA	R	II	19	5993794		rs73923413	IC	0	XY_NO	A_NO	6008624	14831	AX748210	AX748210	TRUE		3'UTR;3'UTR	N_Shore	RFX2;RFX2	cg08675117	9.51324	0.00214811	0.00268017	0.241531	0.287915	0.599092	0.357561	0.311177	0.334369
cg22550815	AGGCTCTGTGACTTACAGGGACCCAATCAATTCACAATGAGAAATTACCG	F	II	19	11276529			LC	0	XY_NO	A_NO	11266483	-10045	SPC24	NM_182513	TRUE		3'UTR;3'UTR		KANK2;KANK2	cg22550815	70.5297	2.34969e-08	2.0818e-07	0.847581	0.911025	0.37826	-0.46932	-0.532764	-0.501042
cg00455796	TTCCAGAATTTCTAGAGTGGGTGGGCATGATTCCAGTCAATGGGGGACCG	R	II	19	11475827			LC	0	XY_NO	A_NO	11470639	5188	Prion_pknot	.	NA		3'UTR;3'UTR	S_Shelf	LPPR2;LPPR2	cg00455796	21.7514	3.68858e-05	7.23991e-05	0.688649	0.66803	0.343516	-0.345133	-0.324513	-0.334823
cg24822053	CGCCCCGGGTTAGCGGCAGCCGCACTCGTCCACCACCATGTCCTCATACT	F	I	19	18979397			HC	0	XY_NO	A_NO	18970190	9207	UPF1	AK128727	NA		3'UTR;3'UTR	Island	GDF1;LASS1	cg24822053	24.7891	1.75809e-05	3.83074e-05	0.298315	0.38611	0.925225	0.626909	0.539115	0.583012
cg25734089	CAGTTACAGGCTTTGGTCTCTTCAAGAATCCAATTCACCCCTGGGTTTCG	R	II	19	46969919			LC	0	XY_NO	A_NO	46974819	4901	PNMAL1	NM_018215	NA		3'UTR;3'UTR		PNMAL1;PNMAL1	cg25734089	119.354	6.1402e-10	1.78205e-08	0.821888	0.763894	0.215487	-0.606401	-0.548407	-0.577404
cg00833257	CGGGCTTGTTTGAGGGTTCACGACCCCTCCAGCAAAGGAGTCTGAGGCTG	F	II	19	51656518			LC	0	XY_NO	A_NO	51645557	10961	SIGLEC7	NM_014385	NA		3'UTR;3'UTR		SIGLEC7;SIGLEC7	cg00833257	11.9162	0.000797499	0.00108547	0.751796	0.715076	0.383723	-0.368073	-0.331353	-0.349713
cg16786297	CGTAGCTCTGTTCTCTTAAAATGTGTAACTGTTTTCCTGGTAGAGCAAAA	F	II	20	1290724			LC	0	XY_NO	A_NO	1294316	3593	SDCBP2	NM_015685	NA		3'UTR;3'UTR	N_Shelf	SDCBP2;SDCBP2	cg16786297	24.7095	1.79095e-05	3.89062e-05	0.832925	0.683144	0.32223	-0.510695	-0.360914	-0.435804
cg25877553	GGAAAAATAGCCTTGTGGTGTTTTTTGTTCTCTCTGCTACCCATCAAACG	R	II	20	1352657		rs77469615	LC	0	XY_NO	A_NO	1373815	21159	FKBP1A	AB241123	NA		3'UTR;3'UTR		FKBP1A;FKBP1A	cg25877553	36.6256	1.68958e-06	5.40684e-06	0.754301	0.763377	0.358745	-0.395555	-0.404632	-0.400094
cg18870258	GCCCTAAAATCAGTAATCTGATTAGTTCTAGACTACCGGGTTTCCATGCG	F	II	20	9460935			LC	0	XY_NO	A_NO	9495004	-34069	LAMP5	NM_001199897	NA		3'UTR;3'UTR		PLCB4;PLCB4	cg18870258	89.1738	4.71134e-09	6.84787e-08	0.645785	0.273853	0.953946	0.308161	0.680092	0.494126
cg06744726	CGGCTCTGACGAAACACTGAAGTCTGCGTAAGAGAGACTGTTTGATGACC	F	II	20	62905237			LC	0	XY_NO	A_NO	62919982	-14745	DQ590432	DQ590432	NA		3'UTR;3'UTR	S_Shelf	PCMTD2;PCMTD2	cg06744726	27.3795	9.85551e-06	2.34528e-05	0.867624	0.881774	0.43817	-0.429454	-0.443604	-0.436529
cg23383138	CGTAGAGTCTGAACAGGTGCTCTGCTGCTAGAAACAGCAAACCATCTAGA	R	II	22	30885012			LC	0	XY_NO	A_NO	30877742	-7269	SDC4P	NR_001580	NA		3'UTR;3'UTR		SEC14L4;SEC14L4	cg23383138	46.6977	3.61496e-07	1.59385e-06	0.614197	0.482913	0.924895	0.310698	0.441982	0.37634
cg03944444	CGGAAAGCCTCCCGCTGAACTGTGATCATGTGACACCTGCAGACCCTGGG	R	II	1	16785803			LC	0	XY_NO	A_NO	16782289	3514	NECAP2	AK300764	NA		3'UTR;3'UTR;3'UTR		NECAP2;NECAP2;NECAP2	cg03944444	37.142	1.54839e-06	5.0339e-06	0.142257	0.237173	0.677812	0.535555	0.440638	0.488097
cg13896328	CGGCTGGCTCTGGGGGACTCAGGCCAAGCCCCTTGGCACCATCCTGGCTT	F	II	1	29652476			LC	0	XY_NO	A_NO	29646721	5755	PTPRU	AK094849	NA		3'UTR;3'UTR;3'UTR		PTPRU;PTPRU;PTPRU	cg13896328	38.193	1.30043e-06	4.37535e-06	0.140041	0.164086	0.476515	0.336474	0.31243	0.324452
cg11214942	GTAAGACAGGGCTGGCAGGAGCAGACTGCCTCAGCCCATGTGCCCTGCCG	R	II	1	36031650			LC	0	XY_NO	A_NO	36038970	-7320	TFAP2E	NM_178548	NA		3'UTR;3'UTR;3'UTR		NCDN;NCDN;NCDN	cg11214942	24.1108	2.06155e-05	4.3877e-05	0.204698	0.393443	0.789207	0.584509	0.395765	0.490137
cg06989253	CGCTGGGCTGTTTTAGTGCCAGGCTGCGGTGGGCAGCCATGAGAACAAAA	R	II	1	45976998		rs34284105	LC	0	XY_NO	A_YES	45987609	10612	PRDX1	NM_002574	NA		3'UTR;3'UTR;3'UTR		PRDX1;PRDX1;PRDX1	cg06989253	36.008	1.87798e-06	5.88994e-06	0.617489	0.634104	0.315108	-0.302381	-0.318996	-0.310688
cg13240206	TGAGAATGAGGCAGTTGGAATCTAGACACTATGCTGGGTTCCCTGAGTCG	F	II	1	160800192		rs58480178	LC	0	XY_NO	A_NO	160784209	15983	LY9	BC062589	NA		3'UTR;3'UTR;3'UTR		CD244;CD244;CD244	cg13240206	12.1093	0.000740444	0.00101558	0.530805	0.511592	0.86395	0.333145	0.352357	0.342751
cg05923681	CACAATGGCAATCACCCAGTTACTATAAAGCAGGTTTCAAAAACATGCCG	R	II	3	52580707			LC	0	XY_NO	A_NO	52570620	10087	C3orf78	NM_001124767	TRUE		3'UTR;3'UTR;3'UTR		PBRM1;PBRM1;PBRM1	cg05923681	72.23	1.99893e-08	1.85253e-07	0.823928	0.792267	0.461679	-0.362249	-0.330588	-0.346418
cg00560724	CGTAGCCAGGTCCTGAAGCTATAAACGTGGTCCTGAAACGGTTAACATTA	R	II	6	10626970			LC	0	XY_NO	A_NO	10585992	40978	GCNT2	NM_145655	NA		3'UTR;3'UTR;3'UTR		GCNT2;GCNT2;GCNT2	cg00560724	4.53822	0.0287569	0.0303924	0.86115	0.874849	0.525641	-0.335509	-0.349207	-0.342358
cg12084925	GGCAATTTACCAGCCAATATAGAAGAATTTTAATATTCCAGCCATCTGCG	R	II	6	33130696		rs78697123	LC	38	XY_NO	A_NO	33145669	14974	COL11A2	AK130938	NA		3'UTR;3'UTR;3'UTR	S_Shore	COL11A2;COL11A2;COL11A2	cg12084925	33.0836	3.16465e-06	9.06681e-06	0.520448	0.432786	0.86926	0.348812	0.436474	0.392643
cg02872263	CGCATCTAAGGCTGATGCCAGGTCTGCTCCCTATCTGGGTGGCCTCAGCA	F	II	6	150724678		rs6925386	LC	0	XY_NO	A_NO	150690027	34651	IYD	NM_001164695	TRUE		3'UTR;3'UTR;3'UTR		IYD;IYD;IYD	cg02872263	19.9665	5.91465e-05	0.000108837	0.468611	0.297419	0.793389	0.324778	0.49597	0.410374
cg14216068	GGAAGCTCGGCGAATTCTCAGGATGGCGGCTGGGGCTCCAGGCGGCTGCG	F	I	7	27146445		rs41311635	HC	0	XY_NO	A_NO	27142393	-4051	HOXA2	NM_006735	NA		3'UTR;3'UTR;3'UTR	Island	HOXA3;HOXA3;HOXA3	cg14216068	133.818	2.73201e-10	1.05094e-08	0.0814236	0.0423252	0.498659	0.417236	0.456334	0.436785
cg22748815	CTTGGCAGCCATGTGGGAGATGCACAGGGAAGTGTCAGCAGCATTTCACG	F	II	7	99965437			LC	0	XY_NO	A_NO	99971067	-5630	PILRA	NM_178273	NA		3'UTR;3'UTR;3'UTR		PILRB;PILRB;PILRB	cg22748815	127.643	3.81941e-10	1.31206e-08	0.151923	0.441377	0.883098	0.731175	0.441721	0.586448
cg14155501	ATCTGATCCCTTCTTAGTTTGGCTTTTCATCCCATCAGAACAAGTAAACG	F	II	9	99264127			LC	0	XY_NO	A_NO	99212413	51714	HABP4	BC018788	NA		3'UTR;3'UTR;3'UTR		CDC14B;CDC14B;CDC14B	cg14155501	39.1785	1.10811e-06	3.84727e-06	0.751116	0.675392	0.354799	-0.396318	-0.320593	-0.358456
cg13777700	CGGCGGGACCACCAGGGAGGACCTGTGAGCTCCTCACTGGCCAGGGCTTC	R	II	9	132643210		rs62583583	IC	0	XY_NO	A_NO	132655392	12183	AL049935	AL049935	NA		3'UTR;3'UTR;3'UTR		USP20;USP20;USP20	cg13777700	50.9962	2.0394e-07	1.02255e-06	0.296511	0.331132	0.84289	0.546378	0.511758	0.529068
cg15813095	TCCCCTACAAGTCTCACGTGTGAAAGGGCTCAGCTCAGAGTGGAGACTCG	F	II	11	47491068			LC	0	XY_NO	A_NO	47510575	19508	CELF1	AF248648	TRUE		3'UTR;3'UTR;3'UTR		CUGBP1;CUGBP1;CUGBP1	cg15813095	71.7955	2.08255e-08	1.912e-07	0.226146	0.600581	0.917488	0.691341	0.316907	0.504124
cg27145347	TCAGAGGTGCCGTGTCTGTCCTCTTCTCCTGAATATGGGTGGTTGGTGCG	F	II	11	67795659			LC	0	XY_NO	A_NO	67798083	-2424	NDUFS8	BC119753	TRUE		3'UTR;3'UTR;3'UTR	N_Shelf	ALDH3B1;ALDH3B1;ALDH3B1	cg27145347	42.6876	6.43409e-07	2.49852e-06	0.912789	0.914789	0.482888	-0.429901	-0.4319	-0.430901
cg09071093	CGTTTTGAGGAGAAATTTGATAATGACACTGTTTCCTGATAATAAAGGAA	F	II	12	57865987			LC	0	XY_NO	A_NO	57868755	2769	ARHGAP9	AF161339	NA		3'UTR;3'UTR;3'UTR	N_Shelf	GLI1;GLI1;GLI1	cg09071093	57.3203	9.44337e-08	5.74235e-07	0.864105	0.541961	0.225331	-0.638774	-0.31663	-0.477702
cg23046919	AAGTGGTTTATGAATTGTTTCCTTATTTGCACTTCTTTCTACACAACTCG	F	II	12	102795843			LC	0	XY_NO	A_NO	102872428	76586	IGF1	NM_001111284	NA		3'UTR;3'UTR;3'UTR		IGF1;IGF1;IGF1	cg23046919	7.95206	0.00442141	0.00521384	0.813783	0.76808	0.357865	-0.455919	-0.410216	-0.433067
cg03212620	CGACCTGCCATGTCCCATGGATCACCGCTTCCTGCATCTTGCCCCTGGTC	R	II	12	123414345			LC	0	XY_NO	A_NO	123429185	14841	ABCB9	AK294225	NA		3'UTR;3'UTR;3'UTR		ABCB9;ABCB9;ABCB9	cg03212620	10.7328	0.0012781	0.00166585	0.520106	0.492248	0.836992	0.316886	0.344744	0.330815
cg13625631	CGCCCCACGCGCCCAGCCTTGGAGAGGCACAGGGTGTGTCGCCAGCCTCC	F	I	15	70340707			IC	0	XY_NO	A_NO	70366945	26239	TLE3	AY566265	TRUE		3'UTR;3'UTR;3'UTR		TLE3;TLE3;TLE3	cg13625631	211.875	1.00937e-11	1.55533e-09	0.54596	0.232419	0.932155	0.386195	0.699736	0.542966
cg19160053	AGACGTTCTAGTGCCCTGGGCTGCAGAAGCCTGAGGCATGCCCAGCCTCG	R	II	15	74702956			LC	0	XY_NO	A_NO	74726000	23045	SEMA7A	NM_001146030	NA		3'UTR;3'UTR;3'UTR	N_Shore	SEMA7A;SEMA7A;SEMA7A	cg19160053	18.8727	8.02238e-05	0.000141886	0.303553	0.484054	0.78657	0.483017	0.302516	0.392767
cg02212606	CGGCGATGCCTGTCCTCAGCAGGTCAGCTGAATGGAGCATGCCAAGGTCC	R	II	16	3536023			IC	0	XY_NO	A_NO	3545420	9398	C16orf90	NM_001080524	NA		3'UTR;3'UTR;3'UTR	S_Shore	NAT15;NAT15;NAT15	cg02212606	13.5399	0.000436644	0.000631523	0.257755	0.416918	0.762852	0.505097	0.345934	0.425515
cg25027863	CGACGCTCTGCCACACAGAAGAGCCGGGGAGCTGTAACTGGCTATAAGTC	F	II	17	907729			IC	0	XY_NO	A_NO	900356	7373	TIMM22	NM_013337	NA		3'UTR;3'UTR;3'UTR	N_Shelf	ABR;ABR;ABR	cg25027863	151.888	1.10799e-10	6.22585e-09	0.489368	0.601047	0.105565	-0.383803	-0.495482	-0.439643
cg19029445	CGCTCTGCCACACAGAAGAGCCGGGGAGCTGTAACTGGCTATAAGTCGAG	F	II	17	907732			IC	0	XY_NO	A_NO	900356	7376	TIMM22	NM_013337	NA		3'UTR;3'UTR;3'UTR	N_Shelf	ABR;ABR;ABR	cg19029445	48.6125	2.78621e-07	1.30288e-06	0.802068	0.776775	0.316524	-0.485544	-0.460251	-0.472898
cg21140843	ACCCCTTCCTCAGATGGCAGGGTGGAGGCATGGGACTCAAGCTACCAACG	R	II	17	1398405			LC	0	XY_NO	A_NO	1396000	-2404	MYO1C	NM_001080779	NA		3'UTR;3'UTR;3'UTR	S_Shelf	INPP5K;INPP5K;INPP5K	cg21140843	60.2496	6.77887e-08	4.48162e-07	0.245145	0.471993	0.850036	0.604891	0.378043	0.491467
cg21458932	CGTGTCTGGCACAGCCTGGCTGTGGCCTAACCTGCCGAGAGTCCATCAGC	F	II	17	1658296			IC	0	XY_NO	A_NO	1665258	-6962	SERPINF1	NM_002615	NA		3'UTR;3'UTR;3'UTR	S_Shore	SERPINF2;SERPINF2;SERPINF2	cg21458932	20.3442	5.3388e-05	9.96303e-05	0.283152	0.450222	0.836469	0.553317	0.386247	0.469782
cg25694755	CGCCTGCTATCTCAGGCTGAAGCTCACCTCATGTGAATGATTGAGCCATG	F	II	17	49707900			LC	0	XY_NO	A_NO	49414075	293825	AK124832	AK124832	TRUE		3'UTR;3'UTR;3'UTR		CA10;CA10;CA10	cg25694755	70.4035	2.37837e-08	2.09776e-07	0.40087	0.557999	0.921696	0.520827	0.363697	0.442262
cg22122808	CGGAGCCTGCAGTCCTGAAGACGCCTCAGCAGGGGCAGGCAAGAAGACAC	F	II	17	61511683		rs73327747	IC	0	XY_NO	A_NO	61515309	3627	CYB561	U06715	TRUE		3'UTR;3'UTR;3'UTR	Island	CYB561;CYB561;CYB561	cg22122808	40.4666	9.03483e-07	3.26685e-06	0.788149	0.553105	0.163625	-0.624525	-0.38948	-0.507002
cg18499750	CGGGGTGTCTTCTTGCCTGCCCCTGCTGAGGCGTCTTCAGGACTGCAGGC	R	II	17	61511735		rs73327747	IC	0	XY_NO	A_NO	61515309	3575	CYB561	U06715	NA		3'UTR;3'UTR;3'UTR	Island	CYB561;CYB561;CYB561	cg18499750	69.1418	2.68824e-08	2.29602e-07	0.651866	0.714292	0.312413	-0.339453	-0.401879	-0.370666
cg04252204	GAGGTCTTGCTGTGGCCCAAAGCAGGAGTCCAGGGCTGGCGAGACCTCCG	R	II	17	80401500			LC	0	XY_NO	A_NO	80403061	1562	C17orf62	AF269290	NA		3'UTR;3'UTR;3'UTR	N_Shore	C17orf62;C17orf62;C17orf62	cg04252204	24.6044	1.83538e-05	3.97269e-05	0.443958	0.470419	0.788375	0.344417	0.317956	0.331187
cg18383668	AGGTGGGGCAACAGGAGGAGCGCTTGGGCACGACCACGTGACCCAGCACG	F	I	19	45594410			HC	0	XY_NO	A_NO	45593372	1038	GEMIN7	CCDS12654	NA	RDMR	3'UTR;3'UTR;3'UTR	Island	GEMIN7;GEMIN7;GEMIN7	cg18383668	104.603	1.55181e-09	3.28572e-08	0.0914142	0.075082	0.412884	0.32147	0.337802	0.329636
cg25458147	CGCTAATGTTCATGACTCCTGGCCTTGGGATGCCCAAGGGATTTCTGGCT	F	II	20	1919852			LC	0	XY_NO	A_NO	1927891	-8039	AK090681	AK090681	NA		3'UTR;3'UTR;3'UTR	S_Shore	SIRPA;SIRPA;SIRPA	cg25458147	29.2361	6.6797e-06	1.69047e-05	0.174414	0.489332	0.90559	0.731176	0.416258	0.573717
cg17618872	TGTGACAGTTTCGTTTTCTGAATCTTTGTAATGCTCTTCCACCCTGCTCG	R	II	20	32235621			LC	49	XY_NO	A_NO	32226546	9075	CBFA2T2	CR749462	NA		3'UTR;3'UTR;3'UTR	S_Shelf	CBFA2T2;CBFA2T2;CBFA2T2	cg17618872	36.5441	1.71317e-06	5.46828e-06	0.337496	0.393999	0.855298	0.517802	0.461299	0.48955
cg06305758	GTTTCACCATGTTAGCCAGGACGGTCTGGATTTCCTGACCTATTGATCCG	R	II	20	56179171	rs66832510		IC	49	XY_YES	A_YES	56195631	16461	ZBP1	NM_001160419	NA		3'UTR;3'UTR;3'UTR		ZBP1;ZBP1;ZBP1	cg06305758	14.6044	0.000301553	0.000453655	0.371872	0.238264	0.847661	0.475789	0.609396	0.542592
cg27450867	AGGACCTGTGAGGGTGGCTGGCCCCTGGGCTGCCCCTTCTCATGGCTTCG	F	II	22	42335021			LC	0	XY_NO	A_NO	42336222	1202	CENPM	NM_001110215	NA		3'UTR;3'UTR;3'UTR		CENPM;CENPM;CENPM	cg27450867	12.1087	0.000740607	0.00101575	0.124218	0.21633	0.596784	0.472566	0.380454	0.42651
cg04989278	GGTCCAAGACACAGCAGGGCACACTGCTGAGTTCTATGCAGACTCTCACG	F	II	1	66839134			LC	0	XY_NO	A_NO	66820069	19065	PDE4B	EF595686	TRUE		3'UTR;3'UTR;3'UTR;3'UTR		PDE4B;PDE4B;PDE4B;PDE4B	cg04989278	29.167	6.77482e-06	1.71039e-05	0.579838	0.638491	0.15382	-0.426018	-0.484671	-0.455344
cg08161491	CGGCCCATCCCCAGGGCAGAAGCCACAGAGCTGGCATTGTTTCCACTGTC	R	II	1	161332601		rs74577554,rs75299600,rs75699161,rs76685915,rs79755778,rs80073721	LC	0	XY_NO	A_YES	161337663	5063	C1orf192	NM_001013625	NA		3'UTR;3'UTR;3'UTR;3'UTR		SDHC;SDHC;SDHC;SDHC	cg08161491	79.5348	1.03577e-08	1.17347e-07	0.807496	0.824995	0.214234	-0.593262	-0.610761	-0.602012
cg18861810	AGGCCAAGGGCGGACAGTGTGGTGGAACGCTCGGGGTGGCTGCGAGACCG	F	I	1	204985932			LC	0	XY_NO	A_NO	204981852	4080	NFASC	AK172728	NA		3'UTR;3'UTR;3'UTR;3'UTR		NFASC;NFASC;NFASC;NFASC	cg18861810	39.105	1.12128e-06	3.8828e-06	0.328434	0.538578	0.927831	0.599396	0.389253	0.494324
cg21617903	CACAAAGCGTCTGAGTCACCAATTCATCATGGCTTGTGACTGAGAAAGCG	R	II	3	11599713			IC	0	XY_NO	A_NO	11610397	10685	VGLL4	NM_001128221	NA		3'UTR;3'UTR;3'UTR;3'UTR		VGLL4;VGLL4;VGLL4;VGLL4	cg21617903	140.01	1.98057e-10	8.76772e-09	0.79792	0.814321	0.335647	-0.462273	-0.478674	-0.470474
cg22192069	CAAGAACACAATGCTCACTGTGGTGCCTGGCAGACGGTCCACAACCAGCG	R	II	6	13305324			IC	0	XY_NO	A_NO	13295817	-9506	LOC100130357	NM_001242698	NA		3'UTR;3'UTR;3'UTR;3'UTR		TBC1D7;TBC1D7;TBC1D7;TBC1D7	cg22192069	45.4109	4.32882e-07	1.83187e-06	0.446533	0.216714	0.826651	0.380118	0.609937	0.495027
cg24541176	AGGAAATTCCACAGCTATTTAACAACTGCTATTGGTTCTTCCACACAGCG	R	II	12	48362039			LC	0	XY_NO	A_NO	48357329	4710	TMEM106C	NM_001143843	NA		3'UTR;3'UTR;3'UTR;3'UTR		TMEM106C;TMEM106C;TMEM106C;TMEM106C	cg24541176	21.9663	3.4915e-05	6.90204e-05	0.607634	0.56227	0.908829	0.301195	0.346558	0.323877
cg27418217	AGCAATGCACACAGAAGAACGTCCTAGAGCTATCTGGTCTCGCACACACG	R	II	15	83518427		rs76267893	IC	0	XY_NO	A_NO	83513970	-4456	AK130329	AK130329	TRUE		3'UTR;3'UTR;3'UTR;3'UTR		HOMER2;HOMER2;HOMER2;HOMER2	cg27418217	44.8228	4.70738e-07	1.95425e-06	0.267701	0.29241	0.740438	0.472736	0.448027	0.460382
cg05872758	CGGGCATAGAAACCCTGGCAGTTTCCTCGTTTGAATTGTGGGGGAAGCCA	R	II	18	48323744			LC	49	XY_NO	A_NO	48346071	22328	MRO	AK294757	NA		3'UTR;3'UTR;3'UTR;3'UTR		MRO;MRO;MRO;MRO	cg05872758	154.109	9.98752e-11	5.83126e-09	0.74607	0.684358	0.248819	-0.49725	-0.435538	-0.466394
cg26790897	CGTGTCCCTCTGAAGGAAACTAGTTTCCACTGTGTAACAGGCAGACATGT	F	II	7	56147772			LC	0	XY_NO	A_YES	56151416	3645	PHKG1	BC069655	TRUE		3'UTR;3'UTR;3'UTR;3'UTR;3'UTR		SUMF2;SUMF2;SUMF2;SUMF2;SUMF2	cg26790897	75.1539	1.52575e-08	1.53224e-07	0.432538	0.46224	0.0672034	-0.365334	-0.395037	-0.380186
cg16136068	CGTCCACAAAGATGCTGCATTTCTAGTGTGGGGTGAATTAAAATACTTCT	R	II	10	51589507			LC	0	XY_NO	A_NO	51576284	13223	NCOA4	NM_001145262	TRUE		3'UTR;3'UTR;3'UTR;3'UTR;3'UTR		NCOA4;NCOA4;NCOA4;NCOA4;NCOA4	cg16136068	29.7385	6.03273e-06	1.5533e-05	0.756079	0.854875	0.447992	-0.308087	-0.406883	-0.357485
cg09034795	GGCTGCCAGGAGCGGGGGCGGCGGGGGCGGGCCAGCTGGACGGGCTGCCG	R	I	11	63676760			HC	22	XY_NO	A_NO	63684315	7556	RCOR2	NM_173587	NA		3'UTR;3'UTR;3'UTR;3'UTR;3'UTR	S_Shore	MARK2;MARK2;MARK2;MARK2;MARK2	cg09034795	75.1097	1.53189e-08	1.53669e-07	0.221073	0.446346	0.939952	0.71888	0.493607	0.606243
cg10689689	GGCTGGAACACTCTCAGGCAAGAGTGGTGGAGCTCCCGTCAGGCCCTCCG	R	II	11	63677197			ICshore	0	XY_NO	A_NO	63684315	7119	RCOR2	NM_173587	NA		3'UTR;3'UTR;3'UTR;3'UTR;3'UTR	S_Shore	MARK2;MARK2;MARK2;MARK2;MARK2	cg10689689	65.6053	3.83125e-08	2.96093e-07	0.294647	0.351854	0.888591	0.593944	0.536737	0.565341
cg21609804	GCTGAGGTTGGCAAGGCCCCTTCCTAGGACGCAAGGGCTCGGCTTAATCG	F	II	11	63678193			LC	0	XY_NO	A_NO	63684315	6123	RCOR2	NM_173587	NA		3'UTR;3'UTR;3'UTR;3'UTR;3'UTR	N_Shore	MARK2;MARK2;MARK2;MARK2;MARK2	cg21609804	32.5579	3.48978e-06	9.83358e-06	0.453266	0.399395	0.908638	0.455372	0.509243	0.482308
cg00545886	ACTGTCACTTGCTGCTTTTTCTGCGCTTCAGTAACAAGTGTTGGCAAACG	F	II	20	36146069			IC	0	XY_NO	A_NO	36147575	1507	BLCAP	CCDS13295	TRUE		3'UTR;3'UTR;3'UTR;3'UTR;3'UTR	N_Shelf	BLCAP;BLCAP;BLCAP;BLCAP;BLCAP	cg00545886	31.1198	4.59079e-06	1.23471e-05	0.285727	0.152763	0.763638	0.477911	0.610875	0.544393
cg26204913	TATGCAGGGTGAGAGCATGGCAGGGGCTGGTGGGCCCCAGGGTTGCCTCG	R	II	11	494651		rs36001698	IC	0	XY_NO	A_NO	503569	8919	RNH1	AL161967	NA		3'UTR;3'UTR;3'UTR;3'UTR;3'UTR;3'UTR;3'UTR;3'UTR	N_Shore	RNH1;RNH1;RNH1;RNH1;RNH1;RNH1;RNH1;RNH1	cg26204913	15.6732	0.000211621	0.00033152	0.409768	0.571703	0.900993	0.491225	0.32929	0.410258
cg00283283	CGAGCTTCCTTGGACTGAAATGCCAGTTTAATCCATTGGTCCTGTTAGCT	R	II	5	140891767			LC	0	XY_NO	A_NO	140906027	14261	DIAPH1	BC143414	NA		3'UTR;3'UTR;3'UTR;3'UTR;3'UTR;3'UTR;3'UTR;3'UTR;3'UTR;3'UTR;3'UTR;3'UTR;3'UTR;3'UTR;3'UTR;3'UTR;3'UTR;3'UTR;3'UTR;3'UTR;3'UTR;3'UTR;3'UTR;3'UTR	N_Shore	PCDHGB5;PCDHGC3;PCDHGA6;PCDHGB4;PCDHGA8;PCDHGA12;PCDHGB3;PCDHGA5;PCDHGA1;PCDHGA11;PCDHGA3;PCDHGA2;PCDHGB6;PCDHGA11;PCDHGC5;PCDHGA4;PCDHGB2;PCDHGA10;PCDHGC4;PCDHGB7;PCDHGA9;PCDHGC3;PCDHGB1;PCDHGA7	cg00283283	16.4531	0.000165102	0.000266781	0.508872	0.552937	0.191582	-0.31729	-0.361354	-0.339322
cg22004227	CGGGCTCCAGTCACCTGAGCTGGCACAGGGGGCCACCCTGTTAGGTTTTC	R	II	2	241538136			LC	0	XY_NO	A_NO	241544824	-6688	GPR35	NM_001195382	NA		3'UTR;3'UTR;3'UTR;Body	S_Shelf	CAPN10;CAPN10;CAPN10;CAPN10	cg22004227	16.6461	0.000155456	0.00025308	0.44778	0.501653	0.858595	0.410814	0.356942	0.383878
cg04350571	CGCTTCCTACTGAGGCCAGGAGCTGCCAGGACCGGTACGGGATCAGGGCT	R	I	8	143856122			LC	0	XY_NO	A_NO	143858436	2315	LYNX1	NM_177476	NA		3'UTR;3'UTR;3'UTR;Body	N_Shelf	LYNX1;LYNX1;LYNX1;LYNX1	cg04350571	109.367	1.13573e-09	2.6775e-08	0.172617	0.421475	0.789793	0.617176	0.368318	0.492747
cg10140240	AGCAGCTCCCGCAGGGCTGAAGTCTGGCGTAAGATGATGGATTTGATTCG	R	II	17	76220672		rs2856269	IC	0	XY_NO	A_NO	76220779	108	EPR-1	AF086186	NA		3'UTR;3'UTR;3'UTR;Body		BIRC5;BIRC5;BIRC5;EPR1	cg10140240	19.9799	5.89313e-05	0.000108485	0.119398	0.202445	0.523344	0.403947	0.3209	0.362423
cg15985533	CGTGGGTAATGTGTTGTGCTACAGCTTTACAATGACCACATCACTAGCAA	R	II	1	75231817			LC	50	XY_NO	A_NO	75199091	-32725	CRYZ	NM_001130042	NA		3'UTR;3'UTR;Body		TYW3;TYW3;TYW3	cg15985533	25.2719	1.57289e-05	3.48441e-05	0.62708	0.663301	0.22646	-0.400619	-0.436841	-0.41873
cg17282027	CGGTCGGCACCGTAGTACAGGTGGCTAGCCCCTGTGAACACGACCATCTG	F	I	4	7762596			IC	0	XY_NO	A_NO	7755816	6780	AFAP1-AS1	NR_026892	NA		3'UTR;3'UTR;Body		AFAP1;AFAP1;LOC84740	cg17282027	110.506	1.05607e-09	2.54592e-08	0.492251	0.634608	0.976895	0.484644	0.342287	0.413466
cg06923440	CGCAATGTCACTGGTACTTAGCAGATGGTCGTGTTCACAGGGGCTAGCCA	R	II	4	7762665			IC	0	XY_NO	A_NO	7755816	6849	AFAP1-AS1	NR_026892	NA		3'UTR;3'UTR;Body		AFAP1;AFAP1;LOC84740	cg06923440	43.1535	6.0033e-07	2.36441e-06	0.617446	0.569734	0.959048	0.341602	0.389314	0.365458
cg01565918	CGGAAGACATGCGTGCTCAGCCTTCAACAAAAATGTCAGCCTTAGGGGAG	R	II	20	57457492			HC	0	XY_NO	A_NO	57464179	-6687	GNAS	NR_003259	NA		3'UTR;3'UTR;Body		GNAS;GNAS;GNAS	cg01565918	66.3159	3.56316e-08	2.80794e-07	0.391403	0.457291	0.961562	0.570159	0.504271	0.537215
cg10950033	GTTTATTGTCTATACAACTGAAGGTTTAACTCGGACTCCTGCTTCTGTCG	F	II	6	163736276			LC	0	XY_NO	A_NO	163745504	9229	LOC285796	NR_028390	NA		3'UTR;3'UTR;Body;3'UTR		PACRG;PACRG;LOC285796;PACRG	cg10950033	26.8175	1.11326e-05	2.6044e-05	0.811666	0.6514	0.304145	-0.507521	-0.347255	-0.427388
cg04756252	CGGAATGCTTATGTGAGCAGACAGACAGGGAGAGATACTGCAAGCATGTT	F	II	8	134049349			LC	0	XY_NO	A_NO	134072602	23254	SLA	NM_006748	TRUE		3'UTR;3'UTR;Body;3'UTR		SLA;SLA;TG;SLA	cg04756252	19.0783	7.56843e-05	0.000134729	0.8664	0.850726	0.536292	-0.330108	-0.314434	-0.322271
cg26487088	CTCACCTGGGCTCCTGGCGTGTCATTTGCTGGCTTGAATAAAGATGTCCG	R	II	15	74335673			LC	0	XY_NO	A_NO	74317197	18476	PML	BX647287	NA		3'UTR;3'UTR;Body;3'UTR		PML;PML;PML;PML	cg26487088	66.7849	3.39786e-08	2.71781e-07	0.273745	0.587103	0.973355	0.69961	0.386252	0.542931
cg27333886	CGCACTTTGGCTGCATCAAGGCAAACCTGGTCTTCCAATAAAAGCTCTGA	R	II	19	47713807			LC	50	XY_NO	A_NO	47730198	-16391	MIR3190	NR_036158	TRUE		3'UTR;3'UTR;Body;3'UTR		SAE1;SAE1;SAE1;SAE1	cg27333886	38.0118	1.33978e-06	4.48359e-06	0.598604	0.606358	0.157147	-0.441457	-0.449211	-0.445334
cg16177633	CTTCCTGCATGACAGCTGGTGTCCACGAAGCACAAGCCTGAGGAGTGACG	R	II	1	232172585			LC	0	XY_NO	A_NO	231954262	-218322	DISC2	NR_002227	NA		3'UTR;3'UTR;Body;3'UTR;3'UTR		DISC1;DISC1;TSNAX-DISC1;DISC1;DISC1	cg16177633	87.2384	5.48294e-09	7.5893e-08	0.650247	0.319608	0.962982	0.312734	0.643374	0.478054
cg18517540	CACTCAGAAGCTAACCTCTACACCCACTCACACTGTGAGTATTCAGTTCG	R	II	18	32446543			LC	0	XY_NO	A_NO	32398246	48297	DTNA	NM_001198944	NA		3'UTR;3'UTR;Body;Body;Body;3'UTR;3'UTR		DTNA;DTNA;DTNA;DTNA;DTNA;DTNA;DTNA	cg18517540	29.6363	6.15843e-06	1.58031e-05	0.845518	0.789843	0.341246	-0.504272	-0.448597	-0.476435
cg26229224	GGTCCAGGCCCTCTCCATGGACCTGTATGTGGGGGTGGTCTCTGGTTTCG	R	II	16	3018262			ICshore	0	XY_NO	A_NO	3019341	-1079	PAQR4	AX747391	NA		3'UTR;3'UTR;TSS1500	Island	KREMEN2;KREMEN2;PAQR4	cg26229224	19.7051	6.35458e-05	0.000115857	0.54188	0.432993	0.844599	0.302719	0.411606	0.357163
cg16274678	CGAGCTGTTTATCCCAGAGACTGCACAATTTTCCGTTGATAGGCATGGAC	R	II	1	154127952			LC	0	XY_NO	A_NO	154127591	-360	NUP210L	NM_207308	TRUE		3'UTR;3'UTR;TSS1500;3'UTR;3'UTR;TSS1500		TPM3;TPM3;NUP210L;TPM3;TPM3;NUP210L	cg16274678	112.249	9.46057e-10	2.3699e-08	0.796563	0.846873	0.100809	-0.695754	-0.746064	-0.720909
cg11718162	CGGCCTCCAGGCCAGAATGCAGGAAATGCCAGACACTGGCGTCTCAAAAG	F	II	1	154128002			LC	0	XY_NO	A_NO	154127591	-410	NUP210L	NM_207308	TRUE		3'UTR;3'UTR;TSS1500;3'UTR;3'UTR;TSS1500		TPM3;TPM3;NUP210L;TPM3;TPM3;NUP210L	cg11718162	37.3098	1.50543e-06	4.92262e-06	0.840885	0.839865	0.262758	-0.578127	-0.577107	-0.577617
cg19757176	CGCCAGTGTCTGGCATTTCCTGCATTCTGGCCTGGAGGCCGGACGTGAAT	R	I	1	154128041			LC	0	XY_NO	A_NO	154127591	-449	NUP210L	NM_207308	TRUE		3'UTR;3'UTR;TSS1500;3'UTR;3'UTR;TSS1500		TPM3;TPM3;NUP210L;TPM3;TPM3;NUP210L	cg19757176	115.866	7.5681e-10	2.05172e-08	0.756588	0.703908	0.19663	-0.559959	-0.507278	-0.533618
cg21028260	AGGACCTGCTGCTGGGGCCGGTTGCTGGGCAGGGCTGGGTGCTTCTGGCG	F	II	2	131803637	rs61758709		LC	0	XY_NO	A_NO	131797101	6536	ARHGEF4	BC036579	NA		3'UTR;Body		ARHGEF4;ARHGEF4	cg21028260	48.8501	2.69927e-07	1.27275e-06	0.263263	0.58868	0.956683	0.693419	0.368002	0.530711
cg01149239	GTGGGAAGGCAAATGATGCCCCAGAGCTCTAACCAAAGGTTTTGCAGCCG	F	II	3	196746085			LC	0	XY_NO	A_NO	196756686	10602	MFI2	BC143257	NA		3'UTR;Body		MFI2;MFI2	cg01149239	21.8018	3.6413e-05	7.15903e-05	0.817955	0.764519	0.447792	-0.370162	-0.316726	-0.343444
cg02771117	CGGAGGTTAGGCCAATGTTGCTGCTGACTCATAGACCCACAGAGAGCAGG	F	II	8	11279352			LC	0	XY_NO	A_NO	11302877	23526	FAM167A	AK290704	NA		3'UTR;Body		FAM167A;C8orf12	cg02771117	204.946	1.28409e-11	1.798e-09	0.82371	0.858199	0.220213	-0.603497	-0.637987	-0.620742
cg02116864	CGCATGGCTGTGACACACTTGGGCACCCCTCCGTGTGAGGTCCTGATGGA	F	II	10	134222453			IC	0	XY_NO	A_NO	134210701	11752	PWWP2B	NM_138499	NA		3'UTR;Body	S_Shelf	PWWP2B;PWWP2B	cg02116864	26.5752	1.17402e-05	2.72092e-05	0.509672	0.459587	0.829451	0.319779	0.369864	0.344822
cg25306480	CAGGCCTGAGCCAGAAAACGCACAGTGAGCCCAGATGACGTGGCACGGCG	F	I	10	134226517			IC	0	XY_NO	A_NO	134210701	15816	PWWP2B	NM_138499	NA		3'UTR;Body		PWWP2B;PWWP2B	cg25306480	85.2568	6.42492e-09	8.43118e-08	0.167711	0.312064	0.78777	0.620059	0.475707	0.547883
cg00744431	GAAGCAGAGCTCCCAGGGACGTGGCTGCCTCAGGCCTGAGCCAGAAAACG	F	II	10	134226547			IC	0	XY_NO	A_NO	134210701	15846	PWWP2B	NM_138499	NA		3'UTR;Body		PWWP2B;PWWP2B	cg00744431	38.8174	1.17457e-06	4.02998e-06	0.146031	0.262984	0.624129	0.478098	0.361145	0.419621
cg17514353	CGGTAGCCACATTCGAAAAGAAAGAAGCCCCTGTTCTCTGGGAGGGAGTG	F	II	11	73714800			LC	0	XY_NO	A_NO	73720281	5482	UCP3	NM_022803	NA		3'UTR;Body		UCP3;UCP3	cg17514353	34.8793	2.28722e-06	6.92357e-06	0.759468	0.801479	0.412386	-0.347083	-0.389093	-0.368088
cg00318322	AAATGTTCCTGTTGCCAGGTTACCACGGTGTGCACAGGGCAGAGCTGCCG	F	II	16	67708822		rs45616637	LC	0	XY_NO	A_NO	67711386	2565	AX747090	AX747090	NA		3'UTR;Body		GFOD2;GFOD2	cg00318322	111.22	1.00933e-09	2.46639e-08	0.199982	0.341271	0.925936	0.725953	0.584665	0.655309
cg13442333	GGGAAGGTGGTCTTACGGGATGGGAGGTGACCAGCCCTGCTGAGCCCACG	F	II	17	38249729			LC	0	XY_NO	A_NO	38253031	3303	NR1D1	AY429554	NA		3'UTR;Body	S_Shore	THRA;NR1D1	cg13442333	36.4567	1.73888e-06	5.53498e-06	0.302666	0.416663	0.896596	0.593929	0.479932	0.536931
cg24714094	CGGCCCTTGGCGAACGTCCTTTCAACGCAGTTGCCCATAGGCCCTGGGAC	R	II	22	23467005		rs11703490	IC	0	XY_NO	A_NO	23484240	17236	RTDR1	AK310327	NA		3'UTR;Body		GNAZ;RTDR1	cg24714094	16.4819	0.000163618	0.000264669	0.182302	0.488953	0.810766	0.628464	0.321813	0.475139
cg09582545	CGCATGAGGCTCTGAACAGGGCTGGGAAAACTTCCAAACGAAGGGAAGCT	F	II	22	39440294		rs74772017	LC	0	XY_NO	A_NO	39436672	3622	APOBEC3F	NM_145298	NA		3'UTR;Body		APOBEC3F;APOBEC3F	cg09582545	25.0641	1.64974e-05	3.62709e-05	0.239507	0.308555	0.650933	0.411426	0.342378	0.376902
cg07406191	TGAAGTGGGAGTTATTATCTGAGACATTCCTGCTTGTCGTCCTAACAACG	F	II	3	147105190			LC	0	XY_NO	A_NO	147110216	5027	ZIC4	NR_040762	TRUE	RDMR	3'UTR;Body;3'UTR;Body;3'UTR	N_Shelf	ZIC4;ZIC4;ZIC4;ZIC4;ZIC4	cg07406191	4.30498	0.0333019	0.0349627	0.14195	0.167645	0.631562	0.489613	0.463917	0.476765
cg12976081	AAGCCTCCCACATCAGGGTGCAGAGTGAACCCCTAAACGTGGGCAAGTCG	R	II	3	147105899			IC	0	XY_NO	A_NO	147110216	4318	ZIC4	NR_040762	TRUE	RDMR	3'UTR;Body;3'UTR;Body;3'UTR	N_Shelf	ZIC4;ZIC4;ZIC4;ZIC4;ZIC4	cg12976081	6.97193	0.00722789	0.00823861	0.172491	0.194669	0.696127	0.523636	0.501459	0.512547
cg22614239	CGCCCTCTGATCACCGCAGAAAGCAGAAACAAAGGGGGCTGAGCGGCGAT	F	I	3	147106208			IC	0	XY_NO	A_NO	147110216	4009	ZIC4	NR_040762	NA	RDMR	3'UTR;Body;3'UTR;Body;3'UTR	N_Shelf	ZIC4;ZIC4;ZIC4;ZIC4;ZIC4	cg22614239	11.493	0.000940817	0.00126004	0.135264	0.0798834	0.563339	0.428075	0.483455	0.455765
cg12148515	CCTCAGGTGATTAAGGACCGGACCACACTAGCATGGGTGTCAGAAACACG	F	II	8	41517301			LC	0	XY_NO	A_NO	41517958	-657	JA429246	JA429246	TRUE		3'UTR;Body;3'UTR;Body;Body;Body;Body;Body		ANK1;ANK1;ANK1;ANK1;ANK1;ANK1;ANK1;ANK1	cg12148515	14.0679	0.000362573	0.000534584	0.133378	0.181221	0.521398	0.38802	0.340177	0.364099
cg07640800	CGGCGGGCACCAGGCTGGGGTCTCCTTGTCTGTGCTCTGATATGCTCCTT	R	II	2	80529315			ICshore	0	XY_NO	A_NO	80530943	1629	LRRTM1	CCDS1966	NA		3'UTR;Body;Body	N_Shore	LRRTM1;CTNNA2;CTNNA2	cg07640800	51.9311	1.81075e-07	9.34339e-07	0.565873	0.478383	0.158732	-0.407141	-0.319651	-0.363396
cg13620631	CGGCCAGGAAGGAAATGGGGAGAGAGCTACTTCTTAGTTCAACCTGGTTG	F	II	9	87489528			LC	0	XY_NO	A_NO	87366893	122635	NTRK2	AF410898	NA		3'UTR;Body;Body;3'UTR		NTRK2;NTRK2;NTRK2;NTRK2	cg13620631	23.2181	2.55564e-05	5.26655e-05	0.688779	0.556197	0.184389	-0.50439	-0.371808	-0.438099
cg04009860	CGTCCCGCGTAGTCCACCAATGGGGTGTGAGCACCTTGCTATTCTGCTTC	F	II	15	101853297			IC	0	XY_NO	A_NO	101849508	-3788	LOC100507472	NR_045387	NA		3'UTR;Body;Body;3'UTR		PCSK6;PCSK6;PCSK6;PCSK6	cg04009860	6.85304	0.00768919	0.00872206	0.490475	0.408473	0.801774	0.311299	0.3933	0.3523
cg09901201	CCATACATAAAGATGATTTTAATCTGGCCCCTAGGTGTTCTTCATGTACG	F	II	1	53515142			LC	0	XY_NO	A_NO	53527723	-12581	PODN	NM_001199082	TRUE		3'UTR;Body;Body;Body		SCP2;SCP2;SCP2;SCP2	cg09901201	84.9328	6.59572e-09	8.56507e-08	0.360055	0.374507	0.96037	0.600315	0.585862	0.593088
cg19287349	CGAAGAGCTTCTGTACAATAGAAAGCACAGTGTGTGCCTGGCTCTAAGGC	R	II	15	63358260		rs7668	LC	0	XY_NO	A_NO	63361952	-3692	AK055197	AK055197	NA		3'UTR;Body;Body;Body;3'UTR;Body;Body		TPM1;TPM1;TPM1;TPM1;TPM1;TPM1;TPM1	cg19287349	76.7752	1.31889e-08	1.38759e-07	0.718312	0.491473	0.113629	-0.604682	-0.377844	-0.491263
cg08843283	CGCTGAGGTCGCATGCGCCGAGCACGAGACAATGATGCACATTTTAAAAT	R	I	1	32826969			HC	0	XY_NO	A_NO	32827843	875	LOC100128071	NM_001167676	TRUE		3'UTR;TSS1500	Island	LOC100128071;TSSK3	cg08843283	69.3987	2.62161e-08	2.25608e-07	0.484588	0.418613	0.93737	0.452782	0.518757	0.48577
cg26795340	GGCCAGCATTATGCTAAAACCCTGTTACTCTCCAATGAACCAGGGAGGCG	R	II	12	50504814			LC	0	XY_NO	A_NO	50505899	-1085	C12orf62	NM_032901	TRUE		3'UTR;TSS1500	N_Shore	GPD1;C12orf62	cg26795340	87.6035	5.32705e-09	7.44142e-08	0.166226	0.355598	0.916079	0.749853	0.560481	0.655167
cg06914270	CGCTCATATGGTTGGAGTGTTAAGTGAACCTCTGATTTTGTCAGGGTTTT	F	II	20	60757239			LC	0	XY_NO	A_NO	60758080	-841	GTPBP5	AK299726	NA		3'UTR;TSS1500	N_Shore	SS18L1;GTPBP5	cg06914270	18.8005	8.18903e-05	0.000144474	0.850498	0.847142	0.521871	-0.328627	-0.325271	-0.326949
cg22961457	ACGGGCTGGCAGCCCGGGGACCTGGGACTGGCGCTGTCAGCTGTGAGGCG	F	I	20	62370310		rs1056441	ICshore	0	XY_NO	A_NO	62371210	-900	SLC2A4RG	NM_020062	NA		3'UTR;TSS1500	Island	LIME1;SLC2A4RG	cg22961457	231.208	5.35744e-12	1.03995e-09	0.131156	0.238264	0.749487	0.618331	0.511224	0.564777
cg16383910	CGGTATATTGATATCGGAAGTATTCTAGACAGATCCTCGGTTGGGTTTTC	R	II	15	78287672			IC	0	XY_NO	A_YES	78286566	-1105	LOC91450	NR_026998	NA		3'UTR;TSS1500;3'UTR		TBC1D2B;LOC91450;TBC1D2B	cg16383910	38.0787	1.32508e-06	4.44303e-06	0.806864	0.712366	0.410406	-0.396458	-0.30196	-0.349209
cg10759286	CGGCAGTGGGGACACATTCTAACCGCATGTTCAATTCACCAGGAAGACTC	F	II	1	1927864		rs80035241	LC	49	XY_NO	A_NO	1922413	-5450	KIAA1751	BC139754	NA		5'UTR		KIAA1751	cg10759286	7.61314	0.00522155	0.00608963	0.845678	0.732431	0.408071	-0.437607	-0.32436	-0.380983
cg14418802	CAGCACAGGCTGGGTCTGCTGTGCCGGGTCTGTATGGGGACAGCTGCACG	R	II	1	9299979		rs2268176	LC	0	XY_NO	A_NO	9294862	5117	H6PD	NM_004285	NA	DMR	5'UTR		H6PD	cg14418802	21.9878	3.47249e-05	6.86901e-05	0.862145	0.806363	0.266406	-0.595739	-0.539958	-0.567849
cg26352795	CGCCATCCCTGGTGACTAAGGTTTGATGTCCTTGGAAGAATTTTCTCGTT	F	II	1	9354739	rs11802043	rs11802043	LC	0	XY_NO	A_NO	9352940	1799	SPSB1	NM_025106	NA	RDMR	5'UTR		SPSB1	cg26352795	139.457	2.03722e-10	8.91208e-09	0.799198	0.849668	0.307871	-0.491328	-0.541797	-0.516562
cg01980735	ATTATAAAAATCTCCATAAATGCAGACAGCAAAGCAAAACCTCAGCCACG	F	II	1	9371406			LC	12	XY_NO	A_NO	9352940	18466	SPSB1	NM_025106	NA		5'UTR		SPSB1	cg01980735	56.9195	9.89302e-08	5.94244e-07	0.78845	0.732974	0.33287	-0.455579	-0.400103	-0.427841
cg13197521	CGGGGACCCTCCCCAGCCCCACAGGCTGCCATCTTCCCGCCAGGCGTGGA	R	I	1	9400692		rs28525009	IC	0	XY_NO	A_NO	9415765	-15073	SPSB1	AF403026	NA		5'UTR		SPSB1	cg13197521	76.9266	1.30126e-08	1.37582e-07	0.817212	0.805047	0.322354	-0.494858	-0.482693	-0.488776
cg04778236	CGGCCACATCACAGCACAGGCGGCTCAGACCGCAGACCCAGGTGCTGCGG	R	I	1	9400739			IC	0	XY_NO	A_NO	9415765	-15026	SPSB1	AF403026	NA		5'UTR		SPSB1	cg04778236	58.3835	8.35864e-08	5.2552e-07	0.940027	0.915521	0.525001	-0.415026	-0.39052	-0.402773
cg24597774	CGGGTGCATCCCACGCCCCTCGGTGGCAGGGAAGGCCGGCCACATCACAG	R	I	1	9400775			IC	0	XY_NO	A_NO	9415765	-14990	SPSB1	AF403026	NA		5'UTR		SPSB1	cg24597774	48.4521	2.84668e-07	1.32316e-06	0.890038	0.904814	0.47592	-0.414118	-0.428894	-0.421506
cg16512854	GTTCGGGGAGCTACCCAGGATATGGTCTCACTGCTTGGCAAACTAACTCG	F	II	1	9754132			LC	49	XY_NO	A_NO	9751524	2608	PIK3CD	BC144264	NA		5'UTR	S_Shelf	PIK3CD	cg16512854	10.1408	0.00163709	0.0020884	0.59324	0.607696	0.908193	0.314952	0.300496	0.307724
cg13218573	CGAGGCAAGTAACTACTCAACCAGCACTGTGACTGTGATGTTGCAAGGAG	R	II	1	10011232			LC	0	XY_NO	A_NO	10003485	7747	NMNAT1	NM_022787	NA		5'UTR		NMNAT1	cg13218573	33.3933	2.98927e-06	8.65269e-06	0.84173	0.835436	0.241141	-0.600589	-0.594295	-0.597442
cg27396830	TACAGAACCCCTGAAACATTCCTGCCAAATACAGTCGCACGAATTTGTCG	R	II	1	11760709			LC	0	XY_NO	A_NO	11751780	8929	C1orf187	NM_198545	NA		5'UTR		C1orf187	cg27396830	16.7218	0.000151848	0.000247848	0.240083	0.147649	0.746796	0.506713	0.599147	0.55293
cg17745097	TGCATGCAAGGAGCCTGGCAGCAGCGGAGGGCAAGGCTTTGAGTGAGGCG	F	II	1	11863365			LC	0	XY_NO	A_NO	11863439	75	MTHFR	AJ237672	NA		5'UTR	N_Shelf	MTHFR	cg17745097	25.7203	1.42047e-05	3.19603e-05	0.191153	0.288062	0.617411	0.426258	0.32935	0.377804
cg00004667	CGCCAGCCTGCCCCATGGGAAGCTGTATCACCAGAGCTCAGAGAGCAAAG	R	II	1	16292746		rs848199	IC	0	XY_NO	A_NO	16302626	9881	ZBTB17	AK309081	TRUE		5'UTR		ZBTB17	cg00004667	15.5039	0.000223585	0.000348122	0.843427	0.670869	0.0656776	-0.777749	-0.605191	-0.69147
cg00330455	CGGGACTGCAGAAAGATCTCAGGGCCTGCCGGGTTCAAATCCTGCCACTT	R	II	1	17873078			IC	49	XY_NO	A_NO	17866329	6749	ARHGEF10L	AK311076	TRUE		5'UTR		ARHGEF10L	cg00330455	95.9361	2.83739e-09	4.89905e-08	0.307445	0.476821	0.936739	0.629293	0.459917	0.544605
cg09127170	CGCCAACCCTCCCAGGGCCTGGCCCGGCTGTGCCTTTGACAGCCCCTAGC	F	II	1	17873547			LC	0	XY_NO	A_NO	17866329	7218	ARHGEF10L	AK311076	TRUE		5'UTR		ARHGEF10L	cg09127170	94.9903	3.03975e-09	5.08591e-08	0.217687	0.230575	0.931919	0.714232	0.701345	0.707789
cg26789597	GTGAAACAGTAATCAGTCCCATGAGCAGCACCCCCAGACAAGCCAGAACG	F	II	1	21339979			LC	0	XY_NO	A_NO	21377486	37508	EIF4G3	AK225489	TRUE		5'UTR		EIF4G3	cg26789597	21.6416	3.79409e-05	7.41844e-05	0.312033	0.359898	0.82017	0.508137	0.460272	0.484205
cg26561681	CGTTGATCTAACTGTGTGAGATTATCAGTATTTACATGTAACAGCTACTC	R	II	1	21376633			LC	0	XY_NO	A_NO	21377486	854	EIF4G3	AK225489	TRUE		5'UTR		EIF4G3	cg26561681	55.7338	1.1372e-07	6.58473e-07	0.824802	0.73925	0.225735	-0.599067	-0.513515	-0.556291
cg08539965	CAAAAAAAATCTCATTCTTACCCATGATTAGCTCATCCTCTTTTCTTTCG	F	II	1	21396338			LC	0	XY_NO	A_NO	21377486	-18851	EIF4G3	BC144335	TRUE		5'UTR		EIF4G3	cg08539965	77.9323	1.19068e-08	1.29599e-07	0.869816	0.781091	0.271292	-0.598523	-0.509798	-0.554161
cg03213775	CGGCCCATCCTTGCTCTCACAAACAACAAGAAAAGGAAGGCACAGGCCGG	R	II	1	21866491			IC	6	XY_NO	A_NO	21877771	-11280	ALPL	X14174	TRUE		5'UTR		ALPL	cg03213775	34.7922	2.32278e-06	7.01379e-06	0.410236	0.176326	0.738952	0.328716	0.562626	0.445671
cg23076913	CGGCCATGTTCAGTCCTACCTCTGGGCCTTTGCCCACGCTGGTTTCCTCT	F	II	1	24435582			IC	49	XY_NO	A_NO	24434928	-653	MYOM3	AK125972	NA		5'UTR		MYOM3	cg23076913	59.1043	7.70357e-08	4.93148e-07	0.864104	0.833739	0.390878	-0.473226	-0.442861	-0.458043
cg12610832	GAGGTCTTGTGAGGAGCTTCACGGGAGCAGAGCAGCTCGGTCTCAGGTCG	R	II	1	27894955			HC	0	XY_NO	A_NO	27878625	-16329	AHDC1	CCDS30652	NA		5'UTR	Island	AHDC1	cg12610832	32.4938	3.53196e-06	9.93058e-06	0.127702	0.217733	0.662291	0.534589	0.444557	0.489573
cg08423562	GTGGGAGAGTGGGTTGGTGGATTCCTTTGTGTGTCCCTGTAACTTCCCCG	F	II	1	38466544			LC	0	XY_NO	A_NO	38471185	4642	FHL3	AK309179	TRUE		5'UTR		FHL3	cg08423562	192.127	2.04791e-11	2.31305e-09	0.645511	0.66941	0.0594876	-0.586024	-0.609923	-0.597973
cg24517738	TTTGAAGCCAAGTTTAACCAACTCTGGGCTTCATACCCTGCAAAGGGTCG	R	II	1	41129755			LC	25	XY_NO	A_NO	41131323	1569	RIMS3	BC003103	TRUE		5'UTR	N_Shore	RIMS3	cg24517738	22.0348	3.43127e-05	6.79916e-05	0.287616	0.257034	0.661016	0.373399	0.403982	0.388691
cg14659662	AGGAATGTACACAGGCCGGCAGCGCTGACGGGGGATAATAACAGATCGCG	F	I	1	54151053			IC	0	XY_NO	A_NO	54199876	48824	GLIS1	NM_147193	TRUE		5'UTR		GLIS1	cg14659662	9.36096	0.00229795	0.00285272	0.123984	0.169169	0.474814	0.35083	0.305645	0.328238
cg09255142	ATTCTAACTCAGTGTCGGGGCCCAGTTCAGAACTTCCACAGCTACTATCG	R	II	1	54170850		rs12097598,rs74341048	LC	0	XY_NO	A_NO	54199876	29027	GLIS1	NM_147193	TRUE		5'UTR		GLIS1	cg09255142	21.3664	4.07398e-05	7.89102e-05	0.580522	0.617494	0.923271	0.342749	0.305777	0.324263
cg17125585	CGAGGTTGGAGAAAGCCCTCTGAAGAAGCAGGTCTGAACGCAGATATCAG	R	II	1	68176471			LC	0	XY_NO	A_NO	68150859	25612	GADD45A	NM_001924	TRUE		5'UTR		GNG12	cg17125585	52.4789	1.69032e-07	8.88141e-07	0.635126	0.542732	0.210622	-0.424504	-0.332111	-0.378308
cg23232299	AGCAAGCCTGTAACATCCCTTCTTCTCAGCAATCAACTCATGAAGGCACG	R	II	1	68212170			LC	0	XY_NO	A_NO	68238335	26166	U7	.	TRUE		5'UTR		GNG12	cg23232299	17.4937	0.000120013	0.000201558	0.819896	0.798802	0.381116	-0.438779	-0.417685	-0.428232
cg04849985	CGGAGCAGAAAGAGGAAAAAAGCCTGAACCTTTCCTAATAAGGTAATACC	F	II	1	68215783			LC	0	XY_NO	A_NO	68238335	22553	U7	.	TRUE		5'UTR		GNG12	cg04849985	23.6582	2.29703e-05	4.80876e-05	0.460544	0.620957	0.125027	-0.335516	-0.49593	-0.415723
cg02736560	CGCTTGACCCAGAGACCTGAAAGAAGTGAGGCAGTGAGATGTGCAGGCCT	R	II	1	68257754			LC	50	XY_NO	A_NO	68238335	-19418	U7	.	TRUE		5'UTR		GNG12	cg02736560	176.408	3.7884e-11	3.27306e-09	0.818229	0.573005	0.266619	-0.551611	-0.306387	-0.428999
cg20594809	GCTGCAGAGGCTCCAGAGATGAGTGCAGCTGCCTGTAGCCACCTCTGTCG	F	II	1	75594531			LC	0	XY_NO	A_NO	75594118	413	LHX8	NM_001001933	NA	RDMR	5'UTR	N_Shore	LHX8	cg20594809	21.7364	3.70283e-05	7.26407e-05	0.639401	0.411942	0.0928847	-0.546516	-0.319058	-0.432787
cg01259156	CGCACCTCCCTGGGCTGCAGAGGCTCCAGAGATGAGTGCAGCTGCCTGTA	R	II	1	75594592			LC	0	XY_NO	A_NO	75594118	474	LHX8	NM_001001933	NA	RDMR	5'UTR	N_Shore	LHX8	cg01259156	26.6851	1.146e-05	2.66805e-05	0.675817	0.487574	0.0985431	-0.577274	-0.389031	-0.483152
cg23937059	CGTGTTTGTGATTTTACTCATGATTCAGAATTGGAAAGAAGCTGAAAGTA	R	II	1	86000345	rs2254551	rs2254551	LC	0	XY_NO	A_NO	86044045	43701	DDAH1	NM_001134445	TRUE		5'UTR		DDAH1	cg23937059	26.6693	1.14998e-05	2.67564e-05	0.76475	0.849032	0.430993	-0.333757	-0.418039	-0.375898
cg10321723	CGAGCAGTTCTTACCTGGAGATGGAAGAGGAGCTGCTCTGTTCGTTCACT	R	II	1	145727762			LC	0	XY_NO	A_NO	145727665	97	PDZK1	NM_001201326	TRUE		5'UTR		PDZK1	cg10321723	43.5231	5.68474e-07	2.26681e-06	0.191604	0.627341	0.953921	0.762317	0.32658	0.544448
cg04240583	CGGGCAAATCTCTGGATTAGCAGTCCCCCAGAGCCAGCCCCCAGACTCCC	R	II	1	151485306			LC	0	XY_NO	A_NO	151483861	1445	CGN	NM_020770	TRUE		5'UTR	S_Shore	CGN	cg04240583	22.121	3.35705e-05	6.66889e-05	0.546539	0.547291	0.908833	0.362294	0.361542	0.361918
cg05001111	CGGGGTTTCTTATGATTGCTGCTTTTGGAAAAGTTGAGTTCCTCATTCCC	R	II	1	153233279		rs61803278	HC	0	XY_NO	A_NO	153233425	-146	LOR	CCDS30870	NA		5'UTR		LOR	cg05001111	51.2206	1.98168e-07	9.9987e-07	0.439039	0.455082	0.0998268	-0.339212	-0.355255	-0.347234
cg11820824	TGGGGGGGTTTTGGGCATGGGCCGTGACTCACAGAGTAGATCCAGATCCG	F	II	1	153581535			LC	0	XY_NO	A_NO	153581480	-54	S100A16	AK290804	TRUE		5'UTR		S100A16	cg11820824	19.6219	6.50223e-05	0.000118112	0.835427	0.783486	0.371843	-0.463584	-0.411643	-0.437614
cg19255608	CGGCGGGTCCTGGTGAAAGGAGATGGACAAAACAGGGTCACAGCCACCAT	F	II	1	153581655		rs75791639	LC	0	XY_NO	A_NO	153581480	-174	S100A16	AK290804	TRUE		5'UTR		S100A16	cg19255608	28.1385	8.38609e-06	2.04989e-05	0.612834	0.694963	0.307827	-0.305007	-0.387136	-0.346072
cg24058386	CGGCACTGTTTGGTCAGCCCAGGCCAGGATAAGGGGTTGTGGTGATAAGC	R	II	1	156393917			LC	0	XY_NO	A_NO	156390220	-3696	MIR9-1	NR_029691	NA	RDMR	5'UTR	S_Shelf	C1orf61	cg24058386	98.0457	2.43868e-09	4.4167e-08	0.621729	0.500531	0.176894	-0.444835	-0.323638	-0.384236
cg20284239	ATCACTGTTTCAGCTGCACATTAGGCAGGGATTTTTCCTCTGGCAGCCCG	R	II	1	168091000			LC	0	XY_NO	A_NO	168105620	14621	GPR161	AK056040	TRUE		5'UTR		GPR161	cg20284239	64.9474	4.10005e-08	3.11287e-07	0.229744	0.44782	0.893048	0.663303	0.445227	0.554265
cg11192688	GCTGGGGCCCTGGCATTGTGCCAGGGGCAGGATCACACAGGGCAGTGCCG	R	II	1	171226702	rs28384855	rs28384853,rs28384854	LC	0	XY_NO	A_NO	171227095	-393	FMO1	BC047129	NA		5'UTR		FMO1	cg11192688	5.66712	0.0146818	0.0160396	0.379957	0.477464	0.796704	0.416747	0.319241	0.367994
cg16651347	CGGCAGAAGTGTATAGGGATTAGTGGCTCCATTGCTGGACACTGTGCATC	F	II	1	175042297		rs6695588	LC	0	XY_NO	A_NO	175046519	-4222	TNN	BC144305	TRUE		5'UTR		TNN	cg16651347	81.3592	8.86528e-09	1.05192e-07	0.501717	0.631271	0.17761	-0.324107	-0.453661	-0.388884
cg00665114	CGCCTGCTCTCTGGAAATGGATGTGCATTATCTCACAGGCTGTCAGAACC	R	II	1	175403347		rs77837199	LC	0	XY_NO	A_NO	175375930	-27416	TNR	Z67996	NA		5'UTR		TNR	cg00665114	103.765	1.64158e-09	3.38925e-08	0.195511	0.307056	0.939037	0.743525	0.631981	0.687753
cg20164016	CGGGCTGGCTGAAAGGCAGCTGAGAGATCCCTACCCAGGGCTGACTGAGC	F	II	1	175474471		rs79482642	IC	0	XY_NO	A_NO	175526123	-51652	BC043291	BC043291	NA		5'UTR		TNR	cg20164016	43.7173	5.52503e-07	2.21733e-06	0.271283	0.503365	0.810272	0.538988	0.306907	0.422948
cg22941315	CGAACCTTCCTCATTTGCATTAATTGTTAGGTTGAAGGAAGGGAAAAGAG	F	II	1	175511259			LC	0	XY_NO	A_NO	175526123	-14864	BC043291	BC043291	TRUE		5'UTR		TNR	cg22941315	17.1318	0.000133885	0.000221856	0.843738	0.754006	0.327968	-0.51577	-0.426038	-0.470904
cg24932457	CGCCATGACAACACGAACACAGCTCCGCCGGGCCCCTCCGACTGCCTGAG	R	I	1	175568559			HC	0	XY_NO	A_NO	175526123	42436	BC043291	BC043291	NA		5'UTR	Island	TNR	cg24932457	63.5887	4.72557e-08	3.44993e-07	0.112947	0.0822163	0.718907	0.60596	0.636691	0.621325
cg21577836	CGCTGATGCGGGACACTAGCCCAGCAGAGACCCCATTAACCGCGCCGCCC	R	I	1	175568710		rs80318959	HC	0	XY_NO	A_NO	175526123	42587	BC043291	BC043291	NA		5'UTR	Island	TNR	cg21577836	35.897	1.9143e-06	5.98754e-06	0.113659	0.0731079	0.696775	0.583116	0.623667	0.603392
cg26359730	CGCACATCCTCAGCTAGCAGCATGGAGCTGAGTTCAGAGGAGGCACTTAG	R	II	1	175642761		rs73035407	LC	50	XY_NO	A_NO	175712751	69991	TNR	AK295823	TRUE		5'UTR		TNR	cg26359730	49.6651	2.42368e-07	1.16946e-06	0.778289	0.715733	0.204998	-0.573291	-0.510735	-0.542013
cg09251600	CGCACGCATGCTGAACGGGGCTGCGAATAATTTGGCTGCGATTCCACCCA	R	I	1	179781780			IC	0	XY_NO	A_NO	179834310	52531	TOR1AIP2	CCDS53439	NA		5'UTR		FAM163A	cg09251600	31.1578	4.55702e-06	1.22725e-05	0.515107	0.496674	0.946359	0.431253	0.449686	0.440469
cg10146186	ACCCAGTTTCAAAAAGTTCTCACGATCTTTCCCCTTTGGTGCTCTTCTCG	F	II	1	179781957			IC	0	XY_NO	A_NO	179834310	52354	TOR1AIP2	CCDS53439	NA		5'UTR		FAM163A	cg10146186	36.1114	1.84484e-06	5.80435e-06	0.601527	0.55593	0.944683	0.343156	0.388754	0.365955
cg18278694	GCCTCTCTGAAGTCTTAGAACAAATTTCCCTTTATTTGAGTTTCCTTACG	F	II	1	179945973		rs77044199	LC	0	XY_NO	A_NO	179955315	-9342	CEP350	BC172424	TRUE		5'UTR		CEP350	cg18278694	26.256	1.25987e-05	2.88862e-05	0.861583	0.819878	0.265743	-0.59584	-0.554135	-0.574987
cg19624630	CGTCTATAAAACATATTAAACTTAATGTACGACTTAAGGGTGTCTTGGAA	F	II	1	198129636			LC	0	XY_NO	A_NO	198126127	3509	NEK7	AK313411	NA		5'UTR	S_Shore	NEK7	cg19624630	27.2469	1.01412e-05	2.40281e-05	0.851654	0.842232	0.516112	-0.335542	-0.32612	-0.330831
cg19312427	CGGTACAGAGATGATTATCATGCACAGTTAGGTTTGAGACTGGCACAGTA	R	II	1	198174503			LC	38	XY_NO	A_NO	198126127	48376	NEK7	AK313411	TRUE		5'UTR		NEK7	cg19312427	24.1584	2.03842e-05	4.34672e-05	0.56897	0.615248	0.262002	-0.306968	-0.353246	-0.330107
cg14790107	TCCCTGCCCCGAAGCAGGAAGGCATGCTCTAGATGGTGGTCTTTGCCTCG	R	II	1	204047878			LC	0	XY_NO	A_NO	204042245	5633	SOX13	BC040649	NA		5'UTR	S_Shelf	SOX13	cg14790107	94.7783	3.08732e-09	5.13676e-08	0.794467	0.470286	0.117381	-0.677086	-0.352905	-0.514996
cg08620986	CGGGCCCTGGTGTTCTGCAGGTGCATGTCTTCTGCTTGTTTGACCATGTG	F	II	1	204071770	rs73069931	rs73069931	LC	0	XY_NO	A_NO	204082042	-10272	SOX13	AK304801	TRUE		5'UTR		SOX13	cg08620986	68.2257	2.94195e-08	2.45199e-07	0.803124	0.770474	0.428912	-0.374212	-0.341562	-0.357887
cg00762738	AGCAGCTTGAGTTCAAATCTTTCAGAACACAGTGCCAGCCTGGGGCTGCG	R	II	1	205780033			LC	0	XY_NO	A_NO	205782160	2128	SLC41A1	NM_173854	NA		5'UTR	N_Shore	SLC41A1	cg00762738	69.1444	2.68754e-08	2.29585e-07	0.191683	0.507279	0.908105	0.716422	0.400826	0.558624
cg22400454	CGTGTCTGGATCTGCAATCTCTGTCTGTGAGAATACCCCCAGTATAAGAC	R	II	1	214646203			LC	0	XY_NO	A_NO	214638299	-7903	PTPN14	HQ116786	TRUE		5'UTR		PTPN14	cg22400454	10.8858	0.00120043	0.0015744	0.74921	0.775426	0.410537	-0.338673	-0.364888	-0.351781
cg05385434	CGCGGCGCTTTTGCTCAGGTTGACCACATTCCCTGGCTTCAACTACAAGG	R	II	1	225998870			ICshore	0	XY_NO	A_NO	225997796	1074	EPHX1	NM_001136018	TRUE		5'UTR	S_Shore	EPHX1	cg05385434	33.3907	2.9907e-06	8.65582e-06	0.173535	0.296707	0.769586	0.596051	0.472879	0.534465
cg00783712	CGCATGAACCTCATTGTGTGGGTCTGCTCTCCAGTCACAGCACATCCTCT	R	II	1	239974513			LC	0	XY_NO	A_NO	240070751	-96238	CHRM3	CCDS1616	TRUE		5'UTR		CHRM3	cg00783712	68.915	2.74864e-08	2.33338e-07	0.396343	0.238852	0.892878	0.496535	0.654026	0.57528
cg08258494	CGCACATGCTCCCGAGTCACAGCCACAGGCACACGGGGAACCCTGCAGGC	R	II	1	239987344			IC	0	XY_NO	A_NO	240070751	-83407	CHRM3	CCDS1616	NA		5'UTR		CHRM3	cg08258494	26.5713	1.17502e-05	2.72274e-05	0.199876	0.396062	0.792914	0.593038	0.396853	0.494945
cg12434257	CGGGCGTGGCCAGCCTCGCATTAATTAAACTCTTGGTTTACTGCAATGCC	F	II	2	2012074			LC	48	XY_NO	A_YES	1927034	-85039	MYT1L	AL133024	TRUE		5'UTR		MYT1L	cg12434257	13.369	0.000464185	0.000666604	0.223422	0.282622	0.79896	0.575538	0.516338	0.545938
cg14125542	CATCTTCAAAATCTCTCTGCAGAGTAGTGCCTTTAGATAAGGAAACTGCG	R	II	2	16796185			LC	50	XY_NO	A_NO	16804343	8159	FAM49A	AK315065	TRUE		5'UTR		FAM49A	cg14125542	66.9116	3.3547e-08	2.69283e-07	0.875067	0.803922	0.400711	-0.474356	-0.403211	-0.438783
cg04163638	CGCCCCCGTTGAATGGAATGTTTTTTTAAAGTGAAAGTAAGAGAGAAAGA	R	II	2	16832247		rs75927537	LC	0	XY_NO	A_NO	16847133	14887	FAM49A	NM_030797	TRUE		5'UTR		FAM49A	cg04163638	69.1868	2.67642e-08	2.28897e-07	0.868429	0.777796	0.180371	-0.688059	-0.597425	-0.642742
cg17384897	TTCAGTCTCTTTAAAGTCATCTGTCTAGTCACTACAGAGTTTCTTCCTCG	R	II	2	23610273			HC	0	XY_NO	A_NO	23608297	1976	KLHL29	NM_052920	NA		5'UTR	S_Shore	KLHL29	cg17384897	31.9644	3.90318e-06	1.07956e-05	0.294548	0.292252	0.611464	0.316916	0.319212	0.318064
cg16533767	CGTGGGAAGGAGGAGGAGACTCGTAACCAGCTGACAATCCTGTCAGTTTG	R	II	2	23736552			IC	0	XY_NO	A_NO	23755454	-18902	KLHL29	BC069271	TRUE		5'UTR		KLHL29	cg16533767	76.6662	1.33176e-08	1.39818e-07	0.467267	0.471716	0.917766	0.450499	0.446051	0.448275
cg19093939	TGCATGGCGGGCAGAGCTGGGACTGCCATCCTTGGCTGTGCTGCCTTTCG	R	II	2	23772766			LC	0	XY_NO	A_NO	23785021	-12255	KLHL29	AL834515	TRUE		5'UTR		KLHL29	cg19093939	130.106	3.33557e-10	1.19325e-08	0.445156	0.240911	0.951341	0.506185	0.71043	0.608308
cg08802533	CACTTCACATGTCAAGGCGCTGCAGCGGTGACTTGCAAGGTGTTTAGACG	F	II	2	27073253			HC	0	XY_NO	A_NO	27071291	1962	DPYSL5	NM_001253724	NA	CDMR	5'UTR	S_Shore	DPYSL5	cg08802533	46.4822	3.72459e-07	1.63208e-06	0.1294	0.193443	0.629769	0.50037	0.436327	0.468348
cg13371883	TATACAGAGATACTGAAGGGCAAAGCCTGGGTCGGTCTCAGTTTGGGTCG	R	II	2	101511926		rs12624288	LC	49	XY_NO	A_NO	101437486	74440	NPAS2	AK294733	TRUE		5'UTR		NPAS2	cg13371883	12.6966	0.000593434	0.000831731	0.850728	0.864744	0.43188	-0.418848	-0.432865	-0.425857
cg21282997	CGAGACCAAATCTCTGTCTGCAGGTGTTCTCTGTGTAAAGTAGTTTAAGT	F	II	2	103035835			LC	0	XY_NO	A_NO	103036020	-185	IL18RAP	BC106764	NA		5'UTR		IL18RAP	cg21282997	9.49275	0.00216762	0.00270304	0.65486	0.757651	0.319693	-0.335167	-0.437958	-0.386562
cg20476058	CGCCTGACGGAGGGCAGCCCCTCCAGGGCTGTTCCTTGACCCCAAATGAG	F	II	2	128438738		rs35315151	IC	0	XY_NO	A_NO	128439359	622	LIMS2	NM_001161404	NA		5'UTR		LIMS2	cg20476058	19.3606	6.99176e-05	0.000125706	0.398814	0.544426	0.850507	0.451693	0.30608	0.378887
cg17875657	AACATGTCAGAGTACAGAACATTCCATTAAGAGCCTTATCTCATGCCTCG	R	II	2	210360812		rs12995238	LC	0	XY_NO	A_NO	210288770	72042	MAP2	BC066648	TRUE		5'UTR		MAP2	cg17875657	39.595	1.03668e-06	3.63942e-06	0.79724	0.872018	0.363725	-0.433515	-0.508294	-0.470904
cg02176678	CGACATTATTGCCATTCCTCCTGGTCTTCACATTCCCATTCTGGATCTCG	R	II	2	219576539		rs76252851	LC	0	XY_NO	A_NO	219575567	972	TTLL4	NM_014640	NA		5'UTR	S_Shore	TTLL4	cg02176678	7.67721	0.00505848	0.00591145	0.591468	0.59116	0.274736	-0.316733	-0.316424	-0.316578
cg00765233	CGTATTTCACGTCGCATGCCATGTGTCTTGTCTGTTGGACTGTCAGGTCT	F	II	2	235877260			LC	48	XY_NO	A_NO	235887328	-10068	SH3BP4	BX648877	TRUE		5'UTR		SH3BP4	cg00765233	15.7781	0.000204573	0.000321956	0.445978	0.322363	0.813453	0.367475	0.491091	0.429283
cg13858407	CTCCTGGAGCACTGTCTATCGTCATATCACCCTGAACGTGCCTGATCTCG	F	I	2	235935606			LC	37	XY_NO	A_NO	235904746	30860	BC148242	BC148242	NA		5'UTR		SH3BP4	cg13858407	36.9614	1.59619e-06	5.16052e-06	0.383245	0.524059	0.887605	0.504359	0.363545	0.433952
cg06431347	CGCCCTGAGTCGTAGCCTTGCATTCCCTGCCAAGCCACGCCCAGAAGCAT	F	II	2	235935754			LC	0	XY_NO	A_NO	235904746	31008	BC148242	BC148242	NA		5'UTR		SH3BP4	cg06431347	32.4596	3.55466e-06	9.98501e-06	0.202779	0.330664	0.727441	0.524662	0.396777	0.46072
cg12076147	CAGTTATCCCAGCAGATGCTGAAGCTTCTGCCTCAAGCAAACACGCTGCG	F	II	2	235943546	rs3731642	rs3731642	IC	0	XY_NO	A_NO	235904746	38800	BC148242	BC148242	NA		5'UTR		SH3BP4	cg12076147	293.44	9.42661e-13	4.17513e-10	0.878227	0.851531	0.212647	-0.66558	-0.638884	-0.652232
cg04346861	AACCAACCGGGTTAGCGGGACTGTAGCTTGGAGACATTGCAGCCCAAGCG	F	II	2	240291097			IC	0	XY_NO	A_NO	240273498	-17598	MIR2467	NR_039948	NA		5'UTR		HDAC4	cg04346861	75.2608	1.51103e-08	1.52292e-07	0.437289	0.561824	0.954476	0.517187	0.392652	0.45492
cg08177681	CGTTCCCGTACACAGCGCACACTTCCTGTGGATCGAGGTCACCCCTCAGC	F	II	2	240302585			IC	0	XY_NO	A_NO	240322642	20058	HDAC4	NM_006037	NA		5'UTR		HDAC4	cg08177681	15.3551	0.00023474	0.000363621	0.705192	0.506103	0.168173	-0.537019	-0.33793	-0.437475
cg26876664	CGCCTCCCGGATGCAAGGAGCAAACACGGGTTCACGTCCTGATAGCTGAG	F	I	2	240302637			IC	0	XY_NO	A_NO	240322642	20006	HDAC4	NM_006037	NA		5'UTR		HDAC4	cg26876664	16.3458	0.000170755	0.000274806	0.84642	0.833165	0.451485	-0.394935	-0.38168	-0.388308
cg01647308	AAAGTATATTTATGGTGACTGAGCTGTCACCTGAACACGTGACGTACACG	R	II	2	240302797			IC	0	XY_NO	A_NO	240322642	19846	HDAC4	NM_006037	NA		5'UTR		HDAC4	cg01647308	21.1102	4.35569e-05	8.35726e-05	0.796949	0.629252	0.198889	-0.59806	-0.430363	-0.514211
cg23949574	CAGCTCAGCTCACTGCGTGTTTTCATTGTAGTGATTGAGGAAGGCGGTCG	F	I	2	240302855			IC	0	XY_NO	A_NO	240322642	19788	HDAC4	NM_006037	TRUE		5'UTR		HDAC4	cg23949574	9.08429	0.00260155	0.003198	0.855884	0.730856	0.094568	-0.761316	-0.636288	-0.698802
cg14684937	CGTGGAAGAGGAAGCAATGTTAAAAAACTTGTTTTAAACATTTTTGTTAT	F	II	2	242308655			LC	23	XY_NO	A_NO	242295663	12992	FARP2	AK300435	TRUE		5'UTR		FARP2	cg14684937	37.6936	1.41215e-06	4.67658e-06	0.871672	0.867956	0.419003	-0.452669	-0.448953	-0.450811
cg14188441	GTTATATAGGTCCTCCAACCTATCTGCTGATAAGTACACTGTACACTTCG	R	II	3	241182			LC	0	XY_NO	A_NO	239325	1857	CHL1	AK126878	NA		5'UTR	S_Shore	CHL1	cg14188441	8.38228	0.00359843	0.00430977	0.807297	0.769266	0.383042	-0.424255	-0.386224	-0.405239
cg09623845	CGGCAGAAAGGCCCTTGCTCCAGAGTCTACTGCACGACTACCTCCCCGTT	R	II	3	3843887			IC	0	XY_NO	A_NO	3842675	-1211	BC141932	BC141932	NA	RDMR	5'UTR	S_Shore	LRRN1	cg09623845	87.0853	5.54985e-09	7.64584e-08	0.149623	0.0898591	0.4627	0.313077	0.372841	0.342959
cg18070504	CGTGACTGATGGGAATGCAAAATGATACCGATCCCTTGGAAAACTCCTTG	R	II	3	11187858			LC	49	XY_NO	A_NO	11196213	-8355	HRH1	NM_001098212	TRUE		5'UTR		HRH1	cg18070504	49.5442	2.46249e-07	1.18271e-06	0.572925	0.533783	0.895909	0.322984	0.362126	0.342555
cg01589054	ATATCAATTAACCTACCAGTGGGTTTCTCACACAGCTTTCCATGAGTACG	F	II	3	11744933			LC	0	XY_NO	A_NO	11762219	17287	VGLL4	BC003038	NA		5'UTR	N_Shore	VGLL4	cg01589054	45.7181	4.14492e-07	1.77248e-06	0.709777	0.732563	0.327881	-0.381896	-0.404682	-0.393289
cg00321074	CGTCAATAAATCTGTAAATATTTCAGTATGTAATGGTAAAAGATAAGGAC	F	II	3	19990693			LC	50	XY_NO	A_NO	19988571	2122	RAB5A	AK295992	NA		5'UTR	S_Shore	RAB5A	cg00321074	52.2097	1.74832e-07	9.1051e-07	0.698913	0.858158	0.375177	-0.323736	-0.482981	-0.403358
cg14689515	TGTCTGCCTTCTTTCACTCAGCATGATGTCTGTGAGATGCATCTGTGTCG	F	II	3	39190648			LC	49	XY_NO	A_YES	39195101	4454	CSRNP1	NM_033027	TRUE		5'UTR	N_Shelf	CSRNP1	cg14689515	41.594	7.59011e-07	2.84399e-06	0.107151	0.176193	0.672873	0.565722	0.49668	0.531201
cg04068578	ATCACTACTGGATCCACAGGAACCTGACCCAACTGTTAAGCTGCTAGTCG	R	II	3	98482769		rs78192740,rs80014636	LC	0	XY_NO	A_NO	98451571	31198	ST3GAL6	NM_006100	TRUE		5'UTR		ST3GAL6	cg04068578	6.51296	0.00920419	0.0103331	0.725734	0.766283	0.416917	-0.308817	-0.349367	-0.329092
cg01649334	AGAAGATAGTGTTACATTAGATTTATGATACTTCATCACCCATTCTATCG	F	II	3	101547296			LC	0	XY_NO	A_NO	101546833	463	NFKBIZ	NM_001005474	TRUE		5'UTR		NFKBIZ	cg01649334	110.92	1.02869e-09	2.49737e-08	0.541434	0.565647	0.0626992	-0.478735	-0.502948	-0.490841
cg13764116	CGTGAGCATTTTTGCAATCACTCTGGCTGCATGTGGATGCTGAGTTGAAG	F	II	3	121906957			LC	50	XY_NO	A_NO	121903180	3777	CASR	NM_001178065	NA		5'UTR	S_Shelf	CASR	cg13764116	10.0676	0.00168894	0.00215056	0.728612	0.761071	0.419962	-0.30865	-0.341109	-0.324879
cg02505099	CGACATCTGTACCTGAGGCAAATGGTGACCAGCTGTAACCACAAATGAGC	F	II	3	122718411	rs76428306		LC	0	XY_NO	A_NO	122712119	-6291	SEMA5B	AK091481	TRUE		5'UTR		SEMA5B	cg02505099	29.2198	6.70198e-06	1.69525e-05	0.614367	0.391813	0.935497	0.32113	0.543684	0.432407
cg01280180	ATGCCTCATCATCAGCTGGCCCCAGTAAGATGCATACCAAGGCTACAGCG	F	II	3	138047362			LC	0	XY_NO	A_NO	138048204	843	NME9	AF196568	NA		5'UTR	N_Shore	TXNDC6	cg01280180	14.3447	0.000329503	0.000491416	0.843314	0.71329	0.344969	-0.498344	-0.368321	-0.433333
cg21474062	GCCACTGGCCTCCCTCTGAAGCCAGGAAACTAGTTGGGGAGTGGCACTCG	R	II	3	141087363			IC	0	XY_NO	A_NO	141106488	-19125	ZBTB38	AK307452	TRUE		5'UTR		ZBTB38	cg21474062	47.2732	3.33965e-07	1.49765e-06	0.623425	0.529576	0.151214	-0.472211	-0.378362	-0.425286
cg07061426	CGGGCAGCAGGTAAATCAGAGACCAGTTGCAAAATCAATTGTCTTTGTTA	F	II	3	141111703			LC	0	XY_NO	A_NO	141106488	5215	ZBTB38	AK307452	TRUE		5'UTR		ZBTB38	cg07061426	23.4505	2.41517e-05	5.01417e-05	0.182969	0.587242	0.910837	0.727867	0.323594	0.525731
cg06981309	CGAGTGAGGTTACAGAGCAAAAGAGGGAGACATTCTTAGAGATGAAGATG	F	II	3	146260954		rs2738907,rs4434119	LC	50	XY_NO	A_NO	146262627	1674	PLSCR1	BC017901	NA		5'UTR	N_Shore	PLSCR1	cg06981309	102.155	1.83125e-09	3.64947e-08	0.816299	0.837795	0.143505	-0.672794	-0.69429	-0.683542
cg01289541	CAATCTAACCTCAGCACAACAGATCTCTAACAACAGGAAGTGCCTTTTCG	F	II	3	170282058			LC	0	XY_NO	A_NO	170303862	21805	SLC7A14	NM_020949	TRUE		5'UTR		SLC7A14	cg01289541	24.8856	1.71916e-05	3.75577e-05	0.616271	0.701466	0.175655	-0.440616	-0.525811	-0.483213
cg03930153	CGGTGCTATCTATAAAATAAAGGAGTTGAACAGCATGTTTAAAGTGTCTG	R	II	3	176868896			LC	50	XY_NO	A_NO	176914265	45370	TBL1XR1	BX648935	TRUE		5'UTR		TBL1XR1	cg03930153	62.2953	5.42332e-08	3.81282e-07	0.631218	0.562789	0.129992	-0.501225	-0.432797	-0.467011
cg06606548	GGTGGTGGGACTCACCGCTCTGGCCAGGGTGCTTTTGGAAACATGTGTCG	F	II	3	185136277		rs3796198	IC	0	XY_NO	A_YES	185080835	55442	MAP3K13	NM_004721	NA		5'UTR		MAP3K13	cg06606548	23.0697	2.6502e-05	5.43841e-05	0.405532	0.544452	0.879102	0.47357	0.33465	0.40411
cg21104449	CGGCTTTCCTGGTTTTAGCACGACACGTCCCGTGTCCGGGGAGGTCATGT	F	I	3	196485278			LC	42	XY_NO	A_NO	196466727	18551	PAK2	NM_002577	TRUE		5'UTR		PAK2	cg21104449	59.5073	7.3628e-08	4.77532e-07	0.926316	0.957793	0.488142	-0.438173	-0.469651	-0.453912
cg21429725	CGCTTCATCCTAAAGCCTTCCGCTCACGAGCCCTCCCGACGACCGACCCC	R	I	3	196693809			ICshore	0	XY_NO	A_NO	196695703	1895	PIGZ	NM_025163	NA		5'UTR	Island	PIGZ	cg21429725	194.484	1.87537e-11	2.1956e-09	0.297115	0.0882856	0.964409	0.667294	0.876124	0.771709
cg03928961	ACCATCTCAGAGACAGGGGAACAGCCAAGCAGAAACCACTGTGCTGGGCG	R	II	3	196693980			ICshore	0	XY_YES	A_NO	196695703	1724	PIGZ	NM_025163	NA		5'UTR	Island	PIGZ	cg03928961	26.4478	1.20745e-05	2.78509e-05	0.296746	0.128251	0.815018	0.518272	0.686767	0.60252
cg05674437	CGCACACACCTGGGCGCCGGAGAAACAGGGCACCCAAAGCGGGCCCAGGC	R	I	3	196694153			ICshore	0	XY_NO	A_NO	196695703	1551	PIGZ	NM_025163	NA		5'UTR	Island	PIGZ	cg05674437	71.454	2.15106e-08	1.9525e-07	0.476028	0.311897	0.935102	0.459074	0.623205	0.54114
cg00936626	TTCTGTAATGAGGACATTTCTCATCATTCCTTCTTCTCAAAAGTCATTCG	F	II	3	196694856			ICshore	0	XY_NO	A_NO	196695703	848	PIGZ	NM_025163	NA		5'UTR	N_Shore	PIGZ	cg00936626	24.7824	1.76083e-05	3.83597e-05	0.226803	0.284769	0.734947	0.508144	0.450178	0.479161
cg19280206	GAGAAATGTCCTCATTACAGAACTTTCCCGGCCACACTGTGAGTCCCACG	R	II	3	196694932			ICshore	0	XY_NO	A_NO	196695703	772	PIGZ	NM_025163	NA		5'UTR	N_Shore	PIGZ	cg19280206	48.5003	2.82832e-07	1.3164e-06	0.364739	0.432122	0.898419	0.53368	0.466297	0.499988
cg23077453	CGGCCTCTGACAAGGAGAGACAGGAGCTGAAATACGAGTCCTCATCAAAA	R	II	4	719011			IC	0	XY_NO	A_NO	727672	-8661	PCGF3	BX648409	NA		5'UTR	S_Shelf	PCGF3	cg23077453	106.206	1.39503e-09	3.06793e-08	0.152329	0.550068	0.966756	0.814427	0.416687	0.615557
cg21942184	CGGTTCCAGGAGGCTCCGTCATCATCTGTGGTCACCTGCTGGGGGACCCG	F	I	4	719614		rs4690294	IC	0	XY_NO	A_NO	727672	-8058	PCGF3	BX648409	NA		5'UTR	S_Shelf	PCGF3	cg21942184	22.0376	3.42883e-05	6.79492e-05	0.258547	0.524564	0.871732	0.613186	0.347169	0.480177
cg07697227	CGCACCCACGAGACCATTCCTGCCCGCCAGCCTCTGCCCCACAGCCCATC	R	I	4	719908			IC	0	XY_NO	A_NO	727672	-7764	PCGF3	BX648409	TRUE		5'UTR	S_Shelf	PCGF3	cg07697227	38.559	1.2249e-06	4.17139e-06	0.158283	0.498538	0.898238	0.739954	0.399699	0.569827
cg24492202	CAGGTGGGGAACGGCTGGAGGAACTCGTGGAACAGCCTGAGAGGTGTCCG	R	I	4	2802612			LC	0	XY_NO	A_NO	2794749	7863	SH3BP2	AK307106	TRUE		5'UTR		SH3BP2	cg24492202	40.7469	8.64842e-07	3.15255e-06	0.795897	0.455214	0.0824758	-0.713421	-0.372739	-0.54308
cg07941983	CGTGGATTATATAGCCTTTGATAATTAGAGGAAAACACAAGAAAATAAGC	R	II	4	36245138			LC	0	XY_NO	A_NO	36245483	346	ARAP2	AK126864	NA		5'UTR	N_Shore	ARAP2	cg07941983	72.3255	1.98107e-08	1.8422e-07	0.720757	0.663245	0.0750773	-0.64568	-0.588168	-0.616924
cg24279243	AGGTGAGCTGCAGGGCTTAGAAACACACACACAGTCCTTCATGGAAGACG	F	II	4	38676559			LC	0	XY_NO	A_NO	38666429	-10129	FLJ13197	AF289565	TRUE		5'UTR		KLF3	cg24279243	63.5623	4.73875e-08	3.45673e-07	0.535182	0.63514	0.0987283	-0.436453	-0.536411	-0.486432
cg02016764	CGCATAGAAAGCAAAGCAGAACAGTTCTTGAACTGTCTCAGATTCTTTTA	R	II	4	38805732		rs5743568,rs5743569	LC	0	XY_NO	A_NO	38806411	680	TLR1	NM_003263	NA		5'UTR		TLR1	cg02016764	11.9366	0.000791232	0.001078	0.865155	0.852017	0.465593	-0.399562	-0.386424	-0.392993
cg12793733	CGGGCACTGAACAAACTACTCCGTTGCAATGATTTTTGCTCTTCACAAGT	R	II	4	47488620			LC	0	XY_NO	A_NO	47487409	1211	ATP10D	BC057839	NA	RDMR	5'UTR		ATP10D	cg12793733	20.3808	5.28656e-05	9.88242e-05	0.615057	0.688938	0.313276	-0.301781	-0.375663	-0.338722
cg13563026	ACTACATCTTTCCCCAAGTCACTCAGTTCCTAAGAAACAAGCCCATAACG	F	II	4	47512538		rs11737478	LC	0	XY_NO	A_NO	47487409	25129	ATP10D	BC057839	TRUE		5'UTR		ATP10D	cg13563026	118.129	6.60347e-10	1.87168e-08	0.648437	0.646186	0.0432238	-0.605213	-0.602962	-0.604087
cg19317960	CGACTCTGCTGCTGGTGAAGTCTTTTGTGTGCCTGTGACAAATGCGTCAA	F	II	4	54452606		rs75046089	LC	0	XY_NO	A_NO	54457723	5118	LNX1	NM_001126328	TRUE		5'UTR		LNX1	cg19317960	67.4441	3.18001e-08	2.59446e-07	0.544721	0.281607	0.931373	0.386652	0.649766	0.518209
cg02170478	CGGGTGTGACTCCTAATGGCACAACCTTAGGAGTAGCAGTAGCAGTTTGA	R	II	4	55100995			LC	0	XY_NO	A_NO	55095263	5732	PDGFRA	AK311006	NA	RDMR	5'UTR	S_Shore	PDGFRA	cg02170478	61.1713	6.12557e-08	4.15915e-07	0.593616	0.573776	0.193219	-0.400397	-0.380556	-0.390476
cg14948804	GGGCTCTAGGAATCTTCCTGCCTTGGCCTTTCAAAATGCTTGGATCTTCG	F	II	4	70896083			LC	50	XY_NO	A_NO	70894129	1954	HTN3	NM_000200	NA		5'UTR		HTN3	cg14948804	13.1027	0.000511125	0.000726315	0.847997	0.855698	0.499571	-0.348426	-0.356127	-0.352276
cg16117799	GTCCCCTTGCGAGGGCACTAGGACAACAGGAGGGGCGCACCTGCAATACG	R	I	4	81106857		rs73829239	IC	0	XY_NO	A_NO	81106423	434	PRDM8	NM_020226	NA	RDMR	5'UTR	S_Shore	PRDM8	cg16117799	20.3342	5.35321e-05	9.98423e-05	0.123165	0.0816144	0.485761	0.362596	0.404146	0.383371
cg01789499	CCTGATCCCCAGTCCTAGCCTGGGCGGAAAGTTTCATATAACTTGAGACG	R	II	4	81109888			IC	0	XY_NO	A_NO	81106423	3465	PRDM8	NM_020226	NA		5'UTR	Island	PRDM8	cg01789499	37.6086	1.43224e-06	4.72922e-06	0.615389	0.497135	0.95007	0.334682	0.452935	0.393808
cg09595050	AGAGCGCGCGTGACCTTCCCACTCCTGTGAAGGGCTGTGGCTCAGATGCG	F	I	4	81110205			IC	0	XY_NO	A_NO	81106423	3782	PRDM8	NM_020226	NA		5'UTR	Island	PRDM8	cg09595050	42.276	6.84399e-07	2.62205e-06	0.539983	0.399709	0.890467	0.350484	0.490758	0.420621
cg14197071	CGCCTCTACCAGGCCTAAAGAAAGAACTTGCAAGCTGGGCATGGGAGGAT	F	II	4	81110459			IC	0	XY_NO	A_NO	81106423	4036	PRDM8	NM_020226	NA	RDMR	5'UTR	Island	PRDM8	cg14197071	46.4358	3.7487e-07	1.64024e-06	0.599976	0.35587	0.926975	0.326999	0.571105	0.449052
cg06440348	GCAAACCGTGAATGTGGGGCAGTGTGGGGCCAAGCGGTGCGCTTGGTACG	F	II	4	81111527			IC	0	XY_NO	A_NO	81106423	5104	PRDM8	NM_020226	NA	RDMR	5'UTR	S_Shore	PRDM8	cg06440348	12.1981	0.000715777	0.000985097	0.290147	0.416478	0.818945	0.528798	0.402467	0.465633
cg21082141	CTTGTGAAAATATCCTCGAGAAAGCCAATGCCAATGCACCGAATGCAACG	F	II	4	81111985		rs72656526	LC	0	XY_NO	A_NO	81106423	5562	PRDM8	NM_020226	NA	RDMR	5'UTR	S_Shore	PRDM8	cg21082141	17.8195	0.000108906	0.000185241	0.51557	0.404642	0.826535	0.310965	0.421892	0.366429
cg25391692	CAAAATCAGGACCTAAGTTCACTGAAGGGCTCACTATTAATGATTAAACG	F	II	4	100495869			LC	0	XY_NO	A_NO	100495965	-96	MTTP	BC062696	TRUE		5'UTR		MTTP	cg25391692	3.7994	0.0462428	0.0479894	0.816752	0.80349	0.496197	-0.320555	-0.307293	-0.313924
cg12968752	CGCGGGCACACGGCTGCACATGCCGCCCAGTCTGGGCTCCAAACAGCACT	R	II	4	141207794			IC	0	XY_NO	A_NO	141178439	29355	SCOC	NM_032547	NA		5'UTR		SCOC	cg12968752	10.8808	0.0012029	0.00157733	0.278158	0.459676	0.846969	0.568811	0.387293	0.478052
cg13913247	TATTGGGCCACAAGCTAACCAACCGTGATATTGGCAGTCATGCTTATGCG	F	II	4	141207827			IC	0	XY_NO	A_NO	141178439	29388	SCOC	NM_032547	NA		5'UTR		SCOC	cg13913247	10.771	0.0012582	0.00164243	0.236484	0.416287	0.854451	0.617967	0.438164	0.528066
cg05445244	CTCTTCTTTCTTTCCAATTAGAATGCTGGCCTTTCATTGCTTGCTCTTCG	R	II	4	164251942			LC	0	XY_NO	A_NO	164253946	2005	NPY1R	AK296624	NA		5'UTR	N_Shore	NPY1R	cg05445244	19.33	7.05192e-05	0.000126681	0.730059	0.715455	0.404602	-0.325457	-0.310854	-0.318155
cg27368606	CGCAGGATGAGTAAGCGACATATGGCATGTGTGAAATTCCACTCCACCCT	F	I	4	186768730			LC	0	XY_NO	A_NO	186733409	-35320	SORBS2	NM_003603	TRUE		5'UTR		SORBS2	cg27368606	63.9295	4.5591e-08	3.36207e-07	0.220366	0.355423	0.89669	0.676324	0.541267	0.608796
cg12697789	TTCTGCTAGCAAACTCTACTCAGCAAGAGAGACCCTGCCCAGTAAGAACG	F	II	4	186990425			LC	0	XY_NO	A_NO	186990308	117	TLR3	NM_003265	TRUE		5'UTR		TLR3	cg12697789	77.3357	1.25493e-08	1.34234e-07	0.381587	0.378805	0.014733	-0.366854	-0.364072	-0.365463
cg00855685	GAGGCTAACATGACTCTGGAACTAAATTTCTTACTGCAAATCCATGGACG	R	II	5	9543363			LC	22	XY_NO	A_NO	9546232	2870	SEMA5A	NM_003966	NA		5'UTR	N_Shore	SEMA5A	cg00855685	31.591	4.19163e-06	1.14626e-05	0.770549	0.781945	0.325177	-0.445372	-0.456768	-0.45107
cg06001205	CGGCAGAGACAAGTGCAGCTATCTCTTTGATCACATCGCTTTAAACATTT	R	II	5	22213259			LC	0	XY_NO	A_NO	22212877	-381	CDH12	AK314800	NA		5'UTR		CDH12	cg06001205	23.558	2.35322e-05	4.90692e-05	0.800553	0.885985	0.483684	-0.316869	-0.402301	-0.359585
cg12559474	TGTCTCTTGAATATTGAGAGCCTCCCTGCTACCACCACCAATAAATACCG	F	II	5	24622791			LC	0	XY_NO	A_NO	24645084	22294	CDH10	BC144168	TRUE		5'UTR		CDH10	cg12559474	11.1414	0.00108236	0.00143165	0.782843	0.81231	0.467094	-0.315749	-0.345216	-0.330483
cg05634637	CGGACACCAAAGAATAAGCAGCCATGACTAAGCAAGAAGCACAAGGCAAC	R	II	5	31197518			LC	0	XY_NO	A_NO	31193761	3757	CDH6	AK024238	NA		5'UTR	S_Shelf	CDH6	cg05634637	39.445	1.0618e-06	3.71236e-06	0.861561	0.82198	0.196855	-0.664706	-0.625125	-0.644916
cg20455092	CGGGCTGACTCTCCAGGCTCAATGCTGGATAACTTCCTACTGGGTTTGAA	R	II	5	42508024			LC	50	XY_NO	A_NO	42484766	23258	GHR	AY216680	TRUE		5'UTR		GHR	cg20455092	76.4618	1.35627e-08	1.41628e-07	0.254201	0.317199	0.919261	0.665059	0.602061	0.63356
cg05067125	TTGGGGCTTCCACTCTAAAATGTGGCCTTACCTTGGCCACAAAGGGGTCG	R	II	5	76146148			LC	0	XY_NO	A_NO	76145825	323	S100Z	NM_130772	NA		5'UTR		S100Z	cg05067125	28.1369	8.389e-06	2.05027e-05	0.59033	0.703084	0.195139	-0.39519	-0.507945	-0.451568
cg14114546	TAAGTGTTCCTCTCCTGCCTCAGCTGGGAAGATTAACATGGGGCCAAACG	R	II	5	77823064			LC	0	XY_NO	A_NO	77753617	69447	SCAMP1	BC016355	TRUE		5'UTR		LHFPL2	cg14114546	64.1018	4.47742e-08	3.31957e-07	0.648784	0.565857	0.0445061	-0.604277	-0.521351	-0.562814
cg08672140	ACCTTCTTGGAACTCTGCTCTGAGACCTCTGTGTAAGTAAGCCAGTCTCG	F	II	5	77845045	rs78134863	rs78134863,rs78143754	LC	50	XY_NO	A_NO	77753617	91428	SCAMP1	BC016355	TRUE		5'UTR		LHFPL2	cg08672140	235.91	4.62824e-12	9.43319e-10	0.857458	0.791678	0.0794878	-0.77797	-0.71219	-0.74508
cg14536425	CGACCAAGAACTAGGCTATCTGCCGTACACGGGTCCATTTGCCTGGCTCA	F	II	5	77873366			LC	0	XY_NO	A_NO	77937984	64619	LHFPL2	AX747229	TRUE		5'UTR		LHFPL2	cg14536425	19.6005	6.54076e-05	0.000118697	0.812531	0.827882	0.477274	-0.335257	-0.350608	-0.342932
cg00400992	CGAGCTCTCGTTTTACCAGGAGAGACGTGGACAGGCCCTGTGTGGCTCTG	F	I	5	77923936			LC	0	XY_NO	A_NO	77937984	14049	LHFPL2	AX747229	TRUE		5'UTR		LHFPL2	cg00400992	17.7192	0.000112194	0.000190142	0.281884	0.336949	0.780166	0.498281	0.443217	0.470749
cg25325949	CGGCTCTTAAAGGCAGCTACAGTAACTTTCTGAACAGATTGGGTTAAATA	R	II	5	82969524			LC	0	XY_NO	A_NO	82969412	-111	HAPLN1	BC057808	NA		5'UTR		HAPLN1	cg25325949	24.0452	2.09391e-05	4.44685e-05	0.790671	0.831373	0.372983	-0.417688	-0.45839	-0.438039
cg22006672	AACAAGGACCTTCTATTTCTCTCATGCACACAGCAGCCTTGACAATACCG	R	II	5	82970473			LC	0	XY_NO	A_NO	82969412	-1060	HAPLN1	BC057808	NA		5'UTR		HAPLN1	cg22006672	35.8014	1.94622e-06	6.06932e-06	0.808191	0.777759	0.366819	-0.441372	-0.41094	-0.426156
cg18156471	TTAAGCAAGAATGATTTAGTGCTTACCATTTGCACCAGGCAGGCACCACG	F	II	5	83011366			LC	0	XY_NO	A_NO	83016895	5530	HAPLN1	NM_001884	TRUE		5'UTR		HAPLN1	cg18156471	78.9134	1.09295e-08	1.22001e-07	0.176077	0.397225	0.898201	0.722124	0.500976	0.61155
cg05015495	TCCTAGGCCTAAAGGGGCCAGAATTTCTAAACGCCACTTGTAGTTAAACG	R	II	5	93957782		rs11738227	LC	0	XY_NO	A_NO	93954390	3392	ANKRD32	AK297452	NA		5'UTR	S_Shelf	ANKRD32	cg05015495	13.8729	0.000388142	0.000568007	0.429774	0.467083	0.785096	0.355322	0.318013	0.336667
cg19730600	CGGGTTTTAGTTCCAGTTTCTGTTCTGTGGGATCTTGGACAAGTTATTTT	F	II	5	108088674			LC	50	XY_NO	A_NO	108084662	4012	FER	BC058030	NA		5'UTR	S_Shelf	FER	cg19730600	15.0301	0.000261362	0.000399941	0.664159	0.774328	0.331076	-0.333083	-0.443252	-0.388167
cg23528910	GTGAAGCAGCAGCCAGCATCAGTAAATTTGCCATTATTAACCGCCCACCG	R	II	5	115871876			LC	6	XY_NO	A_NO	115910550	38675	SEMA6A	AB037789	TRUE		5'UTR		SEMA6A	cg23528910	36.2199	1.81077e-06	5.71874e-06	0.807437	0.650302	0.332629	-0.474807	-0.317672	-0.39624
cg18347426	CGAATACAAGCAATTTGGTTCCCAAAGATCTTTCTAGTAAATGGTTCTGT	F	II	5	126267104			LC	0	XY_NO	A_NO	126187125	79979	AX748201	AX748201	TRUE		5'UTR		2003-03-01	cg18347426	15.9552	0.000193273	0.000306321	0.732418	0.698502	0.189365	-0.543053	-0.509137	-0.526095
cg24718756	TGTAACACAGAACTTCCTTTAATTTCATCAGACTACCTTGCCCAGAAACG	F	II	5	126308095			LC	0	XY_NO	A_NO	126366439	58345	40971	BC146964	TRUE		5'UTR		2003-03-01	cg24718756	20.4426	5.19952e-05	9.74733e-05	0.869879	0.820811	0.447301	-0.422578	-0.373509	-0.398043
cg11576424	CGTGAAGTAAAATGGACACAGTCATAGTAAAACTGTGGTAAAACTAACTT	F	II	5	131750756			LC	16	XY_NO	A_NO	131746464	4292	C5orf56	AK309191	NA		5'UTR	S_Shelf	C5orf56	cg11576424	26.2542	1.26037e-05	2.88962e-05	0.818496	0.848614	0.489048	-0.329448	-0.359566	-0.344507
cg23328852	CGAGCAGATGCCCTACAGGGCACGTGTCTGCTTCCCATCTTAGCGTTGTG	R	II	5	132946269			LC	0	XY_NO	A_NO	132948222	1954	FSTL4	NM_015082	NA	RDMR	5'UTR	N_Shore	FSTL4	cg23328852	20.4586	5.17724e-05	9.71205e-05	0.14483	0.138184	0.474075	0.329244	0.335891	0.332568
cg04560810	CGGCGCTACGAGCAGCCAAGGGCAGCTTCTCTGAGTGCAGCCTGAAAATG	F	I	5	138861847		rs79691341	IC	0	XY_NO	A_NO	138862342	496	TMEM173	NM_198282	NA		5'UTR		TMEM173	cg04560810	27.5111	9.58118e-06	2.29045e-05	0.788207	0.636324	0.164921	-0.623285	-0.471403	-0.547344
cg14655316	CGAGCAGCCAAGGGCAGCTTCTCTGAGTGCAGCCTGAAAATGAGATGTTA	F	II	5	138861855		rs79691341	IC	0	XY_NO	A_NO	138862342	488	TMEM173	NM_198282	NA		5'UTR		TMEM173	cg14655316	18.573	8.74031e-05	0.000153026	0.701305	0.499597	0.172885	-0.52842	-0.326713	-0.427566
cg16532438	CGCCAGGGCTAGAGTGTTGTGGAGAAACCAATCGTTGTTAACATCTCATT	R	II	5	138861941			IC	0	XY_NO	A_NO	138862342	402	TMEM173	NM_198282	NA		5'UTR		TMEM173	cg16532438	15.323	0.000237225	0.000367191	0.597011	0.51528	0.176328	-0.420683	-0.338952	-0.379817
cg17522866	CCTATTTCTTCCCACAAATAGTCACTGTGATTTCTCTCTGTTGTGTCTCG	F	II	5	147052374			LC	41	XY_NO	A_NO	147051516	-857	JAKMIP2	EF512550	NA		5'UTR		JAKMIP2	cg17522866	79.8274	1.01003e-08	1.1527e-07	0.175406	0.545446	0.961327	0.78592	0.41588	0.6009
cg12334871	CGGCTGAGCGTCAGGTGCTCCACAGTCTGAGGGCCGGCCAAGACACCCCA	R	I	5	149993971			LC	0	XY_NO	A_NO	149997205	-3234	SYNPO	NM_001166209	TRUE		5'UTR		SYNPO	cg12334871	99.1602	2.25394e-09	4.20236e-08	0.257105	0.322967	0.953614	0.696509	0.630646	0.663577
cg07179068	AAAAACACTGGACAGCTCAAATAATCTCCAGGATAGCTAGAAAATCCACG	F	II	5	176060165			LC	50	XY_NO	A_NO	176057682	2483	EIF4E1B	NM_001099408	NA		5'UTR	S_Shelf	EIF4E1B	cg07179068	13.2328	0.000487561	0.000696338	0.149407	0.301997	0.713155	0.563748	0.411158	0.487453
cg17343167	GAGGACTTCTAATCCTGGAGCCTGTGTGCTTTCTCCCCTGCGGCTGAACG	R	II	5	177542603			IC	0	XY_NO	A_NO	177540555	2048	N4BP3	NM_015111	TRUE		5'UTR	S_Shore	N4BP3	cg17343167	31.9205	3.93591e-06	1.08694e-05	0.716891	0.500072	0.144271	-0.57262	-0.355801	-0.46421
cg11466504	GAAGCAGGGGGATTAGGCTGATTATCCAGGCTTGTGAAAAACAACCTTCG	F	II	5	179565362			LC	35	XY_NO	A_NO	179565348	-13	RASGEF1C	AF449764	NA		5'UTR	S_Shore	RASGEF1C	cg11466504	33.996	2.67865e-06	7.9093e-06	0.584983	0.552206	0.925231	0.340248	0.373025	0.356637
cg19842091	CGCTGCTCTGCCTCCTGCCCAGGGCCCGGCAGCTCAGCCTGATTCCACAA	F	II	5	179566792		rs10903248	LC	0	XY_NO	A_NO	179565348	-1443	RASGEF1C	AF449764	NA		5'UTR	S_Shelf	RASGEF1C	cg19842091	123.921	4.70955e-10	1.49983e-08	0.283378	0.507739	0.950598	0.66722	0.442858	0.555039
cg16514615	CCAGGGCTGTGCCAAATGCAGTCACACGCCACTTCCTCAGTTTTCTGTCG	F	II	5	179587950			IC	0	XY_NO	A_NO	179565348	-22601	RASGEF1C	AF449764	TRUE		5'UTR	N_Shore	RASGEF1C	cg16514615	24.1885	2.02393e-05	4.31931e-05	0.211681	0.439729	0.759888	0.548206	0.320159	0.434182
cg12955789	CATCGCCGTGGCGTCTTGAGGACCTGACGCGAGCTCTGTGGTCCTGGACG	R	I	5	179588551		rs10078173	IC	0	XY_NO	A_NO	179565348	-23202	RASGEF1C	AF449764	NA		5'UTR	Island	RASGEF1C	cg12955789	10.1335	0.00164218	0.00209459	0.223413	0.423783	0.788446	0.565033	0.364663	0.464848
cg07752409	CGCTGGGGCTACTTTCTCACAGCCCCTGTCACCGACTGAGGTTCTCCTGT	F	II	5	179588838			IC	0	XY_NO	A_NO	179565348	-23489	RASGEF1C	AF449764	NA		5'UTR	S_Shore	RASGEF1C	cg07752409	11.628	0.000892142	0.0012012	0.215828	0.446473	0.835872	0.620044	0.389399	0.504721
cg23433008	CGGGCTCCCCCTCGCCAGTCCCGCCCTGGGCTCCGCAGCCCGTCCCTCTC	F	I	5	179634578			IC	0	XY_NO	A_NO	179636129	1552	RASGEF1C	NM_175062	NA		5'UTR	Island	RASGEF1C	cg23433008	50.3182	2.22575e-07	1.09409e-06	0.219592	0.393228	0.846167	0.626575	0.452938	0.539757
cg12408990	GCAGCCCCCAGGCGGTTTGCAGGTTGGGCGTCGAAAGGCTGCCCGTGGCG	F	I	5	179634671			IC	0	XY_NO	A_NO	179636129	1459	RASGEF1C	NM_175062	NA		5'UTR	Island	RASGEF1C	cg12408990	26.2508	1.26132e-05	2.89165e-05	0.0849612	0.150903	0.663	0.578039	0.512097	0.545068
cg19978312	CGACGCCCAACCTGCAAACCGCCTGGGGGCTGCCCAGGACGTCCAGACCC	F	I	5	179634688			IC	0	XY_NO	A_NO	179636129	1442	RASGEF1C	NM_175062	NA		5'UTR	Island	RASGEF1C	cg19978312	40.6387	8.79532e-07	3.19545e-06	0.133375	0.182641	0.778396	0.645021	0.595755	0.620388
cg05850884	CATATGGAGTGCTGTGGAGGGTTAGCCTCACAGGCAGAGGAAATCATCCG	R	II	6	30174845		rs56308419	LC	0	XY_NO	A_NO	30172541	-2303	TRIM26	U09825	TRUE		5'UTR		TRIM26	cg05850884	26.4118	1.21709e-05	2.80416e-05	0.211149	0.487049	0.896331	0.685182	0.409282	0.547232
cg14799927	GTTTGCCACTTTTGTTCTCTGCTGTAACCTCGGTGCCTGACACATAGTCG	F	II	6	30175074			LC	49	XY_NO	A_NO	30172541	-2532	TRIM26	U09825	TRUE		5'UTR		TRIM26	cg14799927	7.08875	0.00680493	0.00779076	0.324743	0.273524	0.631398	0.306655	0.357873	0.332264
cg07523043	CGGTCACGTGTTAAACTGCCAATCTGCCCGGGTGACCAACCAGGTTAAAC	F	II	6	30175299		rs55957413	LC	0	XY_NO	A_NO	30172541	-2757	TRIM26	U09825	TRUE		5'UTR		TRIM26	cg07523043	21.8075	3.636e-05	7.15018e-05	0.46894	0.448811	0.829462	0.360522	0.380652	0.370587
cg14971718	TCCTGGAGCACCAGAAAGCCATTGAGGGGTTTAACCTGGTTGGTCACCCG	F	II	6	30175327			LC	0	XY_NO	A_NO	30172541	-2785	TRIM26	U09825	TRUE		5'UTR		TRIM26	cg14971718	12.068	0.000752244	0.00103013	0.293137	0.273845	0.629291	0.336154	0.355446	0.3458
cg26503792	CGGGCACAGGGCTACAGCAGAGAAGGCAAACTGAGTTGATGAAGGCAGGC	F	II	6	30580581		rs2267638,rs59272830,rs6919835,rs77823444	LC	0	XY_NO	A_NO	30585019	4439	PPP1R10	BC150310	TRUE		5'UTR		PPP1R10	cg26503792	33.7849	2.78309e-06	8.1522e-06	0.141849	0.359996	0.733468	0.591619	0.373472	0.482545
cg18866358	AGGGGAGCCTGGCACAGTGCTAGCACATAGTTCATGCTCAACAGACATCG	F	II	6	34443983			LC	43	XY_NO	A_NO	34433852	10131	PACSIN1	NM_020804	TRUE		5'UTR		PACSIN1	cg18866358	15.3	0.000239028	0.000369586	0.166617	0.194983	0.505305	0.338687	0.310322	0.324505
cg23801885	GTGGGCTGAGCATTGAACTTCTTCTGTTTTACGCTCCCCTCATAACTGCG	R	II	6	34458902			IC	48	XY_NO	A_NO	34482648	-23746	PACSIN1	NM_001199583	TRUE		5'UTR		PACSIN1	cg23801885	44.8156	4.71222e-07	1.95585e-06	0.645505	0.776145	0.277489	-0.368016	-0.498656	-0.433336
cg04941418	CGTGTTATTGCCCCTGCCCTGAGCCTGAGAGCCAACTGCTGGACCCCCAG	F	II	6	34493129			LC	0	XY_NO	A_NO	34482648	10481	PACSIN1	NM_001199583	NA		5'UTR	N_Shore	PACSIN1	cg04941418	79.2411	1.06236e-08	1.19569e-07	0.219847	0.523064	0.94038	0.720533	0.417316	0.568924
cg15653828	CGGGGGAACCATCTGGCCTCAACACAAGCAGTCAGAGGCCTTGCTCCCCA	F	II	6	34513187			LC	0	XY_NO	A_NO	34524109	10923	SPDEF	NM_001252294	NA		5'UTR	S_Shore	SPDEF	cg15653828	23.5582	2.35308e-05	4.90685e-05	0.174812	0.350683	0.66602	0.491208	0.315337	0.403272
cg15929276	CTGTGTTTCCATGAATCCGGGAAGCAAGAGGCACATGGTGTCTGGAGTCG	F	I	6	35687457			LC	0	XY_NO	A_NO	35696396	8940	FKBP5	NM_001145775	TRUE		5'UTR		FKBP5	cg15929276	5.19627	0.0192925	0.0207761	0.757189	0.530298	0.162103	-0.595086	-0.368196	-0.481641
cg04459499	CGCCATAGATGAGCTTCTGAGCATTTCTAGTCATGTGTGAAATGGAAATG	F	II	6	39772468	rs73732201		LC	50	XY_NO	A_NO	39760772	11696	DAAM2	NM_015345	TRUE		5'UTR		DAAM2	cg04459499	54.3552	1.34165e-07	7.4538e-07	0.599086	0.340937	0.950523	0.351437	0.609586	0.480512
cg21115558	CGTCTTTCCAGAAAAGTGAAACTGAAAATCCCTCAGAGTGGCATTTCTCA	R	II	6	39816319	rs73734924	rs73734924	IC	0	XY_NO	A_NO	39816341	-22	DAAM2	BC078153	NA		5'UTR		DAAM2	cg21115558	24.1447	2.04505e-05	4.35857e-05	0.817968	0.797936	0.197204	-0.620764	-0.600731	-0.610747
cg01148092	CCTGCATCCCATGGAAAGGCAATTCACCCAGGGGCCCAGAAAGCTCATCG	F	II	6	40509971			LC	0	XY_NO	A_NO	40555125	45155	LRFN2	NM_020737	TRUE		5'UTR		LRFN2	cg01148092	23.3862	2.45318e-05	5.08532e-05	0.42818	0.320168	0.821266	0.393085	0.501098	0.447091
cg26371345	CGCACACACCAAACTTCCTAAAAGGAAATAGTTGGGCAGCAAAAACAGTA	R	II	6	44090748			LC	0	XY_NO	A_NO	44095190	4443	MRPL14	NM_032111	TRUE		5'UTR	N_Shelf	MRPL14	cg26371345	15.0486	0.000259756	0.000397877	0.871024	0.798014	0.451131	-0.419893	-0.346882	-0.383388
cg02009648	CGTCCAAGGTTACAAGGCAACAAGGCCCAGACCAGAGCCCAAGGCTGTTT	F	II	6	44090983			LC	49	XY_NO	A_NO	44095190	4208	MRPL14	NM_032111	NA		5'UTR	N_Shelf	MRPL14	cg02009648	8.25427	0.00382359	0.00455668	0.79131	0.701015	0.329844	-0.461466	-0.37117	-0.416318
cg15607103	TCCCTTTCCTGTGGTATCAGTCAAGTCACATTCCTTTTGATTTAAAAACG	R	II	6	53167650			LC	0	XY_NO	A_NO	53135524	-32125	BC009838	BC009838	TRUE		5'UTR		ELOVL5	cg15607103	13.8758	0.000387735	0.000567467	0.41813	0.430411	0.101819	-0.316311	-0.328592	-0.322451
cg09336017	CGGCTGGAAAGCCCTGGACCATATCCTGTTTGAACTCGTTCACCGTGGCA	R	II	6	90275361		rs78433358	LC	0	XY_NO	A_NO	90276552	-1191	ANKRD6	NM_001242814	NA		5'UTR		ANKRD6	cg09336017	78.3207	1.15085e-08	1.26512e-07	0.359908	0.626513	0.956751	0.596843	0.330239	0.463541
cg21619886	GATCATCAAAGGCCCCCTGGTTGGATTTTGTGCGTCCACCATGGCTAACG	F	II	6	90276141			LC	0	XY_NO	A_NO	90276552	-411	ANKRD6	NM_001242814	NA		5'UTR		ANKRD6	cg21619886	163.488	6.54212e-11	4.49921e-09	0.210853	0.358177	0.947868	0.737014	0.589691	0.663352
cg23796329	ACTCATTAAGAAGCTGGGGAATCTCCCATTTGCAAGGCCTGGAAACCTCG	R	II	6	107423930			LC	0	XY_NO	A_NO	107435635	11706	BEND3	NM_001080450	TRUE		5'UTR		BEND3	cg23796329	89.1497	4.72015e-09	6.85356e-08	0.201878	0.343131	0.927925	0.726047	0.584795	0.655421
cg09301462	CGACTTTCACAAGAGAGGTCTTAGAACCATGAATTGCTGGAATGTATCCT	F	II	6	130761021			LC	23	XY_NO	A_NO	130761567	-546	TMEM200A	CCDS5140	NA		5'UTR		TMEM200A	cg09301462	4.78926	0.024633	0.0262262	0.81583	0.82497	0.472454	-0.343377	-0.352516	-0.347947
cg12616114	CGGGGGCAGTAGTTACATAGGAGCACACTCAGCCTGTATCTTAAAGGGGT	R	II	6	143130570			LC	0	XY_NO	A_NO	143266337	135768	HIVEP2	NM_006734	NA		5'UTR		HIVEP2	cg12616114	23.5299	2.36921e-05	4.93475e-05	0.679327	0.715493	0.35278	-0.326547	-0.362712	-0.344629
cg17738521	CGGTTTACTGCTCCTAGTTTTACAACAAGGGAACACTGTTAGGAGTTCCA	R	II	6	143224179	rs79947479	rs79947479	LC	0	XY_NO	A_NO	143266337	42159	HIVEP2	NM_006734	TRUE		5'UTR		HIVEP2	cg17738521	12.6243	0.000609612	0.000852116	0.840995	0.898222	0.390426	-0.450569	-0.507796	-0.479183
cg00695799	CGCTCCATGTGACAGAAACATGAGCGTTTCCAAAATGAAAACACTGGGGG	F	II	6	149803087			IC	0	XY_NO	A_NO	149806147	3061	ZC3H12D	NM_207360	NA		5'UTR		ZC3H12D	cg00695799	11.5671	0.000913745	0.00122775	0.778135	0.543648	0.207008	-0.571127	-0.33664	-0.453883
cg16345899	CGCTGTCTCCAGCCCAGGATGTGAATCATCCCTTTGTCCAGCGTGTCCAT	F	II	6	153411847		rs79555052	LC	49	XY_NO	A_YES	153452388	40542	RGS17	NM_012419	TRUE		5'UTR		RGS17	cg16345899	71.7829	2.08504e-08	1.91349e-07	0.693441	0.709254	0.265669	-0.427773	-0.443585	-0.435679
cg24028809	ACTGACTAACTCCTGACACTACCAGGGCTTCAGATTACTCAATTTCCACG	R	II	6	153414101			LC	0	XY_NO	A_NO	153452388	38288	RGS17	NM_012419	TRUE		5'UTR		RGS17	cg24028809	31.0461	4.65697e-06	1.24921e-05	0.868202	0.883916	0.231705	-0.636497	-0.652211	-0.644354
cg26468430	CGGAGCGGTGAGTCACTGTTTACTGTTGAAAGGCGGCCACACGGAGCCCT	R	I	7	1572571			IC	0	XY_NO	A_NO	1574515	1945	FW339998	FW339998	NA	RDMR	5'UTR	S_Shore	MAFK	cg26468430	9.84468	0.00185871	0.00234793	0.5084	0.558463	0.0299894	-0.478411	-0.528474	-0.503442
cg23871276	CGGCCTCGTGATGTCTGTGCAACCTGACCTGAAGTCAGGATCGCGTTTGG	F	I	7	1577697			IC	0	XY_NO	A_NO	1577122	575	MAFK	AK092414	NA		5'UTR	S_Shore	MAFK	cg23871276	121.676	5.35902e-10	1.63357e-08	0.163253	0.194118	0.50096	0.337707	0.306842	0.322274
cg27643890	TTGCCAGCAGAGGTGCTGCTCAAGTGCAGGGCTGGCATCCCAGCGACTCG	R	II	7	1753452			IC	0	XY_NO	A_NO	1748797	4655	ELFN1	NM_001128636	NA		5'UTR	Island	ELFN1	cg27643890	40.5218	8.9572e-07	3.24323e-06	0.361042	0.300313	0.760197	0.399156	0.459885	0.42952
cg12946440	TCCCCCACCTCTCCAGGAGCAATTGTTTATCTGCCAGAGGGTGACAGGCG	R	II	7	1753573			IC	0	XY_NO	A_NO	1748797	4776	ELFN1	NM_001128636	NA		5'UTR	Island	ELFN1	cg12946440	30.3619	5.32648e-06	1.39705e-05	0.196998	0.228279	0.654378	0.457379	0.426098	0.441739
cg12967164	TCAAATGCGGGGACTCGGGGAGCCGGCGTGACCTTTTGCTGATTAGCTCG	F	I	7	1753637		rs4720942	IC	0	XY_NO	A_NO	1748797	4840	ELFN1	NM_001128636	TRUE		5'UTR	Island	ELFN1	cg12967164	29.6158	6.18398e-06	1.58587e-05	0.157884	0.123869	0.680079	0.522196	0.55621	0.539203
cg05864433	CGAACCAGAAACCACAGAAGGGGGATGCACAAATAATATAGCAAGGCAGG	R	II	7	2738728			IC	0	XY_NO	A_NO	2742109	-3381	AMZ1	AK295842	NA		5'UTR	N_Shore	AMZ1	cg05864433	150.854	1.16345e-10	6.34083e-09	0.829767	0.485518	0.0644931	-0.765274	-0.421025	-0.593149
cg19014792	CGCGGTATGTGAACTAGAGACACTAAGAGCCTATTATTCTGTTTTGCATT	F	II	7	3019159			IC	0	XY_NO	A_NO	3083508	64350	CARD11	NM_032415	TRUE		5'UTR		CARD11	cg19014792	65.0206	4.06912e-08	3.0962e-07	0.846953	0.771877	0.181389	-0.665564	-0.590488	-0.628026
cg00273359	TGGTGAAACACTCGGGAATTTCTTAAGTCCTGCGGGCTTGAAGACCCTCG	F	II	7	3019314		rs28483164	IC	0	XY_NO	A_NO	3083508	64195	CARD11	NM_032415	TRUE		5'UTR		CARD11	cg00273359	135.927	2.44469e-10	9.95915e-09	0.471867	0.41873	0.103708	-0.368159	-0.315022	-0.34159
cg20308351	CTCAAATCAGTCCCTGTGGGTGGCCACCCCCTCTCCCATGGAATGGCTCG	R	II	7	3067980			IC	0	XY_NO	A_NO	3083508	15529	CARD11	NM_032415	TRUE		5'UTR		CARD11	cg20308351	14.5494	0.000307243	0.000461486	0.403152	0.418095	0.0668731	-0.336279	-0.351222	-0.34375
cg18430152	AAGGTGGCCCTGGGGGTGACGCGAACATCAGGGAGTCACCAGGGCACTCG	R	II	7	27162401			IC	0	XY_NO	A_NO	27161537	864	BC035889	BC035889	NA		5'UTR	Island	HOXA3	cg18430152	27.8821	8.8529e-06	2.14332e-05	0.146411	0.112105	0.514693	0.368282	0.402587	0.385435
cg19240213	CGGCTCGGTGACCATTTGCTGGTTAGAGGGCAAGAGAGGGTTGCAAATAC	R	I	7	27163095			ICshore	0	XY_NO	A_NO	27161537	1558	BC035889	BC035889	TRUE	RDMR	5'UTR	N_Shore	HOXA3	cg19240213	41.2027	8.05952e-07	2.98348e-06	0.106427	0.0992729	0.476168	0.369741	0.376895	0.373318
cg24360871	GGTAATGTTCTGATTCACGCTGGGGAAGGCTGCAGAGATACCACAGGACG	F	II	7	27163929			HC	0	XY_NO	A_NO	27161537	2392	BC035889	BC035889	TRUE	CDMR	5'UTR	Island	HOXA3	cg24360871	29.2089	6.71692e-06	1.69817e-05	0.102111	0.0917343	0.510003	0.407892	0.418269	0.41308
cg04422003	GTGATTCACCTTTCGCCTTAGGAGCAACTCTCCCTACAGCTTCTCAGACG	R	II	7	28448295			ICshore	0	XY_NO	A_NO	28448994	-699	BC087859	BC087859	TRUE	CDMR	5'UTR	N_Shore	CREB5	cg04422003	34.0714	2.6424e-06	7.81616e-06	0.127096	0.170816	0.557045	0.429949	0.386229	0.408089
cg02050028	CGTGTCCATCATCCTAGCAAGCTCTGGTTGATAGAACCAGGACTTAGAGA	R	II	7	43156037			LC	0	XY_NO	A_NO	43157494	-1457	AX748020	AX748020	NA		5'UTR	S_Shelf	HECW1	cg02050028	38.2118	1.29643e-06	4.36424e-06	0.783602	0.87143	0.414843	-0.368758	-0.456587	-0.412672
cg23786580	TGATTCATCCTTCTGCTTTCAGCCATGACTCTTCACTCTTAAGACACTCG	F	II	7	43204506			LC	0	XY_NO	A_NO	43190493	14013	MIR3943	NR_037508	TRUE		5'UTR		HECW1	cg23786580	197.844	1.65708e-11	2.05128e-09	0.392362	0.546982	0.0498518	-0.34251	-0.49713	-0.41982
cg18477666	TTTCCTCCCTGTGTGGGCAAGGACACTCACCCTGCACATGTGCTGCTCCG	F	II	7	43210461			LC	0	XY_NO	A_NO	43190493	19968	MIR3943	NR_037508	TRUE		5'UTR		HECW1	cg18477666	125.068	4.41242e-10	1.44021e-08	0.846078	0.783733	0.293664	-0.552413	-0.490068	-0.521241
cg15556709	AAGATTAGATTTCCACTTGACTCTCTAACACAGACAGCAAAACTGTCACG	R	II	7	43739176			LC	0	XY_NO	A_NO	43769082	29907	C7orf44	BC056884	TRUE		5'UTR		C7orf44	cg15556709	22.2776	3.22694e-05	6.44495e-05	0.883656	0.854886	0.456744	-0.426912	-0.398142	-0.412527
cg13245817	CGGTCATGAGGATCCACAGTGAGTGCCTCTCCAGAAGATGCTGGCTCAGG	F	II	7	47481224			LC	0	XY_NO	A_NO	47409217	-72006	TNS3	AL833845	TRUE		5'UTR		TNS3	cg13245817	25.0636	1.64992e-05	3.62729e-05	0.347552	0.45236	0.885535	0.537983	0.433175	0.485579
cg07241084	CGGGACTCTATGTCACCAAGATCTGCCGTGTATCCGGCCTCCATCTCCCG	R	I	7	47493388			IC	0	XY_NO	A_NO	47409217	-84170	TNS3	AL833845	TRUE		5'UTR		TNS3	cg07241084	12.3822	0.000667529	0.000924826	0.888487	0.926187	0.577049	-0.311438	-0.349138	-0.330288
cg16329896	GAGGGGCCACTGTCCTTGAAGGAGGCCGGTGTCTCCGCCTTCTGGTGGCG	F	II	7	47515060			LC	0	XY_NO	A_NO	47579198	64139	TNS3	BC071791	TRUE		5'UTR		TNS3	cg16329896	10.2301	0.00157624	0.00201708	0.854826	0.838097	0.388243	-0.466582	-0.449854	-0.458218
cg07488141	CTGCCTCTAAATTCTGCTCCTCTGTTGCAATACAAAGCCTTTCTCAGCCG	F	II	7	47560215			IC	0	XY_NO	A_NO	47579198	18984	TNS3	BC071791	TRUE		5'UTR		TNS3	cg07488141	60.97	6.26188e-08	4.22464e-07	0.860997	0.808567	0.190542	-0.670455	-0.618025	-0.64424
cg07395763	CGCTGTATCATCTGTCAGTTCATAGGAATCACTGGGGCAGTTTTTAAAAC	F	II	7	47574050		rs75330409,rs79757440	LC	31	XY_NO	A_NO	47579198	5149	TNS3	BC071791	NA		5'UTR	N_Shelf	TNS3	cg07395763	13.6366	0.000421889	0.000612336	0.884422	0.858663	0.530337	-0.354085	-0.328326	-0.341206
cg10864952	CGTTTGACTTTTTAAAATGATAAAAGCATTGTCATTGGCCCTGTACTATT	F	II	7	65671987			LC	0	XY_NO	A_NO	65670258	1729	TPST1	NM_003596	NA	RDMR	5'UTR	S_Shore	TPST1	cg10864952	11.137	0.00108429	0.001434	0.36329	0.788345	0.0160535	-0.347236	-0.772291	-0.559764
cg18348274	CTTTTTCATTGTCCTTAATAAAATAAGTTAAGCATTGTTTTATGCCAACG	F	II	7	66389009			LC	0	XY_NO	A_NO	66386202	2807	C7orf42	NM_017994	NA		5'UTR	S_Shelf	C7orf42	cg18348274	28.1298	8.40152e-06	2.05266e-05	0.727881	0.806259	0.420089	-0.307792	-0.38617	-0.346981
cg09066361	CGGGGCTTGTTTAATTGGTATTTATGCAGCAAATAACCCGTCTGACATTC	R	II	7	126890254			LC	0	XY_NO	A_NO	126892427	2174	GRM8	NM_001127323	NA	RDMR	5'UTR	N_Shore	GRM8	cg09066361	10.8216	0.00123236	0.00161195	0.297464	0.384414	0.729602	0.432138	0.345189	0.388663
cg10378735	CGGGGAGATCATGAAGTAAAAAGCAGGCATAGCTATTAAATTCTGTAACC	R	II	7	142558305			LC	0	XY_NO	A_NO	142559774	-1469	EPHB6	BC047892	NA		5'UTR		EPHB6	cg10378735	65.9118	3.71293e-08	2.89493e-07	0.886369	0.87713	0.515826	-0.370543	-0.361304	-0.365923
cg20663831	CGCTTGGTCTATGCCTGCCAGATTTAAGCAAGAGAAACTAGCTGATGAAA	F	II	7	150383154	rs77675012	rs77675012	LC	0	XY_NO	A_NO	150382793	361	GIMAP2	NM_015660	NA	DMR	5'UTR		GIMAP2	cg20663831	86.3313	5.89319e-09	7.94792e-08	0.782577	0.832165	0.0526915	-0.729885	-0.779474	-0.75468
cg05783290	CGGTTTCCCAGAGTCATAATCTTCATTCACTGAGTCTCTCAGCAAAGACT	F	II	7	150383337		rs79336085	LC	0	XY_NO	A_NO	150382793	544	GIMAP2	NM_015660	NA	DMR	5'UTR		GIMAP2	cg05783290	270.898	1.6903e-12	5.16688e-10	0.587597	0.645801	0.0355829	-0.552014	-0.610219	-0.581117
cg05944137	GTTCTCTCCTTCGTCACAGGGTCTTCCTCAAGCTTGTAGTCGTTCATTCG	R	II	7	155301734		rs73163379	ICshore	0	XY_NO	A_NO	155326538	24805	CNPY1	NM_001103176	NA		5'UTR	N_Shore	CNPY1	cg05944137	8.56216	0.00330697	0.00398454	0.0996463	0.0993121	0.489891	0.390245	0.390579	0.390412
cg18447645	CGTGTGGTGGTATATTCTATTAAATAGTCCATAAGCTATTTAACTTCCGA	R	II	7	155303298			HC	0	XY_NO	A_NO	155326538	23241	CNPY1	NM_001103176	TRUE	CDMR	5'UTR	S_Shore	CNPY1	cg18447645	23.7084	2.26947e-05	4.76151e-05	0.119959	0.109021	0.608526	0.488567	0.499505	0.494036
cg00640053	CGATGAGGAATAATAAAGGCTGATACATTTCCAGTGTTCTGTATATCAGA	F	II	7	155305911			LC	0	XY_NO	A_NO	155326538	20628	CNPY1	NM_001103176	NA		5'UTR	S_Shelf	CNPY1	cg00640053	35.8947	1.91506e-06	5.9895e-06	0.343191	0.367038	0.867708	0.524517	0.50067	0.512593
cg05809437	CGCACAGTCATACTCAGCATCCAGACCCCAGTGTGTGGGGCCAGCTGGAG	R	II	8	1450031			LC	0	XY_NO	A_NO	1449568	463	DLGAP2	NM_004745	NA		5'UTR		DLGAP2	cg05809437	26.5799	1.1728e-05	2.71872e-05	0.570734	0.606591	0.911104	0.34037	0.304513	0.322442
cg03723211	CGGTGCATTCCTGCTCTGGAGTCTAGCATGGGAAAATCACAGCCCAGAAG	F	II	8	1460633		rs11774465,rs78075402	IC	0	XY_NO	A_NO	1449568	11065	DLGAP2	NM_004745	NA		5'UTR		DLGAP2	cg03723211	12.9252	0.000545391	0.000770623	0.512502	0.587453	0.91411	0.401608	0.326657	0.364133
cg09259595	CCTCCCACTGGGAATGGGCTTCTGTGGACGTGGGCTCAGCTCATCTCTCG	F	II	8	1779056		rs76177837	IC	49	XY_NO	A_NO	1772148	6908	ARHGEF10	BC112926	NA		5'UTR	N_Shore	ARHGEF10	cg09259595	40.9291	8.40737e-07	3.08357e-06	0.437389	0.464556	0.837785	0.400396	0.373229	0.386813
cg01648999	TGCACACAGTACAAAAGCACAAATGTTAATTCCTCCACGTGACCCACACG	R	II	8	1940523		rs7836973	LC	33	XY_NO	A_NO	1949358	-8835	KBTBD11	CCDS34795	NA		5'UTR	S_Shore	KBTBD11	cg01648999	59.9699	6.9925e-08	4.59203e-07	0.216114	0.456205	0.793764	0.57765	0.337559	0.457605
cg01582937	AGTTGGTGCTGAGTGCCCTGGGGTGTTCTGCATGTGGGCAAATGTGCACG	F	II	8	22411211			LC	0	XY_NO	A_NO	22409250	1961	SORBS3	AK303950	TRUE		5'UTR	S_Shore	SORBS3	cg01582937	57.9764	8.7564e-08	5.43383e-07	0.786579	0.652139	0.0967269	-0.689852	-0.555412	-0.622632
cg10565216	CGGCTGGATCCCCTGCAGGGGCCTTCCTGCCCACTACCTGTGCCCCCGAC	F	II	8	22785257			LC	0	XY_NO	A_NO	22785420	164	PEBP4	NM_144962	NA		5'UTR		PEBP4	cg10565216	85.3928	6.35471e-09	8.37325e-08	0.463432	0.636992	0.95359	0.490158	0.316597	0.403377
cg11500788	TGGAAGACTGTCTTCCCGGGCTGCCTGCAAAATCAGACCCAAAGAACTCG	F	II	8	28355368			LC	0	XY_NO	A_NO	28351721	3647	FZD3	NM_017412	NA		5'UTR	S_Shelf	FZD3	cg11500788	64.6631	4.22277e-08	3.18486e-07	0.182002	0.147312	0.843223	0.661221	0.695912	0.678566
cg14082097	CGATCTCTGTTTCACTGACACGTTTCCAGAAGAGTTAGTGTGCTCCCCAG	R	II	8	28573503		rs35165519	IC	0	XY_NO	A_NO	28559152	14351	EXTL3	NM_001440	NA		5'UTR	N_Shore	EXTL3	cg14082097	14.2582	0.000339458	0.00050445	0.694914	0.797244	0.343582	-0.351333	-0.453663	-0.402498
cg15936066	GAGCACGGGCAGCTGGACAGAGTGGCTCCAACAGGACTGCAGGGGAGACG	R	II	8	42356637			IC	0	XY_NO	A_NO	42358977	2341	SLC20A2	AK291202	TRUE	CDMR	5'UTR		SLC20A2	cg15936066	39.0498	1.1313e-06	3.90962e-06	0.0805813	0.103377	0.420696	0.340115	0.317319	0.328717
cg22855020	CGCACCTGGACCCCCAGTGTGTGACTCTGCATAGAGCTCATCATGATTTG	F	II	8	42356731			IC	0	XY_NO	A_NO	42358977	2247	SLC20A2	AK291202	TRUE	CDMR	5'UTR		SLC20A2	cg22855020	36.0593	1.86147e-06	5.8488e-06	0.0839872	0.165882	0.70794	0.623953	0.542058	0.583005
cg10806146	AGGCACACGGGGTAGAAGCAGCGAAGAGAATCGCAGCACCGGCAAACACG	R	I	8	42356871			IC	0	XY_NO	A_NO	42358977	2107	SLC20A2	AK291202	TRUE	CDMR	5'UTR		SLC20A2	cg10806146	65.5211	3.86454e-08	2.9805e-07	0.065126	0.119559	0.60012	0.534994	0.480561	0.507778
cg25042465	CGGGTTACAAATTTGTGTAACTGCTTTTGCCCAGTGAACCCTTTTTATTA	R	II	8	50825702			LC	0	XY_NO	A_NO	50824596	1106	SNTG1	AJ003030	NA	CDMR	5'UTR	S_Shelf	SNTG1	cg25042465	29.2502	6.66057e-06	1.68649e-05	0.756819	0.789411	0.246305	-0.510514	-0.543107	-0.526811
cg08909914	CGCTGAAAATCAACTGGTAGCTTCAGCTGTAGCAGACGGAGCCCTGAGCT	F	II	8	50892893			LC	0	XY_NO	A_NO	50900169	-7276	JA429116	JA429116	NA	CDMR	5'UTR		SNTG1	cg08909914	10.7842	0.00125136	0.00163447	0.716998	0.640337	0.337277	-0.379721	-0.30306	-0.341391
cg21177502	CCATTTTTCTATCCTTTCTGTTTTGAAGGGCTTGGAAGCAGTTCCAAACG	R	II	8	50968578			LC	0	XY_NO	A_NO	50900169	68409	JA429116	JA429116	TRUE		5'UTR		SNTG1	cg21177502	39.8091	1.00201e-06	3.5417e-06	0.709557	0.824097	0.368415	-0.341142	-0.455683	-0.398412
cg22336337	TTGCCAGACTGACTTACCGGTGCCTCCTAGCCTTTGTTCTGCCTCTCACG	R	II	8	53161949			LC	0	XY_NO	A_NO	53130460	-31488	ST18	BC143875	TRUE		5'UTR		ST18	cg22336337	11.3161	0.00100921	0.00134369	0.122328	0.162479	0.516159	0.393831	0.35368	0.373756
cg10144863	AGAGAGACAGAGCTCAGTGTGATCATGAAGCTGTGTCTTGCTCCTTCACG	R	II	8	53235234			LC	0	XY_NO	A_NO	53322308	87075	ST18	BC026316	TRUE		5'UTR		ST18	cg10144863	51.3151	1.95792e-07	9.9123e-07	0.672866	0.554165	0.244123	-0.428743	-0.310042	-0.369393
cg23158475	CCCCAGAGTTCTGAAGTCTGTCCCAAACAATCTATAAATCACTAGTCACG	F	II	8	67683529			LC	0	XY_NO	A_NO	67680239	-3289	PTTG3P	NR_002734	NA		5'UTR	N_Shelf	SGK3	cg23158475	26.8053	1.11622e-05	2.60942e-05	0.884198	0.867741	0.513889	-0.370309	-0.353852	-0.36208
cg14737507	GCCTCAGATGAGAAAACATCGCAGGAAGAAGCTGCATTCCTTGCATAACG	R	II	8	71135321			LC	0	XY_NO	A_NO	71060717	-74603	NCOA2	AK298528	TRUE		5'UTR		NCOA2	cg14737507	20.9605	4.5304e-05	8.64622e-05	0.845971	0.84466	0.495658	-0.350313	-0.349002	-0.349658
cg00128482	TTTTCATAGACCCTAACTCTACCTTTCTGCTTTAAAGCAAAGTAAACTCG	R	II	8	75737456		rs16938966	LC	0	XY_NO	A_NO	75737020	436	PI15	D45027	NA		5'UTR		PI15	cg00128482	4.60171	0.0276445	0.0292782	0.825024	0.817073	0.476143	-0.348882	-0.34093	-0.344906
cg23704802	ATAAAGTTTCTGCCTTCAAAGAGATGGTAATCTTTGCTGTTTACCCCACG	R	II	8	87356638			LC	0	XY_NO	A_NO	87355542	-1095	BC038731	BC038731	NA		5'UTR	S_Shore	WWP1	cg23704802	15.6948	0.000210151	0.000329621	0.551308	0.703842	0.188514	-0.362794	-0.515328	-0.439061
cg03337918	CCCTCTCCAGAAATCAATTAATTTCTCCCATGGTATTACTGTAAATATCG	R	II	8	96148290		rs76973927	LC	0	XY_NO	A_NO	96145948	2342	PLEKHF2	NM_024613	NA		5'UTR	S_Shore	PLEKHF2	cg03337918	66.4147	3.5276e-08	2.78874e-07	0.497732	0.550371	0.970482	0.472751	0.420111	0.446431
cg27389806	TGGGGGAAGCATGTTCTGGACCCCAAAGCATACAGGCAACAGACCTTACG	R	II	8	109798147			LC	0	XY_NO	A_NO	109797326	-820	TMEM74	CCDS6310	TRUE		5'UTR	N_Shore	TMEM74	cg27389806	53.1812	1.54901e-07	8.31729e-07	0.378412	0.444239	0.900932	0.52252	0.456693	0.489606
cg27089714	AGTCATTCTCTACTCTTTTAATGATCCTGGCTTCACATCAGAATCATCCG	F	II	8	126097158		rs76373018	LC	26	XY_NO	A_NO	126104060	6903	KIAA0196	AK296970	NA		5'UTR		KIAA0196	cg27089714	68.4842	2.86771e-08	2.40757e-07	0.788911	0.846992	0.317117	-0.471794	-0.529875	-0.500835
cg19133956	GGGGACTCTATAGCAGACGCTGTACACTGCTGGGGACTCCATAGCAGACG	R	II	8	143471982		rs56933763,rs74362770,rs74979026,rs78099720,rs79930257,rs80268535	HC	0	XY_NO	A_YES	143484542	12561	TSNARE1	BC065226	NA		5'UTR	Island	TSNARE1	cg19133956	43.5075	5.69775e-07	2.27019e-06	0.219955	0.462834	0.876899	0.656944	0.414065	0.535504
cg27269427	TGCGGGGGACTCTAACAGACGCTGTACACTGCTGGGGACTCTAACAGACG	R	II	8	143472474			HC	0	XY_NO	A_NO	143484542	12069	TSNARE1	BC065226	NA		5'UTR	S_Shore	TSNARE1	cg27269427	27.1843	1.02792e-05	2.43229e-05	0.238199	0.492103	0.891562	0.653362	0.399458	0.52641
cg01054282	CGAAGGTACAGGGTTCCCAAGCAAAGCAAATTGCATTTTGCCCAGTGCAA	R	II	9	2842164			LC	23	XY_NO	A_NO	2844129	1966	KIAA0020	AL832245	NA		5'UTR	N_Shore	KIAA0020	cg01054282	45.137	4.50064e-07	1.8873e-06	0.667007	0.789593	0.313785	-0.353223	-0.475809	-0.414516
cg13932029	TAATAAAACCAGACCTGCAGCCGGTAATTACGAGAAAATACCCAGTCTCG	R	II	9	23824172			HC	0	XY_NO	A_NO	23826062	1891	ELAVL2	U29943	NA	CDMR	5'UTR	S_Shore	ELAVL2	cg13932029	14.2146	0.000344607	0.00051129	0.120619	0.0919956	0.446036	0.325417	0.35404	0.339728
cg13716026	CTGGAGTGGGAGTTTCCAAATCAGATGTGTCAGCTTTTCCTAACAACTCG	F	II	9	75192209			LC	0	XY_NO	A_NO	75192817	-608	TMC1	AK307461	TRUE		5'UTR		TMC1	cg13716026	42.0649	7.0657e-07	2.68702e-06	0.170615	0.165849	0.512584	0.341969	0.346735	0.344352
cg02124746	TTGGAATTCAGAATCCATTGAGGCCTTCACTCACCACTTTCCCTCTCTCG	R	II	9	91615137		rs62551537	LC	0	XY_NO	A_NO	91616115	-978	S1PR3	CCDS6680	TRUE		5'UTR	N_Shore	S1PR3	cg02124746	92.4588	3.66692e-09	5.74282e-08	0.309154	0.463785	0.975953	0.666799	0.512168	0.589483
cg14578146	CGCATGAACACAGCCCTTTACAGTTGTCAAAGTGAGGCGGTCCCAGGCTC	F	II	9	130637464		rs75715743	LC	0	XY_NO	A_NO	130640021	2558	AK1	NM_000476	NA		5'UTR	N_Shelf	AK1	cg14578146	89.7143	4.51838e-09	6.64828e-08	0.394534	0.538712	0.968542	0.574008	0.42983	0.501919
cg13783653	ACTGTTCACTAACAGGTAGGGATCTCCTGGCTGCTGGGACAACCAGGACG	F	II	9	135039836			HC	0	XY_NO	A_NO	135037333	2503	NTNG2	NM_032536	NA	DMR	5'UTR	Island	NTNG2	cg13783653	109.775	1.10642e-09	2.63192e-08	0.106058	0.112504	0.632573	0.526515	0.520069	0.523292
cg09359064	TGTCCCAGCAGCCAGGAGATCCCTACCTGTTAGTGAACAGTTAGGAGTCG	R	II	9	135039893			HC	0	XY_NO	A_NO	135037333	2560	NTNG2	NM_032536	NA		5'UTR	Island	NTNG2	cg09359064	52.4031	1.70644e-07	8.94405e-07	0.0751523	0.0805872	0.583342	0.508189	0.502754	0.505472
cg21207320	CGAGTGCAGGATCCACAAAAGGGCTTCGCAGTGGGGATATCAGGTATCCA	F	II	9	135279160			LC	0	XY_NO	A_NO	135282237	3078	TTF1	BC143821	NA		5'UTR	N_Shelf	TTF1	cg21207320	5.84057	0.0133092	0.0146245	0.279096	0.21897	0.589936	0.31084	0.370966	0.340903
cg01346596	ACGCCGCGACACGGACGGACCTTGAAAAACATTGTGCTAAGTCAAAGACG	F	I	10	11868146		rs9663653	IC	50	XY_NO	A_NO	11865396	2750	C10orf47	NM_153256	NA		5'UTR	S_Shelf	C10orf47	cg01346596	5.38746	0.0172467	0.0186748	0.952539	0.908833	0.603908	-0.34863	-0.304924	-0.326777
cg24212268	CGGGAGCTTTGGTGTACTTCTTGAAGGTTTCAGAAAAAGGCCAAGACTTC	R	II	10	29936149		rs77825755	LC	0	XY_NO	A_NO	29923900	-12248	SVIL	NM_021738	TRUE		5'UTR		SVIL	cg24212268	10.7248	0.00128229	0.00167043	0.889629	0.883471	0.549518	-0.340111	-0.333953	-0.337032
cg06197966	CCAGTTCAGAGCCCTCTGTGCTTGAGTGAATTCTTTTCTGACTTTTTCCG	F	II	10	29948324			LC	0	XY_NO	A_NO	29923900	-24423	SVIL	NM_021738	NA	DMR	5'UTR		SVIL	cg06197966	100.828	2.00638e-09	3.8695e-08	0.541205	0.407613	0.0387431	-0.502462	-0.36887	-0.435666
cg13324103	CGCCAAGGAATTCAGCTGTGGTTTCTTGCAATGCCTGGTGTGGTGCCAGC	R	II	10	29948428			LC	0	XY_NO	A_NO	29923900	-24527	SVIL	NM_021738	NA	DMR	5'UTR		SVIL	cg13324103	35.5795	2.02269e-06	6.26623e-06	0.534794	0.470653	0.0707996	-0.463994	-0.399853	-0.431924
cg02093006	CGCTTCTGCGTGGCAAGGGAAACAGTCAACAGAATGAAGAGATGACCTAT	R	II	10	32201942			LC	49	XY_NO	A_YES	32197853	-4088	ARHGAP12	AB385211	TRUE		5'UTR		ARHGAP12	cg02093006	11.1473	0.00107981	0.00142866	0.0939899	0.135275	0.447978	0.353988	0.312703	0.333346
cg05694250	CGTGCTCATGACATGCCATGGAACAAGTCACTGAGTGGATCTCCACCTGC	R	II	10	46996357			LC	0	XY_NO	A_NO	46998880	-2523	GPRIN2	CCDS31192	NA		5'UTR	S_Shelf	GPRIN2	cg05694250	31.3259	4.41109e-06	1.19462e-05	0.252158	0.386207	0.825839	0.573681	0.439631	0.506656
cg17300275	CAACATGGAAGTCACATAAAGGGACTGAATTAGCCCTGGTCACTCAGGCG	F	II	10	48357334		rs78079754,rs80183015	LC	8	XY_NO	A_NO	48355088	2246	ZNF488	NM_153034	TRUE		5'UTR	S_Shelf	ZNF488	cg17300275	12.7689	0.000577746	0.000812206	0.474536	0.483632	0.829323	0.354787	0.345691	0.350239
cg22544571	AAATCGGTATGCCCTAACAGTTTCTTATATTTGAGTTGGCTTCAGCTTCG	F	II	10	61468158			LC	0	XY_NO	A_NO	61469648	1491	SLC16A9	NM_194298	NA	RDMR	5'UTR	N_Shore	SLC16A9	cg22544571	64.2129	4.42568e-08	3.29144e-07	0.231533	0.482658	0.866252	0.634719	0.383594	0.509156
cg13587449	GCACTTGAGCGGCTTCCCTGTGGCTCCGAGTCTTTTGTCTGGGAATGTCG	F	II	10	72240883			LC	0	XY_NO	A_NO	72238563	2320	KIAA1274	NM_014431	NA		5'UTR	S_Shelf	KIAA1274	cg13587449	13.1523	0.00050199	0.000714896	0.249183	0.414617	0.735071	0.485888	0.320454	0.403171
cg23832814	AGGCCAGAGAGTTCTCTACAGTACAAGACAGAGCCCAGCCTCCGTTTCCG	F	II	10	72269044		rs56289828,rs58028552,rs80277298	LC	12	XY_NO	A_NO	72299335	-30291	KIAA1274	BC048195	TRUE		5'UTR		KIAA1274	cg23832814	62.2002	5.47905e-08	3.83936e-07	0.734601	0.579994	0.261427	-0.473174	-0.318567	-0.39587
cg23865980	ACAATAGGCACAATGGAGCCTTCTGATGAGGAACTTGGTGCCTTCCACCG	F	II	10	80904376			LC	0	XY_NO	A_NO	80899438	4938	ZMIZ1	AK025812	TRUE		5'UTR		ZMIZ1	cg23865980	173.267	4.31096e-11	3.47022e-09	0.388735	0.463903	0.0561475	-0.332587	-0.407756	-0.370171
cg11884248	CGCTGCTCCTGCCGGAGGGATGGCCGTGAGCCCATCTGCCACCTCTGCCA	F	II	10	81319255		rs1650232	LC	0	XY_NO	A_YES	81320162	908	SFTPA2	S69791	NA		5'UTR		SFTPA2	cg11884248	19.8633	6.08411e-05	0.000111511	0.241525	0.403501	0.704358	0.462833	0.300857	0.381845
cg18525126	CGAGCCTATGGGAAGGCCCATAGGGTGAAGAACTGAGGCCTCCTGCCAAC	R	II	10	88617460			LC	50	XY_NO	A_NO	88717424	99965	MMRN2	AK308401	TRUE		5'UTR		BMPR1A	cg18525126	60.631	6.49941e-08	4.34716e-07	0.157847	0.155565	0.831923	0.674076	0.676358	0.675217
cg24994355	CCACCTCCAGGGGCATGGATTTGGAGGCCAATGTATATCCAGTTGTCTCG	F	II	10	99445520	rs79595592	rs7072152	LC	0	XY_NO	A_NO	99446624	1105	AVPI1	AK223099	NA		5'UTR	N_Shore	AVPI1	cg24994355	57.824	8.91076e-08	5.50005e-07	0.176438	0.388417	0.935463	0.759025	0.547046	0.653036
cg04275847	CGCTATGGGGATAATACATATTAAGACAGCTGCTTTGAGGGAAAAATGTC	F	II	10	126105697			LC	0	XY_NO	A_NO	126107544	1848	OAT	AB208817	NA	CDMR	5'UTR	N_Shore	OAT	cg04275847	25.7271	1.4183e-05	3.19211e-05	0.852787	0.7444	0.429396	-0.423391	-0.315004	-0.369198
cg23088510	GCTGGACTATCATGGAGACCACATTGCCTCTTGGGCATCTGTAAGTCTCG	F	II	10	126428199			LC	0	XY_NO	A_NO	126432929	4731	FAM53B	BC031654	NA	RDMR	5'UTR	N_Shelf	FAM53B	cg23088510	52.2755	1.73394e-07	9.047e-07	0.405776	0.332565	0.88397	0.478194	0.551406	0.5148
cg14731462	CGGGATGAAGTTAGAAATCCCAAAAGTAGACTATTTGAGCAAGATCGAAT	F	II	10	129789429			IC	0	XY_NO	A_NO	129785543	3886	PTPRE	AK291828	TRUE		5'UTR		PTPRE	cg14731462	94.7036	3.1043e-09	5.1563e-08	0.842979	0.872852	0.235779	-0.6072	-0.637073	-0.622136
cg07053114	CGCAGGCTCCGAGTTCACAGAAGCAGGGCCATCATGTCCCGGCTGTTGGG	F	I	10	129794994			LC	0	XY_NO	A_NO	129796389	-1395	PTPRE	AK056111	NA		5'UTR		PTPRE	cg07053114	97.6243	2.51296e-09	4.49646e-08	0.93543	0.895496	0.469577	-0.465853	-0.42592	-0.445886
cg07986469	CGGAGCCTGCGTGTGCCTGGATCCAGCCATTGGTGCACCTCTCAGCCTCC	R	II	10	129795003			LC	0	XY_NO	A_NO	129796389	-1386	PTPRE	AK056111	NA		5'UTR		PTPRE	cg07986469	40.0828	9.59583e-07	3.4255e-06	0.833923	0.772262	0.461008	-0.372914	-0.311254	-0.342084
cg08844974	CGTGCTGCGTTGGTGCGTTTACGTCCCTGTTCCTTCTGAAAGACTCAAAA	F	I	10	129796922	rs59812451	rs59812451,rs7895103	LC	0	XY_NO	A_NO	129796389	533	PTPRE	AK056111	NA		5'UTR		PTPRE	cg08844974	58.7591	8.00976e-08	5.0865e-07	0.879563	0.744745	0.358137	-0.521426	-0.386608	-0.454017
cg00054971	CGCACCAACGCAGCACGTCATGTCGGGAGGATGGTTTGCTGCCACGTCTT	R	I	10	129796937		rs59812451	LC	0	XY_NO	A_NO	129796389	548	PTPRE	AK056111	NA		5'UTR		PTPRE	cg00054971	61.0533	6.20508e-08	4.19788e-07	0.902124	0.792986	0.237112	-0.665013	-0.555875	-0.610444
cg20407834	ATTGTGTTGGAGCTACTGGTGCACCTTTGTAAGACCTGCACTAACGACCG	R	II	10	129797019			LC	0	XY_NO	A_NO	129796389	630	PTPRE	AK056111	NA		5'UTR		PTPRE	cg20407834	6.45962	0.00947124	0.0106162	0.86092	0.866681	0.556473	-0.304447	-0.310208	-0.307327
cg24412714	CGAGGCCAATAATGAGAAGTAAACAAATAAAATTTCAGTTGAAGATAAGG	R	II	11	4666412			LC	50	XY_NO	A_NO	4665155	1257	OR51E1	NM_152430	NA		5'UTR		OR51E1	cg24412714	9.4101	0.00224835	0.00279578	0.818772	0.799068	0.466002	-0.35277	-0.333066	-0.342918
cg24654028	CGGGTCTCCCTAAGACCCTTGCTGACATTCAAGTGCAGCCGCTGCTTACT	R	II	11	8854482			LC	0	XY_NO	A_NO	8866809	-12327	5S_rRNA	.	TRUE		5'UTR		ST5	cg24654028	6.97515	0.00721582	0.00822673	0.198973	0.249524	0.587058	0.388084	0.337533	0.362809
cg12122057	CGGGGCAGGTGGGGTAAATTGTATTCACCGCCAGCCTCACTGGCAGAGCT	F	II	11	12133015			ICshore	0	XY_NO	A_NO	12132137	878	MICAL2	NM_014632	NA	DMR	5'UTR	Island	MICAL2	cg12122057	59.9562	7.00321e-08	4.59704e-07	0.277072	0.347435	0.807773	0.530702	0.460338	0.49552
cg24022152	ACAGGCGACAATCACAGCAAGAGAGCCGGCACACTGCTGTAGGCCTGGCG	F	I	11	12133196			ICshore	0	XY_NO	A_NO	12132137	1059	MICAL2	NM_014632	TRUE		5'UTR	S_Shore	MICAL2	cg24022152	94.5144	3.14774e-09	5.19487e-08	0.259557	0.598466	0.935488	0.675931	0.337022	0.506476
cg19347782	GCAGCCAACAATAGAATTTGTTTAGCCATCTTGCTATTCCTTTCTTCACG	R	II	11	12159762	rs5789715	rs4433551	LC	0	XY_NO	A_NO	12159936	-174	MICAL2	AK294845	TRUE		5'UTR		MICAL2	cg19347782	22.5962	2.97934e-05	6.01178e-05	0.103518	0.353693	0.748014	0.644495	0.39432	0.519408
cg26158270	CGCACCACCGTCACACCAGGTCAGGCTGGGACAGGGGCACCTTGGGAGCA	F	II	11	12309622		rs77940180	LC	0	XY_NO	A_NO	12308446	1176	MICALCL	NM_032867	TRUE		5'UTR		MICALCL	cg26158270	33.2752	3.05482e-06	8.80434e-06	0.824704	0.832666	0.437143	-0.387561	-0.395524	-0.391542
cg25878366	CGTGCAAAAGAAGCTGTGAATGCCTTGGCAGGAGAAGACAGAGCCAACTC	R	II	11	12767438			LC	0	XY_NO	A_NO	12695968	71470	TEAD1	NM_021961	TRUE		5'UTR		TEAD1	cg25878366	66.951	3.34141e-08	2.68751e-07	0.224612	0.423874	0.938922	0.714309	0.515048	0.614679
cg08391415	AAAACCGAGACAACTCGCAGGTCGCCATTTTAATTGCGGCTACCAACACG	R	I	11	31835577			ICshore	0	XY_NO	A_NO	31833730	-1846	PAX6	AB593093	NA	DMR	5'UTR	Island	PAX6	cg08391415	20.8101	4.71405e-05	8.95533e-05	0.0431964	0.0482842	0.456155	0.412959	0.407871	0.410415
cg11333459	CGGGGAGGCAAAGAAGTGCCCACTTCTGGGGGGAAGTGCCTCCAGCTCCC	F	II	11	31835929			ICshore	0	XY_NO	A_NO	31838113	-2184	RCN1	AK293652	NA		5'UTR	Island	PAX6	cg11333459	9.65637	0.00201729	0.00253144	0.118948	0.114736	0.62839	0.509442	0.513654	0.511548
cg13028700	CGGCCGGGATGGGAGCCTTTGCCTTTAGGGCTCACTGGACCCGTTTGCCA	R	I	11	31836254		rs12361739	ICshore	0	XY_NO	A_NO	31838113	-1859	RCN1	AK293652	NA	DMR	5'UTR	Island	PAX6	cg13028700	15.1711	0.000249412	0.000383684	0.0706367	0.0811521	0.558598	0.487961	0.477445	0.482703
cg02642123	CGGCAGCCTCGCCGAGCCCAGAGCCTAGAAAAGCCAAGAAGATCCCAGAG	F	II	11	31836334			ICshore	0	XY_NO	A_NO	31838113	-1779	RCN1	AK293652	NA	DMR	5'UTR	Island	PAX6	cg02642123	16.9248	0.000142634	0.000234438	0.110093	0.138506	0.792988	0.682896	0.654482	0.668689
cg01904410	AACATTGTCCAGTGGAGTCTCCCAGCAAAGGGATTCCTAGCAGCCCAGCG	R	II	11	31836673		rs1806159	LC	0	XY_NO	A_NO	31838113	-1440	RCN1	AK293652	NA		5'UTR	Island	PAX6	cg01904410	11.3643	0.00099003	0.00132032	0.132546	0.177514	0.58545	0.452904	0.407935	0.43042
cg11162118	CGCTCAAGCATCCAGGGAACCGAAGCTAAGCGCATCCTGACGGGCTTTTA	F	I	11	31837104			ICshore	0	XY_NO	A_NO	31838113	-1009	RCN1	AK293652	NA		5'UTR	Island	PAX6	cg11162118	30.3046	5.38737e-06	1.4103e-05	0.0799381	0.0929275	0.751235	0.671297	0.658308	0.664803
cg14443953	TGTCCTAATCAATGTCATTTTAAAAGCCCGTCAGGATGCGCTTAGCTTCG	F	II	11	31837124			ICshore	0	XY_NO	A_NO	31838113	-989	RCN1	AK293652	NA		5'UTR	Island	PAX6	cg14443953	14.8727	0.000275469	0.000418643	0.104909	0.123131	0.746372	0.641463	0.623241	0.632352
cg20528093	CGGGCTTTTAAAATGACATTGATTAGGACAAGCTGTTCCCAACCCCAGTA	F	II	11	31837144			ICshore	0	XY_NO	A_NO	31838113	-969	RCN1	AK293652	NA		5'UTR	Island	PAX6	cg20528093	41.1348	8.1444e-07	3.00832e-06	0.10666	0.130762	0.81756	0.7109	0.686798	0.698849
cg23933618	CGCTAATAAAACTCGCATTGAGCCCCTTAGTGCCTTGATTAACAGGCAGA	R	II	11	31837250			HC	0	XY_NO	A_NO	31838113	-863	RCN1	AK293652	NA	DMR	5'UTR	Island	PAX6	cg23933618	7.93694	0.00445399	0.00524853	0.0619469	0.08227	0.423967	0.36202	0.341697	0.351859
cg18422371	TATATCAAGTAACATATGTTTTTCCCTCAATTGATCAACTAACAAAATCG	F	II	11	36593664		rs4151018	LC	0	XY_NO	A_NO	36594854	-1190	RAG1	CCDS7902	NA		5'UTR		RAG1	cg18422371	11.8422	0.000820652	0.00111405	0.781573	0.807193	0.39467	-0.386903	-0.412523	-0.399713
cg26553513	CGAGCACCAATACATGTAAAATAGGGAGTGTGCAACTGACCTTACAGTGG	R	II	11	40310738		rs998445,rs998446	LC	0	XY_NO	A_NO	40315663	4926	LRRC4C	AK289646	TRUE		5'UTR		LRRC4C	cg26553513	17.1485	0.000133209	0.000220923	0.814901	0.556947	0.248973	-0.565928	-0.307974	-0.436951
cg01562537	AACAAACCATTACGTGTTCCAATTAGAGCGGCAGCGGACCTGGCTGGCCG	R	I	11	44899805		rs12804160	IC	0	XY_NO	A_NO	44927957	-28152	TSPAN18	JF432873	TRUE		5'UTR		TSPAN18	cg01562537	61.8204	5.70823e-08	3.95483e-07	0.490495	0.327181	0.887998	0.397503	0.560818	0.479161
cg24374161	CGGTTTTGATCACACTTTGTTTTGAGCACAAGCTTTCCCGTGTTTCAGAC	R	II	11	46582058			LC	0	XY_NO	A_NO	46570049	-12008	AMBRA1	DQ870924	NA		5'UTR		AMBRA1	cg24374161	276.295	1.46362e-12	5.12703e-10	0.529441	0.814046	0.0227298	-0.506711	-0.791316	-0.649013
cg27119919	TGGGTTGGATCCTTTATCCAAGGACCTCCACCAGGAGGGATCAAATATCG	F	II	11	60684332			LC	0	XY_NO	A_NO	60681370	2962	TMEM109	NM_024092	NA		5'UTR	S_Shelf	TMEM109	cg27119919	64.2687	4.39993e-08	3.27846e-07	0.120685	0.267577	0.83466	0.713975	0.567083	0.640529
cg04709703	CGGGAGCATGTGCGCTCAGGGCCTCTAATTCCCTATGACAGGCCCTCAAC	R	II	11	61449898			LC	0	XY_NO	A_NO	61447904	1994	DAGLA	NM_006133	NA	CDMR	5'UTR	S_Shore	DAGLA	cg04709703	11.6331	0.000890369	0.00119918	0.429388	0.403955	0.779501	0.350114	0.375546	0.36283
cg12472022	AGCTTTCTCTGTCTGCCTGGGGCTGAGCAGTGGTCCAGGCATCAGTGTCG	R	II	11	61462803		rs77733199,rs80010897	LC	0	XY_NO	A_NO	61447904	14899	DAGLA	NM_006133	TRUE		5'UTR		DAGLA	cg12472022	32.2554	3.69391e-06	1.03061e-05	0.147041	0.36396	0.814496	0.667454	0.450536	0.558995
cg17675492	CGTCTCTAGGAGAAAGGGCTCTTATTATGCCCATCTCACTGTGAGGGAAC	F	II	11	62679111			LC	50	XY_NO	A_NO	62678571	-539	CHRM1	CCDS8040	NA		5'UTR		CHRM1	cg17675492	6.91001	0.0074641	0.008488	0.860055	0.811794	0.464156	-0.3959	-0.347638	-0.371769
cg20585500	GTGTGTCAGCCCTCTGTGCAGTGATTCTCCCTTCCCTGGAATTTTCTTCG	R	II	11	64703192			LC	0	XY_NO	A_NO	64703359	168	GPHA2	NM_130769	TRUE		5'UTR		GPHA2	cg20585500	70.8057	2.28828e-08	2.04151e-07	0.229032	0.433482	0.949233	0.720201	0.515751	0.617976
cg25633067	GGGGCTGGTGGTCACTCCCACAGAAACAGGAATTGGCCACTGTGTAGTCG	R	II	11	68037299		rs77902406	LC	0	XY_NO	A_NO	68039468	2170	C11orf24	NM_022338	TRUE		5'UTR	N_Shelf	C11orf24	cg25633067	62.1202	5.52646e-08	3.86292e-07	0.456234	0.538717	0.0846179	-0.371616	-0.454099	-0.412857
cg14078335	CGCAGGGGGAATACTCTTACTGGAGACAGCCTCCATAGTGGTAGAAAACA	F	II	11	71760291		rs73535671,rs80206350	LC	16	XY_NO	A_NO	71752131	-8159	NUMA1	AK290509	TRUE		5'UTR		NUMA1	cg14078335	70.2656	2.41019e-08	2.117e-07	0.850104	0.754018	0.402161	-0.447943	-0.351857	-0.3999
cg12298445	CGGCAGGGCTAATTCCCTCTGAGGCACCAGTTCCCAGTGAGGGCCAGGCC	F	II	11	72438603			LC	0	XY_NO	A_NO	72433402	-5200	ARAP1	NM_001135190	NA		5'UTR	S_Shore	ARAP1	cg12298445	23.1984	2.568e-05	5.2891e-05	0.665056	0.623151	0.250415	-0.414641	-0.372737	-0.393689
cg21931656	CCCTATGCCCTGGGCCTGGGGCTCCAGTGACCTTGGGCAGGCTACTTCCG	F	II	11	72462963			ICshore	23	XY_NO	A_NO	72463433	471	ARAP1	NM_001040118	NA		5'UTR	N_Shore	ARAP1	cg21931656	228.89	5.76425e-12	1.086e-09	0.474063	0.370901	0.05576	-0.418303	-0.315141	-0.366722
cg05147714	ACCACTTTACTTCCTTAATAAACTTGCTTTCACTTTGCACTTAGGACTCG	R	II	11	73239682			LC	50	XY_YES	A_YES	73309227	69546	FAM168A	EF197985	TRUE		5'UTR		FAM168A	cg05147714	19.5305	6.66881e-05	0.000120674	0.511858	0.545541	0.18589	-0.325968	-0.359651	-0.342809
cg23189044	CCTGAAATGTCGTTTCTGCGTGTGCACTGGCTGCCAGCTGCAAGTGTTCG	R	II	11	74178114			IC	0	XY_NO	A_NO	74178599	486	KCNE3	NM_005472	TRUE		5'UTR	N_Shore	KCNE3	cg23189044	13.1465	0.000503045	0.000716217	0.592177	0.63464	0.176104	-0.416073	-0.458536	-0.437304
cg15389191	CTTTTCTTCATCAAATGATTATTCTCTTCAGAGAGACAGGCATAAAAACG	R	II	11	74654369	rs77671502	rs77671502	LC	0	XY_NO	A_NO	74656129	1761	XRRA1	AK074152	TRUE		5'UTR		XRRA1	cg15389191	54.9076	1.25509e-07	7.08171e-07	0.827373	0.848597	0.352097	-0.475276	-0.496501	-0.485888
cg05521767	CGCCTTCCTCATGCCCTGAAAGCAGAATGTCACAGATGGAGAGATGGTGT	F	II	11	75230135			LC	13	XY_NO	A_NO	75236598	6464	GDPD5	BC090053	TRUE		5'UTR		GDPD5	cg05521767	40.1432	9.50501e-07	3.4012e-06	0.147454	0.398862	0.776286	0.628831	0.377424	0.503127
cg12642289	CGTTTCCTGCTTGGCTAGCTCTCTGCTGCATTCCAAATAGCTGAGGGACT	F	II	11	78948859			LC	50	XY_NO	A_NO	78980717	31859	ODZ4	AK309124	TRUE		5'UTR		ODZ4	cg12642289	3.79379	0.0464153	0.0481607	0.720125	0.523532	0.104792	-0.615333	-0.41874	-0.517036
cg26452771	CGGCTTTTTTATGGGTGAGTCCTCAAGCTGCTTGAGAAATTCTCTGGCCT	R	II	11	78955619		rs34208594	LC	0	XY_NO	A_NO	78980717	25099	ODZ4	AK309124	TRUE		5'UTR		ODZ4	cg26452771	15.4756	0.000225658	0.000351118	0.881274	0.875056	0.51432	-0.366955	-0.360736	-0.363846
cg11076902	GGAGTTAATGAGGTCTGCGTTCTGGCCAAATGCTTTCCATCTTCCTCTCG	F	II	11	78974086			LC	0	XY_NO	A_NO	78980717	6632	ODZ4	AK309124	TRUE		5'UTR		ODZ4	cg11076902	147.409	1.37207e-10	7.01524e-09	0.167077	0.324595	0.954505	0.787429	0.629911	0.70867
cg18222192	ACGATGCATATGGGCACCACTGAAGAGCCAAGTCTTACTGAAGGGACTCG	R	II	11	79104769			LC	0	XY_NO	A_NO	79113152	8384	MIR708	NR_030598	TRUE		5'UTR		ODZ4	cg18222192	5.8841	0.0129879	0.0142932	0.150699	0.246957	0.550641	0.399942	0.303684	0.351813
cg25851751	CGGATGAGTCAGGGCAGGCTGCGAATGCCTCAGGAAAGACCCTTAATGGA	F	II	11	86514631		rs78256892	LC	0	XY_NO	A_NO	86511490	3141	PRSS23	NM_007173	NA		5'UTR	S_Shelf	PRSS23	cg25851751	22.8476	2.79919e-05	5.69645e-05	0.870995	0.897103	0.567832	-0.303163	-0.329271	-0.316217
cg15418499	CAGCACCATCAAACAGAAAGAATGAATCTCTTGTAAATTCAGCTCTTACG	F	II	11	112028288			LC	50	XY_NO	A_NO	112021795	-6492	IL18	BC015863	TRUE		5'UTR		IL18	cg15418499	442.59	4.60485e-14	1.08674e-10	0.85711	0.868815	0.0864671	-0.770643	-0.782348	-0.776496
cg08772028	CGAGGTCCCAGCTCATTTGCAGTTTGTATGCAGCGGGAGGTGGAGAAAAA	F	II	11	118085736			LC	49	XY_NO	A_NO	118084073	-1662	AMICA1	NM_153206	NA		5'UTR		AMICA1	cg08772028	13.2969	0.000476399	0.000682309	0.783607	0.720814	0.339293	-0.444314	-0.381521	-0.412918
cg14547895	TGCACCCCTGGCAGGGAGAGCCAGACAGCCCTTACAGGACACGGAAGACG	R	II	11	125037226			ICshore	0	XY_NO	A_NO	125034558	2668	PKNOX2	AK316268	NA		5'UTR	S_Shore	PKNOX2	cg14547895	59.4699	7.39368e-08	4.78392e-07	0.672506	0.438762	0.107169	-0.565336	-0.331592	-0.448464
cg01243773	AAAGCAAGCAAGCTAGCAAGCCACGCAGATATCCAGGGAACGATGTTCCG	F	II	11	125050012			IC	48	XY_NO	A_NO	125034558	15454	PKNOX2	AK316268	TRUE		5'UTR		PKNOX2	cg01243773	20.9963	4.48796e-05	8.57692e-05	0.85104	0.7622	0.453352	-0.397688	-0.308848	-0.353268
cg04258189	CGCCACCTGTGCGGCTGCCAAGCTAAGGAGTATCTGACAGATTCACTGGA	F	II	11	125071481			LC	0	XY_NO	A_NO	125034558	36923	PKNOX2	AK316268	TRUE		5'UTR		PKNOX2	cg04258189	32.1666	3.75639e-06	1.04476e-05	0.19434	0.574939	0.90668	0.712339	0.331741	0.52204
cg03140135	CACATCTGGCCAAGAGAAGGCATCTGGAATCCTCATCAGCTCCTGCTTCG	F	II	12	13350820			LC	0	XY_NO	A_NO	13349601	1219	EMP1	NM_001423	TRUE		5'UTR		EMP1	cg03140135	29.6501	6.14134e-06	1.57656e-05	0.706536	0.476013	0.130249	-0.576287	-0.345764	-0.461025
cg16022049	ATGAATCATGGAAATTTGAGCCCTGAGGGCCTCCCCCAGTGTTTGCATCG	R	II	12	13359372			LC	0	XY_NO	A_NO	13349601	9771	EMP1	NM_001423	TRUE		5'UTR		EMP1	cg16022049	179.925	3.28661e-11	3.0082e-09	0.845715	0.47692	0.0891108	-0.756605	-0.387809	-0.572207
cg16083711	CGGACGCCCAGGCACGCTGCGGAGGAAAACAAGGACTTCATTCTGCACGC	F	I	12	14109211			LC	5	XY_NO	A_NO	14133021	23811	GRIN2B	NM_000834	NA		5'UTR		GRIN2B	cg16083711	197.833	1.65776e-11	2.05128e-09	0.915094	0.883145	0.379201	-0.535893	-0.503944	-0.519919
cg06111374	CGAGCATACCTGGAGGGTCTTCTGGGGACTCACCAGTAAGCCCGTGAGCC	F	II	12	14109584			LC	0	XY_NO	A_NO	14133021	23438	GRIN2B	NM_000834	NA		5'UTR		GRIN2B	cg06111374	17.5315	0.00011866	0.000199599	0.808945	0.735427	0.423215	-0.38573	-0.312212	-0.348971
cg01975858	ATAGCTATTCATCCTTAGACCCTGTCCAAACAGAGCAACAGTCATATACG	R	II	12	15907517		rs74652370	LC	0	XY_NO	A_NO	15942509	34993	EPS8	BC005836	TRUE		5'UTR		EPS8	cg01975858	12.9894	0.000532718	0.000754297	0.830588	0.852714	0.451249	-0.37934	-0.401466	-0.390403
cg11704114	CGGGCACAGTGGGATACAAAAGAAAAAAAGGGAGAGAGAAAAAGGAAGGA	F	II	12	21509398			LC	8	XY_NO	A_NO	21525801	-16403	IAPP	NM_000415	TRUE		5'UTR		SLCO1A2	cg11704114	8.7143	0.00308123	0.00373179	0.865754	0.775876	0.470508	-0.395246	-0.305368	-0.350307
cg16294668	CGTAGAGTGGATGATTTGCAAAAGACAGGAAGATCCTCGTTATATTTAGG	F	II	12	32675207		rs11052040,rs11052041	LC	0	XY_NO	A_NO	32687257	-12050	FGD4	AK303334	TRUE		5'UTR		FGD4	cg16294668	9.32092	0.0023393	0.00289995	0.841117	0.802384	0.445636	-0.395481	-0.356748	-0.376115
cg20632143	CGATAACAGTTGGGAGAAATGTGGCCAGGCTGTCAAGGAGTACTTATCTT	F	II	12	51415652			LC	0	XY_NO	A_NO	51419923	4272	SLC11A2	NM_001174129	NA		5'UTR	N_Shelf	SLC11A2	cg20632143	58.2511	8.48566e-08	5.30976e-07	0.593565	0.790461	0.131853	-0.461713	-0.658609	-0.560161
cg08269188	CGTACCTACCCTGTTCTCTGAAGGTTTATTCGTTTTCCAGTGCCTAGTTA	R	I	12	54655894			LC	0	XY_NO	A_NO	54653369	-2524	CBX5	NM_001127321	TRUE		5'UTR		CBX5	cg08269188	52.4084	1.70531e-07	8.9434e-07	0.870285	0.755649	0.235789	-0.634496	-0.51986	-0.577178
cg05209514	CGTGTTAGTTGCCTTAGGAATAAGGAAGAAGTGAAGCACAAACTCTGGCC	F	II	12	69353500			LC	0	XY_NO	A_NO	69357019	3520	CPM	NM_001874	TRUE		5'UTR		CPM	cg05209514	75.1595	1.52498e-08	1.53213e-07	0.603485	0.738259	0.159623	-0.443862	-0.578636	-0.511249
cg14783993	CGTGGGGAAAGAAATATGCTGGGCTGTGTTTTATCAGCACAAGAGCAATG	F	II	12	87106229			LC	0	XY_NO	A_NO	87232680	126452	MGAT4C	AB024730	TRUE		5'UTR		MGAT4C	cg14783993	51.2262	1.98025e-07	9.99374e-07	0.627399	0.636646	0.0935562	-0.533843	-0.54309	-0.538466
cg00923481	CGCTGTAAAGTGCATAACGGGGCCTGGCAAACACCCCACATTCAAGGAGC	R	II	12	108567802		rs77573932	LC	31	XY_NO	A_NO	108525556	42246	WSCD2	BX647283	TRUE		5'UTR		WSCD2	cg00923481	13.9899	0.000372566	0.000547715	0.159152	0.317611	0.740427	0.581275	0.422816	0.502045
cg11714320	AGGCCAGCTTTGGTGGCAGGAGGGACCGAGATCTGACCCGCAGCCCCTCG	R	I	12	111845176	rs7957642	rs11065893,rs7957642	LC	0	XY_NO	A_NO	111843751	1425	SH2B3	NM_005475	NA		5'UTR	S_Shore	SH2B3	cg11714320	11.2828	0.00102274	0.00135989	0.801481	0.696263	0.299598	-0.501884	-0.396665	-0.449274
cg26359133	CGGGGTCACTTGCTGAGTCAGGCCTTATTGGACCCAGGAGTCCTGCACCC	F	II	12	111847419			IC	0	XY_NO	A_NO	111843751	3668	SH2B3	NM_005475	NA		5'UTR	S_Shelf	SH2B3	cg26359133	51.5644	1.89677e-07	9.6726e-07	0.710898	0.713974	0.147961	-0.562937	-0.566013	-0.564475
cg01884549	CGGCATAGATACTCAGGCCTGGTGAAGGCAAAGTGGGGCCACACCCTAGA	F	II	12	116997308		rs12230564	LC	0	XY_NO	A_NO	116997185	123	MAP1LC3B2	NM_001085481	TRUE		5'UTR		MAP1LC3B2	cg01884549	152.483	1.07749e-10	6.09224e-09	0.778555	0.667176	0.0879428	-0.690612	-0.579234	-0.634923
cg03822198	GGCAGGGCAGAGTCCTTTCCAGAATTTATCTGTTTGCTTAAAGCCCAGCG	R	II	12	116997535			LC	0	XY_NO	A_NO	116997185	350	MAP1LC3B2	NM_001085481	TRUE		5'UTR		MAP1LC3B2	cg03822198	104.926	1.51861e-09	3.24723e-08	0.845672	0.761242	0.117067	-0.728605	-0.644176	-0.68639
cg16301036	CGGTTATTTAGATATCGCCTTTGTTTCAGGTTTAGAATGTGTTTTATTAG	R	II	12	118808298			LC	0	XY_NO	A_NO	118810749	2452	TAOK3	NM_016281	NA		5'UTR	N_Shore	TAOK3	cg16301036	93.2471	3.45712e-09	5.53633e-08	0.866978	0.860742	0.317982	-0.548996	-0.54276	-0.545878
cg16427983	CGGTGTCTTTTTGGGTGAGGAATGTTCTAAAAGTTGATTGTAGTGATGGT	F	II	12	123453858			LC	50	XY_NO	A_NO	123451055	-2802	ABCB9	NM_001243014	NA		5'UTR	S_Shelf	ABCB9	cg16427983	75.3393	1.50033e-08	1.51452e-07	0.830375	0.806998	0.478848	-0.351527	-0.32815	-0.339838
cg05399718	TGGAATCACACTGAGCTGGGCCAGCTGGATAGGCTCCTGGAGGCAGAACG	F	II	12	123555535			LC	0	XY_NO	A_NO	123565930	-10395	LOC100507091	NR_038290	TRUE		5'UTR		PITPNM2	cg05399718	24.1455	2.04464e-05	4.35829e-05	0.182582	0.366584	0.700694	0.518112	0.33411	0.426111
cg05132828	CGTGTGAGCTCAGGGCAATGCAAGTGTGTGTTCAGTTACCAAGCCCAAAA	R	II	12	123560479			LC	0	XY_NO	A_NO	123565930	-5451	LOC100507091	NR_038290	TRUE		5'UTR		PITPNM2	cg05132828	32.9931	3.21809e-06	9.1922e-06	0.229882	0.250148	0.66762	0.437739	0.417472	0.427605
cg05915139	CGGCTTTGGGCGATAAATATAGGCACAGATTGAAAAACCCCAGTGGAAGG	R	II	12	123582277			LC	4	XY_NO	A_NO	123590045	7769	PITPNM2	BC141813	TRUE		5'UTR		PITPNM2	cg05915139	31.4375	4.31721e-06	1.17449e-05	0.182591	0.344066	0.765853	0.583262	0.421787	0.502525
cg11724085	CGGGAACTGTGGGGTTCCACTTAGAAACTAGTGTCTGGCCCAGCAGCCTA	R	II	12	124429944			IC	0	XY_NO	A_NO	124430107	164	CCDC92	AK125866	NA		5'UTR		CCDC92	cg11724085	31.7165	4.09209e-06	1.12301e-05	0.35813	0.622432	0.926518	0.568388	0.304086	0.436237
cg14474520	ACGCCCCAGCAGTAAAGCTGTTAAGGTGGGCAGGGCGCAGCCAGAGAGCG	F	II	12	124781038			ICshore	0	XY_NO	A_NO	124780068	970	FAM101A	AK074545	NA		5'UTR	S_Shore	FAM101A	cg14474520	53.9241	1.4139e-07	7.75954e-07	0.442675	0.226086	0.763551	0.320876	0.537465	0.42917
cg06587187	CCAAGGACACCTAAGTGACAGTCGCCGGCAGACTCTGGAGAGATGTTTCG	F	II	12	130968614		rs61496482	IC	0	XY_NO	A_NO	131002461	33848	RIMBP2	NM_015347	NA		5'UTR		RIMBP2	cg06587187	10.6004	0.00134986	0.00174997	0.182396	0.378233	0.779791	0.597395	0.401558	0.499476
cg21812277	CGGAAAACCCTGAGGAGTCCCTTTCTGGGCAGTCTTGATTCTACAGCCTC	F	II	13	25085776		rs75401365	IC	0	XY_NO	A_NO	25086947	1172	PARP4	AK304399	NA	RDMR	5'UTR	N_Shore	PARP4	cg21812277	18.8765	8.01362e-05	0.000141742	0.805571	0.847919	0.278715	-0.526856	-0.569204	-0.54803
cg11456896	CGTCTTTTGGTGATGAATCCAACACAAGATTAAAGTCATGAAAGAGGAGC	R	II	13	27174884			LC	0	XY_NO	A_NO	27131839	43045	WASF3	NM_006646	TRUE		5'UTR		WASF3	cg11456896	11.3202	0.00100757	0.00134162	0.763475	0.739965	0.380803	-0.382672	-0.359162	-0.370917
cg09451188	CGGGCAGTGGCTGTAGATCACTTCTGATTTGACAGTCCTCTTACAGCCAT	F	II	13	45989144		rs75206435	LC	0	XY_NO	A_NO	45992515	3372	SLC25A30	AK095465	NA		5'UTR	N_Shelf	SLC25A30	cg09451188	4.23896	0.0347327	0.0364001	0.844852	0.767029	0.437905	-0.406947	-0.329125	-0.368036
cg07880943	CAAGAAGCCCAGCCTCAGGATCTGCAATCTCAGACAGAATCGCTTTTGCG	F	II	13	46744500			LC	0	XY_NO	A_NO	46742698	-1801	LCP1	CR936795	TRUE		5'UTR		LCP1	cg07880943	46.0721	3.94385e-07	1.70763e-06	0.18511	0.4462	0.852843	0.667733	0.406644	0.537188
cg01545079	AGGATTTTTGGGGAGTCGTGGCTCCCTCCATGCTGCCCGTGGGATGCACG	F	II	14	24541377			LC	0	XY_NO	A_NO	24540735	642	CPNE6	NM_006032	NA		5'UTR		CPNE6	cg01545079	12.7464	0.000582571	0.000818169	0.278823	0.433659	0.760158	0.481335	0.326499	0.403917
cg15889847	CGGCCGTGTCTCTACACGTGTGCACCCCAGAATTGGGATTGGGTAATACT	F	II	14	65183532		rs4454875	IC	0	XY_NO	A_NO	65194310	-10778	PLEKHG3	AB385358	TRUE		5'UTR		PLEKHG3	cg15889847	44.7115	4.78317e-07	1.97802e-06	0.750368	0.615846	0.19519	-0.555178	-0.420656	-0.487917
cg18184107	CGCTGTAATTACAGGCCGGCAGGAAGCTGCTGCTAGGAACTGCACCATTC	F	II	14	74252745			ICshore	0	XY_NO	A_NO	74253895	1151	C14orf43	NM_001043318	NA		5'UTR	N_Shore	C14orf43	cg18184107	13.8541	0.0003907	0.000571265	0.0772492	0.100523	0.662551	0.585302	0.562028	0.573665
cg08145381	CGGGTCTGAAGAACTCTGGCTTGTTTTAGAGAGAATGGTGCAATAGAGAG	R	II	14	75172505			LC	0	XY_NO	A_NO	75178653	-6148	SNORA7	.	TRUE		5'UTR		KIAA0317	cg08145381	63.3151	4.86424e-08	3.51908e-07	0.798519	0.761587	0.394594	-0.403926	-0.366994	-0.38546
cg18919660	CGCATGTGTGGCTCATCAGGCCCTCAACCAAAATGAATTAGGCCAAGTAT	R	II	14	86032626			LC	0	XY_NO	A_NO	85996571	36055	FLRT2	BC143936	TRUE		5'UTR		FLRT2	cg18919660	10.4185	0.00145615	0.00187626	0.829259	0.807217	0.45756	-0.371699	-0.349657	-0.360678
cg21227253	CTGCAGGGGCGGCCAGCAACTGCACAGGAAGCGATTCTCTGCTCAGCCCG	F	I	14	86050984			LC	0	XY_NO	A_NO	86087858	-36874	FLRT2	CCDS9877	TRUE		5'UTR		FLRT2	cg21227253	159.761	7.71785e-11	4.96045e-09	0.685101	0.753553	0.267477	-0.417624	-0.486076	-0.45185
cg04977856	CGATGGCACAGAATTACCAAATCTGACTTGATTGTAGTAGAAGAGGAACT	F	II	14	89886941			LC	4	XY_NO	A_NO	89883697	3244	LOC400236	NR_036500	NA		5'UTR	S_Shelf	FOXN3	cg04977856	29.3566	6.51776e-06	1.65678e-05	0.786567	0.811387	0.343038	-0.443529	-0.468349	-0.455939
cg15390894	CGCCACCGCAGCCCCTGTTCTCCAGCTGGGGGACCACCCAGAGGACCACC	F	II	14	91719356			LC	0	XY_NO	A_NO	91720223	868	GPR68	NM_003485	TRUE		5'UTR	N_Shore	GPR68	cg15390894	75.1415	1.52747e-08	1.53329e-07	0.219807	0.272565	0.721597	0.501791	0.449032	0.475411
cg14120436	TCTGTGGCTCCCAGTGCTGACTCTGGAAGGTATGTGCATGCTGACATTCG	F	II	15	52483498			LC	0	XY_NO	A_NO	52483564	67	GNB5	NM_016194	NA		5'UTR		GNB5	cg14120436	66.9241	3.35048e-08	2.69143e-07	0.157744	0.517718	0.876757	0.719013	0.359039	0.539026
cg13624816	CAATGCCTGAGTTTCCTCCTCATCTGATTCACATCATTCTTTCTCTTACG	F	II	15	79584429			LC	0	XY_NO	A_NO	79585626	-1197	ANKRD34C	CCDS53965	NA		5'UTR		ANKRD34C	cg13624816	63.6946	4.67309e-08	3.42322e-07	0.215645	0.656358	0.963616	0.747971	0.307258	0.527615
cg09390001	CAGCCGCTTACCACAGTAACAATCTTCCAGCAAAACAATGCTGGAGTGCG	F	II	15	79725642			ICshore	0	XY_NO	A_NO	79724857	785	KIAA1024	NM_015206	NA	CDMR	5'UTR	Island	KIAA1024	cg09390001	31.8901	3.95871e-06	1.09189e-05	0.196634	0.418787	0.803496	0.606863	0.38471	0.495786
cg18231690	ACTTCAGTGGTCTGGCTCCAGAGCCAGTGGGCTCTGAATTCAGGCAGACG	F	II	15	85294586			LC	50	XY_NO	A_NO	85291817	2769	ZNF592	NM_014630	NA		5'UTR	S_Shelf	ZNF592	cg18231690	27.0381	1.06102e-05	2.49928e-05	0.636802	0.598505	0.272094	-0.364709	-0.326411	-0.34556
cg16571836	TGGCCAGGTCTGTCACTAGAAATAATGGAGCAGGCTTTCTTTCCACTGCG	F	II	15	90579809			LC	0	XY_NO	A_NO	90544751	35058	ZNF710	NM_198526	TRUE		5'UTR		ZNF710	cg16571836	47.9651	3.03955e-07	1.39187e-06	0.189629	0.269429	0.852551	0.662922	0.583123	0.623022
cg19348484	GGGAAGATAAGTCCAGTTGGCCTTGTCCCAAAGTGGGGACTTCCCCTCCG	F	II	15	91413236			LC	0	XY_NO	A_NO	91411884	1352	FURIN	NM_002569	TRUE		5'UTR	N_Shore	FURIN	cg19348484	26.3379	1.23718e-05	2.84423e-05	0.852805	0.840444	0.26022	-0.592585	-0.580224	-0.586405
cg05772850	CGGCCAGCCAGGACCGCAGACAGGGCCATTCAAGATCCTGTCCGGACCTC	R	II	16	583676			IC	0	XY_NO	A_NO	577855	5821	SOLH	BC032648	NA		5'UTR	N_Shelf	SOLH	cg05772850	40.9965	8.32014e-07	3.06075e-06	0.295599	0.584899	0.952016	0.656417	0.367117	0.511767
cg03409338	GGGGAGCCCTGGAGCCCTGTCTGCGAGTTACCCCGATGAACAGGGAGACG	R	II	16	591353		rs9934492	IC	0	XY_NO	A_YES	593276	-1923	MIR3176	NR_036137	NA		5'UTR	Island	SOLH	cg03409338	108.623	1.19146e-09	2.75386e-08	0.270752	0.467421	0.927853	0.657101	0.460432	0.558766
cg04430996	CGCGTCTCTCTGTCCATCAGGGTAACTCGCAGACAGGGCTCCAGGGCTCC	R	II	16	591437			IC	0	XY_NO	A_NO	593276	-1839	MIR3176	NR_036137	NA		5'UTR	Island	SOLH	cg04430996	59.758	7.15946e-08	4.67633e-07	0.499364	0.510928	0.956168	0.456804	0.44524	0.451022
cg08928871	CGGGGCATCTGTGTTTCTCGGTGTGGCCTCAGGGCTCTGGTGGCTTTGAC	F	I	16	594329			HC	0	XY_NO	A_NO	593276	1053	MIR3176	NR_036137	NA		5'UTR	N_Shore	SOLH	cg08928871	41.4325	7.77999e-07	2.90114e-06	0.394666	0.519195	0.860061	0.465395	0.340866	0.40313
cg07576033	GTTGTGGCATCGGCTGGCACAGCTGTGTGGCTCCCAGGGCTGGGTGATCG	R	II	16	611384		rs75367369	ICshore	0	XY_NO	A_NO	610421	963	C16orf11	NM_145270	NA		5'UTR	S_Shore	C16orf11	cg07576033	9.61836	0.00205113	0.00257068	0.268033	0.452828	0.771336	0.503303	0.318508	0.410906
cg05325887	CGGAGTCTGCCACCAAGTGCGGGGCCCTGGCTGCACACACCTCACACTCC	R	II	16	611985		rs78246390	IC	0	XY_NO	A_NO	610421	1564	C16orf11	NM_145270	NA		5'UTR	S_Shore	C16orf11	cg05325887	15.3998	0.000231328	0.000358919	0.217348	0.497449	0.835443	0.618095	0.337994	0.478044
cg00068750	GATCCGCAAGATCCAGGGATGAGAGCTTTGTTGCCTGCCAGGGAAGCTCG	F	II	16	2535955		rs9924353	IC	0	XY_NO	A_NO	2546034	-10079	TBC1D24	BC010147	NA		5'UTR		TBC1D24	cg00068750	14.3407	0.000329964	0.000491989	0.207027	0.49095	0.793908	0.586881	0.302957	0.444919
cg09552652	GCTTTGATCTTCTCTCCGGGTGCCATGGCGAGGATGGGACTTTGAGGACG	F	II	16	23197569			IC	0	XY_NO	A_NO	23194039	3530	SCNN1G	NM_001039	NA		5'UTR	Island	SCNN1G	cg09552652	7.83655	0.00467738	0.00549358	0.356268	0.485075	0.804053	0.447785	0.318979	0.383382
cg05139728	AGCTGAGTCTAGATGTGGAGACAAACTCTCACTGCACATGTAGACACACG	F	II	16	28306816			LC	27	XY_NO	A_NO	28303839	2977	SBK1	NM_001024401	NA		5'UTR	S_Shelf	SBK1	cg05139728	56.8778	9.94114e-08	5.96224e-07	0.430306	0.532288	0.888043	0.457737	0.355755	0.406746
cg05657213	CGGGAATTGCTGTGGTCTTCCTAGGGCCCTCAAGACCATGAATGGGCTGG	R	II	16	31452152			LC	0	XY_NO	A_NO	31454347	2196	ZNF843	NM_001136509	NA		5'UTR	N_Shore	ZNF843	cg05657213	44.2021	5.14808e-07	2.0974e-06	0.673565	0.640221	0.294672	-0.378894	-0.34555	-0.362222
cg03658003	CGGAGGGTGTAGAGCAGAGATTTATGTCATCTGATATAAAACGGAGCTGG	R	II	16	48407651		rs72802175,rs75918266	LC	49	XY_NO	A_NO	48399783	-7867	SIAH1	NM_001006610	TRUE		5'UTR		SIAH1	cg03658003	51.3293	1.95438e-07	9.89995e-07	0.777408	0.78976	0.339707	-0.437702	-0.450053	-0.443877
cg04031656	CGTGCACATTTCCAGCCAAGGGCAAACAGGAGGACACGCTGCTTTCTGGT	F	II	16	53091688		rs78686908	LC	49	XY_NO	A_NO	53088944	2744	CHD9	NM_025134	NA		5'UTR	S_Shelf	CHD9	cg04031656	90.6927	4.19145e-09	6.3044e-08	0.844793	0.725346	0.387099	-0.457694	-0.338247	-0.397971
cg01021552	CGAGGAGGTGGGTGAATCAGATTTCTTTGGGAACTTCAATGAAAGAAAAC	F	II	16	65046268			LC	0	XY_NO	A_NO	65038943	-7324	CDH11	AK308000	TRUE		5'UTR		CDH11	cg01021552	90.5981	4.22188e-09	6.33564e-08	0.8462	0.848772	0.231902	-0.614298	-0.61687	-0.615584
cg04545079	CGTAGATGATGTGGAATGGCTGTGACAGCAGCAGCATCCCTGAAGCAAAA	R	II	16	67599924			LC	8	XY_NO	A_NO	67596309	3615	CTCF	NM_001191022	NA		5'UTR	S_Shelf	CTCF	cg04545079	38.8055	1.17683e-06	4.03587e-06	0.17761	0.560038	0.876283	0.698673	0.316246	0.507459
cg04957757	CGGCCTCAGGGATTCATTCTTCAGCCATCTGGTCAACCTGATTGACAGAA	R	II	16	70463218			IC	4	XY_NO	A_NO	70472990	9773	ST3GAL2	NM_006927	TRUE		5'UTR		ST3GAL2	cg04957757	27.9587	8.71036e-06	2.11486e-05	0.242559	0.254347	0.653175	0.410616	0.398828	0.404722
cg01389386	CGCTGATGGCTCCTGGGAACTTTTGGAGTGCAAATCCCAGATAAAGCCAA	R	II	16	70471055		rs77972931	LC	0	XY_NO	A_NO	70472990	1936	ST3GAL2	NM_006927	NA		5'UTR	N_Shore	ST3GAL2	cg01389386	68.8459	2.76737e-08	2.34347e-07	0.191701	0.228491	0.565392	0.373692	0.336902	0.355297
cg05516390	CGGCGGCTATATATATGCCTTTAAATTACACCAATGTAAACTGAGTGCGG	R	II	16	73088677		rs77476764,rs78166061	LC	0	XY_NO	A_NO	73092533	3857	ZFHX3	NM_001164766	TRUE		5'UTR	N_Shelf	ZFHX3	cg05516390	31.7369	4.07614e-06	1.11966e-05	0.406299	0.232299	0.736048	0.329749	0.503749	0.416749
cg02298612	CCAGAGGGCCTGTCCTGAAGCCCAAGATGAAGCCGTCAGAAGCAGTGACG	R	II	16	75528459			ICshore	0	XY_NO	A_NO	75528925	467	CHST6	AF219990	NA		5'UTR	N_Shore	CHST6	cg02298612	17.8872	0.000106745	0.000182022	0.144065	0.295927	0.629747	0.485682	0.33382	0.409751
cg16651780	GTTTGAATGGAATTTATCCCTCTCTATTTCACTGGAAACATCCAAGAACG	F	II	16	81037892		rs76400461	LC	0	XY_NO	A_NO	81040102	-2210	CENPN	NM_001100625	NA		5'UTR	N_Shelf	C16orf61	cg16651780	28.3357	8.0462e-06	1.97781e-05	0.70601	0.822966	0.119772	-0.586238	-0.703195	-0.644716
cg07906931	TTTGTCGAGAGGAATCCAGTTGCCCCTTCTCTCCCTAGGGGAGTTGCACG	R	II	16	84683290		rs3809614	ICshore	0	XY_NO	A_NO	84682130	1160	KLHL36	NM_024731	TRUE		5'UTR	S_Shore	KLHL36	cg07906931	20.2991	5.40411e-05	0.000100661	0.21325	0.32261	0.67957	0.46632	0.35696	0.41164
cg05588903	TAAATATTTATCAAACACTGACTTAGACATCGACGCTTCGGCGGTGAACG	R	I	16	84866150		rs74987796	IC	0	XY_NO	A_NO	84853586	12564	CRISPLD2	AK027395	NA		5'UTR		CRISPLD2	cg05588903	75.8985	1.4265e-08	1.46314e-07	0.209593	0.62086	0.964472	0.754878	0.343612	0.549245
cg02069721	AGGTCTGCGGTGTGATTACACTGGAGGTTTCTAGGAAGCCGTGCTCCTCG	R	II	16	84866208			IC	0	XY_NO	A_NO	84853586	12622	CRISPLD2	AK027395	NA		5'UTR		CRISPLD2	cg02069721	93.7876	3.32115e-09	5.40153e-08	0.148642	0.309054	0.936375	0.787733	0.627321	0.707527
cg03430116	CGGTCTCTGTCCGAGTTGAATTCAGCTGTCCCGGAGTCAGCCGCTGTGTC	F	I	16	85083564			IC	0	XY_NO	A_NO	85061409	22155	KIAA0513	BC030280	NA		5'UTR		KIAA0513	cg03430116	10.8798	0.00120336	0.00157764	0.348047	0.457687	0.810961	0.462915	0.353275	0.408095
cg05071195	ACGTGAGGCCAGAGGCGGCTGGAGCAGCAGCTCCCACCCAATAGCAGACG	R	I	16	89411232			IC	0	XY_NO	A_NO	89387540	23692	LOC100287036	NM_001242885	TRUE		5'UTR	S_Shelf	ANKRD11	cg05071195	134.761	2.59901e-10	1.02859e-08	0.190154	0.362861	0.820785	0.630631	0.457924	0.544278
cg00948881	TGTATGGACTGTCCCCCTGAGGTGCCTGCTCTTCCTCACCGATGGGTGCG	F	II	16	89433544		rs79050134,rs966363	IC	0	XY_NO	A_NO	89387540	46004	LOC100287036	NM_001242885	NA		5'UTR		ANKRD11	cg00948881	15.0571	0.000259023	0.000396889	0.398714	0.459419	0.894399	0.495685	0.43498	0.465332
cg26877336	CGGCAGACCTCCCACCACTGCTTCCACTGGGGAAAGGCCGGGGATGCTCA	F	II	16	89433760		rs735813,rs735814	IC	0	XY_NO	A_NO	89387540	46220	LOC100287036	NM_001242885	NA		5'UTR		ANKRD11	cg26877336	20.9522	4.54041e-05	8.66385e-05	0.358631	0.484177	0.904479	0.545848	0.420302	0.483075
cg06660116	CGCTCTCAAACAACCCGGAGTGTACAGCTGCCATGGTCACCCACGCTCCC	F	II	16	89433876			IC	0	XY_NO	A_NO	89387540	46336	LOC100287036	NM_001242885	NA		5'UTR		ANKRD11	cg06660116	16.746	0.000150714	0.00024623	0.428465	0.609051	0.910062	0.481597	0.301012	0.391304
cg08420923	CGAGAACGCAAACCTTCTGGCTTCAGAGCTCTCACTGAGGAAGAATCTCA	F	II	16	89436447		rs80118634	LC	0	XY_NO	A_NO	89484775	48329	ANKRD11	BC025283	TRUE		5'UTR	N_Shelf	ANKRD11	cg08420923	15.2159	0.000245741	0.000378648	0.122873	0.366418	0.690332	0.567459	0.323914	0.445687
cg00770754	GATGGCGCATCCTGGAAGCATAGGACAGAGTGTAGCTCACACACACAGCG	F	II	16	89440949			IC	49	XY_NO	A_NO	89484775	43827	ANKRD11	BC025283	NA		5'UTR	S_Shelf	ANKRD11	cg00770754	25.3668	1.53915e-05	3.42288e-05	0.275376	0.243462	0.736661	0.461285	0.4932	0.477242
cg26946905	TTAGTGTCACACGGTGTTTTAAGCGGATACCGACACACTTGAGCTCACCG	F	II	16	89441595			IC	47	XY_NO	A_NO	89484775	43181	ANKRD11	BC025283	TRUE		5'UTR	S_Shelf	ANKRD11	cg26946905	28.6179	7.58644e-06	1.88244e-05	0.356627	0.433866	0.930219	0.573593	0.496354	0.534973
cg02582213	ATAATTTGTTTACTGTGATACACAATTTCTGGAGAGACCAGCTGCTCACG	F	II	16	89441654			IC	50	XY_NO	A_NO	89484775	43122	ANKRD11	BC025283	TRUE		5'UTR	S_Shelf	ANKRD11	cg02582213	13.0692	0.000517408	0.000734427	0.262006	0.343502	0.847397	0.585391	0.503895	0.544643
cg03484438	GGTCACAAATGGAGCTCTTGGCGAGCCGCTGGTGTCTGGCCTAATCCCCG	F	I	16	89452237			IC	15	XY_NO	A_NO	89484775	32539	ANKRD11	BC025283	NA		5'UTR	N_Shelf	ANKRD11	cg03484438	52.8884	1.60623e-07	8.55281e-07	0.141571	0.448782	0.941155	0.799584	0.492373	0.645979
cg02013146	CGGCTCGCCAAGAGCTCCATTTGTGACCGTTCCCTCCGTAGGCAACCCGG	F	I	16	89452259			IC	37	XY_NO	A_NO	89484775	32517	ANKRD11	BC025283	NA		5'UTR	N_Shelf	ANKRD11	cg02013146	83.5556	7.38178e-09	9.26908e-08	0.189442	0.510894	0.952054	0.762613	0.441161	0.601887
cg09823077	CGGACAGCAGTCCAGAACTCCCTGGCTCAAGCCGGCCTCCCGCTCAGCCT	F	II	16	89452360			IC	48	XY_NO	A_NO	89484775	32416	ANKRD11	BC025283	NA		5'UTR	N_Shelf	ANKRD11	cg09823077	119.209	6.19289e-10	1.7927e-08	0.259023	0.629693	0.976462	0.717439	0.346769	0.532104
cg06270206	CGTCCTGTCCGCTAAACCTCCAAGGGGGTCCCCGGCTCATCGCAGGGCTC	R	II	16	89455108			IC	0	XY_NO	A_NO	89484775	29668	ANKRD11	BC025283	NA		5'UTR	N_Shore	ANKRD11	cg06270206	66.5282	3.48724e-08	2.77051e-07	0.234133	0.379953	0.822689	0.588556	0.442736	0.515646
cg09640686	CGCTCAGACGTTCTAGTACACAGCAGGTGCGCTGTCCTTTAACAAGGACA	F	II	16	89496981			IC	0	XY_NO	A_NO	89497374	-393	AK097694	AK097694	NA		5'UTR	N_Shelf	ANKRD11	cg09640686	48.6376	2.77686e-07	1.2996e-06	0.250167	0.59079	0.930649	0.680482	0.339859	0.51017
cg25374161	TGCTGGAGAGATGGTTCCCACAGTGAGATTCCAGGCATCAGTGGGGATCG	F	II	17	177475			LC	0	XY_NO	A_NO	177369	-105	RPH3AL	BC143311	NA		5'UTR		RPH3AL	cg25374161	28.8991	7.15786e-06	1.79266e-05	0.466805	0.639853	0.963101	0.496296	0.323248	0.409772
cg18771195	CGGCCCAGCAGGCAGATGTTCCGGAACCCTTGTAAAACCCCGCAGTACAG	F	II	17	182656			IC	0	XY_NO	A_NO	180995	1661	LOC100506388	NM_001242780	NA		5'UTR	N_Shelf	RPH3AL	cg18771195	65.6386	3.81822e-08	2.95239e-07	0.314262	0.653947	0.961762	0.6475	0.307815	0.477658
cg25930644	CGTCCAGCCCTGTCATGTAAGTGACCTCAATGGTAGCAGTACCCAAATTG	R	II	17	8531915			LC	0	XY_NO	A_NO	8534035	2121	MYH10	BC150634	NA		5'UTR	N_Shore	MYH10	cg25930644	52.5453	1.67635e-07	8.83556e-07	0.20587	0.259107	0.696863	0.490993	0.437756	0.464375
cg09175338	CCAGGCAAATAGAATCAGTGAAAAGCCTGGATTGGCACCTAGAAATATCG	R	II	17	10372273			LC	50	XY_NO	A_NO	10372875	603	MYH4	NM_017533	NA		5'UTR		MYH4	cg09175338	6.50136	0.00926153	0.0103936	0.803784	0.865593	0.446168	-0.357616	-0.419425	-0.38852
cg27059698	CGGAGTTACTGCACCAGGGATCACACAGATGTGTCAGCCCTGGCTCGTCC	R	II	17	17625521			HC	0	XY_NO	A_NO	17584786	40735	RAI1	NM_030665	TRUE	RDMR	5'UTR	N_Shore	RAI1	cg27059698	32.323	3.64715e-06	1.02027e-05	0.14628	0.16455	0.528243	0.381963	0.363693	0.372828
cg03746851	CGGCCCCAGTGCTGCAGAGCTGCAGGTGCTGCTGCTGCTGTTACTCCTGT	R	II	17	21282502			LC	33	XY_NO	A_NO	21279698	2804	KCNJ12	NM_021012	NA		5'UTR	S_Shore	KCNJ12	cg03746851	37.58	1.43906e-06	4.74712e-06	0.199691	0.39468	0.791539	0.591847	0.396859	0.494353
cg02512902	CGGGGGGCTCTGATGTCATTGAATTAGGGGCCTCCTTTGACCAGGGTTAA	F	II	17	25799447			LC	0	XY_NO	A_NO	25799035	412	KSR1	BC035488	TRUE		5'UTR		KSR1	cg02512902	140.598	1.9224e-10	8.62005e-09	0.632772	0.873698	0.282102	-0.35067	-0.591595	-0.471133
cg08041350	TACTTACAGGGGTCAGTCACCTGATGGGACGCCTTTGCTGGAGACAGACG	R	II	17	25819112			IC	0	XY_NO	A_NO	25799035	20077	KSR1	BC035488	TRUE		5'UTR		KSR1	cg08041350	57.253	9.51724e-08	5.77552e-07	0.271204	0.266803	0.869194	0.59799	0.602391	0.60019
cg04561005	CCTGCCTCTGGGAGTGATTCCTAACATATGCCATTTGCACAAGACTTTCG	F	II	17	25872931			LC	0	XY_NO	A_NO	25887342	-14411	KSR1	AK130719	TRUE		5'UTR		KSR1	cg04561005	74.7779	1.57884e-08	1.568e-07	0.256205	0.31621	0.847268	0.591063	0.531058	0.561061
cg07664000	CTATTATGCATTTAAAGTGAAGTCCCAGATGAATCATCCCAGCTATAACG	R	II	17	28659293			LC	0	XY_NO	A_NO	28661064	1772	TMIGD1	AK172838	NA		5'UTR		TMIGD1	cg07664000	84.9365	6.59376e-09	8.56501e-08	0.794687	0.789591	0.150935	-0.643753	-0.638656	-0.641204
cg19465320	CGCCTGGGCCATAATAAGCTTTCAGCTGTTGGGTCTACATTATTTCAAAT	R	II	17	40426890			LC	0	XY_NO	A_NO	40428423	1534	STAT5B	BC020868	NA	RDMR	5'UTR	N_Shore	STAT5B	cg19465320	10.3229	0.0015157	0.00194561	0.31896	0.375747	0.676015	0.357055	0.300268	0.328661
cg20864568	CAATGTCCTGCTCAGCTCAACAGAAATGCTCCCCTACAATTTGCCCTACG	R	II	17	43391599		rs79620149	LC	0	XY_NO	A_NO	43394413	2815	MAP3K14	NM_003954	NA	CDMR	5'UTR	N_Shelf	MAP3K14	cg20864568	22.7978	2.83381e-05	5.75672e-05	0.579612	0.497798	0.161518	-0.418094	-0.33628	-0.377187
cg21399057	CGGGTGCACAAACCTTCCCAGCCCTGTCTGCACCACCGGCGGAGTCTCCA	R	I	17	46631910			HC	0	XY_NO	A_NO	46630235	-1674	HOXB3	U59298	NA		5'UTR	Island	HOXB3	cg21399057	71.5978	2.1219e-08	1.9374e-07	0.137951	0.0942105	0.451099	0.313147	0.356888	0.335018
cg23014425	ATTCGTAAATCAATCTCGCCTTTCTCACAGTGTAAACGTTCGCTTTATCG	F	I	17	46648525			IC	0	XY_NO	A_NO	46651809	3285	HOXB3	NM_002146	NA		5'UTR		HOXB3	cg23014425	11.8251	0.000826122	0.00112083	0.179196	0.218238	0.67973	0.500534	0.461492	0.481013
cg04800503	GCGTTCAGATTCGTAAATCAATCTCGCCTTTCTCACAGTGTAAACGTTCG	F	I	17	46648533			IC	0	XY_NO	A_NO	46651809	3277	HOXB3	NM_002146	NA		5'UTR		HOXB3	cg04800503	8.60993	0.00323413	0.00390358	0.124178	0.151091	0.495447	0.37127	0.344356	0.357813
cg06186155	CGCCAGTTTTATGGCTGATCACAAATCCGTCAGCGCTCAACTCACGCTGA	F	II	17	46648582			IC	0	XY_NO	A_NO	46651809	3228	HOXB3	NM_002146	NA		5'UTR		HOXB3	cg06186155	23.1143	2.62138e-05	5.38693e-05	0.178151	0.16219	0.584003	0.405852	0.421813	0.413833
cg14398214	CCACTTCTCTTTGGAATTTCCAACTTTGCTTGTGATTGAATGTCACTTCG	R	II	17	56493260			LC	0	XY_NO	A_NO	56493119	-140	RNF43	AK296769	NA		5'UTR		RNF43	cg14398214	169.205	5.11196e-11	3.88545e-09	0.134793	0.289251	0.960103	0.825311	0.670853	0.748082
cg12536809	CGGAGGCGTGGTTTCTGGCAACTGCTTGATTTTCGTGAGCATTTCTGTAG	R	I	17	72852514			LC	0	XY_NO	A_NO	72856006	3493	GRIN2C	BC144586	NA		5'UTR	N_Shelf	GRIN2C	cg12536809	52.0284	1.78865e-07	9.25385e-07	0.204126	0.322163	0.622825	0.418698	0.300661	0.35968
cg22114424	CGGGGAGCCTGGCTCTGGAGTCAGACACCCCTGGAGTTCAGCCCATTTAC	F	II	17	77112021			LC	0	XY_NO	A_NO	77076288	35733	ENGASE	AL110283	TRUE		5'UTR		HRNBP3	cg22114424	16.3454	0.000170774	0.000274826	0.22008	0.485823	0.837773	0.617693	0.35195	0.484822
cg14212850	CGCAGAGGCCTCGCCACAGAGCACGAGGAGCTGGTGCACTCCTGCGTCTT	R	I	17	77460269			ICshore	0	XY_NO	A_NO	77478679	18411	RBFOX3	AK293905	NA		5'UTR	Island	HRNBP3	cg14212850	13.7673	0.00040283	0.000586992	0.223866	0.428534	0.803399	0.579533	0.374864	0.477199
cg25532627	CGCCGAGGGCTGCGTCCTTACCTTCTGCGCTTGGTCCTCCAACCTCGTCC	R	I	17	77997833			IC	0	XY_NO	A_NO	78009646	11814	TBC1D16	NM_019020	NA		5'UTR	Island	TBC1D16	cg25532627	9.4021	0.00225634	0.00280502	0.276008	0.439601	0.766898	0.49089	0.327297	0.409094
cg18631330	CGCCTCCCGCGCACCTGCATCTGTCAATCCGGTCAGTTGGTTTCACGCTT	F	I	17	79899941			IC	0	XY_NO	A_NO	79899616	-324	MYADML2	CCDS45815	NA		5'UTR	S_Shore	MYADML2	cg18631330	30.3234	5.36728e-06	1.40615e-05	0.155755	0.110669	0.466739	0.310984	0.356069	0.333527
cg04722643	CGGGCAGAGTGGCAGAGCTGCCAACAAAAACGCAGGATACCCAGTAACAT	R	II	17	80289500			IC	31	XY_NO	A_NO	80291920	2421	SECTM1	NM_003004	TRUE		5'UTR	N_Shore	SECTM1	cg04722643	35.9801	1.88702e-06	5.915e-06	0.591131	0.460201	0.892102	0.300971	0.431901	0.366436
cg06191260	CGGTATGACAGTAGCATTAAAAGGGAGGTGTCTTTTTGTCTGTCTCCAGC	R	II	18	48088362			LC	0	XY_NO	A_NO	48086483	1879	MAPK4	NM_002747	NA		5'UTR	S_Shore	MAPK4	cg06191260	65.7907	3.75918e-08	2.92185e-07	0.14714	0.498789	0.81293	0.66579	0.314141	0.489966
cg13049398	CGAGAGAATTCAACTGCCAGAAGCCAGCTCCAGAGACAGGATTCACCCAG	F	II	18	74157682		rs586769	LC	0	XY_NO	A_NO	74207145	49464	ZNF516	NM_014643	TRUE		5'UTR	S_Shelf	ZNF516	cg13049398	33.1406	3.13157e-06	8.99031e-06	0.802017	0.623043	0.214299	-0.587719	-0.408744	-0.498231
cg10131810	AGTGCACAGAAGGGCTGAACAAAACCGCAGGACAGGAGCTGGCAGCACCG	R	II	19	2525634	rs79088441	rs10407365,rs11881279,rs79088441	IC	0	XY_NO	A_NO	2476353	49281	GADD45B	AY615270	NA		5'UTR	S_Shore	GNG7	cg10131810	26.2437	1.26332e-05	2.89578e-05	0.254218	0.295582	0.683483	0.429264	0.387901	0.408582
cg24874003	CAGAACACCACGGAAGGTAGCACATGCTGTGACGATTGCGTAGTGGTTCG	F	II	19	2602614			IC	0	XY_NO	A_NO	2643848	41235	BC022568	BC022568	NA	DMR	5'UTR		GNG7	cg24874003	32.336	3.63827e-06	1.01822e-05	0.115788	0.126156	0.549149	0.433361	0.422992	0.428177
cg01250212	CGGCTCACTCAGCCTGACAGAAACGCTGTGTTTTCATGTTCCCTGTGTGG	F	II	19	2650755		rs57715010,rs72978759	IC	0	XY_NO	A_NO	2643848	-6906	BC022568	BC022568	NA		5'UTR	Island	GNG7	cg01250212	7.30472	0.00609477	0.00703085	0.247241	0.424717	0.743068	0.495827	0.318351	0.407089
cg01286319	TCTGGGTCAGAGGGGCCTGAGCCCAGGGTGGCACAGAGGTGGGGGCCTCG	F	II	19	2695343		rs11880950	LC	0	XY_NO	A_NO	2702745	7403	GNG7	NM_052847	NA	CDMR	5'UTR		GNG7	cg01286319	280.074	1.32536e-12	4.86755e-10	0.369808	0.408695	0.0381365	-0.331672	-0.370558	-0.351115
cg15213650	GGGGCATGTTCTCTGGATCTGTCAGTCCCCAACACACTCCAAGTTCACCG	F	II	19	4984614			IC	0	XY_NO	A_NO	4969123	15491	KDM4B	BC063889	NA		5'UTR	N_Shore	KDM4B	cg15213650	33.356	3.00985e-06	8.69793e-06	0.262135	0.310487	0.745303	0.483168	0.434816	0.458992
cg06884029	CGAGCTCGGGTCCCACGCCAGGCTCTGGCTCTAGACTCCAAACCAAGCGC	R	II	19	4986305			IC	0	XY_NO	A_NO	4969123	17182	KDM4B	BC063889	NA		5'UTR	Island	KDM4B	cg06884029	65.4598	3.88896e-08	2.99212e-07	0.237445	0.549979	0.916842	0.679398	0.366863	0.523131
cg13656062	CCCAGCCTGAATCACTGTGAGGTTGCCAGGGGCTTGGTTTCAGTTACTCG	R	II	19	16008723		rs78170165,rs78283720	LC	0	XY_NO	A_NO	16008883	161	CYP4F2	AK300961	NA		5'UTR		CYP4F2	cg13656062	19.8934	6.03407e-05	0.000110729	0.257942	0.501056	0.819003	0.561061	0.317947	0.439504
cg23956760	CGTGGGCAGAGGCCTGACTTCAGTATGACGACACCCTCCATCTGGCACCA	R	II	19	19178708			LC	0	XY_NO	A_NO	19174802	3906	SLC25A42	NM_178526	NA		5'UTR	S_Shelf	SLC25A42	cg23956760	45.1991	4.46106e-07	1.87473e-06	0.181256	0.362635	0.825366	0.644109	0.462731	0.55342
cg09494672	ATGAATCCAGGAAGACGGGCTATTTTCAGGTTGCTGCTGATGAGCTGACG	F	II	19	30932051			LC	0	XY_NO	A_NO	30863327	68724	ZNF536	BC150171	NA		5'UTR	N_Shelf	ZNF536	cg09494672	117.912	6.68979e-10	1.88173e-08	0.180276	0.393607	0.90322	0.722944	0.509613	0.616278
cg03214420	GTTTCTGTTTACTGGCCTATGAGGATGCCCTTTCCTGTGCAAAGTAAGCG	R	II	19	44257589		rs76850817	LC	0	XY_NO	A_NO	44259141	1553	SMG9	AK309830	NA		5'UTR	N_Shore	C19orf61	cg03214420	40.717	8.68879e-07	3.16264e-06	0.813478	0.852129	0.388924	-0.424555	-0.463206	-0.44388
cg23344780	GTGAGTCAAGAATGCCTGTTGCTGGGGGCAGCTCCTCAATCCTGATGTCG	R	II	19	48829487			LC	0	XY_NO	A_NO	48828628	859	EMP3	NM_001425	NA		5'UTR	N_Shelf	EMP3	cg23344780	24.904	1.71186e-05	3.74238e-05	0.578312	0.742426	0.192071	-0.386241	-0.550355	-0.468298
cg19727499	CGCCCTGCCCCTGGCTCTAGGGACCCAAGTCCAGGCTTCCCGCCCCAGAA	F	II	19	49628740			IC	0	XY_NO	A_NO	49631545	-2805	PPFIA3	AK293798	NA		5'UTR	N_Shelf	PPFIA3	cg19727499	73.2711	1.81359e-08	1.7284e-07	0.554783	0.459215	0.920956	0.366173	0.461741	0.413957
cg00098985	CGGGGACATAGAACACAGCCTGTTCCCCTGGAGGGTCTGGACACAGCCAG	R	II	20	1275312	rs79197641	rs72620867,rs79197641	LC	0	XY_NO	A_NO	1294316	19005	SDCBP2	NM_015685	NA		5'UTR	N_Shore	SNPH	cg00098985	168.28	5.31719e-11	3.95093e-09	0.756612	0.796728	0.277074	-0.479538	-0.519654	-0.499596
cg13399741	CGGGCCAGAGACTCTGGGGTTTGAGATCCAGCCCCTCAGCATCTGATGTT	F	II	20	1275425			LC	1	XY_NO	A_NO	1294316	18892	SDCBP2	NM_015685	NA		5'UTR	N_Shore	SNPH	cg13399741	73.2974	1.80917e-08	1.72529e-07	0.833014	0.815959	0.351771	-0.481244	-0.464188	-0.472716
cg23206873	CTGGAATAGTGCATGGCAACACTCACCCGGCTGAGTCACAGCCTACCTCG	R	II	20	1303672		rs80144583	IC	49	XY_NO	A_NO	1305986	-2314	LOC100507495	NR_040047	NA		5'UTR	N_Shelf	SDCBP2	cg23206873	11.8424	0.000820613	0.00111403	0.732565	0.76277	0.36093	-0.371635	-0.401839	-0.386737
cg12821724	CGGGCAGCCCCTGTTGGTTTGGTGGAACAAGTAAAGTCATTGAGTACTAA	R	II	20	4990320			IC	0	XY_NO	A_NO	4990938	619	SLC23A2	BC013112	NA		5'UTR		SLC23A2	cg12821724	44.1665	5.17481e-07	2.1058e-06	0.73893	0.673328	0.339549	-0.399381	-0.333779	-0.36658
cg22423984	CGCAACTTCACAAGGCAGCCAGGCAGTGACGCCTGAATGTTCCCATCTCC	R	II	20	34734501			LC	0	XY_NO	A_NO	34742661	-8160	EPB41L1	NM_012156	NA		5'UTR		EPB41L1	cg22423984	16.0625	0.000186765	0.000297297	0.162419	0.40177	0.739041	0.576622	0.337272	0.456947
cg15278386	CGGCCCCTCCTGGCCACACCCTGTGCGTGCTGGGCACCCCGGTCCTGTGG	R	I	20	61924802			LC	0	XY_NO	A_NO	61924537	265	COL20A1	NM_020882	NA		5'UTR	N_Shelf	COL20A1	cg15278386	46.308	3.81599e-07	1.66465e-06	0.773907	0.772627	0.391853	-0.382053	-0.380773	-0.381413
cg10170269	CTGCAGGCAGGGGTCCTCGTCACAGCTTCAGGGCTTTGCAGAGGATTACG	R	II	20	62256006			IC	0	XY_NO	A_NO	62258380	2375	GMEB2	NM_012384	NA		5'UTR	N_Shore	GMEB2	cg10170269	59.0885	7.71733e-08	4.93715e-07	0.502566	0.607452	0.971799	0.469233	0.364347	0.41679
cg26648185	CGCAGGCATGATCTGAGAGCCGATCAATTGTCTGCTTTCAGAGGATGTTA	R	II	21	32927013			LC	0	XY_NO	A_NO	32931289	4277	TIAM1	NM_003253	TRUE		5'UTR	N_Shelf	TIAM1	cg26648185	75.8815	1.42869e-08	1.46435e-07	0.396737	0.544794	0.0873186	-0.309418	-0.457475	-0.383447
cg12092309	TCGATGAGGGCCACCATGGCCTTCTCCAGCTCAGACATCCTAGGGGCTCG	R	II	21	48022339			LC	0	XY_NO	A_NO	48025034	2696	S100B	CS301701	NA		5'UTR	S_Shelf	S100B	cg12092309	36.4206	1.74963e-06	5.56288e-06	0.809653	0.859976	0.444102	-0.36555	-0.415874	-0.390712
cg11064537	CGCTGGGAAAATGTCAACAATCACTTCTGGGCCATGAAACCTGACGTTTC	F	II	21	48024639			LC	0	XY_NO	A_NO	48025034	396	S100B	CS301701	TRUE		5'UTR		S100B	cg11064537	38.566	1.2235e-06	4.16757e-06	0.86066	0.753372	0.441627	-0.419033	-0.311745	-0.365389
cg07152925	CGTCAGGTTTCATGGCCCAGAAGTGATTGTTGACATTTTCCCAGCGGTAC	R	II	21	48024683			LC	0	XY_NO	A_NO	48025034	352	S100B	CS301701	TRUE		5'UTR		S100B	cg07152925	33.8938	2.72861e-06	8.0251e-06	0.759879	0.58672	0.251827	-0.508052	-0.334893	-0.421472
cg10685559	CGTGCATATATTTTGGGCCAGTGAATTTTTTTCTAAGCTAATATAGTTAT	F	II	22	18633123			HC	0	XY_NO	A_NO	18632757	366	USP18	NM_017414	NA		5'UTR	S_Shore	USP18	cg10685559	4.65091	0.026816	0.028437	0.339146	0.336032	0.0223618	-0.316784	-0.31367	-0.315227
cg25221625	GGCAAAAGCCACCCTGGCAGGCCCGGACCTTTTGTAGTTTCTGTGGGACG	R	II	22	25595955			IC	0	XY_NO	A_NO	25595824	131	CRYBB3	NM_004076	NA		5'UTR		CRYBB3	cg25221625	25.4691	1.50367e-05	3.35663e-05	0.583878	0.54196	0.911434	0.327556	0.369473	0.348515
cg12968041	CGGCCAAGGAAGCGGGAAGACATCCACCCAGCTAACCATCCGCAGAAGCT	R	II	22	29280932			ICshore	0	XY_NO	A_NO	29279754	1178	ZNRF3	NM_001206998	NA	RDMR	5'UTR	S_Shore	ZNRF3	cg12968041	35.9627	1.89273e-06	5.93163e-06	0.122538	0.146012	0.577604	0.455066	0.431592	0.443329
cg22912095	CGGAACAGGCTGTCTACGCTGCGGGCTGCTATGCAATCATTCCATGGAGT	R	II	22	29281173			ICshore	0	XY_NO	A_NO	29279754	1419	ZNRF3	NM_001206998	NA	RDMR	5'UTR	S_Shore	ZNRF3	cg22912095	68.5173	2.85836e-08	2.40151e-07	0.115009	0.116832	0.672775	0.557766	0.555943	0.556854
cg12429065	CGGGGAGAGGCACAGGGAACTAAAAATACAGTTTACATGGCAAGGCTCCT	F	II	22	36018612			LC	0	XY_NO	A_NO	36019400	789	MB	NM_203377	TRUE		5'UTR		MB	cg12429065	22.2252	3.26981e-05	6.521e-05	0.393623	0.302182	0.724265	0.330642	0.422083	0.376363
cg19853703	CGGGGTTCAAATGCCAGCCAGAGCTTGAGGAGAGTCTGAGGATTAACTTC	F	II	22	36044792			LC	0	XY_NO	A_NO	36044423	369	APOL6	NM_030641	TRUE		5'UTR		APOL6	cg19853703	117.958	6.67163e-10	1.87908e-08	0.429946	0.368094	0.0498472	-0.380098	-0.318247	-0.349173
cg12926358	CGGGATTTGCAAGGATTTGACTCTGGCCATCCAGGGAAGATGGAGTCTTT	F	II	22	39872478			LC	0	XY_NO	A_NO	39883228	-10750	MGAT3	NM_001098270	NA		5'UTR		MGAT3	cg12926358	22.545	3.01765e-05	6.07895e-05	0.210239	0.399517	0.715756	0.505517	0.31624	0.410878
cg25447894	CGCAGGTCCCAGACACAGACACAGACACAGACACAGACATGCTCCCACGG	R	II	22	41957443			LC	30	XY_NO	A_NO	41957013	430	CSDC2	NM_014460	TRUE		5'UTR		CSDC2	cg25447894	63.3043	4.86983e-08	3.52142e-07	0.113742	0.109325	0.647715	0.533973	0.53839	0.536182
cg03149749	GAGGACAGAGCATGGACCCCAGGCAAATGCAGTGACAATCACAGAGCACG	R	II	22	50741674			LC	0	XY_NO	A_NO	50746000	4327	PLXNB2	NM_012401	TRUE		5'UTR	N_Shelf	PLXNB2	cg03149749	32.4073	3.58979e-06	1.00679e-05	0.423165	0.404276	0.79016	0.366995	0.385884	0.37644
cg18669381	CAGGAGCTTGCCTTGCTCGGCTCTGGGGCCATGCTGACATGCTGACATCG	F	II	1	16539088			LC	0	XY_NO	A_NO	16539103	16	ARHGEF19	NM_153213	TRUE		5'UTR;1stExon		ARHGEF19;ARHGEF19	cg18669381	162.895	6.71467e-11	4.56883e-09	0.23408	0.241631	0.581852	0.347772	0.340221	0.343997
cg04994456	GGGACACTGTCGCTCAGCACCTGGGCATTGGCAGAGAGTGTCAGCTGGCG	R	II	1	20141662			LC	0	XY_NO	A_NO	20141770	109	RNF186	NM_019062	NA		5'UTR;1stExon		RNF186;RNF186	cg04994456	11.0451	0.00112524	0.00148339	0.351099	0.470418	0.800541	0.449442	0.330124	0.389783
cg12054698	CGGAACAGTGAAATATTAGTCCAGGGATCCAGTGAGAGACACAGAAGTGC	R	II	1	89530930			LC	0	XY_NO	A_YES	89531042	113	GBP1	NM_002053	NA		5'UTR;1stExon		GBP1;GBP1	cg12054698	6.14643	0.0112284	0.0124608	0.582372	0.714847	0.0825153	-0.499856	-0.632332	-0.566094
cg07463059	CGCTAAGAAAATGAAGTATCTGCAAAGATAACAAGGAAAAAAGGCCTTGG	R	II	1	158979810			LC	0	XY_NO	A_YES	158979681	129	IFI16	NM_005531	NA		5'UTR;1stExon		IFI16;IFI16	cg07463059	14.9706	0.000266594	0.000406698	0.759958	0.790801	0.145201	-0.614758	-0.6456	-0.630179
cg24000087	TGCATCGTAAGCCAACTCTTGCCATTAGAAGATCCTTCTTATGCCAGACG	R	II	1	203020660			LC	49	XY_NO	A_NO	203020310	350	PPFIA4	NM_015053	NA		5'UTR;1stExon		PPFIA4;PPFIA4	cg24000087	82.7966	7.86002e-09	9.69049e-08	0.246247	0.573315	0.940871	0.694624	0.367556	0.53109
cg08943180	CGGCAGCCCAAGCAGGTAATAGCGGTTGGTTGTTACTGCCTGTACCTCTC	F	II	1	244516022			LC	0	XY_NO	A_NO	244515936	86	C1orf100	BC054479	NA		5'UTR;1stExon		C1orf100;C1orf100	cg08943180	16.8795	0.000144637	0.000237261	0.415353	0.379483	0.73941	0.324057	0.359928	0.341993
cg09113530	GCACCCGGGCTGTCTGCAGATAGCTTGGCTCATTGTTGGTCCTCAGTACG	F	II	2	110873741			ICshore	0	XY_NO	A_NO	110874142	402	MALL	AK311353	TRUE		5'UTR;1stExon	S_Shore	MALL;MALL	cg09113530	51.109	2.01014e-07	1.01172e-06	0.371326	0.511519	0.875797	0.504472	0.364278	0.434375
cg20547155	CGTCCTGGGTGGCAATCCTAAAAGAGAAGACAAAGACACTCACCAACACT	R	II	2	121554882		rs35608167	IC	0	XY_NO	A_NO	121554866	16	GLI2	BC111410	TRUE		5'UTR;1stExon		GLI2;GLI2	cg20547155	132.069	2.99939e-10	1.11519e-08	0.208328	0.14433	0.953933	0.745605	0.809602	0.777604
cg09727050	CGTCAGTTGTAGTGAAGTAACAGCCTGTTAGGGGCTGCTCACAAATTCTC	R	II	2	152214177			LC	0	XY_NO	A_NO	152214105	72	TNFAIP6	NM_007115	TRUE		5'UTR;1stExon		TNFAIP6;TNFAIP6	cg09727050	58.1668	8.56768e-08	5.34765e-07	0.838329	0.848398	0.258359	-0.57997	-0.590039	-0.585004
cg04002454	GGCAGAAATCTGTGAGGGTGAGTCAGTCTGTCGGCCGACTTCCTGCTCCG	R	II	2	231191893			LC	0	XY_NO	A_NO	231191893	0	SP140L	NM_138402	NA		5'UTR;1stExon		SP140L;SP140L	cg04002454	22.7418	2.87341e-05	5.82634e-05	0.685971	0.718748	0.161194	-0.524777	-0.557555	-0.541166
cg26847438	CGCAGGCTGGGCCGACTGGGGAGCTCATAGGCCAGGCTCTGACACCCAGG	F	I	2	231191916			LC	0	XY_NO	A_YES	231191893	23	SP140L	NM_138402	NA		5'UTR;1stExon		SP140L;SP140L	cg26847438	19.3238	7.06411e-05	0.000126849	0.791318	0.773611	0.306845	-0.484473	-0.466766	-0.47562
cg01633093	CGGGAGAAAGCTAACTTGAACATGACCTGTTGCATTTGGCAAGTTCTAGC	F	II	3	16216606			LC	0	XY_NO	A_NO	16216183	423	GALNTL2	NM_054110	NA		5'UTR;1stExon		GALNTL2;GALNTL2	cg01633093	53.4991	1.48947e-07	8.06227e-07	0.224526	0.614913	0.916439	0.691913	0.301526	0.49672
cg16970828	CCTGCTGTAGCCAGTGCAAACAGGAACCAAGGCCAAGCGAATAAGGGACG	R	II	3	49851353			LC	0	XY_NO	A_NO	49851390	38	UBA7	NM_003335	NA		5'UTR;1stExon		UBA7;UBA7	cg16970828	230.202	5.52989e-12	1.06421e-09	0.589465	0.36397	0.0117469	-0.577718	-0.352223	-0.464971
cg13321956	CGGGGAATTGGAATATACCCGCAGCCGACAATCTCAGTGTGAAATACTGG	F	II	3	149051343			LC	0	XY_NO	A_NO	149051258	-84	TM4SF18	NM_001184723	TRUE		5'UTR;1stExon		TM4SF18;TM4SF18	cg13321956	31.2658	4.46264e-06	1.20618e-05	0.856127	0.652301	0.350655	-0.505473	-0.301646	-0.403559
cg19383430	AACTGAACCGAACACCGAAACTGAAACTGTTTGTCTCTTCCTGAGAAACG	R	II	3	187086187	rs80174239	rs80174239	LC	0	XY_NO	A_NO	187086167	20	RTP4	NM_022147	NA		5'UTR;1stExon		RTP4;RTP4	cg19383430	410.031	8.08715e-14	1.2492e-10	0.73365	0.697423	0.0121526	-0.721498	-0.68527	-0.703384
cg09216823	CGCCGAGCCACCGCAGCTCCTCAGCTGACTAAAAGAGTTAATGATCCTCC	F	II	3	193272655		rs34429757	IC	0	XY_NO	A_NO	193272695	41	ATP13A4	BC143604	TRUE		5'UTR;1stExon		ATP13A4;ATP13A4	cg09216823	16.2343	0.000176865	0.000283308	0.838057	0.727288	0.300816	-0.537241	-0.426472	-0.481857
cg15380744	CCCTTGCAGAGAAAGAGTCTTTTGTGCAGCACCCTTTAAAGGGTGACTCG	F	II	4	15964812	rs74842426		LC	0	XY_NO	A_NO	15964858	47	FGFBP2	NM_031950	NA		5'UTR;1stExon		FGFBP2;FGFBP2	cg15380744	110.002	1.09048e-09	2.60785e-08	0.598961	0.556358	0.157799	-0.441162	-0.398559	-0.419861
cg20544605	CGTGGTGTTCATCCACAATAAAAGGAGACTAACCAGCTCAGCTTGGCGCT	F	II	4	186877497		rs75984883	IC	0	XY_NO	A_NO	186877869	373	SORBS2	AK295742	NA		5'UTR;1stExon		SORBS2;SORBS2	cg20544605	16.4204	0.0001668	0.000269118	0.329504	0.272522	0.678262	0.348758	0.40574	0.377249
cg19216056	CGCCTGGAGGCATCAGATCCTTGGACCCTCCCCATCTGATTGGCTGCTAC	F	II	4	186877550			IC	0	XY_NO	A_NO	186877869	320	SORBS2	AK295742	NA		5'UTR;1stExon		SORBS2;SORBS2	cg19216056	10.1759	0.00161283	0.00206003	0.410025	0.354511	0.747302	0.337278	0.392791	0.365034
cg26589025	CGGGTAGCAGCCAATCAGATGGGGAGGGTCCAAGGATCTGATGCCTCCAG	R	II	4	186877601			IC	0	XY_NO	A_NO	186877869	269	SORBS2	AK295742	NA		5'UTR;1stExon		SORBS2;SORBS2	cg26589025	16.4129	0.000167191	0.000269662	0.408684	0.326951	0.767936	0.359252	0.440985	0.400119
cg26928531	CGCCCAAGAAGAAAATGGCCATAAGTGGAGTCCCTGTGCTAGGATTTTTC	F	II	6	32407714			LC	0	XY_NO	A_NO	32407618	96	HLA-DRA	M60333	NA		5'UTR;1stExon		HLA-DRA;HLA-DRA	cg26928531	30.2092	5.49036e-06	1.43299e-05	0.431457	0.375242	0.0555737	-0.375883	-0.319668	-0.347776
cg12899649	CGCTAAAGGGAGCTCCTGTTTGAAATATTAGAGACCATGAACCCAAGTAG	R	II	6	33043762			LC	0	XY_NO	A_NO	33043702	60	HLA-DPB1	AK301322	NA		5'UTR;1stExon		HLA-DPB1;HLA-DPB1	cg12899649	27.2918	1.00435e-05	2.38281e-05	0.4665	0.59127	0.0848992	-0.381601	-0.506371	-0.443986
cg15001032	CGAATTCCTTACAGGGCTACTCTCCTTGATGGGATTCTCCAACTTTGGGG	F	II	7	50632994			LC	0	XY_NO	A_NO	50633153	160	DDC	NM_001082971	NA		5'UTR;1stExon		DDC;DDC	cg15001032	9.1524	0.0025228	0.00310784	0.622654	0.620639	0.208322	-0.414332	-0.412316	-0.413324
cg03860768	ACCTCCATGCTGACTCTACAAGGTAATTTGCCCTGCCGTGTGGACAAACG	F	II	8	11351571		rs3021519	LC	0	XY_NO	A_NO	11351520	51	BLK	BC038555	NA		5'UTR;1stExon		BLK;BLK	cg03860768	9.45254	0.00220648	0.00274737	0.164521	0.261675	0.674507	0.509986	0.412832	0.461409
cg15585987	CACTTACCTGCCGAGCAATGAAATTAGATGTCTTTTCAGTCTCTCTAACG	F	II	8	50824749			LC	0	XY_NO	A_NO	50824596	153	SNTG1	AJ003030	NA	RDMR	5'UTR;1stExon	S_Shore	SNTG1;SNTG1	cg15585987	74.7992	1.57577e-08	1.56599e-07	0.704779	0.636842	0.15488	-0.549898	-0.481962	-0.51593
cg09827833	CCAAGGATCCTTTCAAAAACCCAGCGGTTTGTGACTTTCCATTAGCATCG	F	II	9	27109492			LC	0	XY_NO	A_NO	27109146	346	TEK	AK295043	NA		5'UTR;1stExon		TEK;TEK	cg09827833	7.2779	0.00617824	0.00712147	0.557742	0.536768	0.212201	-0.345542	-0.324567	-0.335055
cg17964955	CGGCCTTGCACACAGTCCAGGGAGCTTTTGTGCAGGAGCCAGGCCTCCCC	R	II	10	48390936		rs41284964	LC	0	XY_NO	A_NO	48390990	55	RBP3	NM_002900	NA		5'UTR;1stExon	S_Shore	RBP3;RBP3	cg17964955	37.5652	1.4426e-06	4.75565e-06	0.200788	0.354818	0.781065	0.580276	0.426247	0.503261
cg19996026	CGGGAGCTGAATTTTAAGCCCATTTACTTTATAGGAAGAAACAGAAAGGT	R	II	10	69455804	rs80217385		LC	0	XY_NO	A_NO	69455948	145	CTNNA3	NM_013266	NA		5'UTR;1stExon		CTNNA3;CTNNA3	cg19996026	43.4944	5.70873e-07	2.27275e-06	0.770997	0.546217	0.246076	-0.524922	-0.300142	-0.412532
cg06551996	AAAATAACCCACACAAAAGTGATGCATGCAACAGCCAGACAGAGTTCCCG	F	II	11	19372392			LC	0	XY_NO	A_NO	19372270	122	NAV2	NM_001111018	NA		5'UTR;1stExon		NAV2;NAV2	cg06551996	95.3729	2.95598e-09	4.99986e-08	0.829306	0.600292	0.291392	-0.537914	-0.308901	-0.423407
cg19720260	GTTGGAAAGTACCACACCTATGGATGAGTATTTTCTCCACCATCTTCTCG	F	II	11	114549291			LC	0	XY_NO	A_NO	114549199	92	FAM55B	NM_182495	NA	DMR	5'UTR;1stExon		FAM55B;FAM55B	cg19720260	50.0923	2.29205e-07	1.11809e-06	0.658855	0.654346	0.239751	-0.419104	-0.414595	-0.41685
cg26164712	CGGCTGCCACCTCTCTAGAGGCACCTGGCGGGGAGCCTCTCAACATAAGA	F	II	11	118754565			IC	0	XY_NO	A_NO	118754474	91	CXCR5	NM_001716	NA		5'UTR;1stExon		CXCR5;CXCR5	cg26164712	67.6827	3.1051e-08	2.55005e-07	0.345213	0.602979	0.949493	0.60428	0.346514	0.475397
cg25227672	CGCCACCCAAAATGAAGAGAGAAAGGGGAGCCCTGTCCAGAGCCTCCAGG	R	II	11	124805912		rs35446349	LC	0	XY_NO	A_NO	124806307	396	HEPACAM	AK122595	NA		5'UTR;1stExon		HEPACAM;HEPACAM	cg25227672	68.1968	2.95039e-08	2.4562e-07	0.649576	0.560296	0.248223	-0.401353	-0.312073	-0.356713
cg20725239	CGTGCCCAGAGTGGAGAAATCATGCTAATTGTCTGCACTAGAGCTGGAGA	R	II	11	124805963		rs28372749	LC	0	XY_NO	A_NO	124806307	345	HEPACAM	AK122595	NA		5'UTR;1stExon		HEPACAM;HEPACAM	cg20725239	89.1522	4.71925e-09	6.85356e-08	0.570018	0.546483	0.235709	-0.334309	-0.310774	-0.322542
cg09763790	ATCTGCTTAGGAGATAATCTCCAACTCAGGTTCCAACATGGGGGGCACCG	R	II	11	124806173			LC	0	XY_NO	A_NO	124806307	135	HEPACAM	AK122595	NA		5'UTR;1stExon		HEPACAM;HEPACAM	cg09763790	74.8845	1.56358e-08	1.55707e-07	0.770889	0.715905	0.280921	-0.489969	-0.434984	-0.462476
cg10087172	CCCAGCCCGAGGTATTTGAACTTACATTCAGTGCTTCACGTCTCTGTCCG	R	I	12	15114494			IC	0	XY_NO	A_NO	15114561	68	ARHGDIB	NM_001175	NA		5'UTR;1stExon		ARHGDIB;ARHGDIB	cg10087172	13.4333	0.0004536	0.000652972	0.805227	0.767011	0.464305	-0.340922	-0.302706	-0.321814
cg12073537	CGGACTCCTTGGTAGTCTGTTAGTGGGAGATCCTTGTTGCCGTCCCTTCG	R	II	12	49658926			ICshore	0	XY_NO	A_YES	49658864	62	TUBA1C	NM_032704	NA		5'UTR;1stExon	Island	TUBA1C;TUBA1C	cg12073537	101.315	1.94002e-09	3.78385e-08	0.659563	0.483698	0.0779752	-0.581588	-0.405723	-0.493655
cg12196045	TGGCACAGGATCTGGCCCTGCACTCCCGAGAGGTGGCTGCGAGCCTTGCG	F	I	12	116997185		rs10850665,rs78485539	IC	0	XY_NO	A_NO	116997185	0	MAP1LC3B2	NM_001085481	TRUE		5'UTR;1stExon		MAP1LC3B2;MAP1LC3B2	cg12196045	122.191	5.20172e-10	1.60416e-08	0.870243	0.697605	0.174943	-0.6953	-0.522662	-0.608981
cg27124512	CTGTCATGTGATGTGTGCCCAGGGACTACTCAGCCCTCACTTTTAGAACG	R	II	16	31225350			LC	0	XY_NO	A_NO	31225341	9	TRIM72	NM_001008274	NA		5'UTR;1stExon	N_Shore	TRIM72;TRIM72	cg27124512	17.5241	0.000118924	0.000200006	0.176905	0.303181	0.760238	0.583333	0.457057	0.520195
cg07620544	GTGATGTGTGCCCAGGGACTACTCAGCCCTCACTTTTAGAACGGTTTCCG	R	II	16	31225357			LC	0	XY_NO	A_NO	31225341	16	TRIM72	NM_001008274	NA		5'UTR;1stExon	N_Shore	TRIM72;TRIM72	cg07620544	41.3432	7.88732e-07	2.93257e-06	0.214953	0.460807	0.900316	0.685363	0.439509	0.562436
cg11685316	CGGGGGCGCAGTCCCACTCGCTCCGAGCCCCGGTCCCCCAAGCCTCCCTC	R	I	17	8702564			IC	0	XY_NO	A_NO	8702666	103	MFSD6L	NM_152599	TRUE		5'UTR;1stExon	Island	MFSD6L;MFSD6L	cg11685316	50.671	2.12648e-07	1.05676e-06	0.116144	0.0911067	0.461467	0.345323	0.37036	0.357842
cg24841318	CGCCCAGGTCTTCGTCTCTACAGGACTCTTGCGTGAAGTCCAACCCTGAG	F	II	17	27038686			HC	0	XY_NO	A_NO	27038871	186	PROCA1	NM_152465	TRUE	DMR	5'UTR;1stExon	Island	PROCA1;PROCA1	cg24841318	11.2931	0.00101851	0.00135471	0.115851	0.209191	0.562891	0.44704	0.3537	0.40037
cg02685896	CCCCGGATGAAGAACGCGGCTGACGCTGAGACCCAGCTGGGAAGACTACG	F	I	17	27038861			HC	0	XY_NO	A_NO	27038871	11	PROCA1	NM_152465	TRUE		5'UTR;1stExon	Island	PROCA1;PROCA1	cg02685896	28.0532	8.53817e-06	2.07913e-05	0.0554587	0.0580877	0.376005	0.320547	0.317917	0.319232
cg10708793	CGCCTTGCCCAGCCTGGGTCTCGCCTGCACCACCACGTAGGCCTGCCCAA	F	II	17	40264626		rs1557743,rs2277621	LC	0	XY_NO	A_NO	40264750	125	DHX58	AK296840	TRUE		5'UTR;1stExon		DHX58;DHX58	cg10708793	15.5862	0.000217677	0.000339991	0.54335	0.737153	0.234294	-0.309055	-0.502858	-0.405957
cg27249422	CGGCCCTGCTTAGCTCAGCCTGGTGCCGCTGTGCTCAGCGCAGAGAGCAG	F	I	17	40264678			IC	0	XY_NO	A_NO	40264750	73	DHX58	AK296840	TRUE		5'UTR;1stExon		DHX58;DHX58	cg27249422	18.7795	8.23818e-05	0.000145256	0.424773	0.591471	0.0987094	-0.326064	-0.492761	-0.409412
cg24948406	CGCATGGACTATAATAGGATGAACTCCTTCTTAGAGTACCCACTCTGTAA	R	II	17	46608268			IC	0	XY_NO	A_NO	46608271	4	HOXB1	BC099633	TRUE		5'UTR;1stExon	Island	HOXB1;HOXB1	cg24948406	18.3093	9.43263e-05	0.000163462	0.129542	0.125929	0.476849	0.347307	0.35092	0.349113
cg24835159	TGCAACCAAACCAAGTGCCCCATACTACAGGTAGGTGCCGAGAAATTCCG	R	II	17	56494554			LC	0	XY_NO	A_NO	56494893	340	RNF43	CR749257	NA		5'UTR;1stExon		RNF43;RNF43	cg24835159	14.2986	0.000334772	0.000498413	0.109256	0.179546	0.554682	0.445427	0.375136	0.410281
cg17205313	CGCATATAGGTTAACCACAGTTATGTAAGCAGGTTCTGAGAAAAGGTGAG	F	II	18	21572748			LC	0	XY_NO	A_NO	21572736	12	TTC39C	NM_153211	TRUE		5'UTR;1stExon		TTC39C;TTC39C	cg17205313	134.662	2.61263e-10	1.03092e-08	0.153849	0.296143	0.921022	0.767173	0.624879	0.696026
cg27209278	CGGCCTTCAAAGACACGACGCATGCCGCTCTGCCGTCCGGAGCACTTAAT	F	I	19	5455482		rs78645830	ICshore	0	XY_NO	A_NO	5455425	57	ZNRF4	NM_181710	NA		5'UTR;1stExon	Island	ZNRF4;ZNRF4	cg27209278	174.647	4.07181e-11	3.39864e-09	0.497374	0.402847	0.983919	0.486545	0.581072	0.533809
cg08117431	CGACGCATGCCGCTCTGCCGTCCGGAGCACTTAATGCCTAGAGCCAGCAG	F	I	19	5455497		rs78645830	ICshore	0	XY_NO	A_NO	5455425	72	ZNRF4	NM_181710	NA		5'UTR;1stExon	Island	ZNRF4;ZNRF4	cg08117431	29.4523	6.39222e-06	1.63005e-05	0.323083	0.288606	0.91504	0.591958	0.626435	0.609196
cg13760252	CGCATGCCGCTCTGCCGTCCGGAGCACTTAATGCCTAGAGCCAGCAGGGT	F	I	19	5455500		rs78645830	ICshore	0	XY_NO	A_NO	5455425	75	ZNRF4	NM_181710	NA		5'UTR;1stExon	Island	ZNRF4;ZNRF4	cg13760252	33.0374	3.19185e-06	9.12597e-06	0.452789	0.371088	0.946038	0.493249	0.57495	0.5341
cg25544164	CGGGATGGTCAGCCGCACGCCCCGTCTGTCCCTCCAGCAGCCAACGGGCA	R	I	19	5824159			IC	0	XY_NO	A_NO	5823817	342	NRTN	NM_004558	NA		5'UTR;1stExon	Island	NRTN;NRTN	cg25544164	5.60333	0.0152264	0.0165946	0.189047	0.433989	0.740619	0.551572	0.30663	0.429101
cg25384595	GACCAAGGTCCATGCTGCAGGCAGACTCAGATCAGCAGAGAAGCATCTCG	F	II	19	55105156		rs28526401	LC	0	XY_NO	A_YES	55105112	44	LILRA1	NM_006863	NA		5'UTR;1stExon		LILRA1;LILRA1	cg25384595	10.5406	0.00138384	0.00179008	0.685577	0.717302	0.379467	-0.30611	-0.337834	-0.321972
cg03887724	TGGCCAGCAGGAGCAGCAGGGTGCACAGGGGCCAGGCCATGGTCTCCTCG	R	II	20	23807306			LC	0	XY_NO	A_YES	23807311	6	CST2	NM_001322	NA		5'UTR;1stExon		CST2;CST2	cg03887724	44.5768	4.87671e-07	2.008e-06	0.341184	0.191659	0.684357	0.343173	0.492698	0.417936
cg09276978	TGATCAGAGGTGCCGGCAGGAAGCAGCTTGGGACAGGGGCTCTGCCACCG	F	II	20	34995517			LC	0	XY_NO	A_NO	34995447	70	DLGAP4	NM_014902	NA		5'UTR;1stExon		DLGAP4;DLGAP4	cg09276978	24.4882	1.88598e-05	4.06574e-05	0.253667	0.450899	0.794418	0.540751	0.343519	0.442135
cg09029902	CGAGGCATTGGGAACCCTGTATGCCTTGTTTGTGGAAAGAACCAGTGACA	R	II	20	52199594			LC	0	XY_NO	A_NO	52199706	113	ZNF217	NM_006526	NA		5'UTR;1stExon	S_Shore	ZNF217;ZNF217	cg09029902	27.1322	1.03958e-05	2.4565e-05	0.641833	0.392511	0.0735089	-0.568324	-0.319002	-0.443663
cg03641847	CGCCTCGGAGCCACTGCACTGCTGGCTGCAGACACAGGCTGCACCATGAA	F	II	22	24577443			IC	0	XY_NO	A_NO	24577443	0	SUSD2	NM_019601	TRUE		5'UTR;1stExon		SUSD2;SUSD2	cg03641847	32.126	3.78536e-06	1.05213e-05	0.187981	0.276161	0.627886	0.439904	0.351724	0.395814
cg08457421	CTGCCCTTGGTGGCCCCACCAGGCGGCAGCTGAGCAGTGGAACGGAAGCG	R	I	22	31536431			IC	0	XY_NO	A_NO	31536468	38	PLA2G3	NM_015715	TRUE		5'UTR;1stExon		PLA2G3;PLA2G3	cg08457421	99.7427	2.16372e-09	4.07652e-08	0.142176	0.14947	0.528862	0.386687	0.379392	0.38304
cg09456094	CAGGCCCCAAGCAGGAAGTCGGCCGACAGACTGACTCAGAAAGGGCTCCG	F	I	2	231280878			LC	0	XY_NO	A_NO	231280870	8	SP100	NM_001206702	NA		5'UTR;1stExon;1stExon;5'UTR		SP100;SP100;SP100;SP100	cg09456094	13.7935	0.000399122	0.00058227	0.820732	0.779589	0.268038	-0.552694	-0.511551	-0.532122
cg11827097	CACTTCTCTTTTCCCCATTTGGGCGGAGCCCTTTCTGAGTCAGTCTGTCG	R	II	2	231280903			LC	0	XY_NO	A_NO	231280870	33	SP100	NM_001206702	NA		5'UTR;1stExon;1stExon;5'UTR		SP100;SP100;SP100;SP100	cg11827097	18.4042	9.17651e-05	0.000159691	0.45143	0.417992	0.11651	-0.33492	-0.301482	-0.318201
cg11702456	CGGCCGACAGACTGACTCAGAAAGGGCTCCGCCCAAATGGGGAAAAGAGA	R	I	2	231280907			LC	0	XY_NO	A_NO	231280870	37	SP100	NM_001206702	NA		5'UTR;1stExon;1stExon;5'UTR		SP100;SP100;SP100;SP100	cg11702456	14.1251	0.000355442	0.0005254	0.655577	0.584769	0.176739	-0.478838	-0.40803	-0.443434
cg04110105	CCTTGAGTGTGAGTCAGGCAAACCCTGTACATCTGCTCCTGTTTCTAACG	F	II	3	46395356		rs3918375	LC	0	XY_NO	A_NO	46395234	122	CCR2	NM_001123396	NA		5'UTR;1stExon;1stExon;5'UTR		CCR2;CCR2;CCR2;CCR2	cg04110105	11.5911	0.000905177	0.00121711	0.538889	0.645994	0.18299	-0.355899	-0.463004	-0.409452
cg17873750	CGCAGCGAGGGACAATAATATCTCAGGATGTAGACGATATGAATGATTGT	F	II	1	116382984			LC	0	XY_NO	A_NO	116383332	349	NHLH2	NM_001111061	NA		5'UTR;1stExon;5'UTR	S_Shore	NHLH2;NHLH2;NHLH2	cg17873750	15.1881	0.000248016	0.000381733	0.328698	0.317832	0.766983	0.438285	0.449151	0.443718
cg20945738	CGGAGGGTAAATGCCAGCAAACCTACTGTACAGTAGGGGTAGAGATGCAG	F	II	13	108922032			LC	0	XY_NO	A_NO	108921976	56	TNFSF13B	NM_001145645	TRUE		5'UTR;1stExon;5'UTR;1stExon		TNFSF13B;TNFSF13B;TNFSF13B;TNFSF13B	cg20945738	9.43938	0.00221936	0.00276249	0.628951	0.765148	0.28506	-0.343891	-0.480089	-0.41199
cg06623274	CAATTCTGGAAAAAACATTAAAATAAGCCTTTTTTTTTCTTTACCTTTCG	R	II	8	16050111			LC	0	XY_NO	A_NO	16050299	189	MSR1	AK293409	NA		5'UTR;1stExon;5'UTR;1stExon;1stExon;5'UTR		MSR1;MSR1;MSR1;MSR1;MSR1;MSR1	cg06623274	6.76909	0.00803502	0.00909021	0.847842	0.871157	0.49322	-0.354622	-0.377937	-0.36628
cg06792975	CGAGCTTTTTGGAAATAGGAAATCTATTAGATTTAAGATAAGGTCATTTG	R	II	4	71337873			LC	0	XY_NO	A_NO	71337833	40	MUC7	NM_152291	NA		5'UTR;1stExon;5'UTR;5'UTR		MUC7;MUC7;MUC7;MUC7	cg06792975	21.6333	3.80223e-05	7.43209e-05	0.791287	0.84463	0.325502	-0.465785	-0.519127	-0.492456
cg22962123	GACCAGACGCTGCTCCGCGTGTAATATTCATAAGAAACATACCCAAGTCG	F	I	7	27153605			HC	0	XY_NO	A_NO	27159213	5609	HOXA3	NM_030661	NA		5'UTR;1stExon;5'UTR;5'UTR	Island	HOXA3;HOXA3;HOXA3;HOXA3	cg22962123	102.304	1.81266e-09	3.62209e-08	0.113729	0.0506506	0.443833	0.330103	0.393182	0.361643
cg01751245	ATTTTTATCGGAAGCTTTATAGTAGCAATAATGCTAATACCCAGCACTCG	F	II	2	65593761			LC	0	XY_NO	A_NO	65593930	170	SPRED2	NM_001128210	TRUE		5'UTR;1stExon;Body		SPRED2;SPRED2;SPRED2	cg01751245	38.3709	1.26308e-06	4.27638e-06	0.763349	0.884067	0.334537	-0.428813	-0.54953	-0.489171
cg10750182	CGGCCACAGGCCACTGCGGCTGGAATCACAGGTACCCAGGGGTTCACTGA	R	II	10	73497514			IC	0	XY_NO	A_NO	73497580	67	C10orf105	NM_001168390	NA		5'UTR;1stExon;Body		C10orf105;C10orf105;CDH23	cg10750182	39.2821	1.08984e-06	3.7953e-06	0.496158	0.521237	0.863759	0.367601	0.342522	0.355062
cg21720385	AGGGCTTGAACTGAGAGCCTGGCCTCCCAGAAGGTTTTAATAGACCTACG	F	II	19	4455239			IC	0	XY_NO	A_NO	4455294	56	UBXN6	NM_001171091	TRUE	RDMR	5'UTR;1stExon;Body	N_Shelf	UBXN6;UBXN6;UBXN6	cg21720385	12.3985	0.000663458	0.000919698	0.164729	0.341064	0.697032	0.532302	0.355968	0.444135
cg06561886	AGGGTCGAGGGGGCGCGGGAGAGAGCGCGGGCGGCCGCCGGGGCTGGTCG	R	I	19	10736299		rs3745241	HC	0	XY_NO	A_NO	10736170	129	SLC44A2	NM_020428	TRUE		5'UTR;1stExon;Body	Island	SLC44A2;SLC44A2;SLC44A2	cg06561886	95.7128	2.88376e-09	4.94304e-08	0.145292	0.0604662	0.468326	0.323034	0.40786	0.365447
cg09837977	TATTAATGACCGCTGAGCAGGCAGCACCATGTCAGTGTGACAACTGATCG	R	II	7	110731201			LC	0	XY_NO	A_NO	110731061	140	LRRN3	NM_001099660	NA		5'UTR;1stExon;Body;5'UTR;1stExon;1stExon;5'UTR		LRRN3;LRRN3;IMMP2L;LRRN3;LRRN3;LRRN3;LRRN3	cg09837977	40.8455	8.51704e-07	3.11708e-06	0.100205	0.117795	0.445235	0.34503	0.327441	0.336235
cg19827650	CGGCTCTGCTCCACTCTGCTCAGCTCCGCTCCAGGAAGGCCACCTCCTCC	R	I	3	42744301			LC	40	XY_NO	A_NO	42744318	18	HHATL	NM_020707	TRUE		5'UTR;1stExon;TSS1500		HHATL;HHATL;HHATL	cg19827650	117.243	6.96349e-10	1.93854e-08	0.150288	0.27557	0.798918	0.64863	0.523348	0.585989
cg08153335	GACCATGGCTCAGTGAAGCAGTCCCTACAAGCCCACGATGCAAATTTCCG	R	II	2	26541960			LC	0	XY_NO	A_NO	26541969	10	GPR113	NM_001145169	NA		5'UTR;1stExon;TSS200;Body		GPR113;GPR113;GPR113;GPR113	cg08153335	16.5275	0.000161304	0.000261313	0.184834	0.316534	0.70992	0.525086	0.393385	0.459235
cg19154695	CGCTTCATCCCCACAGTGGAGTTCTTTGTTGTGAGGGGAGGGAATGCAAG	F	II	6	32162695			LC	0	XY_NO	A_NO	32163299	605	GPSM3	NM_022107	NA		5'UTR;3'UTR	N_Shore	GPSM3;NOTCH4	cg19154695	48.4844	2.83437e-07	1.31812e-06	0.774306	0.833769	0.326805	-0.447501	-0.506964	-0.477233
cg11613741	CGACCACTGGTCAATTAGCAGTGGAAGAAAGTGGATGGCTAGCTGTCTTA	F	II	6	127780352			LC	0	XY_NO	A_NO	127780534	183	KIAA0408	NM_014702	NA		5'UTR;3'UTR;1stExon		KIAA0408;C6orf174;KIAA0408	cg11613741	28.5262	7.73249e-06	1.91318e-05	0.810224	0.791678	0.425507	-0.384717	-0.366171	-0.375444
cg00891184	CATATCTCTTACTGCTCTGAGCAGCTGTTCTGCCACCATTGAACATTCCG	R	II	1	10272185			LC	0	XY_NO	A_NO	10271673	512	KIF1B	AB011163	NA		5'UTR;5'UTR	S_Shore	KIF1B;KIF1B	cg00891184	16.2851	0.000174052	0.000279391	0.156202	0.248496	0.596727	0.440524	0.348231	0.394377
cg12796481	CGGGAGCTCCAGACCTTAGTGAGCAGCATGGCACTGAGAACCCCGAACCC	F	II	1	10796411			IC	0	XY_NO	A_NO	10754506	-41904	CASZ1	AK293839	NA		5'UTR;5'UTR		CASZ1;CASZ1	cg12796481	60.8153	6.36903e-08	4.27782e-07	0.491817	0.516616	0.933952	0.442135	0.417335	0.429735
cg04622001	CGCTGGCACAGCCCTCATAGGTACTCTGCCAGCAATTAGTGCTGGGGAAG	F	II	1	10847594			IC	0	XY_NO	A_NO	10856706	9113	CASZ1	NM_017766	NA		5'UTR;5'UTR		CASZ1;CASZ1	cg04622001	14.9101	0.000272041	0.000414163	0.143412	0.252793	0.657556	0.514144	0.404763	0.459453
cg12093060	CGGAGGTTGTCAGCAAGGAGAAGAGCCTTTTCAGAAGCCCTCGTCTTCTG	R	II	1	21993401		rs3767130	IC	0	XY_NO	A_NO	21995855	2455	RAP1GAP	NM_002885	TRUE		5'UTR;5'UTR	N_Shore	RAP1GAP;RAP1GAP	cg12093060	110.965	1.02576e-09	2.4916e-08	0.204596	0.571795	0.953166	0.74857	0.381371	0.564971
cg02760280	CGCAAATACAGTTAGACTGACAGATACCCTGAGACCCAGACACAGGAACA	R	II	1	21993555			LC	0	XY_NO	A_NO	21995855	2301	RAP1GAP	NM_002885	TRUE		5'UTR;5'UTR	N_Shore	RAP1GAP;RAP1GAP	cg02760280	218.359	8.11299e-12	1.3885e-09	0.143042	0.263184	0.937471	0.79443	0.674287	0.734358
cg20165402	CGTTATGCTAAGTGAAAGAAGCCAGACACAAAAGGACATATGGCGGGTGA	R	II	1	42079623			IC	49	XY_YES	A_YES	42050988	-28634	HIVEP3	AK122991	TRUE		5'UTR;5'UTR		HIVEP3;HIVEP3	cg20165402	84.4606	6.85403e-09	8.79104e-08	0.225454	0.274423	0.832914	0.60746	0.558491	0.582975
cg12614395	CCCAGGTGTCTGGGTGTTTATTCCATATGGCTCCAAAAATATAGCATTCG	F	II	1	42085415		rs16828495	LC	0	XY_NO	A_NO	42050988	-34426	HIVEP3	AK122991	TRUE		5'UTR;5'UTR		HIVEP3;HIVEP3	cg12614395	143.892	1.62997e-10	7.76704e-09	0.261342	0.458515	0.963517	0.702175	0.505002	0.603589
cg22794214	CGCCATCGCTCATGCTCCTACCATGTGGCCTTTGCAGGTCCGGGACAAGG	F	II	1	42123463			LC	21	XY_NO	A_NO	42050988	-72474	HIVEP3	AK122991	NA		5'UTR;5'UTR	N_Shelf	HIVEP3;HIVEP3	cg22794214	98.5815	2.3478e-09	4.30885e-08	0.282489	0.537984	0.969393	0.686904	0.431409	0.559156
cg20570464	AGGGCTGGGCATGCTGAGCCTTGGCAGCCCTGGGGACCTGGCCTCAAGCG	F	II	1	42144398	rs79729893	rs871252	LC	0	XY_NO	A_NO	42050988	-93409	HIVEP3	AK122991	TRUE		5'UTR;5'UTR		HIVEP3;HIVEP3	cg20570464	15.4185	0.000229909	0.000356903	0.49006	0.375173	0.937703	0.447643	0.562529	0.505086
cg09664054	TGTGAATCCAGAGCTCTACATGCCCCATTATTCTCCAAGTTAAACTTTCG	F	II	1	42179097			LC	12	XY_NO	A_NO	42050988	-128108	HIVEP3	AK122991	TRUE		5'UTR;5'UTR		HIVEP3;HIVEP3	cg09664054	11.391	0.000979607	0.00130785	0.281407	0.341152	0.67979	0.398383	0.338638	0.36851
cg06785060	CAGGACACGTCAGGGAGTAGGGCAGCCCCATGCCCAGATCTGCCAAGCCG	F	II	1	42180981			LC	0	XY_NO	A_NO	42050988	-129992	HIVEP3	AK122991	TRUE		5'UTR;5'UTR		HIVEP3;HIVEP3	cg06785060	173.985	4.18458e-11	3.43028e-09	0.212159	0.341052	0.909025	0.696866	0.567973	0.632419
cg27169610	GGCCGAGGCCTGGGCAGAGCTGGCTGTGTGCTGCTGAGTAAACATACTCG	F	II	1	42182637			LC	0	XY_NO	A_NO	42050988	-131648	HIVEP3	AK122991	NA		5'UTR;5'UTR		HIVEP3;HIVEP3	cg27169610	67.3982	3.19465e-08	2.60404e-07	0.471696	0.523628	0.972812	0.501116	0.449184	0.47515
cg20492868	CGGGGAGCTGAGCATCTGTAGCTTGTCAAAGGAGCTTGGTCTGTTTTCTT	R	II	1	42202048			LC	0	XY_NO	A_NO	42050988	-151059	HIVEP3	AK122991	TRUE		5'UTR;5'UTR		HIVEP3;HIVEP3	cg20492868	49.536	2.46515e-07	1.18387e-06	0.289585	0.158325	0.761793	0.472209	0.603469	0.537839
cg11735008	CGAGCAGTGCCAAACTTGGCCTGACCCTCTGACAATGTGTTCAGTTAAAA	R	II	1	42380309			LC	0	XY_NO	A_NO	42384495	4187	HIVEP3	NM_001127714	NA		5'UTR;5'UTR	N_Shelf	HIVEP3;HIVEP3	cg11735008	50.129	2.28112e-07	1.11398e-06	0.243833	0.479084	0.891521	0.647688	0.412437	0.530062
cg17868936	CGCAGTAAAACCTCCAAGAGGTTGTGTTGATTGCAGAAGGCTGTTCCAGG	R	II	1	76053565			LC	0	XY_NO	A_NO	76076798	23234	SLC44A5	NM_152697	TRUE		5'UTR;5'UTR		SLC44A5;SLC44A5	cg17868936	41.4686	7.73705e-07	2.88915e-06	0.24724	0.339526	0.710317	0.463076	0.370791	0.416934
cg04550950	CGGCTATCATGTTAGTGCATTTCAGGTGGTCCACAGTGGGCCACTTTTCT	F	II	1	90299895			LC	0	XY_NO	A_NO	90287479	12416	LRRC8D	NM_018103	TRUE		5'UTR;5'UTR		LRRC8D;LRRC8D	cg04550950	58.756	8.01253e-08	5.08753e-07	0.834862	0.745604	0.297349	-0.537513	-0.448256	-0.492884
cg15454563	CGTCCTCTTTGAGATTTGCCTGTCTGCAAAGGTCACGAATTCTGGACTCC	R	II	1	90371370			LC	49	XY_NO	A_NO	90398627	-27257	LRRC8D	CCDS726	TRUE		5'UTR;5'UTR		LRRC8D;LRRC8D	cg15454563	147.96	1.33607e-10	6.90316e-09	0.196154	0.619041	0.935077	0.738924	0.316036	0.52748
cg11071448	TTCTGGTCTCAGCACCTGGTGCCATGTACTGGGTGCATAACTGAGAGACG	F	II	1	202584465			LC	47	XY_NO	A_NO	202612580	28116	SYT2	NM_001136504	TRUE		5'UTR;5'UTR		SYT2;SYT2	cg11071448	29.6084	6.19318e-06	1.58796e-05	0.345002	0.34323	0.661751	0.316749	0.318521	0.317635
cg15650205	CGGGGAACACCGCCTTCCACAGAGATGTGTTAGATGAGTGGCACGGCAGG	R	I	1	202608688			LC	0	XY_NO	A_NO	202612580	3893	SYT2	NM_001136504	TRUE		5'UTR;5'UTR	N_Shelf	SYT2;SYT2	cg15650205	57.5834	9.16077e-08	5.61066e-07	0.534713	0.571324	0.942934	0.408222	0.37161	0.389916
cg16246488	CGCCTTTAACCAAGGGAGCCAAGATCTCACCAGTGCAGGAGGCTCTCAAA	F	II	2	10444921			ICshore	0	XY_NO	A_NO	10443825	1096	HPCAL1	NM_134421	NA		5'UTR;5'UTR	S_Shore	HPCAL1;HPCAL1	cg16246488	66.4791	3.50463e-08	2.77548e-07	0.0931501	0.112293	0.447029	0.353879	0.334737	0.344308
cg18969008	CCATCACGTAGCCCCTGACAGTTGGGAAGCGCATCCATACCAAAAGGCCG	F	I	2	10445016			ICshore	0	XY_NO	A_NO	10443825	1191	HPCAL1	NM_134421	NA		5'UTR;5'UTR	S_Shore	HPCAL1;HPCAL1	cg18969008	134.273	2.66691e-10	1.04183e-08	0.123864	0.277673	0.804316	0.680453	0.526644	0.603548
cg11915812	ACCATGGCCTGTGGGGCCCATTTTGTCAGATACTTTACCTATTAGTCACG	F	II	2	10554240			LC	0	XY_NO	A_NO	10586974	32735	SNORA80B	NR_028374	TRUE		5'UTR;5'UTR		HPCAL1;HPCAL1	cg11915812	62.1576	5.5042e-08	3.85518e-07	0.496048	0.463777	0.926859	0.430812	0.463082	0.446947
cg18709306	CAAGAACTCTTGGTCAAGAACTGAGTTCAGATTCCAATACTTCCATCTCG	R	II	2	106431541			LC	0	XY_NO	A_NO	106468203	-36662	NCK2	NM_001004720	NA		5'UTR;5'UTR		NCK2;NCK2	cg18709306	40.1212	9.53799e-07	3.41146e-06	0.582515	0.499227	0.932582	0.350067	0.433355	0.391711
cg21440645	GCCCTGGAGGGAACCCGAATTGGCTTGATGCCAGCCAAAGGAGAGTTACG	R	I	2	159830122	rs73969405	rs73969405	LC	0	XY_NO	A_NO	159825145	4977	TANC1	BC037329	NA		5'UTR;5'UTR	S_Shelf	TANC1;TANC1	cg21440645	21.512	3.92304e-05	7.63462e-05	0.831403	0.693465	0.348871	-0.482532	-0.344594	-0.413563
cg09527561	CTTACCTTTACACCTCACTGCTAAAACATTACTGTTCTGGAAGGATCCCG	R	II	2	175450507			LC	0	XY_NO	A_NO	175462492	11986	WIPF1	X86019	TRUE		5'UTR;5'UTR		WIPF1;WIPF1	cg09527561	16.4109	0.000167296	0.000269791	0.582373	0.616443	0.927553	0.345179	0.31111	0.328145
cg13885155	TGGTTCTTATGCATTGTTAGTCTCCATTTGAGCTGAATGTGGAGCACACG	R	II	2	175458782			LC	0	XY_NO	A_NO	175462492	3711	WIPF1	X86019	TRUE	DMR	5'UTR;5'UTR		WIPF1;WIPF1	cg13885155	16.2238	0.000177448	0.00028412	0.812965	0.604021	0.0656211	-0.747344	-0.5384	-0.642872
cg17165848	TCACATTTAACAAGAGGCCAGAGCTTGTCCAAAATGGCTGTCCAAAAACG	F	II	2	175462452			LC	0	XY_NO	A_NO	175462492	41	WIPF1	X86019	NA		5'UTR;5'UTR		WIPF1;WIPF1	cg17165848	10.6216	0.0013381	0.00173677	0.458077	0.724198	0.149973	-0.308104	-0.574225	-0.441164
cg22047295	ACAAGCTCTGGCCTCTTGTTAAATGTGACATACTGAGTCAGAGGCAGACG	R	II	2	175462522			LC	0	XY_NO	A_NO	175462492	-29	WIPF1	X86019	NA		5'UTR;5'UTR		WIPF1;WIPF1	cg22047295	30.2578	5.43764e-06	1.42155e-05	0.754793	0.799092	0.0596472	-0.695146	-0.739445	-0.717295
cg25947773	CGGCTATCATCTCTCAAGAAGGGCAGTCCAGGGTGACTATGTGCGTGCCC	R	II	2	223771010			LC	49	XY_NO	A_NO	223725731	45279	ACSL3	NM_004457	TRUE		5'UTR;5'UTR		ACSL3;ACSL3	cg25947773	45.3724	4.35255e-07	1.8393e-06	0.752264	0.768891	0.363295	-0.388969	-0.405596	-0.397283
cg27230009	CGCCTGCTGTTGATGGATCTAAGAGCATGCTTGGCTGAAGAGATGTACAG	F	II	3	11241399			LC	1	XY_NO	A_NO	11267668	-26269	HRH1	NM_001098211	TRUE		5'UTR;5'UTR		HRH1;HRH1	cg27230009	51.0363	2.02895e-07	1.01868e-06	0.292361	0.329774	0.854987	0.562626	0.525213	0.543919
cg16157615	CGGGCCAGTCACTGTCCAGGCTGGCCTCAGGCTGCAACCCTAGGAGGGGT	R	II	3	13607231		rs73148611	LC	0	XY_NO	A_NO	13610239	-3008	FBLN2	NM_001165035	TRUE		5'UTR;5'UTR		FBLN2;FBLN2	cg16157615	160.445	7.48532e-11	4.89988e-09	0.180882	0.632372	0.957546	0.776664	0.325174	0.550919
cg01988285	CGGGACTGTGGGGACACTGCCACCTCCAGAGGCCTGACCCCCTCCTGTCA	F	II	3	50306107			LC	0	XY_NO	A_NO	50306305	-198	SEMA3B	AB209322	NA		5'UTR;5'UTR		SEMA3B;SEMA3B	cg01988285	22.6783	2.91907e-05	5.90717e-05	0.357255	0.22902	0.709687	0.352432	0.480667	0.41655
cg08223225	CCACCTCTATCAGGGAGGCTTCAAAGAGCTGTTTGTAGTTTAATGCTTCG	F	II	3	60994171			LC	0	XY_NO	A_NO	61068636	74466	5S_rRNA	.	TRUE		5'UTR;5'UTR		FHIT;FHIT	cg08223225	26.9889	1.07242e-05	2.52214e-05	0.491748	0.311862	0.798718	0.306969	0.486856	0.396913
cg10763247	CGGAAGAGGCAGATACCCAAACTTAGTAGGACTTTGTGGCCTCCCAGCTC	F	II	3	61066614		rs11925426	LC	0	XY_NO	A_NO	61068636	2023	5S_rRNA	.	TRUE		5'UTR;5'UTR		FHIT;FHIT	cg10763247	136.801	2.33578e-10	9.70682e-09	0.648615	0.39127	0.966849	0.318234	0.575579	0.446907
cg01055868	AACCTTTGTTCAAGTCTGCTCTGTATTTTAGTGGGTTCTTTTCAGATTCG	F	II	3	71307284			LC	50	XY_NO	A_NO	71294315	-12968	FOXP1	NM_001244814	TRUE		5'UTR;5'UTR		FOXP1;FOXP1	cg01055868	53.9254	1.41367e-07	7.75954e-07	0.859634	0.748854	0.338704	-0.52093	-0.41015	-0.46554
cg05399036	TTCTACACCTTTTTGAAAAATAGATCATTTTACATTCCTTTTCAATGACG	R	II	3	71569437			LC	0	XY_NO	A_NO	71591239	21803	MIR1284	NR_031697	TRUE		5'UTR;5'UTR		FOXP1;FOXP1	cg05399036	151.174	1.14597e-10	6.29724e-09	0.256044	0.579631	0.961627	0.705583	0.381996	0.54379
cg06818532	CGCTGTTTATAAATCCTTGCTATTAGATGAAACTGTCAATAAGTAACTAG	F	II	3	107318032			LC	0	XY_NO	A_NO	107364743	-46711	BBX	AF454942	TRUE		5'UTR;5'UTR		BBX;BBX	cg06818532	36.2189	1.81108e-06	5.71933e-06	0.417936	0.347072	0.0252887	-0.392647	-0.321784	-0.357215
cg16323245	CGAGGTTGTCTATGCAGGTTATATGTTATAGCCATATAAAGGAACTAGCA	F	II	3	114622118			LC	50	XY_NO	A_NO	114478123	-143994	ZBTB20	NM_001164345	TRUE		5'UTR;5'UTR		ZBTB20;ZBTB20	cg16323245	20.7608	4.77613e-05	9.057e-05	0.82819	0.680211	0.291057	-0.537133	-0.389154	-0.463144
cg15961993	GTACCAGGAGTTTGAGGCTTATTAGAATGACACAGAACCTCCTTCTTCCG	F	II	3	132930478			LC	0	XY_NO	A_NO	132975964	45487	BC037929	BC037929	TRUE		5'UTR;5'UTR		TMEM108;TMEM108	cg15961993	175.25	3.97223e-11	3.35593e-09	0.793754	0.789584	0.105436	-0.688318	-0.684148	-0.686233
cg14495916	CTGCTGAACGGCTGGAGAATGAACTAGATGTCCTCTCAGGATGACTCCCG	F	II	3	171800301		rs77654781	LC	0	XY_NO	A_NO	171758343	41958	FNDC3B	NM_001135095	TRUE		5'UTR;5'UTR		FNDC3B;FNDC3B	cg14495916	23.0716	2.64893e-05	5.43673e-05	0.882268	0.818857	0.344663	-0.537605	-0.474194	-0.505899
cg15473502	CCTTTGTATAGTTACTAACTGGTGCTGCTGGTTTATATTCTCTCCCCACG	R	II	3	186694658			LC	23	XY_NO	A_NO	186739664	-45006	ST6GAL1	NM_003032	TRUE		5'UTR;5'UTR		ST6GAL1;ST6GAL1	cg15473502	32.3941	3.59866e-06	1.00897e-05	0.798488	0.760458	0.377793	-0.420695	-0.382665	-0.40168
cg14180696	CGGGCCCAGGGCATCACCTCGGTGCAGCTGCACTCTCTCTGAGATGACAC	R	II	3	194089473			LC	0	XY_NO	A_NO	194090471	999	LRRC15	NM_130830	TRUE		5'UTR;5'UTR		LRRC15;LRRC15	cg14180696	25.1199	1.6287e-05	3.58979e-05	0.383287	0.508658	0.820635	0.437348	0.311977	0.374662
cg07406289	GGATAATCTGTGTGAATTTCCCTCCACTGCTCAGTCAGATTCCCTTTCCG	F	II	4	7920885			LC	0	XY_NO	A_NO	7941652	20768	AFAP1	NM_198595	NA		5'UTR;5'UTR		AFAP1;AFAP1	cg07406289	31.4224	4.32974e-06	1.17721e-05	0.774925	0.773165	0.451277	-0.323649	-0.321888	-0.322768
cg25840354	CGGGGTAAAGGAGCAACAAATATGCCTTAAATAGCCAAAGGTTTCATCCA	F	II	4	38784158		rs28613877	LC	0	XY_NO	A_NO	38784610	453	TLR10	NM_001017388	NA		5'UTR;5'UTR		TLR10;TLR10	cg25840354	16.0654	0.000186593	0.000297065	0.595007	0.6518	0.244361	-0.350647	-0.407439	-0.379043
cg01306662	CGGTAGTGTATATTGTGGTAGTGTAGTTACAAAAGGCTCACTGAGAAATA	F	II	4	146022320			LC	50	XY_NO	A_NO	146019367	-2952	ANAPC10	NM_014885	NA		5'UTR;5'UTR	S_Shelf	ABCE1;ABCE1	cg01306662	35.2436	2.145e-06	6.56218e-06	0.886838	0.87588	0.568794	-0.318045	-0.307086	-0.312565
cg22137572	TGACTGGAAGCCTTCCTGATAATTTAACCAGTAAAATAAACACATTTTCG	R	II	5	19915602			LC	50	XY_NO	A_NO	19886380	-29221	CDH18	AK308745	TRUE		5'UTR;5'UTR		CDH18;CDH18	cg22137572	4.57138	0.0281698	0.0298078	0.864271	0.84948	0.520293	-0.343978	-0.329187	-0.336583
cg05955210	ACACGGATTCCCAGAAAAATGGCTCTCTCAGGTGGGAGTCAAGGGTTACG	F	II	5	38846698			HC	0	XY_NO	A_NO	38846100	598	OSMR	NM_003999	NA		5'UTR;5'UTR	S_Shore	OSMR;OSMR	cg05955210	21.1215	4.34272e-05	8.33594e-05	0.644868	0.568449	0.181806	-0.463062	-0.386644	-0.424853
cg16375820	CGGGGAATCCCTCCCTGCCACTGTAGAGGATTTATGGGTTGCCCTTAAGT	F	II	5	55289001		rs75581552	LC	0	XY_NO	A_NO	55290820	1820	IL6ST	NM_001190981	NA	RDMR	5'UTR;5'UTR	N_Shore	IL6ST;IL6ST	cg16375820	31.6497	4.14476e-06	1.13533e-05	0.476223	0.695139	0.156864	-0.319358	-0.538275	-0.428817
cg16298547	CGGTGACCTTGGGGAGACCAATTTCTGATCAGTAGTACGAAGAGAAACTA	F	II	5	60138761			ICshore	0	XY_NO	A_NO	60140100	1340	ELOVL7	BC094792	NA		5'UTR;5'UTR	N_Shore	ELOVL7;ELOVL7	cg16298547	7.73237	0.0049227	0.00576268	0.270708	0.311777	0.617473	0.346765	0.305696	0.326231
cg02713162	CGGGTGTAGGGTGGGGATTTTAGTAGCAGATTTCTGAAATCTTCATGGAC	R	II	5	141702373		rs78134530	LC	0	XY_NO	A_NO	141704619	2247	SPRY4	NM_001127496	NA		5'UTR;5'UTR	N_Shore	SPRY4;SPRY4	cg02713162	47.783	3.11545e-07	1.41925e-06	0.710421	0.587726	0.179755	-0.530666	-0.407972	-0.469319
cg06351796	CGGTAGTCTCTGGATTTACTGGAAGAGGTGTGTATTTACAAAGACAACAA	F	II	6	16345634			LC	0	XY_NO	A_NO	16238810	106824	GMPR	NM_006877	TRUE		5'UTR;5'UTR		ATXN1;ATXN1	cg06351796	36.0479	1.8651e-06	5.85724e-06	0.83734	0.838128	0.320376	-0.516964	-0.517751	-0.517357
cg23204680	CGAGGCTCTGTCTGGTAGTCTCCACATCTCAGGCTGGGCTGGATGGAAGG	F	II	6	16352745			LC	0	XY_NO	A_NO	16238810	113935	GMPR	NM_006877	TRUE		5'UTR;5'UTR		ATXN1;ATXN1	cg23204680	10.5466	0.00138038	0.00178612	0.834012	0.741266	0.413458	-0.420554	-0.327808	-0.374181
cg22274117	CGCCATTGGCCTCTGGGGGCGTATGTGTGTGAACAAGCTGATGCTGTGTA	F	II	6	16713613		rs75654158	LC	0	XY_NO	A_NO	16750323	36711	ATXN1	BC029401	TRUE		5'UTR;5'UTR		ATXN1;ATXN1	cg22274117	257.328	2.45885e-12	6.62078e-10	0.771754	0.637708	0.025749	-0.746005	-0.611959	-0.678982
cg23176759	TGGACTGCTGTGAATGTTGTTTCCCCAGAAGAAAACATCCTCCCGAAACG	F	II	6	66360569			LC	0	XY_NO	A_NO	66417117	56549	EYS	AB593114	TRUE		5'UTR;5'UTR		EYS;EYS	cg23176759	19.9894	5.87784e-05	0.000108221	0.71135	0.732406	0.301915	-0.409435	-0.430492	-0.419963
cg03035849	CGAGGCTCCTGTGATGCCAACAAAAGGGCTCAAGCCAATCTGTATTGTTG	R	II	6	91003200		rs34185445,rs74332321,rs77814994	LC	0	XY_NO	A_NO	91006626	3427	BACH2	AK309526	NA		5'UTR;5'UTR	N_Shore	BACH2;BACH2	cg03035849	25.8731	1.37242e-05	3.10601e-05	0.176215	0.156419	0.556344	0.380129	0.399926	0.390027
cg08270099	CGCGTCTGTATTTTGTGCACACTGCTTGGATACATAGTATTTGCCCATGA	R	II	6	112066424			LC	0	XY_NO	A_NO	112080333	13910	FYN	NM_153048	TRUE		5'UTR;5'UTR		FYN;FYN	cg08270099	44.7193	4.77776e-07	1.97615e-06	0.762234	0.862177	0.459717	-0.302517	-0.40246	-0.352489
cg14391382	CGCCTGCTCCACCCGGCTGGGCAGCGATGTTTCGCCAGATCCTTCCCTCA	R	I	7	866102		rs6945971	IC	0	XY_NO	A_NO	872141	-6039	SUN1	NM_001130965	NA		5'UTR;5'UTR	S_Shelf	UNC84A;UNC84A	cg14391382	149.519	1.23967e-10	6.57581e-09	0.0890934	0.212382	0.808941	0.719847	0.596559	0.658203
cg22798849	GTGGAAAGGTATGCTTTCAGGGCGCCCCAGCCCTTGCTCGGGAGCCCTCG	F	I	7	27155234		rs17500591	HC	0	XY_NO	A_NO	27159213	3980	HOXA3	NM_030661	NA		5'UTR;5'UTR	Island	HOXA3;HOXA3	cg22798849	37.7345	1.40261e-06	4.6522e-06	0.124497	0.142758	0.497798	0.373301	0.355041	0.364171
cg19999161	CGCCCCAGATCTCCCTGGGCTCCCACGGCTCCTCAGGTCTGGTCCCCGCG	R	I	7	27155358		rs2285721,rs28357138	HC	0	XY_NO	A_NO	27159213	3856	HOXA3	NM_030661	NA		5'UTR;5'UTR	Island	HOXA3;HOXA3	cg19999161	109.834	1.10224e-09	2.6258e-08	0.113411	0.0633341	0.428903	0.315492	0.365569	0.340531
cg07148407	CGTCAATTCACTGAAATGTCTGCAAAGGGCTTCAGTGGGGGTAAAATTAA	F	II	7	102775759			LC	0	XY_NO	A_NO	102782849	7091	RPL19P12	NR_026660	TRUE		5'UTR;5'UTR		NAPEPLD;NAPEPLD	cg07148407	5.19443	0.0193135	0.0207967	0.830048	0.812618	0.489346	-0.340702	-0.323272	-0.331987
cg12716367	CGAGGCAAAGGAGAGGACAAGCCAGACACGCTTAAAAGGCCACTGCTGTG	F	II	8	17625476			LC	11	XY_NO	A_NO	17613469	-12006	MTUS1	AL096842	TRUE		5'UTR;5'UTR		MTUS1;MTUS1	cg12716367	25.8316	1.38527e-05	3.13153e-05	0.119009	0.152255	0.473515	0.354506	0.32126	0.337883
cg25441879	CCCTGCAGACATCGGTTTGATTAAGCAGGGCTGGCTTGCACTGGTGGACG	F	II	8	40705323			LC	0	XY_NO	A_NO	40755342	50020	ZMAT4	NM_001135731	TRUE		5'UTR;5'UTR		ZMAT4;ZMAT4	cg25441879	132.551	2.9229e-10	1.09952e-08	0.270258	0.544702	0.967558	0.6973	0.422856	0.560078
cg09920804	CGGCCAGCAGAAAAACAGTGCAGTCTGAAAACAAGAAAGAGCGAAGAGAG	F	II	8	42053994			IC	0	XY_NO	A_NO	42050728	-3265	PLAT	E01118	TRUE	DMR	5'UTR;5'UTR		PLAT;PLAT	cg09920804	93.914	3.29021e-09	5.36584e-08	0.770058	0.664629	0.267939	-0.502119	-0.39669	-0.449404
cg03141298	CGGCTGAAAAATGTCTGAATGTCAACAGGTGCAGAAGTCTCTTAATAAAG	F	II	8	133772657			LC	0	XY_NO	A_NO	133772913	257	TMEM71	NM_001145153	TRUE		5'UTR;5'UTR		TMEM71;TMEM71	cg03141298	180.845	3.16813e-11	2.956e-09	0.617578	0.553435	0.0316167	-0.585961	-0.521818	-0.55389
cg16001384	CGGGTGGCCCAAAGCTGCAGTTCTTCCTTGGGACCCAACCCCAGAGAATC	R	II	8	134306801			LC	0	XY_NO	A_NO	134309546	2746	NDRG1	AK299636	TRUE		5'UTR;5'UTR	N_Shore	NDRG1;NDRG1	cg16001384	62.9196	5.07292e-08	3.62964e-07	0.852461	0.86711	0.307197	-0.545264	-0.559913	-0.552588
cg01778994	CGGTTCAGAGCTTTCTGTTTGCAGTTTGGGACAGGAAGCTTCTGCACGTA	R	II	8	134511683		rs34005317,rs80308162	LC	0	XY_NO	A_NO	134584182	72500	ST3GAL1	NM_003033	TRUE		5'UTR;5'UTR		ST3GAL1;ST3GAL1	cg01778994	82.9765	7.74356e-09	9.58645e-08	0.748166	0.684393	0.0659269	-0.682239	-0.618466	-0.650353
cg14010829	CACAGAGAATGCCATCCCAATGAAAGCCAGGTGGCTCTGGTACCTTGACG	R	II	9	133322940			LC	0	XY_NO	A_NO	133320093	2847	ASS1	AK027126	TRUE		5'UTR;5'UTR	S_Shelf	ASS1;ASS1	cg14010829	93.2397	3.45903e-09	5.53741e-08	0.207613	0.447898	0.967921	0.760307	0.520023	0.640165
cg19856444	TTTGTTACTAGCCCACAGTCATTTACCAGCTCATCTCTGGGCCAGGATCG	R	II	10	18241116			LC	0	XY_NO	A_NO	18240767	349	SLC39A12	BC035118	NA		5'UTR;5'UTR		SLC39A12;SLC39A12	cg19856444	4.78484	0.0246995	0.0262939	0.782531	0.791929	0.477471	-0.30506	-0.314458	-0.309759
cg04276417	AGAGGGCCAGGGAGCCTCGCTTTCAATGCTGCTGGCCTTCCCTTCTACCG	R	II	10	33227909			LC	0	XY_NO	A_NO	33224485	-3423	ITGB1	NM_033668	TRUE		5'UTR;5'UTR		ITGB1;ITGB1	cg04276417	153.725	1.01677e-10	5.8677e-09	0.45552	0.503982	0.109852	-0.345669	-0.39413	-0.369899
cg11784626	CTCAAGAAGACGGCACATTCTAGCAGCAGTGTCTTTGCCTTGCCGTCTCG	F	II	10	126782538			LC	0	XY_NO	A_NO	126721438	-61099	MIR4296	NR_036178	NA		5'UTR;5'UTR		CTBP2;CTBP2	cg11784626	17.992	0.000103497	0.000177331	0.18635	0.282964	0.759054	0.572704	0.476089	0.524397
cg02900757	TCCTTTGAACCACATTATATTGCGTTTCTCCTCGCAATCTCAAGAAGACG	F	II	10	126782576			LC	0	XY_NO	A_NO	126721438	-61137	MIR4296	NR_036178	NA		5'UTR;5'UTR		CTBP2;CTBP2	cg02900757	23.2212	2.55371e-05	5.26305e-05	0.152309	0.216867	0.782378	0.630069	0.565511	0.59779
cg01421615	AGGAAAGTCCCATCTGTCCTTTGAACCACATTATATTGCGTTTCTCCTCG	F	II	10	126782592			LC	0	XY_NO	A_NO	126721438	-61153	MIR4296	NR_036178	NA		5'UTR;5'UTR		CTBP2;CTBP2	cg01421615	20.0653	5.75757e-05	0.000106282	0.171232	0.292601	0.828206	0.656974	0.535606	0.59629
cg18066946	CGCTTTCTCTGCAGGAGGGATTTCTAGTGATATTTCTGCCATCTGAAGCT	F	II	10	126803477			IC	0	XY_NO	A_NO	126847284	43808	CTBP2	AK290390	TRUE		5'UTR;5'UTR		CTBP2;CTBP2	cg18066946	169.643	5.01807e-11	3.83976e-09	0.168797	0.354166	0.97097	0.802173	0.616803	0.709488
cg05749728	CGGACCTCATGCGGCAGGTCCTGTCCCCACCACGCTGACACTTGAAAGGC	F	II	10	126826902			IC	0	XY_NO	A_NO	126847284	20383	CTBP2	AK290390	NA		5'UTR;5'UTR		CTBP2;CTBP2	cg05749728	15.6432	0.000213687	0.000334465	0.137567	0.313421	0.745276	0.607709	0.431855	0.519782
cg21108085	TGGGATTCCTTCCCTGACTTGCTGATGCCCCATTCTTTCCTTGGCTCTCG	R	II	11	44591098			LC	22	XY_NO	A_NO	44587140	3958	CD82	NM_002231	TRUE		5'UTR;5'UTR	S_Shelf	CD82;CD82	cg21108085	14.1069	0.000357693	0.000528258	0.846727	0.837491	0.311816	-0.534911	-0.525675	-0.530293
cg05175803	GTACCCAAAGTGTGGTCCAGGGCCAGCAGATGCAGCGTCCCCTGGGAACG	F	II	11	44597119		rs75545097	LC	49	XY_NO	A_YES	44587140	9979	CD82	NM_002231	TRUE		5'UTR;5'UTR		CD82;CD82	cg05175803	18.3123	9.42462e-05	0.000163355	0.804992	0.742038	0.414532	-0.390459	-0.327506	-0.358983
cg10422067	CGCCCCACTGGGCAAAGCCCCAGATCTCAGTCCCCGGGCACAAGGCTGGC	F	II	11	44963330	rs74418412	rs77582540	LC	0	XY_NO	A_NO	44971710	8381	TP53I11	BC071606	TRUE		5'UTR;5'UTR		TP53I11;TP53I11	cg10422067	71.1498	2.21426e-08	1.99332e-07	0.426146	0.381638	0.918177	0.492031	0.536539	0.514285
cg12938128	TTCTGAGCTTGGGGATGACTGGACAGCAGCACGAAATCCTTTTCCCTCCG	F	II	11	64483691		rs74779172	LC	0	XY_NO	A_NO	64490659	6969	NRXN2	AB023138	NA	RDMR	5'UTR;5'UTR	S_Shelf	NRXN2;NRXN2	cg12938128	32.2889	3.67066e-06	1.02569e-05	0.857333	0.833152	0.492742	-0.364591	-0.34041	-0.352501
cg06382664	ACTCTGAGTGATTTGGGACTACCACAGGAGGCGCTTTTCTCACCTCACCG	R	II	11	73098877			LC	0	XY_NO	A_NO	73101799	-2922	RELT	AK310103	TRUE		5'UTR;5'UTR		RELT;RELT	cg06382664	34.9375	2.26379e-06	6.86796e-06	0.17322	0.16886	0.537154	0.363933	0.368294	0.366114
cg11933019	TGAAGGCAGCACTGCTCCCAATTGCACTGTTACAGAATCACAGCTTCTCG	R	II	11	99291687			LC	0	XY_NO	A_NO	99426875	-135188	CNTN5	NM_175566	TRUE		5'UTR;5'UTR		CNTN5;CNTN5	cg11933019	18.0908	0.000100537	0.000172869	0.891612	0.877947	0.516227	-0.375385	-0.36172	-0.368552
cg03561745	AATTCGTACCAGGTCAGCTGCTGGTGAGCTGGAGGCGGGGCTGGAAGCCG	F	I	11	129843924			LC	50	XY_NO	A_NO	129817516	-26407	PRDM10	NM_199438	TRUE		5'UTR;5'UTR		PRDM10;PRDM10	cg03561745	20.5264	5.08395e-05	9.56065e-05	0.260698	0.507217	0.834909	0.574211	0.327693	0.450952
cg12514734	AGCAAAGCAAACAGGCCCCTGACTTTGTTTCTATTTCAGAAACCTTGCCG	R	II	12	3216258			IC	0	XY_NO	A_NO	3186520	29738	TSPAN9	NM_006675	TRUE		5'UTR;5'UTR		TSPAN9;TSPAN9	cg12514734	72.6244	1.9263e-08	1.80287e-07	0.592723	0.43853	0.907711	0.314988	0.469181	0.392085
cg11958128	AGTCCAAAAAATGTACCACCGACTCTGCCCTATCAGGATAGGAAATGACG	F	II	12	3226445		rs78138012	LC	0	XY_NO	A_NO	3186520	39925	TSPAN9	NM_006675	TRUE		5'UTR;5'UTR		TSPAN9;TSPAN9	cg11958128	29.8132	5.9428e-06	1.53349e-05	0.354062	0.37737	0.723175	0.369113	0.345805	0.357459
cg02426623	CGTAAGTGCTTTTCTCTGAAGTATGCCTGACTTTGGGAGCATTTGTTAAT	F	II	12	3259078			LC	0	XY_NO	A_NO	3186520	72558	TSPAN9	NM_006675	TRUE		5'UTR;5'UTR		TSPAN9;TSPAN9	cg02426623	105.427	1.46881e-09	3.17548e-08	0.205271	0.435196	0.919173	0.713902	0.483977	0.598939
cg14753631	CGCTAGCCAGGGACACAATTGGATTGCAATTTCTAGCACTTCCTGGAGAT	F	II	12	3260174			IC	0	XY_NO	A_NO	3186520	73654	TSPAN9	NM_006675	TRUE		5'UTR;5'UTR		TSPAN9;TSPAN9	cg14753631	66.3169	3.5628e-08	2.80794e-07	0.565982	0.508158	0.876067	0.310085	0.367909	0.338997
cg12166080	CGGGGCAGGGGCAACCTATCGGTAAGACAGAAAGGGCTGCAGAAGAACCA	R	II	12	27706343			LC	0	XY_NO	A_NO	27677044	29299	PPFIBP1	AK294267	NA		5'UTR;5'UTR		PPFIBP1;PPFIBP1	cg12166080	45.2432	4.43313e-07	1.86562e-06	0.875072	0.884703	0.458881	-0.416191	-0.425822	-0.421007
cg22688241	CGACAGGATTAGTAATTGCATTGATGAGCTGAGGAATAAATTCATAGTTA	R	II	12	55369150			LC	0	XY_NO	A_NO	55367469	-1680	KIAA0748	AK315972	NA		5'UTR;5'UTR		KIAA0748;KIAA0748	cg22688241	24.5172	1.8732e-05	4.0415e-05	0.790975	0.826966	0.425186	-0.36579	-0.401781	-0.383785
cg22508930	CGGAGGGTATTACATGATCTGATTTACATTTTTAAAAAGGTCACTTTGTA	R	II	12	69016159			LC	50	XY_NO	A_NO	69021154	4996	SNORA70G	NR_033335	TRUE		5'UTR;5'UTR		RAP1B;RAP1B	cg22508930	56.1486	1.08278e-07	6.35081e-07	0.84924	0.877478	0.405275	-0.443965	-0.472203	-0.458084
cg24706115	CTAATGCCCAGGGTAGTTGGACCTGGGGCCAATTTGTGTTTCCAGGTTCG	F	II	12	110252831			LC	0	XY_NO	A_NO	110252695	-135	TRPV4	AB032427	NA		5'UTR;5'UTR		TRPV4;TRPV4	cg24706115	90.982	4.09999e-09	6.21304e-08	0.775772	0.412325	0.110773	-0.664999	-0.301551	-0.483275
cg07928378	CGCAGGTGAGCCCTGAAGACATGGCACAAAAGGCAAAGAAGCCGCTCAGA	F	II	12	124989278		rs77218389	IC	49	XY_NO	A_NO	124979913	-9364	NCOR2	CCDS41858	TRUE		5'UTR;5'UTR		NCOR2;NCOR2	cg07928378	12.1949	0.000716645	0.000986201	0.300508	0.342063	0.680952	0.380444	0.338889	0.359666
cg06242243	AATTCCTCAGAAAGCCATCCTTGAGGGCCTGCGTGCATGGAGGAGAAGCG	F	I	12	124992461			IC	0	XY_NO	A_NO	125002839	10379	NCOR2	BC033087	TRUE		5'UTR;5'UTR		NCOR2;NCOR2	cg06242243	43.4483	5.74757e-07	2.28557e-06	0.760873	0.716754	0.296356	-0.464518	-0.420399	-0.442458
cg04786592	CGTGAGCCCTGGAATCTCTGTGAAAGGCTTTTCCGGTAGAGGCAAGGGCC	F	II	13	52375776		rs75675548	LC	0	XY_NO	A_NO	52378292	2517	DHRS12	NM_001031719	NA		5'UTR;5'UTR	N_Shelf	DHRS12;DHRS12	cg04786592	61.4427	5.94696e-08	4.07491e-07	0.6291	0.440529	0.0873471	-0.541753	-0.353182	-0.447468
cg12786198	AGATAAGAACTGACAGGAATTCAATTTCCAGATGACCTAAATGCATTTCG	F	II	14	55741714			LC	0	XY_NO	A_NO	55738871	2843	FBXO34	NM_152231	NA		5'UTR;5'UTR	S_Shelf	FBXO34;FBXO34	cg12786198	55.542	1.16342e-07	6.6939e-07	0.660475	0.770904	0.215971	-0.444504	-0.554933	-0.499718
cg10124993	CGCCCTCTGCAGGCTGGCACGGTTCACATTAATCTCATGTTACCCCAGGG	R	II	14	105478712			IC	0	XY_NO	A_NO	105478265	-446	CDCA4	CCDS9996	NA		5'UTR;5'UTR		CDCA4;CDCA4	cg10124993	11.3755	0.000985627	0.00131513	0.183079	0.308848	0.696652	0.513573	0.387804	0.450689
cg00214012	CGGGCTACCAGCCTGACTTCTGGGAAGGCTAGATATTGAGCTCAACCACA	R	II	15	29326467			LC	50	XY_NO	A_NO	29362860	-36393	APBA2	AK124794	TRUE		5'UTR;5'UTR		APBA2;APBA2	cg00214012	38.4314	1.25066e-06	4.24364e-06	0.738206	0.799286	0.38811	-0.350096	-0.411176	-0.380636
cg10586317	ACAATGAGAAGTCGCCACCCACTCAGAGGATAAGCTCATGGGCAGTAACG	F	II	15	73979250			LC	0	XY_NO	A_NO	73976621	2629	CD276	AK292711	NA		5'UTR;5'UTR	S_Shore	CD276;CD276	cg10586317	65.4607	3.88859e-08	2.99212e-07	0.580013	0.40837	0.0813526	-0.49866	-0.327018	-0.412839
cg00834924	CGGTGAGATCGCAGTGTGTTCTCAGGCCCTTGTTAGGATTCTTAGCACAA	F	II	15	85956922			LC	0	XY_NO	A_NO	85923870	33052	AKAP13	BC050312	TRUE		5'UTR;5'UTR		AKAP13;AKAP13	cg00834924	8.27793	0.0037808	0.00451012	0.772199	0.54662	0.220644	-0.551555	-0.325977	-0.438766
cg27219955	CGGAGTCCTGGGCCCACCCTGCCCCTGCCCCTGGCATTCCTGGATGGGAA	F	II	15	89377583			LC	0	XY_NO	A_NO	89346673	30910	ACAN	BC036445	TRUE		5'UTR;5'UTR		ACAN;ACAN	cg27219955	41.6219	7.55776e-07	2.834e-06	0.790504	0.769196	0.318609	-0.471895	-0.450587	-0.461241
cg25156843	CGGACGGGAGAGAGGAACACTTGAGGGCATGAACTTACTTCTGTCTCTTT	F	I	15	89646224			LC	0	XY_NO	A_NO	89631380	14844	ABHD2	NM_007011	TRUE		5'UTR;5'UTR		ABHD2;ABHD2	cg25156843	159.75	7.72167e-11	4.96045e-09	0.732824	0.836659	0.226041	-0.506783	-0.610618	-0.5587
cg06705265	CGCTGCCTAGAGCCGGTGTCTCTGGGTGGGTTCCGACCTGACCTTTTCTG	R	I	16	6696222	rs8051857	rs8051849,rs8051857	IC	0	XY_NO	A_NO	6798908	-102686	U7	.	NA		5'UTR;5'UTR		A2BP1;A2BP1	cg06705265	33.7361	2.80789e-06	8.21355e-06	0.415663	0.380721	0.84154	0.425878	0.46082	0.443349
cg04001668	GCTGGCAGGTGTGAGGTGTGTTCCCGGTGTCCAACGGACACTGCAGGACG	R	II	16	57654347			IC	0	XY_NO	A_NO	57653909	438	GPR56	NM_001145770	TRUE		5'UTR;5'UTR		GPR56;GPR56	cg04001668	96.8514	2.65597e-09	4.67401e-08	0.591806	0.62832	0.977536	0.38573	0.349216	0.367473
cg26819611	CGCCACAGGTGAGGAGGCAATCATCAAAGCTTGAGCAAGAGGAGACAGCC	F	II	16	57833579			LC	0	XY_NO	A_NO	57832193	-1385	KIFC3	DQ426879	NA		5'UTR;5'UTR	N_Shelf	KIFC3;KIFC3	cg26819611	44.3754	5.02049e-07	2.05457e-06	0.767447	0.62893	0.201785	-0.565662	-0.427145	-0.496404
cg10298741	CGGTGGCGCCTGAGATGATATCAGCCTCACTGGATAGCCCATCTCTGGTG	R	II	16	73019173			IC	0	XY_NO	A_NO	73082273	63101	ZFHX3	NM_006885	TRUE		5'UTR;5'UTR		ZFHX3;ZFHX3	cg10298741	49.4983	2.47739e-07	1.18867e-06	0.325587	0.530875	0.926894	0.601307	0.396019	0.498663
cg27262054	TCACCCGGGGTCAGACAGCTGCGATGCTCTGTCCCCAGCAGAGGCCAGCG	R	I	16	73067525			LC	0	XY_NO	A_NO	73082273	14749	ZFHX3	NM_006885	TRUE		5'UTR;5'UTR		ZFHX3;ZFHX3	cg27262054	115.393	7.78954e-10	2.09528e-08	0.387985	0.162122	0.699585	0.3116	0.537463	0.424532
cg03805182	CTGGGTTCCCATTTCCCCTGACCATAGTTTTTTAACTCAGGCAGAGGACG	R	II	16	73078071		rs72795152,rs77358697	LC	0	XY_NO	A_NO	73082273	4203	ZFHX3	NM_006885	TRUE		5'UTR;5'UTR	N_Shelf	ZFHX3;ZFHX3	cg03805182	78.4441	1.13852e-08	1.25835e-07	0.818094	0.734485	0.0389872	-0.779106	-0.695497	-0.737302
cg03703839	CGGCCCCCAGGCCCCCAAAGTTCCGGATGGTTCAGAGCACTTCTGCTGAC	R	II	16	87990084			LC	0	XY_NO	A_NO	87993476	-3392	BANP	NM_001173542	TRUE		5'UTR;5'UTR	N_Shore	BANP;BANP	cg03703839	11.5829	0.000908069	0.00122078	0.739801	0.595639	0.239686	-0.500115	-0.355953	-0.428034
cg12347480	CGCCATCCCTTGTGCTGCTGCTGTGACCGTCTGCTGTCCTGCCTGCTGCA	R	II	17	27497024			LC	9	XY_NO	A_NO	27503769	6746	MYO18A	BC039612	NA		5'UTR;5'UTR	S_Shelf	MYO18A;MYO18A	cg12347480	83.6904	7.30028e-09	9.19765e-08	0.509291	0.535179	0.96943	0.460139	0.434251	0.447195
cg17065262	CGGGGTGGCCATCTGAGGGAATGAAAGCCCTAGCCAGGACAGTCCCTCTC	F	II	17	27506097			LC	0	XY_NO	A_NO	27507406	1310	MYO18A	NM_203318	NA	RDMR	5'UTR;5'UTR	N_Shore	MYO18A;MYO18A	cg17065262	8.78733	0.0029791	0.00361924	0.140967	0.201286	0.516981	0.376014	0.315695	0.345854
cg00435173	CTGTCCCTTAACCATGAGGGAATGTACTTCCCTTGCTCAGGGGCAGATCG	F	II	17	40284046			LC	0	XY_NO	A_NO	40274755	9291	HSPB9	NM_033194	TRUE		5'UTR;5'UTR		RAB5C;RAB5C	cg00435173	243.072	3.72362e-12	8.34835e-10	0.784098	0.739695	0.0847292	-0.699369	-0.654965	-0.677167
cg23682934	CGGGTGTTCCTGTGACTGAGAGCCAGCTGTTGGGTGTTTTAGCTAAACAG	R	II	17	42885322			LC	0	XY_NO	A_NO	42885251	-70	GJC1	AK124339	NA		5'UTR;5'UTR		GJC1;GJC1	cg23682934	78.9942	1.08532e-08	1.21301e-07	0.408992	0.317839	0.836245	0.427253	0.518407	0.47283
cg06825661	CGCAGCCAGATTTCTGAGACAAAGCCAGATTTCCAGACCCTGACAGGGCC	R	II	18	13260398			LC	0	XY_NO	A_NO	13218785	41613	C18orf1	NM_181481	NA		5'UTR;5'UTR	N_Shore	C18orf1;C18orf1	cg06825661	40.2538	9.34121e-07	3.35362e-06	0.15371	0.421648	0.782736	0.629026	0.361088	0.495057
cg24217948	CGCCAGTGGACTCCAACTAAACTTTAAGGGGAAAGGTGTGGATAGTTGGC	R	II	18	42261980			LC	0	XY_NO	A_NO	42260862	1118	SETBP1	NM_015559	TRUE	RDMR	5'UTR;5'UTR	S_Shore	SETBP1;SETBP1	cg24217948	29.951	5.78073e-06	1.49693e-05	0.307557	0.240454	0.612887	0.305329	0.372433	0.338881
cg16705273	CTAAGAGAGACGAGTCCCTTTCCCTCCTCTGGCTCCCGGTGGTGCATTCG	F	I	18	42262885			LC	0	XY_NO	A_NO	42260862	2023	SETBP1	NM_015559	TRUE	RDMR	5'UTR;5'UTR	S_Shelf	SETBP1;SETBP1	cg16705273	45.093	4.52898e-07	1.89688e-06	0.228025	0.258759	0.656309	0.428284	0.397551	0.412917
cg27378216	GTCTCTTTGCTTCTCAGTTGCAGATCTGATCTCTTCTGAACACCTCATCG	R	II	18	42281171			LC	0	XY_NO	A_NO	42260862	20309	SETBP1	NM_015559	NA		5'UTR;5'UTR		SETBP1;SETBP1	cg27378216	28.7936	7.31538e-06	1.82575e-05	0.430203	0.605261	0.943955	0.513752	0.338694	0.426223
cg19254118	CGCCGCGCCCTTGGAGGGCAGGTCAAAATCCCGGAACAGGCACAGTGTTC	R	I	19	1907972			IC	0	XY_NO	A_NO	1905372	2600	SCAMP4	AK307700	NA		5'UTR;5'UTR	N_Shore	ADAT3;SCAMP4	cg19254118	95.1692	3.00025e-09	5.04051e-08	0.702911	0.90484	0.358121	-0.34479	-0.546719	-0.445754
cg20243900	GGCCACTGGCCTGGAGTTCCACTGGCTGCTGGTCCCCCATCTGTGGGGCG	R	II	19	1908388			IC	0	XY_NO	A_NO	1905372	3016	SCAMP4	AK307700	NA		5'UTR;5'UTR	Island	ADAT3;SCAMP4	cg20243900	69.6722	2.55272e-08	2.21179e-07	0.74019	0.848024	0.312305	-0.427885	-0.535718	-0.481802
cg12229979	CGAGGACAGTTCCTCCAGAAATCCAGGTCAGTCACAAGACAAAGAAAAGA	R	II	19	17190259			IC	0	XY_NO	A_NO	17186590	3669	MYO9B	NM_001130065	NA	CDMR	5'UTR;5'UTR	S_Shelf	MYO9B;MYO9B	cg12229979	45.9498	4.01201e-07	1.73063e-06	0.626448	0.484066	0.0781762	-0.548272	-0.40589	-0.477081
cg00298324	CGGTTACCTTATCCGTGAAACGAGGTTAAAAATAGACCTTCCTGAGCCTC	R	I	20	822788			HC	50	XY_NO	A_NO	825284	-2496	FAM110A	NM_031424	NA		5'UTR;5'UTR	S_Shore	FAM110A;FAM110A	cg00298324	80.183	9.79701e-09	1.12843e-07	0.247406	0.157913	0.824048	0.576642	0.666134	0.621388
cg19239041	CGGGGGGTTTCCAGACCGTTTCCAGGGGAAGTTTGCCACAGTAGCACATT	F	II	20	4795444		rs76621072	IC	0	XY_NO	A_NO	4795768	325	RASSF2	NM_170774	TRUE		5'UTR;5'UTR		RASSF2;RASSF2	cg19239041	24.1092	2.06232e-05	4.38871e-05	0.705091	0.532257	0.157789	-0.547302	-0.374468	-0.460885
cg16547579	AGCCCCGTAGCCTTGCGTGCAAAGGACAGTTTTCATGTTTCCAGAGTGCG	F	II	20	4954333			IC	0	XY_NO	A_NO	4982144	27812	SLC23A2	DQ011866	TRUE		5'UTR;5'UTR		SLC23A2;SLC23A2	cg16547579	42.3456	6.77261e-07	2.59892e-06	0.707244	0.686722	0.0950176	-0.612227	-0.591704	-0.601965
cg09143713	CTGCTTGAGATTTCATTGTTTGAATCACTTGCTAATGCAACTCTGGCTCG	F	II	20	9141615			LC	0	XY_NO	A_NO	9198036	-56421	PLCB4	NM_182797	TRUE		5'UTR;5'UTR		PLCB4;PLCB4	cg09143713	4.54535	0.0286296	0.0302657	0.7157	0.542627	0.0807826	-0.634917	-0.461844	-0.548381
cg18617860	CGAGAAAAATAATCTGAGAAAGAGGTTGAGAGAGGAGACATGAAGGAGAA	F	II	20	10202522			LC	0	XY_NO	A_NO	10200153	-2368	LOC100131208	NR_040710	NA		5'UTR;5'UTR	S_Shelf	SNAP25;SNAP25	cg18617860	11.3092	0.00101201	0.00134702	0.152722	0.832862	0.527022	0.3743	-0.30584	0.0342296
cg07246713	CGGCCAGCTCTCGACAGATCAAAGCTTCGTCGTAAACAAGCGGGTAAGAT	R	I	20	62722933			IC	0	XY_NO	A_NO	62724040	-1107	OPRL1	AF126470	NA		5'UTR;5'UTR	S_Shelf	OPRL1;OPRL1	cg07246713	268.382	1.80939e-12	5.30532e-10	0.445026	0.578582	0.977589	0.532562	0.399007	0.465785
cg01790083	CGTCCAAGTGTGTCTGTGGGTCTCTAGGCTCAAGGTCTGCCCACTTATCA	R	II	21	33671181		rs2298359	IC	0	XY_NO	A_NO	33671160	21	MRAP	BC062721	NA		5'UTR;5'UTR	N_Shore	MRAP;MRAP	cg01790083	11.5679	0.000913441	0.00122745	0.147796	0.221847	0.551169	0.403373	0.329322	0.366347
cg05957544	CGGGGTTGGGACCGAGTCTCTGAAATCCTAGGCCAGCGTGATCTGTGACA	R	I	21	45360804	rs3842457	rs3842457	IC	0	XY_NO	A_NO	45366810	-6006	AGPAT3	BC040603	NA		5'UTR;5'UTR	N_Shelf	AGPAT3;AGPAT3	cg05957544	31.2345	4.48974e-06	1.21229e-05	0.360166	0.345917	0.699781	0.339615	0.353863	0.346739
cg17777592	CGCTTGGTAATAGGAGGCAACCTCTATTAAATGGACGATAAAGGCTACTT	R	II	13	49975418		rs80354019	LC	0	XY_NO	A_NO	49975734	317	CAB39L	NM_030925	TRUE		5'UTR;5'UTR;1stExon		CAB39L;CAB39L;CAB39L	cg17777592	70.912	2.26512e-08	2.02689e-07	0.788552	0.581264	0.103878	-0.684674	-0.477386	-0.58103
cg00868875	CGAGAACAAAGCCATCGGCAAGAACTTGCTAGGCACTCGGATGCAGATGC	R	II	18	24127237			HC	0	XY_NO	A_NO	24128499	1263	KCTD1	NM_001142730	NA		5'UTR;5'UTR;1stExon	Island	KCTD1;KCTD1;KCTD1	cg00868875	18.0533	0.000101651	0.000174564	0.207653	0.18285	0.819345	0.611692	0.636495	0.624094
cg24167037	CTGAGGTTTCTAGACGTGACCCAGGGCAGACTGGTAGCAAAGCCCCCACG	F	II	21	46340776			IC	0	XY_NO	A_NO	46340949	-173	LOC100505746	NR_038316	TRUE		5'UTR;5'UTR;1stExon		ITGB2;ITGB2;ITGB2	cg24167037	8.79466	0.00296907	0.00360843	0.794209	0.776634	0.453171	-0.341039	-0.323463	-0.332251
cg05861567	CGCCGGGGACTCAAGCACGTTAAACTGCTCCAATTGGTAGCTAAACGAGA	F	II	22	50523686			IC	0	XY_NO	A_NO	50523780	95	MLC1	AK294048	TRUE	CDMR	5'UTR;5'UTR;1stExon		MLC1;MLC1;MLC1	cg05861567	89.1283	4.728e-09	6.85356e-08	0.799091	0.597405	0.13637	-0.662721	-0.461035	-0.561878
cg11674130	CGGGGACTCAAGCACGTTAAACTGCTCCAATTGGTAGCTAAACGAGAGAT	F	II	22	50523689			IC	0	XY_NO	A_NO	50523780	92	MLC1	AK294048	TRUE	CDMR	5'UTR;5'UTR;1stExon		MLC1;MLC1;MLC1	cg11674130	74.5382	1.61376e-08	1.59045e-07	0.727869	0.487431	0.171025	-0.556844	-0.316405	-0.436624
cg25127852	AGGCATGTTTTGCAATCTCTCGTTTAGCTACCAATTGGAGCAGTTTAACG	F	II	22	50523703		rs28362607	IC	0	XY_NO	A_NO	50523780	78	MLC1	AK294048	TRUE	CDMR	5'UTR;5'UTR;1stExon		MLC1;MLC1;MLC1	cg25127852	56.7257	1.01192e-07	6.04025e-07	0.738093	0.403654	0.0575229	-0.68057	-0.346131	-0.51335
cg00254956	TGCGAGGAAGATCAGGGCCAGGTCCCACATGCTGCTTCCAGCTCAGAGCG	F	II	1	12776160	rs80277373	rs80277373	LC	0	XY_NO	A_NO	12776117	43	AADACL3	NM_001103170	TRUE		5'UTR;5'UTR;1stExon;1stExon		AADACL3;AADACL3;AADACL3;AADACL3	cg00254956	44.2818	5.08898e-07	2.07766e-06	0.578609	0.60552	0.921176	0.342567	0.315656	0.329111
cg09750775	ATTATTCTCAGATTTTCCATGTCTGTAACCACCCTGTCTCCTTGGGCACG	F	II	5	96211703		rs1230358,rs17087114,rs79440765	LC	0	XY_NO	A_NO	96211643	60	ERAP2	NM_022350	NA		5'UTR;5'UTR;1stExon;1stExon		ERAP2;ERAP2;ERAP2;ERAP2	cg09750775	29.5527	6.26345e-06	1.60231e-05	0.503676	0.40697	0.0594581	-0.444217	-0.347512	-0.395865
cg25682080	CGTCTGGGCACAGAGAGCAGACATTCTGCTTTATACTCCAGGGCCCTGAG	F	II	11	116663103		rs45611741	LC	0	XY_NO	A_NO	116663135	33	APOA5	AK308047	NA		5'UTR;5'UTR;1stExon;1stExon	S_Shore	APOA5;APOA5;APOA5;APOA5	cg25682080	36.4353	1.74524e-06	5.55208e-06	0.61081	0.624909	0.222946	-0.387864	-0.401963	-0.394913
cg05513208	TGCCAGCCTCAGGGAGGTAGATGCGGCTGTGACAGCAGCAAAGAATGACG	R	II	17	6659189		rs17525966,rs955462	LC	0	XY_NO	A_NO	6659155	34	XAF1	NM_199139	NA		5'UTR;5'UTR;1stExon;1stExon		XAF1;XAF1;XAF1;XAF1	cg05513208	11.1428	0.00108173	0.00143091	0.267095	0.352916	0.679266	0.41217	0.326349	0.36926
cg17430370	CGATCTAGGTTCCAAGAGGTGTTAGCCTCAGATGACTATTGTGGGAGGAG	R	II	2	171034661			LC	0	XY_NO	A_NO	171034654	7	MYO3B	NM_001171642	NA		5'UTR;5'UTR;1stExon;5'UTR;1stExon;1stExon		MYO3B;MYO3B;MYO3B;MYO3B;MYO3B;MYO3B	cg17430370	160.536	7.45505e-11	4.89988e-09	0.803203	0.828948	0.241592	-0.561611	-0.587355	-0.574483
cg02633817	CGCTAGCATCTTCTGCTGATCCTGAAATTGTACCAGCGGCAAGATGTGGC	F	II	19	35606732		rs78058541	LC	37	XY_NO	A_NO	35606731	1	FXYD3	NM_001136008	NA		5'UTR;5'UTR;1stExon;5'UTR;1stExon;5'UTR;1stExon;1stExon;1stExon;5'UTR;1stExon;5'UTR;5'UTR;1stExon;1stExon;5'UTR		FXYD3;FXYD3;FXYD3;FXYD3;FXYD3;FXYD3;FXYD3;FXYD3;FXYD3;FXYD3;FXYD3;FXYD3;FXYD3;FXYD3;FXYD3;FXYD3	cg02633817	22.1452	3.33658e-05	6.63233e-05	0.84978	0.746656	0.445508	-0.404272	-0.301149	-0.352711
cg11572548	GACTAATCTCCTGCACTAGGCCCCAAGTGACCAGACTAAAAATCAAAACG	F	II	1	22401641			LC	50	XY_NO	A_YES	22379119	22522	CDC42	NM_001791	TRUE		5'UTR;5'UTR;5'UTR		CDC42;CDC42;CDC42	cg11572548	23.7682	2.23714e-05	4.70248e-05	0.5406	0.609293	0.229983	-0.310617	-0.37931	-0.344964
cg03050981	CGAGAGTGAATCACAGAGTCACAGAATCACAGTTATGTGCAAAGCACTCA	F	II	1	65906670			LC	0	XY_NO	A_NO	65886130	20540	LEPROT	NM_017526	TRUE		5'UTR;5'UTR;5'UTR		LEPR;LEPR;LEPR	cg03050981	28.6251	7.57518e-06	1.88027e-05	0.629803	0.722518	0.286923	-0.34288	-0.435594	-0.389237
cg11835347	CGGCAGATCGCCTCCAGAAATGGAAACCATCCTCCAAAAAGAGGGTTCCT	F	II	1	113248232			LC	0	XY_NO	A_NO	113249677	1446	RHOC	NM_001042679	NA		5'UTR;5'UTR;5'UTR	N_Shore	RHOC;RHOC;RHOC	cg11835347	17.0681	0.000136514	0.000225654	0.796742	0.66065	0.248278	-0.548464	-0.412371	-0.480418
cg20320200	AACAAATTCAGGCTGCATTACAATTAATGCCAGTGGAACTCCTTCTAACG	R	II	1	217030433			LC	0	XY_NO	A_NO	216978708	-51724	ESRRG	NM_001243514	TRUE		5'UTR;5'UTR;5'UTR		ESRRG;ESRRG;ESRRG	cg20320200	62.5049	5.3027e-08	3.75451e-07	0.360878	0.197664	0.777417	0.416538	0.579752	0.498145
cg22612448	CGCAGCTGACCAAAAAGAAAGGAATGGCTAAGGAAAGGCGCGGGTTTGAG	F	I	1	217203173			LC	0	XY_NO	A_NO	217250311	47139	ESRRG	NM_001243509	TRUE		5'UTR;5'UTR;5'UTR		ESRRG;ESRRG;ESRRG	cg22612448	69.7057	2.54443e-08	2.20639e-07	0.717549	0.663701	0.216602	-0.500947	-0.447099	-0.474023
cg06986989	CGGAATTAAGAAAAGCTCCCACCTCAACACAGAAGGACACCAAGCCCGGC	R	II	1	235802839			LC	49	XY_NO	A_NO	235813292	10454	GNG4	NM_001098722	NA		5'UTR;5'UTR;5'UTR	N_Shelf	GNG4;GNG4;GNG4	cg06986989	11.9757	0.000779394	0.00106377	0.349469	0.408686	0.783313	0.433844	0.374626	0.404235
cg06748978	CGGTAGAACCTGGAGGCAGAGGGGGACCATTTTGCCCCAGAAACCCAGCA	F	II	2	25562512			LC	0	XY_NO	A_NO	25564773	2262	DNMT3A	NM_022552	TRUE		5'UTR;5'UTR;5'UTR	N_Shore	DNMT3A;DNMT3A;DNMT3A	cg06748978	32.7537	3.36449e-06	9.54651e-06	0.140971	0.327685	0.859637	0.718666	0.531953	0.625309
cg12105450	CTTACTCCAGAGTCTCATGCTTGAATCTTTTCCTTTGCTTCATGGCTTCG	R	II	2	202048100			LC	0	XY_NO	A_NO	202047620	480	CASP10	NM_001206524	NA		5'UTR;5'UTR;5'UTR		CASP10;CASP10;CASP10	cg12105450	17.0467	0.000137409	0.000226935	0.722588	0.76411	0.211592	-0.510995	-0.552517	-0.531756
cg03830585	CGGGCCCCAAAACAACAGGGACCTGCCAGATTCCTTGACACTCAGGTGGC	R	II	3	4536777			LC	0	XY_NO	A_NO	4535031	1746	ITPR1	AK311008	NA		5'UTR;5'UTR;5'UTR	S_Shore	ITPR1;ITPR1;ITPR1	cg03830585	9.55825	0.00210596	0.00263267	0.750364	0.655358	0.256639	-0.493726	-0.398719	-0.446222
cg18784113	CGCACTATAAACAGCAGGTGGCCAAGCTGGTCCTTTCAGGTTGGTCTCAT	R	II	3	24279519			LC	0	XY_NO	A_NO	24206949	-72569	THRB	X74497	TRUE		5'UTR;5'UTR;5'UTR		THRB;THRB;THRB	cg18784113	6.89727	0.0075138	0.00853845	0.510596	0.502435	0.823693	0.313097	0.321258	0.317178
cg02524983	CGGTTCGTACACAAACAGTTCTCTTTGATTAAGTATCCGGTGAAACCAAT	F	I	3	188012918		rs9832929	LC	0	XY_NO	A_NO	188059443	-46525	LPP	AL833171	NA		5'UTR;5'UTR;5'UTR		LPP;LPP;LPP	cg02524983	29.6751	6.11033e-06	1.57009e-05	0.884425	0.634443	0.267237	-0.617188	-0.367206	-0.492197
cg15989892	GTATGAAAAGCCTGGCAAGAACAGCTCTAGCTATTTACTTCTTATTTTCG	R	II	4	41063747			LC	0	XY_NO	A_NO	41016414	-47332	APBB2	AK295974	TRUE		5'UTR;5'UTR;5'UTR		APBB2;APBB2;APBB2	cg15989892	14.9143	0.000271659	0.000413678	0.796964	0.799485	0.406957	-0.390006	-0.392528	-0.391267
cg03870448	CTCAAAGGCTCTCAGCAAATATCTAGAGACGTGGTTACATCCAGTTTACG	R	II	4	41214687			IC	0	XY_NO	A_NO	41216634	1948	APBB2	NM_173075	NA		5'UTR;5'UTR;5'UTR	N_Shore	APBB2;APBB2;APBB2	cg03870448	53.3777	1.5119e-07	8.16489e-07	0.779795	0.713178	0.184941	-0.594854	-0.528237	-0.561545
cg03036702	GGAAACGATATCTTATTTAAATTCCAACCGCCACCATTGCTCTGGGTACG	R	II	6	41528198	rs4714482	rs75018756	HC	0	XY_NO	A_NO	41514163	14035	FOXP4	NM_001012427	TRUE		5'UTR;5'UTR;5'UTR	N_Shore	FOXP4;FOXP4;FOXP4	cg03036702	22.6325	2.95256e-05	5.96553e-05	0.124761	0.146072	0.63267	0.507909	0.486599	0.497254
cg18497508	ATCTCTAATTAGTGCAATTAACAGACTGATGGATGCCCGGAGTTTACCCG	F	II	6	41528345			HC	0	XY_NO	A_NO	41514163	14182	FOXP4	NM_001012427	TRUE		5'UTR;5'UTR;5'UTR	Island	FOXP4;FOXP4;FOXP4	cg18497508	29.4476	6.39821e-06	1.6312e-05	0.115875	0.0670361	0.475532	0.359656	0.408496	0.384076
cg10571987	GGTAAACTCCGGGCATCCATCAGTCTGTTAATTGCACTAATTAGAGATCG	R	II	6	41528395			HC	0	XY_NO	A_NO	41514163	14232	FOXP4	NM_001012427	TRUE		5'UTR;5'UTR;5'UTR	Island	FOXP4;FOXP4;FOXP4	cg10571987	96.7319	2.67889e-09	4.70232e-08	0.0920786	0.0783764	0.758952	0.666873	0.680575	0.673724
cg03431741	ACAATCGCTTAATCTGAGCCGTAACATTTGCCATGACACCCTGCGCCTCG	F	I	6	41528502		rs56835416	HC	0	XY_NO	A_NO	41514163	14339	FOXP4	NM_001012427	TRUE		5'UTR;5'UTR;5'UTR	Island	FOXP4;FOXP4;FOXP4	cg03431741	178.592	3.46731e-11	3.11234e-09	0.252599	0.15331	0.699856	0.447256	0.546545	0.496901
cg01916088	GGGCGGTGCGGGTTCGCGGCGAGGCGCAGGGTGTCATGGCAAATGTTACG	R	I	6	41528531			HC	0	XY_NO	A_NO	41514163	14368	FOXP4	NM_001012427	TRUE		5'UTR;5'UTR;5'UTR	Island	FOXP4;FOXP4;FOXP4	cg01916088	131.692	3.06097e-10	1.12577e-08	0.0764245	0.06314	0.852694	0.77627	0.789554	0.782912
cg18912520	CGGAGAAACCTTTTGTGCCTTTTCACGGGCCCATATGGCGTAGCGAGTAT	R	I	6	41528623			HC	0	XY_NO	A_NO	41514163	14460	FOXP4	NM_001012427	NA		5'UTR;5'UTR;5'UTR	Island	FOXP4;FOXP4;FOXP4	cg18912520	94.2282	3.21476e-09	5.27828e-08	0.125046	0.104271	0.663535	0.53849	0.559265	0.548877
cg20847580	CAAAGAACCTGGGCGGGCGAGTGCGCAACGAGGGACGCCCTTGGAACTCG	F	I	6	41528750			HC	0	XY_NO	A_NO	41514163	14587	FOXP4	NM_001012427	NA		5'UTR;5'UTR;5'UTR	Island	FOXP4;FOXP4;FOXP4	cg20847580	177.867	3.57044e-11	3.15155e-09	0.255041	0.121683	0.708918	0.453878	0.587236	0.520557
cg20046343	GGGGGCTCCCACTTCCCCGGAGGCTCCTGGCTCTTCAAAGAACCTGGGCG	F	II	6	41528785			HC	0	XY_NO	A_NO	41514163	14622	FOXP4	NM_001012427	NA		5'UTR;5'UTR;5'UTR	Island	FOXP4;FOXP4;FOXP4	cg20046343	104.41	1.572e-09	3.30777e-08	0.22638	0.18844	0.789749	0.563369	0.601309	0.582339
cg03504834	CGGAGGATGACACAGATAGCTGCACTTTTCCCAGTGACATGAGCAAGTTC	F	II	7	114056377			LC	0	XY_NO	A_NO	114055051	1326	FOXP2	NR_033767	NA		5'UTR;5'UTR;5'UTR		FOXP2;FOXP2;FOXP2	cg03504834	16.3059	0.000172914	0.000277773	0.416465	0.21586	0.752396	0.335931	0.536535	0.436233
cg18075666	CGTGAGGTCAGTTTGGCTGACCATCCTCACTGGCTCTTAACCCACGCAAA	R	II	7	134550430			LC	0	XY_NO	A_NO	134576150	-25720	CALD1	NM_033140	TRUE		5'UTR;5'UTR;5'UTR		CALD1;CALD1;CALD1	cg18075666	25.3708	1.53775e-05	3.42044e-05	0.772723	0.763324	0.354562	-0.41816	-0.408761	-0.413461
cg13458253	TTAGAAGTCTTGCCGAGCCCAGATATGGCAGCCCTGGGGTGCCAGGAACG	F	II	10	81937832		rs12411989	LC	0	XY_NO	A_NO	81931075	-6756	ANXA11	AK300509	TRUE		5'UTR;5'UTR;5'UTR		ANXA11;ANXA11;ANXA11	cg13458253	15.2797	0.000240632	0.000371746	0.796394	0.685356	0.383442	-0.412952	-0.301914	-0.357433
cg08731067	CGCACGCTCCCAGCAGCATGGCTCAGGGCCATCAGAGAGCGGACACAGCC	F	II	11	3164631			IC	48	XY_NO	A_NO	3150489	-14141	OSBPL5	AF331964	NA		5'UTR;5'UTR;5'UTR		OSBPL5;OSBPL5;OSBPL5	cg08731067	60.9822	6.25357e-08	4.22304e-07	0.34491	0.44049	0.949353	0.604444	0.508863	0.556653
cg10495980	CAGACATCCACATGGGTGAACGGATAAACATGGATCACATCTGTGCAACG	R	II	11	3164728			IC	49	XY_NO	A_NO	3150489	-14238	OSBPL5	AF331964	NA		5'UTR;5'UTR;5'UTR		OSBPL5;OSBPL5;OSBPL5	cg10495980	51.1032	2.01164e-07	1.01203e-06	0.420056	0.433183	0.872046	0.45199	0.438863	0.445426
cg20707066	ATCCAATCTGTTCTCCAAGGGGTAGCCAGAGTGAGTTTCATCATGTTACG	R	II	11	18809866			LC	50	XY_NO	A_NO	18813388	3523	PTPN5	AK294374	NA		5'UTR;5'UTR;5'UTR	N_Shelf	PTPN5;PTPN5;PTPN5	cg20707066	38.1097	1.31834e-06	4.4244e-06	0.214755	0.507538	0.915082	0.700327	0.407544	0.553935
cg04504066	GCTGCCCGAGGATTAACTCCTATTTTCTTGCTAACAGAGCCCCATATTCG	F	II	11	31827998			IC	0	XY_NO	A_NO	31828009	12	PAX6	GQ141695	NA	RDMR	5'UTR;5'UTR;5'UTR	S_Shore	PAX6;PAX6;PAX6	cg04504066	7.76802	0.00483715	0.00566804	0.0924348	0.121499	0.437114	0.344679	0.315614	0.330147
cg14439629	CGGGCAGCTGCATCAGGTAGGCCTGAACTCCCAACCGAGGTGGACCTGGG	F	I	11	31828040			IC	0	XY_NO	A_NO	31828009	-30	PAX6	GQ141695	NA	CDMR	5'UTR;5'UTR;5'UTR	S_Shore	PAX6;PAX6;PAX6	cg14439629	47.6153	3.18728e-07	1.44551e-06	0.254675	0.270928	0.708722	0.454047	0.437794	0.445921
cg19006378	CGGTTTTGCTCCTTGGGTTCGAGGAAAGCTGGAGAATAGAAGCCATTGTT	R	II	11	31829297		rs74984757	IC	0	XY_NO	A_NO	31828009	-1287	PAX6	GQ141695	NA	CDMR	5'UTR;5'UTR;5'UTR	S_Shore	PAX6;PAX6;PAX6	cg19006378	24.7872	1.75886e-05	3.83222e-05	0.135658	0.133722	0.497965	0.362307	0.364243	0.363275
cg09217215	TTGAATGGGCTCTTTATTGTAACTCTCTCTTCCCAATTGAGCTCCCCACG	F	II	11	31829582			LC	0	XY_NO	A_NO	31828009	-1572	PAX6	GQ141695	NA	CDMR	5'UTR;5'UTR;5'UTR	S_Shore	PAX6;PAX6;PAX6	cg09217215	37.5644	1.44279e-06	4.75593e-06	0.121864	0.145293	0.775615	0.653751	0.630322	0.642037
cg26932432	GCCATAGAACCACATCCTGAACGAAGGAGTCTCCAGACATTTTGGAGTCG	R	II	11	31830524			IC	0	XY_NO	A_NO	31832214	1691	PAX6	AK074881	TRUE	RDMR	5'UTR;5'UTR;5'UTR	N_Shore	PAX6;PAX6;PAX6	cg26932432	12.3948	0.000664363	0.000920753	0.115461	0.0811924	0.429433	0.313972	0.348241	0.331106
cg23484599	CATAAAGTTGTTGCCTCTTTCCTTGTGCAGATTTTCTCAGTCTCCCTGCG	F	II	11	31831137			LC	0	XY_NO	A_NO	31832214	1078	PAX6	AK074881	NA	RDMR	5'UTR;5'UTR;5'UTR	N_Shore	PAX6;PAX6;PAX6	cg23484599	36.1474	1.83348e-06	5.77826e-06	0.151189	0.163475	0.825104	0.673916	0.661629	0.667773
cg04917258	CGCAGAGAGTAGCTGATCCACAGCCCACAGCCTGCTCCCTCGGCCCCCTA	F	II	11	66647170		rs4397861	LC	0	XY_NO	A_NO	66624875	22295	LRFN4	NM_024036	TRUE		5'UTR;5'UTR;5'UTR		PC;PC;PC	cg04917258	189.454	2.26582e-11	2.48409e-09	0.208892	0.293369	0.867734	0.658842	0.574365	0.616604
cg23022313	CGGGCCTTTCTGTTCTGTAACTCCAGGGCATTTTGTGAAGGACTGAGCCG	R	II	11	66674504			LC	0	XY_NO	A_NO	66675339	836	PC	NM_022172	TRUE		5'UTR;5'UTR;5'UTR		PC;PC;PC	cg23022313	25.5447	1.47807e-05	3.30772e-05	0.213211	0.540768	0.890948	0.677737	0.35018	0.513958
cg04142864	GGAGCGAGGGCTGTTGCTTGGGTGTCCGGTGGTGGAAAGGTGCCTCTCCG	F	II	11	118480576			HC	0	XY_NO	A_NO	118478450	2126	PHLDB1	AK125783	NA		5'UTR;5'UTR;5'UTR	Island	PHLDB1;PHLDB1;PHLDB1	cg04142864	141.122	1.87214e-10	8.4875e-09	0.833028	0.435234	0.0353469	-0.797681	-0.399887	-0.598784
cg15656257	CGGGGATCCTGTCAGCCCAGCTTAAAGCTGTCTCAGTTAATGTCAGGCCG	F	II	12	123450216			LC	0	XY_NO	A_NO	123451055	840	ABCB9	AK027624	NA		5'UTR;5'UTR;5'UTR	N_Shore	ABCB9;ABCB9;ABCB9	cg15656257	95.8891	2.84707e-09	4.91009e-08	0.211648	0.407802	0.934608	0.722959	0.526806	0.624883
cg16022304	CGAGGATGGTGTTTAAGGCCTGACTATAGAAAACTCTGTGATTATTGTCC	R	II	14	21564730			LC	0	XY_NO	A_NO	21566807	2078	ZNF219	NM_016423	TRUE		5'UTR;5'UTR;5'UTR	N_Shore	ZNF219;ZNF219;ZNF219	cg16022304	71.2978	2.18326e-08	1.97284e-07	0.153259	0.280072	0.594554	0.441295	0.314482	0.377888
cg01812400	CCCAGGCTGGGTCTGGATACAAAACTTGGACTGTGTCAAGCAGCGGGACG	R	II	14	104179095			IC	0	XY_NO	A_NO	104181822	2728	XRCC3	AK022829	NA		5'UTR;5'UTR;5'UTR	N_Shelf	XRCC3;XRCC3;XRCC3	cg01812400	9.53693	0.00212581	0.00265504	0.136539	0.245891	0.583209	0.44667	0.337318	0.391994
cg18597315	ACCTTGGGCTTGGTGTTCCTAAGTCCCGGCTTGTGACCTTGGCCTACTCG	F	II	15	40549191			IC	0	XY_NO	A_NO	40545378	3813	PAK6	BC035596	NA		5'UTR;5'UTR;5'UTR	S_Shelf	PAK6;PAK6;PAK6	cg18597315	95.6504	2.89686e-09	4.94839e-08	0.272493	0.652626	0.97564	0.703147	0.323014	0.513081
cg03476722	CGGCAGAACCGATGTGAATTCATTCAGGTCATAGGGACAGACTTGAGTTT	R	II	17	3789206			LC	0	XY_NO	A_NO	3794036	4831	CAMKK1	NM_172206	NA		5'UTR;5'UTR;5'UTR	N_Shelf	CAMKK1;CAMKK1;CAMKK1	cg03476722	46.0546	3.95353e-07	1.71067e-06	0.388835	0.543923	0.902714	0.513879	0.358791	0.436335
cg03179291	CGGCCTCCTTAGTGGCAGGCACTGTTCTGAGCGCCTTACGGGCGTTCCCT	R	I	17	3791902			HC	50	XY_NO	A_NO	3794036	2135	CAMKK1	NM_172206	NA		5'UTR;5'UTR;5'UTR	N_Shore	CAMKK1;CAMKK1;CAMKK1	cg03179291	29.1387	6.81407e-06	1.71848e-05	0.175615	0.388765	0.901168	0.725553	0.512403	0.618978
cg19713980	TAAAAGTGAGTTGTTGTTGTGCGGCTGCTGTTGTGATTGCTCGGGACACG	R	II	17	3791952			HC	18	XY_NO	A_NO	3794036	2085	CAMKK1	NM_172206	NA		5'UTR;5'UTR;5'UTR	Island	CAMKK1;CAMKK1;CAMKK1	cg19713980	9.83156	0.00186929	0.00236017	0.283576	0.346175	0.666667	0.383091	0.320493	0.351792
cg25834768	CTCCCGCCTGGATCAAATTCAGGTGACTAAGCGCGTCTGCGAGGGAGGCG	R	I	17	3792074			HC	0	XY_NO	A_NO	3794036	1963	CAMKK1	NM_172206	TRUE		5'UTR;5'UTR;5'UTR	Island	CAMKK1;CAMKK1;CAMKK1	cg25834768	55.0891	1.22806e-07	6.97304e-07	0.248965	0.474626	0.935882	0.686917	0.461256	0.574086
cg09981841	CGTGGACTGCACCTCAGGAAAGATAAAGCCAGTGAATTGAGGATTGCGGA	F	II	17	19177387			LC	0	XY_NO	A_NO	19186262	-8875	EPN2	BC143263	TRUE		5'UTR;5'UTR;5'UTR		EPN2;EPN2;EPN2	cg09981841	34.8063	2.31699e-06	6.99999e-06	0.684687	0.795552	0.347393	-0.337294	-0.448159	-0.392726
cg01799856	CGGCTGGGTTGGGGTAGAGGAAGAATTAATCTGCAAGGAAAAGACCAGTT	R	II	17	37794335			LC	50	XY_NO	A_NO	37793332	1003	STARD3	AK301524	NA		5'UTR;5'UTR;5'UTR	S_Shore	STARD3;STARD3;STARD3	cg01799856	13.3959	0.000459722	0.000660852	0.503014	0.600318	0.199729	-0.303285	-0.400589	-0.351937
cg23527902	GAAGGGGCTGGTCACACCTTTTCTCCAGACGCGTCATGAAGTACATCTCG	R	II	17	61515708			IC	0	XY_NO	A_NO	61515530	-177	CYB561	BC000021	NA		5'UTR;5'UTR;5'UTR	S_Shore	CYB561;CYB561;CYB561	cg23527902	64.6892	4.2113e-08	3.17806e-07	0.639591	0.458538	0.129938	-0.509653	-0.328601	-0.419127
cg14004678	AGGAAGCTGGAGAAACAAACCCTCTTGGCTGTCTGCTGTCCAGGGAGTCG	F	II	17	77001516			LC	0	XY_NO	A_NO	77005898	4383	CANT1	AB097033	NA		5'UTR;5'UTR;5'UTR		CANT1;CANT1;CANT1	cg14004678	35.5129	2.04629e-06	6.32405e-06	0.143736	0.523926	0.838232	0.694496	0.314307	0.504401
cg07706387	CGGAGGAGTTTGGTCATTGGGCAATTAGTGTGATGAATGAATGGCTTCTG	F	II	17	77031156			LC	0	XY_NO	A_NO	77030471	685	C1QTNF1	NM_198593	TRUE		5'UTR;5'UTR;5'UTR		C1QTNF1;C1QTNF1;C1QTNF1	cg07706387	18.3192	9.40573e-05	0.000163064	0.427444	0.513773	0.867861	0.440417	0.354088	0.397252
cg15510895	TTTTACAGAATCACTGAGCTGGGCCTGTTTTGTCTCTGGAGCTGGCTCCG	F	II	19	34178390			IC	0	XY_NO	A_NO	34175433	2957	CHST8	NM_022467	NA		5'UTR;5'UTR;5'UTR	S_Shelf	CHST8;CHST8;CHST8	cg15510895	79.1094	1.07454e-08	1.20475e-07	0.443389	0.50283	0.868968	0.42558	0.366139	0.395859
cg04566826	CGCGCTGAGGATAAACTGAACAGGAAGGAATTCTGGCTGAAATTCTATCA	R	II	19	34289872		rs75717064	LC	0	XY_NO	A_NO	34289405	467	KCTD15	AK096843	NA	RDMR	5'UTR;5'UTR;5'UTR	S_Shore	KCTD15;KCTD15;KCTD15	cg04566826	104.869	1.52446e-09	3.25056e-08	0.239923	0.305767	0.848024	0.608101	0.542257	0.575179
cg15242630	CGGGGCAGTTTTGTGGCCTTTTGCTATTGAATCTGCCAGATGTGTCCAAG	R	II	22	18488478		rs74995765	LC	0	XY_NO	A_NO	18484266	-4211	MICAL3	AK127487	NA		5'UTR;5'UTR;5'UTR	S_Shelf	MICAL3;MICAL3;MICAL3	cg15242630	75.2431	1.51345e-08	1.52365e-07	0.856827	0.81282	0.369643	-0.487184	-0.443177	-0.465181
cg03724721	AAACCATGTGACTCCCGCATGAGCAGGCAGAGTGGAGATAACACGGATCG	R	II	22	19939061			IC	0	XY_NO	A_NO	19939044	17	COMT	NM_001135162	NA		5'UTR;5'UTR;5'UTR;1stExon		COMT;COMT;COMT;COMT	cg03724721	95.3388	2.96335e-09	5.00477e-08	0.186016	0.609822	0.9654	0.779383	0.355577	0.56748
cg01305421	CGCAGGCTCTATCTGCTCTGAATTTAGCAGTGACAGTGAGATTTAGCAAA	F	II	12	102874286			LC	0	XY_NO	A_NO	102874377	92	IGF1	NM_001111285	NA		5'UTR;5'UTR;5'UTR;1stExon;1stExon;1stExon		IGF1;IGF1;IGF1;IGF1;IGF1;IGF1	cg01305421	106.104	1.40444e-09	3.08096e-08	0.683434	0.773669	0.104839	-0.578595	-0.668831	-0.623713
cg00978584	TAAAGTTTACCCTGCAGTTCCTTCTGTGGTGAAGTTTTCTCTTTCTCTCG	R	II	2	202122832			LC	0	XY_NO	A_NO	202122768	64	CASP8	AY429525	TRUE		5'UTR;5'UTR;5'UTR;1stExon;5'UTR;5'UTR		CASP8;CASP8;CASP8;CASP8;CASP8;CASP8	cg00978584	42.112	7.01554e-07	2.67173e-06	0.58371	0.545888	0.0332224	-0.550488	-0.512665	-0.531577
cg07180646	CGGTCCCAGGGCCAACAGTTCCCTAGACAAGCTGTTCTCCGGGTAACCCA	R	II	1	15481541			ICshore	0	XY_NO	A_NO	15480228	1313	TMEM51	NM_001136218	NA		5'UTR;5'UTR;5'UTR;5'UTR	S_Shore	TMEM51;TMEM51;TMEM51;TMEM51	cg07180646	13.7355	0.000407365	0.000592983	0.147946	0.198679	0.63279	0.484844	0.434111	0.459477
cg16122427	CCTCCTCAGCTTCTCTCTGGCTTGCTATCTCTCTGAGTTTCTCTGTCTCG	F	II	1	36947989			IC	0	XY_NO	A_NO	36948914	926	CSF3R	NM_156039	TRUE		5'UTR;5'UTR;5'UTR;5'UTR		CSF3R;CSF3R;CSF3R;CSF3R	cg16122427	10.9055	0.00119084	0.00156288	0.647232	0.655037	0.267678	-0.379554	-0.387359	-0.383457
cg03317045	GTTCTGTTAAATTAGGGTGAGTGCTTGTCTGTGCTTCAGTTTCCCTTTCG	R	II	1	175161069			IC	0	XY_NO	A_NO	175161948	880	KIAA0040	NM_001162895	NA		5'UTR;5'UTR;5'UTR;5'UTR	N_Shore	KIAA0040;KIAA0040;KIAA0040;KIAA0040	cg03317045	5.6612	0.0147314	0.0160899	0.664492	0.645956	0.244311	-0.420181	-0.401644	-0.410912
cg16469046	TGTGAACGGGCCTCTCGGTGCCTCATTCCCTGTGATGTCTAGTAAACACG	R	II	2	99062999			LC	0	XY_NO	A_NO	99061320	1679	INPP4A	NM_001134224	TRUE		5'UTR;5'UTR;5'UTR;5'UTR	S_Shore	INPP4A;INPP4A;INPP4A;INPP4A	cg16469046	22.1851	3.30311e-05	6.57615e-05	0.15852	0.433942	0.804127	0.645607	0.370185	0.507896
cg20923498	CGACACAGAGCAGCTTTTTGCTGTAGAAAGGACTGTCGTCATTTTACCTG	F	II	2	99096920			LC	0	XY_NO	A_NO	99061320	35600	INPP4A	NM_001134224	TRUE		5'UTR;5'UTR;5'UTR;5'UTR		INPP4A;INPP4A;INPP4A;INPP4A	cg20923498	109.292	1.1412e-09	2.68757e-08	0.184978	0.288222	0.905803	0.720825	0.617581	0.669203
cg07794384	CGGAGGCAACCCTGCACTCATCCCCCAGCTCCTGGCTGTGAGGAAGCCTG	R	II	2	131518131		rs74734801	LC	0	XY_NO	A_NO	131519645	-1514	FAM123C	CCDS2164	NA		5'UTR;5'UTR;5'UTR;5'UTR	S_Shelf	FAM123C;FAM123C;FAM123C;FAM123C	cg07794384	23.9675	2.13303e-05	4.51922e-05	0.157487	0.332149	0.810727	0.653241	0.478578	0.56591
cg11468963	GTCAGTACTCTGTCAGTCTGGCCAGGAAGAGACTGCGGCTGGCTCCTTCG	F	II	2	131518152		rs78723509	LC	0	XY_NO	A_NO	131519645	-1493	FAM123C	CCDS2164	NA		5'UTR;5'UTR;5'UTR;5'UTR	S_Shelf	FAM123C;FAM123C;FAM123C;FAM123C	cg11468963	68.9978	2.72641e-08	2.3211e-07	0.247077	0.428759	0.946518	0.699441	0.517759	0.6086
cg02689335	TTCATTTTTTCTGTCCTCCACTCGGAGGTCAGGTGCGTGGCCCTAGACCG	R	II	2	131518696			LC	0	XY_NO	A_NO	131519645	-949	FAM123C	CCDS2164	NA		5'UTR;5'UTR;5'UTR;5'UTR		FAM123C;FAM123C;FAM123C;FAM123C	cg02689335	129.681	3.41389e-10	1.21251e-08	0.296847	0.424679	0.915632	0.618785	0.490954	0.554869
cg14361895	CTTCAACAAATGGGTTTTCTCAGTTATGTACTGGTAATCACTACAATACG	F	II	2	201182777		rs73050398	LC	0	XY_NO	A_NO	201173672	9105	SPATS2L	AK300075	TRUE		5'UTR;5'UTR;5'UTR;5'UTR		SPATS2L;SPATS2L;SPATS2L;SPATS2L	cg14361895	26.0057	1.3322e-05	3.02965e-05	0.769896	0.72676	0.329603	-0.440293	-0.397157	-0.418725
cg14106933	TACTTCAAAGTATTTCATATGCATGAAACTACTCTAAAGATCCACAGACG	F	II	2	201194453			LC	0	XY_NO	A_NO	201173672	20781	SPATS2L	AK300075	TRUE		5'UTR;5'UTR;5'UTR;5'UTR		SPATS2L;SPATS2L;SPATS2L;SPATS2L	cg14106933	54.151	1.37534e-07	7.60329e-07	0.747424	0.713381	0.362271	-0.385154	-0.351111	-0.368132
cg17346639	CGCTTTAGTAATAAAATGTTGGCTGCCACTGTTAAGAAAATAATTTGGGG	F	II	2	210479401			LC	0	XY_NO	A_NO	210476048	3353	MAP2	BC027583	TRUE		5'UTR;5'UTR;5'UTR;5'UTR		MAP2;MAP2;MAP2;MAP2	cg17346639	22.3244	3.18915e-05	6.37688e-05	0.25091	0.396094	0.853518	0.602608	0.457424	0.530016
cg02256089	CGGGAGCAGGGCCCAGCTGGTGTCAGCACCACACCTGCTCTGTGCCCCTT	F	II	3	125800871			LC	0	XY_NO	A_NO	125803133	2263	SLC41A3	AK307107	NA		5'UTR;5'UTR;5'UTR;5'UTR	N_Shore	SLC41A3;SLC41A3;SLC41A3;SLC41A3	cg02256089	50.4866	2.17772e-07	1.07649e-06	0.212065	0.44292	0.914068	0.702004	0.471148	0.586576
cg13528513	CGTTGTTTTGAAGATATGCTGTGTCAATAAACAAATATGGAGCCAGAGCA	F	II	3	148418460			LC	0	XY_NO	A_NO	148415657	2803	AGTR1	NM_004835	NA		5'UTR;5'UTR;5'UTR;5'UTR	S_Shelf	AGTR1;AGTR1;AGTR1;AGTR1	cg13528513	9.9629	0.00176639	0.00224123	0.726834	0.608495	0.274051	-0.452783	-0.334445	-0.393614
cg10327756	CGTGGCAGACAGAATAAGAAAATGACTCCTAAAATGCCCAGATGTGCATG	R	II	4	175841091			LC	50	XY_NO	A_NO	175839508	1583	ADAM29	NM_001130703	NA		5'UTR;5'UTR;5'UTR;5'UTR		ADAM29;ADAM29;ADAM29;ADAM29	cg10327756	4.1694	0.0363158	0.0379988	0.775714	0.782249	0.456748	-0.318966	-0.325501	-0.322233
cg13372314	CGCCTGGAGTGGGAGACATCTTTGAAACAAAAAGAGTCGGTTTACAGTAA	F	II	6	88873995			LC	0	XY_NO	A_NO	88872741	-1253	CNR1	AK313908	NA		5'UTR;5'UTR;5'UTR;5'UTR	N_Shore	CNR1;CNR1;CNR1;CNR1	cg13372314	38.3251	1.27257e-06	4.30074e-06	0.225707	0.528432	0.918692	0.692984	0.39026	0.541622
cg23191354	CGGCGCGCCCCTGCTTAAGAAGTATCTGGACGACCTGCGACAGTGCCCAT	F	I	7	25018565			ICshore	0	XY_NO	A_NO	25019759	1195	OSBPL3	NM_145322	NA	RDMR	5'UTR;5'UTR;5'UTR;5'UTR	N_Shore	OSBPL3;OSBPL3;OSBPL3;OSBPL3	cg23191354	40.9798	8.34162e-07	3.06614e-06	0.332607	0.311433	0.896261	0.563654	0.584828	0.574241
cg01591025	CGACCTGCGACAGTGCCCATCAGCGACTCCAGAGGCCACAAACGCTCCCC	F	II	7	25018595			ICshore	0	XY_NO	A_NO	25019759	1165	OSBPL3	NM_145322	NA	RDMR	5'UTR;5'UTR;5'UTR;5'UTR	N_Shore	OSBPL3;OSBPL3;OSBPL3;OSBPL3	cg01591025	25.8776	1.37104e-05	3.10383e-05	0.2235	0.173487	0.710826	0.487326	0.537339	0.512333
cg02479022	CGTCACCCCCATGAAGCAGAACTTCCCGGCTTGTTATTCGGGATCAGATA	R	II	8	22250005			IC	0	XY_NO	A_NO	22225049	24956	SLC39A14	NM_001135153	TRUE		5'UTR;5'UTR;5'UTR;5'UTR		SLC39A14;SLC39A14;SLC39A14;SLC39A14	cg02479022	22.4011	3.12832e-05	6.27118e-05	0.174213	0.32609	0.63343	0.459217	0.30734	0.383278
cg07679948	CGCAACGACCTCTAGCGCTTCTGACGCGCGACACAGAACCAGCTCTGGCA	R	I	12	56329641			IC	0	XY_NO	A_NO	56329119	522	DGKA	AK122973	NA		5'UTR;5'UTR;5'UTR;5'UTR	Island	DGKA;DGKA;DGKA;DGKA	cg07679948	16.1542	0.000181403	0.000289687	0.0972119	0.115961	0.667861	0.570649	0.5519	0.561275
cg10782923	GGGGTCCCTGGCCAGAGGCGGAACAAAATGGGGTCATGGCCAGGAAGACG	R	II	12	56329731			IC	0	XY_NO	A_NO	56329119	612	DGKA	AK122973	NA		5'UTR;5'UTR;5'UTR;5'UTR	Island	DGKA;DGKA;DGKA;DGKA	cg10782923	8.86546	0.00287408	0.0035019	0.20381	0.361521	0.720874	0.517064	0.359353	0.438208
cg03050022	GCCCATTAAAAGCAAAAGCTGATTATCACAAGAACCATTATTTATTTGCG	F	II	15	55559759			LC	0	XY_NO	A_NO	55562481	2723	RAB27A	NM_183234	TRUE		5'UTR;5'UTR;5'UTR;5'UTR		RAB27A;RAB27A;RAB27A;RAB27A	cg03050022	29.5208	6.30405e-06	1.6112e-05	0.923236	0.924056	0.475547	-0.447689	-0.448509	-0.448099
cg06605704	TTTGCTTGGTCCAATTCCTGTCTCTCGGTTTCTTTTTTCCCTTCCCTTCG	R	II	16	4551147		rs17881433	LC	13	XY_NO	A_NO	4545858	5289	HMOX2	NM_001127205	TRUE		5'UTR;5'UTR;5'UTR;5'UTR		HMOX2;HMOX2;HMOX2;HMOX2	cg06605704	55.2403	1.20603e-07	6.88106e-07	0.803955	0.641143	0.303046	-0.500909	-0.338097	-0.419503
cg01433297	CGCTCCTTGATCTGTATGCACAGGAGAAACAGAACACCCTGTACTTTCTG	R	II	20	4151816			LC	0	XY_NO	A_NO	4152356	-540	SMOX	AK000753	TRUE		5'UTR;5'UTR;5'UTR;5'UTR	N_Shore	SMOX;SMOX;SMOX;SMOX	cg01433297	40.7869	8.59493e-07	3.13871e-06	0.588256	0.532777	0.177406	-0.41085	-0.355372	-0.383111
cg14314369	TCCGCGGGTTGCTGGCGATCCTCCACATTCCTTGACTTGGTAACTTCTCG	F	I	21	37842700		rs77704788	IC	50	XY_NO	A_NO	37838724	-3975	CLDN14	NM_012130	NA		5'UTR;5'UTR;5'UTR;5'UTR		CLDN14;CLDN14;CLDN14;CLDN14	cg14314369	46.2095	3.8688e-07	1.68326e-06	0.420268	0.39589	0.861886	0.441618	0.465996	0.453807
cg08830492	TCTGCCTTCAGCCCAGGGATCGGCTAGGCATGACTGAGGGCCACCGTCCG	F	I	1	204899141		rs7538017	LC	0	XY_NO	A_NO	204913353	-14212	NFASC	BC144455	TRUE		5'UTR;5'UTR;5'UTR;5'UTR;5'UTR		NFASC;NFASC;NFASC;NFASC;NFASC	cg08830492	93.4441	3.40684e-09	5.4793e-08	0.205069	0.278279	0.768126	0.563057	0.489848	0.526452
cg24938166	GGCTCAGTGTTTCAGTGCCAGATGGTCCCTGAGCCCAGTCCTGATGCTCG	R	II	2	70941682			LC	0	XY_NO	A_NO	70940315	-1366	ADD2	AF486420	NA		5'UTR;5'UTR;5'UTR;5'UTR;5'UTR		ADD2;ADD2;ADD2;ADD2;ADD2	cg24938166	90.8457	4.1428e-09	6.25486e-08	0.234544	0.51443	0.909845	0.675301	0.395415	0.535358
cg14981468	CGGCAGGAGTTAGGGCAGTACATTCTAGTCCTTGTTGGCTGCCCTCTGAA	F	II	2	70942718		rs11898199,rs79910532	LC	0	XY_NO	A_NO	70940315	-2402	ADD2	AF486420	TRUE		5'UTR;5'UTR;5'UTR;5'UTR;5'UTR		ADD2;ADD2;ADD2;ADD2;ADD2	cg14981468	152.881	1.05759e-10	6.01042e-09	0.282061	0.534041	0.959635	0.677574	0.425594	0.551584
cg14848289	GATACAGTAATGATACTAACAGGTGATGCTTCACCAGCAGTTACTATTCG	F	II	11	117732291		rs79995046	LC	0	XY_NO	A_NO	117747745	15455	FXYD6	NM_022003	TRUE		5'UTR;5'UTR;5'UTR;5'UTR;5'UTR		FXYD6;FXYD6;FXYD6;FXYD6;FXYD6	cg14848289	35.5751	2.02423e-06	6.27058e-06	0.199114	0.298739	0.910758	0.711644	0.612019	0.661831
cg10297617	CGCCACCAGCCCTTGGGTCCAAGAATAACATAAATGCAATGAGCCATTTT	F	II	14	91610405			LC	0	XY_NO	A_NO	91592769	17636	SNORA11B	NR_003709	TRUE		5'UTR;5'UTR;5'UTR;5'UTR;5'UTR		C14orf159;C14orf159;C14orf159;C14orf159;C14orf159	cg10297617	56.8363	9.98944e-08	5.98272e-07	0.151422	0.506136	0.924201	0.772779	0.418065	0.595422
cg26390598	ACAGCACCCGACTTCTGTATGCAGCGAGGTTCTAGAGTTTCCAAAACACG	R	II	21	41032396			LC	0	XY_NO	A_NO	41032486	-90	B3GALT5	CCDS13667	TRUE		5'UTR;5'UTR;5'UTR;5'UTR;5'UTR		B3GALT5;B3GALT5;B3GALT5;B3GALT5;B3GALT5	cg26390598	104.383	1.57477e-09	3.3105e-08	0.461049	0.635006	0.105873	-0.355176	-0.529134	-0.442155
cg08100522	GAGGCAGAAGAATGCAGTCCCAACTGCCCCACCAAAACAGGATGTGGTCG	R	II	3	38675834	rs9880984		LC	0	XY_NO	A_NO	38674849	-984	SCN5A	CCDS54569	TRUE		5'UTR;5'UTR;5'UTR;5'UTR;5'UTR;5'UTR		SCN5A;SCN5A;SCN5A;SCN5A;SCN5A;SCN5A	cg08100522	23.3399	2.48091e-05	5.13378e-05	0.377171	0.507604	0.81046	0.433289	0.302856	0.368073
cg04399108	CGCTGAAGACTAGGAGTATGGATGACTCTTTGCTTTGAAGACAGGCCAAG	F	II	3	114160906			LC	0	XY_NO	A_NO	114102488	-58417	ZBTB20	NM_001164342	TRUE		5'UTR;5'UTR;5'UTR;5'UTR;5'UTR;5'UTR		ZBTB20;ZBTB20;ZBTB20;ZBTB20;ZBTB20;ZBTB20	cg04399108	17.0325	0.000138004	0.00022778	0.861019	0.795138	0.491111	-0.369908	-0.304027	-0.336968
cg14338114	CGAGGAGTAGGGACCTATTGAAAGCCCAGGTCCCCCAGTGACCTGAGTGC	R	II	3	114215340			LC	0	XY_NO	A_NO	114102488	-112851	ZBTB20	NM_001164342	TRUE		5'UTR;5'UTR;5'UTR;5'UTR;5'UTR;5'UTR		ZBTB20;ZBTB20;ZBTB20;ZBTB20;ZBTB20;ZBTB20	cg14338114	27.3265	9.96867e-06	2.36756e-05	0.15044	0.229931	0.620869	0.47043	0.390938	0.430684
cg16588163	GTTCCGTCAGGCCCTCTTACCAGCCCAGTCGTGTCTGTGACCAGAGCACG	R	I	3	190251464			LC	0	XY_NO	A_NO	190231839	19625	IL1RAP	NM_001167928	TRUE		5'UTR;5'UTR;5'UTR;5'UTR;5'UTR;5'UTR		IL1RAP;IL1RAP;IL1RAP;IL1RAP;IL1RAP;IL1RAP	cg16588163	166.666	5.69816e-11	4.11442e-09	0.55153	0.597509	0.111417	-0.440113	-0.486091	-0.463102
cg20006618	CTTCATGCAAATGAGGAAGCTCAATTGGCTTCTATTGAAAATACCTCACG	R	II	4	186652454			LC	0	XY_NO	A_NO	186696519	44066	SORBS2	AF049885	TRUE		5'UTR;5'UTR;5'UTR;5'UTR;5'UTR;5'UTR		SORBS2;SORBS2;SORBS2;SORBS2;SORBS2;SORBS2	cg20006618	14.5195	0.000310388	0.000465767	0.842842	0.713628	0.37248	-0.470361	-0.341148	-0.405755
cg16767867	CGAGACCTCATGTTGAGTTCTGAGGTAAAATGGGAAAACAGTTTTAACAG	F	II	4	186658932			IC	0	XY_NO	A_NO	186696519	37588	SORBS2	AF049885	TRUE		5'UTR;5'UTR;5'UTR;5'UTR;5'UTR;5'UTR		SORBS2;SORBS2;SORBS2;SORBS2;SORBS2;SORBS2	cg16767867	42.7007	6.42147e-07	2.49514e-06	0.47484	0.541224	0.958834	0.483994	0.41761	0.450802
cg01320211	CGGCACGAAGAGAATGATTATGAGCTGAAGACATCCCAGCTAGCTCATGA	F	II	15	48019758			LC	0	XY_NO	A_NO	48010685	9073	SEMA6D	NM_153618	TRUE		5'UTR;5'UTR;5'UTR;5'UTR;5'UTR;5'UTR		SEMA6D;SEMA6D;SEMA6D;SEMA6D;SEMA6D;SEMA6D	cg01320211	34.8095	2.31566e-06	6.9974e-06	0.455602	0.597343	0.932659	0.477057	0.335316	0.406186
cg23552977	TCTCCTCCGCGCAGCCTGAACTGATGCCCTTGTAGCCTATATTGATTCCG	F	I	14	21492433			ICshore	1	XY_NO	A_NO	21493184	752	NDRG2	CR749252	NA	RDMR	5'UTR;5'UTR;5'UTR;5'UTR;5'UTR;5'UTR;5'UTR;5'UTR	N_Shore	NDRG2;NDRG2;NDRG2;NDRG2;NDRG2;NDRG2;NDRG2;NDRG2	cg23552977	51.2137	1.98342e-07	1.0003e-06	0.779081	0.580952	0.182782	-0.596298	-0.39817	-0.497234
cg26883434	CGCCTCACCACAGGTCAGCAAACGAAAAATGCCTCTTTAGAGGTTACAGA	F	II	5	111091560			LC	0	XY_NO	A_NO	111091947	388	NREP	NM_001142483	NA		5'UTR;5'UTR;5'UTR;5'UTR;Body;1stExon;Body;5'UTR;5'UTR;5'UTR;5'UTR;5'UTR	N_Shore	C5orf13;C5orf13;C5orf13;C5orf13;C5orf13;C5orf13;C5orf13;C5orf13;C5orf13;C5orf13;C5orf13;C5orf13	cg26883434	73.1467	1.83468e-08	1.74147e-07	0.196826	0.226214	0.904251	0.707424	0.678037	0.692731
cg11553755	CGGATTCCACACTGGGCTCAGAAAAAGTCCTGGCCTCAGACTGGGAGATG	F	II	6	43458554			LC	0	XY_NO	A_NO	43457321	1233	TJAP1	AK307483	TRUE		5'UTR;5'UTR;5'UTR;5'UTR;Body;5'UTR;5'UTR		TJAP1;TJAP1;TJAP1;TJAP1;TJAP1;TJAP1;TJAP1	cg11553755	37.6867	1.41377e-06	4.68055e-06	0.695406	0.742363	0.360196	-0.33521	-0.382167	-0.358688
cg10224600	CAGCCTGGACCATTCTGAGACGGAGGTTTGGAGTTACAGGTGTGTGAGCG	F	I	17	43975063			HC	0	XY_NO	A_NO	43973148	1915	LOC100130148	NR_024560	NA		5'UTR;5'UTR;5'UTR;5'UTR;Body;5'UTR;5'UTR	S_Shore	MAPT;MAPT;MAPT;MAPT;LOC100130148;MAPT;MAPT	cg10224600	46.4019	3.76645e-07	1.64688e-06	0.0843097	0.0956242	0.476151	0.391841	0.380527	0.386184
cg22378853	CGACCAAGGGCTCCCTGCTGTGCCCCCACGTGGTAAGGACAGGGTTCTGT	F	II	20	36148154			LC	0	XY_NO	A_NO	36147575	-578	BLCAP	CCDS13295	NA		5'UTR;5'UTR;5'UTR;5'UTR;TSS1500;TSS1500;5'UTR	N_Shore	BLCAP;BLCAP;BLCAP;BLCAP;NNAT;NNAT;BLCAP	cg22378853	57.8871	8.84645e-08	5.47591e-07	0.147544	0.0810301	0.470755	0.323211	0.389725	0.356468
cg13901453	CGCTGGGCTGTTTGAAAAAGGCAAGCTTAGCCTAGGCTGCCATCTTAAAA	R	II	20	36148375			LC	0	XY_NO	A_NO	36147575	-799	BLCAP	CCDS13295	NA		5'UTR;5'UTR;5'UTR;5'UTR;TSS1500;TSS1500;5'UTR	N_Shore	BLCAP;BLCAP;BLCAP;BLCAP;NNAT;NNAT;BLCAP	cg13901453	32.5059	3.52392e-06	9.91234e-06	0.302581	0.218411	0.822357	0.519777	0.603946	0.561861
cg23757721	ATGCCAGTTGGTCCCTGGGCCAGGCAGCTTGCTGGAAAGAGGTGCTTTCG	R	II	20	36148604			HC	0	XY_NO	A_NO	36149606	-1002	NNAT	NM_181689	NA		5'UTR;5'UTR;5'UTR;5'UTR;TSS1500;TSS1500;5'UTR	Island	BLCAP;BLCAP;BLCAP;BLCAP;NNAT;NNAT;BLCAP	cg23757721	28.5075	7.76275e-06	1.91929e-05	0.14923	0.271219	0.884233	0.735003	0.613014	0.674008
cg26083330	TCCCTGGGCCAGGCAGCTTGCTGGAAAGAGGTGCTTTCGGCTGGCTACCG	R	I	20	36148615			HC	0	XY_NO	A_NO	36149606	-991	NNAT	NM_181689	NA		5'UTR;5'UTR;5'UTR;5'UTR;TSS1500;TSS1500;5'UTR	Island	BLCAP;BLCAP;BLCAP;BLCAP;NNAT;NNAT;BLCAP	cg26083330	23.6036	2.32747e-05	4.86137e-05	0.299988	0.3535	0.828313	0.528326	0.474813	0.501569
cg22551578	CGCGGGGACCACACTCACAAACCGCATTCCGGTCTTCCCGCCCGAAAATC	F	I	20	36148620			HC	0	XY_NO	A_NO	36149606	-986	NNAT	NM_181689	NA		5'UTR;5'UTR;5'UTR;5'UTR;TSS1500;TSS1500;5'UTR	Island	BLCAP;BLCAP;BLCAP;BLCAP;NNAT;NNAT;BLCAP	cg22551578	29.1837	6.75163e-06	1.70512e-05	0.176	0.217416	0.815924	0.639924	0.598508	0.619216
cg04489586	GAGGTGCTTTCGGCTGGCTACCGGTGCGCGGGGACCACACTCACAAACCG	R	I	20	36148642			HC	0	XY_NO	A_NO	36149606	-964	NNAT	NM_181689	NA		5'UTR;5'UTR;5'UTR;5'UTR;TSS1500;TSS1500;5'UTR	Island	BLCAP;BLCAP;BLCAP;BLCAP;NNAT;NNAT;BLCAP	cg04489586	19.4328	6.85252e-05	0.000123543	0.418505	0.465629	0.819248	0.400742	0.353619	0.377181
cg12862537	TTCCAAGTGAGGCGGGTCCCTTTTAGACCGCCAGTCTTGTGGGTCCCTCG	F	II	20	36148679		rs6066699	HC	0	XY_NO	A_NO	36149606	-927	NNAT	NM_181689	NA		5'UTR;5'UTR;5'UTR;5'UTR;TSS1500;TSS1500;5'UTR	Island	BLCAP;BLCAP;BLCAP;BLCAP;NNAT;NNAT;BLCAP	cg12862537	19.568	6.59999e-05	0.000119607	0.375352	0.451382	0.867477	0.492124	0.416095	0.45411
cg10981598	TGTGGCTACCGCAGCCCCGTTTCCAAGTGAGGCGGGTCCCTTTTAGACCG	F	I	20	36148699		rs6066699	HC	0	XY_NO	A_NO	36149606	-907	NNAT	NM_181689	NA		5'UTR;5'UTR;5'UTR;5'UTR;TSS1500;TSS1500;5'UTR	Island	BLCAP;BLCAP;BLCAP;BLCAP;NNAT;NNAT;BLCAP	cg10981598	14.7792	0.000284261	0.000430428	0.403361	0.459461	0.82601	0.422649	0.366549	0.394599
cg20783699	GTTCTTTGTACCCGTTGCGCTGTGCGGCTGGATCACCGAACGGGGTTACG	F	I	20	36148767			HC	0	XY_NO	A_NO	36149606	-839	NNAT	NM_181689	NA		5'UTR;5'UTR;5'UTR;5'UTR;TSS1500;TSS1500;5'UTR	Island	BLCAP;BLCAP;BLCAP;BLCAP;NNAT;NNAT;BLCAP	cg20783699	14.6105	0.000300931	0.000452825	0.493092	0.571112	0.893005	0.399913	0.321894	0.360903
cg03615235	CGGTGATCCAGCCGCACAGCGCAACGGGTACAAAGAACCCCACTGGCTAA	F	I	20	36148779		rs6125302,rs7345673	HC	0	XY_NO	A_NO	36149606	-827	NNAT	NM_181689	NA		5'UTR;5'UTR;5'UTR;5'UTR;TSS1500;TSS1500;5'UTR	Island	BLCAP;BLCAP;BLCAP;BLCAP;NNAT;NNAT;BLCAP	cg03615235	13.2568	0.000483337	0.00069112	0.475078	0.594755	0.907897	0.432819	0.313142	0.372981
cg17643025	GGTAGGTCGGCCTTAGCCAGTGGGGTTCTTTGTACCCGTTGCGCTGTGCG	F	II	20	36148791		rs6066700,rs6125302,rs7345673	HC	0	XY_NO	A_NO	36149606	-815	NNAT	NM_181689	NA		5'UTR;5'UTR;5'UTR;5'UTR;TSS1500;TSS1500;5'UTR	Island	BLCAP;BLCAP;BLCAP;BLCAP;NNAT;NNAT;BLCAP	cg17643025	19.9462	5.94757e-05	0.000109361	0.482129	0.604171	0.91346	0.431331	0.309289	0.37031
cg22943498	TACAGGAAGGATTGGCGCCCTTCGTATGCACGGAAGGAATGAGCTCTACG	F	I	20	36148928			HC	0	XY_NO	A_NO	36149606	-678	NNAT	NM_181689	NA		5'UTR;5'UTR;5'UTR;5'UTR;TSS1500;TSS1500;5'UTR	Island	BLCAP;BLCAP;BLCAP;BLCAP;NNAT;NNAT;BLCAP	cg22943498	16.1704	0.000180477	0.000288424	0.474939	0.559703	0.893941	0.419002	0.334238	0.37662
cg01466133	CGCAGTGCTCTGGCTCAGCTCCCTACAGTAGCGACCTCCACCGCAGATTC	F	II	20	36149022		rs6095071	HC	0	XY_NO	A_NO	36149606	-584	NNAT	NM_181689	NA		5'UTR;5'UTR;5'UTR;5'UTR;TSS1500;TSS1500;5'UTR	Island	BLCAP;BLCAP;BLCAP;BLCAP;NNAT;NNAT;BLCAP	cg01466133	17.1418	0.00013348	0.000221282	0.502129	0.584302	0.900185	0.398056	0.315883	0.35697
cg23882545	CTAAATGGAGTCAGTATAAATGCTTTCCAATAAAGCATGTCCAGCGCTCG	R	II	2	202122653			LC	0	XY_NO	A_NO	202122753	-100	CASP8	NM_001080125	TRUE		5'UTR;5'UTR;5'UTR;5'UTR;TSS200		CASP8;CASP8;CASP8;CASP8;CASP8	cg23882545	25.7981	1.39576e-05	3.1503e-05	0.67182	0.737588	0.129359	-0.542462	-0.608229	-0.575345
cg14962032	TAAATGCTTTCCAATAAAGCATGTCCAGCGCTCGGGCTTTAGTTTGCACG	R	II	2	202122669			LC	0	XY_NO	A_NO	202122753	-84	CASP8	NM_001080125	TRUE		5'UTR;5'UTR;5'UTR;5'UTR;TSS200		CASP8;CASP8;CASP8;CASP8;CASP8	cg14962032	50.4581	2.18576e-07	1.07904e-06	0.471261	0.558337	0.0217887	-0.449472	-0.536548	-0.49301
cg05575217	TGACTTGCCAGCTGCTGGACAGCAGGGAGACGTGGAAAGGCAAGCACCCG	F	I	21	46518030			IC	0	XY_NO	A_NO	46494492	23538	ADARB1	NR_027673	NA		5'UTR;5'UTR;5'UTR;Body;Body;5'UTR;Body	N_Shelf	ADARB1;ADARB1;ADARB1;ADARB1;ADARB1;ADARB1;ADARB1	cg05575217	44.0489	5.26398e-07	2.13444e-06	0.38351	0.518769	0.869396	0.485886	0.350627	0.418257
cg02786790	CGGGCTTACTGTGCATGTTTTGGATTGAGCCTTGTGTTCAGTAATTATGC	R	II	21	46519669	rs77938229	rs77938229	LC	0	XY_NO	A_NO	46494492	25177	ADARB1	NR_027673	NA		5'UTR;5'UTR;5'UTR;Body;Body;5'UTR;Body	N_Shore	ADARB1;ADARB1;ADARB1;ADARB1;ADARB1;ADARB1;ADARB1	cg02786790	63.4453	4.79769e-08	3.48894e-07	0.431403	0.608214	0.9433	0.511897	0.335086	0.423492
cg13655635	TATACAGAGGAGCTTCCTGTGAGGAAGCCACCTGTGTTGTGAAATTCGCG	F	II	9	102588232			ICshore	0	XY_NO	A_NO	102584136	4096	NR4A3	NM_173199	NA		5'UTR;5'UTR;5'UTR;TSS1500	S_Shore	NR4A3;NR4A3;NR4A3;NR4A3	cg13655635	45.7048	4.15271e-07	1.77425e-06	0.163865	0.46157	0.841512	0.677647	0.379943	0.528795
cg20418725	CGCCGGACTGGGTAAAGCCAGCCCTGTAGCTGAAATGTAGGTAGATTGTT	R	II	2	202122474		rs17199144	LC	0	XY_NO	A_NO	202122753	-279	CASP8	NM_001080125	NA		5'UTR;5'UTR;5'UTR;TSS1500;5'UTR		CASP8;CASP8;CASP8;CASP8;CASP8	cg20418725	7.11274	0.0067216	0.00770157	0.685107	0.735617	0.343624	-0.341484	-0.391993	-0.366738
cg05131266	CGAGCCAGCTCTCTCTGTGGGGTGACAAATGACCACTGGCAGCCTATGCT	F	II	14	91591888		rs2401977	LC	50	XY_NO	A_NO	91592769	-881	SNORA11B	NR_003709	NA		5'UTR;5'UTR;5'UTR;TSS1500;5'UTR;5'UTR		C14orf159;C14orf159;C14orf159;SNORA11B;C14orf159;C14orf159	cg05131266	49.6152	2.43963e-07	1.17475e-06	0.0989223	0.208744	0.68713	0.588207	0.478386	0.533297
cg23957311	ACTTTTCCATGCCAGACATCCTGCCATGAGGAAATTTCAGAGCGAGGACG	F	II	3	147121892			LC	0	XY_NO	A_NO	147122070	179	ZIC4	NM_001168378	NA	RDMR	5'UTR;5'UTR;Body;1stExon		ZIC4;ZIC4;ZIC4;ZIC4	cg23957311	124.096	4.66273e-10	1.49234e-08	0.149836	0.218138	0.924337	0.774501	0.706199	0.74035
cg03330678	CGGATGCATTCGTGATTGCAACAGATTGAAGAAATTAGACCAGACAAAGA	F	II	17	75316233			IC	0	XY_NO	A_NO	75315596	637	41161	NM_006640	TRUE		5'UTR;5'UTR;Body;1stExon		SEPT9;SEPT9;SEPT9;SEPT9	cg03330678	51.1023	2.01187e-07	1.01203e-06	0.661623	0.71234	0.25708	-0.404543	-0.455259	-0.429901
cg02072495	CGGCTGATGGAACCCAAGCCCTCCACACCAGCAGTGGGGCCAGCTGCACA	F	II	15	60689285			LC	0	XY_NO	A_NO	60690184	900	ANXA2	AK309956	NA		5'UTR;5'UTR;Body;5'UTR	N_Shore	ANXA2;ANXA2;ANXA2;ANXA2	cg02072495	9.82566	0.00187407	0.00236554	0.876607	0.806629	0.420174	-0.456433	-0.386455	-0.421444
cg09160589	ACCCCTGACATCTGCTTCTGGCTTTGTTGAAACTTCCAGCAAAGGGAACG	R	II	16	11654880			IC	0	XY_NO	A_NO	11680228	25349	LITAF	NM_004862	TRUE		5'UTR;5'UTR;Body;5'UTR		LITAF;LITAF;LITAF;LITAF	cg09160589	33.4349	2.96659e-06	8.59705e-06	0.512639	0.350988	0.82178	0.309141	0.470791	0.389966
cg04060561	ACTTTCAGTTCCTGAAATCCTTTTGATTTTTTCGCCATCTCAAGCTTTCG	R	II	6	127663200		rs79200921	LC	0	XY_NO	A_NO	127663551	352	ECHDC1	NM_001139510	TRUE		5'UTR;5'UTR;Body;5'UTR;5'UTR	N_Shore	ECHDC1;ECHDC1;ECHDC1;ECHDC1;ECHDC1	cg04060561	30.6244	5.05754e-06	1.33809e-05	0.824162	0.813136	0.356385	-0.467777	-0.45675	-0.462264
cg03756171	GAGGCCATGCCAGGTGCCAGGTGATGCTGGGAATTTTCCCGGGAGCTTCG	R	II	10	81371426		rs2678553,rs3997773,rs3997774	LC	0	XY_NO	A_YES	81370694	732	SFTPA1	NM_001164646	NA		5'UTR;5'UTR;Body;5'UTR;5'UTR;Body		SFTPA1;SFTPA1;SFTPA1;SFTPA1;SFTPA1;SFTPA1	cg03756171	16.4262	0.000166499	0.000268722	0.204915	0.454266	0.831881	0.626966	0.377615	0.502291
cg04181189	CGGCTGTGAGGAAGAGCTGGCTTCATTTTTGATCTGACTGCTCACAGCCT	F	II	11	129817418		rs75066723	LC	47	XY_NO	A_NO	129817516	99	PRDM10	BC143613	NA		5'UTR;5'UTR;Body;Body;1stExon;1stExon		PRDM10;PRDM10;PRDM10;PRDM10;PRDM10;PRDM10	cg04181189	101.168	1.95977e-09	3.81076e-08	0.342396	0.647545	0.969105	0.626709	0.32156	0.474134
cg19722698	CGTGATAGGGTGGATGACAAAGGTCACATGTCTCCCTGTAACCAAATAAA	R	II	12	104693930			LC	0	XY_NO	A_NO	104697509	-3579	EID3	NM_001008394	NA		5'UTR;5'UTR;Body;Body;5'UTR	N_Shelf	TXNRD1;TXNRD1;TXNRD1;TXNRD1;TXNRD1	cg19722698	15.5931	0.000217194	0.000339384	0.685804	0.589082	0.239365	-0.446438	-0.349717	-0.398078
cg13428213	TTCAAGGTCTCCAACAGCATCCTGAAAGGGATCACTGAAGCGATTATGCG	R	II	9	98267529			LC	0	XY_NO	A_NO	98268880	1352	PTCH1	AB233423	NA	RDMR	5'UTR;5'UTR;Body;Body;5'UTR;5'UTR;Body	N_Shore	PTCH1;PTCH1;PTCH1;PTCH1;PTCH1;PTCH1;PTCH1	cg13428213	25.1372	1.62224e-05	3.57714e-05	0.182172	0.483325	0.835897	0.653725	0.352572	0.503149
cg21830368	CGGGTGCTGCAGTCGCCTGGAGGCCCGTTTGTACAGTGGAAAAGTAGAAA	R	I	17	75373327			IC	0	XY_NO	A_NO	75372164	1163	41161	NM_001113494	NA		5'UTR;5'UTR;Body;Body;Body	S_Shelf	SEPT9;SEPT9;SEPT9;SEPT9;SEPT9	cg21830368	116.834	7.13741e-10	1.96707e-08	0.407074	0.392846	0.903384	0.49631	0.510538	0.503424
cg05161773	CGGGGTAGGAGTTTGCCAGGCAGGTGATGCTGGCCAGCTTCTCTTGCCAT	F	II	17	75378036	rs426439		IC	20	XY_NO	A_NO	75372164	5872	41161	NM_001113494	TRUE		5'UTR;5'UTR;Body;Body;Body		SEPT9;SEPT9;SEPT9;SEPT9;SEPT9	cg05161773	3.94032	0.0421379	0.0438553	0.43269	0.369647	0.742526	0.309837	0.372879	0.341358
cg15869022	CGGGGGACAGAAAGGGAGAAGAAACCTCAGCAAACCTGAAACCAACCAGA	F	II	2	128404486			IC	0	XY_NO	A_NO	128403438	1048	GPR17	NM_001161415	NA		5'UTR;5'UTR;Body;Body;Body;5'UTR;Body;Body;5'UTR		GPR17;GPR17;LIMS2;LIMS2;LIMS2;GPR17;LIMS2;LIMS2;GPR17	cg15869022	58.1052	8.62824e-08	5.38095e-07	0.801922	0.774516	0.271848	-0.530075	-0.502668	-0.516372
cg06098215	GCCATGTGAACTAGTTACCTCATACAAGTCTCTTTGGATGTAACATTTCG	R	II	10	51575702			LC	0	XY_NO	A_NO	51576284	-582	NCOA4	NM_001145262	TRUE		5'UTR;5'UTR;Body;TSS1500;Body	S_Shelf	NCOA4;NCOA4;NCOA4;NCOA4;NCOA4	cg06098215	62.9524	5.05525e-08	3.61989e-07	0.551553	0.7826	0.0524926	-0.49906	-0.730107	-0.614584
cg16814786	TAGGCTCATTGTGATTTGAATTCACCCATGGTTGGGGCTCTTCATTTCCG	R	II	10	51575763		rs55722537	LC	0	XY_NO	A_NO	51576284	-521	NCOA4	NM_001145262	TRUE		5'UTR;5'UTR;Body;TSS1500;Body	S_Shelf	NCOA4;NCOA4;NCOA4;NCOA4;NCOA4	cg16814786	79.2846	1.05838e-08	1.1927e-07	0.544432	0.827452	0.111266	-0.433166	-0.716186	-0.574676
cg05738924	AAGATGCCTTGTGTACCTTTCCCTAGGATGGCTTGAGTGTCCTCACAACG	F	II	2	144995448			LC	50	XY_NO	A_YES	144994905	-542	GTDC1	NM_024659	NA		5'UTR;5'UTR;TSS1500		GTDC1;GTDC1;GTDC1	cg05738924	31.3282	4.40914e-06	1.19424e-05	0.214003	0.205909	0.690481	0.476478	0.484572	0.480525
cg04736217	TTTACATCATTTTCCTTGTGACTATTCTATTTTTACTTTTTTAGGGGGCG	R	II	6	31804461		rs45540338,rs76202833	IC	21	XY_NO	A_NO	31804852	-391	SNORD52	NR_002742	NA		5'UTR;5'UTR;TSS1500	S_Shore	C6orf48;C6orf48;SNORD52	cg04736217	35.9186	1.90718e-06	5.9694e-06	0.597167	0.787273	0.265668	-0.331499	-0.521605	-0.426552
cg12563184	CAACATATCTGAGCTGCTGAACGAAGGGTAGCTGCTGAACCACTCCCACG	R	II	11	2922491			IC	6	XY_NO	A_NO	2923511	-1020	SLC22A18	NM_002555	NA		5'UTR;5'UTR;TSS1500	N_Shore	SLC22A18AS;SLC22A18;SLC22A18	cg12563184	54.513	1.31625e-07	7.33584e-07	0.177935	0.295074	0.908877	0.730942	0.613803	0.672372
cg04665867	CGGCCTTGGGCCACCTGGCTCTGGCCCCCCTGCCCACCAGGACTTTGGCC	F	II	11	2922517		rs10734256,rs77670279	IC	0	XY_NO	A_NO	2923511	-994	SLC22A18	NM_002555	NA		5'UTR;5'UTR;TSS1500	N_Shore	SLC22A18AS;SLC22A18;SLC22A18	cg04665867	44.8683	4.67675e-07	1.94388e-06	0.179405	0.241235	0.721591	0.542186	0.480356	0.511271
cg24041239	ACAGGCTCAAATGTCAAAACCAGTGTCCCCCTGCCATGTGTCAATCATCG	F	II	11	2922635	rs77284315	rs77284315	LC	0	XY_NO	A_NO	2923511	-876	SLC22A18	NM_002555	NA		5'UTR;5'UTR;TSS1500	N_Shore	SLC22A18AS;SLC22A18;SLC22A18	cg24041239	119.512	6.08314e-10	1.7728e-08	0.257023	0.412598	0.918	0.660976	0.505402	0.583189
cg07291601	GCACGGAGAATGGTGCCCAGGCCAAGGGCAGGGCTTGGGCCAAGTGTGCG	R	II	11	2922807			LC	0	XY_NO	A_NO	2923511	-704	SLC22A18	NM_002555	NA		5'UTR;5'UTR;TSS1500	N_Shore	SLC22A18AS;SLC22A18;SLC22A18	cg07291601	96.3183	2.75997e-09	4.80609e-08	0.208534	0.478523	0.983248	0.774714	0.504726	0.63972
cg25548316	CGCTGCGCACACTTGGCCCAAGCCCTGCCCTTGGCCTGGGCACCATTCTC	R	II	11	2922812			LC	0	XY_NO	A_NO	2923511	-699	SLC22A18	NM_002555	NA		5'UTR;5'UTR;TSS1500	N_Shore	SLC22A18AS;SLC22A18;SLC22A18	cg25548316	73.5149	1.77305e-08	1.70025e-07	0.214313	0.421084	0.942781	0.728468	0.521697	0.625083
cg10943932	GGCAGGGCTTGGGCCAAGTGTGCGCAGCGTGGGGTGTGTGTGCTCCAGCG	R	II	11	2922833			LC	0	XY_NO	A_NO	2923511	-678	SLC22A18	NM_002555	NA		5'UTR;5'UTR;TSS1500	N_Shore	SLC22A18AS;SLC22A18;SLC22A18	cg10943932	35.8807	1.9197e-06	6.00106e-06	0.194918	0.383499	0.903774	0.708856	0.520275	0.614565
cg02081198	GCCAAGTGTGCGCAGCGTGGGGTGTGTGTGCTCCAGCGGCTCCTGCTGCG	R	I	11	2922845			LC	0	XY_NO	A_NO	2923511	-666	SLC22A18	NM_002555	NA		5'UTR;5'UTR;TSS1500	N_Shore	SLC22A18AS;SLC22A18;SLC22A18	cg02081198	203.061	1.37286e-11	1.87109e-09	0.180052	0.455343	0.984501	0.804448	0.529158	0.666803
cg05385260	TGCAGGGGCCACCAGAGATGCCAGCACACAGGTAAACAAGCCTCATGCCG	F	II	11	2922852			LC	0	XY_NO	A_NO	2923511	-659	SLC22A18	NM_002555	NA		5'UTR;5'UTR;TSS1500	N_Shore	SLC22A18AS;SLC22A18;SLC22A18	cg05385260	58.5456	8.20595e-08	5.18558e-07	0.237823	0.373666	0.858365	0.620542	0.484699	0.55262
cg25492417	GCCCCGAATTCCCTGAATGTGTGAACCTTGGTTCCCTGAGAGCACCATCG	F	II	19	34174733			IC	0	XY_NO	A_NO	34175433	-700	CHST8	NM_022467	NA	CDMR	5'UTR;5'UTR;TSS1500	N_Shore	CHST8;CHST8;CHST8	cg25492417	146.149	1.4588e-10	7.23592e-09	0.280835	0.577222	0.89027	0.609435	0.313048	0.461242
cg13954131	TTTGGCCACGCTCTCAGGCCCCCCTCGCTGTGGCTGTGTGTTTGCAGGCG	R	I	19	34175007		rs11084745	IC	0	XY_NO	A_NO	34175433	-426	CHST8	NM_022467	NA		5'UTR;5'UTR;TSS1500	N_Shore	CHST8;CHST8;CHST8	cg13954131	42.8021	6.32502e-07	2.46728e-06	0.461215	0.537696	0.844288	0.383073	0.306593	0.344833
cg22375689	CGGACACATTCCAGTTGGAGTCTGAGGGGCGCCTGCAAACACACAGCCAC	R	II	19	34175036		rs73591067	IC	0	XY_NO	A_NO	34175433	-397	CHST8	NM_022467	NA		5'UTR;5'UTR;TSS1500	N_Shore	CHST8;CHST8;CHST8	cg22375689	35.1299	2.18828e-06	6.66928e-06	0.211208	0.464789	0.87877	0.667562	0.413981	0.540771
cg10579631	CGGCCTCCCACCATCACGGACACATTCCAGTTGGAGTCTGAGGGGCGCCT	R	II	19	34175052		rs73591067	IC	0	XY_NO	A_NO	34175433	-381	CHST8	NM_022467	NA		5'UTR;5'UTR;TSS1500	N_Shore	CHST8;CHST8;CHST8	cg10579631	25.0449	1.65705e-05	3.64029e-05	0.293788	0.5615	0.895058	0.60127	0.333558	0.467414
cg14741228	CGGAAGATTAGGATTTACTCTTGAGTTAAACAGGGACCCTATCCGAGACA	R	II	12	31476479		rs75950989	ICshore	0	XY_NO	A_NO	31477095	617	FAM60A	AK294457	NA	RDMR	5'UTR;5'UTR;TSS1500;5'UTR	N_Shore	FAM60A;FAM60A;FLJ13224;FAM60A	cg14741228	44.4471	4.96881e-07	2.03695e-06	0.401694	0.312565	0.846117	0.444423	0.533552	0.488987
cg21113446	CGGTGACAGAGGGCTAACACAGATAGATTCTGTGCTCCACTACTGCCTCT	F	II	5	146435967		rs72827264	LC	0	XY_NO	A_NO	146435699	-267	PPP2R2B	NM_181674	NA		5'UTR;5'UTR;TSS1500;TSS1500		PPP2R2B;PPP2R2B;PPP2R2B;PPP2R2B	cg21113446	23.1506	2.5982e-05	5.34345e-05	0.572451	0.655079	0.202001	-0.37045	-0.453078	-0.411764
[truncated: 10,171 more rows]

## Sheet: 2_expression >2fold PA v CB
Affymetrix annotation		Differential expression		Grouped average expression value		Normalized log2 transformed Expression values
[truncated: 6,298 more rows]

[truncated: 1 more sheets: 3_De-regulated genes_DM CpG]
