# Supplementary material for: DNA methylation analysis of paediatric low-grade astrocytomas identifies a tumour-specific hypomethylation signature in pilocytic astrocytomas
Source: Acta Neuropathol Commun. 2016 May 27;4:54. doi: 10.1186/s40478-016-0323-6 (PMC4882864; doi:10.1186/s40478-016-0323-6)
Supplement: Additional file 20: Table S19. — Differentially methylated CpG sites identified between diffuse astrocytomas and cerebral cortex controls. 1_ MethLAB analysis identified 90,249 CpG sites that are significantly differentially methylated in supratentorial pilocytic astrocytomas, diffuse astrocytomas, glial component of the cerebral cortex, neuronal component of the cerebral cortex, adult cerebral cortex and foetal cerebral cortex (Benjamini-Hochberg corrected p-value <0.05). The adult cerebral cortex controls (including the glial and neuronal components) were taken from [Guintivano et al, Epigenetics 8:290-302, 2013]. The number of differentially methylated sites (averaged beta values with a difference of δβ ≥ 0.3, Benjamini-Hochberg corrected p-value <0.05) identified in tumour and all controls was 58 CpG sites for the diffuse astrocytomas. 2_ CpG sites hypermethylated and 3_ hypomethylated in diffuse astrocytomas compared to controls. 4_ Expression analysis for the genes that show differentially methylated CpG sites. Highlighted genes show ≤ 2 fold change in expression compared to controls. (XLSX 37720 kb) [file 40478_2016_323_MOESM20_ESM.xlsx]

## Sheet:  Info
Acta Neuropathologica DNA methylation analysis of paediatric low-grade astrocytomas identifies a tumour-specific hypomethylation signature in pilocytic astrocytomas Jennie N. Jeyapalan, Gabriel T. Doctor, Tania A. Jones, Samuel N. Alberman, Alexander Tep, Chirag M. Haria, Ed C. Schwalbe, Isabel C. F. Morley, Alfred A. Hill, Magdalena LeCain, Diego Ottaviani, Steven C. Clifford, Ibrahim Qaddoumi, …
Supplementary Table 19. Differentially methylated CpG sites identified between diffuse astrocytomas and cerebral cortex controls 1_ MethLAB analysis identified 90,249 CpG sites that are significantly differentially methylated in supratentorial pilocytic astrocytomas, diffuse astrocytomas, glial component of the cerebral cortex, neuronal component of the cerebral cortex, adult cerebral cortex and …

## Sheet: Annotation
Table S19
Differentially methylated CpG sites identified between supratentorial pilocytic astrocytomas, diffuse astrocytomas and cerebral cortex controls
1_ MethLAB analysis identified 90,249 CpG sites that are significantly differentially methylated between supratentorial pilocytic astrocytomas, diffuse astrocytomas, glial component of the cerebral cortex, neuronal component of the cerebral cortex, adult cerebral cortex and foetal cerebral cortex ([Guintivano et al, 2013, Epigenetics, 8:290-302]; Benjamini-Hochberg corrected p-value <0.05).
2_, 3_ The 58 CpG sites differentially methylated between diffuse astrocytomas and all controls (averaged beta values with a difference of δβ ≥ 0.3, Benjamini-Hochberg corrected p-value <0.05).
4_ Gene expression analysis showing the genes that contain differential methylated CpG site and change in expression of >2fold.
Annotation
Samples
FCC control	2 x foetal controls (FFL, FB)
ACC control	2x mixed (G+N) + 1x adult brain	Controls from Guintivano et al. 2013
Glial control	4x glial component	matching samples for glial and neuronal
Neuronal control	4x Neuronal component	component from Cerebral cortex
Pilocytic	6x PA supratentorial
Diffuse	10x DA supratentorial
Column Heading	Description
TargetID	Illumina CpG probe Identifier	Illumina 450K annotation (Bibikovia et al. 2011)
SourceSeq	Probe sequence
Strand	Strand the probe is designed from
Infinium_Design_Type	Infinium probe type (I or II)
CHR	Chromosome location (hg19)
MAPINFO	Probe location within Chr (hg19)
Target CpG SNP	SNP present at C/G of CpG	Enhanced annotation (Price et al. 2013)
SNPprobe	SNP present within CpG probe
HIL_CpG_class	CpG density/coverage (HC - High, IC - intemediate, LC- low)
n_bp_repetitive	number of bases of repetitive sequence (repeat masker)
AlleleA_Hits	If CpG is from this allele
AlleleB_Hits	If CpG is from this allele
XY_Hits	Probes that also bind to sex chr (YES/NO)
Autosomal_Hits	Probes that bind to multiple locations (YES/NO)
Closest_TSS	Closest transcription start site to CpG
Distance_closest_TSS	distance of the TSS
Closest_TSS_gene_name	Closest TSS-gene annotation
Closest_TSS_Transcript	Closest TSS-transcript annotation (accession number)
Enhancer	If probe is in enhancer region (TRUE)	Illumina 450K annotation (Bibikovia et al. 2011)
DMR	Differentially methylated region (RDMR- development, CDMR- cancer)
UCSC_RefGene_Group	Gene function annotation (eg. 5'UTR)
Relation_to_UCSC_CpG_Island	Relation to island annotation (eg. Shore)
UCSC_RefGene_Name	Gene name
TargetID	Illumina CpG probe Identifier	MethLAB statistical results
F-Value	F-statistics value (Distribution)
p-value	p-value for significant sites <0.05
BH-FDR p-value	Benjamini-Hochberg false discovery rate corrected p-values
FCC.ave	Averaged Foetal cerebral cortex controls Beta values
ACC.ave	Averaged Adult cerebral cortex controls Beta values
Glial.ave	Averaged Glial component of cerebral cortex controls Beta values
Neuronal.ave	Averaged Neuronal component of cerebral cortex controls Beta values
PA supra.ave	Averaged Pilocytic supratentorial astrocytomas Beta values
DA supra.ave	Averaged Diffuse supratentorial astrocytomas Beta values
FCC V PA	Delta Beta values >0.3 for both hyper and hypomethylated sites for each analysis
FCC V DA	with a Benjamini-Hochberg false discovery rate corrected p-value <0.05
ACC V PA
ACC V DA	True if criteria is met, false if the criteria is not met.
Glial V PA	Data can be filtered according to which analysis is required
Glial V DA
Neuronal V PA
Neuronal V DA
PA V DA

## Sheet: 1_CpG sites FDR p-val <0.05
TargetID	SourceSeq	Strand	Infinium_Design_Type	CHR	MAPINFO	Target CpG SNP	SNPprobe	HIL_CpG_class	n_bp_repetitive	AlleleA_Hits	AlleleB_Hits	XY_Hits	Autosomal_Hits	Closest_TSS	Distance_closest_TSS	Closest_TSS_gene_name	Closest_TSS_Transcript	Enhancer	DMR	UCSC_RefGene_Group	Relation_to_UCSC_CpG_Island	UCSC_RefGene_Name	F-Value	p-value	FDR significant?	TargetID	Foetal Avg	Adult Avg	Glial Avg	Neuronal Avg	PA Avg	DA Avg	PA>FCC	PA<FCC	PA>adult	PA<adult	PA>Glial	PA<Glial	PA>Neuronal	PA<Neuronal	DA>FCC	DA<FCC	DA>adult	DA<adult	DA>Glial	DA<Glial	DA>Neuronal	DA<Neuronal	PA>DA
cg12854762	CAGGCGGATCTTGTTGCGATGGTGCTCGATCTCAGACTTGTGCCGCAGCG	R	I	7	138554496			HC	0	1	1	XY_NO	A_NO	138561210	6715	U6	.	NA		Body;Body	Island	KIAA1549;KIAA1549	2636.44	2.65864e-26	1.13382e-20	cg12854762	0.988125	0.857716	0.982461	0.982909	0.989651	0.98448	FALSE	FALSE	FALSE	FALSE	FALSE	FALSE	FALSE	FALSE	FALSE	FALSE	FALSE	FALSE	FALSE	FALSE	FALSE	FALSE	FALSE
cg02512202	GTGAAACCGAGCTTGGGGCGCCAACGCTAGCGGGCAATGGCAGACACCCG	F	I	16	2653250			HC	0	1	1	XY_NO	A_NO	2653384	-134	LOC652276	NR_015441	NA		TSS200	Island	LOC652276	845.261	1.2693e-21	2.54876e-16	cg02512202	9.7e-06	0.234016	0.0511284	0.0608564	0.00302842	0.00353371	FALSE	FALSE	FALSE	FALSE	FALSE	FALSE	FALSE	FALSE	FALSE	FALSE	FALSE	FALSE	FALSE	FALSE	FALSE	FALSE	FALSE
cg04926329	TGCGGACGGAGGGACGGGGGCTCAAGGGCGGGTCGGGTGGGGTCCCGACG	R	I	8	1771561	rs28528841	rs28528841	HC	0	1	1	XY_NO	A_NO	1772148	-587	ARHGEF10	BC112926	NA	DMR	TSS1500	Island	ARHGEF10	814.927	1.79293e-21	2.54876e-16	cg04926329	2.38e-05	0.369944	0.0977521	0.0976709	0.000252789	0.00132087	FALSE	FALSE	FALSE	TRUE	FALSE	FALSE	FALSE	FALSE	FALSE	FALSE	FALSE	TRUE	FALSE	FALSE	FALSE	FALSE	FALSE
cg15170456	CGTGGTAGTGCACGCCTGGAATACCAGTGCTTTGGGAGACTACTGTGGGA	F	II	2	61769768		rs77684767	LC	49	14	0	XY_YES	A_YES	61765417	-4350	XPO1	NM_003400	NA			S_Shelf		783.144	2.61102e-21	2.78379e-16	cg15170456	0.949121	0.635928	0.925864	0.915075	0.953588	0.97575	FALSE	FALSE	TRUE	FALSE	FALSE	FALSE	FALSE	FALSE	FALSE	FALSE	TRUE	FALSE	FALSE	FALSE	FALSE	FALSE	FALSE
cg05513157	CCTTGGCTTCGTCAGTGGGCGAGGTAGCTTGAGCAGCATTGGAGATGCCG	F	II	2	80101372	rs76801084		IC	0	1	0	XY_NO	A_NO	79878677	222695	CTNNA2	M94151	NA		Body;Body		CTNNA2;CTNNA2	726.79	5.28633e-21	4.5089e-16	cg05513157	0.522069	0.95343	0.943113	0.945884	0.978474	0.979914	TRUE	FALSE	FALSE	FALSE	FALSE	FALSE	FALSE	FALSE	TRUE	FALSE	FALSE	FALSE	FALSE	FALSE	FALSE	FALSE	FALSE
cg15662184	CGCCACCATCTCGCCAGTGCCGTCGTTGGTCGGATCGTAGCAGTACAAGC	F	I	19	10464842	rs35018800	rs35018800	ICshore	0	1	1	XY_NO	A_NO	10450344	-14497	ICAM3	AK301071	NA		Body	Island	TYK2	652.647	1.45986e-20	1.03764e-15	cg15662184	0.194889	0.97643	0.972537	0.95353	0.990219	0.987531	TRUE	FALSE	FALSE	FALSE	FALSE	FALSE	FALSE	FALSE	TRUE	FALSE	FALSE	FALSE	FALSE	FALSE	FALSE	FALSE	FALSE
cg18206858	CATCAGAACTCCAGGTTCCCTGGCCTTGGGACTCCAGGACTCTTTGTACG	F	II	2	237620848	rs76604458		LC	50	1	0	XY_NO	A_NO	237489108	131740	CXCR7	CCDS2516	TRUE					634.108	1.91603e-20	1.16732e-15	cg18206858	0.95303	0.774495	0.921548	0.919746	0.956091	0.977511	FALSE	FALSE	FALSE	FALSE	FALSE	FALSE	FALSE	FALSE	FALSE	FALSE	FALSE	FALSE	FALSE	FALSE	FALSE	FALSE	FALSE
cg03289548	CGGAGCCGCTGAGCTATTATTCACGCCAAAGGGCCTTGTTTGGATGAAGG	R	I	10	114580989			IC	0	1	1	XY_NO	A_NO	114583254	-2265	AL050000	AL050000	NA					610.753	2.72999e-20	1.45532e-15	cg03289548	0.738885	0.979555	0.968804	0.969233	0.986938	0.991339	FALSE	FALSE	FALSE	FALSE	FALSE	FALSE	FALSE	FALSE	FALSE	FALSE	FALSE	FALSE	FALSE	FALSE	FALSE	FALSE	FALSE
cg26017564	GTTCCTGATAAAAAGACGAGTTTGGTTCCCTTCCCTCTCTCACGCTTGCG	F	II	3	172034780	rs34654608		LC	48	1	0	XY_NO	A_NO	172163249	-128469	FJ355932	FJ355932	TRUE		Body;Body		FNDC3B;FNDC3B	535.565	9.42052e-20	4.46394e-15	cg26017564	0.978286	0.758584	0.924957	0.929702	0.974543	0.973219	FALSE	FALSE	FALSE	FALSE	FALSE	FALSE	FALSE	FALSE	FALSE	FALSE	FALSE	FALSE	FALSE	FALSE	FALSE	FALSE	FALSE
cg10070328	AAGTGAAAGCTTAGGGGCATCCAAAGACCCAAGACTGGCAAGGGATGTCG	F	II	7	27475596	rs78867640	rs11768077,rs62454793	LC	0	1	0	XY_NO	A_NO	27451782	23814	BC034444	BC034444	TRUE					496.187	1.93429e-19	8.24912e-15	cg10070328	0.478649	0.79228	0.928198	0.908554	0.960441	0.968169	TRUE	FALSE	FALSE	FALSE	FALSE	FALSE	FALSE	FALSE	TRUE	FALSE	FALSE	FALSE	FALSE	FALSE	FALSE	FALSE	FALSE
cg26999501	CGGGTGTGCATCCTCCAATCCACTGAGGGCCCAGGAAGAACAAAAAGGTG	R	II	8	1147133	rs12674627	rs12674627	IC	50	4	0	XY_NO	A_YES	1250826	103694	LOC286083	NR_033895	NA			N_Shelf		446.957	5.1723e-19	2.00529e-14	cg26999501	0.908077	0.581363	0.876386	0.859516	0.916814	0.944858	FALSE	FALSE	TRUE	FALSE	FALSE	FALSE	FALSE	FALSE	FALSE	FALSE	TRUE	FALSE	FALSE	FALSE	FALSE	FALSE	FALSE
cg13978347	TTCTGCATCCCCTTTCTCACTTTCCTACCCAGAGACTATCACTGGTAACG	F	II	9	120140243		rs4587406	LC	25	1	0	XY_NO	A_NO	120177316	37074	ASTN2	NM_014010	NA		Body;Body;Body		ASTN2;ASTN2;ASTN2	425.754	8.17006e-19	2.87238e-14	cg13978347	0.940205	0.623394	0.920476	0.885208	0.923083	0.951717	FALSE	FALSE	FALSE	FALSE	FALSE	FALSE	FALSE	FALSE	FALSE	FALSE	TRUE	FALSE	FALSE	FALSE	FALSE	FALSE	FALSE
cg03314158	CGCCCCAAGCTCGGTTTCACTCCCTCCGGAAGTGGGACCAGCCGGCTGCT	F	I	16	2653280			HC	0	1	1	XY_NO	A_NO	2653384	-104	LOC652276	NR_015441	NA		TSS200	Island	LOC652276	422.63	8.75587e-19	2.87238e-14	cg03314158	0.0014966	0.291659	0.0505874	0.0598933	0.00764648	0.0373748	FALSE	FALSE	FALSE	FALSE	FALSE	FALSE	FALSE	FALSE	FALSE	FALSE	FALSE	FALSE	FALSE	FALSE	FALSE	FALSE	FALSE
cg13626676	CGGATTCCTCCCCGAGTGCACGGGCAGAAGAAAGGCAAGGCTGGGCTTCC	F	I	20	20377112			LC	0	1	1	XY_NO	A_NO	20348764	28348	INSM1	NM_002196	NA		3'UTR		RALGAPA2	416.075	1.01421e-18	3.08948e-14	cg13626676	0.391025	0.953293	0.939772	0.940346	0.96434	0.968596	TRUE	FALSE	FALSE	FALSE	FALSE	FALSE	FALSE	FALSE	TRUE	FALSE	FALSE	FALSE	FALSE	FALSE	FALSE	FALSE	FALSE
cg00420347	CGCTTGGTCGGGTGTGTCCTGTGTTTGGCAATCAGTCATGTATTATTACC	R	II	1	65362428			IC	0	1	0	XY_NO	A_NO	65343855	-18572	AK128734	AK128734	TRUE		5'UTR		JAK1	388.646	1.92524e-18	5.47369e-14	cg00420347	0.471489	0.855877	0.856646	0.81307	0.891467	0.905176	TRUE	FALSE	FALSE	FALSE	FALSE	FALSE	FALSE	FALSE	TRUE	FALSE	FALSE	FALSE	FALSE	FALSE	FALSE	FALSE	FALSE
cg25383323	CGGGGAGGCCGGATAACTGACCCTAGCCAGAGCAGCGGGGAAACCTTTGT	R	I	10	125033830			IC	0	1	1	XY_NO	A_NO	124913759	120071	BUB3	NM_001007793	TRUE					365.516	3.42571e-18	8.59386e-14	cg25383323	0.162252	0.930911	0.907285	0.896138	0.948946	0.950196	TRUE	FALSE	FALSE	FALSE	FALSE	FALSE	FALSE	FALSE	TRUE	FALSE	FALSE	FALSE	FALSE	FALSE	FALSE	FALSE	FALSE
cg04138378	CGCTAAATATCTGCCAGCCTTGAGCCATTTTGTTGTTGTTGTTGACTCAC	R	II	7	95849192		rs75077544	LC	0	1	0	XY_NO	A_NO	95849067	-124	MIR591	NR_030322	NA		TSS200;Body;Body;Body		MIR591;SLC25A13;SLC25A13;SLC25A13	366.661	3.3266e-18	8.59386e-14	cg04138378	0.227174	0.930877	0.92264	0.922524	0.961662	0.972545	TRUE	FALSE	FALSE	FALSE	FALSE	FALSE	FALSE	FALSE	TRUE	FALSE	FALSE	FALSE	FALSE	FALSE	FALSE	FALSE	FALSE
cg05211192	CGGCCAGGGGAGCAGGCTCTGAAGCTGCAGCCTGGCCTCCCGGTCACTTC	F	II	7	2119076			LC	0	1	0	XY_NO	A_NO	2255643	136568	MAD1L1	U33822	NA		Body;Body;Body	S_Shelf	MAD1L1;MAD1L1;MAD1L1	360.491	3.90109e-18	8.84885e-14	cg05211192	0.684272	0.933228	0.935437	0.897475	0.951212	0.973392	FALSE	FALSE	FALSE	FALSE	FALSE	FALSE	FALSE	FALSE	FALSE	FALSE	FALSE	FALSE	FALSE	FALSE	FALSE	FALSE	FALSE
cg00810334	CGCCCACTCCTAGGGCTGACCCTAGAGCTGGAGACAAGATCAGTCCAGCT	F	II	13	114324491			LC	0	1	0	XY_NO	A_NO	114321596	2895	GRK1	NM_002929	NA		Body		GRK1	360.088	3.94234e-18	8.84885e-14	cg00810334	0.863688	0.606379	0.902727	0.890192	0.92253	0.952697	FALSE	FALSE	TRUE	FALSE	FALSE	FALSE	FALSE	FALSE	FALSE	FALSE	TRUE	FALSE	FALSE	FALSE	FALSE	FALSE	FALSE
cg24008219	CGGCAGGGAAGCCCAGTGGGGGATCCCCAGGACCTGCCTCCATTCTATAC	R	II	15	89973121			LC	0	1	0	XY_NO	A_NO	89939404	33717	AK054710	AK054710	NA			N_Shore		356.196	4.36561e-18	9.30896e-14	cg24008219	0.248665	0.913888	0.934459	0.822567	0.950623	0.963556	TRUE	FALSE	FALSE	FALSE	FALSE	FALSE	FALSE	FALSE	TRUE	FALSE	FALSE	FALSE	FALSE	FALSE	FALSE	FALSE	FALSE
cg04345332	CGGCACCTACCTTGTGTGGATCAAAGGAGGAAAGGAGGGGAAATTGACTT	R	II	1	31136147	rs10914180		LC	50	1	0	XY_NO	A_NO	31191618	-55471	LOC100129196	NR_034182	TRUE					341.988	6.39618e-18	1.29894e-13	cg04345332	0.858843	0.706871	0.904078	0.906672	0.90704	0.943401	FALSE	FALSE	FALSE	FALSE	FALSE	FALSE	FALSE	FALSE	FALSE	FALSE	FALSE	FALSE	FALSE	FALSE	FALSE	FALSE	FALSE
cg00433159	CGGGCTTCGAGCCCAACACTCCCTTGTCGCCAGCTCATCCCCAGCTTGCC	F	II	16	2653839			ICshore	0	2	0	XY_NO	A_YES	2653384	455	LOC652276	BC036664	NA		Body	Island	LOC652276	339.218	6.90324e-18	1.33819e-13	cg00433159	0.00677314	0.234523	0.0844584	0.0637397	0.0120096	0.0223089	FALSE	FALSE	FALSE	FALSE	FALSE	FALSE	FALSE	FALSE	FALSE	FALSE	FALSE	FALSE	FALSE	FALSE	FALSE	FALSE	FALSE
cg20794957	TTACCGACGTTGCATGCTGTGAGGAGGCTACAAAGGCCAGGCTGGTGTCG	F	II	8	87586952			LC	0	1	0	XY_NO	A_NO	87559533	27419	CPNE3	BX647342	TRUE		3'UTR		CNGB3	335.039	7.75432e-18	1.43781e-13	cg20794957	0.0476479	0.921136	0.879592	0.841691	0.957911	0.956516	TRUE	FALSE	FALSE	FALSE	FALSE	FALSE	FALSE	FALSE	TRUE	FALSE	FALSE	FALSE	FALSE	FALSE	FALSE	FALSE	FALSE
cg25152584	TTTGAGCATCGATATCCTCGTGGGCAAGTCTAAGTGTCAGACAATAAGCG	R	II	2	121261361			IC	0	1	0	XY_NO	A_NO	121223924	-37436	LOC84931	NR_027181	NA					323.588	1.07438e-17	1.90913e-13	cg25152584	0.366008	0.949354	0.934719	0.909603	0.968725	0.973171	TRUE	FALSE	FALSE	FALSE	FALSE	FALSE	FALSE	FALSE	TRUE	FALSE	FALSE	FALSE	FALSE	FALSE	FALSE	FALSE	FALSE
cg01467789	TAGATCTAGCCTTGTGTTCACACGACACCAGGCTGGATATGAGTCACTCG	R	II	8	37595333			IC	0	1	0	XY_NO	A_NO	37594943	-389	AX747135	AX747135	NA	RDMR	5'UTR;5'UTR;5'UTR	S_Shore	ERLIN2;ERLIN2;ERLIN2	311.909	1.51625e-17	2.58653e-13	cg01467789	0.554877	0.0613167	0.0871862	0.0805964	0.0129388	0.0206203	FALSE	TRUE	FALSE	FALSE	FALSE	FALSE	FALSE	FALSE	FALSE	TRUE	FALSE	FALSE	FALSE	FALSE	FALSE	FALSE	FALSE
cg05232081	AGTGTATTGTGTAGGTCCCGTATTTAATGCCTCTGACTGCCTTTGAAGCG	R	II	2	10567526			IC	0	1	0	XY_NO	A_NO	10586974	19449	SNORA80B	NR_028374	TRUE		3'UTR;3'UTR	S_Shore	HPCAL1;HPCAL1	304.871	1.87765e-17	2.96577e-13	cg05232081	0.310015	0.922559	0.938485	0.850263	0.952818	0.978184	TRUE	FALSE	FALSE	FALSE	FALSE	FALSE	FALSE	FALSE	TRUE	FALSE	FALSE	FALSE	FALSE	FALSE	FALSE	FALSE	FALSE
cg03033796	CGAGATGCTCCAGTCCCTGCCTTAGCTGAGCTACAGGTTGGGACAGGTCT	R	II	10	73445156			LC	0	1	0	XY_NO	A_NO	73472360	-27204	CDH23	AX748323	TRUE		Body		CDH23	305.517	1.84082e-17	2.96577e-13	cg03033796	0.315448	0.911378	0.917802	0.904845	0.905605	0.949132	TRUE	FALSE	FALSE	FALSE	FALSE	FALSE	FALSE	FALSE	TRUE	FALSE	FALSE	FALSE	FALSE	FALSE	FALSE	FALSE	FALSE
cg10356544	AGGGCTGCTTCAGGAGGCTAGTGACGAAAAACCTGCCTGGCTTTTGTGCG	R	II	4	185975122			IC	0	1	0	XY_NO	A_NO	185973049	2073	BC043280	BC043280	NA					302.194	2.03938e-17	2.99907e-13	cg10356544	0.664323	0.951079	0.944497	0.943298	0.968351	0.985797	TRUE	FALSE	FALSE	FALSE	FALSE	FALSE	FALSE	FALSE	TRUE	FALSE	FALSE	FALSE	FALSE	FALSE	FALSE	FALSE	FALSE
cg08296868	TCACGAGCTGGGCCCCATCTGCAGCAGGCATCCCCGGAGGGTTACATGCG	F	I	15	101266461	rs75258887	rs75258887	LC	0	1	1	XY_NO	A_NO	101178567	87894	Y_RNA	.	TRUE					303.105	1.9827e-17	2.99907e-13	cg08296868	0.941621	0.851789	0.944881	0.952053	0.95726	0.973846	FALSE	FALSE	FALSE	FALSE	FALSE	FALSE	FALSE	FALSE	FALSE	FALSE	FALSE	FALSE	FALSE	FALSE	FALSE	FALSE	FALSE
cg17374034	TTTGTAGATAGCAACTTTTGCCTAACATTTTCATGATTAAGCCAAGGACG	F	II	15	39000613			LC	0	1	0	XY_NO	A_NO	38988798	11815	C15orf53	NM_207444	TRUE					300.715	2.13525e-17	3.03539e-13	cg17374034	0.319895	0.934391	0.925496	0.905176	0.963742	0.96522	TRUE	FALSE	FALSE	FALSE	FALSE	FALSE	FALSE	FALSE	TRUE	FALSE	FALSE	FALSE	FALSE	FALSE	FALSE	FALSE	FALSE
cg05973305	ATGCCTGTGTAAACAGTTCTGTCCTTGTCCCAGTGTGGAGTGGCCCTGCG	F	II	5	87168997			LC	0	1	0	XY_NO	A_NO	87516535	347539	TMEM161B	AK300006	TRUE					295.946	2.48004e-17	3.41179e-13	cg05973305	0.18722	0.911845	0.917219	0.917246	0.937454	0.957519	TRUE	FALSE	FALSE	FALSE	FALSE	FALSE	FALSE	FALSE	TRUE	FALSE	FALSE	FALSE	FALSE	FALSE	FALSE	FALSE	FALSE
cg13461049	CGCTGGGATTCCAGCTGCCAGGTTTCCAGCTGGGGGCTCTAATTCAGGCT	F	II	9	98213755			LC	0	1	0	XY_NO	A_NO	98212217	-1537	PTCH1	AK124593	TRUE		Body;Body;Body;Body;Body;Body;Body		PTCH1;PTCH1;PTCH1;PTCH1;PTCH1;PTCH1;PTCH1	281.337	3.98307e-17	5.30829e-13	cg13461049	0.408162	0.905606	0.884083	0.87525	0.929938	0.961365	TRUE	FALSE	FALSE	FALSE	FALSE	FALSE	FALSE	FALSE	TRUE	FALSE	FALSE	FALSE	FALSE	FALSE	FALSE	FALSE	FALSE
cg01124843	TCGGGTCCTGACACAGCGGCGTCTGCCCAGTGGTGAGGAAGTAGGTGCCG	F	I	16	2653626		rs9934056	ICshore	0	1	1	XY_NO	A_NO	2653384	242	LOC652276	BC036664	NA		Body	Island	LOC652276	276.264	4.72205e-17	6.10243e-13	cg01124843	0.014651	0.267798	0.0709743	0.0820139	0.0188359	0.0244605	FALSE	FALSE	FALSE	FALSE	FALSE	FALSE	FALSE	FALSE	FALSE	FALSE	FALSE	FALSE	FALSE	FALSE	FALSE	FALSE	FALSE
cg19466875	CGTAGTATGTTTTCGGGCCTTGTGTTTAGAAATGAAATCAGTTGTCACCA	F	II	7	69068068			LC	0	1	0	XY_NO	A_NO	69063904	4164	AUTS2	NM_001127232	NA		Body;Body;Body	S_Shelf	AUTS2;AUTS2;AUTS2	272.042	5.45359e-17	6.68225e-13	cg19466875	0.254254	0.896844	0.914629	0.837024	0.955753	0.948562	TRUE	FALSE	FALSE	FALSE	FALSE	FALSE	FALSE	FALSE	TRUE	FALSE	FALSE	FALSE	FALSE	FALSE	FALSE	FALSE	FALSE
cg08399444	CTTGGAGTGCAGATGGCATCCTTCGGTTCTTCCAGACAAGCTGCAAGACG	F	II	12	13248548			LC	0	1	0	XY_NO	A_NO	13248739	192	GSG1	NM_001206845	NA		Body;1stExon;5'UTR;1stExon;Body;5'UTR		GSG1;GSG1;GSG1;GSG1;GSG1;GSG1	271.88	5.48409e-17	6.68225e-13	cg08399444	0.264321	0.92532	0.919371	0.892529	0.930957	0.959822	TRUE	FALSE	FALSE	FALSE	FALSE	FALSE	FALSE	FALSE	TRUE	FALSE	FALSE	FALSE	FALSE	FALSE	FALSE	FALSE	FALSE
cg08872781	ACAGTGAAATTCTGTGCCCCTTACCCGGCTAATTTGAACACAGCTCACCG	R	II	12	3332480			IC	0	1	0	XY_NO	A_NO	3409389	76910	AK056228	AK056228	NA		Body;Body		TSPAN9;TSPAN9	269.154	6.02581e-17	6.94544e-13	cg08872781	0.0528398	0.911752	0.919885	0.829423	0.945171	0.960923	TRUE	FALSE	FALSE	FALSE	FALSE	FALSE	FALSE	FALSE	TRUE	FALSE	FALSE	FALSE	FALSE	FALSE	FALSE	FALSE	FALSE
cg00451227	GATGGAAAGGGCCTGCCGTTTCTCCGCACAAAAGCCAGGCAGGTTTTTCG	F	II	4	185975098			IC	0	1	0	XY_NO	A_NO	185973049	2049	BC043280	BC043280	NA					269.713	5.91011e-17	6.94544e-13	cg00451227	0.345187	0.925569	0.923622	0.880733	0.963888	0.976512	TRUE	FALSE	FALSE	FALSE	FALSE	FALSE	FALSE	FALSE	TRUE	FALSE	FALSE	FALSE	FALSE	FALSE	FALSE	FALSE	FALSE
cg03358468	CGCCTGCAATTAAAGGCCAGATTGGAGGCATCTGATCCCCAGCCCTGATT	R	II	19	5060985			IC	0	1	0	XY_NO	A_NO	5070628	-9643	KDM4B	AK126854	NA		Body	Island	KDM4B	261.669	7.84335e-17	8.36235e-13	cg03358468	0.564875	0.907425	0.922048	0.846149	0.956141	0.974065	TRUE	FALSE	FALSE	FALSE	FALSE	FALSE	FALSE	FALSE	TRUE	FALSE	FALSE	FALSE	FALSE	FALSE	FALSE	FALSE	FALSE
cg05177065	ATGCAAAACGTGACCTGCTAAACAGACTGCGCAAAGGATGCGCGTTTACG	F	I	10	133204297			IC	50	1	1	XY_NO	A_NO	133109983	-94313	TCERG1L	NM_174937	NA					262.012	7.7481e-17	8.36235e-13	cg05177065	0.811394	0.985324	0.974299	0.98132	0.992258	0.990924	FALSE	FALSE	FALSE	FALSE	FALSE	FALSE	FALSE	FALSE	FALSE	FALSE	FALSE	FALSE	FALSE	FALSE	FALSE	FALSE	FALSE
cg13600149	CGGGCTTTGAAGATATGGCCTGGCGTCCACAAAAAGAATGGAGGGAAGAC	F	II	9	98079129		rs4647354,rs4647355	HC	0	1	0	XY_NO	A_NO	98079214	86	FANCC	AK310599	NA		5'UTR	N_Shore	FANCC	261.856	7.79109e-17	8.36235e-13	cg13600149	0.00801894	0.31416	0.0735496	0.0736886	0.0170749	0.0691078	FALSE	FALSE	FALSE	FALSE	FALSE	FALSE	FALSE	FALSE	FALSE	FALSE	FALSE	FALSE	FALSE	FALSE	FALSE	FALSE	FALSE
cg00745855	CGCAGATAAAGAGCTCAGTTTCCAATATCCAGGATCTCCTTGTAAATTTG	R	II	2	186727863	rs10176556		LC	16	1	0	XY_NO	A_NO	186653369	74494	FSIP2	AK126089	TRUE					260.978	8.0396e-17	8.36252e-13	cg00745855	0.93439	0.826278	0.928094	0.938983	0.972135	0.9774	FALSE	FALSE	FALSE	FALSE	FALSE	FALSE	FALSE	FALSE	FALSE	FALSE	FALSE	FALSE	FALSE	FALSE	FALSE	FALSE	FALSE
cg03379631	CCCATTTTCCAGTCCAAATAACCATGAAAAATTACACTTCAATGTCAGCG	R	II	16	72873149			IC	0	1	0	XY_NO	A_NO	72855890	-17258	U7	.	TRUE		Body;Body		ZFHX3;ZFHX3	254.749	1.0075e-16	1.02301e-12	cg03379631	0.457776	0.929678	0.938488	0.907901	0.970096	0.969533	TRUE	FALSE	FALSE	FALSE	FALSE	FALSE	FALSE	FALSE	TRUE	FALSE	FALSE	FALSE	FALSE	FALSE	FALSE	FALSE	FALSE
cg14638189	CGCCCAACAGGAGTCAAACCTGAGACAGGAATCAACAAAGATCACTTTGA	R	II	11	44870765			LC	0	1	0	XY_NO	A_NO	44927957	-57192	TSPAN18	JF432873	TRUE		5'UTR		TSPAN18	251.737	1.12589e-16	1.09635e-12	cg14638189	0.892123	0.770445	0.930352	0.889368	0.947751	0.95183	FALSE	FALSE	FALSE	FALSE	FALSE	FALSE	FALSE	FALSE	FALSE	FALSE	FALSE	FALSE	FALSE	FALSE	FALSE	FALSE	FALSE
cg11558820	ATAAGGAAACTAAACCTCCCAGATGCCGAGTAACTTGGTCAAGGTAAACG	F	II	3	194532278		rs74466553,rs77457560	LC	49	1	0	XY_NO	A_NO	194429149	103129	LOC100507391	NR_037891	NA					251.612	1.13114e-16	1.09635e-12	cg11558820	0.943192	0.809533	0.942756	0.943761	0.965819	0.98399	FALSE	FALSE	FALSE	FALSE	FALSE	FALSE	FALSE	FALSE	FALSE	FALSE	FALSE	FALSE	FALSE	FALSE	FALSE	FALSE	FALSE
cg08308214	GCTTCATCTCTCTCTCTCTTTATTTTCTTTCGTTTTTGGACAGAGTCTCG	R	II	6	4133029	rs656694		LC	49	1	0	XY_NO	A_NO	4133934	906	ECI2	AY297537	NA		Body;Body;Body;Body	N_Shelf	PECI;PECI;PECI;PECI	247.535	1.31751e-16	1.24861e-12	cg08308214	0.951685	0.777354	0.93411	0.917928	0.963627	0.976845	FALSE	FALSE	FALSE	FALSE	FALSE	FALSE	FALSE	FALSE	FALSE	FALSE	FALSE	FALSE	FALSE	FALSE	FALSE	FALSE	FALSE
cg00377865	CGTGGATTTCATTATCATTGGAAAAATCATGAATTGCTGGATCACTTAGA	R	II	3	179171801			LC	0	1	0	XY_NO	A_NO	179169370	-2430	GNB4	NM_021629	TRUE			S_Shelf		245.963	1.39822e-16	1.2963e-12	cg00377865	0.0531615	0.89116	0.884042	0.871412	0.914661	0.926831	TRUE	FALSE	FALSE	FALSE	FALSE	FALSE	FALSE	FALSE	TRUE	FALSE	FALSE	FALSE	FALSE	FALSE	FALSE	FALSE	FALSE
cg15156029	CGGGGTAATTGCAGTCATGAGCCGGAGTTGATTGAAGAAAATTATACCCC	F	II	1	3234644			IC	0	1	0	XY_NO	A_NO	3371146	-136502	ARHGEF16	NM_014448	NA		Body;Body		PRDM16;PRDM16	244.486	1.4791e-16	1.3421e-12	cg15156029	0.623791	0.925571	0.920713	0.914927	0.953036	0.972183	TRUE	FALSE	FALSE	FALSE	FALSE	FALSE	FALSE	FALSE	TRUE	FALSE	FALSE	FALSE	FALSE	FALSE	FALSE	FALSE	FALSE
cg09874643	TTTCTCCTTCCATTGCGTTGAAACTAGGTGCGCTGAGCCCTTGTAATCCG	F	II	2	239362030	rs76408843		IC	48	1	0	XY_NO	A_NO	239360879	-1150	AF055024	AF055024	NA			S_Shore		240.604	1.71742e-16	1.52588e-12	cg09874643	0.966131	0.812827	0.944427	0.919907	0.971365	0.97943	FALSE	FALSE	FALSE	FALSE	FALSE	FALSE	FALSE	FALSE	FALSE	FALSE	FALSE	FALSE	FALSE	FALSE	FALSE	FALSE	FALSE
cg14036776	GGCTGGATATGAGTCACTCGCAGGGAGCTCAGCTTGGTGAGGTCCTCTCG	R	II	8	37595363			IC	0	1	0	XY_NO	A_NO	37594943	-419	AX747135	AX747135	NA	RDMR	5'UTR;5'UTR;5'UTR	S_Shore	ERLIN2;ERLIN2;ERLIN2	239.413	1.79881e-16	1.56558e-12	cg14036776	0.515007	0.0636058	0.113819	0.0649164	0.00908277	0.0232372	FALSE	TRUE	FALSE	FALSE	FALSE	FALSE	FALSE	FALSE	FALSE	TRUE	FALSE	FALSE	FALSE	FALSE	FALSE	FALSE	FALSE
cg17142134	CGGCAGCTGAATATTGATGGGAATCTAATCAATAAGTGCTTTGCCTCAGC	F	II	3	170744641			LC	0	1	0	XY_NO	A_NO	170744767	127	SLC2A2	AK298418	NA		5'UTR;1stExon	N_Shore	SLC2A2;SLC2A2	237.877	1.91014e-16	1.62923e-12	cg17142134	0.63646	0.780596	0.92518	0.916286	0.958624	0.960614	TRUE	FALSE	FALSE	FALSE	FALSE	FALSE	FALSE	FALSE	TRUE	FALSE	FALSE	FALSE	FALSE	FALSE	FALSE	FALSE	FALSE
cg06583077	CGCTTCTGTGGTTCGCCGGTAGCCCAGGGTGTATCCTATGTATTTTTCTT	R	II	2	240090977			IC	0	1	0	XY_NO	A_NO	240098258	7282	HDAC4	AK303617	NA		Body		HDAC4	236.638	2.00549e-16	1.65615e-12	cg06583077	0.924368	0.754429	0.903507	0.85439	0.941212	0.962151	FALSE	FALSE	FALSE	FALSE	FALSE	FALSE	FALSE	FALSE	FALSE	FALSE	FALSE	FALSE	FALSE	FALSE	FALSE	FALSE	FALSE
cg15895398	CGGCTCCCCGGCATCCTATGACCCACACTGGTGAGTGTTTGCTCTTGGAG	F	II	1	3519642	rs78970717	rs78949361	LC	7	1	0	XY_NO	A_NO	3528058	8417	MEGF6	NM_001409	NA		Body		MEGF6	236.463	2.01938e-16	1.65615e-12	cg15895398	0.884619	0.747238	0.867258	0.886656	0.907433	0.941993	FALSE	FALSE	FALSE	FALSE	FALSE	FALSE	FALSE	FALSE	FALSE	FALSE	FALSE	FALSE	FALSE	FALSE	FALSE	FALSE	FALSE
cg12256856	CGCCAGAACATATGTCACGGCCACCCTTGTCCTGGGGGTCCCGGCCAGCA	R	II	11	68883726			LC	0	1	0	XY_NO	A_NO	68858408	-25317	BC064339	BC064339	NA					235.09	2.13211e-16	1.71561e-12	cg12256856	0.908636	0.776909	0.934597	0.921383	0.96428	0.973752	FALSE	FALSE	FALSE	FALSE	FALSE	FALSE	FALSE	FALSE	FALSE	FALSE	FALSE	FALSE	FALSE	FALSE	FALSE	FALSE	FALSE
cg04535746	CGAAGGGTCTCATTAGGAAACTAAATGTTGTATGCATTTTGGTTTTCCCA	F	II	3	69928232			IC	0	1	0	XY_NO	A_NO	69925490	2742	MITF	AB061771	NA		Body;TSS200;Body;Body		MITF;MITF;MITF;MITF	232.668	2.34826e-16	1.82083e-12	cg04535746	0.397311	0.898116	0.941075	0.81259	0.968886	0.970037	TRUE	FALSE	FALSE	FALSE	FALSE	FALSE	FALSE	FALSE	TRUE	FALSE	FALSE	FALSE	FALSE	FALSE	FALSE	FALSE	FALSE
cg07304756	ACAAACTCATTAACATCAAACAGGCAGATCTGCCACTAACTAGGAAAACG	F	II	10	114646497			LC	0	1	0	XY_NO	A_NO	114610672	35825	LOC143188	NR_015409	TRUE					232.741	2.34137e-16	1.82083e-12	cg07304756	0.061493	0.909159	0.889721	0.880809	0.940621	0.941389	TRUE	FALSE	FALSE	FALSE	FALSE	FALSE	FALSE	FALSE	TRUE	FALSE	FALSE	FALSE	FALSE	FALSE	FALSE	FALSE	FALSE
cg01431830	TGTGCCTTGACGGGCTGTCCCAGGCGCCCCTGGAATTGATGCAGTGTCCG	R	II	1	156849779	rs41393450,rs79173278	rs12076232,rs41393450	IC	0	1	0	XY_NO	A_NO	156863522	-13743	PEAR1	NM_001080471	NA		Body;Body;Body		NTRK1;NTRK1;NTRK1	229.051	2.71768e-16	2.03334e-12	cg01431830	0.916844	0.784384	0.918773	0.886353	0.951527	0.955745	FALSE	FALSE	FALSE	FALSE	FALSE	FALSE	FALSE	FALSE	FALSE	FALSE	FALSE	FALSE	FALSE	FALSE	FALSE	FALSE	FALSE
cg27109650	CGCTCGGGCACTTCCTAGACAAAGAGCTCCAGCCGTTGTGGCTACGGCCC	R	II	12	52473422			HC	0	1	0	XY_NO	A_NO	52473479	-57	bpl 41-16	BC042060	TRUE			Island		229.097	2.7126e-16	2.03334e-12	cg27109650	0.453843	0.915551	0.927562	0.908825	0.956114	0.966299	TRUE	FALSE	FALSE	FALSE	FALSE	FALSE	FALSE	FALSE	TRUE	FALSE	FALSE	FALSE	FALSE	FALSE	FALSE	FALSE	FALSE
cg10281996	CGGCCCTAACCTGCAAACACGTTTCCACGACTTCACGCCGGAGGCAGCCA	F	I	11	69290977			IC	0	1	1	XY_NO	A_NO	69240457	50520	AK094674	AK094674	TRUE					226.874	2.97067e-16	2.1843e-12	cg10281996	0.24931	0.904444	0.895698	0.922061	0.975492	0.952654	TRUE	FALSE	FALSE	FALSE	FALSE	FALSE	FALSE	FALSE	TRUE	FALSE	FALSE	FALSE	FALSE	FALSE	FALSE	FALSE	FALSE
cg20699960	ACATGGGGCGTGGCGGGGCCGCGGGGCTACCAGGTGGGACCTCTGACGCG	R	I	11	64135904			HC	0	1	1	XY_NO	A_NO	64136073	-169	MIR1237	NR_031602	NA		Body;TSS200;Body	Island	RPS6KA4;MIR1237;RPS6KA4	222.67	3.53645e-16	2.55624e-12	cg20699960	0.433557	0.961244	0.954454	0.911918	0.989704	0.98456	TRUE	FALSE	FALSE	FALSE	FALSE	FALSE	FALSE	FALSE	TRUE	FALSE	FALSE	FALSE	FALSE	FALSE	FALSE	FALSE	FALSE
cg19708213	TGTTGTTCCTGGGCCAGTGGCCATCAGCCTGTTGCCCAGCCCCTGATGCG	R	II	15	25492385		rs72546366,rs72547907	IC	0	4	0	XY_NO	A_YES	25492491	-106	SNORD115-10	NR_003357	NA		TSS200;TSS200		SNORD115-42;SNORD115-10	220.243	3.91658e-16	2.78382e-12	cg19708213	0.943256	0.677707	0.908284	0.894805	0.945043	0.962002	FALSE	FALSE	FALSE	FALSE	FALSE	FALSE	FALSE	FALSE	FALSE	FALSE	FALSE	FALSE	FALSE	FALSE	FALSE	FALSE	FALSE
cg02174252	CCAGCTCCTGTCCAGGTGGGCTGGGTGGAGCTTCGCTCCGAAGGAGGACG	F	I	16	85465268			IC	0	1	1	XY_NO	A_NO	85337001	-128266	LOC727710	NR_038858	NA			Island		219.795	3.99155e-16	2.79061e-12	cg02174252	0.296097	0.911671	0.911481	0.831674	0.927931	0.961807	TRUE	FALSE	FALSE	FALSE	FALSE	FALSE	FALSE	FALSE	TRUE	FALSE	FALSE	FALSE	FALSE	FALSE	FALSE	FALSE	FALSE
cg04134958	CCTCCTGTAACCTCTTTGTTGGAAGGTGTCAAAGGTCTATCAGAGATGCG	F	II	2	236761574			IC	0	2	0	XY_NO	A_YES	236916211	-154637	AK000798	AK000798	NA		Body;Body		AGAP1;AGAP1	215.49	4.79912e-16	3.30108e-12	cg04134958	0.162484	0.901075	0.890986	0.918055	0.929442	0.942835	TRUE	FALSE	FALSE	FALSE	FALSE	FALSE	FALSE	FALSE	TRUE	FALSE	FALSE	FALSE	FALSE	FALSE	FALSE	FALSE	FALSE
cg12484534	CGGGCACAGGCTCCCAGCTCACTCCGCCTCATTAGCGTCTCTGGTTTCCA	R	II	11	15258312		rs11023482	LC	0	1	0	XY_NO	A_NO	15170653	87659	INSC	AB231745	TRUE		Body;Body		INSC;INSC	211.502	5.71068e-16	3.80535e-12	cg12484534	0.304955	0.920529	0.908311	0.878253	0.94559	0.957178	TRUE	FALSE	FALSE	FALSE	FALSE	FALSE	FALSE	FALSE	TRUE	FALSE	FALSE	FALSE	FALSE	FALSE	FALSE	FALSE	FALSE
cg08644340	CCTCAAGAGCACCTACTATTACTAATGGCAGTCAGCACTTAGTGTATACG	R	II	5	72585503			LC	16	1	0	XY_NO	A_NO	72469022	116481	TMEM174	NM_153217	TRUE					211.579	5.69136e-16	3.80535e-12	cg08644340	0.0909152	0.937158	0.932165	0.914862	0.975498	0.975653	TRUE	FALSE	FALSE	FALSE	FALSE	FALSE	FALSE	FALSE	TRUE	FALSE	FALSE	FALSE	FALSE	FALSE	FALSE	FALSE	FALSE
cg13530320	AGGTGGACCAGGTGCTCTGAGGCTGGCGTACAGACACAGCACGTGCGACG	R	II	10	135269787	rs68174897		IC	0	1	0	XY_NO	A_NO	135269740	47	LOC619207	AK160367	NA		Body	N_Shore	LOC619207	210.416	5.9909e-16	3.8711e-12	cg13530320	0.910894	0.700796	0.882494	0.8715	0.924025	0.958901	FALSE	FALSE	FALSE	FALSE	FALSE	FALSE	FALSE	FALSE	FALSE	FALSE	FALSE	FALSE	FALSE	FALSE	FALSE	FALSE	FALSE
cg03349935	CAGGCCTGCGTACATTCTAGAACCCTGTGAGGCATCTCTTCTGGAGTACG	R	II	15	65361335			LC	0	1	0	XY_NO	A_NO	65360387	-947	RASL12	NM_016563	TRUE		TSS1500	S_Shore	RASL12	210.568	5.95088e-16	3.8711e-12	cg03349935	0.914182	0.639095	0.909554	0.878826	0.930275	0.958754	FALSE	FALSE	FALSE	FALSE	FALSE	FALSE	FALSE	FALSE	FALSE	FALSE	TRUE	FALSE	FALSE	FALSE	FALSE	FALSE	FALSE
cg00018850	AGGCCAGTGCCTGGCCAGGATACCTGATCCCCTTCCCCAGGTATTGTTCG	F	II	14	73066921		rs75273108	LC	0	1	0	XY_NO	A_NO	73079802	12882	AK024141	AK024141	TRUE					201.845	8.8212e-16	5.61487e-12	cg00018850	0.344072	0.874444	0.8769	0.904843	0.934869	0.937383	TRUE	FALSE	FALSE	FALSE	FALSE	FALSE	FALSE	FALSE	TRUE	FALSE	FALSE	FALSE	FALSE	FALSE	FALSE	FALSE	FALSE
cg06147194	CGGCCCATTTTGGATCCTGTGGATTTCTTGGGTCTCCAGGACAAGATCAA	R	II	17	72860652	rs34038065		LC	0	1	0	XY_NO	A_NO	72856965	-3686	GRIN2C	BC059384	NA		Body;Body	S_Shelf	FDXR;FDXR	196.267	1.14463e-15	7.17866e-12	cg06147194	0.900243	0.734149	0.898936	0.867069	0.923685	0.943249	FALSE	FALSE	FALSE	FALSE	FALSE	FALSE	FALSE	FALSE	FALSE	FALSE	FALSE	FALSE	FALSE	FALSE	FALSE	FALSE	FALSE
cg13842262	CGGGAGTGAGGTAGCAGATTTGCTAAGAAAAGTGGTAATTATCAGCCATG	R	II	6	170759483			LC	0	1	0	XY_NO	A_NO	170859528	100046	PSMB1	AK023290	NA			S_Shelf		195.247	1.20141e-15	7.42553e-12	cg13842262	0.259178	0.882442	0.905672	0.83453	0.921565	0.930725	TRUE	FALSE	FALSE	FALSE	FALSE	FALSE	FALSE	FALSE	TRUE	FALSE	FALSE	FALSE	FALSE	FALSE	FALSE	FALSE	FALSE
cg19363242	CGGCTCCCCGTTCACGCTGTAGTTGCTGTACTGCTCTACCATGCACTCGG	F	II	1	21551809			IC	0	1	0	XY_NO	A_NO	21503380	-48428	EIF4G3	NM_001198801	NA		Body;Body;Body;Body	Island	ECE1;ECE1;ECE1;ECE1	194.172	1.26466e-15	7.67302e-12	cg19363242	0.87242	0.727971	0.85226	0.840937	0.887351	0.91076	FALSE	FALSE	FALSE	FALSE	FALSE	FALSE	FALSE	FALSE	FALSE	FALSE	FALSE	FALSE	FALSE	FALSE	FALSE	FALSE	FALSE
cg20993403	AATTTCCAGCACATGCTGGGCTCATGAACTCCTGTTCTGAGGAGCTAACG	R	II	20	34700329			LC	0	1	0	XY_NO	A_NO	34700347	-18	EPB41L1	NM_177996	NA		TSS200		EPB41L1	193.962	1.27743e-15	7.67302e-12	cg20993403	0.607567	0.936427	0.938435	0.928891	0.95668	0.970217	TRUE	FALSE	FALSE	FALSE	FALSE	FALSE	FALSE	FALSE	TRUE	FALSE	FALSE	FALSE	FALSE	FALSE	FALSE	FALSE	FALSE
cg19323901	TGGGGTGGGGGCAGACACACAGGCAGCCTCCTGCCCAGAGGGTCCAAGCG	R	II	11	2614062			LC	0	1	0	XY_NO	A_NO	2721227	107166	KCNQ1OT1	NR_002728	NA		Body;Body		KCNQ1;KCNQ1	193.312	1.31792e-15	7.80624e-12	cg19323901	0.873288	0.601359	0.881022	0.832318	0.901151	0.932327	FALSE	FALSE	FALSE	FALSE	FALSE	FALSE	FALSE	FALSE	FALSE	FALSE	TRUE	FALSE	FALSE	FALSE	FALSE	FALSE	FALSE
cg06035616	GGCAGGCGGAAGTTCCATCCGGGAAAAGCAGCCGGCTGGTCCCACTTCCG	F	I	16	2653306		rs13334976	HC	0	1	1	XY_NO	A_NO	2653384	-78	LOC652276	NR_015441	NA		TSS200	Island	LOC652276	192.272	1.38568e-15	8.0952e-12	cg06035616	0.0319652	0.301732	0.0673716	0.0794085	0.0499666	0.0983421	FALSE	FALSE	FALSE	FALSE	FALSE	FALSE	FALSE	FALSE	FALSE	FALSE	FALSE	FALSE	FALSE	FALSE	FALSE	FALSE	FALSE
cg04331561	CGGTGATGTAGCTGAGCTCTGAACATACGTTACATTTTCTAAGTTCTGGG	R	II	4	167021679	rs2279724		LC	49	1	0	XY_NO	A_NO	167081748	-60069	HH932813	HH932813	NA		Body		TLL1	189.399	1.59361e-15	9.18412e-12	cg04331561	0.565245	0.818198	0.926092	0.903621	0.973528	0.965945	TRUE	FALSE	FALSE	FALSE	FALSE	FALSE	FALSE	FALSE	TRUE	FALSE	FALSE	FALSE	FALSE	FALSE	FALSE	FALSE	FALSE
cg15965094	AGACGCCCAGCAGGTAACCTGGTTTGGGAGGGCTTTGGGAGCCCAGGGCG	R	II	17	2898796			IC	0	1	0	XY_NO	A_NO	2966900	68105	OR1D5	NM_014566	NA		Body;Body		RAP1GAP2;RAP1GAP2	189.012	1.62421e-15	9.23564e-12	cg15965094	0.61792	0.915521	0.919314	0.895567	0.948829	0.972701	TRUE	FALSE	FALSE	FALSE	FALSE	FALSE	FALSE	FALSE	TRUE	FALSE	FALSE	FALSE	FALSE	FALSE	FALSE	FALSE	FALSE
cg14010305	CGGCAGACACCCCTCATCCTCGGTGTCAGGGCAGCATTAGCATGTAAATA	F	II	7	2082961			IC	0	1	0	XY_NO	A_NO	1980184	-102776	MAD1L1	BC018870	NA		Body;Body;Body		MAD1L1;MAD1L1;MAD1L1	188.12	1.69708e-15	9.52303e-12	cg14010305	0.293701	0.92598	0.931157	0.781548	0.948158	0.973498	TRUE	FALSE	FALSE	FALSE	FALSE	FALSE	FALSE	FALSE	TRUE	FALSE	FALSE	FALSE	FALSE	FALSE	FALSE	FALSE	FALSE
cg09602795	AATGAAAATGGGTGATTACCAGCTGTGAAACACAAAAACATACTTTCACG	F	II	9	118698		rs7036297	ICshore	0	7	0	XY_NO	A_YES	118416	-281	FOXD4	NM_207305	NA		TSS1500	S_Shore	FOXD4	186.192	1.86741e-15	1.01522e-11	cg09602795	0.399894	0.907725	0.917828	0.868598	0.92763	0.960717	TRUE	FALSE	FALSE	FALSE	FALSE	FALSE	FALSE	FALSE	TRUE	FALSE	FALSE	FALSE	FALSE	FALSE	FALSE	FALSE	FALSE
cg10362527	CGCAGACACCTCGAACAGTATCCCTGTTGGGACATGGGCCCAGTGTACCC	R	II	2	207083242	rs78450328	rs77680135	LC	49	1	0	XY_NO	A_NO	207082770	-471	GPR1	NM_001098199	TRUE		TSS1500;TSS1500		GPR1;GPR1	186.051	1.88062e-15	1.01522e-11	cg10362527	0.29877	0.616472	0.92433	0.905069	0.955943	0.959235	TRUE	FALSE	TRUE	FALSE	FALSE	FALSE	FALSE	FALSE	TRUE	FALSE	TRUE	FALSE	FALSE	FALSE	FALSE	FALSE	FALSE
cg15839608	CGGTCACCTCTAGGTACCACAGGTTTAAACTTCCTCTGGAGATATATTGG	F	II	4	189577711	rs73877917	rs73877917,rs73877918	LC	50	1	0	XY_NO	A_NO	189376731	200980	LOC401164	NR_033869	NA			N_Shelf		186.187	1.86788e-15	1.01522e-11	cg15839608	0.91488	0.63541	0.919503	0.904549	0.940928	0.943357	FALSE	FALSE	TRUE	FALSE	FALSE	FALSE	FALSE	FALSE	FALSE	FALSE	TRUE	FALSE	FALSE	FALSE	FALSE	FALSE	FALSE
cg26561986	CGCCAAGGGTCAAGCACAGTGCTTGGTTCACAGAAAGGGGTTCAATATTT	F	II	12	95939442		rs6538642	LC	49	1	0	XY_NO	A_NO	95941979	2538	USP44	AK315697	NA		5'UTR;5'UTR	N_Shelf	USP44;USP44	184.561	2.02635e-15	1.06688e-11	cg26561986	0.343428	0.896465	0.897203	0.861981	0.925189	0.939912	TRUE	FALSE	FALSE	FALSE	FALSE	FALSE	FALSE	FALSE	TRUE	FALSE	FALSE	FALSE	FALSE	FALSE	FALSE	FALSE	FALSE
cg00808935	CGCATCAGCTTTCAGAAAGGCTCTCAGTTCCGGAGGGAGAGGGTCAGAGG	F	I	16	85215140		rs77800119,rs77986028	IC	0	1	1	XY_NO	A_NO	85170755	44385	LOC400548	NR_033984	NA					184.732	2.00897e-15	1.06688e-11	cg00808935	0.819789	0.683875	0.894204	0.925758	0.916008	0.926229	FALSE	FALSE	FALSE	FALSE	FALSE	FALSE	FALSE	FALSE	FALSE	FALSE	FALSE	FALSE	FALSE	FALSE	FALSE	FALSE	FALSE
cg15288779	GGGGGGCTTCAGCCTGAGGGGATGTTTCACACATTCACACTGCAGGGGCG	R	II	15	93587978			IC	0	1	0	XY_NO	A_NO	93616388	28411	RGMA	NM_001166286	NA		3'UTR;3'UTR;3'UTR;3'UTR;3'UTR;3'UTR	N_Shore	RGMA;RGMA;RGMA;RGMA;RGMA;RGMA	184.252	2.05808e-15	1.07037e-11	cg15288779	0.0601264	0.836122	0.87226	0.77432	0.917514	0.942035	TRUE	FALSE	FALSE	FALSE	FALSE	FALSE	FALSE	FALSE	TRUE	FALSE	FALSE	FALSE	FALSE	FALSE	FALSE	FALSE	FALSE
cg06791091	CCTCCAGCATGGCCAGCCCTGGGCAGAGATCGTCACGAATGGATTTGACG	R	II	12	3332539		rs9630273	IC	0	1	0	XY_NO	A_NO	3409389	76851	AK056228	AK056228	NA		Body;Body		TSPAN9;TSPAN9	183.905	2.09441e-15	1.07614e-11	cg06791091	0.0560164	0.914037	0.910431	0.856713	0.948247	0.958736	TRUE	FALSE	FALSE	FALSE	FALSE	FALSE	FALSE	FALSE	TRUE	FALSE	FALSE	FALSE	FALSE	FALSE	FALSE	FALSE	FALSE
cg12563935	CGTGGGATGACGCACACGCCCTCTGCAAGACAGAGTCGGCGAATTCATCT	R	I	17	63163128			IC	0	1	1	XY_NO	A_NO	63184821	-21693	RGS9	BC117271	NA		Body;Body;Body		RGS9;RGS9;RGS9	181.364	2.38298e-15	1.20984e-11	cg12563935	0.363973	0.941185	0.923973	0.890888	0.978995	0.971774	TRUE	FALSE	FALSE	FALSE	FALSE	FALSE	FALSE	FALSE	TRUE	FALSE	FALSE	FALSE	FALSE	FALSE	FALSE	FALSE	FALSE
cg20070852	TGCGAAGGCCACAGTCAGCGGGAGGCCCCTGTGTGTAACTGGAGATTCCG	R	II	17	55623441		rs8081302	IC	0	1	0	XY_NO	A_NO	55866809	-243368	7SK	.	NA		Body;Body		MSI2;MSI2	177.383	2.9278e-15	1.46895e-11	cg20070852	0.222088	0.926913	0.931366	0.934269	0.963174	0.955925	TRUE	FALSE	FALSE	FALSE	FALSE	FALSE	FALSE	FALSE	TRUE	FALSE	FALSE	FALSE	FALSE	FALSE	FALSE	FALSE	FALSE
cg14294708	CCCAGCCGCTCTAGAATCACGGCATTAGCCCTTGGAAAGCCAGGGAGACG	F	I	9	37120828			HC	0	1	1	XY_NO	A_NO	37120601	227	ZCCHC7	AK315128	NA		5'UTR	Island	ZCCHC7	176.84	3.01222e-15	1.49374e-11	cg14294708	0.0100811	0.287377	0.0740135	0.0789978	0.0189918	0.0277983	FALSE	FALSE	FALSE	FALSE	FALSE	FALSE	FALSE	FALSE	FALSE	FALSE	FALSE	FALSE	FALSE	FALSE	FALSE	FALSE	FALSE
cg13192880	ATTTTATTTAATTTGTGTTCTGCTCACCTTCCCCATGGCTGGTTGACACG	R	II	2	208994529			LC	0	1	0	XY_NO	A_NO	208994553	25	CRYGC	NM_020989	NA		1stExon;5'UTR		CRYGC;CRYGC	175.75	3.18977e-15	1.56361e-11	cg13192880	0.538607	0.915922	0.899438	0.910834	0.959841	0.962581	TRUE	FALSE	FALSE	FALSE	FALSE	FALSE	FALSE	FALSE	TRUE	FALSE	FALSE	FALSE	FALSE	FALSE	FALSE	FALSE	FALSE
cg07397612	TACATGGCACTGAAGCAACAAGGTATTAAATCATTTTCACCTCACAGACG	F	II	22	47423986	rs57121819		IC	0	1	0	XY_NO	A_NO	47311915	-112070	FLJ32756	CU013372	NA		Body	N_Shore	TBC1D22A	175.511	3.23037e-15	1.56551e-11	cg07397612	0.636422	0.927206	0.931594	0.910587	0.966263	0.964914	TRUE	FALSE	FALSE	FALSE	FALSE	FALSE	FALSE	FALSE	TRUE	FALSE	FALSE	FALSE	FALSE	FALSE	FALSE	FALSE	FALSE
cg12580783	GCTCCCTGCAGGGTTGGGGGAATTTCTAAGGCTTTCAGATGTAGAACTCG	F	II	12	49362475			LC	0	1	0	XY_NO	A_NO	49365640	3166	WNT10B	BC096355	NA	RDMR	Body	N_Shore	WNT10B	174.098	3.48177e-15	1.64985e-11	cg12580783	0.0536554	0.907109	0.921902	0.857069	0.905463	0.932526	TRUE	FALSE	FALSE	FALSE	FALSE	FALSE	FALSE	FALSE	TRUE	FALSE	FALSE	FALSE	FALSE	FALSE	FALSE	FALSE	FALSE
cg12593873	CGCCCCACAATGGCATGACATCAGAGCCAGCATCCCAGATTAGGATCAGC	F	II	1	27111162			LC	0	1	0	XY_NO	A_NO	27114453	-3291	PIGV	NM_017837	NA			N_Shelf		174.169	3.46856e-15	1.64985e-11	cg12593873	0.96544	0.772211	0.929362	0.935406	0.955899	0.968842	FALSE	FALSE	FALSE	FALSE	FALSE	FALSE	FALSE	FALSE	FALSE	FALSE	FALSE	FALSE	FALSE	FALSE	FALSE	FALSE	FALSE
cg05265611	CGCTTCCCCGGGAGGCCGAGCTCAGGAAGACGCGGCAAATCCCATCCTAT	F	I	1	3129633			IC	0	1	1	XY_NO	A_NO	3044538	85095	MIR4251	NR_036215	NA		Body;Body		PRDM16;PRDM16	172.834	3.72484e-15	1.74563e-11	cg05265611	0.198499	0.854759	0.870888	0.647243	0.921898	0.907016	TRUE	FALSE	FALSE	FALSE	FALSE	FALSE	FALSE	FALSE	TRUE	FALSE	FALSE	FALSE	FALSE	FALSE	FALSE	FALSE	FALSE
cg07389839	TCGCGCTGCGGTAACAGATCAAAGACCAGGGGCTTAAACAATGGGCATCG	F	II	17	74846372			IC	43	1	0	XY_NO	A_NO	74846257	115	BC038218	BC038218	NA					171.428	4.01783e-15	1.86247e-11	cg07389839	0.496356	0.912243	0.90934	0.915098	0.943878	0.964633	TRUE	FALSE	FALSE	FALSE	FALSE	FALSE	FALSE	FALSE	TRUE	FALSE	FALSE	FALSE	FALSE	FALSE	FALSE	FALSE	FALSE
cg16165803	TAATTTATTTCTTTACAGCCAGAGAAACTTGTTCAGGCTATCCCCATACG	F	II	12	54450584			LC	11	1	0	XY_NO	A_NO	54452037	-1453	FLJ12825	NR_026655	NA		TSS1500	N_Shelf	FLJ12825	166.529	5.25549e-15	2.41e-11	cg16165803	0.600981	0.940018	0.94707	0.930956	0.973995	0.981364	TRUE	FALSE	FALSE	FALSE	FALSE	FALSE	FALSE	FALSE	TRUE	FALSE	FALSE	FALSE	FALSE	FALSE	FALSE	FALSE	FALSE
cg13782380	CGCCGCTGCCAGCCAGGACAGGCCTGAGAACCCGCTGTTCCCAGGTGCTG	R	I	9	139228229			IC	0	1	1	XY_NO	A_NO	139221931	6298	GPSM1	NM_015597	NA		Body;Body	N_Shore	GPSM1;GPSM1	164.427	5.91113e-15	2.68182e-11	cg13782380	0.950855	0.874956	0.965939	0.960716	0.978702	0.983875	FALSE	FALSE	FALSE	FALSE	FALSE	FALSE	FALSE	FALSE	FALSE	FALSE	FALSE	FALSE	FALSE	FALSE	FALSE	FALSE	FALSE
cg09524639	TGATGCTCAAAGGATCAGATCTGGGGACAGCAGGCGTTGGATCAGAGACG	F	II	16	85465111			IC	0	1	0	XY_NO	A_NO	85337001	-128109	LOC727710	NR_038858	NA			Island		163.714	6.15366e-15	2.76246e-11	cg09524639	0.132131	0.91567	0.929809	0.787917	0.959768	0.968609	TRUE	FALSE	FALSE	FALSE	FALSE	FALSE	FALSE	FALSE	TRUE	FALSE	FALSE	FALSE	FALSE	FALSE	FALSE	FALSE	FALSE
cg04340928	CGCCTGCCGGCTCCGGCTGAGGTCTTAATGACTCCGACGCAAACCCAGGG	F	I	16	55067613			IC	0	1	1	XY_NO	A_NO	54965983	101630	IRX5	BC074850	NA					162.315	6.66236e-15	2.95967e-11	cg04340928	0.502976	0.963505	0.943076	0.94181	0.970107	0.965665	TRUE	FALSE	FALSE	FALSE	FALSE	FALSE	FALSE	FALSE	TRUE	FALSE	FALSE	FALSE	FALSE	FALSE	FALSE	FALSE	FALSE
cg15325809	CAGATTACTCCCGTACACAAACTCCTATTGCAATTCTATTGTGTTTCACG	R	II	8	38567940			LC	0	1	0	XY_NO	A_NO	38585703	-17763	TACC1	AK304507	NA					161.264	7.07492e-15	3.08212e-11	cg15325809	0.498484	0.923925	0.910942	0.908887	0.938828	0.95555	TRUE	FALSE	FALSE	FALSE	FALSE	FALSE	FALSE	FALSE	TRUE	FALSE	FALSE	FALSE	FALSE	FALSE	FALSE	FALSE	FALSE
cg16424945	GATTAGATCTTTCACTGGATTTCCTTATCCAACTGGCTGATTTAGAATCG	R	II	15	52274433		rs16964657,rs75627910	LC	0	1	0	XY_NO	A_NO	52263957	-10475	LEO1	NM_138792	TRUE					161.245	7.08254e-15	3.08212e-11	cg16424945	0.579116	0.0319555	0.0622424	0.0592463	0.00511514	0.0329513	FALSE	TRUE	FALSE	FALSE	FALSE	FALSE	FALSE	FALSE	FALSE	TRUE	FALSE	FALSE	FALSE	FALSE	FALSE	FALSE	FALSE
cg01060938	CGGGCTGTGAGCTAATGCGGCACCACTGCTGTTTGCATAGCTGCACAGCC	R	II	16	72291167			LC	0	1	0	XY_NO	A_NO	72206348	-84818	PMFBP1	NM_001160213	TRUE					161.009	7.17932e-15	3.09268e-11	cg01060938	0.701942	0.939281	0.939462	0.92192	0.970074	0.980485	FALSE	FALSE	FALSE	FALSE	FALSE	FALSE	FALSE	FALSE	FALSE	FALSE	FALSE	FALSE	FALSE	FALSE	FALSE	FALSE	FALSE
cg06065802	CGCCCCCACAACATTTGATCCTAGCAGCTGCCCCAGGAGCAAGGCAGACC	R	II	16	12529907			IC	0	1	0	XY_NO	A_NO	12814177	-284270	MIR4718	NR_039869	TRUE		Body		SNX29	159.818	7.68966e-15	3.27939e-11	cg06065802	0.17438	0.905556	0.922548	0.828943	0.971408	0.962424	TRUE	FALSE	FALSE	FALSE	FALSE	FALSE	FALSE	FALSE	TRUE	FALSE	FALSE	FALSE	FALSE	FALSE	FALSE	FALSE	FALSE
cg10043427	CCATCTGCTCCTTGGCTCAGCAATGCCAAGCATCAGAATGAGCTGTTTCG	R	II	7	4167809		rs78456605	IC	0	1	0	XY_NO	A_NO	4169316	-1507	SDK1	NR_027816	NA		Body	N_Shore	SDK1	157.591	8.75499e-15	3.69676e-11	cg10043427	0.523709	0.92859	0.930746	0.907356	0.956293	0.970489	TRUE	FALSE	FALSE	FALSE	FALSE	FALSE	FALSE	FALSE	TRUE	FALSE	FALSE	FALSE	FALSE	FALSE	FALSE	FALSE	FALSE
cg22509384	CGGGAGGCATGCCGGCTCATGATCGCGTACCTACCCCCTGGGAGTCGACA	R	I	17	48672455			IC	0	1	1	XY_NO	A_NO	48676788	-4333	CACNA1G	AF029228	NA		Body;Body;Body;Body;Body;Body;Body;Body;Body;Body;Body;Body;Body;Body;Body		CACNA1G;CACNA1G;CACNA1G;CACNA1G;CACNA1G;CACNA1G;CACNA1G;CACNA1G;CACNA1G;CACNA1G;CACNA1G;CACNA1G;CACNA1G;CACNA1G;CACNA1G	155.47	9.92297e-15	4.14885e-11	cg22509384	0.543071	0.970998	0.961155	0.972732	0.964451	0.986355	TRUE	FALSE	FALSE	FALSE	FALSE	FALSE	FALSE	FALSE	TRUE	FALSE	FALSE	FALSE	FALSE	FALSE	FALSE	FALSE	FALSE
cg09175915	CTAAGACTCGACTGTGGGGTCAAGAGAGTCTGTAATTACTGTGGCTCCCG	R	II	1	10683577			IC	0	1	0	XY_NO	A_NO	10721454	37878	CASZ1	AK022285	NA		Body		PEX14	153.764	1.0988e-14	4.54954e-11	cg09175915	0.0995229	0.932011	0.900356	0.823301	0.933537	0.946448	TRUE	FALSE	FALSE	FALSE	FALSE	FALSE	FALSE	FALSE	TRUE	FALSE	FALSE	FALSE	FALSE	FALSE	FALSE	FALSE	FALSE
cg18080733	CGCCAGATAGACGTGGCCAGTCGTGCTGTTTCAAGGTCTTATTCCAGTCA	F	II	13	113611873			LC	11	1	0	XY_NO	A_NO	113622778	-10905	MCF2L	CCDS45070	TRUE					151.592	1.25306e-14	5.13835e-11	cg18080733	0.641405	0.930547	0.931413	0.915093	0.935257	0.965213	FALSE	FALSE	FALSE	FALSE	FALSE	FALSE	FALSE	FALSE	TRUE	FALSE	FALSE	FALSE	FALSE	FALSE	FALSE	FALSE	FALSE
cg18648066	TGCCCTCCAAGTGTGATTAACTTTCTGTAAGCTGGCTGCACAGGAGCACG	R	II	17	78818441			IC	0	1	0	XY_NO	A_NO	78923235	-104794	RPTOR	BC033699	NA		Body;Body	Island	RPTOR;RPTOR	151.067	1.29385e-14	5.25508e-11	cg18648066	0.515079	0.911731	0.913647	0.863936	0.95568	0.959454	TRUE	FALSE	FALSE	FALSE	FALSE	FALSE	FALSE	FALSE	TRUE	FALSE	FALSE	FALSE	FALSE	FALSE	FALSE	FALSE	FALSE
cg21203097	CGGAGCTCTCATTCATTTAATCCTCCTCATTACCTATGTTCTGTGGTCCG	F	II	9	38336757			IC	37	1	0	XY_NO	A_NO	38392660	-55903	ALDH1B1	NM_000692	TRUE					150.696	1.32363e-14	5.32532e-11	cg21203097	0.472592	0.902922	0.915586	0.913384	0.944498	0.941557	TRUE	FALSE	FALSE	FALSE	FALSE	FALSE	FALSE	FALSE	TRUE	FALSE	FALSE	FALSE	FALSE	FALSE	FALSE	FALSE	FALSE
cg00753138	GACTGTAAGCAGAGGCCTGCTAATTGGAAACACTGAATTCTATAGCCTCG	R	II	2	149679934			LC	24	1	0	XY_NO	A_NO	149639384	-40549	JA429504	JA429504	TRUE		Body		KIF5C	150.477	1.34149e-14	5.33803e-11	cg00753138	0.131665	0.804488	0.918671	0.570627	0.952575	0.966808	TRUE	FALSE	FALSE	FALSE	FALSE	FALSE	TRUE	FALSE	TRUE	FALSE	FALSE	FALSE	FALSE	FALSE	TRUE	FALSE	FALSE
cg14274665	CGGAGTTTTGCTCTTGTCAGCCAGGCTACAGTGCAATGTCACAGTATCAG	F	II	9	507411			LC	50	205	0	XY_YES	A_YES	504702	2709	KANK1	AL832454	NA		5'UTR	S_Shore	KANK1	150.352	1.35182e-14	5.33803e-11	cg14274665	0.924921	0.772066	0.911421	0.855885	0.942861	0.952084	FALSE	FALSE	FALSE	FALSE	FALSE	FALSE	FALSE	FALSE	FALSE	FALSE	FALSE	FALSE	FALSE	FALSE	FALSE	FALSE	FALSE
cg14699765	CGGGGTTGGGTCAGTTACCCTCCTGGATGAACTGATGCTCAGGCCCTGCA	F	II	22	45122261			LC	0	1	0	XY_NO	A_NO	45121123	1138	ARHGAP8	BC144382	NA		Body;5'UTR;Body;Body;5'UTR;Body	N_Shelf	PRR5;PRR5;PRR5;PRR5-ARHGAP8;PRR5;PRR5	149.821	1.3967e-14	5.4245e-11	cg14699765	0.85404	0.626949	0.858259	0.836715	0.91065	0.934213	FALSE	FALSE	FALSE	FALSE	FALSE	FALSE	FALSE	FALSE	FALSE	FALSE	TRUE	FALSE	FALSE	FALSE	FALSE	FALSE	FALSE
cg24011341	TATTTCATTGCTTTGTTTCCACCGTTAATCTGGTAACCAGCCACTTATCG	F	II	12	24577904			LC	0	1	0	XY_NO	A_NO	24715379	137476	SOX5	BC060773	TRUE		5'UTR		SOX5	149.792	1.39915e-14	5.4245e-11	cg24011341	0.266694	0.897428	0.913232	0.880125	0.94859	0.956489	TRUE	FALSE	FALSE	FALSE	FALSE	FALSE	FALSE	FALSE	TRUE	FALSE	FALSE	FALSE	FALSE	FALSE	FALSE	FALSE	FALSE
cg00908120	CGGAATTCAGCAGGGATTAGTTCCCTTGGATTTCTACAGAGCCATGATTG	F	II	16	72872925			LC	0	1	0	XY_NO	A_NO	72855890	-17034	U7	.	TRUE		Body;Body		ZFHX3;ZFHX3	149.465	1.42771e-14	5.48535e-11	cg00908120	0.54364	0.932718	0.938028	0.8927	0.967747	0.978553	TRUE	FALSE	FALSE	FALSE	FALSE	FALSE	FALSE	FALSE	TRUE	FALSE	FALSE	FALSE	FALSE	FALSE	FALSE	FALSE	FALSE
cg00068102	CGGGGCCTGCTGAGCTGAGCCCTTTGTTAATACAGACGAAAAAGGCATTA	F	II	2	121619261			IC	0	1	0	XY_NO	A_NO	121554866	64395	GLI2	BC111410	TRUE		Body		GLI2	149.105	1.45981e-14	5.55857e-11	cg00068102	0.540001	0.887256	0.892164	0.891162	0.939195	0.948261	TRUE	FALSE	FALSE	FALSE	FALSE	FALSE	FALSE	FALSE	TRUE	FALSE	FALSE	FALSE	FALSE	FALSE	FALSE	FALSE	FALSE
cg09831055	CGGGAGGCACGGATCATGGAGAAGTGCTCCGCTGCTGAGATGATTTCCCG	R	II	1	156047356			HC	0	2	0	XY_NO	A_YES	156051788	4433	MEX3A	NM_001093725	NA		Body	Island	MEX3A	146.311	1.73822e-14	6.56015e-11	cg09831055	0.41266	0.915206	0.910957	0.904357	0.944706	0.961105	TRUE	FALSE	FALSE	FALSE	FALSE	FALSE	FALSE	FALSE	TRUE	FALSE	FALSE	FALSE	FALSE	FALSE	FALSE	FALSE	FALSE
cg26966808	TGATTCTTTCCCTGGCCAGGCTCAGGGGCCGGGGTGGTGGGCCAGGGCCG	F	II	17	4502244	rs4790206	rs4790206	LC	24	1	0	XY_NO	A_NO	4513743	-11499	BC043554	BC043554	TRUE		Body;Body	S_Shore	SMTNL2;SMTNL2	144.734	1.92096e-14	7.14361e-11	cg26966808	0.87082	0.474319	0.850744	0.853329	0.865287	0.928285	FALSE	FALSE	TRUE	FALSE	FALSE	FALSE	FALSE	FALSE	FALSE	FALSE	TRUE	FALSE	FALSE	FALSE	FALSE	FALSE	FALSE
cg17855823	CGAGTGTGAAAGAAGAGCTCATTCTTTGAAGAGGCCTGCTGTACTTACAG	R	II	6	89572705			LC	0	1	0	XY_NO	A_NO	89673347	100643	RNGTT	AB012143	TRUE		Body		RNGTT	144.691	1.92632e-14	7.14361e-11	cg17855823	0.548087	0.915137	0.882805	0.91564	0.9677	0.966435	TRUE	FALSE	FALSE	FALSE	FALSE	FALSE	FALSE	FALSE	TRUE	FALSE	FALSE	FALSE	FALSE	FALSE	FALSE	FALSE	FALSE
cg18313051	GAACCTGCTAGACCCTGAGGTCTAAAGATGAACAATATGTGGTCCCCACG	R	II	2	71210266			LC	50	1	0	XY_NO	A_NO	71205574	4692	ANKRD53	NM_001115116	NA		Body;Body	S_Shelf	ANKRD53;ANKRD53	143.778	2.04211e-14	7.44356e-11	cg18313051	0.888489	0.705583	0.911195	0.895947	0.931069	0.962815	FALSE	FALSE	FALSE	FALSE	FALSE	FALSE	FALSE	FALSE	FALSE	FALSE	FALSE	FALSE	FALSE	FALSE	FALSE	FALSE	FALSE
cg11699126	AGGCAGGTCACACGGGCAACGGCAGCTGATTTCAGGGGTCTTCAGGCTCG	R	II	19	1646212	rs2302418		IC	0	1	0	XY_NO	A_NO	1650285	4074	TCF3	BC110580	NA		Body;Body	Island	TCF3;TCF3	143.911	2.02474e-14	7.44356e-11	cg11699126	0.809721	0.584446	0.830814	0.843693	0.89014	0.861983	FALSE	FALSE	TRUE	FALSE	FALSE	FALSE	FALSE	FALSE	FALSE	FALSE	FALSE	FALSE	FALSE	FALSE	FALSE	FALSE	FALSE
cg05724492	CGGTAATGAATTCCGCAGCCCCGAATGTGGCCGCTTCCTGCCGCCCTGCA	R	I	16	979662		rs73499252	IC	0	1	1	XY_NO	A_NO	1020983	41322	LMF1	AK294932	NA		Body	Island	LMF1	143.587	2.0673e-14	7.4715e-11	cg05724492	0.622066	0.960899	0.954806	0.970168	0.968744	0.968977	TRUE	FALSE	FALSE	FALSE	FALSE	FALSE	FALSE	FALSE	TRUE	FALSE	FALSE	FALSE	FALSE	FALSE	FALSE	FALSE	FALSE
cg02054964	CGGGGCCATGGGACAGAAGGCCCAGCAGGCTCTGCACGGTACCTCCCTCG	R	I	7	157643770			IC	0	1	1	XY_NO	A_NO	157647276	-3506	LOC100506585	NR_038966	NA		Body;Body;Body		PTPRN2;PTPRN2;PTPRN2	142.217	2.25824e-14	8.093e-11	cg02054964	0.592477	0.917218	0.886132	0.898676	0.916686	0.937302	TRUE	FALSE	FALSE	FALSE	FALSE	FALSE	FALSE	FALSE	TRUE	FALSE	FALSE	FALSE	FALSE	FALSE	FALSE	FALSE	FALSE
cg08208595	CGCTCTGTGTGGCCAGGTCAGGCACGCCGGCCTCCCAGCTGGTGAGATAC	R	I	14	105793554			IC	0	1	1	XY_NO	A_NO	105781913	-11640	BRF1	NM_001242786	NA		Body;Body	N_Shelf	PACS2;PACS2	141.83	2.31571e-14	8.22981e-11	cg08208595	0.660925	0.944181	0.938157	0.927404	0.951743	0.96793	FALSE	FALSE	FALSE	FALSE	FALSE	FALSE	FALSE	FALSE	TRUE	FALSE	FALSE	FALSE	FALSE	FALSE	FALSE	FALSE	FALSE
cg23450377	TCTTTACTCCATCCACACCCTGCTGGGTGCCTTCATTTTAAAGCTTCTCG	R	II	15	79107452	rs74608880		LC	0	1	0	XY_NO	A_NO	79103772	-3679	ADAMTS7	NM_014272	NA			S_Shelf		141.241	2.40619e-14	8.4807e-11	cg23450377	0.9275	0.671645	0.923072	0.876809	0.936355	0.962323	FALSE	FALSE	FALSE	FALSE	FALSE	FALSE	FALSE	FALSE	FALSE	FALSE	FALSE	FALSE	FALSE	FALSE	FALSE	FALSE	FALSE
cg11575644	CGCCCACCTTGGTCCTCGCAGCAGCCCTTGTACTTGATGATGTGCTCGTG	F	II	19	10464711			ICshore	0	1	0	XY_NO	A_NO	10450344	-14366	ICAM3	AK301071	NA		Body	Island	TYK2	140.281	2.56224e-14	8.74172e-11	cg11575644	0.10041	0.865077	0.86045	0.790779	0.925423	0.949289	TRUE	FALSE	FALSE	FALSE	FALSE	FALSE	FALSE	FALSE	TRUE	FALSE	FALSE	FALSE	FALSE	FALSE	FALSE	FALSE	FALSE
cg27664614	ATCATACTCTACTGGTCCCACAATGTACATCAACAAATTAATATTGTACG	R	II	16	53634478			LC	0	1	0	XY_NO	A_NO	53537169	-97308	AKTIP	AK222743	NA		3'UTR;3'UTR		RPGRIP1L;RPGRIP1L	140.335	2.55316e-14	8.74172e-11	cg27664614	0.306394	0.904429	0.877581	0.872694	0.957336	0.963218	TRUE	FALSE	FALSE	FALSE	FALSE	FALSE	FALSE	FALSE	TRUE	FALSE	FALSE	FALSE	FALSE	FALSE	FALSE	FALSE	FALSE
cg26608486	CGCTTCCCAGCGCTGCAGAGCCAGAGTGCGGACACCCCATCCCCACCCAG	F	I	16	88482341			IC	0	1	1	XY_NO	A_NO	88493878	-11537	ZNF469	NM_001127464	NA					140.529	2.52092e-14	8.74172e-11	cg26608486	0.325672	0.95905	0.941425	0.93099	0.976867	0.973913	TRUE	FALSE	FALSE	FALSE	FALSE	FALSE	FALSE	FALSE	TRUE	FALSE	FALSE	FALSE	FALSE	FALSE	FALSE	FALSE	FALSE
cg14178856	ACGTGATGGGCATCCCAAGCAGCCTTCAGTTTACAGGCGTGCTCCAAGCG	F	II	1	223257541		rs73115865	IC	0	1	0	XY_NO	A_NO	223286372	28832	TLR5	CCDS31033	NA			S_Shelf		140.413	2.54015e-14	8.74172e-11	cg14178856	0.616224	0.946949	0.935988	0.93959	0.967828	0.974576	TRUE	FALSE	FALSE	FALSE	FALSE	FALSE	FALSE	FALSE	TRUE	FALSE	FALSE	FALSE	FALSE	FALSE	FALSE	FALSE	FALSE
cg22903657	GAAGGCCGTGCAAATTGCCCGGCCAGGCCAATATCTCATGTGCATCTCCG	F	I	4	1355424		rs13107446	IC	0	1	1	XY_NO	A_NO	1359864	-4440	KIAA1530	AK292661	NA		Body		KIAA1530	139.303	2.73296e-14	9.25017e-11	cg22903657	0.299165	0.962117	0.93879	0.948751	0.959026	0.950308	TRUE	FALSE	FALSE	FALSE	FALSE	FALSE	FALSE	FALSE	TRUE	FALSE	FALSE	FALSE	FALSE	FALSE	FALSE	FALSE	FALSE
cg21564365	TTTGAGTACAGATACACAGTCATACGCCTTGGCCTCCTCCGTGCCCTTCG	R	I	2	236719876		rs6751867	IC	0	1	1	XY_NO	A_NO	236916211	-196335	AK000798	AK000798	NA		Body;Body		AGAP1;AGAP1	138.596	2.86404e-14	9.6175e-11	cg21564365	0.567092	0.963228	0.958434	0.952231	0.969751	0.969255	TRUE	FALSE	FALSE	FALSE	FALSE	FALSE	FALSE	FALSE	TRUE	FALSE	FALSE	FALSE	FALSE	FALSE	FALSE	FALSE	FALSE
cg25664752	CGCAGGTCCTCCGCACATACTAGGTGTCACCCTCAACTCTGTGCACGTGA	F	II	8	1317118	rs75885120		IC	0	1	0	XY_NO	A_NO	1250826	-66291	LOC286083	NR_033895	NA	RDMR				138.301	2.92074e-14	9.73125e-11	cg25664752	0.953641	0.785523	0.934827	0.887085	0.961625	0.974371	FALSE	FALSE	FALSE	FALSE	FALSE	FALSE	FALSE	FALSE	FALSE	FALSE	FALSE	FALSE	FALSE	FALSE	FALSE	FALSE	FALSE
cg03449456	CAGACAGAGTCTGTAATAATCACGCAGCTCGCAGACAAGGCCTCGCTCCG	F	I	1	3191219			IC	0	1	1	XY_NO	A_NO	3044538	146681	MIR4251	NR_036215	NA		Body;Body		PRDM16;PRDM16	138.115	2.95713e-14	9.77613e-11	cg03449456	0.242491	0.899219	0.836714	0.944764	0.948105	0.97034	TRUE	FALSE	FALSE	FALSE	FALSE	FALSE	FALSE	FALSE	TRUE	FALSE	FALSE	FALSE	FALSE	FALSE	FALSE	FALSE	FALSE
cg13406860	TTTCCCTGACTTAGGAACACCGACAGCCTGCTGCTCACCGGACTGTGGCG	F	I	9	132881336			LC	0	1	1	XY_NO	A_NO	132891931	-10595	GPR107	BC040059	TRUE		Body;Body;Body		GPR107;GPR107;GPR107	137.755	3.0292e-14	9.93736e-11	cg13406860	0.781381	0.957466	0.954581	0.937999	0.969514	0.979801	FALSE	FALSE	FALSE	FALSE	FALSE	FALSE	FALSE	FALSE	FALSE	FALSE	FALSE	FALSE	FALSE	FALSE	FALSE	FALSE	FALSE
cg07338658	CGGAGCCCTGCCACCCGCTGCTGCGGGTCCTCTCGGGTTCCCGCATCCTT	F	I	16	979488			IC	0	1	1	XY_NO	A_NO	1020983	41496	LMF1	AK294932	NA		Body	Island	LMF1	137.193	3.14531e-14	1.02395e-10	cg07338658	0.300322	0.877864	0.844647	0.916957	0.888176	0.915319	TRUE	FALSE	FALSE	FALSE	FALSE	FALSE	FALSE	FALSE	TRUE	FALSE	FALSE	FALSE	FALSE	FALSE	FALSE	FALSE	FALSE
cg12349571	CAGCCGTCTAATCGCTGCGCCTGACAGAGCCTCACAAGGCAGGAATTACG	F	I	15	70364359			IC	0	1	1	XY_NO	A_NO	70366945	2587	TLE3	AY566265	NA		Body;Body;Body		TLE3;TLE3;TLE3	136.022	3.40374e-14	1.09969e-10	cg12349571	0.363795	0.862366	0.835331	0.87172	0.964455	0.973396	TRUE	FALSE	FALSE	FALSE	FALSE	FALSE	FALSE	FALSE	TRUE	FALSE	FALSE	FALSE	FALSE	FALSE	FALSE	FALSE	FALSE
cg07037964	CGGGCTGCTGAAGTTTTTTGTGGATGGAAGAAACTGCTAAAGACCAGCCT	F	II	5	159827857	rs76499425		LC	0	1	0	XY_NO	A_NO	159827059	-797	C5orf54	BC032603	NA		TSS1500	S_Shore	C5orf54	134.669	3.7317e-14	1.19658e-10	cg07037964	0.904468	0.766792	0.889106	0.875634	0.944514	0.950116	FALSE	FALSE	FALSE	FALSE	FALSE	FALSE	FALSE	FALSE	FALSE	FALSE	FALSE	FALSE	FALSE	FALSE	FALSE	FALSE	FALSE
cg26386273	CGTGAGCTCCACCTCCGCACGTTCCATTCCCAGACACGTGGGACCCCGAA	R	I	14	104623477			IC	0	1	1	XY_NO	A_NO	104605059	18418	KIF26A	NM_015656	NA		Body	N_Shore	KIF26A	133.761	3.97128e-14	1.25531e-10	cg26386273	0.131315	0.889057	0.85079	0.821317	0.913728	0.934115	TRUE	FALSE	FALSE	FALSE	FALSE	FALSE	FALSE	FALSE	TRUE	FALSE	FALSE	FALSE	FALSE	FALSE	FALSE	FALSE	FALSE
cg03221366	CGGGCGATCCAGCACCCGTCAACGTGAACGCCATTGAAGCCTAATTGTCA	R	I	12	131943548			IC	0	1	1	XY_NO	A_NO	131832014	111534	LOC338797	AK098523	NA			Island		133.752	3.97373e-14	1.25531e-10	cg03221366	0.541184	0.959799	0.949681	0.874695	0.983513	0.974659	TRUE	FALSE	FALSE	FALSE	FALSE	FALSE	FALSE	FALSE	TRUE	FALSE	FALSE	FALSE	FALSE	FALSE	FALSE	FALSE	FALSE
cg17702455	CGGCAGAGGTTGCCACCCTACGTGCCTTTGTCCCCCAGACACGGTAAGAT	R	I	7	28058989		rs10273628	IC	0	1	1	XY_NO	A_NO	28031674	-27314	JAZF1	AL834234	TRUE		Body		JAZF1	133.588	4.019e-14	1.26028e-10	cg17702455	0.76545	0.977472	0.962238	0.962437	0.985358	0.980181	FALSE	FALSE	FALSE	FALSE	FALSE	FALSE	FALSE	FALSE	FALSE	FALSE	FALSE	FALSE	FALSE	FALSE	FALSE	FALSE	FALSE
cg05233550	CGCCACTGAAAACTGAACTCTTGAAAATGGTTAAACTGGCAAATTTTGTT	R	II	2	241389021		rs2844	IC	50	1	0	XY_NO	A_NO	241395417	-6396	MIR149	NR_029702	NA		Body;Body	N_Shelf	PP14571;GPC1	132.671	4.28181e-14	1.33289e-10	cg05233550	0.431447	0.92724	0.923235	0.903363	0.940036	0.961443	TRUE	FALSE	FALSE	FALSE	FALSE	FALSE	FALSE	FALSE	TRUE	FALSE	FALSE	FALSE	FALSE	FALSE	FALSE	FALSE	FALSE
cg18019663	TAAACCCAACAGACCCTTTTAATCATAGGCACTGTGCACGCGTGTGCACG	F	II	1	208431081			LC	3	1	0	XY_NO	A_NO	208417664	-13416	PLXNA2	NM_025179	TRUE					131.853	4.53239e-14	1.40067e-10	cg18019663	0.631959	0.917406	0.921696	0.894966	0.94506	0.964573	TRUE	FALSE	FALSE	FALSE	FALSE	FALSE	FALSE	FALSE	TRUE	FALSE	FALSE	FALSE	FALSE	FALSE	FALSE	FALSE	FALSE
cg13500877	TGACATGTTAGTATTCATGCTAGTCCCAGAGTGGGCCTCGAGCTGAGACG	R	II	2	157183755			LC	0	1	0	XY_NO	A_NO	157184525	771	NR4A2	FJ643485	TRUE	RDMR	Body	N_Shore	NR4A2	131.505	4.64381e-14	1.41539e-10	cg13500877	0.585977	0.890702	0.916495	0.734491	0.938186	0.965505	TRUE	FALSE	FALSE	FALSE	FALSE	FALSE	FALSE	FALSE	TRUE	FALSE	FALSE	FALSE	FALSE	FALSE	FALSE	FALSE	FALSE
cg23404467	CGCCCCAGCTCAGTTCAGCAGCACACAGGATGTTGTGAGGGGCTCATGCA	R	II	19	55235973			IC	0	2	0	XY_NO	A_YES	55235983	-10	KIR3DL3	NM_153443	NA		TSS200		KIR3DL3	131.395	4.6796e-14	1.41539e-10	cg23404467	0.933834	0.757772	0.911301	0.886548	0.943071	0.960641	FALSE	FALSE	FALSE	FALSE	FALSE	FALSE	FALSE	FALSE	FALSE	FALSE	FALSE	FALSE	FALSE	FALSE	FALSE	FALSE	FALSE
cg26978379	CGGAAGTTTCAGGCTCCTAGGAGGAACTCTCAGGCCTGGCTGTGCTGGCC	F	II	6	90714949	rs74490142		LC	0	1	0	XY_NO	A_NO	90711224	-3724	7SK	.	TRUE		Body;Body		BACH2;BACH2	131.477	4.65289e-14	1.41539e-10	cg26978379	0.752291	0.63942	0.849814	0.841205	0.85785	0.873117	FALSE	FALSE	FALSE	FALSE	FALSE	FALSE	FALSE	FALSE	FALSE	FALSE	FALSE	FALSE	FALSE	FALSE	FALSE	FALSE	FALSE
cg02204521	GAGAAATACAACTGACATCAGTAATTTACCCAAATACTCTACAGGTAACG	R	II	2	138940416			LC	0	1	0	XY_NO	A_NO	138721807	218609	HNMT	NM_006895	TRUE					130.656	4.92879e-14	1.48026e-10	cg02204521	0.080807	0.916518	0.909628	0.906074	0.920168	0.948098	TRUE	FALSE	FALSE	FALSE	FALSE	FALSE	FALSE	FALSE	TRUE	FALSE	FALSE	FALSE	FALSE	FALSE	FALSE	FALSE	FALSE
cg03713923	CGCCAATAAGCCAGGATATTGCTTGTACACTGTTTTTAATCAAATGTGCA	F	II	15	67666132			LC	0	1	0	XY_NO	A_NO	67547532	-118599	AAGAB	AK294402	TRUE		Body		IQCH	130.151	5.10736e-14	1.52316e-10	cg03713923	0.10039	0.923404	0.92032	0.889739	0.972339	0.962939	TRUE	FALSE	FALSE	FALSE	FALSE	FALSE	FALSE	FALSE	TRUE	FALSE	FALSE	FALSE	FALSE	FALSE	FALSE	FALSE	FALSE
cg13714026	TCTGCAAAGGTTGCGTTCCTGGCTGCAGGCTTCTCCTGCGGGCCTCTTCG	R	I	10	73385503		rs2894166	LC	0	1	1	XY_NO	A_NO	73472360	-86857	CDH23	AX748323	TRUE		Body;Body		CDH23;CDH23	130.017	5.15607e-14	1.52701e-10	cg13714026	0.21828	0.945495	0.945711	0.726642	0.96091	0.967819	TRUE	FALSE	FALSE	FALSE	FALSE	FALSE	FALSE	FALSE	TRUE	FALSE	FALSE	FALSE	FALSE	FALSE	FALSE	FALSE	FALSE
cg09386771	AATCTTACAGCCACCACCTGACTCGCTTCACAGCAAAACTAAATGTGACG	F	II	16	1730594		rs78117285	IC	0	1	0	XY_NO	A_NO	1730337	257	HN1L	AK316514	NA		Body	S_Shore	HN1L	129.549	5.32967e-14	1.5568e-10	cg09386771	0.493949	0.891894	0.912885	0.913068	0.951483	0.968993	TRUE	FALSE	FALSE	FALSE	FALSE	FALSE	FALSE	FALSE	TRUE	FALSE	FALSE	FALSE	FALSE	FALSE	FALSE	FALSE	FALSE
cg19409583	CATTAAAATCCACGACTGCAGCACAGATGAAAGATGAAGCGGATTAACCG	F	I	6	169273973			IC	0	1	1	XY_NO	A_NO	169017921	256052	SMOC2	AK297839	NA					129.612	5.30597e-14	1.5568e-10	cg19409583	0.380206	0.965199	0.948901	0.936496	0.958433	0.954047	TRUE	FALSE	FALSE	FALSE	FALSE	FALSE	FALSE	FALSE	TRUE	FALSE	FALSE	FALSE	FALSE	FALSE	FALSE	FALSE	FALSE
cg23682634	CGAGGCACAGGCTGAGTGAGCCTGATGGAGCTACACTAAGACAGACTCAG	F	II	12	16148947			LC	0	1	0	XY_NO	A_NO	16064185	84762	DERA	NM_015954	TRUE		Body		DERA	129.17	5.47528e-14	1.57948e-10	cg23682634	0.677545	0.913777	0.92567	0.854757	0.94887	0.963184	FALSE	FALSE	FALSE	FALSE	FALSE	FALSE	FALSE	FALSE	FALSE	FALSE	FALSE	FALSE	FALSE	FALSE	FALSE	FALSE	FALSE
cg15864691	CAGCCCTATGGGGCCAAAGTAAACACCAGGCCCATGGATTAAGGCCTTCG	R	II	7	27217606		rs17472224	LC	0	1	0	XY_NO	A_NO	27219879	2274	HOXA10	NR_037939	NA		Body	N_Shore	HOXA10	129.148	5.48371e-14	1.57948e-10	cg15864691	0.368772	0.915088	0.917314	0.882072	0.948782	0.951351	TRUE	FALSE	FALSE	FALSE	FALSE	FALSE	FALSE	FALSE	TRUE	FALSE	FALSE	FALSE	FALSE	FALSE	FALSE	FALSE	FALSE
cg07072405	CGCCTATGTAGGCAATCAGAAATGCCCAGCAATGAGGAAATGCATTTGTT	R	II	12	105839243			LC	50	1	0	XY_NO	A_NO	105724413	114830	C12orf75	NM_001145199	TRUE					129.06	5.5184e-14	1.57948e-10	cg07072405	0.0997797	0.909066	0.897706	0.881809	0.922545	0.946373	TRUE	FALSE	FALSE	FALSE	FALSE	FALSE	FALSE	FALSE	TRUE	FALSE	FALSE	FALSE	FALSE	FALSE	FALSE	FALSE	FALSE
cg19278414	CGGCCTGTTTCAGGGGAGCAGGCACAGTGCTTTAATCACTCAGTCCTGAC	R	II	3	50570733			IC	0	1	0	XY_NO	A_NO	50540891	-29841	CACNA2D2	NM_001174051	TRUE					128.462	5.75887e-14	1.61493e-10	cg19278414	0.553867	0.929619	0.927118	0.898492	0.951814	0.97029	TRUE	FALSE	FALSE	FALSE	FALSE	FALSE	FALSE	FALSE	TRUE	FALSE	FALSE	FALSE	FALSE	FALSE	FALSE	FALSE	FALSE
cg24861253	CGCTCGTCACCAAGTCTTTAGAATAGCTTTAGCGTCGTGAACCCCGCTGC	F	I	10	114925706			IC	0	1	1	XY_NO	A_NO	114914234	11472	Mir_652	.	NA		3'UTR;Body;Body;Body;3'UTR;3'UTR	Island	TCF7L2;TCF7L2;TCF7L2;TCF7L2;TCF7L2;TCF7L2	128.546	5.72444e-14	1.61493e-10	cg24861253	0.303574	0.971096	0.943175	0.910254	0.982095	0.979078	TRUE	FALSE	FALSE	FALSE	FALSE	FALSE	FALSE	FALSE	TRUE	FALSE	FALSE	FALSE	FALSE	FALSE	FALSE	FALSE	FALSE
cg05124918	TGCCCGAGCGCTCTGCGCAAGGGGTAGGGGCGTAGGGCGCCTGGGGTCCG	R	I	12	52473462			HC	0	1	1	XY_NO	A_NO	52473479	-17	bpl 41-16	BC042060	TRUE			Island		128.494	5.74551e-14	1.61493e-10	cg05124918	0.185349	0.907262	0.9251	0.898158	0.963925	0.965692	TRUE	FALSE	FALSE	FALSE	FALSE	FALSE	FALSE	FALSE	TRUE	FALSE	FALSE	FALSE	FALSE	FALSE	FALSE	FALSE	FALSE
cg21555271	CGGGAAGTGGACAGGTTTTGGATATAATTTGAAAGCAGAGCTAACAGGAT	F	II	2	43826133			LC	50	1	0	XY_NO	A_NO	43823184	-2948	THADA	AY149633	NA			S_Shelf		128.378	5.79374e-14	1.61493e-10	cg21555271	0.924259	0.7374	0.880703	0.88653	0.922419	0.935156	FALSE	FALSE	FALSE	FALSE	FALSE	FALSE	FALSE	FALSE	FALSE	FALSE	FALSE	FALSE	FALSE	FALSE	FALSE	FALSE	FALSE
cg22890896	CGAGGATTAAGATGGGATATATTATTTCGCTTAGGTGCTTTGTAAATCAT	R	II	3	187500206		rs16862586	LC	49	1	0	XY_NO	A_NO	187463512	-36693	BCL6	NM_001706	TRUE					128.128	5.8981e-14	1.63334e-10	cg22890896	0.537707	0.943988	0.936156	0.922282	0.969121	0.966483	TRUE	FALSE	FALSE	FALSE	FALSE	FALSE	FALSE	FALSE	TRUE	FALSE	FALSE	FALSE	FALSE	FALSE	FALSE	FALSE	FALSE
cg11145302	CGCAGACCTCTGATAGCATGAAATCAGAAACAATGGCCGGGGACAAAGGG	R	II	10	134556533			IC	0	1	0	XY_NO	A_NO	134599536	43004	NKX6-2	NM_177400	TRUE		Body	S_Shore	INPP5A	127.354	6.23581e-14	1.71572e-10	cg11145302	0.477403	0.933573	0.934989	0.947393	0.965583	0.981176	TRUE	FALSE	FALSE	FALSE	FALSE	FALSE	FALSE	FALSE	TRUE	FALSE	FALSE	FALSE	FALSE	FALSE	FALSE	FALSE	FALSE
cg08942269	CGCCCTGGCCAGAGGCCCCCTGGAAGGGGACCTGCCCCGACAGCATCATG	R	II	11	64137747			ICshore	0	1	0	XY_NO	A_NO	64136073	1674	MIR1237	NR_031602	NA		Body;Body	Island	RPS6KA4;RPS6KA4	127.125	6.33967e-14	1.73312e-10	cg08942269	0.693943	0.914145	0.909939	0.891385	0.946166	0.969627	FALSE	FALSE	FALSE	FALSE	FALSE	FALSE	FALSE	FALSE	FALSE	FALSE	FALSE	FALSE	FALSE	FALSE	FALSE	FALSE	FALSE
cg13197103	AGATCCCTTTTGATCAAGAACCTGTCTTTGTTTGGGAAAATTACTTGACG	R	II	17	41676452			LC	50	1	0	XY_NO	A_NO	41623761	-52690	ETV4	NM_001079675	TRUE					126.268	6.74625e-14	1.83252e-10	cg13197103	0.590345	0.940569	0.93601	0.90402	0.966211	0.968591	TRUE	FALSE	FALSE	FALSE	FALSE	FALSE	FALSE	FALSE	TRUE	FALSE	FALSE	FALSE	FALSE	FALSE	FALSE	FALSE	FALSE
cg18342703	CATCCTAACACACTGACTTATTTCGTAGCTTGGTAATGCATACAAAATCG	F	II	3	71499629			LC	0	1	0	XY_NO	A_NO	71542705	43077	FOXP1	BC054505	TRUE		5'UTR;5'UTR		FOXP1;FOXP1	125.913	6.92279e-14	1.86858e-10	cg18342703	0.1525	0.872828	0.842914	0.876047	0.951262	0.969066	TRUE	FALSE	FALSE	FALSE	FALSE	FALSE	FALSE	FALSE	TRUE	FALSE	FALSE	FALSE	FALSE	FALSE	FALSE	FALSE	FALSE
cg14673194	AGCGATTTTCTTACCAATGGTCCTTCATGTTGTTCGCCATTGTGATCACG	F	II	17	80132900		rs4296310	IC	40	1	0	XY_NO	A_NO	80142875	9976	CCDC57	AK074059	NA		Body		CCDC57	125.723	7.0196e-14	1.88279e-10	cg14673194	0.540376	0.913262	0.918203	0.923998	0.944704	0.951198	TRUE	FALSE	FALSE	FALSE	FALSE	FALSE	FALSE	FALSE	TRUE	FALSE	FALSE	FALSE	FALSE	FALSE	FALSE	FALSE	FALSE
cg02520707	CCAGTCCTAGAGATGTCTGTGCTAACCCCCATGTCCTGCCAATGAGAGCG	F	II	1	205418278			LC	0	1	0	XY_NO	A_NO	205417525	-752	MIR135B	NR_029893	TRUE		TSS1500		MIR135B	125.107	7.34311e-14	1.95725e-10	cg02520707	0.433215	0.860547	0.850022	0.798959	0.902447	0.924759	TRUE	FALSE	FALSE	FALSE	FALSE	FALSE	FALSE	FALSE	TRUE	FALSE	FALSE	FALSE	FALSE	FALSE	FALSE	FALSE	FALSE
cg17267654	CGCGCAGGCAGCCTGGAGCCACCTCCAGGAGGGCTGGCCGCCACTGTAAT	F	I	6	170411557			IC	0	1	1	XY_NO	A_NO	170571656	160100	LOC154449	NR_002787	NA					124.843	7.48689e-14	1.98318e-10	cg17267654	0.359247	0.929854	0.907391	0.868366	0.953662	0.944875	TRUE	FALSE	FALSE	FALSE	FALSE	FALSE	FALSE	FALSE	TRUE	FALSE	FALSE	FALSE	FALSE	FALSE	FALSE	FALSE	FALSE
cg19918145	CGTCTTTTAAAAAAAGTATTGTCAGTGGTAATGGAACGCTTTTCACAGTG	F	II	5	107271174			LC	0	1	0	XY_NO	A_NO	107146329	124845	7SK	.	TRUE		Body		FBXL17	124.326	7.7777e-14	2.02252e-10	cg19918145	0.233355	0.887376	0.902815	0.816161	0.944846	0.952113	TRUE	FALSE	FALSE	FALSE	FALSE	FALSE	FALSE	FALSE	TRUE	FALSE	FALSE	FALSE	FALSE	FALSE	FALSE	FALSE	FALSE
cg00068153	TGTTTTAGCTCAGAAAACTAGAAGCTGCTTTAGCAATCCCCTGAGTTCCG	R	II	1	201028602		rs78048324	LC	0	1	0	XY_NO	A_NO	200993076	35526	BC016656	BC016656	TRUE		Body		CACNA1S	124.381	7.74646e-14	2.02252e-10	cg00068153	0.348666	0.909111	0.897951	0.845923	0.910591	0.953125	TRUE	FALSE	FALSE	FALSE	FALSE	FALSE	FALSE	FALSE	TRUE	FALSE	FALSE	FALSE	FALSE	FALSE	FALSE	FALSE	FALSE
cg26103104	CGGGGCAGTTTCGAGTCTTAGTCTTCTGTCCTGGGGGCAGCAATCAGCAC	F	I	5	139490895			IC	0	1	1	XY_NO	A_NO	139493707	-2812	PURA	NM_005859	NA	RDMR		N_Shore		124.411	7.7292e-14	2.02252e-10	cg26103104	0.0824015	0.852583	0.822761	0.858629	0.796002	0.825994	TRUE	FALSE	FALSE	FALSE	FALSE	FALSE	FALSE	FALSE	TRUE	FALSE	FALSE	FALSE	FALSE	FALSE	FALSE	FALSE	FALSE
cg14216252	GAGCTGGATCTCTGCTCAGCACATGCACTGTGTTCTTCCTCACCTCCTCG	F	II	1	64349562			LC	0	1	0	XY_NO	A_NO	64262127	-87434	Mir_544	.	TRUE		Body;Body		ROR1;ROR1	124.084	7.91806e-14	2.04655e-10	cg14216252	0.552502	0.89478	0.897442	0.86541	0.914553	0.95378	TRUE	FALSE	FALSE	FALSE	FALSE	FALSE	FALSE	FALSE	TRUE	FALSE	FALSE	FALSE	FALSE	FALSE	FALSE	FALSE	FALSE
cg25072666	CGGACCCCTACACACGGCAAGAACCTCCTGGGGGCTGCTGCCCACTGGCC	F	II	17	79533843			LC	0	1	0	XY_NO	A_NO	79533627	-215	NPLOC4	AK311741	TRUE		Body		NPLOC4	123.686	8.15473e-14	2.09502e-10	cg25072666	0.793033	0.170745	0.173041	0.467052	0.0117188	0.0454027	FALSE	TRUE	FALSE	FALSE	FALSE	FALSE	FALSE	TRUE	FALSE	TRUE	FALSE	FALSE	FALSE	FALSE	FALSE	TRUE	FALSE
cg14115785	TATAAGAAGTAGCATTATTACAGTTGTACCTTCTCTTACCAACATGCTCG	F	II	5	75737331			LC	0	1	0	XY_NO	A_NO	75699148	38183	IQGAP2	NM_006633	TRUE		Body		IQGAP2	123.081	8.53058e-14	2.17846e-10	cg14115785	0.80635	0.928956	0.939562	0.930862	0.966942	0.979129	FALSE	FALSE	FALSE	FALSE	FALSE	FALSE	FALSE	FALSE	FALSE	FALSE	FALSE	FALSE	FALSE	FALSE	FALSE	FALSE	FALSE
cg07441608	CGGAAGCTCTGTAACTCTATCCGTGGTTGCAGAGCTCAACAAGCATTTGC	R	II	11	44806970			IC	22	1	0	XY_NO	A_NO	44785975	20995	TSPAN18	NM_130783	TRUE		5'UTR		TSPAN18	122.637	8.81782e-14	2.2384e-10	cg07441608	0.268661	0.93539	0.934001	0.896925	0.926273	0.959769	TRUE	FALSE	FALSE	FALSE	FALSE	FALSE	FALSE	FALSE	TRUE	FALSE	FALSE	FALSE	FALSE	FALSE	FALSE	FALSE	FALSE
cg08186005	TGTGAGGTATCCATGGAAACTGTCTAGCCTATATTCAGTGCACTGGACCG	F	II	12	26662704			LC	0	1	0	XY_NO	A_NO	26647272	-15431	ITPR2	AK307686	TRUE		Body		ITPR2	122.201	9.11087e-14	2.29911e-10	cg08186005	0.306672	0.878496	0.908149	0.715536	0.952327	0.95144	TRUE	FALSE	FALSE	FALSE	FALSE	FALSE	FALSE	FALSE	TRUE	FALSE	FALSE	FALSE	FALSE	FALSE	FALSE	FALSE	FALSE
cg20325547	CGGGAGGACTCTTCCCATCTATGGCCAAGCCCTGAGAGTCTGCTACCTGC	R	II	1	9431594			IC	0	1	0	XY_NO	A_NO	9415765	15829	SPSB1	AF403026	TRUE			S_Shelf		121.624	9.51459e-14	2.38686e-10	cg20325547	0.060999	0.916437	0.892654	0.889752	0.878792	0.895374	TRUE	FALSE	FALSE	FALSE	FALSE	FALSE	FALSE	FALSE	TRUE	FALSE	FALSE	FALSE	FALSE	FALSE	FALSE	FALSE	FALSE
cg01195053	CGCTAGCGGGCAATGGCAGACACCCGCCCCCAACCGCGCCCCCACTCCGT	R	I	16	2653274			HC	0	1	1	XY_NO	A_NO	2653384	-110	LOC652276	NR_015441	NA		TSS200	Island	LOC652276	121.437	9.65013e-14	2.40671e-10	cg01195053	1.33e-05	0.187193	0.0905048	0.0889791	0.00238015	0.000836847	FALSE	FALSE	FALSE	FALSE	FALSE	FALSE	FALSE	FALSE	FALSE	FALSE	FALSE	FALSE	FALSE	FALSE	FALSE	FALSE	FALSE
cg20227592	CGCAGTAAATGAGAAAAGTGAATGAATGCTTGCATGCACGCATAAATAAA	F	II	7	131935080		rs1376291	LC	32	1	0	XY_NO	A_NO	131830096	-104983	PLXNA4	AX747045	TRUE		Body		PLXNA4	121.092	9.90547e-14	2.44134e-10	cg20227592	0.564063	0.92809	0.929017	0.913473	0.968064	0.974167	TRUE	FALSE	FALSE	FALSE	FALSE	FALSE	FALSE	FALSE	TRUE	FALSE	FALSE	FALSE	FALSE	FALSE	FALSE	FALSE	FALSE
cg25351353	CGCCCTACGCCCCTACCCCTTGCGCAGAGCGCTCGGGCACTTCCTAGACA	R	I	12	52473451			HC	0	1	1	XY_NO	A_NO	52473479	-28	bpl 41-16	BC042060	TRUE			Island		121.127	9.87906e-14	2.44134e-10	cg25351353	0.280631	0.939506	0.946267	0.925576	0.971059	0.96972	TRUE	FALSE	FALSE	FALSE	FALSE	FALSE	FALSE	FALSE	TRUE	FALSE	FALSE	FALSE	FALSE	FALSE	FALSE	FALSE	FALSE
cg11160408	CGCTGTTGCCTCATCCAGACAGATGGAGAAGTGGTGGCCTGACCTAATGT	R	II	3	123750917			LC	0	1	0	XY_NO	A_NO	123752541	-1624	KALRN	AK123068	NA	RDMR		N_Shore		121.018	9.96074e-14	2.44134e-10	cg11160408	0.110369	0.922118	0.914356	0.916192	0.952166	0.951917	TRUE	FALSE	FALSE	FALSE	FALSE	FALSE	FALSE	FALSE	TRUE	FALSE	FALSE	FALSE	FALSE	FALSE	FALSE	FALSE	FALSE
cg10805564	TGCCTGTTAGCCGGGGAGCGTCTGATCAATACTGTCGATACTTGACTGCG	F	II	14	104851832		rs79074806	IC	0	1	0	XY_NO	A_NO	104978197	126366	AX746996	AX746996	NA					120.521	1.03443e-13	2.52087e-10	cg10805564	0.164476	0.889801	0.882535	0.914587	0.905585	0.939664	TRUE	FALSE	FALSE	FALSE	FALSE	FALSE	FALSE	FALSE	TRUE	FALSE	FALSE	FALSE	FALSE	FALSE	FALSE	FALSE	FALSE
cg21520613	CCTACAATCTCCATTAGGCTACCTGCTGGGCCCTGTGTGTGTACCCTTCG	R	II	4	77891275		rs1553027,rs1553028	LC	0	1	0	XY_NO	A_NO	77870894	20381	41163	BC064934	TRUE		Body		2011-09-01	119.807	1.09229e-13	2.64674e-10	cg21520613	0.489499	0.929598	0.91827	0.920559	0.947924	0.950315	TRUE	FALSE	FALSE	FALSE	FALSE	FALSE	FALSE	FALSE	TRUE	FALSE	FALSE	FALSE	FALSE	FALSE	FALSE	FALSE	FALSE
cg10374534	CAGATCTCACATGAACTCTGAGCAAGACCTCATTCATCACCAAGGAGACG	F	II	17	66554600			LC	50	2	0	XY_NO	A_YES	66554567	-32	FAM20A	NR_027751	NA		Body;TSS200		FAM20A;FAM20A	119.406	1.1264e-13	2.71397e-10	cg10374534	0.314268	0.87002	0.867517	0.845816	0.885571	0.917705	TRUE	FALSE	FALSE	FALSE	FALSE	FALSE	FALSE	FALSE	TRUE	FALSE	FALSE	FALSE	FALSE	FALSE	FALSE	FALSE	FALSE
cg10640961	TGAGGTTGAAATAGGACAAAGCAACAGCAATCAAACTGCTTCCATGTGCG	R	II	11	78640343	rs78884081		LC	0	1	0	XY_NO	A_NO	78673397	33055	ODZ4	HE601756	TRUE		Body		ODZ4	118.957	1.16597e-13	2.79353e-10	cg10640961	0.368	0.909	0.908826	0.881704	0.908805	0.95341	TRUE	FALSE	FALSE	FALSE	FALSE	FALSE	FALSE	FALSE	TRUE	FALSE	FALSE	FALSE	FALSE	FALSE	FALSE	FALSE	FALSE
cg08162687	TTCTGCTGTAAATCCTTGCCGCCTGCTGAAACATGGTGTGCAGGTCAACG	F	II	4	141787753			LC	0	1	0	XY_NO	A_NO	141677470	-110282	TBC1D9	NM_015130	NA		3'UTR		RNF150	117.923	1.26309e-13	3.0093e-10	cg08162687	0.0691669	0.873793	0.875219	0.827437	0.933852	0.925892	TRUE	FALSE	FALSE	FALSE	FALSE	FALSE	FALSE	FALSE	TRUE	FALSE	FALSE	FALSE	FALSE	FALSE	FALSE	FALSE	FALSE
cg26528551	CGGCTCTAATAGGCACTTCACCTGCTCTGCGGAGGCGCCTGCGGAATGGT	F	I	10	131445415		rs73388761,rs79242360	IC	0	1	1	XY_NO	A_NO	131265453	179962	MGMT	NM_002412	NA		Body		MGMT	117.499	1.30547e-13	3.093e-10	cg26528551	0.570133	0.941854	0.917878	0.959656	0.978921	0.968924	TRUE	FALSE	FALSE	FALSE	FALSE	FALSE	FALSE	FALSE	TRUE	FALSE	FALSE	FALSE	FALSE	FALSE	FALSE	FALSE	FALSE
cg17539151	CGGCCCCTCCATCCAGCCTGCGAGCAGACACCCGCTTCTGTTTGACCTGG	R	II	2	232235334		rs57751252	LC	0	1	0	XY_NO	A_NO	232227418	7916	MIR4777	NR_039937	TRUE					116.535	1.40768e-13	3.31675e-10	cg17539151	0.535914	0.847584	0.828793	0.827252	0.857122	0.903705	TRUE	FALSE	FALSE	FALSE	FALSE	FALSE	FALSE	FALSE	TRUE	FALSE	FALSE	FALSE	FALSE	FALSE	FALSE	FALSE	FALSE
cg24298539	CGCCTCGCCAGACTGACACTTTGACAAGTTGCCACGAGTGACATCTGATT	F	II	8	37378424			IC	0	1	0	XY_NO	A_NO	37526415	-147991	U6	.	NA					116.42	1.42047e-13	3.32849e-10	cg24298539	0.037098	0.837813	0.896205	0.509649	0.913375	0.938888	TRUE	FALSE	FALSE	FALSE	FALSE	FALSE	TRUE	FALSE	TRUE	FALSE	FALSE	FALSE	FALSE	FALSE	TRUE	FALSE	FALSE
cg09770095	CGCGCAAGACTCAAGCAAGCCACAGAGGCCCTTCTCGGCGAAATGGAAAA	F	I	13	95826994			IC	0	1	1	XY_NO	A_NO	95715112	-111881	ABCC4	AK309460	NA		Body;Body		ABCC4;ABCC4	115.708	1.50258e-13	3.50166e-10	cg09770095	0.0176319	0.922719	0.825284	0.947477	0.95066	0.935574	TRUE	FALSE	FALSE	FALSE	FALSE	FALSE	FALSE	FALSE	TRUE	FALSE	FALSE	FALSE	FALSE	FALSE	FALSE	FALSE	FALSE
cg18719158	CGTGGAAACACTTGCACAGCCACTGCCTCCAAGGAGCTTGGAGAGAGGGG	F	II	10	80136983			LC	0	1	0	XY_NO	A_NO	80027098	109885	AK126491	AK126491	TRUE					115.557	1.52072e-13	3.52466e-10	cg18719158	0.483764	0.881709	0.882396	0.880459	0.880731	0.908759	TRUE	FALSE	FALSE	FALSE	FALSE	FALSE	FALSE	FALSE	TRUE	FALSE	FALSE	FALSE	FALSE	FALSE	FALSE	FALSE	FALSE
cg13484324	CGAGTCTATGTAATTAAGAGACTGAGAATTACACTAGGGACCTCCTATAG	R	II	2	235359663	rs75035241		LC	0	1	0	XY_NO	A_NO	235363352	3690	AX748264	AX748264	TRUE					115.277	1.5548e-13	3.58419e-10	cg13484324	0.0580121	0.935414	0.923426	0.904708	0.944999	0.97284	TRUE	FALSE	FALSE	FALSE	FALSE	FALSE	FALSE	FALSE	TRUE	FALSE	FALSE	FALSE	FALSE	FALSE	FALSE	FALSE	FALSE
cg15069620	GTTAGCTGATTTTGTTTGCCTCTTACCATTCGCCAGGTTTATAGTCAACG	F	II	10	131686103			ICshore	0	1	0	XY_NO	A_NO	131641637	-44465	MIR4297	NR_036179	NA		Body	N_Shore	EBF3	113.951	1.72841e-13	3.9208e-10	cg15069620	0.564689	0.928826	0.93259	0.877285	0.950603	0.975989	TRUE	FALSE	FALSE	FALSE	FALSE	FALSE	FALSE	FALSE	TRUE	FALSE	FALSE	FALSE	FALSE	FALSE	FALSE	FALSE	FALSE
cg25782256	GCAGAAAAACACGCAGACCTCTGATAGCATGAAATCAGAAACAATGGCCG	F	II	10	134556496			IC	0	1	0	XY_NO	A_NO	134599536	43041	NKX6-2	NM_177400	TRUE		Body	S_Shore	INPP5A	114.03	1.7176e-13	3.9208e-10	cg25782256	0.588658	0.9266	0.918703	0.919182	0.946932	0.961719	TRUE	FALSE	FALSE	FALSE	FALSE	FALSE	FALSE	FALSE	TRUE	FALSE	FALSE	FALSE	FALSE	FALSE	FALSE	FALSE	FALSE
cg24605404	CGGACGATTTATCCATATTTCAGGAAGAAAGGCAATTAGAAGTAGAAGAC	F	II	12	54450822			LC	0	1	0	XY_NO	A_NO	54452037	-1215	FLJ12825	NR_026655	NA		TSS1500	N_Shelf	FLJ12825	113.96	1.72717e-13	3.9208e-10	cg24605404	0.12818	0.893681	0.900719	0.904373	0.880658	0.937981	TRUE	FALSE	FALSE	FALSE	FALSE	FALSE	FALSE	FALSE	TRUE	FALSE	FALSE	FALSE	FALSE	FALSE	FALSE	FALSE	FALSE
cg19005275	CGGGCTTGGCCGTAGTAGGGAGCTGGTCTCCCCCACCTGACCTGCTCTCC	F	I	12	113588263	rs59617884	rs59617884	LC	50	1	1	XY_NO	A_NO	113587662	601	CCDC42B	NM_001144872	TRUE		Body	N_Shelf	CCDC42B	113.259	1.82756e-13	4.1238e-10	cg19005275	0.816109	0.572797	0.87752	0.749722	0.851973	0.866281	FALSE	FALSE	FALSE	FALSE	FALSE	FALSE	FALSE	FALSE	FALSE	FALSE	FALSE	FALSE	FALSE	FALSE	FALSE	FALSE	FALSE
cg15724985	CGGGCACTCATGTTCTCAGGTGTGCTTGGTCCCATCCACACTCATCACCG	R	II	12	3215109		rs74057536,rs80210307	HC	0	1	0	XY_NO	A_NO	3186520	28589	TSPAN9	NM_006675	NA		5'UTR;5'UTR		TSPAN9;TSPAN9	113.106	1.85019e-13	4.15288e-10	cg15724985	0.84578	0.563331	0.835046	0.80086	0.857195	0.864767	FALSE	FALSE	FALSE	FALSE	FALSE	FALSE	FALSE	FALSE	FALSE	FALSE	TRUE	FALSE	FALSE	FALSE	FALSE	FALSE	FALSE
cg22900057	CGCGCCGGGCAGCGCACACGGCCCCCTGAGGACCCTTTAATGTTTAATTC	R	I	10	134481296		rs60717974	LC	0	1	1	XY_NO	A_NO	134421418	59878	INPP5A	BC062300	TRUE		Body	S_Shelf	INPP5A	112.943	1.87479e-13	4.18605e-10	cg22900057	0.287538	0.918789	0.877676	0.854528	0.917571	0.880442	TRUE	FALSE	FALSE	FALSE	FALSE	FALSE	FALSE	FALSE	TRUE	FALSE	FALSE	FALSE	FALSE	FALSE	FALSE	FALSE	FALSE
cg10222674	CGGTCTGTCCCGCAATCGGCAACAGAATCTTATAAGCATTTATCAAGGAC	R	II	1	4837122			IC	0	1	0	XY_NO	A_NO	4847557	-10435	BC037321	BC037321	NA		3'UTR;3'UTR		AJAP1;AJAP1	112.45	1.95135e-13	4.33432e-10	cg10222674	0.390668	0.896416	0.921672	0.831103	0.940028	0.966215	TRUE	FALSE	FALSE	FALSE	FALSE	FALSE	FALSE	FALSE	TRUE	FALSE	FALSE	FALSE	FALSE	FALSE	FALSE	FALSE	FALSE
cg17334840	CGGGTTGTCAGTCAGTGCCACCAACTCCAGAACGATCCTTCTGGACTAGT	F	II	2	169763832			LC	0	1	0	XY_NO	A_NO	169757749	6083	G6PC2	NM_021176	TRUE		Body;Body		G6PC2;G6PC2	111.197	2.16189e-13	4.77708e-10	cg17334840	0.433607	0.898444	0.883951	0.884971	0.940807	0.946364	TRUE	FALSE	FALSE	FALSE	FALSE	FALSE	FALSE	FALSE	TRUE	FALSE	FALSE	FALSE	FALSE	FALSE	FALSE	FALSE	FALSE
cg03146503	CGCTCACTCTATCTTAGAGCTTGAGCTTGGCTCAGAGCAAGGCTTGGTGA	F	II	15	67127653			LC	0	1	0	XY_NO	A_NO	67152640	-24987	BX538221	BX538221	TRUE					110.551	2.28011e-13	5.01234e-10	cg03146503	0.708947	0.934273	0.936147	0.911461	0.952772	0.982816	FALSE	FALSE	FALSE	FALSE	FALSE	FALSE	FALSE	FALSE	FALSE	FALSE	FALSE	FALSE	FALSE	FALSE	FALSE	FALSE	FALSE
cg01057635	CGCAGCCTTTCAGCATTGAGAGAGAAACCGGGAGACCAGCCAGCCTCAGT	F	II	1	46914672		rs76885665	ICshore	0	1	0	XY_NO	A_NO	46899498	15174	LOC729041	NR_045483	NA			S_Shore		109.559	2.4758e-13	5.41461e-10	cg01057635	0.433461	0.903721	0.906599	0.90683	0.935609	0.959734	TRUE	FALSE	FALSE	FALSE	FALSE	FALSE	FALSE	FALSE	TRUE	FALSE	FALSE	FALSE	FALSE	FALSE	FALSE	FALSE	FALSE
cg23320454	CCAGCATCTGTTAATTACCTACGAAGTACAGAGATGCGTAAGACATGACG	R	II	7	4118825		rs62439622,rs74818664	IC	0	1	0	XY_NO	A_NO	4169316	-50491	SDK1	NR_027816	NA		Body		SDK1	109.482	2.49183e-13	5.42186e-10	cg23320454	0.753016	0.926363	0.940713	0.857109	0.95945	0.982763	FALSE	FALSE	FALSE	FALSE	FALSE	FALSE	FALSE	FALSE	FALSE	FALSE	FALSE	FALSE	FALSE	FALSE	FALSE	FALSE	FALSE
cg04926380	GGAGTGTCTGTGTGAAGGTAACACCCCAATTAAAGCTGCCTTTCTCCACG	R	II	11	44213376			LC	0	1	0	XY_NO	A_NO	44117746	95630	EXT2	NM_000401	TRUE		Body;Body		EXT2;EXT2	109.416	2.5056e-13	5.42415e-10	cg04926380	0.478695	0.916503	0.917124	0.904892	0.93781	0.951428	TRUE	FALSE	FALSE	FALSE	FALSE	FALSE	FALSE	FALSE	TRUE	FALSE	FALSE	FALSE	FALSE	FALSE	FALSE	FALSE	FALSE
cg13296083	CAGTCGATGGCAGATTAAGAGATTCTAATGAATATTCATCCAGACATTCG	R	II	6	137935915			LC	0	1	0	XY_NO	A_NO	137815530	-120384	OLIG3	NM_175747	TRUE					108.876	2.62154e-13	5.56221e-10	cg13296083	0.178392	0.913699	0.897073	0.842006	0.960583	0.929567	TRUE	FALSE	FALSE	FALSE	FALSE	FALSE	FALSE	FALSE	TRUE	FALSE	FALSE	FALSE	FALSE	FALSE	FALSE	FALSE	FALSE
cg10130071	TCTGAGGTCTCTCAGGCTGCTTCATCATGCTCCAAGATGAATTCCTTACG	R	II	18	33233658			LC	50	1	0	XY_NO	A_NO	33234532	-874	GALNT1	NM_020474	NA		TSS1500		GALNT1	108.884	2.61974e-13	5.56221e-10	cg10130071	0.967483	0.813163	0.931944	0.926647	0.963258	0.975001	FALSE	FALSE	FALSE	FALSE	FALSE	FALSE	FALSE	FALSE	FALSE	FALSE	FALSE	FALSE	FALSE	FALSE	FALSE	FALSE	FALSE
cg07491199	GAGTCCGGTGTGCGGGGCCATGGGACAGAAGGCCCAGCAGGCTCTGCACG	F	II	7	157643734			IC	0	1	0	XY_NO	A_NO	157647276	-3542	LOC100506585	NR_038966	NA		Body;Body;Body		PTPRN2;PTPRN2;PTPRN2	108.974	2.59992e-13	5.56221e-10	cg07491199	0.405851	0.902537	0.903185	0.901198	0.944187	0.946206	TRUE	FALSE	FALSE	FALSE	FALSE	FALSE	FALSE	FALSE	TRUE	FALSE	FALSE	FALSE	FALSE	FALSE	FALSE	FALSE	FALSE
cg17341113	AGACAGACCTGCTGATCGTCGTCGTCCACGTCCTGTTATTTCAATGCTCG	R	I	11	69237570		rs10908258	IC	4	1	1	XY_NO	A_NO	69240457	-2887	AK094674	AK094674	NA					108.965	2.60203e-13	5.56221e-10	cg17341113	0.537194	0.982844	0.9781	0.986121	0.982823	0.980515	TRUE	FALSE	FALSE	FALSE	FALSE	FALSE	FALSE	FALSE	TRUE	FALSE	FALSE	FALSE	FALSE	FALSE	FALSE	FALSE	FALSE
cg05740655	CGCACTGCACAGTTGCTGCTAAAGTAATGGTAGTAAGTTGTACATTGCTA	F	II	8	59942923		rs11990629	LC	0	1	0	XY_NO	A_NO	60031766	88844	TOX	NM_014729	TRUE		Body		TOX	108.289	2.7542e-13	5.81475e-10	cg05740655	0.119354	0.93156	0.907202	0.816657	0.957971	0.953686	TRUE	FALSE	FALSE	FALSE	FALSE	FALSE	FALSE	FALSE	TRUE	FALSE	FALSE	FALSE	FALSE	FALSE	FALSE	FALSE	FALSE
cg01061980	CGGGCATCTCACCAATTCCGGAGGCTTTCATGTTTTTGTCATCCCAAAGC	R	II	14	104854940			HC	0	1	0	XY_NO	A_NO	104978197	123258	AX746996	AX746996	NA					107.671	2.90186e-13	6.09631e-10	cg01061980	0.198678	0.859963	0.918607	0.536671	0.959864	0.972153	TRUE	FALSE	FALSE	FALSE	FALSE	FALSE	TRUE	FALSE	TRUE	FALSE	FALSE	FALSE	FALSE	FALSE	TRUE	FALSE	FALSE
cg10215844	TGGACTCAGGAAAGCAGCCATAAAGCCTATTTGAGTTTCCATACTGATCG	R	II	6	38373578		rs76922596	LC	0	1	0	XY_NO	A_NO	38327004	-46573	Mir_584	.	TRUE		Body;Body;Body		BTBD9;BTBD9;BTBD9	107.191	3.02259e-13	6.31882e-10	cg10215844	0.726178	0.933356	0.950996	0.856441	0.97018	0.974935	FALSE	FALSE	FALSE	FALSE	FALSE	FALSE	FALSE	FALSE	FALSE	FALSE	FALSE	FALSE	FALSE	FALSE	FALSE	FALSE	FALSE
cg11579646	CGCTACCTCGGAACACGTGTGTTCAGGCATGGATGCATCTGTGTGGGTGT	F	I	6	170390236		rs7763066	IC	0	1	1	XY_NO	A_NO	170571656	181421	LOC154449	NR_002787	NA			Island		106.431	3.22547e-13	6.71004e-10	cg11579646	0.967285	0.929344	0.958997	0.679547	0.977713	0.981366	FALSE	FALSE	FALSE	FALSE	FALSE	FALSE	FALSE	FALSE	FALSE	FALSE	FALSE	FALSE	FALSE	FALSE	TRUE	FALSE	FALSE
cg24375211	AAACCTCCAAAGCTGGGAGGGCTACAGTCAAAGAAGCACCTCCCACACCG	R	II	17	77955492		rs74631016	IC	0	1	0	XY_NO	A_NO	77924655	-30836	TBC1D16	BC036947	NA		Body	Island	TBC1D16	106.248	3.27648e-13	6.78308e-10	cg24375211	0.28939	0.842117	0.827168	0.828003	0.903232	0.906427	TRUE	FALSE	FALSE	FALSE	FALSE	FALSE	FALSE	FALSE	TRUE	FALSE	FALSE	FALSE	FALSE	FALSE	FALSE	FALSE	FALSE
cg13571700	CGGTGTGAGGCCCATACTAAGATGCTTGATAATTGCATTTCTCAATTCCC	R	II	15	36332776			LC	0	1	0	XY_NO	A_NO	36219056	113720	MIR4510	NR_039735	TRUE					105.809	3.40281e-13	7.01057e-10	cg13571700	0.159632	0.934789	0.922627	0.898552	0.960546	0.971155	TRUE	FALSE	FALSE	FALSE	FALSE	FALSE	FALSE	FALSE	TRUE	FALSE	FALSE	FALSE	FALSE	FALSE	FALSE	FALSE	FALSE
cg17992034	AACGGGAGACACGCTGTATAATAATGATCATGCCCATCCACCTCACCACG	R	II	6	144711370			LC	0	1	0	XY_NO	A_NO	144612872	98498	UTRN	NM_007124	TRUE		Body		UTRN	105.668	3.4445e-13	7.06236e-10	cg17992034	0.529993	0.908278	0.894764	0.873278	0.938388	0.93809	TRUE	FALSE	FALSE	FALSE	FALSE	FALSE	FALSE	FALSE	TRUE	FALSE	FALSE	FALSE	FALSE	FALSE	FALSE	FALSE	FALSE
cg16942931	CGGAAGAGGGGAGTCCTGTTCACATCTGTGTGGTCTCTGGGATCATCTCT	R	II	3	45120749			LC	0	1	0	XY_NO	A_NO	45067758	52991	CLEC3B	NM_003278	NA					105.602	3.4641e-13	7.06855e-10	cg16942931	0.717501	0.747039	0.891845	0.888302	0.909483	0.937287	FALSE	FALSE	FALSE	FALSE	FALSE	FALSE	FALSE	FALSE	FALSE	FALSE	FALSE	FALSE	FALSE	FALSE	FALSE	FALSE	FALSE
cg03920522	CGGCATAACTAATGCAGCAGCATGGTTGACAGCTGTTCAATGTAGCTTCT	R	II	7	94047477			LC	0	1	0	XY_NO	A_NO	94047035	442	COL1A2	S96821	TRUE		Body		COL1A2	105.283	3.56097e-13	7.23163e-10	cg03920522	0.116915	0.832007	0.922566	0.595054	0.908895	0.925417	TRUE	FALSE	FALSE	FALSE	FALSE	FALSE	TRUE	FALSE	TRUE	FALSE	FALSE	FALSE	FALSE	FALSE	TRUE	FALSE	FALSE
cg13810327	CGGACACACCGTGTGGCTGTAATTACTAGTTCTAACACAGTGGGAAATTA	R	II	9	135301250		rs76255100	LC	0	1	0	XY_NO	A_NO	135285610	15640	C9orf171	BC124555	TRUE		Body		C9orf171	104.186	3.91801e-13	7.91898e-10	cg13810327	0.168985	0.868793	0.862599	0.788817	0.939557	0.947057	TRUE	FALSE	FALSE	FALSE	FALSE	FALSE	FALSE	FALSE	TRUE	FALSE	FALSE	FALSE	FALSE	FALSE	FALSE	FALSE	FALSE
cg23200995	CGCACTGACCACAGTCTAGATACTCTGTCTGAAGTTTCATGCAGAGTTTT	R	II	12	15830414	rs77414161	rs77414161	LC	0	1	0	XY_NO	A_NO	15815625	-14788	EPS8	AK301834	TRUE		Body		EPS8	103.309	4.23167e-13	8.45571e-10	cg23200995	0.649014	0.936267	0.948206	0.907113	0.958964	0.961664	TRUE	FALSE	FALSE	FALSE	FALSE	FALSE	FALSE	FALSE	TRUE	FALSE	FALSE	FALSE	FALSE	FALSE	FALSE	FALSE	FALSE
cg04954056	AGAAGCCCCAGAGGGAGTGGTACACCACTCTTTTACTTCAGCCATCCACG	F	II	7	16541901	rs76488641		IC	50	1	0	XY_NO	A_NO	16566504	-24603	LRRC72	NM_001195280	NA					103.279	4.24304e-13	8.45571e-10	cg04954056	0.922755	0.648909	0.880196	0.899382	0.903863	0.935779	FALSE	FALSE	FALSE	FALSE	FALSE	FALSE	FALSE	FALSE	FALSE	FALSE	FALSE	FALSE	FALSE	FALSE	FALSE	FALSE	FALSE
cg04240583	CGGGCAAATCTCTGGATTAGCAGTCCCCCAGAGCCAGCCCCCAGACTCCC	R	II	1	151485306			LC	0	1	0	XY_NO	A_NO	151483861	1445	CGN	NM_020770	TRUE		5'UTR	S_Shore	CGN	103.306	4.23307e-13	8.45571e-10	cg04240583	0.303213	0.88718	0.884886	0.912042	0.870613	0.920789	TRUE	FALSE	FALSE	FALSE	FALSE	FALSE	FALSE	FALSE	TRUE	FALSE	FALSE	FALSE	FALSE	FALSE	FALSE	FALSE	FALSE
cg27650480	CGCAATTGGAAGGTCGGGAGGTTTTCCAAAGCTTCAGGAGAGAATAAAGC	F	II	12	42840548	rs77152451	rs61926601	LC	49	1	0	XY_NO	A_NO	42852762	12215	AK096233	AK096233	TRUE		3'UTR;3'UTR		PPHLN1;PPHLN1	103.068	4.3228e-13	8.57459e-10	cg27650480	0.120964	0.906021	0.91542	0.877581	0.948009	0.951679	TRUE	FALSE	FALSE	FALSE	FALSE	FALSE	FALSE	FALSE	TRUE	FALSE	FALSE	FALSE	FALSE	FALSE	FALSE	FALSE	FALSE
cg21305774	CGGTCGCCCCACGCCACAGGCCCTGGGCAGTAAGAGGCTTAGCAGCTGCG	F	I	6	17729087			IC	50	1	1	XY_NO	A_NO	17706817	-22269	NUP153	AK295644	NA					102.708	4.46292e-13	8.81154e-10	cg21305774	0.967699	0.845277	0.917514	0.917634	0.962576	0.981318	FALSE	FALSE	FALSE	FALSE	FALSE	FALSE	FALSE	FALSE	FALSE	FALSE	FALSE	FALSE	FALSE	FALSE	FALSE	FALSE	FALSE
cg00590639	CGCACGCTCTACCACGAGCACATCATCAAGTACAAGGGCTGCTGCGAGGA	R	I	19	10464771			ICshore	0	1	1	XY_NO	A_NO	10450344	-14426	ICAM3	AK301071	NA		Body	Island	TYK2	102.219	4.66141e-13	9.119e-10	cg00590639	0.316281	0.912271	0.873803	0.81665	0.97359	0.968189	TRUE	FALSE	FALSE	FALSE	FALSE	FALSE	FALSE	FALSE	TRUE	FALSE	FALSE	FALSE	FALSE	FALSE	FALSE	FALSE	FALSE
cg12359381	AGAGTGCCAGACAGGCCAGCTCCTGTCCAGGTGGGCTGGGTGGAGCTTCG	F	II	16	85465283			IC	0	1	0	XY_NO	A_NO	85337001	-128281	LOC727710	NR_038858	NA			Island		102.232	4.65598e-13	9.119e-10	cg12359381	0.204754	0.915438	0.935849	0.833825	0.953555	0.97965	TRUE	FALSE	FALSE	FALSE	FALSE	FALSE	FALSE	FALSE	TRUE	FALSE	FALSE	FALSE	FALSE	FALSE	FALSE	FALSE	FALSE
cg12115869	GTTCCTGAGGCCATGCTTTCTCCAGGTGAAGAAAATATCACTTCTGGCCG	R	II	19	34749411			IC	4	1	0	XY_NO	A_NO	34745455	3956	KIAA0355	NM_014686	NA		5'UTR	S_Shelf	KIAA0355	101.353	5.03714e-13	9.80903e-10	cg12115869	0.918091	0.680136	0.906176	0.897496	0.919756	0.958268	FALSE	FALSE	FALSE	FALSE	FALSE	FALSE	FALSE	FALSE	FALSE	FALSE	FALSE	FALSE	FALSE	FALSE	FALSE	FALSE	FALSE
cg21165437	CGGAGGGAGTCCTGGACCTGCTAACTCAATCTGACCTGTTTGGACACTCC	R	II	9	129904850			LC	0	1	0	XY_NO	A_NO	129885043	-19806	ANGPTL2	NM_012098	TRUE		Body		RALGPS1	101.056	5.1732e-13	9.99904e-10	cg21165437	0.381682	0.854299	0.827443	0.847512	0.91898	0.908173	TRUE	FALSE	FALSE	FALSE	FALSE	FALSE	FALSE	FALSE	TRUE	FALSE	FALSE	FALSE	FALSE	FALSE	FALSE	FALSE	FALSE
cg24374161	CGGTTTTGATCACACTTTGTTTTGAGCACAAGCTTTCCCGTGTTTCAGAC	R	II	11	46582058			LC	0	1	0	XY_NO	A_NO	46570049	-12008	AMBRA1	DQ870924	NA		5'UTR		AMBRA1	101.038	5.1816e-13	9.99904e-10	cg24374161	0.821016	0.0597677	0.0738336	0.138111	0.0366751	0.0225671	FALSE	TRUE	FALSE	FALSE	FALSE	FALSE	FALSE	FALSE	FALSE	TRUE	FALSE	FALSE	FALSE	FALSE	FALSE	FALSE	FALSE
cg15519065	CGACAGAGTAAGTACTACGGGAGTCACATTACACAGGCAGACATAATGTT	R	II	1	21348906			LC	0	1	0	XY_NO	A_NO	21377486	28581	EIF4G3	AK225489	TRUE	RDMR	5'UTR		EIF4G3	100.464	5.45779e-13	1.04846e-09	cg15519065	0.817621	0.114002	0.155483	0.238811	0.0173676	0.0543907	FALSE	TRUE	FALSE	FALSE	FALSE	FALSE	FALSE	FALSE	FALSE	TRUE	FALSE	FALSE	FALSE	FALSE	FALSE	FALSE	FALSE
cg07143841	TCGGTGACAGAGCAGGGATTAGAGATGGACCCCTGAGGCTTAGCCCCACG	R	II	17	74463486		rs35065674	LC	49	1	0	XY_NO	A_NO	74463629	-143	AANAT	NM_001088	NA		TSS200;Body		AANAT;AANAT	100.318	5.5306e-13	1.05638e-09	cg07143841	0.557637	0.903255	0.881465	0.833494	0.939343	0.941649	TRUE	FALSE	FALSE	FALSE	FALSE	FALSE	FALSE	FALSE	TRUE	FALSE	FALSE	FALSE	FALSE	FALSE	FALSE	FALSE	FALSE
cg08865695	CGGCAAACTTCAAAGGATGACTGGATCAAAGACTCTCTAGAGGAGGGTTC	F	II	1	209917237		rs35394268	LC	0	1	0	XY_NO	A_NO	209929393	-12156	TRAF3IP3	AL049667	NA			N_Shelf		100.282	5.5486e-13	1.05638e-09	cg08865695	0.332203	0.917463	0.927936	0.890624	0.924012	0.938906	TRUE	FALSE	FALSE	FALSE	FALSE	FALSE	FALSE	FALSE	TRUE	FALSE	FALSE	FALSE	FALSE	FALSE	FALSE	FALSE	FALSE
cg23625378	GTGACTTTCCTTACTAACTGTAAGACTGGACACTATAAACTGGACCTACG	F	II	6	89928510			LC	50	1	0	XY_NO	A_NO	89927495	-1014	GABRR1	AK313609	NA		TSS1500		GABRR1	100.18	5.60023e-13	1.06148e-09	cg23625378	0.689321	0.905823	0.895738	0.884867	0.958231	0.961521	FALSE	FALSE	FALSE	FALSE	FALSE	FALSE	FALSE	FALSE	FALSE	FALSE	FALSE	FALSE	FALSE	FALSE	FALSE	FALSE	FALSE
cg12214647	CGCTCCAGAGCTGCTCCTGCGGCGTGGAGAGATAAATATTTTAAATAGCG	F	II	3	50492883			IC	0	1	0	XY_NO	A_NO	50457211	35672	5S_rRNA	.	TRUE		Body;Body		CACNA2D2;CACNA2D2	100.083	5.6498e-13	1.06148e-09	cg12214647	0.819801	0.868306	0.935121	0.499458	0.944691	0.968022	FALSE	FALSE	FALSE	FALSE	FALSE	FALSE	TRUE	FALSE	FALSE	FALSE	FALSE	FALSE	FALSE	FALSE	TRUE	FALSE	FALSE
cg16558330	ACCACATAATGGCAACTTGGGCAGTGCACCTCGGAATGCTAATGAAGGCG	F	II	1	41886260		rs74069636	LC	0	1	0	XY_NO	A_NO	41932698	46439	5S_rRNA	.	NA			N_Shelf		100.083	5.65002e-13	1.06148e-09	cg16558330	0.632245	0.928705	0.915817	0.9245	0.955137	0.968711	TRUE	FALSE	FALSE	FALSE	FALSE	FALSE	FALSE	FALSE	TRUE	FALSE	FALSE	FALSE	FALSE	FALSE	FALSE	FALSE	FALSE
cg11792186	ACTTTAATCCTCCAAAAATCCATGCTGCAATCTGTTCTGACAATCCCACG	R	II	7	2083105			IC	0	1	0	XY_NO	A_NO	1980184	-102920	MAD1L1	BC018870	TRUE		Body;Body;Body		MAD1L1;MAD1L1;MAD1L1	99.7723	5.81199e-13	1.07905e-09	cg11792186	0.312852	0.867608	0.897919	0.716656	0.922396	0.932575	TRUE	FALSE	FALSE	FALSE	FALSE	FALSE	FALSE	FALSE	TRUE	FALSE	FALSE	FALSE	FALSE	FALSE	FALSE	FALSE	FALSE
cg11648720	CGGCTACAACGAGATCTTGCTTAAAAATCCACCCTGAATACAGGTGCAGC	R	II	4	693895			IC	0	1	0	XY_NO	A_NO	699572	-5677	PCGF3	AK225892	TRUE					99.7582	5.81944e-13	1.07905e-09	cg11648720	0.902182	0.70869	0.903912	0.888117	0.961517	0.973288	FALSE	FALSE	FALSE	FALSE	FALSE	FALSE	FALSE	FALSE	FALSE	FALSE	FALSE	FALSE	FALSE	FALSE	FALSE	FALSE	FALSE
cg05015996	CGGCTGGGTTCCAAGAGGGAATGTTCTAAACGTACCTTGAGAGAAAGCTC	F	II	14	56219430			LC	28	1	0	XY_NO	A_NO	56232962	-13532	RPL13AP3	NR_004844	TRUE					99.7739	5.81112e-13	1.07905e-09	cg05015996	0.235718	0.900277	0.913835	0.911445	0.939588	0.948592	TRUE	FALSE	FALSE	FALSE	FALSE	FALSE	FALSE	FALSE	TRUE	FALSE	FALSE	FALSE	FALSE	FALSE	FALSE	FALSE	FALSE
cg16314733	GCTCAAGTGAAAGAGGCGAGCGTCCCACTGGGCCGGCACGGGAGTCTCCG	F	I	10	98909007			IC	0	1	1	XY_NO	A_NO	98945682	36676	SLIT1	AY029183	NA		Body		SLIT1	99.6329	5.88641e-13	1.08674e-09	cg16314733	0.30262	0.92955	0.92927	0.880241	0.970015	0.946843	TRUE	FALSE	FALSE	FALSE	FALSE	FALSE	FALSE	FALSE	TRUE	FALSE	FALSE	FALSE	FALSE	FALSE	FALSE	FALSE	FALSE
cg09351471	CGGGGAGCTCCTTAAATGCAGGCACTGTGCCCAACTCACCTTTGTAGCCG	F	II	6	32798887			LC	49	1	0	XY_NO	A_NO	32806040	7154	TAP2	AK222823	NA		Body;Body		TAP2;TAP2	99.576	5.9171e-13	1.0877e-09	cg09351471	0.0845911	0.925176	0.907815	0.907688	0.929638	0.955126	TRUE	FALSE	FALSE	FALSE	FALSE	FALSE	FALSE	FALSE	TRUE	FALSE	FALSE	FALSE	FALSE	FALSE	FALSE	FALSE	FALSE
cg10129470	CTGGTTCATTTTACAGCTCATTAGGCAGGCACAGCAGACACCCATTACCG	F	II	7	169606			IC	0	1	0	XY_NO	A_NO	149743	19863	AK310146	AK310146	NA					99.391	6.01804e-13	1.09916e-09	cg10129470	0.232624	0.883268	0.883644	0.86374	0.920204	0.925526	TRUE	FALSE	FALSE	FALSE	FALSE	FALSE	FALSE	FALSE	TRUE	FALSE	FALSE	FALSE	FALSE	FALSE	FALSE	FALSE	FALSE
cg18548165	AAGCCCAAGTGATTCTCAATCCTCCTTTACAGAGGCAGAAACAGAGGCCG	R	II	2	1712318	rs79454387		LC	0	1	0	XY_NO	A_NO	1748290	35973	PXDN	BC030834	TRUE		Body		PXDN	99.3675	6.03103e-13	1.09916e-09	cg18548165	0.192813	0.642862	0.865294	0.868225	0.856124	0.876122	TRUE	FALSE	FALSE	FALSE	FALSE	FALSE	FALSE	FALSE	TRUE	FALSE	FALSE	FALSE	FALSE	FALSE	FALSE	FALSE	FALSE
cg05770947	CGGGCATATTGACAGCGCTGTGCCCTTTGATGTTCAAAGGGAGAGGCCTA	F	II	12	40280075			LC	0	1	0	XY_NO	A_NO	40265762	-14312	SLC2A13	AK000182	TRUE		Body		SLC2A13	99.1906	6.12965e-13	1.11238e-09	cg05770947	0.101473	0.900693	0.912103	0.859865	0.958563	0.952543	TRUE	FALSE	FALSE	FALSE	FALSE	FALSE	FALSE	FALSE	TRUE	FALSE	FALSE	FALSE	FALSE	FALSE	FALSE	FALSE	FALSE
cg02888744	CGGAGGCCTGAAACGGATTCGTGATACCTGACTAATAGATGCTTAAAATG	F	II	14	33819845			LC	0	1	0	XY_NO	A_NO	33684387	135458	NPAS3	AL079281	TRUE		Body;Body;Body;Body		NPAS3;NPAS3;NPAS3;NPAS3	98.8064	6.34993e-13	1.14748e-09	cg02888744	0.172196	0.917858	0.90108	0.895151	0.952731	0.965266	TRUE	FALSE	FALSE	FALSE	FALSE	FALSE	FALSE	FALSE	TRUE	FALSE	FALSE	FALSE	FALSE	FALSE	FALSE	FALSE	FALSE
cg21480173	CGCCGCCCCCGGCCGAACCCCGCCCCACTGAAACTCACGAGCCCTGCCCC	R	I	19	10463831			ICshore	0	1	1	XY_NO	A_NO	10450344	-13486	ICAM3	AK301071	NA		Body	Island	TYK2	98.6046	6.46912e-13	1.16408e-09	cg21480173	0.315034	0.953609	0.953244	0.866673	0.955771	0.971243	TRUE	FALSE	FALSE	FALSE	FALSE	FALSE	FALSE	FALSE	TRUE	FALSE	FALSE	FALSE	FALSE	FALSE	FALSE	FALSE	FALSE
cg03031726	CATCTGGGTTTTCTGAGGTCGTCGGCGGCACGTTCAGTAACAAAGCAACG	R	I	19	19672779			IC	0	1	1	XY_NO	A_NO	19649073	23706	CILP2	NM_153221	NA		3'UTR		PBX4	98.3728	6.60916e-13	1.18428e-09	cg03031726	0.710384	0.967683	0.975573	0.898969	0.990623	0.987102	FALSE	FALSE	FALSE	FALSE	FALSE	FALSE	FALSE	FALSE	FALSE	FALSE	FALSE	FALSE	FALSE	FALSE	FALSE	FALSE	FALSE
cg05361673	CGGGCTGAGTGTTGAAATGCAAAGTGTGGCCGGGAATCAGAAACGCTCCC	R	I	2	235962928		rs79452962	IC	0	1	1	XY_NO	A_NO	235904746	58182	BC148242	BC148242	NA		3'UTR		SH3BP4	98.2442	6.68828e-13	1.19345e-09	cg05361673	0.368109	0.912193	0.858403	0.891656	0.901384	0.935138	TRUE	FALSE	FALSE	FALSE	FALSE	FALSE	FALSE	FALSE	TRUE	FALSE	FALSE	FALSE	FALSE	FALSE	FALSE	FALSE	FALSE
cg22325186	CGGGTGTCAGCCCTGACCAACCATGACCGAGAGCCGGACAATGGCAAGGA	F	II	12	133158791		rs79031793	ICshore	0	1	0	XY_NO	A_NO	133187036	28246	LOC100507055	NM_001195520	NA		Body	N_Shore	FBRSL1	97.9917	6.84667e-13	1.21662e-09	cg22325186	0.102044	0.883012	0.877795	0.875823	0.911019	0.938373	TRUE	FALSE	FALSE	FALSE	FALSE	FALSE	FALSE	FALSE	TRUE	FALSE	FALSE	FALSE	FALSE	FALSE	FALSE	FALSE	FALSE
cg06830064	ACGCACTCATCAAAACAGCCTTAAATATTGTTAAAAAGCGCATTGAAGCG	F	II	2	5838258		rs74780805	LC	0	1	0	XY_NO	A_NO	5832798	5460	SOX11	NM_003108	NA	RDMR	3'UTR;1stExon	S_Shore	SOX11;SOX11	97.9069	6.90078e-13	1.22115e-09	cg06830064	0.0698009	0.927	0.91692	0.870101	0.930024	0.943651	TRUE	FALSE	FALSE	FALSE	FALSE	FALSE	FALSE	FALSE	TRUE	FALSE	FALSE	FALSE	FALSE	FALSE	FALSE	FALSE	FALSE
cg26953293	CGCCTCGAGGGGATTCCAGCGCCTTTTCCGGCGACTCCTCCGCTCTGAGC	F	I	16	85684108			IC	0	1	1	XY_NO	A_NO	85695896	-11788	KIAA0182	AK127344	TRUE		Body;Body	Island	KIAA0182;KIAA0182	97.619	7.08809e-13	1.24911e-09	cg26953293	0.510838	0.959474	0.965266	0.897435	0.974307	0.986567	TRUE	FALSE	FALSE	FALSE	FALSE	FALSE	FALSE	FALSE	TRUE	FALSE	FALSE	FALSE	FALSE	FALSE	FALSE	FALSE	FALSE
cg11403322	GGCCTCGTGCTGCTGCCGCATGAGGAGGCAAGTCTGCGGGACACACAGCG	R	II	16	89335087			HC	0	1	0	XY_NO	A_NO	89334511	576	AX747440	AX747440	NA		Body	Island	ANKRD11	97.3217	7.28743e-13	1.27895e-09	cg11403322	0.907598	0.907945	0.900334	0.88756	0.838584	0.9525	FALSE	FALSE	FALSE	FALSE	FALSE	FALSE	FALSE	FALSE	FALSE	FALSE	FALSE	FALSE	FALSE	FALSE	FALSE	FALSE	FALSE
cg13283877	CGCCAGCTCTTGTGCCGACTGCCGCGTACGAGCCACCGCCACTAGCACCA	F	I	3	49948232		rs7428128	HC	0	1	1	XY_NO	A_NO	49941305	-6926	MST1R	EU826582	NA		Body;Body	Island	MON1A;MON1A	96.1819	8.11114e-13	1.41768e-09	cg13283877	0.314265	0.91255	0.953243	0.764081	0.95898	0.981526	TRUE	FALSE	FALSE	FALSE	FALSE	FALSE	FALSE	FALSE	TRUE	FALSE	FALSE	FALSE	FALSE	FALSE	FALSE	FALSE	FALSE
cg06889975	CTTTATCCAGCAAGAAGCCAGCTGTGTGGCAAGCAATGGAGGTAAGAACG	F	II	8	22558722			IC	0	1	0	XY_NO	A_NO	22550814	-7907	EGR3	NM_004430	NA			N_Shelf		95.9478	8.29271e-13	1.4435e-09	cg06889975	0.559636	0.888357	0.894338	0.927246	0.945888	0.957939	TRUE	FALSE	FALSE	FALSE	FALSE	FALSE	FALSE	FALSE	TRUE	FALSE	FALSE	FALSE	FALSE	FALSE	FALSE	FALSE	FALSE
cg04799736	CGCCACCCACTGTGGGAGCCATTTTAGCTGGCAATCGCACAAAAGGCTTG	F	II	12	59276751			LC	0	1	0	XY_NO	A_NO	59313326	36576	LRIG3	NM_001136051	TRUE		Body;Body		LRIG3;LRIG3	95.7773	8.42786e-13	1.46106e-09	cg04799736	0.226081	0.84105	0.873242	0.542189	0.95394	0.908577	TRUE	FALSE	FALSE	FALSE	FALSE	FALSE	TRUE	FALSE	TRUE	FALSE	FALSE	FALSE	FALSE	FALSE	TRUE	FALSE	FALSE
cg19975301	CGGGAATTGTGCTGAGGAGAAAAAGCCTCCCCCGAAAGGTCGCATGCTGT	F	I	11	2779993			IC	50	1	1	XY_NO	A_NO	2721227	-58765	KCNQ1OT1	NR_002728	NA		Body;Body		KCNQ1;KCNQ1	95.6798	8.50622e-13	1.46868e-09	cg19975301	0.908727	0.795112	0.924922	0.878819	0.948317	0.956456	FALSE	FALSE	FALSE	FALSE	FALSE	FALSE	FALSE	FALSE	FALSE	FALSE	FALSE	FALSE	FALSE	FALSE	FALSE	FALSE	FALSE
cg14459158	TGGTTTGCCCTGGGGTCGGGCGACGGGGAGGCTGTGTCTATCAAGAGCCG	F	I	9	96720562			HC	0	1	1	XY_NO	A_NO	96717607	-2954	BARX1	NM_021570	NA			N_Shore		95.5701	8.5953e-13	1.47807e-09	cg14459158	0.138158	0.911265	0.882656	0.856919	0.877111	0.901304	TRUE	FALSE	FALSE	FALSE	FALSE	FALSE	FALSE	FALSE	TRUE	FALSE	FALSE	FALSE	FALSE	FALSE	FALSE	FALSE	FALSE
cg07488803	CGTCTGGTCTTCTGAACGACCTCACGGACAACTGCAGGCCATTCTCATCA	R	II	2	121554696		rs73952457,rs75162226	LC	0	1	0	XY_NO	A_NO	121554866	-170	GLI2	NM_005270	NA		TSS200		GLI2	95.3625	8.76683e-13	1.49551e-09	cg07488803	0.277101	0.871399	0.844442	0.855212	0.943529	0.931072	TRUE	FALSE	FALSE	FALSE	FALSE	FALSE	FALSE	FALSE	TRUE	FALSE	FALSE	FALSE	FALSE	FALSE	FALSE	FALSE	FALSE
cg26474203	AGGACCACGTTCTTTGGAGTCACTGAAGAGCGGAAGCACGCGGGTCCTCG	F	I	6	149547448			IC	0	1	1	XY_NO	A_NO	149539758	7690	TAB2	AK295750	TRUE					95.3764	8.75518e-13	1.49551e-09	cg26474203	0.317297	0.914222	0.856064	0.940438	0.947793	0.941534	TRUE	FALSE	FALSE	FALSE	FALSE	FALSE	FALSE	FALSE	TRUE	FALSE	FALSE	FALSE	FALSE	FALSE	FALSE	FALSE	FALSE
cg14303526	CGTGATGTCTTGGTGTGAGATGCAATGTATGTGGAATTCAAATATGCTTC	R	II	10	101609768			LC	0	1	0	XY_NO	A_NO	101658041	48274	DNMBP	AK303479	TRUE		Body		ABCC2	94.6847	9.35356e-13	1.58924e-09	cg14303526	0.0357374	0.914453	0.915388	0.916131	0.878366	0.937729	TRUE	FALSE	FALSE	FALSE	FALSE	FALSE	FALSE	FALSE	TRUE	FALSE	FALSE	FALSE	FALSE	FALSE	FALSE	FALSE	FALSE
cg13037081	CGGCCCCGCCACGCCCCATGTCGGAGAGGCTTAGGACCTTGCTGAGCTCA	R	I	11	64135875		rs11605392	HC	0	1	1	XY_NO	A_NO	64136073	-198	MIR1237	NR_031602	NA		Body;TSS200;Body	Island	RPS6KA4;MIR1237;RPS6KA4	94.5516	9.47386e-13	1.60329e-09	cg13037081	0.373708	0.877546	0.867303	0.815101	0.953928	0.959564	TRUE	FALSE	FALSE	FALSE	FALSE	FALSE	FALSE	FALSE	TRUE	FALSE	FALSE	FALSE	FALSE	FALSE	FALSE	FALSE	FALSE
cg01467836	CGGCCAGCTACCAGGGCTGGCCGTCTTCCTGACATGGGACACCGGGAGCA	R	I	8	145236076			LC	0	1	1	XY_NO	A_NO	145203547	32529	HEATR7A	BC146603	NA		Body;Body;Body	S_Shore	HEATR7A;HEATR7A;HEATR7A	94.4503	9.56653e-13	1.61258e-09	cg01467836	0.775677	0.955612	0.937625	0.948625	0.962475	0.977951	FALSE	FALSE	FALSE	FALSE	FALSE	FALSE	FALSE	FALSE	FALSE	FALSE	FALSE	FALSE	FALSE	FALSE	FALSE	FALSE	FALSE
cg14444287	CGGGCTCGGGCTTGTGATTTGTAAACCTTGATCTTCTGCACTCCGTGTCC	F	II	13	112755863			LC	0	1	0	XY_NO	A_NO	112762363	-6500	AK055145	AK055145	TRUE	RDMR		N_Shelf		94.2807	9.72388e-13	1.63265e-09	cg14444287	0.100747	0.803914	0.877839	0.573689	0.880894	0.917398	TRUE	FALSE	FALSE	FALSE	FALSE	FALSE	TRUE	FALSE	TRUE	FALSE	FALSE	FALSE	FALSE	FALSE	TRUE	FALSE	FALSE
cg07163389	GCTCGATTAACGGGCAGGAGGTAATGGATGGAGCCCGCCATGCTGCTCCG	R	I	14	104837363	rs77218735	rs77218735	IC	0	1	1	XY_NO	A_NO	104978197	140835	AX746996	AX746996	NA					93.7515	1.02337e-12	1.7115e-09	cg07163389	0.845508	0.972602	0.960824	0.960286	0.986858	0.985659	FALSE	FALSE	FALSE	FALSE	FALSE	FALSE	FALSE	FALSE	FALSE	FALSE	FALSE	FALSE	FALSE	FALSE	FALSE	FALSE	FALSE
cg11389618	CGGAGGAGAGTAAATAAAATGGAGTGATTAAAACATTGCTGCTTTAAGGG	F	II	2	144712819			LC	0	1	0	XY_NO	A_NO	144969145	256327	GTDC1	AX747128	TRUE		Body;Body;Body		GTDC1;GTDC1;GTDC1	93.2459	1.07486e-12	1.79059e-09	cg11389618	0.153277	0.83327	0.894731	0.5488	0.953379	0.947626	TRUE	FALSE	FALSE	FALSE	FALSE	FALSE	TRUE	FALSE	TRUE	FALSE	FALSE	FALSE	FALSE	FALSE	TRUE	FALSE	FALSE
cg18050634	CGCCGGCTCTGCACACCTGGCTGTGGCATCGTCCCCGCCCGGCCCCCCTG	F	I	17	79420145			HC	0	1	1	XY_NO	A_NO	79418213	-1931	MIR3186	NR_036152	NA		Body	Island	BAHCC1	93.1602	1.08385e-12	1.79584e-09	cg18050634	0.361736	0.889869	0.934	0.671757	0.955023	0.967812	TRUE	FALSE	FALSE	FALSE	FALSE	FALSE	FALSE	FALSE	TRUE	FALSE	FALSE	FALSE	FALSE	FALSE	FALSE	FALSE	FALSE
cg11825249	CGTAAGCAATTAAAACAAAGTGGTCACTCCATTGTCCCAAAGCAGAGAGT	F	II	17	10651577			LC	20	1	0	XY_NO	A_NO	10633645	-17931	TMEM220	NM_001004313	TRUE					93.1359	1.08642e-12	1.79584e-09	cg11825249	0.489028	0.929955	0.932358	0.915104	0.954768	0.97705	TRUE	FALSE	FALSE	FALSE	FALSE	FALSE	FALSE	FALSE	TRUE	FALSE	FALSE	FALSE	FALSE	FALSE	FALSE	FALSE	FALSE
cg19899008	GCAGGGCCTTATGGGCCCGGAGCTAGTAGGATTTTCCTTCAGAAGAGGCG	F	II	16	68003657			ICshore	0	1	0	XY_NO	A_NO	68003094	-562	SLC12A4	AK311073	NA		TSS1500;TSS1500;TSS1500	Island	SLC12A4;SLC12A4;SLC12A4	92.8123	1.12129e-12	1.8463e-09	cg19899008	0.471505	0.901586	0.885324	0.898212	0.920489	0.943512	TRUE	FALSE	FALSE	FALSE	FALSE	FALSE	FALSE	FALSE	TRUE	FALSE	FALSE	FALSE	FALSE	FALSE	FALSE	FALSE	FALSE
cg10795342	TTTACATGAGGATCTGGAGAAACAAGACCCCTACACCCTTGCCAGGAGCG	R	II	7	4174939			IC	50	1	0	XY_NO	A_NO	4169316	5623	SDK1	NR_027816	TRUE		Body;Body		SDK1;SDK1	92.7714	1.12578e-12	1.84657e-09	cg10795342	0.446139	0.892747	0.905954	0.844438	0.926078	0.948109	TRUE	FALSE	FALSE	FALSE	FALSE	FALSE	FALSE	FALSE	TRUE	FALSE	FALSE	FALSE	FALSE	FALSE	FALSE	FALSE	FALSE
cg01456572	TGGGCTCTGGCCTGTGTTGAGCTTGGCACAGCGGGAACCCATGGTCTACG	R	II	16	11367459			LC	15	1	0	XY_NO	A_NO	11367451	-7	PRM3	NM_021247	TRUE		TSS200	N_Shelf	PRM3	92.7075	1.13284e-12	1.85104e-09	cg01456572	0.604257	0.909832	0.907131	0.909281	0.919297	0.950661	TRUE	FALSE	FALSE	FALSE	FALSE	FALSE	FALSE	FALSE	TRUE	FALSE	FALSE	FALSE	FALSE	FALSE	FALSE	FALSE	FALSE
cg22100274	CGGATAATTAGAAGGGCCTCTGGGGACGTCCAGGAACGGAGTCACATAAA	F	I	7	596062		rs9330359	IC	0	1	1	XY_NO	A_NO	560027	36035	FLJ44511	NR_033963	NA		Body;Body;Body;Body;Body;Body	Island	PRKAR1B;PRKAR1B;PRKAR1B;PRKAR1B;PRKAR1B;PRKAR1B	92.6479	1.13947e-12	1.85476e-09	cg22100274	0.257563	0.949259	0.915563	0.952271	0.948679	0.958987	TRUE	FALSE	FALSE	FALSE	FALSE	FALSE	FALSE	FALSE	TRUE	FALSE	FALSE	FALSE	FALSE	FALSE	FALSE	FALSE	FALSE
cg13974838	CTCCATTCGTAGCTTTAATGCTAAGACGTTCATTAGGCGTTGCTCTCACG	F	II	9	98221619			LC	0	1	0	XY_NO	A_NO	98225890	-4271	LOC100507346	NR_038982	NA		Body;Body;Body;Body;Body;Body;Body		PTCH1;PTCH1;PTCH1;PTCH1;PTCH1;PTCH1;PTCH1	92.0607	1.20712e-12	1.95741e-09	cg13974838	0.179239	0.871695	0.904031	0.776831	0.901743	0.957013	TRUE	FALSE	FALSE	FALSE	FALSE	FALSE	FALSE	FALSE	TRUE	FALSE	FALSE	FALSE	FALSE	FALSE	FALSE	FALSE	FALSE
cg00453272	TTAAGTGAGAGGCTTTTGCAGTCCAAAAATTGGTACTTCCAGTGTCCTCG	R	II	10	76574026			LC	0	1	0	XY_NO	A_NO	76586378	-12352	KAT6B	NM_012330	TRUE			S_Shore		91.9875	1.21585e-12	1.9641e-09	cg00453272	0.507394	0.925457	0.91574	0.934709	0.950259	0.969019	TRUE	FALSE	FALSE	FALSE	FALSE	FALSE	FALSE	FALSE	TRUE	FALSE	FALSE	FALSE	FALSE	FALSE	FALSE	FALSE	FALSE
cg11076902	GGAGTTAATGAGGTCTGCGTTCTGGCCAAATGCTTTCCATCTTCCTCTCG	F	II	11	78974086			LC	0	1	0	XY_NO	A_NO	78980717	6632	ODZ4	AK309124	TRUE		5'UTR		ODZ4	91.7668	1.24263e-12	1.99979e-09	cg11076902	0.116498	0.885408	0.908331	0.924246	0.913007	0.922618	TRUE	FALSE	FALSE	FALSE	FALSE	FALSE	FALSE	FALSE	TRUE	FALSE	FALSE	FALSE	FALSE	FALSE	FALSE	FALSE	FALSE
cg03628441	AGCCTCAAGGTTCCTGGCTTTTTGAACCACCACAGACATCTCCTTTCCCG	F	II	17	40337411		rs41513044	LC	0	1	0	XY_NO	A_NO	40337469	59	HCRT	NM_001524	NA		1stExon;5'UTR	S_Shore	HCRT;HCRT	91.6401	1.25831e-12	2.0174e-09	cg03628441	0.313641	0.848662	0.860409	0.828233	0.873002	0.895437	TRUE	FALSE	FALSE	FALSE	FALSE	FALSE	FALSE	FALSE	TRUE	FALSE	FALSE	FALSE	FALSE	FALSE	FALSE	FALSE	FALSE
cg21976603	CGTGGTCCCGTCTCGTGGTGTGTCACTAGAACTCAAACTTTTAATGGCTA	F	II	20	61516759		rs6090152	LC	0	1	0	XY_NO	A_NO	61493114	-23644	TCFL5	NM_006602	TRUE		Body	S_Shelf	DIDO1	91.2318	1.31029e-12	2.09288e-09	cg21976603	0.0986674	0.829546	0.82752	0.755546	0.881033	0.897124	TRUE	FALSE	FALSE	FALSE	FALSE	FALSE	FALSE	FALSE	TRUE	FALSE	FALSE	FALSE	FALSE	FALSE	FALSE	FALSE	FALSE
cg23101551	CGGGCTACAAAGGCTTACAAGATCCTTAGGCTTGCACTAAGCACCTTTCC	R	II	12	69401704			LC	0	1	0	XY_NO	A_NO	69357019	-44684	CPM	NM_001874	TRUE					91.1731	1.31797e-12	2.09728e-09	cg23101551	0.0762629	0.877057	0.877314	0.896416	0.879589	0.923979	TRUE	FALSE	FALSE	FALSE	FALSE	FALSE	FALSE	FALSE	TRUE	FALSE	FALSE	FALSE	FALSE	FALSE	FALSE	FALSE	FALSE
cg22753482	CGGGTCACACCTGACACCAGGCAGGGCTCAGTGTTTCGCAGCAGGAGTCC	F	II	10	133931456			ICshore	0	1	0	XY_NO	A_NO	133918312	13144	JAKMIP3	NM_001105521	NA		Body	S_Shore	JAKMIP3	90.826	1.36433e-12	2.16298e-09	cg22753482	0.88516	0.726541	0.875354	0.826453	0.902078	0.929659	FALSE	FALSE	FALSE	FALSE	FALSE	FALSE	FALSE	FALSE	FALSE	FALSE	FALSE	FALSE	FALSE	FALSE	FALSE	FALSE	FALSE
cg17939040	GGAGACGTGCATTATCATTATTTCAATTTTCAAAGGGGTCAACAGGATCG	R	I	17	35503956			LC	0	1	1	XY_NO	A_NO	35518963	15008	ACACA	AK295735	TRUE		Body;Body;Body;Body;Body		ACACA;ACACA;ACACA;ACACA;ACACA	90.7306	1.37739e-12	2.1756e-09	cg17939040	0.1856	0.883667	0.925575	0.731955	0.942508	0.934437	TRUE	FALSE	FALSE	FALSE	FALSE	FALSE	FALSE	FALSE	TRUE	FALSE	FALSE	FALSE	FALSE	FALSE	FALSE	FALSE	FALSE
cg00294109	CGTGCCTCTGCATGAGATGAGTCATCAGACTTCACTGATAGCTCTGAACA	R	II	3	3219781		rs35146995	LC	0	1	0	XY_NO	A_NO	3221400	1620	CRBN	AK301423	NA		Body	N_Shore	CRBN	90.6768	1.38482e-12	2.17926e-09	cg00294109	0.714531	0.0823424	0.229809	0.0754046	0.0206726	0.102156	FALSE	TRUE	FALSE	FALSE	FALSE	FALSE	FALSE	FALSE	FALSE	TRUE	FALSE	FALSE	FALSE	FALSE	FALSE	FALSE	FALSE
cg10712201	ACACATACACACAGGCGGTGCACACACAGGCAGACATGCACACACAGTCG	F	II	13	114797047			IC	49	1	0	XY_NO	A_NO	114801668	4622	RASA3	AK308880	NA		Body		RASA3	90.2601	1.44385e-12	2.25551e-09	cg10712201	0.806339	0.616621	0.780573	0.733479	0.806833	0.80633	FALSE	FALSE	FALSE	FALSE	FALSE	FALSE	FALSE	FALSE	FALSE	FALSE	FALSE	FALSE	FALSE	FALSE	FALSE	FALSE	FALSE
cg22166422	CGCTAAGCCCTGTAGAGCTGGACCTTACAGCCCAGGGAGCTCATTTCTCG	R	II	12	132588072			IC	49	1	0	XY_NO	A_NO	132588541	-469	EP400NL	AL117637	NA		Body		EP400NL	90.2851	1.44022e-12	2.25551e-09	cg22166422	0.658347	0.890933	0.895739	0.877064	0.925024	0.94625	FALSE	FALSE	FALSE	FALSE	FALSE	FALSE	FALSE	FALSE	FALSE	FALSE	FALSE	FALSE	FALSE	FALSE	FALSE	FALSE	FALSE
cg07533617	CGCACAGCTCCAATTAAGAGTTTCTGCATCTCACAGGGGCAGGGTGTCTT	R	II	11	117624926			LC	0	1	0	XY_NO	A_NO	117667975	43050	DSCAML1	NM_020693	TRUE		Body		DSCAML1	89.9523	1.48924e-12	2.31793e-09	cg07533617	0.0673824	0.814391	0.825088	0.648624	0.909911	0.964044	TRUE	FALSE	FALSE	FALSE	FALSE	FALSE	FALSE	FALSE	TRUE	FALSE	FALSE	FALSE	FALSE	FALSE	TRUE	FALSE	FALSE
cg22711218	CGGGCCAGGCTGATATCCTTATAGACAGACATGAAAAGAAGGGCCCTAAT	R	II	1	205158908			LC	0	1	0	XY_NO	A_NO	205143642	-15265	DSTYK	AF068286	TRUE		Body;Body		DSTYK;DSTYK	89.666	1.53287e-12	2.37717e-09	cg22711218	0.746018	0.941892	0.931371	0.909017	0.966302	0.976618	FALSE	FALSE	FALSE	FALSE	FALSE	FALSE	FALSE	FALSE	FALSE	FALSE	FALSE	FALSE	FALSE	FALSE	FALSE	FALSE	FALSE
cg11181763	CGGTAATGTTCACAGAGCAACCTGAGCTCCAGGCAGGGCCAGGCCGGCCT	F	II	5	158379078			LC	0	1	0	XY_NO	A_NO	158523613	144536	EBF1	AK303698	TRUE		Body		EBF1	89.1372	1.61724e-12	2.49891e-09	cg11181763	0.205749	0.894837	0.904578	0.904547	0.891385	0.921778	TRUE	FALSE	FALSE	FALSE	FALSE	FALSE	FALSE	FALSE	TRUE	FALSE	FALSE	FALSE	FALSE	FALSE	FALSE	FALSE	FALSE
cg09872523	ATACAACACTACCATCAACTCTTTCCACAGCTATGCCAGCTTCATTTTCG	F	II	10	121001024		rs6585540	LC	0	1	0	XY_NO	A_NO	120967934	33090	GRK5	AK298261	TRUE		Body		GRK5	88.9935	1.64103e-12	2.51012e-09	cg09872523	0.675054	0.927637	0.923957	0.906866	0.954647	0.973074	FALSE	FALSE	FALSE	FALSE	FALSE	FALSE	FALSE	FALSE	FALSE	FALSE	FALSE	FALSE	FALSE	FALSE	FALSE	FALSE	FALSE
cg25016190	CGGCTGGCACCAGTTAACTTAGGATATTGGAGTGAAAAGGCCCGTAATCA	R	II	1	88108838			LC	0	1	0	XY_NO	A_NO	87919055	-189782	5S_rRNA	.	TRUE					89.0072	1.63875e-12	2.51012e-09	cg25016190	0.109795	0.95055	0.897284	0.92478	0.942389	0.954389	TRUE	FALSE	FALSE	FALSE	FALSE	FALSE	FALSE	FALSE	TRUE	FALSE	FALSE	FALSE	FALSE	FALSE	FALSE	FALSE	FALSE
cg13463492	TAGTGAACAGACAGTATTGGTGACCGTGGTCATGGGCAGGTCCTCTGCCG	F	II	1	20616951			LC	0	1	0	XY_NO	A_NO	20617411	-460	VWA5B1	AK295797	NA		TSS1500		VWA5B1	88.9868	1.64215e-12	2.51012e-09	cg13463492	0.286396	0.849489	0.845423	0.885315	0.844176	0.904801	TRUE	FALSE	FALSE	FALSE	FALSE	FALSE	FALSE	FALSE	TRUE	FALSE	FALSE	FALSE	FALSE	FALSE	FALSE	FALSE	FALSE
cg00852414	CGAGACGAGGACCGTGAGGATGTATTCATATTTCACGCATTCAGCTTCTA	F	II	14	101543050			IC	0	1	0	XY_NO	A_NO	101540363	2687	BC148240	BC148240	NA					88.8504	1.66513e-12	2.53616e-09	cg00852414	0.517238	0.899977	0.922851	0.849696	0.938835	0.967115	TRUE	FALSE	FALSE	FALSE	FALSE	FALSE	FALSE	FALSE	TRUE	FALSE	FALSE	FALSE	FALSE	FALSE	FALSE	FALSE	FALSE
cg00672936	AACCTCTTTACGTCTCAGTTTCCTCACTGGTTTTTTAGGATTAAATGACG	F	II	8	38832728			ICshore	26	1	0	XY_NO	A_NO	38831667	1061	HTRA4	NM_153692	TRUE		Body	S_Shore	HTRA4	88.6855	1.69336e-12	2.56998e-09	cg00672936	0.17589	0.945677	0.945691	0.923006	0.937951	0.961968	TRUE	FALSE	FALSE	FALSE	FALSE	FALSE	FALSE	FALSE	TRUE	FALSE	FALSE	FALSE	FALSE	FALSE	FALSE	FALSE	FALSE
cg23990557	CGCACAACTGCTCCATCTTTTAAGATATTGGAAGTGAGAGCACGGGAGGA	F	II	15	99443249		rs3743260	IC	0	1	0	XY_NO	A_NO	99441844	1405	AF020763	AF020763	TRUE		Body		IGF1R	88.268	1.76727e-12	2.66893e-09	cg23990557	0.617032	0.927033	0.937544	0.91872	0.938925	0.963407	TRUE	FALSE	FALSE	FALSE	FALSE	FALSE	FALSE	FALSE	TRUE	FALSE	FALSE	FALSE	FALSE	FALSE	FALSE	FALSE	FALSE
cg19097265	CGGTTGCCTCTGACAAAAGTGCAGATCAGATCTGAAAGGGGATAAATATG	F	II	3	112805279		rs62265110	LC	0	1	0	XY_NO	A_NO	112738554	-66724	C3orf17	NM_015412	TRUE					88.2471	1.77107e-12	2.66893e-09	cg19097265	0.059586	0.809304	0.780771	0.867532	0.930798	0.8711	TRUE	FALSE	FALSE	FALSE	FALSE	FALSE	FALSE	FALSE	TRUE	FALSE	FALSE	FALSE	FALSE	FALSE	FALSE	FALSE	FALSE
cg11789804	CAGTCCTGGCAAACTCCCCATAAAGGAGGCCCTCCAGACATTAGAAACCG	F	II	1	219958132		rs4440861	LC	14	1	0	XY_NO	A_NO	220046618	-88486	RNU5F-1	NR_002753	TRUE					88.1861	1.78219e-12	2.67622e-09	cg11789804	0.220691	0.896878	0.9079	0.832693	0.916599	0.91488	TRUE	FALSE	FALSE	FALSE	FALSE	FALSE	FALSE	FALSE	TRUE	FALSE	FALSE	FALSE	FALSE	FALSE	FALSE	FALSE	FALSE
cg11075234	GAATCACCTTCTCTGCTCATCATCAGTCCTACATGTCATTCTGGGCCTCG	F	II	6	32312513			LC	0	1	0	XY_NO	A_NO	32339655	27143	C6orf10	AK302176	NA		Body		C6orf10	87.9171	1.83215e-12	2.74159e-09	cg11075234	0.56767	0.918178	0.91222	0.910368	0.935213	0.955226	TRUE	FALSE	FALSE	FALSE	FALSE	FALSE	FALSE	FALSE	TRUE	FALSE	FALSE	FALSE	FALSE	FALSE	FALSE	FALSE	FALSE
cg22788485	CGGCGACACACAGAAAAGCTGCCCTGGCCCAGCGCAGGCTCCCGCAGGTC	R	I	11	64136018			HC	0	1	1	XY_NO	A_NO	64136073	-55	MIR1237	NR_031602	NA		Body;TSS200;Body	Island	RPS6KA4;MIR1237;RPS6KA4	87.7811	1.85801e-12	2.76323e-09	cg22788485	0.219726	0.899667	0.888176	0.77423	0.966471	0.969324	TRUE	FALSE	FALSE	FALSE	FALSE	FALSE	FALSE	FALSE	TRUE	FALSE	FALSE	FALSE	FALSE	FALSE	FALSE	FALSE	FALSE
cg04115136	TATTCAAATCCAGCTGGTTGAAGATAAATTACTTCTCTGATGCTCAGGCG	R	II	1	32232407			LC	0	1	0	XY_NO	A_NO	32229647	-2759	BAI2	NM_001703	NA			S_Shelf		87.77	1.86013e-12	2.76323e-09	cg04115136	0.496312	0.910244	0.918839	0.85449	0.932508	0.95486	TRUE	FALSE	FALSE	FALSE	FALSE	FALSE	FALSE	FALSE	TRUE	FALSE	FALSE	FALSE	FALSE	FALSE	FALSE	FALSE	FALSE
cg10538214	CGCCAGCTTAGCCCAGACACGCCAACTTGTTAATTTTCATTGAGAAATAA	F	II	17	78872875			LC	0	1	0	XY_NO	A_NO	78923235	-50360	RPTOR	BC033699	NA		Body;Body	S_Shelf	RPTOR;RPTOR	87.7392	1.86605e-12	2.76323e-09	cg10538214	0.705198	0.922794	0.888516	0.89664	0.959685	0.952485	FALSE	FALSE	FALSE	FALSE	FALSE	FALSE	FALSE	FALSE	FALSE	FALSE	FALSE	FALSE	FALSE	FALSE	FALSE	FALSE	FALSE
cg00506250	TTCATTCCTAGACACCACAAAAGACCAATGCTACAGATGTCTCTCTTTCG	R	II	3	60747416		rs71629113,rs75250655	LC	0	1	0	XY_NO	A_NO	60842276	94861	U3	.	TRUE		5'UTR;5'UTR		FHIT;FHIT	87.5216	1.90846e-12	2.79242e-09	cg00506250	0.313889	0.923984	0.916711	0.859726	0.959199	0.961758	TRUE	FALSE	FALSE	FALSE	FALSE	FALSE	FALSE	FALSE	TRUE	FALSE	FALSE	FALSE	FALSE	FALSE	FALSE	FALSE	FALSE
cg03034880	GAAGGTCAGTAGGAGGTCCTCTAAGCCATCCCTGCGGCAGACAGGCTCCG	F	II	14	91720696			LC	0	1	0	XY_NO	A_NO	91720223	-472	GPR68	NM_003485	NA		TSS1500	S_Shore	GPR68	87.5146	1.90983e-12	2.79242e-09	cg03034880	0.670382	0.914987	0.920459	0.883586	0.951563	0.969552	FALSE	FALSE	FALSE	FALSE	FALSE	FALSE	FALSE	FALSE	FALSE	FALSE	FALSE	FALSE	FALSE	FALSE	FALSE	FALSE	FALSE
cg09394453	CGCCGCCTTAAGAGCTGTAGCACTCACCGCCAAAGTCTGAAGCTTCACTC	F	II	13	22185547			IC	48	317	0	XY_YES	A_YES	22178354	-7192	EFHA1	NM_152726	NA					87.4902	1.91467e-12	2.79242e-09	cg09394453	0.903436	0.782238	0.891963	0.873341	0.916653	0.931425	FALSE	FALSE	FALSE	FALSE	FALSE	FALSE	FALSE	FALSE	FALSE	FALSE	FALSE	FALSE	FALSE	FALSE	FALSE	FALSE	FALSE
cg10214447	CGGCTGAGCCCCACGGGCCGTCTCCGGGCTGCCAAGGCCCTCCGTCACCA	R	I	10	129145677			IC	0	1	1	XY_NO	A_NO	129135163	10514	DOCK1	BX648342	NA		Body		DOCK1	87.4708	1.9185e-12	2.79242e-09	cg10214447	0.77259	0.937105	0.947921	0.923263	0.98038	0.979476	FALSE	FALSE	FALSE	FALSE	FALSE	FALSE	FALSE	FALSE	FALSE	FALSE	FALSE	FALSE	FALSE	FALSE	FALSE	FALSE	FALSE
cg04305601	GTCAGTTTATCCTACAACAAAGGGATTTTCTAAATAGTGCGATCAAAACG	R	II	16	49699992			IC	0	1	0	XY_NO	A_NO	49698135	-1856	ZNF423	AK304829	TRUE		Body		ZNF423	87.5557	1.90174e-12	2.79242e-09	cg04305601	0.0764151	0.834766	0.839972	0.916951	0.855744	0.898526	TRUE	FALSE	FALSE	FALSE	FALSE	FALSE	FALSE	FALSE	TRUE	FALSE	FALSE	FALSE	FALSE	FALSE	FALSE	FALSE	FALSE
cg10626316	CGGACTGTGGCATTCCTGAAATTTGCTGTTTTGAACGTAAGGGGTGAACG	F	I	1	7408793		rs34076224	IC	0	1	1	XY_NO	A_NO	7732053	-323260	CAMTA1	AK302088	NA		Body		CAMTA1	87.3162	1.94946e-12	2.82567e-09	cg10626316	0.121288	0.927611	0.885075	0.857821	0.930105	0.910871	TRUE	FALSE	FALSE	FALSE	FALSE	FALSE	FALSE	FALSE	TRUE	FALSE	FALSE	FALSE	FALSE	FALSE	FALSE	FALSE	FALSE
cg10236962	GCAGCAGCAGGTGCTCAGTGGCTCTGTGGACTGACTGTTCCATCCCTACG	R	II	15	70126655		rs28472848	LC	0	1	0	XY_NO	A_NO	70127572	-917	C15orf50	NR_026764	NA		TSS1500		C15orf50	87.2908	1.9546e-12	2.82567e-09	cg10236962	0.651159	0.889383	0.903844	0.917756	0.912867	0.946185	FALSE	FALSE	FALSE	FALSE	FALSE	FALSE	FALSE	FALSE	FALSE	FALSE	FALSE	FALSE	FALSE	FALSE	FALSE	FALSE	FALSE
cg01616628	CGGTAGGGCAGTGCTAGGTCCCTCGGAGGTTAAAATTATAGTTATGTTTC	F	II	2	60761027			LC	0	1	0	XY_NO	A_NO	60763324	2298	BCL11A	AX747478	TRUE		Body;Body;Body		BCL11A;BCL11A;BCL11A	87.0184	2.01066e-12	2.8969e-09	cg01616628	0.0462015	0.783101	0.884948	0.481453	0.918672	0.935803	TRUE	FALSE	FALSE	FALSE	FALSE	FALSE	TRUE	FALSE	TRUE	FALSE	FALSE	FALSE	FALSE	FALSE	TRUE	FALSE	FALSE
cg20988960	CTGGTAAATGAACCTGAGTTTGCCAGAATCCAGCCAAGTGAGTAACATCG	R	II	1	3191815			LC	0	1	0	XY_NO	A_NO	3044538	147277	MIR4251	NR_036215	NA		Body;Body	N_Shelf	PRDM16;PRDM16	86.909	2.03366e-12	2.92018e-09	cg20988960	0.367107	0.849241	0.824899	0.909781	0.917629	0.941234	TRUE	FALSE	FALSE	FALSE	FALSE	FALSE	FALSE	FALSE	TRUE	FALSE	FALSE	FALSE	FALSE	FALSE	FALSE	FALSE	FALSE
cg22283754	GAGGCAGTCTGTAAACTACCAGGGAAATCCAGCTAATTATAACAACAGCG	F	II	8	128999428			LC	18	1	0	XY_NO	A_NO	129021143	-21715	MIR1206	NR_031611	TRUE		Body		PVT1	86.5191	2.11807e-12	3.03116e-09	cg22283754	0.777102	0.918111	0.923016	0.876239	0.953887	0.96809	FALSE	FALSE	FALSE	FALSE	FALSE	FALSE	FALSE	FALSE	FALSE	FALSE	FALSE	FALSE	FALSE	FALSE	FALSE	FALSE	FALSE
cg11848015	CCCTTAGTTTACACATTTACAGGAATCGTGCCTTCGTCACGTTAACCACG	F	I	17	79433150			IC	0	1	1	XY_NO	A_NO	79418213	-14936	MIR3186	NR_036152	NA		3'UTR	S_Shelf	BAHCC1	86.409	2.14261e-12	3.05603e-09	cg11848015	0.628672	0.962954	0.942582	0.930587	0.965863	0.9787	TRUE	FALSE	FALSE	FALSE	FALSE	FALSE	FALSE	FALSE	TRUE	FALSE	FALSE	FALSE	FALSE	FALSE	FALSE	FALSE	FALSE
cg11488864	CGCTGAGGCTTGGAGCCATGACGCCTTTTGCTCACGCGCAGAGCTGCAGA	R	I	4	8379238		rs76424488	IC	0	1	1	XY_NO	A_NO	8359102	-20135	AX746755	AX746755	NA		Body;Body	S_Shelf	ACOX3;ACOX3	86.3026	2.16662e-12	3.07471e-09	cg11488864	0.673468	0.941039	0.940675	0.820301	0.966307	0.981674	FALSE	FALSE	FALSE	FALSE	FALSE	FALSE	FALSE	FALSE	TRUE	FALSE	FALSE	FALSE	FALSE	FALSE	FALSE	FALSE	FALSE
cg09137124	CGGTCCATGAAGACACGTGGCACTTCCACAGGTATAAACTGGCCTGAGCC	R	II	16	29166983			IC	0	1	0	XY_NO	A_NO	29119031	-47951	AK075019	AK075019	TRUE			N_Shelf		86.2872	2.17012e-12	3.07471e-09	cg09137124	0.959358	0.803379	0.924554	0.88655	0.954465	0.971675	FALSE	FALSE	FALSE	FALSE	FALSE	FALSE	FALSE	FALSE	FALSE	FALSE	FALSE	FALSE	FALSE	FALSE	FALSE	FALSE	FALSE
cg18834544	CGACGTAAACGTAGCTGCACAGGGGTGTTCCTGTATAATGCTTGAATCAA	R	II	13	101182535	rs41281122	rs41281122	LC	0	1	0	XY_NO	A_NO	101184844	2310	A2LD1	CCDS45066	NA		3'UTR;3'UTR	N_Shore	PCCA;PCCA	86.2122	2.18724e-12	3.0887e-09	cg18834544	0.360748	0.939005	0.926989	0.902125	0.96268	0.974297	TRUE	FALSE	FALSE	FALSE	FALSE	FALSE	FALSE	FALSE	TRUE	FALSE	FALSE	FALSE	FALSE	FALSE	FALSE	FALSE	FALSE
cg01364755	CGCGGGTTTGAATGGAATAACTGAACGTTACGTGGTTGATTTTCAGGTAG	R	I	10	1370694			LC	0	1	1	XY_NO	A_NO	1246330	-124363	ADARB2	AK289895	NA		Body	S_Shore	ADARB2	85.9934	2.23807e-12	3.14725e-09	cg01364755	0.578411	0.916397	0.935521	0.712335	0.960439	0.979039	TRUE	FALSE	FALSE	FALSE	FALSE	FALSE	FALSE	FALSE	TRUE	FALSE	FALSE	FALSE	FALSE	FALSE	FALSE	FALSE	FALSE
cg26451769	TGTGAGCAGAGCCCCTGTTGAACAGTGTGCCTCGTGGAAGGCCCCTTCCG	F	II	17	80995546		rs6502036,rs6502037,rs8079886	IC	0	1	0	XY_NO	A_NO	81007029	11484	B3GNTL1	BC035891	NA		Body	N_Shore	B3GNTL1	85.9705	2.24346e-12	3.14725e-09	cg26451769	0.38582	0.900043	0.900478	0.876233	0.91765	0.93628	TRUE	FALSE	FALSE	FALSE	FALSE	FALSE	FALSE	FALSE	TRUE	FALSE	FALSE	FALSE	FALSE	FALSE	FALSE	FALSE	FALSE
cg07025274	TGAGAGGTAACAGGAACGCCATCAGTTCCCCCATAGTCCTTCTCTTTCCG	F	II	1	181003128		rs3789360	IC	0	1	0	XY_NO	A_NO	181003022	106	MR1	AF010447	TRUE		TSS200		MR1	85.5633	2.34186e-12	3.26382e-09	cg07025274	0.510233	0.0449178	0.126453	0.0688488	0.0295211	0.0567471	FALSE	TRUE	FALSE	FALSE	FALSE	FALSE	FALSE	FALSE	FALSE	TRUE	FALSE	FALSE	FALSE	FALSE	FALSE	FALSE	FALSE
cg16894138	CGGAGCTGTCAGCATGACTCAGCACTTCCACATGCCAGCAGGCCAGGAGC	F	II	3	53270350			LC	0	1	0	XY_NO	A_NO	53264659	-5690	TKT	AX747348	TRUE		Body;Body;Body		TKT;TKT;TKT	85.5878	2.33581e-12	3.26382e-09	cg16894138	0.468281	0.0524216	0.09976	0.160239	0.0357785	0.0446719	FALSE	TRUE	FALSE	FALSE	FALSE	FALSE	FALSE	FALSE	FALSE	TRUE	FALSE	FALSE	FALSE	FALSE	FALSE	FALSE	FALSE
cg24133380	GCATGTGGAGTTCCTGAGAGATGTGGACGTGTAGTCTCAGCTAGCAACCG	R	II	22	43833891			LC	0	1	0	XY_NO	A_NO	43813760	20131	MPPED1	AK295077	NA	CDMR	Body	S_Shelf	MPPED1	85.4727	2.36439e-12	3.28449e-09	cg24133380	0.910925	0.817375	0.922428	0.348343	0.940958	0.954047	FALSE	FALSE	FALSE	FALSE	FALSE	FALSE	TRUE	FALSE	FALSE	FALSE	FALSE	FALSE	FALSE	FALSE	TRUE	FALSE	FALSE
cg23985209	CGCCCATGTGGATGCAGGGGATGAAAGCACCAATTTGACCCAGGCATTCT	R	II	6	15066115		rs77055165	LC	0	1	0	XY_NO	A_NO	15245733	-179618	JARID2	AK302624	TRUE					85.2455	2.42196e-12	3.34268e-09	cg23985209	0.71332	0.91582	0.920622	0.892522	0.936466	0.949029	FALSE	FALSE	FALSE	FALSE	FALSE	FALSE	FALSE	FALSE	FALSE	FALSE	FALSE	FALSE	FALSE	FALSE	FALSE	FALSE	FALSE
cg06917325	TGTAAGAGCCCGAAGCAGGTCTCAGAGGGCACTAGGGGCTTGGCTAGTCG	R	II	11	62783123			LC	0	1	0	XY_NO	A_NO	62783316	194	SLC22A8	NM_001184733	TRUE		5'UTR		SLC22A8	85.2608	2.41802e-12	3.34268e-09	cg06917325	0.653646	0.917581	0.89625	0.918312	0.92413	0.960559	FALSE	FALSE	FALSE	FALSE	FALSE	FALSE	FALSE	FALSE	TRUE	FALSE	FALSE	FALSE	FALSE	FALSE	FALSE	FALSE	FALSE
cg09491068	GAAAGATCAGACTTCCACTGCCTATGACACCTTCTGCTCTCTTCAATGCG	F	II	4	41478990			LC	0	1	0	XY_NO	A_NO	41540190	-61200	LIMCH1	AL831962	TRUE		Body;Body;Body		LIMCH1;LIMCH1;LIMCH1	84.9645	2.49531e-12	3.4108e-09	cg09491068	0.277226	0.829059	0.890266	0.726972	0.897639	0.92609	TRUE	FALSE	FALSE	FALSE	FALSE	FALSE	FALSE	FALSE	TRUE	FALSE	FALSE	FALSE	FALSE	FALSE	FALSE	FALSE	FALSE
cg25781963	CGCCCCACTGACTGACACCCCTGAGTCAGTCTCCACCCTGGAACTGTTTC	F	II	11	68097231		rs11228206,rs11228207,rs79665572	LC	0	1	0	XY_NO	A_NO	68080107	17124	LRP5	BC098397	TRUE		Body		LRP5	84.9932	2.4877e-12	3.4108e-09	cg25781963	0.554506	0.923808	0.917671	0.853677	0.949494	0.954942	TRUE	FALSE	FALSE	FALSE	FALSE	FALSE	FALSE	FALSE	TRUE	FALSE	FALSE	FALSE	FALSE	FALSE	FALSE	FALSE	FALSE
cg13868473	CACAGCAGATCAGTTACTGGAGGCCCCAGGCTTGGGGGGAGCAGTTGACG	F	II	7	2105385		rs75619137	IC	0	1	0	XY_NO	A_NO	1980184	-125200	MAD1L1	BC018870	NA		Body;Body;Body	N_Shore	MAD1L1;MAD1L1;MAD1L1	84.9694	2.494e-12	3.4108e-09	cg13868473	0.465372	0.943537	0.925859	0.891661	0.963719	0.958171	TRUE	FALSE	FALSE	FALSE	FALSE	FALSE	FALSE	FALSE	TRUE	FALSE	FALSE	FALSE	FALSE	FALSE	FALSE	FALSE	FALSE
cg20525229	GCTTGGACAATGGGCGTCCATGCCGAGGTAAGCAGGTGCGCGGGAAGGCG	F	I	12	111725516			IC	0	1	1	XY_NO	A_NO	111801230	75715	FAM109A	CCDS9152	NA		Body		CUX2	84.9337	2.5035e-12	3.41106e-09	cg20525229	0.0822334	0.908076	0.901533	0.812285	0.91889	0.964519	TRUE	FALSE	FALSE	FALSE	FALSE	FALSE	FALSE	FALSE	TRUE	FALSE	FALSE	FALSE	FALSE	FALSE	FALSE	FALSE	FALSE
cg05635600	TCTCCACAGTTAACATACAGCCACATGGCAGAGATAAATGATAAACCACG	R	II	10	2519129	rs17158394		LC	0	1	0	XY_NO	A_NO	2357267	-161861	LOC399708	NR_038884	TRUE					84.6557	2.57874e-12	3.50238e-09	cg05635600	0.948696	0.799685	0.919212	0.883271	0.944267	0.962689	FALSE	FALSE	FALSE	FALSE	FALSE	FALSE	FALSE	FALSE	FALSE	FALSE	FALSE	FALSE	FALSE	FALSE	FALSE	FALSE	FALSE
cg14898332	CGGAGGTGGGTTATGAAGCACTCCAAAGTTTGAGACACGCCTCAAAGGTG	F	II	11	57249384			LC	34	1	0	XY_NO	A_NO	57228338	21046	RTN4RL2	NM_178570	TRUE			N_Shore		84.6061	2.59243e-12	3.5098e-09	cg14898332	0.489309	0.858054	0.860902	0.857994	0.900561	0.903383	TRUE	FALSE	FALSE	FALSE	FALSE	FALSE	FALSE	FALSE	TRUE	FALSE	FALSE	FALSE	FALSE	FALSE	FALSE	FALSE	FALSE
cg27024515	TACACGCAGGGGTGGGCTGGGCTGGGCTGGGCTGGGCCAGGAATGCAGCG	F	II	3	52488097			LC	29	1	0	XY_NO	A_NO	52488056	-40	TNNC1	NM_003280	TRUE		TSS200;TSS1500	N_Shore	TNNC1;NISCH	84.4936	2.62378e-12	3.54101e-09	cg27024515	0.56568	0.919796	0.913068	0.908603	0.943278	0.962304	TRUE	FALSE	FALSE	FALSE	FALSE	FALSE	FALSE	FALSE	TRUE	FALSE	FALSE	FALSE	FALSE	FALSE	FALSE	FALSE	FALSE
cg16772717	TCTCTAAAGCTGCGAGGTATTCCTCTTGTGCTCAGCTCACTAAGTGATCG	F	II	6	134958611			LC	0	1	0	XY_NO	A_NO	134943842	-14768	DQ591448	DQ591448	TRUE					84.1007	2.73659e-12	3.6816e-09	cg16772717	0.814875	0.851348	0.925649	0.566965	0.959523	0.966705	FALSE	FALSE	FALSE	FALSE	FALSE	FALSE	TRUE	FALSE	FALSE	FALSE	FALSE	FALSE	FALSE	FALSE	TRUE	FALSE	FALSE
cg27077070	TCCCCTGGCAGAAAGGTGCCTGGGTCTGGTATCTGCAGAGTGAAGGGACG	R	II	16	11611636			LC	0	1	0	XY_NO	A_NO	11585610	-26025	AK126539	AK126539	TRUE					83.9934	2.76832e-12	3.71258e-09	cg27077070	0.887335	0.736722	0.89964	0.853067	0.92596	0.912798	FALSE	FALSE	FALSE	FALSE	FALSE	FALSE	FALSE	FALSE	FALSE	FALSE	FALSE	FALSE	FALSE	FALSE	FALSE	FALSE	FALSE
cg08937639	CCTTGGTGCTCGCCCTGACAGTGATTCTGGAGCTGACGTGAAGGCACCCG	R	II	1	18704828	rs72940712	rs78679638	IC	0	1	0	XY_NO	A_NO	18701063	3765	AX747631	AX747631	NA		3'UTR	S_Shore	IGSF21	83.8876	2.80003e-12	3.74333e-09	cg08937639	0.88695	0.669904	0.883243	0.813595	0.905098	0.940887	FALSE	FALSE	FALSE	FALSE	FALSE	FALSE	FALSE	FALSE	FALSE	FALSE	FALSE	FALSE	FALSE	FALSE	FALSE	FALSE	FALSE
cg00988841	TTCAGATGTTCCTACGAACATCTGTTTGTGGCTGAAATTCGACCCAGCCG	R	II	10	134556463			IC	0	1	0	XY_NO	A_NO	134599536	43074	NKX6-2	NM_177400	TRUE		Body	S_Shore	INPP5A	83.4831	2.92492e-12	3.89808e-09	cg00988841	0.27825	0.929455	0.917966	0.902729	0.94561	0.963226	TRUE	FALSE	FALSE	FALSE	FALSE	FALSE	FALSE	FALSE	TRUE	FALSE	FALSE	FALSE	FALSE	FALSE	FALSE	FALSE	FALSE
cg03818193	GTCACCAGTCACTTTTCAACAGACATTCAATCAAAATGCTAATAGCAGCG	R	II	17	55623656			LC	0	1	0	XY_NO	A_NO	55866809	-243153	7SK	.	TRUE		Body;Body		MSI2;MSI2	83.395	2.95293e-12	3.92314e-09	cg03818193	0.588255	0.916323	0.934237	0.912136	0.952161	0.960784	TRUE	FALSE	FALSE	FALSE	FALSE	FALSE	FALSE	FALSE	TRUE	FALSE	FALSE	FALSE	FALSE	FALSE	FALSE	FALSE	FALSE
cg19958021	CGGAGGCCTATTTTTTCCGGTTTGGGACTCCTAGTGGTTATGGCATCCCA	F	II	2	5840827			LC	0	1	0	XY_NO	A_NO	5832798	8029	SOX11	NM_003108	NA		3'UTR;1stExon	S_Shelf	SOX11;SOX11	83.2536	2.9985e-12	3.97131e-09	cg19958021	0.080147	0.819086	0.839396	0.773517	0.836043	0.833827	TRUE	FALSE	FALSE	FALSE	FALSE	FALSE	FALSE	FALSE	TRUE	FALSE	FALSE	FALSE	FALSE	FALSE	FALSE	FALSE	FALSE
cg18106968	CGCAGCGGGGCTCCGGGGGCCCTCTGCAGAGGTTTTTTTATTACGTATTT	F	I	8	38297746		rs61483004	IC	0	1	1	XY_NO	A_NO	38285961	-11784	FGFR1	FJ809916	NA		Body;Body;Body;Body;Body;Body;Body		FGFR1;FGFR1;FGFR1;FGFR1;FGFR1;FGFR1;FGFR1	83.1886	3.01972e-12	3.98704e-09	cg18106968	0.174539	0.876037	0.839405	0.835059	0.89237	0.855816	TRUE	FALSE	FALSE	FALSE	FALSE	FALSE	FALSE	FALSE	TRUE	FALSE	FALSE	FALSE	FALSE	FALSE	FALSE	FALSE	FALSE
cg16145211	CGAGCAGCACTCGCGAACTGATCGCTCTTTAATTATCTGGAATTAAAGCG	F	I	17	75695378		rs9894103	IC	0	1	1	XY_NO	A_NO	75543022	152356	LOC100507351	NR_040050	NA					83.0825	3.0547e-12	4.02078e-09	cg16145211	0.633424	0.967774	0.963502	0.966932	0.98128	0.975775	TRUE	FALSE	FALSE	FALSE	FALSE	FALSE	FALSE	FALSE	TRUE	FALSE	FALSE	FALSE	FALSE	FALSE	FALSE	FALSE	FALSE
cg25505137	ACCAGTCATCAACATTGAAACCGTAAGCATTGCCCTCCGTTCCTGTTTCG	R	II	13	59050302		rs12584344,rs78109108	LC	0	1	0	XY_NO	A_NO	58458620	-591681	TRNA_Pseudo	.	TRUE					83.0392	3.06913e-12	4.02734e-09	cg25505137	0.302489	0.886829	0.903273	0.922151	0.934772	0.961045	TRUE	FALSE	FALSE	FALSE	FALSE	FALSE	FALSE	FALSE	TRUE	FALSE	FALSE	FALSE	FALSE	FALSE	FALSE	FALSE	FALSE
cg14205791	TCTCCCCAGCACCCTGCCACAGTGCTGGCTTCTGGGGTGTTTGTTCAGCG	F	II	12	124800227			LC	0	1	0	XY_NO	A_NO	124780068	20159	FAM101A	AK074545	NA		3'UTR	S_Shore	FAM101A	82.9826	3.08805e-12	4.03973e-09	cg14205791	0.341776	0.86992	0.873005	0.829979	0.877037	0.916758	TRUE	FALSE	FALSE	FALSE	FALSE	FALSE	FALSE	FALSE	TRUE	FALSE	FALSE	FALSE	FALSE	FALSE	FALSE	FALSE	FALSE
cg26415393	CGGACACACAGGTAAGATGAGCTGTGGCCCGACCTGAGCGCCCAGACAAA	R	II	7	155574244			IC	0	1	0	XY_NO	A_NO	155601765	27522	SHH	AY927450	NA			S_Shore		82.859	3.12989e-12	4.08195e-09	cg26415393	0.956826	0.813698	0.933723	0.930876	0.936089	0.973852	FALSE	FALSE	FALSE	FALSE	FALSE	FALSE	FALSE	FALSE	FALSE	FALSE	FALSE	FALSE	FALSE	FALSE	FALSE	FALSE	FALSE
cg01570480	ACAACGGGGGGCGGGGCGGGGTGGAGGCGGCCCTAGGAGCCCAGGTTGCG	F	I	11	64951916			IC	0	1	1	XY_NO	A_NO	64949303	2613	CAPN1	NR_040008	TRUE		Body	Island	CAPN1	82.7136	3.17989e-12	4.13451e-09	cg01570480	0.363529	0.895998	0.935109	0.688532	0.965238	0.967024	TRUE	FALSE	FALSE	FALSE	FALSE	FALSE	FALSE	FALSE	TRUE	FALSE	FALSE	FALSE	FALSE	FALSE	FALSE	FALSE	FALSE
cg12778580	CCATTCTCTTTGACCACAACAACGCGGTGATGACCGATGGGCTGGAAGCG	R	II	11	64135674			ICshore	0	1	0	XY_NO	A_NO	64136073	-399	MIR1237	NR_031602	NA		TSS1500;Body;Body	N_Shore	MIR1237;RPS6KA4;RPS6KA4	82.6212	3.21212e-12	4.16372e-09	cg12778580	0.539	0.878746	0.880504	0.858847	0.913215	0.946239	TRUE	FALSE	FALSE	FALSE	FALSE	FALSE	FALSE	FALSE	TRUE	FALSE	FALSE	FALSE	FALSE	FALSE	FALSE	FALSE	FALSE
cg25000382	CGGCAGGAGCTCGCAGTGATTCCCCGCCATGATCCCAGCAAGCCCCACCA	R	II	16	2653501			HC	0	2	0	XY_NO	A_YES	2653384	117	LOC652276	BC036664	NA		Body	Island	LOC652276	82.5869	3.22416e-12	4.16667e-09	cg25000382	0.00733755	0.212251	0.0927917	0.0782277	0.0172159	0.0258879	FALSE	FALSE	FALSE	FALSE	FALSE	FALSE	FALSE	FALSE	FALSE	FALSE	FALSE	FALSE	FALSE	FALSE	FALSE	FALSE	FALSE
cg01234517	CGGAGGTGCTTCCCAGCCCAGGCTAAGCCAGATCACTCAGCCAGCCGCTG	F	II	7	150021553		rs2373751	LC	0	1	0	XY_NO	A_NO	150020757	-795	ACTR3C	NM_001164458	TRUE		TSS1500;5'UTR;5'UTR	S_Shore	ACTR3C;LRRC61;LRRC61	82.4154	3.28522e-12	4.23275e-09	cg01234517	0.320142	0.893897	0.918766	0.77316	0.901237	0.95007	TRUE	FALSE	FALSE	FALSE	FALSE	FALSE	FALSE	FALSE	TRUE	FALSE	FALSE	FALSE	FALSE	FALSE	FALSE	FALSE	FALSE
cg01203828	AGCGGCTGGCACAGGCCTCTCACACAACCTGACTGATGGAGAGATGGACG	F	II	11	63779602			LC	0	1	0	XY_NO	A_NO	63754313	25289	OTUB1	AK307413	NA		Body	S_Shelf	MACROD1	82.2615	3.34107e-12	4.29175e-09	cg01203828	0.664992	0.893879	0.885636	0.918534	0.910602	0.950277	FALSE	FALSE	FALSE	FALSE	FALSE	FALSE	FALSE	FALSE	FALSE	FALSE	FALSE	FALSE	FALSE	FALSE	FALSE	FALSE	FALSE
cg13056744	CGGGGGCGGGGCCAGGGTCTAACACCCTCCAGATAATGTATGGCTGCGAC	F	I	6	29894940		rs62390375,rs9259828,rs9259829	HC	17	2	2	XY_NO	A_YES	29894105	835	BC035647	BC035647	NA			Island		82.145	3.38407e-12	4.33393e-09	cg13056744	0.000532486	0.24429	0.0805032	0.0840763	0.00871906	0.0235901	FALSE	FALSE	FALSE	FALSE	FALSE	FALSE	FALSE	FALSE	FALSE	FALSE	FALSE	FALSE	FALSE	FALSE	FALSE	FALSE	FALSE
cg12598767	TCCTGTCTCCGTCCCTGAAGCGGTGCGGCGCTCAGGTGAGCGAGGTGTCG	R	I	11	72465959			HC	0	1	1	XY_NO	A_NO	72463433	-2525	ARAP1	NM_001040118	NA		Body	Island	STARD10	82.1077	3.39794e-12	4.33867e-09	cg12598767	0.632239	0.977762	0.951651	0.969476	0.991076	0.981031	TRUE	FALSE	FALSE	FALSE	FALSE	FALSE	FALSE	FALSE	TRUE	FALSE	FALSE	FALSE	FALSE	FALSE	FALSE	FALSE	FALSE
cg08111857	CGCAGAGCGGCCGAAAGAAGCTTCAGTTCGCTGCTGGTGAGGGCGTTTCG	R	I	17	40840012			ICshore	0	1	1	XY_NO	A_NO	40834631	5381	CNTNAP1	NM_003632	NA		Body	Island	CNTNAP1	81.9871	3.44332e-12	4.38348e-09	cg08111857	0.161151	0.886994	0.903375	0.753355	0.958936	0.959589	TRUE	FALSE	FALSE	FALSE	FALSE	FALSE	FALSE	FALSE	TRUE	FALSE	FALSE	FALSE	FALSE	FALSE	FALSE	FALSE	FALSE
cg12234107	GTATTGGGGGTGGGCACGCTAAGGACAGAGATGCCTTGCCAGGCTGCACG	F	II	13	113354543			IC	0	1	0	XY_NO	A_NO	113344642	9901	ATP11A	NM_032189	NA		Body;Body	S_Shelf	ATP11A;ATP11A	81.6397	3.57772e-12	4.52755e-09	cg12234107	0.191161	0.890971	0.899997	0.846598	0.932028	0.938745	TRUE	FALSE	FALSE	FALSE	FALSE	FALSE	FALSE	FALSE	TRUE	FALSE	FALSE	FALSE	FALSE	FALSE	FALSE	FALSE	FALSE
cg06505273	CGGGGAGGCTCCAAGTCAGTGGCTTCTCTGTTCCAACAGGAACCCAGGCT	F	II	16	24850292			LC	15	1	0	XY_NO	A_NO	24857315	-7023	SLC5A11	AK295427	TRUE					81.6428	3.57651e-12	4.52755e-09	cg06505273	0.741377	0.100081	0.085387	0.328095	0.0192034	0.0592981	FALSE	TRUE	FALSE	FALSE	FALSE	FALSE	FALSE	TRUE	FALSE	TRUE	FALSE	FALSE	FALSE	FALSE	FALSE	FALSE	FALSE
cg14794741	GATGGGCAACTGAGGGATGTCGTTGGAAAATCTTTCCTCAATCACAGACG	F	II	1	7408911		rs34754584	IC	0	1	0	XY_NO	A_NO	7732053	-323142	CAMTA1	AK302088	NA		Body		CAMTA1	81.4628	3.6484e-12	4.60333e-09	cg14794741	0.0334312	0.882018	0.879221	0.85066	0.852418	0.887137	TRUE	FALSE	FALSE	FALSE	FALSE	FALSE	FALSE	FALSE	TRUE	FALSE	FALSE	FALSE	FALSE	FALSE	FALSE	FALSE	FALSE
cg03953832	TTTTTGTTCTTAATAGAAAATATTTGAGGGCCCTTCCATATCACATTACG	F	II	1	101615251			LC	0	1	0	XY_NO	A_NO	101548009	67242	AK021551	AK021551	TRUE					81.2564	3.73278e-12	4.6959e-09	cg03953832	0.344043	0.884131	0.878252	0.896048	0.938621	0.934292	TRUE	FALSE	FALSE	FALSE	FALSE	FALSE	FALSE	FALSE	TRUE	FALSE	FALSE	FALSE	FALSE	FALSE	FALSE	FALSE	FALSE
cg25770702	CGGCAGCGGCGACACACAGAAAAGCTGCCCTGGCCCAGCGCAGGCTCCCG	R	I	11	64136024			HC	0	1	1	XY_NO	A_NO	64136073	-49	MIR1237	NR_031602	NA		Body;TSS200;Body	Island	RPS6KA4;MIR1237;RPS6KA4	81.1383	3.78208e-12	4.73002e-09	cg25770702	0.417796	0.937636	0.969357	0.81887	0.983719	0.985165	TRUE	FALSE	FALSE	FALSE	FALSE	FALSE	FALSE	FALSE	TRUE	FALSE	FALSE	FALSE	FALSE	FALSE	FALSE	FALSE	FALSE
cg00481639	CGCTAAAAGGAGCTTTGCTCTGGAAATGTTTTCATGGAGATGTCATGAGA	R	II	2	16514107			LC	0	1	0	XY_NO	A_NO	16380470	133637	SNORA40	.	TRUE					81.1641	3.77125e-12	4.73002e-09	cg00481639	0.549374	0.901227	0.89904	0.920885	0.909776	0.938783	TRUE	FALSE	FALSE	FALSE	FALSE	FALSE	FALSE	FALSE	TRUE	FALSE	FALSE	FALSE	FALSE	FALSE	FALSE	FALSE	FALSE
cg27103585	AACAAACAAAAAACACAAATCAATCAGTACTAGCAGGTACAGAAAACACG	F	II	22	17955274		rs5992724	IC	14	1	0	XY_NO	A_NO	17956629	-1355	CECR2	BX647449	TRUE		TSS1500		CECR2	80.9198	3.87512e-12	4.83221e-09	cg27103585	0.174599	0.85077	0.836064	0.872798	0.914603	0.899742	TRUE	FALSE	FALSE	FALSE	FALSE	FALSE	FALSE	FALSE	TRUE	FALSE	FALSE	FALSE	FALSE	FALSE	FALSE	FALSE	FALSE
cg07926598	TTGGGGCTGCCTGCTTTTCCTTTCCCCTGTGTTTTCAACACTGCATCACG	R	II	7	4175200			IC	3	1	0	XY_NO	A_NO	4169316	5884	SDK1	NR_027816	TRUE		Body;Body		SDK1;SDK1	80.6635	3.98751e-12	4.94345e-09	cg07926598	0.24651	0.84293	0.875099	0.7928	0.862753	0.919648	TRUE	FALSE	FALSE	FALSE	FALSE	FALSE	FALSE	FALSE	TRUE	FALSE	FALSE	FALSE	FALSE	FALSE	FALSE	FALSE	FALSE
cg22890545	TCCCCCAACTTACTTGGTTTTACTGTCAGTCTGGTCCCTGCTCCAAAGCG	F	II	14	22964913			LC	0	1	0	XY_NO	A_NO	22964895	18	TRA@	BC071758	NA					80.6836	3.97856e-12	4.94345e-09	cg22890545	0.60124	0.908276	0.905135	0.913022	0.92431	0.95132	TRUE	FALSE	FALSE	FALSE	FALSE	FALSE	FALSE	FALSE	TRUE	FALSE	FALSE	FALSE	FALSE	FALSE	FALSE	FALSE	FALSE
cg07197326	GCTTCCTCCCTTTAAAATTCACGACTGAAAGGGCAATATTTAAATAAGCG	F	II	14	100867082		rs77898587	LC	0	1	0	XY_NO	A_NO	100848336	18746	WDR25	CU678554	TRUE		Body;Body		WDR25;WDR25	80.5066	4.05809e-12	5.01637e-09	cg07197326	0.361031	0.951437	0.928615	0.902568	0.934668	0.973039	TRUE	FALSE	FALSE	FALSE	FALSE	FALSE	FALSE	FALSE	TRUE	FALSE	FALSE	FALSE	FALSE	FALSE	FALSE	FALSE	FALSE
cg06165742	CGCTGAAGTCTGGTAGGACAAGAAGGAGTTAGTCCTAAGTAACATTGCAG	F	II	7	114297860			LC	0	1	0	XY_NO	A_NO	114298090	-230	FOXP2	AF086040	NA		Body;Body;Body		FOXP2;FOXP2;FOXP2	80.2919	4.15691e-12	5.12366e-09	cg06165742	0.147003	0.871119	0.897265	0.840277	0.933452	0.935545	TRUE	FALSE	FALSE	FALSE	FALSE	FALSE	FALSE	FALSE	TRUE	FALSE	FALSE	FALSE	FALSE	FALSE	FALSE	FALSE	FALSE
cg10021614	AAATTCCCACTTATACGAAATGATGAAATTTCAGGGCTGAGCATCCATCG	R	II	1	3028910			ICshore	0	1	0	XY_NO	A_NO	3044538	-15628	MIR4251	NR_036215	NA		Body;Body	S_Shore	PRDM16;PRDM16	80.2555	4.17395e-12	5.12984e-09	cg10021614	0.389345	0.901821	0.889598	0.899765	0.94384	0.959689	TRUE	FALSE	FALSE	FALSE	FALSE	FALSE	FALSE	FALSE	TRUE	FALSE	FALSE	FALSE	FALSE	FALSE	FALSE	FALSE	FALSE
cg03085785	GCAGCTCAAAGAAGGCCTGTTTTTAAAGCTTAGCAGAAGCCCATTCTCCG	R	II	7	27247651			LC	0	1	0	XY_NO	A_NO	27240039	7612	HOTTIP	NR_037843	NA			S_Shelf		80.2067	4.19685e-12	5.14316e-09	cg03085785	0.154436	0.89082	0.860439	0.907829	0.915482	0.930425	TRUE	FALSE	FALSE	FALSE	FALSE	FALSE	FALSE	FALSE	TRUE	FALSE	FALSE	FALSE	FALSE	FALSE	FALSE	FALSE	FALSE
cg25441207	CGAACTGAGGAAGGGTTTCTAGGAGCTTAGAGTCCCAGGTAACAGCCAGC	F	II	15	40163012			LC	50	1	0	XY_NO	A_NO	40121476	-41535	GPR176	AK302715	TRUE		Body		GPR176	80.1634	4.21735e-12	5.15348e-09	cg25441207	0.608484	0.8948	0.916703	0.891159	0.936244	0.946386	TRUE	FALSE	FALSE	FALSE	FALSE	FALSE	FALSE	FALSE	TRUE	FALSE	FALSE	FALSE	FALSE	FALSE	FALSE	FALSE	FALSE
cg18036143	TACGTTTAAATGAGGTCAGTGGGGTGAGCCCTAATCCAATCTGACTGACG	R	II	12	125329150			IC	49	45	0	XY_YES	A_YES	125348518	19369	SCARB1	AK304730	NA		Body;Body		SCARB1;SCARB1	79.9881	4.30131e-12	5.24106e-09	cg18036143	0.355646	0.845529	0.830719	0.811292	0.865935	0.912684	TRUE	FALSE	FALSE	FALSE	FALSE	FALSE	FALSE	FALSE	TRUE	FALSE	FALSE	FALSE	FALSE	FALSE	FALSE	FALSE	FALSE
cg27493243	CGCCTTTCTGTCAAGGTCGCCAAATTGGCCAAATCTCCGTAATGCTAAAA	R	II	2	233366070			IC	0	1	0	XY_NO	A_NO	233352531	-13538	ECEL1	NM_004826	TRUE			N_Shore		79.9024	4.34307e-12	5.27687e-09	cg27493243	0.524526	0.889002	0.886848	0.897818	0.916285	0.944844	TRUE	FALSE	FALSE	FALSE	FALSE	FALSE	FALSE	FALSE	TRUE	FALSE	FALSE	FALSE	FALSE	FALSE	FALSE	FALSE	FALSE
cg04137530	TGTTTACAGAACTCAGCTTGGAGCCTGTAAGTGGACCCTCAGCTGGACCG	R	II	1	25495326		rs6600265	IC	50	1	0	XY_NO	A_NO	25559012	63687	SYF2	BC015824	TRUE					79.8212	4.38304e-12	5.31031e-09	cg04137530	0.102325	0.904912	0.907653	0.897647	0.921226	0.925031	TRUE	FALSE	FALSE	FALSE	FALSE	FALSE	FALSE	FALSE	TRUE	FALSE	FALSE	FALSE	FALSE	FALSE	FALSE	FALSE	FALSE
cg21346154	CAGCACAGCATGAAGTCCAATTAGGGCTGCTTTTAAAGGGGGTGATTGCG	F	II	2	70699808			LC	0	1	0	XY_NO	A_NO	70682670	17138	Mir_548	.	TRUE		Body;Body		TGFA;TGFA	79.5521	4.51836e-12	5.45874e-09	cg21346154	0.574278	0.94618	0.936529	0.933821	0.951915	0.958861	TRUE	FALSE	FALSE	FALSE	FALSE	FALSE	FALSE	FALSE	TRUE	FALSE	FALSE	FALSE	FALSE	FALSE	FALSE	FALSE	FALSE
cg17723597	GGCAATGGGTGGCGAGCCCACAGGGGACGTCGTCAAGGAGATATGGGACG	R	I	5	95047327			IC	50	7	1	XY_NO	A_YES	95053336	-6009	RHOBTB3	AK023621	TRUE					79.4253	4.58375e-12	5.5221e-09	cg17723597	0.720824	0.943309	0.913594	0.898723	0.973008	0.9628	FALSE	FALSE	FALSE	FALSE	FALSE	FALSE	FALSE	FALSE	FALSE	FALSE	FALSE	FALSE	FALSE	FALSE	FALSE	FALSE	FALSE
cg02246876	TGCTGGGGGCCTAGAACCCTGAGACATAGACCATGGATAAATGGCAACCG	F	II	14	23586582			LC	0	1	0	XY_NO	A_NO	23588819	2238	CEBPE	NM_001805	NA		3'UTR		CEBPE	79.3629	4.61629e-12	5.54564e-09	cg02246876	0.879303	0.894628	0.870031	0.903778	0.842868	0.934327	FALSE	FALSE	FALSE	FALSE	FALSE	FALSE	FALSE	FALSE	FALSE	FALSE	FALSE	FALSE	FALSE	FALSE	FALSE	FALSE	FALSE
cg09680447	CCGTGAGTCAGCAAGTGACCAAGCAGGGGTTGCATCACCTCGATGACTCG	F	II	4	1037615			IC	0	1	0	XY_NO	A_NO	1056743	19129	AK124578	AK124578	TRUE					79.3233	4.63709e-12	5.55497e-09	cg09680447	0.657126	0.2495	0.335985	0.519304	0.0234028	0.0587326	FALSE	TRUE	FALSE	FALSE	FALSE	TRUE	FALSE	TRUE	FALSE	TRUE	FALSE	FALSE	FALSE	FALSE	FALSE	TRUE	FALSE
cg27468226	TGCAGATCTTTACTCCCTCTGCTGTTATCCAATCTCCAGCTCACTGCTCG	F	II	2	176846399			LC	0	1	0	XY_NO	A_NO	176867017	20619	KIAA1715	BC110329	TRUE		Body		KIAA1715	79.2154	4.69429e-12	5.60775e-09	cg27468226	0.0650778	0.909969	0.90648	0.849228	0.906683	0.929243	TRUE	FALSE	FALSE	FALSE	FALSE	FALSE	FALSE	FALSE	TRUE	FALSE	FALSE	FALSE	FALSE	FALSE	FALSE	FALSE	FALSE
cg20945212	CGCTAGTAATTCTCCCGTGTGGTTGAATTCTACCGTAGAGATAATGTCAG	F	II	5	146080656			LC	0	2	0	XY_NO	A_YES	146258158	177503	PPP2R2B	NM_004576	TRUE		Body;Body;Body;Body;Body;Body;Body		PPP2R2B;PPP2R2B;PPP2R2B;PPP2R2B;PPP2R2B;PPP2R2B;PPP2R2B	79.1437	4.73269e-12	5.63782e-09	cg20945212	0.533465	0.903725	0.916983	0.894966	0.943169	0.958156	TRUE	FALSE	FALSE	FALSE	FALSE	FALSE	FALSE	FALSE	TRUE	FALSE	FALSE	FALSE	FALSE	FALSE	FALSE	FALSE	FALSE
cg06351643	CGCGCTGGCATCAGCCTGCGTCAGCTGCTGCTTTAAGAGGAAGACGGCAT	R	I	11	69624649			IC	0	1	1	XY_NO	A_NO	69634191	9543	FGF3	NM_005247	NA			N_Shore		79.0535	4.78152e-12	5.68012e-09	cg06351643	0.780199	0.917366	0.943964	0.7658	0.968693	0.962988	FALSE	FALSE	FALSE	FALSE	FALSE	FALSE	FALSE	FALSE	FALSE	FALSE	FALSE	FALSE	FALSE	FALSE	FALSE	FALSE	FALSE
cg04833853	CGGAGGGAGAGGCATAAGAACCACGTTAGATTAATAATAGCTTCACCCTG	F	II	11	43604549			LC	0	1	0	XY_NO	A_NO	43602943	1606	MIR129-2	NR_029697	TRUE			S_Shore		78.9162	4.85696e-12	5.75372e-09	cg04833853	0.643113	0.922198	0.919285	0.872453	0.953213	0.960085	TRUE	FALSE	FALSE	FALSE	FALSE	FALSE	FALSE	FALSE	TRUE	FALSE	FALSE	FALSE	FALSE	FALSE	FALSE	FALSE	FALSE
cg22252931	CTGTGTGCTGGGGGCGGGGCCGAGCAGCTTCAGCTGCGGCTGGGATAACG	F	II	12	113599272		rs78506376	IC	0	1	0	XY_NO	A_NO	113587662	11610	CCDC42B	NM_001144872	TRUE		Body;Body		DDX54;DDX54	78.818	4.91171e-12	5.80246e-09	cg22252931	0.19211	0.680702	0.734339	0.441364	0.91093	0.937793	TRUE	FALSE	FALSE	FALSE	FALSE	FALSE	TRUE	FALSE	TRUE	FALSE	FALSE	FALSE	FALSE	FALSE	TRUE	FALSE	FALSE
cg19668397	CGGCAGTACAACAGTGGCTTTAGATGTGTGTTTATGACACAGGAAGGCGC	F	II	10	127451340		rs79542941,rs79643290	IC	0	1	0	XY_NO	A_NO	127464389	13050	MMP21	NM_147191	TRUE		Body		C10orf137	78.7882	4.92845e-12	5.80615e-09	cg19668397	0.4384	0.873561	0.902735	0.805898	0.891573	0.917567	TRUE	FALSE	FALSE	FALSE	FALSE	FALSE	FALSE	FALSE	TRUE	FALSE	FALSE	FALSE	FALSE	FALSE	FALSE	FALSE	FALSE
cg00339430	GGATAAAGAGGCTACAAAAACATGGCAGCCCCTAATGAGATATTTTTGCG	R	II	4	185975059		rs11934176	IC	0	1	0	XY_NO	A_NO	185973049	2010	BC043280	BC043280	NA					78.6366	5.01464e-12	5.89142e-09	cg00339430	0.783459	0.949379	0.946315	0.939879	0.975101	0.986129	FALSE	FALSE	FALSE	FALSE	FALSE	FALSE	FALSE	FALSE	FALSE	FALSE	FALSE	FALSE	FALSE	FALSE	FALSE	FALSE	FALSE
cg22050399	CTAACAATTCCTCAAGTATGCTGATACTGATGGTCCAGGCATCACACTCG	F	II	5	34704056	rs79810872	rs79810872	LC	50	1	0	XY_NO	A_NO	34687663	16393	RAI14	NM_001145523	TRUE		Body;Body;Body;Body;Body;Body		RAI14;RAI14;RAI14;RAI14;RAI14;RAI14	78.5453	5.06731e-12	5.93694e-09	cg22050399	0.55457	0.926061	0.90936	0.905628	0.94551	0.958489	TRUE	FALSE	FALSE	FALSE	FALSE	FALSE	FALSE	FALSE	TRUE	FALSE	FALSE	FALSE	FALSE	FALSE	FALSE	FALSE	FALSE
cg03553715	TAGATAGTGGCAGGAAACCAGGTCCCTGAGTGTCCAGACGTTGGGAGTCG	F	II	16	9052489		rs75312885	LC	0	1	0	XY_NO	A_NO	9050236	-2252	USP7	AK302481	TRUE		Body	N_Shelf	USP7	78.3406	5.18773e-12	6.06137e-09	cg03553715	0.790573	0.230489	0.221986	0.637584	0.027638	0.0617612	FALSE	TRUE	FALSE	FALSE	FALSE	FALSE	FALSE	TRUE	FALSE	TRUE	FALSE	FALSE	FALSE	FALSE	FALSE	TRUE	FALSE
cg21805940	CGCAGGCCAATTAATGCACAGCATCTGCTGTACAGAAGCAGGGCATGAAG	R	II	13	101174420	rs79080953	rs79080953	IC	0	1	0	XY_NO	A_NO	101184844	10425	A2LD1	CCDS45066	TRUE		Body;Body		PCCA;PCCA	78.2221	5.25887e-12	6.12771e-09	cg21805940	0.0319361	0.792151	0.910748	0.43631	0.680908	0.87578	TRUE	FALSE	FALSE	FALSE	FALSE	FALSE	FALSE	FALSE	TRUE	FALSE	FALSE	FALSE	FALSE	FALSE	TRUE	FALSE	FALSE
cg02493905	GCAGAGGGGGCACTGAGGAACTTGCCCTTTCATTCCAGGTTTGCTGGTCG	R	II	1	151520213			LC	0	1	0	XY_NO	A_NO	151518271	1942	MIR554	NR_030280	TRUE		Body;Body		TUFT1;TUFT1	78.0907	5.33904e-12	6.20416e-09	cg02493905	0.741339	0.93366	0.928896	0.94337	0.935309	0.962107	FALSE	FALSE	FALSE	FALSE	FALSE	FALSE	FALSE	FALSE	FALSE	FALSE	FALSE	FALSE	FALSE	FALSE	FALSE	FALSE	FALSE
cg18973247	CCTGTGTGTCTCACACAGATTCCTCTTGCTGGAACCTTTTGTTTCCTTCG	R	II	1	27070873		rs77216962	LC	0	1	0	XY_NO	A_NO	27055870	15003	ARID1A	AB001895	TRUE		Body;Body		ARID1A;ARID1A	78.0329	5.3747e-12	6.22863e-09	cg18973247	0.680339	0.153569	0.183706	0.365337	0.0380229	0.0745404	FALSE	TRUE	FALSE	FALSE	FALSE	FALSE	FALSE	TRUE	FALSE	TRUE	FALSE	FALSE	FALSE	FALSE	FALSE	FALSE	FALSE
cg10982500	AATATCTTTTACCCTGTTAACTTGCAAATATTAATAGATTACTACCACCG	R	II	5	107252830			LC	12	1	0	XY_NO	A_NO	107146329	106501	7SK	.	TRUE		Body		FBXL17	77.8819	5.46919e-12	6.32096e-09	cg10982500	0.260907	0.857567	0.927445	0.557062	0.958364	0.958641	TRUE	FALSE	FALSE	FALSE	FALSE	FALSE	TRUE	FALSE	TRUE	FALSE	FALSE	FALSE	FALSE	FALSE	TRUE	FALSE	FALSE
cg16426366	TGTACAAAAGTAGTCTTGGCCTTGGCACTCCCTTAGGTGAACCTTACCCG	F	II	8	1919236			LC	0	1	0	XY_NO	A_NO	1922043	-2807	KBTBD11	NM_014867	NA			N_Shelf		77.7226	5.57084e-12	6.42104e-09	cg16426366	0.183383	0.861809	0.886954	0.801071	0.860607	0.895609	TRUE	FALSE	FALSE	FALSE	FALSE	FALSE	FALSE	FALSE	TRUE	FALSE	FALSE	FALSE	FALSE	FALSE	FALSE	FALSE	FALSE
cg06507590	CGGGCATGACACTCTGAATTTTGAAATTGCAAACCCACAGTTCAGTAGGT	F	II	5	166745042			LC	0	1	0	XY_NO	A_NO	166711842	33200	ODZ2	NM_001122679	TRUE		Body		ODZ2	77.6048	5.64733e-12	6.48552e-09	cg06507590	0.684914	0.898395	0.922568	0.781018	0.930049	0.945541	FALSE	FALSE	FALSE	FALSE	FALSE	FALSE	FALSE	FALSE	FALSE	FALSE	FALSE	FALSE	FALSE	FALSE	FALSE	FALSE	FALSE
cg05328939	CGGGCCCAGTGGAGAGGCACAAATCACCTGCAAGAGGGCCCAGGCACCCC	F	II	9	137731025			IC	0	1	0	XY_NO	A_NO	137741214	10190	MIR3689C	NR_039691	NA		Body	Island	COL5A1	77.5897	5.6572e-12	6.48552e-09	cg05328939	0.727302	0.91285	0.897681	0.904197	0.941738	0.952775	FALSE	FALSE	FALSE	FALSE	FALSE	FALSE	FALSE	FALSE	FALSE	FALSE	FALSE	FALSE	FALSE	FALSE	FALSE	FALSE	FALSE
cg06863830	CGGAAGCTTGTGAAGTTCAAAGAACTCTAAGGCGGCATATAATCAGTTAG	R	II	11	111503445			LC	0	1	0	XY_NO	A_NO	111473169	30276	SIK2	NM_015191	TRUE		Body		SIK2	77.453	5.74766e-12	6.57157e-09	cg06863830	0.380467	0.935124	0.927089	0.933837	0.973542	0.976115	TRUE	FALSE	FALSE	FALSE	FALSE	FALSE	FALSE	FALSE	TRUE	FALSE	FALSE	FALSE	FALSE	FALSE	FALSE	FALSE	FALSE
cg18069174	CGCCAAAACGTCAGCTTAAGGCAGAACGGCAAAGAGGCCAACAATCCGCG	R	I	18	77314033			IC	0	1	1	XY_NO	A_NO	77287118	26915	NFATC1	AK309546	NA			Island		77.3981	5.78439e-12	6.59587e-09	cg18069174	0.991032	0.985436	0.978496	0.899923	0.99038	0.990747	FALSE	FALSE	FALSE	FALSE	FALSE	FALSE	FALSE	FALSE	FALSE	FALSE	FALSE	FALSE	FALSE	FALSE	FALSE	FALSE	FALSE
cg00859888	TCTCTGGAACACACAAGTTGATTCACAGTGCTCCTGCTGCTGCACTGCCG	R	II	10	34795865			LC	0	1	0	XY_NO	A_NO	34715658	-80206	PARD3	AF454059	TRUE		Body		PARD3	77.3198	5.83728e-12	6.63843e-09	cg00859888	0.234396	0.877456	0.866311	0.872535	0.952421	0.928915	TRUE	FALSE	FALSE	FALSE	FALSE	FALSE	FALSE	FALSE	TRUE	FALSE	FALSE	FALSE	FALSE	FALSE	FALSE	FALSE	FALSE
cg19585597	CGGCAAGGAGGCCTACTACACGAGCAGTAAGGTCCACACTTTTGCAGACA	F	II	5	150326193			IC	0	1	0	XY_NO	A_NO	150326145	-47	ZNF300P1	NR_026867	NA		TSS200	Island	LOC134466	76.9252	6.11213e-12	6.93252e-09	cg19585597	0.0147591	0.216057	0.114155	0.101658	0.0345877	0.0579779	FALSE	FALSE	FALSE	FALSE	FALSE	FALSE	FALSE	FALSE	FALSE	FALSE	FALSE	FALSE	FALSE	FALSE	FALSE	FALSE	FALSE
cg21368402	ATTTCGCAGCTATAATTGCTGATTATGTTGTTACACAGCCGCGGCTCTCG	R	II	10	130507705			IC	0	1	0	XY_NO	A_NO	129979399	528306	AK124226	AK124226	NA			N_Shore		76.6202	6.33432e-12	7.16548e-09	cg21368402	0.309521	0.903893	0.919793	0.893324	0.95449	0.962747	TRUE	FALSE	FALSE	FALSE	FALSE	FALSE	FALSE	FALSE	TRUE	FALSE	FALSE	FALSE	FALSE	FALSE	FALSE	FALSE	FALSE
cg09425032	ACTGGAGAGGCGCGCCCCTCCCGCGTGTTGAAATTCAAAAGAGGCGAACG	F	I	19	14196582			HC	2	1	1	XY_NO	A_NO	14201231	4650	SAMD1	NM_138352	NA			Island		76.5242	6.40608e-12	7.22748e-09	cg09425032	0.160952	0.795152	0.759334	0.84493	0.892771	0.907961	TRUE	FALSE	FALSE	FALSE	FALSE	FALSE	FALSE	FALSE	TRUE	FALSE	FALSE	FALSE	FALSE	FALSE	FALSE	FALSE	FALSE
cg06144418	ACCTATGACCAGTGCTCACTCACGGAGACCTCTGTGTGATGTAGGGCACG	R	II	2	3888390			IC	0	1	0	XY_NO	A_NO	4021621	133232	LOC100505964	BC062482	NA					76.3604	6.5306e-12	7.31571e-09	cg06144418	0.734326	0.860765	0.921583	0.520643	0.947894	0.964707	FALSE	FALSE	FALSE	FALSE	FALSE	FALSE	TRUE	FALSE	FALSE	FALSE	FALSE	FALSE	FALSE	FALSE	TRUE	FALSE	FALSE
cg23954880	TCAGCTTCAGAGCTGCTAATTGGGCTATCGGGTGATTCCAAAGAGAGACG	F	II	7	2122342			IC	0	1	0	XY_NO	A_NO	2255643	133302	MAD1L1	U33822	TRUE		Body;Body;Body		MAD1L1;MAD1L1;MAD1L1	76.3467	6.54114e-12	7.31571e-09	cg23954880	0.0949865	0.862822	0.857692	0.851493	0.891053	0.927677	TRUE	FALSE	FALSE	FALSE	FALSE	FALSE	FALSE	FALSE	TRUE	FALSE	FALSE	FALSE	FALSE	FALSE	FALSE	FALSE	FALSE
cg18090431	AAGCCTCACTAGGCTGGTATTTACTCTAATTAATGTTGAACATGCTTCCG	R	II	4	37691603			LC	0	1	0	XY_NO	A_NO	37687998	-3604	RELL1	NM_001085399	NA			S_Shelf		76.3315	6.5529e-12	7.31571e-09	cg18090431	0.356242	0.899408	0.889315	0.823195	0.934642	0.88657	TRUE	FALSE	FALSE	FALSE	FALSE	FALSE	FALSE	FALSE	TRUE	FALSE	FALSE	FALSE	FALSE	FALSE	FALSE	FALSE	FALSE
cg12817107	TGGGCCAGCCAATTTCTCAAGCACACTGCAGCAGCCAGGAGGCGTTATCG	R	II	2	157013368			LC	0	1	0	XY_NO	A_NO	157111431	98064	BC032407	BC032407	TRUE					76.3915	6.50678e-12	7.31571e-09	cg12817107	0.338327	0.904824	0.847937	0.873221	0.952871	0.926849	TRUE	FALSE	FALSE	FALSE	FALSE	FALSE	FALSE	FALSE	TRUE	FALSE	FALSE	FALSE	FALSE	FALSE	FALSE	FALSE	FALSE
cg23671006	CGCGTACAGGATGACAGCCTCTTTCTGGTTATGCATAATGTGCACGTACG	R	II	22	37578450			HC	0	1	0	XY_NO	A_NO	37581993	3544	C1QTNF6	AK226149	NA		Body;Body	Island	C1QTNF6;C1QTNF6	76.2534	6.61343e-12	7.36401e-09	cg23671006	0.625046	0.916658	0.924151	0.874653	0.93226	0.953434	TRUE	FALSE	FALSE	FALSE	FALSE	FALSE	FALSE	FALSE	TRUE	FALSE	FALSE	FALSE	FALSE	FALSE	FALSE	FALSE	FALSE
cg26109568	AGCCCCCTGCAGTGCTAAGAAATAATGTACAACGCTTCATGGTGCAGACG	R	II	2	105697685			IC	0	1	0	XY_NO	A_NO	105654482	43203	MRPS9	NM_182640	TRUE		Body		MRPS9	76.1336	6.70748e-12	7.44929e-09	cg26109568	0.0363324	0.819106	0.879649	0.761383	0.895108	0.943341	TRUE	FALSE	FALSE	FALSE	FALSE	FALSE	FALSE	FALSE	TRUE	FALSE	FALSE	FALSE	FALSE	FALSE	FALSE	FALSE	FALSE
cg00321824	CGTGTCACAGGAGAATGACCTGTGGGAGAGACACATGTTTAGAAGGAAGA	R	II	6	160873675			LC	0	1	0	XY_NO	A_NO	160932155	58481	LPAL2	NR_028092	NA		3'UTR		SLC22A3	76.0218	6.79661e-12	7.52867e-09	cg00321824	0.0944826	0.887204	0.898392	0.903821	0.905126	0.915775	TRUE	FALSE	FALSE	FALSE	FALSE	FALSE	FALSE	FALSE	TRUE	FALSE	FALSE	FALSE	FALSE	FALSE	FALSE	FALSE	FALSE
cg05159732	CTGCAGCAGGCTAATCTTAGACTTGCCTTTGTCTGGCCTGGGTGTGGACG	F	II	17	40337534			LC	0	1	0	XY_NO	A_NO	40337469	-64	HCRT	NM_001524	NA		TSS200	S_Shore	HCRT	75.935	6.86674e-12	7.58664e-09	cg05159732	0.124696	0.900927	0.878068	0.875515	0.900054	0.93511	TRUE	FALSE	FALSE	FALSE	FALSE	FALSE	FALSE	FALSE	TRUE	FALSE	FALSE	FALSE	FALSE	FALSE	FALSE	FALSE	FALSE
cg06378244	AAACTGGCAATCATTTATAAATTATCACCTATGACTCCATCTGCTCTACG	R	II	1	16936996	rs67041721	rs11260827,rs418099	LC	0	2	0	XY_NO	A_YES	16939751	2756	NBPF1	AK123260	NA		5'UTR	N_Shelf	NBPF1	75.8516	6.93491e-12	7.64216e-09	cg06378244	0.583777	0.828958	0.828964	0.794281	0.875162	0.9065	FALSE	FALSE	FALSE	FALSE	FALSE	FALSE	FALSE	FALSE	TRUE	FALSE	FALSE	FALSE	FALSE	FALSE	FALSE	FALSE	FALSE
cg20899190	CGAAGAAAGAATTAGCATGAAATATGCATATGTCATCCATGAGGCTGAGG	R	II	2	175430595			LC	0	1	0	XY_NO	A_NO	175412096	18499	AK002090	AK002090	NA		Body;Body		WIPF1;WIPF1	75.5067	7.22465e-12	7.94094e-09	cg20899190	0.707342	0.941594	0.923249	0.885471	0.952083	0.965466	FALSE	FALSE	FALSE	FALSE	FALSE	FALSE	FALSE	FALSE	FALSE	FALSE	FALSE	FALSE	FALSE	FALSE	FALSE	FALSE	FALSE
cg18425377	CGCTGTGCGCCCTCCTTCACCGACATCTTGCCGAGCTGCAGGCAGAGGGC	R	I	14	105167727			HC	0	1	1	XY_NO	A_NO	105173589	-5862	INF2	DQ395340	NA		Body;Body;Body	Island	INF2;INF2;INF2	75.4533	7.27062e-12	7.97092e-09	cg18425377	0.604521	0.960344	0.935576	0.935892	0.973345	0.986496	TRUE	FALSE	FALSE	FALSE	FALSE	FALSE	FALSE	FALSE	TRUE	FALSE	FALSE	FALSE	FALSE	FALSE	FALSE	FALSE	FALSE
cg02761419	TTCTGAAGTGGATACATCAAAGGTCTTTATTAGCATAGGAACAACACACG	F	II	11	113237068			LC	0	1	0	XY_NO	A_NO	113258512	-21444	ANKK1	NM_178510	NA		3'UTR		TTC12	75.3575	7.35406e-12	8.04172e-09	cg02761419	0.718582	0.942778	0.920018	0.908208	0.950993	0.963161	FALSE	FALSE	FALSE	FALSE	FALSE	FALSE	FALSE	FALSE	FALSE	FALSE	FALSE	FALSE	FALSE	FALSE	FALSE	FALSE	FALSE
cg27451118	AATCACAGAAGTCTTTTGATGAACTTTTCCCACTTTAAATACATCAAACG	R	II	7	133365534			LC	0	1	0	XY_NO	A_NO	133261363	104171	EXOC4	AK299927	TRUE		Body		EXOC4	75.3233	7.38408e-12	8.0539e-09	cg27451118	0.213306	0.918411	0.903206	0.909124	0.916968	0.942309	TRUE	FALSE	FALSE	FALSE	FALSE	FALSE	FALSE	FALSE	TRUE	FALSE	FALSE	FALSE	FALSE	FALSE	FALSE	FALSE	FALSE
cg24033661	TGACTCACTGCCTATGAGCACTTGAGTTCTTCCTGTGTGTGCAGTGGACG	F	II	11	2920055		rs449235	LC	38	1	0	XY_NO	A_NO	2920950	-895	SLC22A18	NM_183233	TRUE		Body;TSS1500	N_Shelf	SLC22A18AS;SLC22A18	75.2896	7.41381e-12	8.0657e-09	cg24033661	0.646377	0.21076	0.272979	0.513386	0.0121481	0.0274484	FALSE	TRUE	FALSE	FALSE	FALSE	FALSE	FALSE	TRUE	FALSE	TRUE	FALSE	FALSE	FALSE	FALSE	FALSE	TRUE	FALSE
cg23558337	ACCCACAGTTAGGTGGCCAGACTGAGAGCAGAGTGCTGAGTCACCACACG	R	II	20	10492394			LC	15	1	0	XY_NO	A_NO	10415950	76444	C20orf94	NM_001009608	NA	DMR	Body		C20orf94	75.2376	7.45994e-12	8.09523e-09	cg23558337	0.732468	0.117767	0.129514	0.440462	0.013713	0.0462984	FALSE	TRUE	FALSE	FALSE	FALSE	FALSE	FALSE	TRUE	FALSE	TRUE	FALSE	FALSE	FALSE	FALSE	FALSE	TRUE	FALSE
cg09979311	CGGGCGCCTTGTAAGCGTCACATTTAGTTTTGCTGTGAAGCGAGTCAGGT	F	I	16	1730579			IC	0	1	1	XY_NO	A_NO	1730337	242	HN1L	AK316514	NA		Body	S_Shore	HN1L	75.0247	7.65217e-12	8.28275e-09	cg09979311	0.805464	0.966309	0.959916	0.977847	0.987153	0.978563	FALSE	FALSE	FALSE	FALSE	FALSE	FALSE	FALSE	FALSE	FALSE	FALSE	FALSE	FALSE	FALSE	FALSE	FALSE	FALSE	FALSE
cg23548455	CGCCTTGTTTATGCCTCGCTCATCACTGTAATTGCCTTGGGGGATTTATT	F	II	2	233377587			IC	0	1	0	XY_NO	A_NO	233385172	-7585	PRSS56	NM_001195129	TRUE					74.9724	7.70021e-12	8.31365e-09	cg23548455	0.67067	0.919165	0.918714	0.871592	0.944057	0.963706	FALSE	FALSE	FALSE	FALSE	FALSE	FALSE	FALSE	FALSE	FALSE	FALSE	FALSE	FALSE	FALSE	FALSE	FALSE	FALSE	FALSE
cg13597317	CGCATGAGGATTAGAAGCATCACAAAGAAAGCAGTCTCGGAAGTTTGTCA	R	II	9	111033925			LC	0	1	0	XY_NO	A_NO	110681258	-352666	5S_rRNA	.	TRUE					74.5282	8.1221e-12	8.74701e-09	cg13597317	0.136706	0.897203	0.91947	0.915941	0.899125	0.932522	TRUE	FALSE	FALSE	FALSE	FALSE	FALSE	FALSE	FALSE	TRUE	FALSE	FALSE	FALSE	FALSE	FALSE	FALSE	FALSE	FALSE
cg02070077	AGATTAAACAGGTGCAACCCAGCAGGATACACACGCAGAACTAGACTCCG	F	II	6	168199753			LC	0	1	0	XY_NO	A_NO	168197538	-2214	C6orf123	NR_026773	NA			S_Shore		74.4959	8.15377e-12	8.759e-09	cg02070077	0.521562	0.922584	0.913771	0.899678	0.954709	0.965289	TRUE	FALSE	FALSE	FALSE	FALSE	FALSE	FALSE	FALSE	TRUE	FALSE	FALSE	FALSE	FALSE	FALSE	FALSE	FALSE	FALSE
cg02124746	TTGGAATTCAGAATCCATTGAGGCCTTCACTCACCACTTTCCCTCTCTCG	R	II	9	91615137		rs62551537	LC	0	1	0	XY_NO	A_NO	91616115	-978	S1PR3	CCDS6680	TRUE		5'UTR	N_Shore	S1PR3	74.4099	8.23871e-12	8.82801e-09	cg02124746	0.177949	0.871067	0.926027	0.760216	0.942308	0.917999	TRUE	FALSE	FALSE	FALSE	FALSE	FALSE	FALSE	FALSE	TRUE	FALSE	FALSE	FALSE	FALSE	FALSE	FALSE	FALSE	FALSE
cg25350306	CTGGCGTCTATAGTCAGTCTTTCCTCACTGTCGGGAGGTTCAGGTAGCCG	R	II	2	100190218		rs73964165	IC	0	1	0	XY_NO	A_NO	100106479	-83738	REV1	NM_001037872	TRUE		Body;Body		AFF3;AFF3	74.0043	8.65272e-12	9.24839e-09	cg25350306	0.340978	0.828467	0.906255	0.721806	0.953025	0.962703	TRUE	FALSE	FALSE	FALSE	FALSE	FALSE	FALSE	FALSE	TRUE	FALSE	FALSE	FALSE	FALSE	FALSE	FALSE	FALSE	FALSE
cg04503340	ATTAGAGCACCTTTTTTTCTTTCCAGGTTCTTTTTCCACCTCAGCAATCG	F	II	5	77313271			LC	0	1	0	XY_NO	A_NO	77318847	5577	TRNA_Pseudo	.	TRUE		Body		AP3B1	73.9644	8.69474e-12	9.27007e-09	cg04503340	0.0837321	0.887438	0.864042	0.918493	0.938074	0.892104	TRUE	FALSE	FALSE	FALSE	FALSE	FALSE	FALSE	FALSE	TRUE	FALSE	FALSE	FALSE	FALSE	FALSE	FALSE	FALSE	FALSE
cg15773230	CGGAAATGATGCAGATGGAGCAGGAGCCCTTTAGCCACAGTGGATGGCAT	R	II	4	25097661			IC	0	1	0	XY_NO	A_NO	25162203	64543	SEPSECS	AF146396	NA			Island		73.8103	8.85891e-12	9.42155e-09	cg15773230	0.418741	0.848481	0.90359	0.718857	0.930348	0.943546	TRUE	FALSE	FALSE	FALSE	FALSE	FALSE	FALSE	FALSE	TRUE	FALSE	FALSE	FALSE	FALSE	FALSE	FALSE	FALSE	FALSE
cg05801872	CGGCGCTCCAGCCAGTGTCTGCCTGCTTCTGGAAATACCTCATCTTCCAG	F	II	6	14282715			IC	0	1	0	XY_NO	A_NO	14117864	164851	CD83	NM_001040280	NA					73.7614	8.91171e-12	9.43067e-09	cg05801872	0.157368	0.827391	0.861294	0.616859	0.935026	0.948199	TRUE	FALSE	FALSE	FALSE	FALSE	FALSE	TRUE	FALSE	TRUE	FALSE	FALSE	FALSE	FALSE	FALSE	TRUE	FALSE	FALSE
cg22497969	CGCTCAGAGACATAAACAGAAATGCCGTTTGGCAAAGGCGGCCCTAAAAC	F	II	1	3143018			IC	0	1	0	XY_NO	A_NO	3044538	98480	MIR4251	NR_036215	NA		Body;Body		PRDM16;PRDM16	73.7671	8.90555e-12	9.43067e-09	cg22497969	0.303576	0.904947	0.893215	0.893229	0.886571	0.916522	TRUE	FALSE	FALSE	FALSE	FALSE	FALSE	FALSE	FALSE	TRUE	FALSE	FALSE	FALSE	FALSE	FALSE	FALSE	FALSE	FALSE
cg00248861	CGCCCCCAGGTGAGTCTGCTGGCCCCAGCCTGGAACCAGCCAAGCTGCCT	R	II	4	1986542	rs2234570	rs2234570	IC	0	1	0	XY_NO	A_NO	1988203	1662	MIR943	NR_030641	NA		Body	N_Shore	WHSC2	73.6893	8.99022e-12	9.48482e-09	cg00248861	0.76415	0.474422	0.811573	0.587863	0.844877	0.887398	FALSE	FALSE	TRUE	FALSE	FALSE	FALSE	FALSE	FALSE	FALSE	FALSE	TRUE	FALSE	FALSE	FALSE	FALSE	FALSE	FALSE
cg01417364	CGCCTGCCCTGGCGGAGAACTTGAACAGTGCTCTAGCTAATTGGCTGGAA	R	II	12	128540887	rs79149011		LC	0	1	0	XY_NO	A_NO	128400016	140871	BC045798	BC045798	TRUE					73.6736	9.00736e-12	9.48482e-09	cg01417364	0.188284	0.890311	0.877144	0.898454	0.908841	0.93402	TRUE	FALSE	FALSE	FALSE	FALSE	FALSE	FALSE	FALSE	TRUE	FALSE	FALSE	FALSE	FALSE	FALSE	FALSE	FALSE	FALSE
cg13335935	ATGGTGCTGAGTAGGAATGGCACCGCGTTATTCATTCAGTCCCTTTATCG	R	II	7	141165430			LC	0	1	0	XY_NO	A_NO	141251077	-85647	AGK	NM_018238	NA					73.6147	9.07222e-12	9.52958e-09	cg13335935	0.615375	0.895735	0.912404	0.874445	0.943798	0.967018	TRUE	FALSE	FALSE	FALSE	FALSE	FALSE	FALSE	FALSE	TRUE	FALSE	FALSE	FALSE	FALSE	FALSE	FALSE	FALSE	FALSE
cg26114884	CGGATGTGCTCCAGCAGCTCCCCGCCCCGCAGCAGCTCCAGGACCAGGTA	R	II	11	64136975			HC	0	1	0	XY_NO	A_NO	64136073	902	MIR1237	NR_031602	NA		Body;Body	Island	RPS6KA4;RPS6KA4	73.5336	9.16237e-12	9.55369e-09	cg26114884	0.135663	0.783154	0.895366	0.58589	0.904988	0.943544	TRUE	FALSE	FALSE	FALSE	FALSE	FALSE	TRUE	FALSE	TRUE	FALSE	FALSE	FALSE	FALSE	FALSE	TRUE	FALSE	FALSE
cg01540023	CGTAGAGATGTGTGATCCCAAGGCAATGTATTTAAACACAAGCCATGGTG	R	II	13	98950565		rs78544766	LC	0	1	0	XY_NO	A_NO	98930407	-20157	AF339801	AF339801	TRUE		Body		FARP1	73.5613	9.13151e-12	9.55369e-09	cg01540023	0.693645	0.938462	0.937838	0.918367	0.969613	0.977546	FALSE	FALSE	FALSE	FALSE	FALSE	FALSE	FALSE	FALSE	FALSE	FALSE	FALSE	FALSE	FALSE	FALSE	FALSE	FALSE	FALSE
cg16194746	CGTCGTGTAATAAGTATTGCCAGATGGCAATCACAAGCATCATTTCCATT	F	II	8	8341955			LC	0	1	0	XY_NO	A_NO	8239256	-102698	SGK223	NM_001080826	TRUE					73.5363	9.15933e-12	9.55369e-09	cg16194746	0.155799	0.816205	0.836421	0.865607	0.850154	0.91953	TRUE	FALSE	FALSE	FALSE	FALSE	FALSE	FALSE	FALSE	TRUE	FALSE	FALSE	FALSE	FALSE	FALSE	FALSE	FALSE	FALSE
cg01824284	TAGTGCCGATTTAACTATTATTACCAAATCATCAGGATTGATGCAGTGCG	F	II	17	79420436			HC	0	1	0	XY_NO	A_NO	79418213	-2222	MIR3186	NR_036152	NA		Body	Island	BAHCC1	73.4676	9.23641e-12	9.57727e-09	cg01824284	0.362063	0.896189	0.935484	0.684603	0.949985	0.970237	TRUE	FALSE	FALSE	FALSE	FALSE	FALSE	FALSE	FALSE	TRUE	FALSE	FALSE	FALSE	FALSE	FALSE	FALSE	FALSE	FALSE
cg10142874	GACCCATGGGCCGTGCTTTACCAACCTCTGCTCTAGAAGAACGAAATGCG	F	I	2	11917623			IC	30	1	1	XY_NO	A_NO	11927199	-9576	LPIN1	AK293787	NA		Body		LPIN1	73.4839	9.2181e-12	9.57727e-09	cg10142874	0.821642	0.954689	0.960631	0.875899	0.976492	0.987212	FALSE	FALSE	FALSE	FALSE	FALSE	FALSE	FALSE	FALSE	FALSE	FALSE	FALSE	FALSE	FALSE	FALSE	FALSE	FALSE	FALSE
cg19315854	CTGCCCAACTGCCGTCTCCCAGGATTCTTTTGAGGATCAAAGCAAATACG	R	II	11	45704204			LC	49	1	0	XY_NO	A_NO	45704287	84	DQ592387	DQ592387	NA					73.4535	9.25236e-12	9.57727e-09	cg19315854	0.655198	0.933739	0.915181	0.927511	0.954807	0.963446	FALSE	FALSE	FALSE	FALSE	FALSE	FALSE	FALSE	FALSE	TRUE	FALSE	FALSE	FALSE	FALSE	FALSE	FALSE	FALSE	FALSE
cg05964544	TTCTGAAGACAGCATCCAGGGGAATCCTTTGAAAACGGGTGAAGGGCACG	R	I	11	70165517		rs627079	LC	36	1	1	XY_NO	A_NO	70172367	-6850	PPFIA1	BX648037	TRUE		Body;Body		PPFIA1;PPFIA1	73.3056	9.42108e-12	9.7283e-09	cg05964544	0.560143	0.940403	0.928571	0.933451	0.935183	0.961428	TRUE	FALSE	FALSE	FALSE	FALSE	FALSE	FALSE	FALSE	TRUE	FALSE	FALSE	FALSE	FALSE	FALSE	FALSE	FALSE	FALSE
ch.8.2442961R	CAGCAACAAACACAAAACACACAGAGGGAGGATGTGTTTTCTAACAGTCA	F	II	8	123967055		rs75677771,rs79025886,rs80152390	LC	0	1	0	XY_NO	A_NO	123963750	3305	ZHX2	CCDS6336	NA		3'UTR		ZHX2	73.2544	9.48024e-12	9.76575e-09	ch.8.2442961R	0.00911335	0.132615	0.0641977	0.484624	0.0122165	0.0185316	FALSE	FALSE	FALSE	FALSE	FALSE	FALSE	FALSE	TRUE	FALSE	FALSE	FALSE	FALSE	FALSE	FALSE	FALSE	TRUE	FALSE
cg04568981	CGGAGTCCTCAAAGCTTGTTTTTGTTCTTGCAGAGGCTGTTGTGCTCAAA	R	II	1	53125850			LC	13	1	0	XY_NO	A_NO	53099065	26785	FAM159A	AK128236	TRUE					73.2338	9.50418e-12	9.76682e-09	cg04568981	0.219896	0.873483	0.8572	0.834127	0.870993	0.933202	TRUE	FALSE	FALSE	FALSE	FALSE	FALSE	FALSE	FALSE	TRUE	FALSE	FALSE	FALSE	FALSE	FALSE	FALSE	FALSE	FALSE
cg18279341	GCTCCTAGAGGTCACCTGCTGGGGGTGGGCGTGGAGAGTGAGGCTGAGCG	R	I	7	128790642			LC	0	1	1	XY_NO	A_NO	128784711	5931	TSPAN33	NM_178562	TRUE		Body		TSPAN33	72.8285	9.98891e-12	1.02403e-08	cg18279341	0.620722	0.942848	0.923173	0.942987	0.929491	0.927602	TRUE	FALSE	FALSE	FALSE	FALSE	FALSE	FALSE	FALSE	TRUE	FALSE	FALSE	FALSE	FALSE	FALSE	FALSE	FALSE	FALSE
cg14531038	CAGTTCGCTGCTCTAGTCTTTAAGAACAAGTGGAGCCTTCACTTGAGCCG	F	II	1	8045077		rs71653622	IC	0	2	0	XY_NO	A_YES	8043018	2059	AX747125	AX747125	NA		Body;Body		PARK7;PARK7	72.7275	1.01139e-11	1.03435e-08	cg14531038	0.483928	0.876677	0.857786	0.906723	0.939204	0.942752	TRUE	FALSE	FALSE	FALSE	FALSE	FALSE	FALSE	FALSE	TRUE	FALSE	FALSE	FALSE	FALSE	FALSE	FALSE	FALSE	FALSE
cg08019253	ACACAGAATAATGCAGGGGCCTCTAACGATTAGGAGATAATACATTTCCG	F	II	13	111980272			IC	0	1	0	XY_NO	A_NO	111973014	7258	C13orf16	NM_152324	NA		Body	S_Shore	C13orf16	72.3386	1.06117e-11	1.08266e-08	cg08019253	0.0305875	0.900758	0.887166	0.790545	0.900058	0.915352	TRUE	FALSE	FALSE	FALSE	FALSE	FALSE	FALSE	FALSE	TRUE	FALSE	FALSE	FALSE	FALSE	FALSE	FALSE	FALSE	FALSE
cg04777348	CGCTAGACTGTATGCCATGACCCATAGTGTGTGGCCTGCTGTGTATACTC	F	II	1	92952897			HC	0	1	0	XY_NO	A_NO	92952432	-464	GFI1	NM_005263	NA	RDMR	TSS1500;TSS1500	S_Shore	GFI1;GFI1	72.2348	1.0749e-11	1.09406e-08	cg04777348	0.574077	0.925238	0.925901	0.905749	0.936822	0.965546	TRUE	FALSE	FALSE	FALSE	FALSE	FALSE	FALSE	FALSE	TRUE	FALSE	FALSE	FALSE	FALSE	FALSE	FALSE	FALSE	FALSE
cg08754725	CGTGCTCCCCGAGTGCTCCCAGAGGCCGCGCCGAGTTCTCCCATCCGGCC	R	I	6	3293098			IC	0	1	1	XY_NO	A_NO	3288901	-4196	AX746991	AX746991	NA		Body;Body		SLC22A23;SLC22A23	72.1884	1.08111e-11	1.09776e-08	cg08754725	0.981745	0.736499	0.960869	0.803005	0.974822	0.980364	FALSE	FALSE	FALSE	FALSE	FALSE	FALSE	FALSE	FALSE	FALSE	FALSE	FALSE	FALSE	FALSE	FALSE	FALSE	FALSE	FALSE
cg07479843	TTCCCGATCAAGAACACACAAACTCTGCACATATGTTCAGCATTACAGCG	F	II	1	3276687			IC	0	1	0	XY_NO	A_NO	3371146	-94459	ARHGEF16	NM_014448	NA		Body;Body	S_Shore	PRDM16;PRDM16	72.0719	1.09686e-11	1.1111e-08	cg07479843	0.261359	0.814471	0.806434	0.842807	0.861723	0.871061	TRUE	FALSE	FALSE	FALSE	FALSE	FALSE	FALSE	FALSE	TRUE	FALSE	FALSE	FALSE	FALSE	FALSE	FALSE	FALSE	FALSE
cg21429725	CGCTTCATCCTAAAGCCTTCCGCTCACGAGCCCTCCCGACGACCGACCCC	R	I	3	196693809			ICshore	0	1	1	XY_NO	A_NO	196695703	1895	PIGZ	NM_025163	NA		5'UTR	Island	PIGZ	71.9522	1.11331e-11	1.12509e-08	cg21429725	0.0120502	0.847068	0.864018	0.827724	0.936062	0.93779	TRUE	FALSE	FALSE	FALSE	FALSE	FALSE	FALSE	FALSE	TRUE	FALSE	FALSE	FALSE	FALSE	FALSE	FALSE	FALSE	FALSE
cg04102793	CGAGAAAGAAGCCACTCCCGGGGGGTACGTCAAATGAAGCCGATACCCCA	R	II	17	78822923		rs2672899	IC	0	1	0	XY_NO	A_NO	78923235	-100312	RPTOR	BC033699	NA		Body;Body		RPTOR;RPTOR	71.8516	1.12735e-11	1.13392e-08	cg04102793	0.53454	0.876625	0.951559	0.647118	0.966439	0.984358	TRUE	FALSE	FALSE	FALSE	FALSE	FALSE	TRUE	FALSE	TRUE	FALSE	FALSE	FALSE	FALSE	FALSE	TRUE	FALSE	FALSE
cg03611542	CGCTGGTGGAAAACTCAGTTGCAGCTCAAAGACTACATAACTATAAATTG	R	II	3	170353613			LC	0	1	0	XY_NO	A_NO	170303862	-49750	SLC7A14	NM_020949	TRUE					71.8684	1.12499e-11	1.13392e-08	cg03611542	0.613261	0.905639	0.901022	0.85307	0.948174	0.951151	TRUE	FALSE	FALSE	FALSE	FALSE	FALSE	FALSE	FALSE	TRUE	FALSE	FALSE	FALSE	FALSE	FALSE	FALSE	FALSE	FALSE
cg08453811	CGTGAAATGTTGGAAACGACAGAAGTTTCTCCAGGTCTTGCTGGGGAAGC	F	II	13	112144769			LC	0	1	0	XY_NO	A_NO	111973014	171755	C13orf16	NM_152324	NA					71.7463	1.14225e-11	1.14619e-08	cg08453811	0.219598	0.854638	0.882621	0.839417	0.90371	0.925583	TRUE	FALSE	FALSE	FALSE	FALSE	FALSE	FALSE	FALSE	TRUE	FALSE	FALSE	FALSE	FALSE	FALSE	FALSE	FALSE	FALSE
cg10912292	AGGGTGCATGCTATCCGTCATACTGTCTTCTTCAGAATGATTGAAATACG	F	II	12	24532309			LC	0	1	0	XY_NO	A_NO	24365354	166955	MIR920	NR_030625	TRUE		5'UTR		SOX5	71.7035	1.14837e-11	1.14963e-08	cg10912292	0.702903	0.909813	0.922421	0.89514	0.959325	0.965744	FALSE	FALSE	FALSE	FALSE	FALSE	FALSE	FALSE	FALSE	FALSE	FALSE	FALSE	FALSE	FALSE	FALSE	FALSE	FALSE	FALSE
cg04003871	GACGCTGGCCGCTCTTTTGTGGGTTGGGCGCGTGAGGATCCCTGACTGCG	R	I	2	241290895			IC	0	1	1	XY_NO	A_NO	241375114	-84219	GPC1	NM_002081	NA			N_Shelf		71.673	1.15276e-11	1.15132e-08	cg04003871	0.217736	0.935288	0.938732	0.893358	0.92733	0.927221	TRUE	FALSE	FALSE	FALSE	FALSE	FALSE	FALSE	FALSE	TRUE	FALSE	FALSE	FALSE	FALSE	FALSE	FALSE	FALSE	FALSE
cg13466725	CGGCATGCATGACCAGGGGACAAGAGGATGTCATGGAAATACACATTACC	R	II	9	92292480			LC	0	1	0	XY_NO	A_NO	92254697	37783	UNQ6494	NR_024280	NA		Body	S_Shore	LOC100129066	71.6279	1.15928e-11	1.15513e-08	cg13466725	0.432119	0.890888	0.882262	0.873716	0.895606	0.926908	TRUE	FALSE	FALSE	FALSE	FALSE	FALSE	FALSE	FALSE	TRUE	FALSE	FALSE	FALSE	FALSE	FALSE	FALSE	FALSE	FALSE
cg08420135	CGGCTAGTGAGATGCAGAGTACCATTCCTGGGTAAGCAGAAAGCAGTTTT	F	II	12	52717725		rs74093170	LC	0	1	0	XY_NO	A_NO	52715181	-2543	KRT83	NM_002282	NA			S_Shelf		71.532	1.17327e-11	1.16634e-08	cg08420135	0.0604712	0.897919	0.878772	0.873823	0.86766	0.922384	TRUE	FALSE	FALSE	FALSE	FALSE	FALSE	FALSE	FALSE	TRUE	FALSE	FALSE	FALSE	FALSE	FALSE	FALSE	FALSE	FALSE
cg22459990	CGGATGCTCTTTCTGGAGCAGCCTTTGCCACAGGCTGCTGTAGCTCTGTG	F	II	6	30877246		rs3869090,rs79233378	LC	0	1	0	XY_NO	A_NO	30875976	1270	GTF2H4	AK309869	NA		Body	S_Shore	GTF2H4	71.4778	1.18126e-11	1.17155e-08	cg22459990	0.927177	0.891382	0.905543	0.834978	0.844955	0.957359	FALSE	FALSE	FALSE	FALSE	FALSE	FALSE	FALSE	FALSE	FALSE	FALSE	FALSE	FALSE	FALSE	FALSE	FALSE	FALSE	FALSE
cg20996312	TTTTAAATAAATAAGCGGCTTAAAAATCTCCCTGCGAGGTCGGCTTGTCG	R	II	11	63912698		rs76226108	IC	0	1	0	XY_NO	A_NO	63933584	20887	MACROD1	NM_014067	NA		Body		MACROD1	71.4406	1.18676e-11	1.17428e-08	cg20996312	0.695133	0.919445	0.919125	0.910425	0.950791	0.971026	FALSE	FALSE	FALSE	FALSE	FALSE	FALSE	FALSE	FALSE	FALSE	FALSE	FALSE	FALSE	FALSE	FALSE	FALSE	FALSE	FALSE
cg03190944	CGCCCGGCCCCCAGCTCAAATGGAATCGAGGCTGCTGTTAGGGTGCGCTC	F	I	16	88388231			IC	14	1	1	XY_NO	A_NO	88493878	-105647	ZNF469	NM_001127464	NA					71.3063	1.20693e-11	1.19147e-08	cg03190944	0.588343	0.899464	0.883219	0.888648	0.944513	0.935331	TRUE	FALSE	FALSE	FALSE	FALSE	FALSE	FALSE	FALSE	TRUE	FALSE	FALSE	FALSE	FALSE	FALSE	FALSE	FALSE	FALSE
cg04134240	CTGGGAAGCGGCTTTGCGTGTGCGCGGCGAGAGTAGCGGGGCCATTGCCG	F	I	14	100680625			HC	0	1	1	XY_NO	A_NO	100705101	-24476	YY1	NM_003403	TRUE			Island		71.2388	1.2172e-11	1.19884e-08	cg04134240	6.2e-06	0.0554148	0.0458495	0.253649	0.00992881	0.00542046	FALSE	FALSE	FALSE	FALSE	FALSE	FALSE	FALSE	FALSE	FALSE	FALSE	FALSE	FALSE	FALSE	FALSE	FALSE	FALSE	FALSE
cg09657114	CTCAGCGGGTGTGTCTTCATTTCCTCAAGCTCCCTCCTTAACAGCTAACG	R	II	15	62853598			IC	0	1	0	XY_NO	A_NO	62937379	83782	MGC15885	BC131619	TRUE					71.22	1.22008e-11	1.19891e-08	cg09657114	0.30772	0.90603	0.919149	0.898359	0.906704	0.9356	TRUE	FALSE	FALSE	FALSE	FALSE	FALSE	FALSE	FALSE	TRUE	FALSE	FALSE	FALSE	FALSE	FALSE	FALSE	FALSE	FALSE
cg16982073	CGGTTAAATTCGTGAGGCTGTTTGCTGTGTACACAATGCTAAGCAGAAAA	F	II	13	112507984			LC	0	1	0	XY_NO	A_NO	112721912	-213928	SOX1	NM_005986	TRUE					70.9953	1.25507e-11	1.23045e-08	cg16982073	0.0561784	0.866457	0.850243	0.909711	0.892913	0.883616	TRUE	FALSE	FALSE	FALSE	FALSE	FALSE	FALSE	FALSE	TRUE	FALSE	FALSE	FALSE	FALSE	FALSE	FALSE	FALSE	FALSE
cg14904733	CGGCCGGACTTTAAGAGGGTAAGTCAAGCCCTCCCAAGGGGTTTTGAAAA	F	II	4	151501623			HC	0	1	0	XY_NO	A_NO	151502873	1251	LRBA	CR749633	NA	RDMR	TSS1500;Body	S_Shore	MAB21L2;LRBA	70.7462	1.29517e-11	1.26685e-08	cg14904733	0.0193193	0.814516	0.832973	0.72334	0.895685	0.887766	TRUE	FALSE	FALSE	FALSE	FALSE	FALSE	FALSE	FALSE	TRUE	FALSE	FALSE	FALSE	FALSE	FALSE	FALSE	FALSE	FALSE
cg25202407	CGCTTCCCTATGAGATTCCTGCCGCTGGACCCCTCCACTCTGCTGTGGCC	R	II	1	205417560			LC	0	1	0	XY_NO	A_NO	205417525	-34	MIR135B	NR_029893	NA		TSS200		MIR135B	70.5878	1.32141e-11	1.28956e-08	cg25202407	0.568374	0.868195	0.857583	0.860971	0.909001	0.933484	TRUE	FALSE	FALSE	FALSE	FALSE	FALSE	FALSE	FALSE	TRUE	FALSE	FALSE	FALSE	FALSE	FALSE	FALSE	FALSE	FALSE
cg11091734	GAACTGCTAGATAACCCTAACTCTTATAAACGTCTTCTAAAGTCCTTTCG	F	II	5	73055368			LC	0	1	0	XY_NO	A_NO	73109342	-53974	RGNEF	NM_001244364	TRUE		Body		RGNEF	70.462	1.34266e-11	1.30731e-08	cg11091734	0.603382	0.925557	0.925755	0.924613	0.938717	0.958533	TRUE	FALSE	FALSE	FALSE	FALSE	FALSE	FALSE	FALSE	TRUE	FALSE	FALSE	FALSE	FALSE	FALSE	FALSE	FALSE	FALSE
cg22620689	CCAAAACTCAGGTGGCTTGATTTTGGGTCTGCACACTCAATCACTAGTCG	R	II	11	123295944	rs80030871		LC	47	1	0	XY_NO	A_NO	123252219	-43724	MIR4493	NR_039714	TRUE					70.4108	1.35142e-11	1.31284e-08	cg22620689	0.940614	0.808386	0.911643	0.924317	0.939189	0.951469	FALSE	FALSE	FALSE	FALSE	FALSE	FALSE	FALSE	FALSE	FALSE	FALSE	FALSE	FALSE	FALSE	FALSE	FALSE	FALSE	FALSE
cg07566790	CGCCCTCGACAATCTTCTCCAGGGTGCTGATAGAGATCTCCAGGAGCTTC	R	II	17	17910425			IC	0	1	0	XY_NO	A_NO	17930082	19658	BC150162	BC150162	NA		Body;Body;Body;Body	Island	LRRC48;LRRC48;LRRC48;LRRC48	70.2703	1.37578e-11	1.33347e-08	cg07566790	0.158632	0.885321	0.860672	0.898734	0.909564	0.920164	TRUE	FALSE	FALSE	FALSE	FALSE	FALSE	FALSE	FALSE	TRUE	FALSE	FALSE	FALSE	FALSE	FALSE	FALSE	FALSE	FALSE
cg16206341	CCTGAAATGTCAACGTGGGAAGCCAGGCTAATTAGAGTGGGGCCAACCCG	F	II	10	125117394			LC	0	1	0	XY_NO	A_NO	124913759	203635	BUB3	NM_001007793	NA					70.1109	1.404e-11	1.35774e-08	cg16206341	0.0533382	0.870576	0.874947	0.883145	0.879936	0.877437	TRUE	FALSE	FALSE	FALSE	FALSE	FALSE	FALSE	FALSE	TRUE	FALSE	FALSE	FALSE	FALSE	FALSE	FALSE	FALSE	FALSE
cg27517282	GTAGTAAGAGGGCCCCGTTCTGTGCCCACTTAATAGGGCAAACATGGTCG	F	II	7	28476022			LC	0	1	0	XY_NO	A_NO	28475233	789	CREB5	NM_004904	TRUE		5'UTR;5'UTR;Body		CREB5;CREB5;CREB5	70.0113	1.42197e-11	1.372e-08	cg27517282	0.596217	0.912119	0.895031	0.920542	0.933022	0.958124	TRUE	FALSE	FALSE	FALSE	FALSE	FALSE	FALSE	FALSE	TRUE	FALSE	FALSE	FALSE	FALSE	FALSE	FALSE	FALSE	FALSE
cg13052101	ATTAGGAAGACGACAAAGAGTATACGCTCTACCGAGAATCAGTGACTCCG	R	I	11	68517529			ICshore	0	1	1	XY_NO	A_NO	68518166	638	MTL5	BC070301	NA	RDMR	Body;Body	N_Shore	MTL5;MTL5	69.9509	1.43299e-11	1.37951e-08	cg13052101	0.59123	0.924072	0.873969	0.953454	0.963824	0.95146	TRUE	FALSE	FALSE	FALSE	FALSE	FALSE	FALSE	FALSE	TRUE	FALSE	FALSE	FALSE	FALSE	FALSE	FALSE	FALSE	FALSE
cg20609493	CGTGGTGCTCAGAGATGATTAAAAAGCATGATTTAATAGAAGTTGCAGTT	R	II	15	60420227		rs58070032	LC	0	1	0	XY_NO	A_NO	60297162	123065	FOXB1	CCDS32255	TRUE					69.8905	1.44409e-11	1.38707e-08	cg20609493	0.0132477	0.0826977	0.0925516	0.273995	0.0178012	0.0276845	FALSE	FALSE	FALSE	FALSE	FALSE	FALSE	FALSE	FALSE	FALSE	FALSE	FALSE	FALSE	FALSE	FALSE	FALSE	FALSE	FALSE
cg27618145	TGCCATTTTAGTCTACAGTATGTGTAGATACAACATACAGAAGCATCTCG	F	II	16	56815325			LC	0	1	0	XY_NO	A_NO	56815703	-378	NUP93	NM_001242795	TRUE		Body		NUP93	69.7501	1.4703e-11	1.40907e-08	cg27618145	0.579436	0.824663	0.902644	0.417466	0.956903	0.93463	TRUE	FALSE	FALSE	FALSE	FALSE	FALSE	TRUE	FALSE	TRUE	FALSE	FALSE	FALSE	FALSE	FALSE	TRUE	FALSE	FALSE
cg01943851	TAAGTTGATGACGCAGGAGGCGATGATGATGAGGACTCCCCCCACCAGCG	F	II	16	29825733			IC	0	1	0	XY_NO	A_NO	29827527	-1794	C16orf53	NM_024516	TRUE		Body	N_Shore	PRRT2	69.7247	1.47508e-11	1.41048e-08	cg01943851	0.291275	0.842648	0.900445	0.401914	0.907064	0.94152	TRUE	FALSE	FALSE	FALSE	FALSE	FALSE	TRUE	FALSE	TRUE	FALSE	FALSE	FALSE	FALSE	FALSE	TRUE	FALSE	FALSE
cg27455331	CGGCTGAGCCACAGGATGTCAGATCCTATGATTCTCCGATTGGCTCTTAA	R	II	17	47338178			HC	39	1	0	XY_NO	A_NO	47325604	12574	FLJ40194	AK097513	TRUE			S_Shore		69.6858	1.48246e-11	1.41436e-08	cg27455331	0.0204995	0.136203	0.157467	0.357007	0.0269909	0.0632904	FALSE	FALSE	FALSE	FALSE	FALSE	FALSE	FALSE	TRUE	FALSE	FALSE	FALSE	FALSE	FALSE	FALSE	FALSE	FALSE	FALSE
cg07569994	TATGCGTTCTTTTCCTACTTAAGTCACCTTAGTCTACTCCAAAAGAATCG	F	II	1	44513877			LC	0	1	0	XY_NO	A_NO	44514029	-152	KLF17	AK308458	NA					69.6612	1.48714e-11	1.41567e-08	cg07569994	0.567512	0.17682	0.264058	0.345256	0.0181947	0.0813618	FALSE	TRUE	FALSE	FALSE	FALSE	FALSE	FALSE	TRUE	FALSE	TRUE	FALSE	FALSE	FALSE	FALSE	FALSE	FALSE	FALSE
cg01085537	CGGCCTAAATGAGGGCTAAATTAGACTCAAACCACTCCAGTCTGCGTTTG	R	II	10	130507803			IC	0	1	0	XY_NO	A_NO	129979399	528404	AK124226	AK124226	NA			N_Shore		69.5394	1.51059e-11	1.43479e-08	cg01085537	0.046424	0.930762	0.929725	0.916229	0.964173	0.94512	TRUE	FALSE	FALSE	FALSE	FALSE	FALSE	FALSE	FALSE	TRUE	FALSE	FALSE	FALSE	FALSE	FALSE	FALSE	FALSE	FALSE
cg14794735	CCAGATGGAGCTCTGAGGTCCACGGGAGGTAGTTCCTGGGGGTAACATCG	F	II	7	129415968		rs78257223	LC	0	1	0	XY_NO	A_NO	129414853	-1114	MIR183	NR_029615	NA		TSS1500;TSS1500	N_Shelf	MIR183;MIR96	69.4452	1.52901e-11	1.44905e-08	cg14794735	0.391382	0.853107	0.814408	0.866051	0.882852	0.888774	TRUE	FALSE	FALSE	FALSE	FALSE	FALSE	FALSE	FALSE	TRUE	FALSE	FALSE	FALSE	FALSE	FALSE	FALSE	FALSE	FALSE
cg13558431	ACATGCTGCCGGTGCCTGCGTGTGCATGTACACGCGTGTGCATGTTCTCG	R	I	9	140357706			IC	0	1	1	XY_NO	A_NO	140353785	-3920	NELF	NM_001178064	NA		Body;Body	S_Shore	PNPLA7;PNPLA7	69.3596	1.54596e-11	1.46187e-08	cg13558431	0.521611	0.951731	0.982755	0.746456	0.977323	0.986418	TRUE	FALSE	FALSE	FALSE	FALSE	FALSE	FALSE	FALSE	TRUE	FALSE	FALSE	FALSE	FALSE	FALSE	FALSE	FALSE	FALSE
cg05962033	CGGCCTGGTAAATAGACAATATGGACACAGCAAAACTCAATTAGGTTCTG	R	II	1	5946328			IC	0	1	0	XY_NO	A_NO	5928434	-17893	NPHP4	AK127333	NA		Body		NPHP4	69.2422	1.56953e-11	1.48087e-08	cg05962033	0.495236	0.921199	0.934293	0.88463	0.951783	0.974799	TRUE	FALSE	FALSE	FALSE	FALSE	FALSE	FALSE	FALSE	TRUE	FALSE	FALSE	FALSE	FALSE	FALSE	FALSE	FALSE	FALSE
cg11739566	CGAAGCTCTTGCACCAGGAAGAAGGGCTTTGGACTGGCTTCTTTGATTTC	F	II	6	41511693		rs6907602	LC	0	1	0	XY_NO	A_NO	41514163	-2470	FOXP4	NM_138457	NA			N_Shore		69.0754	1.60373e-11	1.5098e-08	cg11739566	0.317246	0.902006	0.905925	0.916995	0.870525	0.949019	TRUE	FALSE	FALSE	FALSE	FALSE	FALSE	FALSE	FALSE	TRUE	FALSE	FALSE	FALSE	FALSE	FALSE	FALSE	FALSE	FALSE
cg20649665	CGTGCAATCCATCTGGCCATTCTGAGGCTGTGTCTTTTGAGCTAAGATCC	F	II	5	148383693		rs74964033,rs79962280	LC	0	1	0	XY_NO	A_NO	148411249	27557	SH3TC2	AK309932	TRUE		3'UTR		SH3TC2	69.0263	1.61394e-11	1.51606e-08	cg20649665	0.815999	0.895911	0.92162	0.822639	0.947507	0.967821	FALSE	FALSE	FALSE	FALSE	FALSE	FALSE	FALSE	FALSE	FALSE	FALSE	FALSE	FALSE	FALSE	FALSE	FALSE	FALSE	FALSE
cg18227442	CGCTGCTGCCCTGTAATGCCTGGGACTATGCTCTTCCTAAAACTGGATTC	R	II	1	65352699			LC	0	1	0	XY_NO	A_NO	65343855	-8843	AK128734	AK128734	TRUE		5'UTR		JAK1	68.9738	1.62496e-11	1.52306e-08	cg18227442	0.701182	0.914034	0.920808	0.924345	0.955086	0.966598	FALSE	FALSE	FALSE	FALSE	FALSE	FALSE	FALSE	FALSE	FALSE	FALSE	FALSE	FALSE	FALSE	FALSE	FALSE	FALSE	FALSE
cg05619712	CGCTGTCCTGTACATACTGCTCTGTGTTGCTTTTATTTGGATTGTTAGTG	F	II	2	208994720			LC	0	1	0	XY_NO	A_NO	208994553	-166	CRYGC	NM_020989	NA		TSS200		CRYGC	68.9466	1.63069e-11	1.52508e-08	cg05619712	0.395222	0.841076	0.865796	0.856328	0.907551	0.932703	TRUE	FALSE	FALSE	FALSE	FALSE	FALSE	FALSE	FALSE	TRUE	FALSE	FALSE	FALSE	FALSE	FALSE	FALSE	FALSE	FALSE
cg16224163	GCTGCTGCGCGTCATAATCCCCTAACACAGTTAAGTGGTGGTTCTCATCG	R	II	3	187870621			LC	0	1	0	XY_NO	A_NO	187871662	-1041	LPP	NM_001167672	NA	RDMR	TSS1500	N_Shore	LPP	68.8204	1.6576e-11	1.54537e-08	cg16224163	0.0811381	0.828035	0.825158	0.795849	0.870804	0.903892	TRUE	FALSE	FALSE	FALSE	FALSE	FALSE	FALSE	FALSE	TRUE	FALSE	FALSE	FALSE	FALSE	FALSE	FALSE	FALSE	FALSE
cg02439077	TCCCCCAATCCCTGCCTGGTGTGGCAGGGCCACAGAAGACCTGGGTGTCG	R	II	10	72202215			LC	0	1	0	XY_NO	A_NO	72201464	-750	NODAL	NM_018055	NA	RDMR	TSS1500	S_Shore	NODAL	68.811	1.65963e-11	1.54537e-08	cg02439077	0.331132	0.897347	0.860093	0.92101	0.937342	0.944538	TRUE	FALSE	FALSE	FALSE	FALSE	FALSE	FALSE	FALSE	TRUE	FALSE	FALSE	FALSE	FALSE	FALSE	FALSE	FALSE	FALSE
cg26844077	GGAAGTCAGGCAACAGATGGCAGCAACATTTGACGCGATTATCCTAAGCG	F	II	16	85658855			IC	0	1	0	XY_NO	A_NO	85646923	11932	KIAA0182	NM_014615	NA		5'UTR;Body	Island	KIAA0182;KIAA0182	68.6998	1.68376e-11	1.56183e-08	cg26844077	0.139278	0.773289	0.857398	0.584881	0.920708	0.924441	TRUE	FALSE	FALSE	FALSE	FALSE	FALSE	TRUE	FALSE	TRUE	FALSE	FALSE	FALSE	FALSE	FALSE	TRUE	FALSE	FALSE
cg16025118	CGCTCCCAGCCAAATAAAAGCCTGTTTGCCCAGCCTCCCTGGCTGTGAGT	F	II	12	114273678		rs77633626	IC	0	1	0	XY_NO	A_NO	114211487	-62190	AK096932	AK096932	NA		Body;Body;Body		RBM19;RBM19;RBM19	68.6958	1.68464e-11	1.56183e-08	cg16025118	0.13233	0.879891	0.866568	0.643292	0.917477	0.937451	TRUE	FALSE	FALSE	FALSE	FALSE	FALSE	FALSE	FALSE	TRUE	FALSE	FALSE	FALSE	FALSE	FALSE	FALSE	FALSE	FALSE
cg09863255	TATTAGTTGAAGGTAGGACAGTCTTAGATTTTCTGCACATGGGCTCCACG	F	II	15	63362178	rs73440433	rs73440433	LC	0	1	0	XY_NO	A_NO	63361952	226	AK055197	AK055197	NA		Body;Body;Body;3'UTR;Body		TPM1;TPM1;TPM1;TPM1;TPM1	68.5774	1.71079e-11	1.58264e-08	cg09863255	0.0992984	0.890265	0.889566	0.88578	0.893876	0.927633	TRUE	FALSE	FALSE	FALSE	FALSE	FALSE	FALSE	FALSE	TRUE	FALSE	FALSE	FALSE	FALSE	FALSE	FALSE	FALSE	FALSE
cg09926046	GGTGACTACTGCAACCTGCCCCTGTATGCCAAGTCAGAGGCCTTCTTTCG	F	II	11	117299471			LC	0	1	0	XY_NO	A_NO	117255312	44159	CEP164	BX647583	NA		Body	S_Shore	DSCAML1	68.5421	1.71869e-11	1.58421e-08	cg09926046	0.910924	0.862614	0.892369	0.793529	0.928229	0.960559	FALSE	FALSE	FALSE	FALSE	FALSE	FALSE	FALSE	FALSE	FALSE	FALSE	FALSE	FALSE	FALSE	FALSE	FALSE	FALSE	FALSE
cg26603050	AGACACAGGCAGATCCATAGCATGGCTGAGCTGTCCTTGGTGCTGAAGCG	R	II	1	22938172			LC	0	1	0	XY_NO	A_NO	22963117	-24945	C1QA	NM_015991	TRUE					68.5366	1.71991e-11	1.58421e-08	cg26603050	0.0611889	0.201236	0.134922	0.784414	0.0305237	0.0753313	FALSE	FALSE	FALSE	FALSE	FALSE	FALSE	FALSE	TRUE	FALSE	FALSE	FALSE	FALSE	FALSE	FALSE	FALSE	TRUE	FALSE
cg24950003	AATGAAGCCCTGTTTTTTCATCTCTACAGTAAGAATATCCTAAGACTACG	F	II	6	20566024			LC	0	1	0	XY_NO	A_NO	20567407	-1383	Mir_548	.	TRUE		Body		CDKAL1	68.5106	1.72575e-11	1.58616e-08	cg24950003	0.592898	0.929028	0.911732	0.848305	0.966054	0.9645	TRUE	FALSE	FALSE	FALSE	FALSE	FALSE	FALSE	FALSE	TRUE	FALSE	FALSE	FALSE	FALSE	FALSE	FALSE	FALSE	FALSE
cg08851530	GGGAGGTTCCCGCCTGCCGACCTGAGCGGGGAGGACTGACGGACTCAACG	R	I	6	28072375		rs73742609	ICshore	0	1	1	XY_NO	A_NO	28058928	13447	ZSCAN12P1	NR_024063	NA			N_Shore		68.4725	1.73434e-11	1.59063e-08	cg08851530	0.0239724	0.200013	0.0831565	0.0965428	0.0343536	0.0469788	FALSE	FALSE	FALSE	FALSE	FALSE	FALSE	FALSE	FALSE	FALSE	FALSE	FALSE	FALSE	FALSE	FALSE	FALSE	FALSE	FALSE
cg04836492	AGGATGATGTGTTCGTCATTGATATGGCCCACGAGCGTCCCAGGGCAACG	R	II	1	248790459		rs41308178	IC	0	1	0	XY_NO	A_NO	248790428	-30	OR2T11	NM_001001964	NA		TSS200		OR2T11	68.4259	1.74491e-11	1.59688e-08	cg04836492	0.863784	0.50794	0.84626	0.852681	0.839165	0.897381	FALSE	FALSE	TRUE	FALSE	FALSE	FALSE	FALSE	FALSE	FALSE	FALSE	TRUE	FALSE	FALSE	FALSE	FALSE	FALSE	FALSE
cg10219917	CGCGTCCACTGGCAGGAATGCCATGTGCTGCGATGCCAGCACAGAAACCC	F	II	16	88448143			IC	0	1	0	XY_NO	A_NO	88493878	-45735	ZNF469	NM_001127464	NA			N_Shore		68.2824	1.77793e-11	1.62362e-08	cg10219917	0.496163	0.863417	0.844502	0.883583	0.918324	0.934389	TRUE	FALSE	FALSE	FALSE	FALSE	FALSE	FALSE	FALSE	TRUE	FALSE	FALSE	FALSE	FALSE	FALSE	FALSE	FALSE	FALSE
cg10024484	CTGCCTCGCATGACTTGCTGCAGGCTGCCACGGATTAGAGCTATCGATCG	R	I	20	20435885			IC	0	1	1	XY_NO	A_NO	20508901	73017	RALGAPA2	AK127228	NA		Body	S_Shelf	RALGAPA2	68.1503	1.80894e-11	1.64841e-08	cg10024484	0.578931	0.891005	0.944836	0.767736	0.969689	0.980844	TRUE	FALSE	FALSE	FALSE	FALSE	FALSE	FALSE	FALSE	TRUE	FALSE	FALSE	FALSE	FALSE	FALSE	FALSE	FALSE	FALSE
cg23273758	CCGAAGGAAGCTTTGCTCTAAGACCTCCTTGGCCGTGTTGGGCTCAGACG	R	II	7	73275363			IC	0	1	0	XY_NO	A_NO	73275488	-125	WBSCR28	AY372054	NA		TSS200		WBSCR28	67.9426	1.8589e-11	1.69033e-08	cg23273758	0.636015	0.902059	0.913328	0.91793	0.907832	0.954608	FALSE	FALSE	FALSE	FALSE	FALSE	FALSE	FALSE	FALSE	TRUE	FALSE	FALSE	FALSE	FALSE	FALSE	FALSE	FALSE	FALSE
cg05277793	ATTGCTATGATTGGAAATTCCTTGCTTCTGAGCATCATCAAATCTGAGCG	F	II	11	5173436			LC	0	2	0	XY_NO	A_YES	5173598	163	OR52A1	NM_012375	NA		1stExon		OR52A1	67.8884	1.8722e-11	1.69879e-08	cg05277793	0.91792	0.905017	0.955145	0.686194	0.97058	0.978343	FALSE	FALSE	FALSE	FALSE	FALSE	FALSE	FALSE	FALSE	FALSE	FALSE	FALSE	FALSE	FALSE	FALSE	FALSE	FALSE	FALSE
cg09598552	AAAGAGATAAACACAGGCGAGGGGCGCTGAGGCCTGACAGAGGAACTCCG	F	I	10	73417893			IC	0	1	1	XY_NO	A_NO	73472360	-54467	CDH23	AX748323	TRUE		Body		CDH23	67.8338	1.88569e-11	1.7074e-08	cg09598552	0.437398	0.945405	0.933065	0.91798	0.914105	0.966334	TRUE	FALSE	FALSE	FALSE	FALSE	FALSE	FALSE	FALSE	TRUE	FALSE	FALSE	FALSE	FALSE	FALSE	FALSE	FALSE	FALSE
cg00999267	CGGATGACACACGGCAAATAGACGGCTGCCTCAGCCCAGGCACCAATTAC	R	II	12	114282881		rs11066783	IC	0	1	0	XY_NO	A_NO	114211487	-71393	AK096932	AK096932	NA		Body;Body;Body		RBM19;RBM19;RBM19	67.7486	1.90694e-11	1.72299e-08	cg00999267	0.498456	0.864452	0.829136	0.874143	0.884944	0.906507	TRUE	FALSE	FALSE	FALSE	FALSE	FALSE	FALSE	FALSE	TRUE	FALSE	FALSE	FALSE	FALSE	FALSE	FALSE	FALSE	FALSE
cg11203041	GGGTTACATTCTGTCATTGTCAGCCTTTTAAGGAGGCCTTGCCACCAGCG	R	II	12	16500185			LC	0	1	0	XY_NO	A_NO	16500075	110	MGST1	NM_145792	NA		TSS1500;5'UTR;TSS1500		MGST1;MGST1;MGST1	67.6929	1.92099e-11	1.73201e-08	cg11203041	0.0884704	0.837347	0.836878	0.811705	0.860775	0.879068	TRUE	FALSE	FALSE	FALSE	FALSE	FALSE	FALSE	FALSE	TRUE	FALSE	FALSE	FALSE	FALSE	FALSE	FALSE	FALSE	FALSE
cg08976687	CGGCTCTCCAGGCTAGACGTGTGAGCAGAACTTGAAGGTTTTTCGGAGGG	F	I	2	85515537			IC	0	1	1	XY_NO	A_NO	85555418	39882	TGOLN2	BC028219	TRUE		Body		TCF7L1	67.6754	1.92544e-11	1.73236e-08	cg08976687	0.386587	0.900215	0.888731	0.90681	0.893121	0.918338	TRUE	FALSE	FALSE	FALSE	FALSE	FALSE	FALSE	FALSE	TRUE	FALSE	FALSE	FALSE	FALSE	FALSE	FALSE	FALSE	FALSE
cg14255238	CGGCGCATACCCTGCCCGCTCCGGGCAGAGTCCACCCGGCCCTCCCGGCA	R	I	2	97216131			HC	0	1	1	XY_NO	A_NO	97202463	13668	ARID5A	BC067301	NA		Body	Island	ARID5A	67.5817	1.94938e-11	1.7502e-08	cg14255238	0.574217	0.953409	0.936167	0.923966	0.966915	0.978159	TRUE	FALSE	FALSE	FALSE	FALSE	FALSE	FALSE	FALSE	TRUE	FALSE	FALSE	FALSE	FALSE	FALSE	FALSE	FALSE	FALSE
cg06464781	TGGGGGCGGGGCCTGGTTCTAGGAGACACGTTCTAGGGATGGGGCTTGCG	R	II	11	64509084			ICshore	0	1	0	XY_NO	A_NO	64508972	-111	RASGRP2	AK092882	NA		Body;Body;Body	N_Shore	RASGRP2;RASGRP2;RASGRP2	67.4853	1.97438e-11	1.76667e-08	cg06464781	0.609311	0.944127	0.947047	0.832706	0.973765	0.972895	TRUE	FALSE	FALSE	FALSE	FALSE	FALSE	FALSE	FALSE	TRUE	FALSE	FALSE	FALSE	FALSE	FALSE	FALSE	FALSE	FALSE
cg07133097	TGTTGAAGGTGCCACTCTTTTTCAAAGGACACTCTCAAACATCAATGTCG	F	II	2	121497538			LC	0	1	0	XY_NO	A_NO	121493822	3716	GLI2	DQ004397	NA	RDMR		N_Shore		67.4791	1.976e-11	1.76667e-08	cg07133097	0.65547	0.88639	0.88222	0.930072	0.934002	0.943318	FALSE	FALSE	FALSE	FALSE	FALSE	FALSE	FALSE	FALSE	FALSE	FALSE	FALSE	FALSE	FALSE	FALSE	FALSE	FALSE	FALSE
cg00496629	CGGGCACCTTGCCATTCCCAGAGTCCCCACTGTGCTGACAGGTGCCATGC	F	II	7	2644255			LC	0	1	0	XY_NO	A_NO	2671602	-27347	TTYH3	NM_025250	NA		Body;Body	N_Shore	IQCE;IQCE	67.398	1.99732e-11	1.78199e-08	cg00496629	0.489915	0.913336	0.928436	0.895236	0.943503	0.962077	TRUE	FALSE	FALSE	FALSE	FALSE	FALSE	FALSE	FALSE	TRUE	FALSE	FALSE	FALSE	FALSE	FALSE	FALSE	FALSE	FALSE
cg06112654	AGTGTTTCTTAACACTTTCCTGCCTTTGGGTCCAGACTGGGTGAGAACCG	F	II	10	35505599			LC	0	1	0	XY_NO	A_NO	35484829	20770	CREM	NM_182722	NA			S_Shore		67.3604	2.00729e-11	1.78715e-08	cg06112654	0.675343	0.21606	0.127299	0.743701	0.0235403	0.0637134	FALSE	TRUE	FALSE	FALSE	FALSE	FALSE	FALSE	TRUE	FALSE	TRUE	FALSE	FALSE	FALSE	FALSE	FALSE	TRUE	FALSE
cg13090402	CGGAGGACCAACCAAGGACTTGAGCAGTCATGGATTTGGTATCCCAGGAG	F	II	2	3418772		rs12474811	IC	49	1	0	XY_NO	A_NO	3391390	27382	TRAPPC12	AK094181	NA		Body		TTC15	67.2763	2.02978e-11	1.80341e-08	cg13090402	0.619574	0.876007	0.91624	0.700535	0.937786	0.955248	TRUE	FALSE	FALSE	FALSE	FALSE	FALSE	FALSE	FALSE	TRUE	FALSE	FALSE	FALSE	FALSE	FALSE	FALSE	FALSE	FALSE
cg06551464	CGGAAGATGGCTTGGCAGTTCCTCAAGACATTATGAAAGTTCACCACACG	F	II	16	592317		rs11860003,rs11865586	LC	49	1	0	XY_NO	A_NO	593276	-959	MIR3176	NR_036137	NA		5'UTR	N_Shore	SOLH	67.1324	2.06892e-11	1.83436e-08	cg06551464	0.789801	0.62974	0.839707	0.768341	0.836301	0.869399	FALSE	FALSE	FALSE	FALSE	FALSE	FALSE	FALSE	FALSE	FALSE	FALSE	FALSE	FALSE	FALSE	FALSE	FALSE	FALSE	FALSE
cg08401628	CGGAGCTACTGACTGCTGACACCTGCGTCTTCGCCGCCACACCGGCCCTG	F	I	16	85433676			LC	0	1	1	XY_NO	A_NO	85337001	-96674	LOC727710	NR_038858	NA					66.903	2.13304e-11	1.88728e-08	cg08401628	0.399374	0.910766	0.903554	0.964894	0.934699	0.94945	TRUE	FALSE	FALSE	FALSE	FALSE	FALSE	FALSE	FALSE	TRUE	FALSE	FALSE	FALSE	FALSE	FALSE	FALSE	FALSE	FALSE
cg22437276	AGAAGGAGTGGGCAACGCCAGGGCTGTGGGGCTCATCACAGCCACTTTCG	F	II	8	144462649	rs10093558		IC	0	1	0	XY_NO	A_NO	144451024	11625	RHPN1	NM_052924	NA		Body	Island	RHPN1	66.7986	2.16294e-11	1.90978e-08	cg22437276	0.878131	0.538713	0.865647	0.705184	0.877621	0.884018	FALSE	FALSE	TRUE	FALSE	FALSE	FALSE	FALSE	FALSE	FALSE	FALSE	TRUE	FALSE	FALSE	FALSE	FALSE	FALSE	FALSE
cg18559896	CGGATCCGCTTGAAATTTGTGAATTCGGACTGACGCTCAGTCATAGCTTT	R	II	6	158487541		rs61601143	IC	0	1	0	XY_NO	A_NO	158491159	-3618	SYNJ2	BC043277	NA		Body		SYNJ2	66.7493	2.17722e-11	1.91842e-08	cg18559896	0.732215	0.848214	0.919956	0.704698	0.952533	0.961087	FALSE	FALSE	FALSE	FALSE	FALSE	FALSE	FALSE	FALSE	FALSE	FALSE	FALSE	FALSE	FALSE	FALSE	FALSE	FALSE	FALSE
cg10625579	AGAAAATCAGACTCAGAGTTCTTACACTCGGGGGTGTTTTAGCAGCTGCG	R	II	1	942635	rs76233940		IC	0	1	0	XY_NO	A_NO	948846	-6211	ISG15	NM_005101	NA	CDMR				66.726	2.184e-11	1.92043e-08	cg10625579	0.503571	0.661401	0.936681	0.622228	0.947827	0.973923	TRUE	FALSE	FALSE	FALSE	FALSE	FALSE	TRUE	FALSE	TRUE	FALSE	TRUE	FALSE	FALSE	FALSE	TRUE	FALSE	FALSE
cg25596006	CGCCCTAGAGAAATTCTTGCCTGTGTGCACAAGGAGAAACGTACAAGGAT	F	II	7	4175030			IC	49	3	0	XY_NO	A_YES	4169316	5714	SDK1	NR_027816	TRUE		Body;Body		SDK1;SDK1	66.7018	2.19109e-11	1.92269e-08	cg25596006	0.712832	0.916595	0.9309	0.875231	0.948871	0.968271	FALSE	FALSE	FALSE	FALSE	FALSE	FALSE	FALSE	FALSE	FALSE	FALSE	FALSE	FALSE	FALSE	FALSE	FALSE	FALSE	FALSE
cg15599382	ATACCAGTCTGTTGCTTTTGTAAGGCTCTGAATGGCTATGTCAATTATCG	R	II	1	244084377			LC	0	1	0	XY_NO	A_NO	244080703	3674	LOC339529	NR_033883	NA			S_Shelf		66.6859	2.19574e-11	1.92282e-08	cg15599382	0.389743	0.896114	0.853688	0.846246	0.928471	0.924209	TRUE	FALSE	FALSE	FALSE	FALSE	FALSE	FALSE	FALSE	TRUE	FALSE	FALSE	FALSE	FALSE	FALSE	FALSE	FALSE	FALSE
cg15239694	CTGCTTGTCATGGTCATCTGCTACTCGGGAATCCTAAAAACTCTGCTTCG	R	II	3	46415060	rs1800452		LC	0	2	0	XY_NO	A_YES	46414393	667	CCR5	CCDS2739	NA		Body;Body		CCR5;CCR5	66.6566	2.20438e-11	1.92643e-08	cg15239694	0.964881	0.848119	0.932472	0.930069	0.942706	0.969685	FALSE	FALSE	FALSE	FALSE	FALSE	FALSE	FALSE	FALSE	FALSE	FALSE	FALSE	FALSE	FALSE	FALSE	FALSE	FALSE	FALSE
cg23222057	CGGCACACTCAGGGTAACGGCAGCTGCCTAAAAGCCAAGCGCTGGGCATT	F	I	3	59798132			LC	0	1	1	XY_NO	A_NO	59958981	160850	NPCR	AF156973	TRUE		Body;Body		FHIT;FHIT	66.6353	2.21067e-11	1.92798e-08	cg23222057	0.507885	0.958472	0.952472	0.896926	0.955951	0.968513	TRUE	FALSE	FALSE	FALSE	FALSE	FALSE	FALSE	FALSE	TRUE	FALSE	FALSE	FALSE	FALSE	FALSE	FALSE	FALSE	FALSE
cg06969469	TGGTTGCTTTAGGAGCGAGCGGCGGTGTGAATCTGGGTCGGCGTTTCCCG	R	I	2	121554817			IC	0	1	1	XY_NO	A_NO	121554866	-49	GLI2	NM_005270	NA		TSS200		GLI2	66.5391	2.23932e-11	1.94897e-08	cg06969469	0.181888	0.83127	0.780256	0.820684	0.934071	0.894425	TRUE	FALSE	FALSE	FALSE	FALSE	FALSE	FALSE	FALSE	TRUE	FALSE	FALSE	FALSE	FALSE	FALSE	FALSE	FALSE	FALSE
ch.2.2729437F	CAGCAGTTACCAGAAGCCAGAACTAGCAAGAAGGACTTCTCCCCAGAGCT	F	II	2	130523152			LC	49	1	0	XY_NO	A_NO	130691889	168738	LOC389033	NR_026740	NA					66.4731	2.2592e-11	1.96227e-08	ch.2.2729437F	0.0137159	0.178617	0.10587	0.777815	0.0145962	0.0541182	FALSE	FALSE	FALSE	FALSE	FALSE	FALSE	FALSE	TRUE	FALSE	FALSE	FALSE	FALSE	FALSE	FALSE	FALSE	TRUE	FALSE
cg07021181	TTCTCTCCCATCTCCCCATTTTTAAGCTCTAATTTGTTGAAATCTAGTCG	R	II	11	122853573			LC	0	1	0	XY_NO	A_NO	122852378	-1194	BSX	NM_001098169	NA		TSS1500	N_Shore	BSX	66.3715	2.29022e-11	1.98518e-08	cg07021181	0.579341	0.92718	0.906845	0.933962	0.916444	0.948378	TRUE	FALSE	FALSE	FALSE	FALSE	FALSE	FALSE	FALSE	TRUE	FALSE	FALSE	FALSE	FALSE	FALSE	FALSE	FALSE	FALSE
cg27220148	CGAGGACACCTCAAGCTAAGGGTCCATGAACTGTGACCAACGGACAAAAT	R	II	3	100437347		rs3101519,rs3102101	LC	33	1	0	XY_NO	A_NO	100428385	8962	TFG	NM_001195478	TRUE		Body;Body		TFG;TFG	66.3171	2.30701e-11	1.99567e-08	cg27220148	0.956088	0.839363	0.929005	0.908794	0.967579	0.967945	FALSE	FALSE	FALSE	FALSE	FALSE	FALSE	FALSE	FALSE	FALSE	FALSE	FALSE	FALSE	FALSE	FALSE	FALSE	FALSE	FALSE
cg07362569	CAGAACAGCAGCCAACTCAACTTCCTGTAAAAGCTCATGCTGGTAGCTCG	R	II	17	61921086			ICshore	0	1	0	XY_NO	A_NO	61920350	-735	SMARCD2	NM_001098426	NA	RDMR	TSS1500;TSS1500	S_Shore	SMARCD2;SMARCD2	65.9246	2.43233e-11	2.09982e-08	cg07362569	0.625004	0.149959	0.0895099	0.431145	0.0154897	0.0458282	FALSE	TRUE	FALSE	FALSE	FALSE	FALSE	FALSE	TRUE	FALSE	TRUE	FALSE	FALSE	FALSE	FALSE	FALSE	TRUE	FALSE
cg16577083	CGCTGGGCAGAGAACCAGGGCCTGGGCCGTCATCCTCCCCGGGCCTTTCT	R	I	16	1271153		rs59172005	ICshore	0	1	1	XY_NO	A_NO	1275253	4101	TPSG1	NM_012467	NA		3'UTR;3'UTR	S_Shelf	CACNA1H;CACNA1H	65.7539	2.48915e-11	2.14454e-08	cg16577083	0.957584	0.925405	0.945277	0.830141	0.964161	0.974968	FALSE	FALSE	FALSE	FALSE	FALSE	FALSE	FALSE	FALSE	FALSE	FALSE	FALSE	FALSE	FALSE	FALSE	FALSE	FALSE	FALSE
cg16097532	CGCTCCCTTCTGCAGACCTGGTGGTCCAGGCTGGCCAAGTGGACATGAAG	R	II	14	105416166			IC	0	6	0	XY_NO	A_YES	105420240	4075	AHNAK2	BC090889	NA		Body		AHNAK2	65.7361	2.49517e-11	2.14539e-08	cg16097532	0.794676	0.662505	0.778164	0.766563	0.825174	0.881989	FALSE	FALSE	FALSE	FALSE	FALSE	FALSE	FALSE	FALSE	FALSE	FALSE	FALSE	FALSE	FALSE	FALSE	FALSE	FALSE	FALSE
cg06133062	ATGCAATTTCTCATTTTCATGAGGATCAAACTTTGGATTCTCTCAACACG	F	II	3	62111708			LC	0	1	0	XY_NO	A_NO	62110391	-1316	ID2B	NR_026582	NA		TSS1500;Body		ID2B;PTPRG	65.7209	2.50033e-11	2.14549e-08	cg06133062	0.62679	0.939868	0.925507	0.910478	0.945494	0.966089	TRUE	FALSE	FALSE	FALSE	FALSE	FALSE	FALSE	FALSE	TRUE	FALSE	FALSE	FALSE	FALSE	FALSE	FALSE	FALSE	FALSE
cg02119494	CAAGCGTGATTGAGTCCGCTGATTACTGGAGCAGGCAGACACAAGAGACG	F	II	15	70168944			IC	0	1	0	XY_NO	A_NO	70127572	41372	C15orf50	NR_026764	NA					65.6597	2.52113e-11	2.15613e-08	cg02119494	0.29222	0.885607	0.901129	0.830533	0.890104	0.947591	TRUE	FALSE	FALSE	FALSE	FALSE	FALSE	FALSE	FALSE	TRUE	FALSE	FALSE	FALSE	FALSE	FALSE	FALSE	FALSE	FALSE
cg04831806	GGCGGGCGTGCTGAGGAGAAGCCTCACCAGGTAGACACGTGCAGGGAGCG	F	I	7	4174655		rs4723418	IC	0	1	1	XY_NO	A_NO	4169316	5339	SDK1	NR_027816	TRUE		Body;Body		SDK1;SDK1	65.6547	2.52284e-11	2.15613e-08	cg04831806	0.778831	0.941534	0.934482	0.920412	0.966949	0.973206	FALSE	FALSE	FALSE	FALSE	FALSE	FALSE	FALSE	FALSE	FALSE	FALSE	FALSE	FALSE	FALSE	FALSE	FALSE	FALSE	FALSE
cg07211874	CGCAGAACAATGGGATTCAAGTCACTGGAACATCAATTGACAGAGAATTA	F	II	4	21004400	rs75940360		LC	0	1	0	XY_NO	A_NO	20985631	-18768	KCNIP4	DQ148492	TRUE		Body;Body;5'UTR;5'UTR		KCNIP4;KCNIP4;KCNIP4;KCNIP4	65.6218	2.53414e-11	2.16146e-08	cg07211874	0.828953	0.819125	0.916059	0.343073	0.933762	0.935256	FALSE	FALSE	FALSE	FALSE	FALSE	FALSE	TRUE	FALSE	FALSE	FALSE	FALSE	FALSE	FALSE	FALSE	TRUE	FALSE	FALSE
cg19175123	GGTCACAATGTGTAAATTCTTTTGACCTGCACCTAATCAAAGATTCACCG	R	II	10	103411746			IC	0	1	0	XY_NO	A_NO	103454742	42997	FBXW4	NM_022039	TRUE		Body		FBXW4	65.5952	2.54331e-11	2.16495e-08	cg19175123	0.307746	0.87536	0.9008	0.808547	0.887519	0.920873	TRUE	FALSE	FALSE	FALSE	FALSE	FALSE	FALSE	FALSE	TRUE	FALSE	FALSE	FALSE	FALSE	FALSE	FALSE	FALSE	FALSE
cg13005636	CGCACTTGGCCCCATGGATCTCTGTGCCCAGGGCTCAGCCAGGCATCTGG	F	II	13	20392706			IC	0	1	0	XY_NO	A_NO	20426329	33624	ZMYM5	AF161535	NA			Island		65.5144	2.57137e-11	2.18448e-08	cg13005636	0.734984	0.931323	0.921071	0.916273	0.971388	0.971577	FALSE	FALSE	FALSE	FALSE	FALSE	FALSE	FALSE	FALSE	FALSE	FALSE	FALSE	FALSE	FALSE	FALSE	FALSE	FALSE	FALSE
cg18829541	CGAAACAAACACACCAACAAAAATGGACAGAAGGACAACCCCCTTGGAGA	R	II	6	157472164			IC	0	1	0	XY_NO	A_NO	157256599	215565	ARID1B	AK074180	TRUE		Body;Body;Body		ARID1B;ARID1B;ARID1B	65.495	2.57818e-11	2.18591e-08	cg18829541	0.586167	0.933703	0.944283	0.906863	0.961824	0.97417	TRUE	FALSE	FALSE	FALSE	FALSE	FALSE	FALSE	FALSE	TRUE	FALSE	FALSE	FALSE	FALSE	FALSE	FALSE	FALSE	FALSE
cg07364154	CGACAATGCCTGTTCTTAAGCAGGACAGACTGTAACAGAAGTATCTCGCA	F	II	11	108018824			LC	0	1	0	XY_NO	A_NO	108040927	22104	NPAT	AK301256	NA		3'UTR		ACAT1	65.4521	2.59327e-11	2.19035e-08	cg07364154	0.957777	0.77005	0.917213	0.837245	0.965753	0.962358	FALSE	FALSE	FALSE	FALSE	FALSE	FALSE	FALSE	FALSE	FALSE	FALSE	FALSE	FALSE	FALSE	FALSE	FALSE	FALSE	FALSE
cg26108976	ACAGTCTGTGAAATTAGTTTCAGTTCTCACTGCTGCACTTCCTGCTGTCG	F	II	14	70082429			LC	0	1	0	XY_NO	A_NO	70078309	4120	KIAA0247	AK309302	NA		5'UTR	S_Shelf	KIAA0247	65.4509	2.59369e-11	2.19035e-08	cg26108976	0.859428	0.268223	0.395959	0.343293	0.0461582	0.189086	FALSE	TRUE	FALSE	FALSE	FALSE	TRUE	FALSE	FALSE	FALSE	TRUE	FALSE	FALSE	FALSE	FALSE	FALSE	FALSE	FALSE
cg15145908	TAGAAAATGGCCATTTCTCTGTGCTGTGTTCAGGTGAGTTAGCAAATCCG	F	II	6	136438191			LC	0	1	0	XY_NO	A_NO	136393964	-44226	BC038719	BC038719	TRUE		Body		PDE7B	65.338	2.63385e-11	2.21549e-08	cg15145908	0.980254	0.878608	0.942815	0.520733	0.962009	0.947772	FALSE	FALSE	FALSE	FALSE	FALSE	FALSE	TRUE	FALSE	FALSE	FALSE	FALSE	FALSE	FALSE	FALSE	TRUE	FALSE	FALSE
cg03184487	CGGCAACACCCCACTGTCTCAAGGCGAGGAAGATAAATAGCAGCTGAACA	R	II	2	3064102			IC	0	1	0	XY_NO	A_NO	3129797	65696	AK095310	AK095310	NA			S_Shore		65.3471	2.6306e-11	2.21549e-08	cg03184487	0.975496	0.904934	0.913944	0.695804	0.964188	0.969501	FALSE	FALSE	FALSE	FALSE	FALSE	FALSE	FALSE	FALSE	FALSE	FALSE	FALSE	FALSE	FALSE	FALSE	FALSE	FALSE	FALSE
cg26166817	CGCAGCAGCAGGCCGCCGCCTATCCCGTCTGGGGAATCAGGTTACCTAGA	R	I	4	124468530			IC	0	1	1	XY_NO	A_NO	124430075	-38454	TRNA_Cys	.	TRUE					65.0353	2.74502e-11	2.30445e-08	cg26166817	0.612708	0.970807	0.967062	0.95958	0.988716	0.981201	TRUE	FALSE	FALSE	FALSE	FALSE	FALSE	FALSE	FALSE	TRUE	FALSE	FALSE	FALSE	FALSE	FALSE	FALSE	FALSE	FALSE
cg13264941	CCTGGTGGTCGGCGTCTGTGCAGGTCCCTGCTGGGGAGCTTGACTTCCCG	R	II	20	61148892			IC	0	1	0	XY_NO	A_NO	61148767	-124	C20orf166-AS1	NR_033263	NA		5'UTR;TSS200	Island	C20orf166;C20orf200	64.9798	2.76598e-11	2.31749e-08	cg13264941	0.0120836	0.153779	0.113729	0.371053	0.022247	0.042591	FALSE	FALSE	FALSE	FALSE	FALSE	FALSE	FALSE	TRUE	FALSE	FALSE	FALSE	FALSE	FALSE	FALSE	FALSE	TRUE	FALSE
cg14076360	CACGGAGCAGGCGGGTTAGAGATTCTCCCAGACCTGCAGTCCGTTTTTCG	R	I	5	61917363			LC	50	1	1	XY_NO	A_NO	61875265	42098	LRRC70	CCDS47218	TRUE		Body;Body		IPO11;IPO11	64.9072	2.79362e-11	2.33606e-08	cg14076360	0.740898	0.965974	0.958536	0.954338	0.975356	0.974867	FALSE	FALSE	FALSE	FALSE	FALSE	FALSE	FALSE	FALSE	FALSE	FALSE	FALSE	FALSE	FALSE	FALSE	FALSE	FALSE	FALSE
cg00908271	CCCACTGCACTCATGCTTGAACCACTGCTGGGGCCTCTGGATGGAGCTCG	R	II	16	81254010			IC	0	1	0	XY_NO	A_NO	81253974	-35	PKD1L2	NM_052892	NA		TSS200;TSS200		PKD1L2;PKD1L2	64.8877	2.8011e-11	2.33773e-08	cg00908271	0.676815	0.870702	0.890146	0.894143	0.90889	0.912039	FALSE	FALSE	FALSE	FALSE	FALSE	FALSE	FALSE	FALSE	FALSE	FALSE	FALSE	FALSE	FALSE	FALSE	FALSE	FALSE	FALSE
cg04315200	TGACCAGTGCTCACTCACGGAGACCTCTGTGTGATGTAGGGCACGGTGCG	R	II	2	3888395			IC	0	1	0	XY_NO	A_NO	4021621	133227	LOC100505964	BC062482	NA					64.8652	2.80978e-11	2.34039e-08	cg04315200	0.84718	0.917495	0.951019	0.735287	0.959645	0.976553	FALSE	FALSE	FALSE	FALSE	FALSE	FALSE	FALSE	FALSE	FALSE	FALSE	FALSE	FALSE	FALSE	FALSE	FALSE	FALSE	FALSE
cg13153329	CGAATAGATACACAAATGTACCTAGGAGTCCATGCAGTTATCCTGTTCTA	R	II	14	51331987			LC	0	1	0	XY_NO	A_NO	51338877	-6890	ABHD12B	AY311399	TRUE					64.8196	2.8274e-11	2.35048e-08	cg13153329	0.714968	0.838662	0.907748	0.379121	0.934926	0.915331	FALSE	FALSE	FALSE	FALSE	FALSE	FALSE	TRUE	FALSE	FALSE	FALSE	FALSE	FALSE	FALSE	FALSE	TRUE	FALSE	FALSE
cg10333252	CGAGGGAAACTAAGTTTTATTAAATCGGTGTTGTGCTCTGTCCAAGCTAT	F	II	8	11055348		rs11989369	LC	0	1	0	XY_NO	A_NO	11058874	3527	XKR6	NM_173683	NA		Body	N_Shelf	XKR6	64.7834	2.8415e-11	2.3576e-08	cg10333252	0.10523	0.851999	0.846888	0.809981	0.899309	0.94376	TRUE	FALSE	FALSE	FALSE	FALSE	FALSE	FALSE	FALSE	TRUE	FALSE	FALSE	FALSE	FALSE	FALSE	FALSE	FALSE	FALSE
cg01796800	CAGGACAAATGGAAAAATCATCCACATCTCCTGTGGCCAATGCAGTCTCG	F	II	17	55595732			LC	0	1	0	XY_NO	A_NO	55339475	256257	MSI2	BX647282	TRUE		Body;Body		MSI2;MSI2	64.751	2.85416e-11	2.36351e-08	cg01796800	0.285698	0.865453	0.864099	0.788391	0.921466	0.924073	TRUE	FALSE	FALSE	FALSE	FALSE	FALSE	FALSE	FALSE	TRUE	FALSE	FALSE	FALSE	FALSE	FALSE	FALSE	FALSE	FALSE
cg18830013	CGGCAAGGACATTCAAGGGACTATGAGTCCTTTGACAGTGGCAGCAGGAA	F	II	6	14082604			LC	0	1	0	XY_NO	A_NO	14117486	-34882	CD83	NM_001251901	TRUE					64.6597	2.89022e-11	2.38873e-08	cg18830013	0.694519	0.917464	0.916573	0.90706	0.940017	0.952167	FALSE	FALSE	FALSE	FALSE	FALSE	FALSE	FALSE	FALSE	FALSE	FALSE	FALSE	FALSE	FALSE	FALSE	FALSE	FALSE	FALSE
cg04957307	CGCAGAACTTGATTTTGTTTTGATCTCCTGAGTGTCTTTGATGTTGGGCA	F	II	12	92180808		rs75062454	LC	0	1	0	XY_NO	A_NO	92536443	355636	AK055439	AK055439	TRUE					64.4811	2.96222e-11	2.44351e-08	cg04957307	0.321885	0.881831	0.875849	0.824256	0.950773	0.94308	TRUE	FALSE	FALSE	FALSE	FALSE	FALSE	FALSE	FALSE	TRUE	FALSE	FALSE	FALSE	FALSE	FALSE	FALSE	FALSE	FALSE
cg09060081	CGGAGCCTGCACGCCTCAGCACTGGCCTAGCCTGTGTCTGAGCCCTGGCC	F	II	11	8332553			LC	0	1	0	XY_NO	A_NO	8290181	-42371	LMO1	BC039512	TRUE					64.4626	2.96982e-11	2.44504e-08	cg09060081	0.488285	0.898711	0.872111	0.901475	0.909268	0.940998	TRUE	FALSE	FALSE	FALSE	FALSE	FALSE	FALSE	FALSE	TRUE	FALSE	FALSE	FALSE	FALSE	FALSE	FALSE	FALSE	FALSE
cg21995931	GGAAGACTCCAAGGAGCCAGGGATCATGTTCTGATTAATTTCTCTTCTCG	F	II	7	70078742			LC	0	1	0	XY_NO	A_NO	70231247	-152505	AUTS2	AK296981	TRUE		Body;Body		AUTS2;AUTS2	64.3826	3.00278e-11	2.46742e-08	cg21995931	0.796645	0.929075	0.934668	0.92279	0.959128	0.97585	FALSE	FALSE	FALSE	FALSE	FALSE	FALSE	FALSE	FALSE	FALSE	FALSE	FALSE	FALSE	FALSE	FALSE	FALSE	FALSE	FALSE
cg18188891	AGACGCTGTCTCGGAGACGCATAATGACATGTAAGGCGGAGCAGGTGCCG	F	I	7	101546948			IC	0	1	1	XY_NO	A_NO	101460881	86067	CUX1	NM_181552	NA		Body;Body;Body		CUX1;CUX1;CUX1	64.3603	3.01205e-11	2.47027e-08	cg18188891	0.42792	0.926454	0.924048	0.832251	0.988015	0.98018	TRUE	FALSE	FALSE	FALSE	FALSE	FALSE	FALSE	FALSE	TRUE	FALSE	FALSE	FALSE	FALSE	FALSE	FALSE	FALSE	FALSE
cg26971928	CGAAAGAACTGCAGAGCGTCTGATGAAGGTTTAAGCCTACAGAGCTTGGG	R	II	8	30398823			LC	10	1	0	XY_NO	A_NO	30335314	63509	RBPMS	D84111	TRUE		Body;Body;Body;Body		RBPMS;RBPMS;RBPMS;RBPMS	64.2601	3.05408e-11	2.49994e-08	cg26971928	0.67958	0.950105	0.949235	0.938714	0.970367	0.978924	FALSE	FALSE	FALSE	FALSE	FALSE	FALSE	FALSE	FALSE	FALSE	FALSE	FALSE	FALSE	FALSE	FALSE	FALSE	FALSE	FALSE
cg07307388	CGTCCTGTTTTCAGGCTGACTAATGCCTTAGGGGAGCAAATGAGCAACAG	R	II	6	25138416			LC	0	1	0	XY_NO	A_NO	25138619	204	CMAHP	NR_027626	TRUE		TSS1500;Body	N_Shore	CMAH;CMAH	64.1589	3.09721e-11	2.53039e-08	cg07307388	0.466786	0.0899348	0.12494	0.18529	0.019295	0.0469791	FALSE	TRUE	FALSE	FALSE	FALSE	FALSE	FALSE	FALSE	FALSE	TRUE	FALSE	FALSE	FALSE	FALSE	FALSE	FALSE	FALSE
cg07159124	CGGTGTGAGGATAAAGCATAATTGAATGCAGTAACACAGCTGTCAGTCCC	F	II	3	62234072			LC	0	1	0	XY_NO	A_NO	62203256	30816	PTPRG	AK296327	TRUE		Body		PTPRG	64.0244	3.15556e-11	2.57313e-08	cg07159124	0.727504	0.859666	0.844034	0.896878	0.960566	0.955543	FALSE	FALSE	FALSE	FALSE	FALSE	FALSE	FALSE	FALSE	FALSE	FALSE	FALSE	FALSE	FALSE	FALSE	FALSE	FALSE	FALSE
cg12978232	CGACCTGGCCTGACAAATGTATAGGCTGAATAGTAGTAAGAGGAAGAAGA	F	II	12	89339873			LC	0	1	0	XY_NO	A_NO	89413468	73596	LOC728084	NR_038385	TRUE					63.9377	3.19381e-11	2.58947e-08	cg12978232	0.118967	0.900587	0.89302	0.868771	0.928545	0.947256	TRUE	FALSE	FALSE	FALSE	FALSE	FALSE	FALSE	FALSE	TRUE	FALSE	FALSE	FALSE	FALSE	FALSE	FALSE	FALSE	FALSE
cg03301025	CGCCAGGCCCCACATCTTGTAGCTACTTAGTGGCACCTCCTTGGATGCCA	R	II	17	16375621			IC	0	1	0	XY_NO	A_NO	16395479	19859	FAM211A	NM_207387	TRUE		Body;Body		C17orf76;C17orf76	63.9419	3.19195e-11	2.58947e-08	cg03301025	0.470664	0.883144	0.867182	0.917888	0.950007	0.958493	TRUE	FALSE	FALSE	FALSE	FALSE	FALSE	FALSE	FALSE	TRUE	FALSE	FALSE	FALSE	FALSE	FALSE	FALSE	FALSE	FALSE
cg22188603	AGCTCAAGTTCCACCTTCTGAGGAAGCCCAGTACTTCAGGCCTGTGAACG	R	II	5	142243769			LC	0	1	0	XY_NO	A_NO	142245941	-2172	Mir_633	.	TRUE		Body;Body		ARHGAP26;ARHGAP26	63.9592	3.18426e-11	2.58947e-08	cg22188603	0.348749	0.902806	0.896712	0.905083	0.912943	0.929538	TRUE	FALSE	FALSE	FALSE	FALSE	FALSE	FALSE	FALSE	TRUE	FALSE	FALSE	FALSE	FALSE	FALSE	FALSE	FALSE	FALSE
cg08917117	CTGTGGAGCTGGGGAGCAGGATGAGTCACCTTGCTCCTGCAAGGAGTGCG	R	II	10	115059021			LC	13	1	0	XY_NO	A_NO	114914234	144787	Mir_652	.	TRUE					63.8846	3.21751e-11	2.5988e-08	cg08917117	0.938745	0.827758	0.936781	0.436003	0.921658	0.956066	FALSE	FALSE	FALSE	FALSE	FALSE	FALSE	TRUE	FALSE	FALSE	FALSE	FALSE	FALSE	FALSE	FALSE	TRUE	FALSE	FALSE
cg17323298	CGTGAGCAACACAGTGAAGGTGCCTGATGCTCTGCTGCCAAGAGCAGACG	F	II	17	78831230			IC	0	1	0	XY_NO	A_NO	78923235	-92005	RPTOR	BC033699	NA		Body;Body	N_Shore	RPTOR;RPTOR	63.8916	3.21437e-11	2.5988e-08	cg17323298	0.474891	0.840287	0.900007	0.691656	0.920318	0.941451	TRUE	FALSE	FALSE	FALSE	FALSE	FALSE	FALSE	FALSE	TRUE	FALSE	FALSE	FALSE	FALSE	FALSE	FALSE	FALSE	FALSE
cg03549660	CGCAGCAGCCATCCTGCTATATAGACTGGCTGTGCAGCCGCAGGCCCCAT	R	II	2	208994599			LC	0	1	0	XY_NO	A_NO	208994553	-45	CRYGC	NM_020989	NA		TSS200		CRYGC	63.8529	3.23171e-11	2.60534e-08	cg03549660	0.106354	0.892063	0.877743	0.875573	0.899241	0.933324	TRUE	FALSE	FALSE	FALSE	FALSE	FALSE	FALSE	FALSE	TRUE	FALSE	FALSE	FALSE	FALSE	FALSE	FALSE	FALSE	FALSE
cg04682850	AGGGCTTAGAGTCAGACAGGCCAGATTCCATTCCAAACTCCATCTTTACG	F	II	2	189155606			LC	6	1	0	XY_NO	A_NO	189156395	-789	GULP1	NM_001252669	NA			N_Shore		63.7596	3.27398e-11	2.63443e-08	cg04682850	0.625614	0.884633	0.91589	0.675783	0.952856	0.970729	TRUE	FALSE	FALSE	FALSE	FALSE	FALSE	FALSE	FALSE	TRUE	FALSE	FALSE	FALSE	FALSE	FALSE	FALSE	FALSE	FALSE
cg24929896	CTCCAGTGTGGGAGACACCGAGACCGGTGGCACAGGGGTGGGGAGTCTCG	F	II	2	3418530		rs13027358,rs77429076	IC	0	1	0	XY_NO	A_NO	3391390	27140	TRAPPC12	AK094181	NA		Body		TTC15	63.7194	3.2924e-11	2.64427e-08	cg24929896	0.726302	0.915535	0.917217	0.828932	0.955974	0.9761	FALSE	FALSE	FALSE	FALSE	FALSE	FALSE	FALSE	FALSE	FALSE	FALSE	FALSE	FALSE	FALSE	FALSE	FALSE	FALSE	FALSE
cg08241465	CGCCAGCTCGGCACTGTCCCCCATGTTATTTGAGTCCATAATTCATGATG	F	II	16	57924256			LC	19	1	0	XY_NO	A_NO	57896732	-27523	KIFC3	AX747237	TRUE		Body		CNGB1	63.6942	3.30401e-11	2.6486e-08	cg08241465	0.0765857	0.914086	0.927895	0.793513	0.864117	0.938273	TRUE	FALSE	FALSE	FALSE	FALSE	FALSE	FALSE	FALSE	TRUE	FALSE	FALSE	FALSE	FALSE	FALSE	FALSE	FALSE	FALSE
cg00326642	GTAAAAGACAACCCAATTCACACTAACTTAAATCACAAAGGGTTGATCCG	F	II	3	140949072			LC	50	1	0	XY_NO	A_NO	140950681	-1609	ACPL2	AK297790	TRUE			N_Shore		63.525	3.38305e-11	2.70687e-08	cg00326642	0.738323	0.918906	0.923697	0.898304	0.953217	0.966852	FALSE	FALSE	FALSE	FALSE	FALSE	FALSE	FALSE	FALSE	FALSE	FALSE	FALSE	FALSE	FALSE	FALSE	FALSE	FALSE	FALSE
cg10796022	CGGGTATCATTTGCATAGCTATGGGCAGGAAACATTTGCATCGTTATCCA	R	II	8	61227705			LC	42	1	0	XY_NO	A_NO	61193953	-33751	CA8	NM_004056	TRUE					63.2643	3.509e-11	2.80239e-08	cg10796022	0.0889216	0.892913	0.893161	0.851042	0.917163	0.931495	TRUE	FALSE	FALSE	FALSE	FALSE	FALSE	FALSE	FALSE	TRUE	FALSE	FALSE	FALSE	FALSE	FALSE	FALSE	FALSE	FALSE
cg15035716	TGAATTGACGGGTTTCATTTCCATGCATCTCAAAGTAGACATACTAAACG	F	II	1	234878533			LC	0	1	0	XY_NO	A_NO	234859788	18745	LOC100506810	NR_038856	NA					63.1939	3.54385e-11	2.82493e-08	cg15035716	0.725152	0.942727	0.898084	0.92985	0.966434	0.967572	FALSE	FALSE	FALSE	FALSE	FALSE	FALSE	FALSE	FALSE	FALSE	FALSE	FALSE	FALSE	FALSE	FALSE	FALSE	FALSE	FALSE
cg19216359	TTCCGTGAAGCACCGAGTGATGGTTTTCACCCCTGGCTGATCTTCAGTCG	F	II	17	851844		rs7218948,rs7223833	ICshore	29	1	0	XY_NO	A_NO	882997	31154	NXN	NM_022463	NA		Body	S_Shore	NXN	63.1744	3.5536e-11	2.82742e-08	cg19216359	0.241182	0.896571	0.874648	0.89487	0.853659	0.938046	TRUE	FALSE	FALSE	FALSE	FALSE	FALSE	FALSE	FALSE	TRUE	FALSE	FALSE	FALSE	FALSE	FALSE	FALSE	FALSE	FALSE
cg14212190	CGTGCACTCAGTAAGAATGAAGTGCAACCTGCTTTCAAAAACCCTCTGCT	R	II	19	14492077			LC	0	1	0	XY_NO	A_NO	14491955	122	CD97	NM_078481	TRUE		TSS200;TSS200;TSS200		CD97;CD97;CD97	63.0655	3.60847e-11	2.86573e-08	cg14212190	0.0223239	0.0665647	0.0647945	0.29046	0.0117956	0.0392541	FALSE	FALSE	FALSE	FALSE	FALSE	FALSE	FALSE	FALSE	FALSE	FALSE	FALSE	FALSE	FALSE	FALSE	FALSE	FALSE	FALSE
cg04599298	CGCACCCACGCCACCCATGCCCTTGCCGCCTGCGCCCATGCCACCCACGC	R	I	10	134996411		rs28735566,rs61863461	HC	0	1	1	XY_NO	A_NO	135010561	-14150	KNDC1	AK074179	NA		Body	Island	KNDC1	63.0263	3.62845e-11	2.87345e-08	cg04599298	0.982003	0.901314	0.963148	0.585758	0.976327	0.973741	FALSE	FALSE	FALSE	FALSE	FALSE	FALSE	TRUE	FALSE	FALSE	FALSE	FALSE	FALSE	FALSE	FALSE	TRUE	FALSE	FALSE
cg12047260	CGGGTACTAAAGTTCTATAAGAGGAGGTAGGAATGGAAAAATCTGCCAAG	F	II	1	108409977		rs58774169	LC	0	1	0	XY_NO	A_NO	108496344	86368	TRNA_Pseudo	.	TRUE		Body		VAV3	63.02	3.63167e-11	2.87345e-08	cg12047260	0.0430159	0.835065	0.798414	0.902612	0.868058	0.856719	TRUE	FALSE	FALSE	FALSE	FALSE	FALSE	FALSE	FALSE	TRUE	FALSE	FALSE	FALSE	FALSE	FALSE	FALSE	FALSE	FALSE
cg20105834	CGGGGAACTCTGATTTCCACTTGAACACTTAGAGGCCACTGTAAGGTTAC	F	II	6	17684962			LC	50	3	0	XY_YES	A_YES	17706817	21856	NUP153	AB384675	TRUE		Body		NUP153	62.9742	3.65524e-11	2.88674e-08	cg20105834	0.0613384	0.884965	0.844596	0.889658	0.934078	0.854264	TRUE	FALSE	FALSE	FALSE	FALSE	FALSE	FALSE	FALSE	TRUE	FALSE	FALSE	FALSE	FALSE	FALSE	FALSE	FALSE	FALSE
cg07421245	CGGAGTGCCATATCCCCTTGATTATTTTGTACATTGTGCAGTGATCTGTC	R	II	4	89209240			LC	0	1	0	XY_NO	A_NO	89206093	3147	BC027846	BC027846	NA			S_Shelf		62.9374	3.67424e-11	2.89639e-08	cg07421245	0.389098	0.893467	0.865939	0.927023	0.962605	0.934033	TRUE	FALSE	FALSE	FALSE	FALSE	FALSE	FALSE	FALSE	TRUE	FALSE	FALSE	FALSE	FALSE	FALSE	FALSE	FALSE	FALSE
cg23051261	CGGCAGCAATTTTATGCTGTCAAAATGTTCTCAACAAGGGGAGATTTGAC	F	II	1	10799025			LC	0	1	0	XY_NO	A_NO	10754506	-44518	CASZ1	AK293839	TRUE		5'UTR;5'UTR		CASZ1;CASZ1	62.8923	3.69773e-11	2.90953e-08	cg23051261	0.155618	0.882525	0.913254	0.66073	0.925537	0.954171	TRUE	FALSE	FALSE	FALSE	FALSE	FALSE	FALSE	FALSE	TRUE	FALSE	FALSE	FALSE	FALSE	FALSE	FALSE	FALSE	FALSE
cg26157948	CGCTCCACCTGGCTGTGATCACCACATTACCGTCTGTGGTCCGGCTCCTG	F	II	19	45260278			ICshore	0	1	0	XY_NO	A_NO	45251977	8301	BCL3	NM_005178	TRUE		Body	N_Shore	BCL3	62.8454	3.7223e-11	2.91641e-08	cg26157948	0.25959	0.917871	0.930019	0.894549	0.946368	0.969062	TRUE	FALSE	FALSE	FALSE	FALSE	FALSE	FALSE	FALSE	TRUE	FALSE	FALSE	FALSE	FALSE	FALSE	FALSE	FALSE	FALSE
cg26946015	CGTGCTCTGCTGAGGCCCAGGAGCACTTTGTGAATTTTCTTAGTCTGTCT	F	II	16	66178419			LC	0	1	0	XY_NO	A_NO	66335711	-157292	5S_rRNA	.	TRUE					62.8488	3.72053e-11	2.91641e-08	cg26946015	0.372584	0.885585	0.881685	0.8654	0.910388	0.93115	TRUE	FALSE	FALSE	FALSE	FALSE	FALSE	FALSE	FALSE	TRUE	FALSE	FALSE	FALSE	FALSE	FALSE	FALSE	FALSE	FALSE
cg18156471	TTAAGCAAGAATGATTTAGTGCTTACCATTTGCACCAGGCAGGCACCACG	F	II	5	83011366			LC	0	1	0	XY_NO	A_NO	83016895	5530	HAPLN1	NM_001884	TRUE		5'UTR		HAPLN1	62.8365	3.72699e-11	2.91641e-08	cg18156471	0.247541	0.896774	0.890328	0.891333	0.900639	0.90119	TRUE	FALSE	FALSE	FALSE	FALSE	FALSE	FALSE	FALSE	TRUE	FALSE	FALSE	FALSE	FALSE	FALSE	FALSE	FALSE	FALSE
cg07545858	TGGGAACGGAGCCCATCCCACCTCGAGTGAGGTCTCTGCATGAGAAACCG	F	II	16	88482626			IC	0	1	0	XY_NO	A_NO	88493878	-11252	ZNF469	NM_001127464	NA					62.8126	3.7396e-11	2.92092e-08	cg07545858	0.0344642	0.89625	0.857639	0.889865	0.889707	0.918031	TRUE	FALSE	FALSE	FALSE	FALSE	FALSE	FALSE	FALSE	TRUE	FALSE	FALSE	FALSE	FALSE	FALSE	FALSE	FALSE	FALSE
cg22673269	TTTCTCACTAATCTAATCCTTTCAGATTAAATTAAGCTTCACTTGATTCG	R	II	2	5844449			LC	0	1	0	XY_NO	A_NO	5832798	11651	SOX11	NM_003108	NA			N_Shelf		62.7748	3.75962e-11	2.93118e-08	cg22673269	0.554867	0.890811	0.893371	0.896697	0.925277	0.961321	TRUE	FALSE	FALSE	FALSE	FALSE	FALSE	FALSE	FALSE	TRUE	FALSE	FALSE	FALSE	FALSE	FALSE	FALSE	FALSE	FALSE
cg12829687	GGCCCTTTGGCGTGAATAATAGCTCAGCGGCTCCGAAGCCGTATTGATCG	R	I	10	114581004			IC	0	1	1	XY_NO	A_NO	114583254	-2250	AL050000	AL050000	NA					62.7272	3.78506e-11	2.94027e-08	cg12829687	0.837655	0.987901	0.98534	0.981061	0.995045	0.99368	FALSE	FALSE	FALSE	FALSE	FALSE	FALSE	FALSE	FALSE	FALSE	FALSE	FALSE	FALSE	FALSE	FALSE	FALSE	FALSE	FALSE
cg16300030	CGGAAATCTACTGGTTGTTCTGCAGAAAAAGAATTAAGAGAGACAAGGAG	R	II	6	32908980			LC	0	1	0	XY_NO	A_NO	32908846	-133	HLA-DMB	AK295872	TRUE		TSS200		HLA-DMB	62.7315	3.78277e-11	2.94027e-08	cg16300030	0.635295	0.0933483	0.0590562	0.328203	0.0282785	0.0641675	FALSE	TRUE	FALSE	FALSE	FALSE	FALSE	FALSE	FALSE	FALSE	TRUE	FALSE	FALSE	FALSE	FALSE	FALSE	FALSE	FALSE
cg22688802	CGCAGATGAGGCTGCAAATCCAGTACGGCCCGCCTCACACTCAGGAGGCG	F	I	4	7980661			LC	0	1	1	XY_NO	A_NO	7985158	4498	ABLIM2	AK097003	TRUE		Body;Body;Body;Body;Body;Body		ABLIM2;ABLIM2;ABLIM2;ABLIM2;ABLIM2;ABLIM2	62.7046	3.79718e-11	2.94432e-08	cg22688802	0.915511	0.91805	0.879773	0.57327	0.907411	0.917901	FALSE	FALSE	FALSE	FALSE	FALSE	FALSE	TRUE	FALSE	FALSE	FALSE	FALSE	FALSE	FALSE	FALSE	TRUE	FALSE	FALSE
cg06342954	CGAGGTCCAACTCGTGAAGGATTTAGAATATAATTTCCTGGGAAAAGTTG	F	II	2	236757889			LC	0	1	0	XY_NO	A_NO	236916211	-158322	AK000798	AK000798	TRUE		Body;Body		AGAP1;AGAP1	62.6439	3.82998e-11	2.96436e-08	cg06342954	0.0287606	0.85545	0.838293	0.840925	0.915873	0.904023	TRUE	FALSE	FALSE	FALSE	FALSE	FALSE	FALSE	FALSE	TRUE	FALSE	FALSE	FALSE	FALSE	FALSE	FALSE	FALSE	FALSE
cg13779610	CGGGAATTCTTGTGCTCCTGAAATAATTGCATTCATTTTAAAGGTGGAAG	R	II	2	213934156			LC	0	1	0	XY_NO	A_NO	213879995	-54160	IKZF2	AY008294	TRUE		Body;Body		IKZF2;IKZF2	62.6208	3.84256e-11	2.96548e-08	cg13779610	0.13113	0.898483	0.87108	0.86171	0.926035	0.926783	TRUE	FALSE	FALSE	FALSE	FALSE	FALSE	FALSE	FALSE	TRUE	FALSE	FALSE	FALSE	FALSE	FALSE	FALSE	FALSE	FALSE
cg02772619	CGTGTGTAGTTGGCTATAAAATTAGGTTTGGAAAAGTGCACTCTATGATG	F	II	9	86753573			LC	50	1	0	XY_NO	A_NO	86678357	75216	BX537783	BX537783	NA			N_Shore		62.6157	3.84533e-11	2.96548e-08	cg02772619	0.150681	0.718243	0.662883	0.8715	0.909816	0.875717	TRUE	FALSE	FALSE	FALSE	FALSE	FALSE	FALSE	FALSE	TRUE	FALSE	FALSE	FALSE	FALSE	FALSE	FALSE	FALSE	FALSE
cg00922420	CGTCCCGGCTCCTGACTACACACGTGTTGTCTACGGCGTAGGCCCCCAGG	R	I	1	55529158		rs72646530	IC	0	1	1	XY_NO	A_NO	55505894	23264	PCSK9	AK297473	NA		Body		PCSK9	62.6022	3.85269e-11	2.96579e-08	cg00922420	0.504507	0.943647	0.967531	0.792547	0.990736	0.986038	TRUE	FALSE	FALSE	FALSE	FALSE	FALSE	FALSE	FALSE	TRUE	FALSE	FALSE	FALSE	FALSE	FALSE	FALSE	FALSE	FALSE
cg08188555	CGTGCCTGAGCAGTTTCGTTTGCTTTTCCCATAACGTCCAAGGTTTCCTA	R	I	14	23448951		rs75208169	LC	0	1	1	XY_NO	A_NO	23446431	-2519	AJUBA	NM_198086	TRUE	CDMR	Body	N_Shore	JUB	62.5586	3.8766e-11	2.97328e-08	cg08188555	0.476232	0.935354	0.932067	0.921197	0.938786	0.933253	TRUE	FALSE	FALSE	FALSE	FALSE	FALSE	FALSE	FALSE	TRUE	FALSE	FALSE	FALSE	FALSE	FALSE	FALSE	FALSE	FALSE
cg21503275	TAATTAATCCCCATTATGTCAGCTTCCGTTTCCTTCTTCCAAGCAGTACG	F	II	14	68944441		rs36103282	LC	0	1	0	XY_NO	A_NO	68703255	-241185	Metazoa_SRP	.	TRUE		Body;3'UTR;Body		RAD51L1;RAD51L1;RAD51L1	62.5464	3.88334e-11	2.97328e-08	cg21503275	0.152398	0.853448	0.843155	0.893336	0.878135	0.860188	TRUE	FALSE	FALSE	FALSE	FALSE	FALSE	FALSE	FALSE	TRUE	FALSE	FALSE	FALSE	FALSE	FALSE	FALSE	FALSE	FALSE
cg13485320	CGGGTCACCACAATGCCTAAGGAAATGACTCACTGCCTATGAGCACTTGA	R	II	11	2920128		rs449235,rs76024540	LC	15	1	0	XY_NO	A_NO	2920950	-822	SLC22A18	NM_183233	TRUE		Body;TSS1500	N_Shelf	SLC22A18AS;SLC22A18	62.562	3.8747e-11	2.97328e-08	cg13485320	0.565625	0.225182	0.232376	0.636924	0.0319699	0.0951511	FALSE	TRUE	FALSE	FALSE	FALSE	FALSE	FALSE	TRUE	FALSE	TRUE	FALSE	FALSE	FALSE	FALSE	FALSE	TRUE	FALSE
cg05265081	CGGCAGTAGACTTGTAGTCTTCCAATAGGGAAGAGAATATTACTTCTTCC	F	II	15	64723065			LC	0	1	0	XY_NO	A_NO	64752940	-29875	ZNF609	BC142647	TRUE		Body		TRIP4	62.47	3.92569e-11	3.00033e-08	cg05265081	0.436527	0.912339	0.88994	0.873059	0.89122	0.92032	TRUE	FALSE	FALSE	FALSE	FALSE	FALSE	FALSE	FALSE	TRUE	FALSE	FALSE	FALSE	FALSE	FALSE	FALSE	FALSE	FALSE
cg16510127	GAACCAGTGTTCATGGTGACAGGGCGACGGGAGGACGTGGCCACAGCCCG	F	I	1	156047359			HC	0	1	1	XY_NO	A_NO	156051788	4430	MEX3A	NM_001093725	NA		Body	Island	MEX3A	62.436	3.94468e-11	3.00944e-08	cg16510127	0.443445	0.92656	0.897413	0.92619	0.963116	0.969218	TRUE	FALSE	FALSE	FALSE	FALSE	FALSE	FALSE	FALSE	TRUE	FALSE	FALSE	FALSE	FALSE	FALSE	FALSE	FALSE	FALSE
cg02151711	CGTCTTTGTGCTGGACCCCTGGGTTCATGATCTGATACCAGATCATGAAC	R	II	8	97867643			LC	0	1	0	XY_NO	A_NO	97797091	70552	PGCP	BC012019	TRUE		Body		PGCP	62.3944	3.96813e-11	3.02193e-08	cg02151711	0.676559	0.877624	0.894507	0.85459	0.918838	0.93792	FALSE	FALSE	FALSE	FALSE	FALSE	FALSE	FALSE	FALSE	FALSE	FALSE	FALSE	FALSE	FALSE	FALSE	FALSE	FALSE	FALSE
cg25627675	CGGTGCCCCCGTTAGTGCCCAGATCAGAAACATACATACCCTGCCTAGGG	F	II	11	8707082	rs2073686	rs2073686	LC	0	1	0	XY_NO	A_NO	8706985	97	SNORA45	NR_002977	NA		Body;Body	N_Shelf	RPL27A;SNORA45	62.3286	4.00547e-11	3.04493e-08	cg25627675	0.897953	0.579103	0.866985	0.86072	0.893647	0.861357	FALSE	FALSE	TRUE	FALSE	FALSE	FALSE	FALSE	FALSE	FALSE	FALSE	FALSE	FALSE	FALSE	FALSE	FALSE	FALSE	FALSE
cg18019088	ACACAAAAATGGACAATTTTCCAAGTATCTTTGGGTCTCCATTCTGAACG	R	II	1	94882585			LC	50	1	0	XY_NO	A_NO	94883932	-1347	ABCD3	BC068509	NA		TSS1500;TSS1500	N_Shore	ABCD3;ABCD3	62.3061	4.01828e-11	3.04923e-08	cg18019088	0.799364	0.929907	0.92647	0.918332	0.963034	0.9717	FALSE	FALSE	FALSE	FALSE	FALSE	FALSE	FALSE	FALSE	FALSE	FALSE	FALSE	FALSE	FALSE	FALSE	FALSE	FALSE	FALSE
cg13097088	CGCTTTCCGTGCTCCTGGGAAATTGGAACCCAATTCTTGAACAATTTCAA	R	II	1	7120900			IC	0	1	0	XY_NO	A_NO	6845383	275517	CAMTA1	NR_038934	NA		Body	N_Shore	CAMTA1	62.2724	4.03767e-11	3.05851e-08	cg13097088	0.161694	0.815995	0.879245	0.708257	0.879076	0.910583	TRUE	FALSE	FALSE	FALSE	FALSE	FALSE	FALSE	FALSE	TRUE	FALSE	FALSE	FALSE	FALSE	FALSE	FALSE	FALSE	FALSE
cg19396363	TGTGTGACCGCGGTGGCCGCCAGCACGCACTGAAGTTTCAGAGGCCTGCG	F	I	4	3413683			IC	0	1	1	XY_NO	A_NO	3414955	-1272	RGS12	AK123325	NA		Body;Body;Body	N_Shore	RGS12;RGS12;RGS12	62.245	4.05346e-11	3.06359e-08	cg19396363	0.951758	0.934822	0.95967	0.713133	0.977426	0.970732	FALSE	FALSE	FALSE	FALSE	FALSE	FALSE	FALSE	FALSE	FALSE	FALSE	FALSE	FALSE	FALSE	FALSE	FALSE	FALSE	FALSE
cg16237297	CGACTGTTACTTCCAGAACACCCACTGTAATTGTATGGTCAAGATTTGGA	F	II	14	101358826		rs74082829	LC	0	1	0	XY_NO	A_NO	101361106	-2280	MEG8	NR_024149	NA					62.2234	4.06594e-11	3.06359e-08	cg16237297	0.957361	0.910142	0.920142	0.751464	0.950033	0.975858	FALSE	FALSE	FALSE	FALSE	FALSE	FALSE	FALSE	FALSE	FALSE	FALSE	FALSE	FALSE	FALSE	FALSE	FALSE	FALSE	FALSE
cg08444397	CGGAAGTCGGGTTTGAATCCAGGAGCCTGCTGTCAGTCTTCATTTCAAAT	F	II	17	69330504			LC	0	1	0	XY_NO	A_NO	69198317	-132186	BC039327	BC039327	TRUE					62.2259	4.0645e-11	3.06359e-08	cg08444397	0.252903	0.783585	0.75474	0.8297	0.880317	0.881124	TRUE	FALSE	FALSE	FALSE	FALSE	FALSE	FALSE	FALSE	TRUE	FALSE	FALSE	FALSE	FALSE	FALSE	FALSE	FALSE	FALSE
cg18542688	CGCCCAACCCACAAAAGAGCGGCCAGCGTCTGGGGGGAAATGTTACTCGG	R	I	2	241290875			IC	0	1	1	XY_NO	A_NO	241375114	-84239	GPC1	NM_002081	NA			N_Shelf		62.1971	4.08126e-11	3.06971e-08	cg18542688	0.331149	0.939266	0.917473	0.954555	0.918481	0.941484	TRUE	FALSE	FALSE	FALSE	FALSE	FALSE	FALSE	FALSE	TRUE	FALSE	FALSE	FALSE	FALSE	FALSE	FALSE	FALSE	FALSE
cg20334738	TCTCTTTACCCTGTTTCTTTATCAAGTGCAGTGGTGGCTGCTACCGTTCG	R	II	4	151502939			IC	0	1	0	XY_NO	A_NO	151502873	-65	LRBA	CR749633	NA	RDMR	TSS200;Body	N_Shore	MAB21L2;LRBA	62.16	4.10291e-11	3.08056e-08	cg20334738	0.0139862	0.785076	0.85339	0.674967	0.912793	0.891862	TRUE	FALSE	FALSE	FALSE	FALSE	FALSE	FALSE	FALSE	TRUE	FALSE	FALSE	FALSE	FALSE	FALSE	FALSE	FALSE	FALSE
cg21261487	CGGGGAAGCTTGCTGTAGGACAGACATGGATGCCTCAGATGAGTTTTGAC	R	II	18	74825893			LC	0	1	0	XY_NO	A_NO	74844773	18881	MBP	NM_001025100	TRUE		5'UTR;5'UTR	S_Shore	MBP;MBP	62.1085	4.13323e-11	3.09787e-08	cg21261487	0.793819	0.930917	0.926343	0.926491	0.9433	0.963618	FALSE	FALSE	FALSE	FALSE	FALSE	FALSE	FALSE	FALSE	FALSE	FALSE	FALSE	FALSE	FALSE	FALSE	FALSE	FALSE	FALSE
cg23086427	GGGCCAGGGCACTATTGTCACCTTGTAGCCTGGGGGGATCTCAGCCTGCG	F	II	2	239058087	rs72482146		LC	0	1	0	XY_NO	A_NO	239047362	10725	KLHL30	NM_198582	NA		Body	N_Shore	KLHL30	62.0506	4.16755e-11	3.11812e-08	cg23086427	0.831916	0.630599	0.82156	0.772687	0.836821	0.867463	FALSE	FALSE	FALSE	FALSE	FALSE	FALSE	FALSE	FALSE	FALSE	FALSE	FALSE	FALSE	FALSE	FALSE	FALSE	FALSE	FALSE
cg08567913	AAAACGAGATGGTCAAGGATCTGGCCAGGCCTGGTTCGGGATTATGGCCG	R	II	11	114082594			IC	0	1	0	XY_NO	A_NO	114128552	-45958	NNMT	BC000234	TRUE		Body;Body		ZBTB16;ZBTB16	62.002	4.19662e-11	3.12447e-08	cg08567913	0.421284	0.875488	0.864831	0.857002	0.918872	0.929102	TRUE	FALSE	FALSE	FALSE	FALSE	FALSE	FALSE	FALSE	TRUE	FALSE	FALSE	FALSE	FALSE	FALSE	FALSE	FALSE	FALSE
cg13442386	CGGCCCCGCAAGCCTTCAGGGTGCCTCCCGCTCCGTGGCCCACCCCGCTG	F	I	6	38145125		rs77403835	IC	0	1	1	XY_NO	A_NO	38147073	-1948	AX747659	AX747659	NA		Body;Body;Body		BTBD9;BTBD9;BTBD9	61.9997	4.19801e-11	3.12447e-08	cg13442386	0.382768	0.911729	0.89695	0.895144	0.929199	0.939213	TRUE	FALSE	FALSE	FALSE	FALSE	FALSE	FALSE	FALSE	TRUE	FALSE	FALSE	FALSE	FALSE	FALSE	FALSE	FALSE	FALSE
cg01383274	TGGTCTCTGAAAGCCTTATTGATTGCTCAAAGTGAACTTCTCAGCCCACG	R	II	2	7571241			HC	0	1	0	XY_NO	A_NO	7561391	9850	LOC100506274	NR_038432	NA			Island		62.0194	4.18619e-11	3.12447e-08	cg01383274	0.0221292	0.143291	0.10798	0.596424	0.0243945	0.0662422	FALSE	FALSE	FALSE	FALSE	FALSE	FALSE	FALSE	TRUE	FALSE	FALSE	FALSE	FALSE	FALSE	FALSE	FALSE	TRUE	FALSE
cg26683025	CGGCCCTGTGCACCCTGCCATCCCACAGCCGGCGAGACAGAGAACGGGCT	R	I	11	65560420			LC	0	1	1	XY_NO	A_NO	65561179	-759	OVOL1	AF016045	NA		Body		OVOL1	61.7891	4.32668e-11	3.21461e-08	cg26683025	0.771529	0.916726	0.899196	0.948632	0.962365	0.968075	FALSE	FALSE	FALSE	FALSE	FALSE	FALSE	FALSE	FALSE	FALSE	FALSE	FALSE	FALSE	FALSE	FALSE	FALSE	FALSE	FALSE
cg08401143	GTACTCTCCTGCTTTAGAACAAGGACCTTTCCCTTTTGTGCATGAATACG	R	II	7	157658762			IC	0	1	0	XY_NO	A_NO	157647276	11486	LOC100506585	NR_038966	NA		Body;Body;Body	N_Shore	PTPRN2;PTPRN2;PTPRN2	61.7254	4.36647e-11	3.23854e-08	cg08401143	0.670155	0.903031	0.908507	0.863521	0.927718	0.947666	FALSE	FALSE	FALSE	FALSE	FALSE	FALSE	FALSE	FALSE	FALSE	FALSE	FALSE	FALSE	FALSE	FALSE	FALSE	FALSE	FALSE
cg07221518	CGGCGCCCTCGGGTTCTTGTACAGCCCCCTGCGATGTTCTCTGCACACCT	R	II	1	54725435		rs677026	IC	0	1	0	XY_NO	A_NO	54665839	59596	MRPL37	NM_016491	NA		Body;Body;Body	S_Shore	SSBP3;SSBP3;SSBP3	61.6908	4.38822e-11	3.24364e-08	cg07221518	0.106063	0.768179	0.850247	0.593069	0.844175	0.910939	TRUE	FALSE	FALSE	FALSE	FALSE	FALSE	FALSE	FALSE	TRUE	FALSE	FALSE	FALSE	FALSE	FALSE	TRUE	FALSE	FALSE
cg04635277	CGGGGTTCACGACGCTAAAGCTATTCTAAAGACTTGGTGACGAGCGACAG	R	I	10	114925750			IC	0	1	1	XY_NO	A_NO	114914234	11516	Mir_652	.	NA		3'UTR;3'UTR;3'UTR;3'UTR;3'UTR;3'UTR	Island	TCF7L2;TCF7L2;TCF7L2;TCF7L2;TCF7L2;TCF7L2	61.6903	4.38856e-11	3.24364e-08	cg04635277	0.441374	0.888183	0.896734	0.777678	0.906414	0.921783	TRUE	FALSE	FALSE	FALSE	FALSE	FALSE	FALSE	FALSE	TRUE	FALSE	FALSE	FALSE	FALSE	FALSE	FALSE	FALSE	FALSE
cg22765299	TGATCTGCTCTCTTTACAGGCAGTAAACTAATGCCTTCTTTGTTTCTACG	F	II	2	197125372		rs74775490	LC	0	1	0	XY_NO	A_NO	197124837	535	BC062769	BC062769	TRUE		Body		HECW2	61.6582	4.40883e-11	3.25299e-08	cg22765299	0.267906	0.860237	0.8405	0.87352	0.900023	0.923274	TRUE	FALSE	FALSE	FALSE	FALSE	FALSE	FALSE	FALSE	TRUE	FALSE	FALSE	FALSE	FALSE	FALSE	FALSE	FALSE	FALSE
cg19937572	AACAGGCCAACAGCAGTTAGTCGGCTCTGCTTGCAAATGTTCAAACAACG	F	II	13	101091946		rs76081580	LC	0	1	0	XY_NO	A_NO	101184844	92899	A2LD1	CCDS45066	TRUE		Body;Body		PCCA;PCCA	61.5708	4.46466e-11	3.28849e-08	cg19937572	0.0726085	0.89852	0.893291	0.943672	0.843934	0.912489	TRUE	FALSE	FALSE	FALSE	FALSE	FALSE	FALSE	FALSE	TRUE	FALSE	FALSE	FALSE	FALSE	FALSE	FALSE	FALSE	FALSE
cg08528604	CGCGCATGACAGGTATGATTGCCCTCTGTGGAATTATTTAAGCCCTGCAG	R	II	13	112610282			ICshore	0	1	0	XY_NO	A_NO	112721912	-111630	SOX1	NM_005986	TRUE			N_Shore		61.4477	4.54466e-11	3.33016e-08	cg08528604	0.376452	0.811242	0.865635	0.722085	0.906318	0.929609	TRUE	FALSE	FALSE	FALSE	FALSE	FALSE	FALSE	FALSE	TRUE	FALSE	FALSE	FALSE	FALSE	FALSE	FALSE	FALSE	FALSE
cg10979191	AGCTAATGATTCTAGGCCTAAACACTGATCCCAAGGAAATAGTCTCCCCG	R	II	11	69237496			IC	0	1	0	XY_NO	A_NO	69240457	-2961	AK094674	AK094674	NA					61.451	4.54244e-11	3.33016e-08	cg10979191	0.623709	0.897649	0.898736	0.89968	0.927222	0.94616	TRUE	FALSE	FALSE	FALSE	FALSE	FALSE	FALSE	FALSE	TRUE	FALSE	FALSE	FALSE	FALSE	FALSE	FALSE	FALSE	FALSE
cg05426702	CTTCGTGCGGCTGCTGCTCGAGCAGGGTGCTGCAGTGAACCTGCGAGACG	F	I	15	40574544			HC	0	1	1	XY_NO	A_NO	40574786	243	ANKRD63	NM_001190479	TRUE			Island		61.454	4.54051e-11	3.33016e-08	cg05426702	0.00153546	0.0617397	0.0588905	0.164491	0.00134545	0.00233736	FALSE	FALSE	FALSE	FALSE	FALSE	FALSE	FALSE	FALSE	FALSE	FALSE	FALSE	FALSE	FALSE	FALSE	FALSE	FALSE	FALSE
cg26790819	CGCACAGGCCATCTGGGGCAGGCACTCCCCACCGATCAGCCTGGCTCTTC	F	II	16	50482959			LC	0	1	0	XY_NO	A_NO	50532140	49182	SNORD112	.	TRUE					61.4297	4.55643e-11	3.33306e-08	cg26790819	0.600896	0.92912	0.925098	0.900188	0.952212	0.95343	TRUE	FALSE	FALSE	FALSE	FALSE	FALSE	FALSE	FALSE	TRUE	FALSE	FALSE	FALSE	FALSE	FALSE	FALSE	FALSE	FALSE
cg07139350	CGGGAAAAGAGTGAAAACTGAATCTATTTAGTGGGCTCAGTTTCTTGCCT	R	II	1	12416368			LC	0	1	0	XY_NO	A_NO	12427724	-11356	VPS13D	BC025329	TRUE		Body;Body		VPS13D;VPS13D	61.3974	4.57777e-11	3.34293e-08	cg07139350	0.167527	0.925631	0.930212	0.845482	0.939013	0.966375	TRUE	FALSE	FALSE	FALSE	FALSE	FALSE	FALSE	FALSE	TRUE	FALSE	FALSE	FALSE	FALSE	FALSE	FALSE	FALSE	FALSE
cg05259836	CGATCCCTGCTGTGAGTGGTTTTTAGGGCAGTGAATCTGTAATGTATTCC	F	II	6	74290516			LC	0	1	0	XY_NO	A_NO	74345222	54707	SLC17A5	AK025880	NA	DMR				61.2901	4.6493e-11	3.38936e-08	cg05259836	0.00776281	0.0806591	0.0636712	0.384113	0.00715379	0.0167225	FALSE	FALSE	FALSE	FALSE	FALSE	FALSE	FALSE	TRUE	FALSE	FALSE	FALSE	FALSE	FALSE	FALSE	FALSE	TRUE	FALSE
cg20939320	GATATTATATGTAAGCAATGCTTCTCAAACTTGAGTGTGTATCAGCATCG	F	II	3	132563279			LC	50	1	0	XY_NO	A_NO	132441302	-121976	NPHP3	NM_153240	TRUE		Body		NCRNA00119	61.2353	4.6863e-11	3.41051e-08	cg20939320	0.909118	0.82755	0.930587	0.375057	0.93181	0.920135	FALSE	FALSE	FALSE	FALSE	FALSE	FALSE	TRUE	FALSE	FALSE	FALSE	FALSE	FALSE	FALSE	FALSE	TRUE	FALSE	FALSE
cg13600002	CGTGGAATCAAAGCCTGAATAATTCAATGAAACAAATGCCTGGCACACAG	F	II	11	11102839			LC	17	1	0	XY_NO	A_NO	10920823	-182015	AK056982	AK056982	TRUE					61.1957	4.71325e-11	3.42428e-08	cg13600002	0.222198	0.904119	0.895762	0.81763	0.929234	0.921678	TRUE	FALSE	FALSE	FALSE	FALSE	FALSE	FALSE	FALSE	TRUE	FALSE	FALSE	FALSE	FALSE	FALSE	FALSE	FALSE	FALSE
cg11850861	GCTATGGAGATCTGTTTCCTTGTGACTCTGTCATCAGCCCCAGAGACACG	F	II	1	42273306			LC	7	1	0	XY_NO	A_NO	42384495	111190	HIVEP3	NM_001127714	NA		5'UTR;5'UTR		HIVEP3;HIVEP3	61.1451	4.74794e-11	3.44361e-08	cg11850861	0.498695	0.805701	0.879413	0.67691	0.877716	0.890659	TRUE	FALSE	FALSE	FALSE	FALSE	FALSE	FALSE	FALSE	TRUE	FALSE	FALSE	FALSE	FALSE	FALSE	FALSE	FALSE	FALSE
cg10473588	CTCGAAACATGCATTTTAGTGCATCATGCACATTTAACGCCTCCCTCACG	F	II	15	99364780			LC	0	1	0	XY_NO	A_NO	99327654	37126	MIR4714	NR_039864	TRUE		Body		IGF1R	61.1131	4.77004e-11	3.45377e-08	cg10473588	0.791904	0.930731	0.93256	0.915047	0.955966	0.968742	FALSE	FALSE	FALSE	FALSE	FALSE	FALSE	FALSE	FALSE	FALSE	FALSE	FALSE	FALSE	FALSE	FALSE	FALSE	FALSE	FALSE
cg19361269	CGGGACACAGTAACTATTGAAGCAAACCGAATTCAAGCAAACTAAAAAGC	R	II	18	56986316			LC	0	1	0	XY_NO	A_NO	56985880	-435	CPLX4	NM_181654	NA		TSS1500		CPLX4	60.9323	4.89702e-11	3.53371e-08	cg19361269	0.446328	0.898255	0.898493	0.885976	0.956553	0.934927	TRUE	FALSE	FALSE	FALSE	FALSE	FALSE	FALSE	FALSE	TRUE	FALSE	FALSE	FALSE	FALSE	FALSE	FALSE	FALSE	FALSE
cg15370140	CGGCAGGCTTCCTCCAGTGAGAGCTAGGCATACCCCCTCAAGGCTAAGCT	F	II	17	47943346			LC	0	1	0	XY_NO	A_NO	47925378	-17967	TAC4	BC100843	TRUE					60.9392	4.89205e-11	3.53371e-08	cg15370140	0.642845	0.94045	0.9353	0.927574	0.936048	0.959429	FALSE	FALSE	FALSE	FALSE	FALSE	FALSE	FALSE	FALSE	TRUE	FALSE	FALSE	FALSE	FALSE	FALSE	FALSE	FALSE	FALSE
cg22831978	CCAGGAGTTCGCAGTCAAGATCCTCAGTCGCAGGTGGGAGGGCCCAGGCG	R	II	11	64136089			HC	0	1	0	XY_NO	A_NO	64136073	16	MIR1237	NR_031602	NA		Body;Body;Body	Island	MIR1237;RPS6KA4;RPS6KA4	60.8362	4.96599e-11	3.57743e-08	cg22831978	0.331706	0.785082	0.860473	0.590518	0.884108	0.932688	TRUE	FALSE	FALSE	FALSE	FALSE	FALSE	FALSE	FALSE	TRUE	FALSE	FALSE	FALSE	FALSE	FALSE	TRUE	FALSE	FALSE
cg24702147	CGATCGCGCTCCACTCTCCGGACCGAGCTGCTCCCGGACCCACCTCACAG	R	I	12	7071814			LC	0	1	1	XY_NO	A_NO	7072861	-1047	MIR200C	NR_029779	NA		TSS1500;TSS1500		MIR141;MIR200C	60.8215	4.97663e-11	3.57904e-08	cg24702147	0.459272	0.890152	0.82626	0.954104	0.967617	0.942668	TRUE	FALSE	FALSE	FALSE	FALSE	FALSE	FALSE	FALSE	TRUE	FALSE	FALSE	FALSE	FALSE	FALSE	FALSE	FALSE	FALSE
cg08125242	CGCCCACCAGCAACAGCCTGCACCAGAGTGGGACATTTACCAGTGAACCT	F	II	2	20809908			LC	50	1	0	XY_NO	A_NO	20850863	40956	HS1BP3	BC038847	TRUE					60.7608	5.02085e-11	3.60477e-08	cg08125242	0.95725	0.821392	0.907215	0.439722	0.920458	0.916609	FALSE	FALSE	FALSE	FALSE	FALSE	FALSE	TRUE	FALSE	FALSE	FALSE	FALSE	FALSE	FALSE	FALSE	TRUE	FALSE	FALSE
cg04717211	CGGCCTCTAATCTAGGCTGTTCAGACGCCACCTCTCGCTCGGCTGCTAAT	R	II	6	170494406		rs59440901	IC	0	1	0	XY_NO	A_NO	170571656	77251	LOC154449	NR_002787	NA			S_Shore		60.6822	5.07877e-11	3.64022e-08	cg04717211	0.300056	0.872737	0.901387	0.767476	0.88378	0.91349	TRUE	FALSE	FALSE	FALSE	FALSE	FALSE	FALSE	FALSE	TRUE	FALSE	FALSE	FALSE	FALSE	FALSE	FALSE	FALSE	FALSE
cg17527969	AGCCACCGGCAATGCTTGTCTAAGTGTGAAGCTTTCTGAGAATGTGTTCG	R	II	7	157367537		rs221300	IC	0	1	0	XY_NO	A_NO	157367113	-423	MIR153-2	NR_029689	NA		TSS1500;Body;Body;Body	N_Shore	MIR153-2;PTPRN2;PTPRN2;PTPRN2	60.6195	5.12549e-11	3.66755e-08	cg17527969	0.887391	0.925453	0.945337	0.74565	0.978642	0.981886	FALSE	FALSE	FALSE	FALSE	FALSE	FALSE	FALSE	FALSE	FALSE	FALSE	FALSE	FALSE	FALSE	FALSE	FALSE	FALSE	FALSE
cg24886439	TTTTATATTATCTTCACACCTAGTCAGTCGCTAAGTCTATCAGTTACACG	F	II	6	167117898			LC	0	1	0	XY_NO	A_NO	167040725	-77172	RPS6KA2	NM_021135	TRUE		Body		RPS6KA2	60.5397	5.18567e-11	3.70439e-08	cg24886439	0.317298	0.897323	0.917985	0.800369	0.902142	0.936136	TRUE	FALSE	FALSE	FALSE	FALSE	FALSE	FALSE	FALSE	TRUE	FALSE	FALSE	FALSE	FALSE	FALSE	FALSE	FALSE	FALSE
cg01889284	TACAATATGATGCCTCTTATCTCTTATTCATAGCATTTCTCACCCTACCG	F	II	5	81890512			LC	0	1	0	XY_NO	A_NO	81678763	211749	BC132949	BC132949	TRUE					60.512	5.20672e-11	3.71321e-08	cg01889284	0.777334	0.957572	0.939479	0.915767	0.97553	0.982653	FALSE	FALSE	FALSE	FALSE	FALSE	FALSE	FALSE	FALSE	FALSE	FALSE	FALSE	FALSE	FALSE	FALSE	FALSE	FALSE	FALSE
cg06098976	CTGAACTTAGACAGCTGTCATCCATTCATCGTGTACAGTATAACCTTACG	F	II	1	212602839			LC	49	1	0	XY_NO	A_NO	212606228	-3389	NENF	NR_026598	NA			N_Shelf		60.494	5.2205e-11	3.71682e-08	cg06098976	0.553766	0.834702	0.842894	0.913987	0.946165	0.961401	TRUE	FALSE	FALSE	FALSE	FALSE	FALSE	FALSE	FALSE	TRUE	FALSE	FALSE	FALSE	FALSE	FALSE	FALSE	FALSE	FALSE
cg25023908	CGAGGTCTGAACCCTCGAGTGGGCTTGGGTTTTCAGGAGCCGCCTTTTCT	F	II	1	151446126			HC	0	1	0	XY_NO	A_NO	151431940	-14185	POGZ	AK299791	NA			Island		60.4501	5.25418e-11	3.73456e-08	cg25023908	0.0138376	0.122232	0.137332	0.317288	0.0314249	0.0542054	FALSE	FALSE	FALSE	FALSE	FALSE	FALSE	FALSE	FALSE	FALSE	FALSE	FALSE	FALSE	FALSE	FALSE	FALSE	FALSE	FALSE
cg25732410	TTTCTGTTCCAGCCCAGCCAAGGACAAGTAACATTCTGGAGGAGTCTTCG	R	II	3	32885242			IC	0	1	0	XY_NO	A_NO	32859509	25733	TRIM71	NM_001039111	NA	RDMR	Body		TRIM71	60.4234	5.27475e-11	3.74295e-08	cg25732410	0.137472	0.848328	0.845582	0.828624	0.934047	0.944721	TRUE	FALSE	FALSE	FALSE	FALSE	FALSE	FALSE	FALSE	TRUE	FALSE	FALSE	FALSE	FALSE	FALSE	FALSE	FALSE	FALSE
cg03295626	CGGATGGAATTAAAAGCAATTAGGATTTTAAAGACGCATTTAGGGGCCAG	R	II	18	75615343		rs4890862	LC	0	1	0	XY_NO	A_NO	74962007	653336	GALR1	NM_001480	NA			S_Shelf		60.3951	5.29667e-11	3.75226e-08	cg03295626	0.554665	0.948934	0.94042	0.931422	0.943561	0.969378	TRUE	FALSE	FALSE	FALSE	FALSE	FALSE	FALSE	FALSE	TRUE	FALSE	FALSE	FALSE	FALSE	FALSE	FALSE	FALSE	FALSE
cg03350154	CGGTTCCAACAGGGAGCCATACGTCACCAAATCCGGCAAAAATTTGTGCT	R	II	16	85543610			IC	0	1	0	XY_NO	A_NO	85645028	-101418	KIAA0182	NM_001134473	NA					60.3741	5.31306e-11	3.75763e-08	cg03350154	0.0811934	0.885113	0.894362	0.877239	0.863851	0.950083	TRUE	FALSE	FALSE	FALSE	FALSE	FALSE	FALSE	FALSE	TRUE	FALSE	FALSE	FALSE	FALSE	FALSE	FALSE	FALSE	FALSE
cg15152595	CGGAGGGGAAAAAACACACAGTGATTTACATGAACTTCTGAATGTTGACT	F	II	1	204972818		rs78901358	LC	0	1	0	XY_NO	A_NO	204966297	6521	NFASC	BX537841	TRUE		Body;Body;Body;Body		NFASC;NFASC;NFASC;NFASC	60.3239	5.35233e-11	3.77683e-08	cg15152595	0.2053	0.869564	0.898025	0.759432	0.93376	0.942124	TRUE	FALSE	FALSE	FALSE	FALSE	FALSE	FALSE	FALSE	TRUE	FALSE	FALSE	FALSE	FALSE	FALSE	FALSE	FALSE	FALSE
cg12915819	GATGCACTGTTCGGTTGTAGTTTCATTCGTCAGTGACCTGCATCTGCCCG	R	II	2	3453113			ICshore	0	1	0	XY_NO	A_NO	3391390	61723	TRAPPC12	AK094181	TRUE		Body	S_Shore	TTC15	60.3168	5.35792e-11	3.77683e-08	cg12915819	0.67839	0.892959	0.923452	0.803065	0.941404	0.958416	FALSE	FALSE	FALSE	FALSE	FALSE	FALSE	FALSE	FALSE	FALSE	FALSE	FALSE	FALSE	FALSE	FALSE	FALSE	FALSE	FALSE
cg15825311	GAAGGAGCAATGGGTTTTTATCCTGAACATCCTTAAACCCCTACTGTGCG	F	II	3	49948429			HC	0	1	0	XY_NO	A_NO	49941305	-7123	MST1R	EU826582	NA		Body;Body	Island	MON1A;MON1A	60.2451	5.4147e-11	3.81055e-08	cg15825311	0.595539	0.919278	0.924558	0.905824	0.953902	0.979978	TRUE	FALSE	FALSE	FALSE	FALSE	FALSE	FALSE	FALSE	TRUE	FALSE	FALSE	FALSE	FALSE	FALSE	FALSE	FALSE	FALSE
cg00979231	CGGAGGAGGCCAAGGCGTATGACTGTGTATCTGTACTCAAATATAGAGAT	R	II	2	236719867		rs6751867	IC	0	1	0	XY_NO	A_NO	236916211	-196344	AK000798	AK000798	NA		Body;Body		AGAP1;AGAP1	60.2149	5.43877e-11	3.82119e-08	cg00979231	0.363615	0.935127	0.92003	0.910174	0.970491	0.973721	TRUE	FALSE	FALSE	FALSE	FALSE	FALSE	FALSE	FALSE	TRUE	FALSE	FALSE	FALSE	FALSE	FALSE	FALSE	FALSE	FALSE
cg02236679	CGTCCGTGATCAACATGCCCTAACTGGTTAGCAGATGGCAGCTGCATGAA	F	II	16	78782477			LC	0	1	0	XY_NO	A_NO	78133326	649151	WWOX	NM_016373	TRUE		Body		WWOX	60.194	5.45552e-11	3.82666e-08	cg02236679	0.544422	0.900746	0.907381	0.893809	0.925165	0.942677	TRUE	FALSE	FALSE	FALSE	FALSE	FALSE	FALSE	FALSE	TRUE	FALSE	FALSE	FALSE	FALSE	FALSE	FALSE	FALSE	FALSE
cg09827752	CATTGTGCCCGCGCCAATTCACAGGCAATTTAGCGTGCGCTAATGGGCCG	F	I	1	2461823			HC	0	1	1	XY_NO	A_NO	2461683	-139	HES5	NM_001010926	NA		TSS200	Island	HES5	60.1606	5.48234e-11	3.83915e-08	cg09827752	0.0190245	0.083988	0.0697829	0.251046	0.024567	0.0538387	FALSE	FALSE	FALSE	FALSE	FALSE	FALSE	FALSE	FALSE	FALSE	FALSE	FALSE	FALSE	FALSE	FALSE	FALSE	FALSE	FALSE
cg10502354	CGCTCCATATGTTCTGCCACCACGGGGCAGCAAGAACACGCTTTGCCAGC	R	II	7	157402529			IC	0	1	0	XY_NO	A_NO	157367113	-35415	MIR153-2	NR_029689	NA		Body;Body;Body	N_Shelf	PTPRN2;PTPRN2;PTPRN2	60.1419	5.49751e-11	3.84346e-08	cg10502354	0.967844	0.889533	0.929598	0.676513	0.956609	0.971246	FALSE	FALSE	FALSE	FALSE	FALSE	FALSE	FALSE	FALSE	FALSE	FALSE	FALSE	FALSE	FALSE	FALSE	FALSE	FALSE	FALSE
cg01369908	CGCCTGCAAGAGAGTTCCCTGGAGACCCGAGAAGGTACAGAGGGAGACAC	F	II	11	34375707			LC	0	1	0	XY_NO	A_NO	34379554	3848	ABTB2	NM_145804	NA		Body	N_Shelf	ABTB2	60.1187	5.51633e-11	3.85031e-08	cg01369908	0.694673	0.869444	0.892319	0.872964	0.892578	0.920569	FALSE	FALSE	FALSE	FALSE	FALSE	FALSE	FALSE	FALSE	FALSE	FALSE	FALSE	FALSE	FALSE	FALSE	FALSE	FALSE	FALSE
cg26976707	AGCGTAAACGCAGGTGTGGTTGAGAGGAGCTCTATCTTTACTCCTCATCG	R	II	11	334561			LC	0	1	0	XY_NO	A_NO	320913	-13647	IFITM3	NM_021034	TRUE			S_Shelf		60.1005	5.53116e-11	3.85435e-08	cg26976707	0.083359	0.867632	0.84676	0.887581	0.854484	0.910936	TRUE	FALSE	FALSE	FALSE	FALSE	FALSE	FALSE	FALSE	TRUE	FALSE	FALSE	FALSE	FALSE	FALSE	FALSE	FALSE	FALSE
cg19446358	CGCCGACACCGACCCTCGTGCACACTCACACATGTCTCTCACTCACCGGG	F	I	7	150833526			IC	0	1	1	XY_NO	A_NO	150831486	2040	AGAP3	BC048300	NA		Body		AGAP3	60.0691	5.55679e-11	3.86589e-08	cg19446358	0.0343272	0.866369	0.910525	0.518753	0.954706	0.92698	TRUE	FALSE	FALSE	FALSE	FALSE	FALSE	TRUE	FALSE	TRUE	FALSE	FALSE	FALSE	FALSE	FALSE	TRUE	FALSE	FALSE
cg19373864	TGTTAGCAAAAATCTTAACCCCTTGAAGTTTGGCCAATGCTTTTAGCTCG	F	II	6	99425346			LC	0	1	0	XY_NO	A_NO	99395848	-29497	FBXL4	NM_012160	TRUE					59.9698	5.63878e-11	3.90383e-08	cg19373864	0.0646569	0.762235	0.831952	0.484736	0.949528	0.923286	TRUE	FALSE	FALSE	FALSE	FALSE	FALSE	TRUE	FALSE	TRUE	FALSE	FALSE	FALSE	FALSE	FALSE	TRUE	FALSE	FALSE
cg05488153	GGCCTCAGTGACCAGGTGCTGGTGCAAAAGGGTGGTAGCCCCCTCACCCG	F	II	9	140262499			IC	0	1	0	XY_NO	A_NO	140261083	-1415	EXD3	AX746955	NA		Body	N_Shore	EXD3	59.9716	5.63727e-11	3.90383e-08	cg05488153	0.543651	0.918192	0.922689	0.885722	0.951363	0.963353	TRUE	FALSE	FALSE	FALSE	FALSE	FALSE	FALSE	FALSE	TRUE	FALSE	FALSE	FALSE	FALSE	FALSE	FALSE	FALSE	FALSE
cg27118035	CGGGCTAATCTTGCTTCCGTCTCAGAGGGAGAAGAATGAGTCATCAGGGT	F	II	16	31891978			LC	0	1	0	XY_NO	A_NO	31885078	6900	ZNF267	NM_003414	TRUE		Body		ZNF267	59.9912	5.62103e-11	3.90383e-08	cg27118035	0.825949	0.262907	0.456473	0.339798	0.0151959	0.0970449	FALSE	TRUE	FALSE	FALSE	FALSE	TRUE	FALSE	TRUE	FALSE	TRUE	FALSE	FALSE	FALSE	TRUE	FALSE	FALSE	FALSE
cg09535072	GGTCTTCAAATCTGAAATAAGCCAGGGCAAGCACAGCAAAACCATGTCCG	F	II	14	74083773			LC	0	1	0	XY_NO	A_NO	74083547	226	ACOT6	NM_001037162	NA		5'UTR;1stExon		ACOT6;ACOT6	59.929	5.67289e-11	3.91476e-08	cg09535072	0.441967	0.858347	0.848092	0.858428	0.887307	0.921351	TRUE	FALSE	FALSE	FALSE	FALSE	FALSE	FALSE	FALSE	TRUE	FALSE	FALSE	FALSE	FALSE	FALSE	FALSE	FALSE	FALSE
cg11824945	ATGGAGGAGCACCAGTCACTGTTGAGATGCTGCCCAGCACCCAGGGATCG	R	II	1	211519171			LC	50	1	0	XY_NO	A_NO	211519705	-534	TRAF5	NM_145759	NA		5'UTR;TSS1500;5'UTR		TRAF5;TRAF5;TRAF5	59.9289	5.67292e-11	3.91476e-08	cg11824945	0.244879	0.898084	0.89238	0.877671	0.909602	0.924318	TRUE	FALSE	FALSE	FALSE	FALSE	FALSE	FALSE	FALSE	TRUE	FALSE	FALSE	FALSE	FALSE	FALSE	FALSE	FALSE	FALSE
cg12643917	CGGGGACAGGGCAGCTCAACGTTATCTGCACGTCATCCTGAGTCTTATCG	F	I	1	44715958			IC	0	1	1	XY_NO	A_NO	44679124	36834	DMAP1	AK300217	NA		Body		ERI3	59.8215	5.76371e-11	3.97098e-08	cg12643917	0.382252	0.960246	0.942321	0.946249	0.963789	0.966916	TRUE	FALSE	FALSE	FALSE	FALSE	FALSE	FALSE	FALSE	TRUE	FALSE	FALSE	FALSE	FALSE	FALSE	FALSE	FALSE	FALSE
cg19489705	CGGACCCATCTCTCGATTTGTCAAAACGTCCGTGGGTGACCTGTCCAAGC	R	II	5	77146291			ICshore	0	1	0	XY_NO	A_NO	77080957	65334	HM358977	HM358977	NA	RDMR		N_Shore		59.7506	5.82454e-11	4.00642e-08	cg19489705	0.608938	0.949506	0.940984	0.900132	0.977015	0.986374	TRUE	FALSE	FALSE	FALSE	FALSE	FALSE	FALSE	FALSE	TRUE	FALSE	FALSE	FALSE	FALSE	FALSE	FALSE	FALSE	FALSE
cg14097773	AGGGCCTCTGACAGATGTGAGAACAGGAGGGCCTCAGAGGTGCCTACACG	R	II	13	114123258			LC	0	1	0	XY_NO	A_NO	114107838	-15419	ADPRHL1	NM_138430	TRUE		Body		DCUN1D2	59.7091	5.8605e-11	4.02466e-08	cg14097773	0.0518814	0.843294	0.800525	0.812316	0.834471	0.872784	TRUE	FALSE	FALSE	FALSE	FALSE	FALSE	FALSE	FALSE	TRUE	FALSE	FALSE	FALSE	FALSE	FALSE	FALSE	FALSE	FALSE
cg21637015	CGCTGCTCCCCTCAGATCATGGCCGCGCTGGAGGCCAACCCCACGGCCCG	R	I	3	129275285			IC	0	1	1	XY_NO	A_NO	129277539	2255	PLXND1	BC044228	NA		Body		PLXND1	59.671	5.89368e-11	4.04094e-08	cg21637015	0.978013	0.968693	0.968883	0.910917	0.988105	0.9906	FALSE	FALSE	FALSE	FALSE	FALSE	FALSE	FALSE	FALSE	FALSE	FALSE	FALSE	FALSE	FALSE	FALSE	FALSE	FALSE	FALSE
cg26239495	CGGCTGAGTGCCTGGGTCTAGAGCCATTAAAAAATTGTACATTATGTTCC	R	II	11	122791447			LC	0	1	0	XY_NO	A_NO	122753472	37975	C11orf63	NM_199124	TRUE		Body		C11orf63	59.6224	5.93631e-11	4.06364e-08	cg26239495	0.15202	0.865812	0.882756	0.850317	0.956	0.91424	TRUE	FALSE	FALSE	FALSE	FALSE	FALSE	FALSE	FALSE	TRUE	FALSE	FALSE	FALSE	FALSE	FALSE	FALSE	FALSE	FALSE
cg18786420	TGGTCCTCCGTCAGCAGTTGGAGTAATCCAGAGTGATCCCGGGCAAGTCG	F	II	5	172673715			LC	0	1	0	XY_NO	A_NO	172662314	-11400	NKX2-5	NM_001166176	TRUE	RDMR		S_Shore		59.4898	6.05446e-11	4.13355e-08	cg18786420	0.0975035	0.827989	0.878157	0.646823	0.91162	0.920038	TRUE	FALSE	FALSE	FALSE	FALSE	FALSE	FALSE	FALSE	TRUE	FALSE	FALSE	FALSE	FALSE	FALSE	FALSE	FALSE	FALSE
cg16112157	CGGCATGTGGGCAGGTGATCACACAGTACACAGAACAAATGTTGCTCCTA	R	II	12	52887685			LC	0	1	0	XY_NO	A_NO	52887180	-504	KRT6A	NM_005554	NA		TSS1500		KRT6A	59.4861	6.05782e-11	4.13355e-08	cg16112157	0.958424	0.922633	0.925499	0.698253	0.947205	0.957309	FALSE	FALSE	FALSE	FALSE	FALSE	FALSE	FALSE	FALSE	FALSE	FALSE	FALSE	FALSE	FALSE	FALSE	FALSE	FALSE	FALSE
cg13794839	CGGCTTGCTATTTAATACAGTGCTTTGTTCATGGTAAGTTTAATTCAGTA	F	II	14	103162565			LC	0	1	0	XY_NO	A_NO	103243815	-81250	TRAF3	NM_001199427	TRUE		Body		RCOR1	59.4392	6.10025e-11	4.15585e-08	cg13794839	0.854407	0.817611	0.891036	0.569822	0.946061	0.946568	FALSE	FALSE	FALSE	FALSE	FALSE	FALSE	TRUE	FALSE	FALSE	FALSE	FALSE	FALSE	FALSE	FALSE	TRUE	FALSE	FALSE
cg27506262	GCAGACTATGCATACAAATCCACAATTAGATGTAGACTTACACTCATCCG	F	II	16	72196492			LC	0	1	0	XY_NO	A_NO	72206063	9572	PMFBP1	AX748032	TRUE		5'UTR;Body		PMFBP1;PMFBP1	59.3965	6.13916e-11	4.17568e-08	cg27506262	0.15366	0.910959	0.927776	0.847537	0.908954	0.954017	TRUE	FALSE	FALSE	FALSE	FALSE	FALSE	FALSE	FALSE	TRUE	FALSE	FALSE	FALSE	FALSE	FALSE	FALSE	FALSE	FALSE
cg26923547	GGGCTGGCGCATCCGACACGTGGGCGATCATGGTGGTGCGGCAGCCAGCG	F	I	14	104640527			IC	0	1	1	XY_NO	A_NO	104605059	35468	KIF26A	NM_015656	NA		Body	Island	KIF26A	59.3709	6.16258e-11	4.18214e-08	cg26923547	0.994701	0.932476	0.983377	0.72522	0.99336	0.993598	FALSE	FALSE	FALSE	FALSE	FALSE	FALSE	FALSE	FALSE	FALSE	FALSE	FALSE	FALSE	FALSE	FALSE	FALSE	FALSE	FALSE
cg02775369	GCCAACACATGTTGAGAAGTTGCTATGTGACAGGCACTATCCTATGCACG	F	II	16	56316221			LC	50	1	0	XY_NO	A_NO	56279431	36790	MIR3935	NR_037499	TRUE		Body;Body		GNAO1;GNAO1	59.3647	6.16826e-11	4.18214e-08	cg02775369	0.713535	0.935343	0.936439	0.881151	0.961784	0.957875	FALSE	FALSE	FALSE	FALSE	FALSE	FALSE	FALSE	FALSE	FALSE	FALSE	FALSE	FALSE	FALSE	FALSE	FALSE	FALSE	FALSE
cg06826155	CGCCTGGCATTCAATGTGCATGGAAAGCATTTTATAACTGGTCACCTACT	F	II	13	107180025			LC	0	1	0	XY_NO	A_NO	107187387	7363	EFNB2	NM_004093	TRUE		Body		EFNB2	59.2643	6.26139e-11	4.23854e-08	cg06826155	0.0548524	0.803134	0.850248	0.625551	0.90463	0.885395	TRUE	FALSE	FALSE	FALSE	FALSE	FALSE	FALSE	FALSE	TRUE	FALSE	FALSE	FALSE	FALSE	FALSE	FALSE	FALSE	FALSE
cg25028189	CGTTCAGCTGCGCAGCAGCGTCACAGTCCGTTCTGCTGTGTTTCTGGCCG	F	I	17	2898878		rs3816274	IC	0	1	1	XY_NO	A_NO	2966900	68023	OR1D5	NM_014566	NA		Body;Body		RAP1GAP2;RAP1GAP2	59.1776	6.34299e-11	4.28698e-08	cg25028189	0.69859	0.977921	0.974222	0.952787	0.982173	0.984237	FALSE	FALSE	FALSE	FALSE	FALSE	FALSE	FALSE	FALSE	FALSE	FALSE	FALSE	FALSE	FALSE	FALSE	FALSE	FALSE	FALSE
cg24529237	ATCTCCAGCTTTCATCCATCTTTTCTGTAAAGGCTGTGGCTCCTAACTCG	F	II	6	6743061			LC	0	1	0	XY_NO	A_NO	6725118	17943	BC039678	BC039678	TRUE					59.1557	6.36374e-11	4.2942e-08	cg24529237	0.519229	0.922513	0.921517	0.922294	0.938011	0.970736	TRUE	FALSE	FALSE	FALSE	FALSE	FALSE	FALSE	FALSE	TRUE	FALSE	FALSE	FALSE	FALSE	FALSE	FALSE	FALSE	FALSE
cg13928485	GCAGATGCCCTCTGCCTGTGTCTTTATCATGCATTTGCAGCGTGTTGTCG	F	II	9	136726359			IC	0	1	0	XY_NO	A_NO	136655348	-71010	VAV2	AK124271	NA		Body;Body	N_Shelf	VAV2;VAV2	59.0621	6.45351e-11	4.34789e-08	cg13928485	0.17021	0.815081	0.928561	0.541852	0.916265	0.961751	TRUE	FALSE	FALSE	FALSE	FALSE	FALSE	TRUE	FALSE	TRUE	FALSE	FALSE	FALSE	FALSE	FALSE	TRUE	FALSE	FALSE
cg24179719	CAGCATCCCCCATGCCAAAGTCGGCATATGTGCATTGTACAGAGGCCACG	R	II	15	68865587			LC	0	1	0	XY_NO	A_NO	68871307	-5720	CORO2B	NM_006091	NA	CDMR				59.0482	6.46694e-11	4.35007e-08	cg24179719	0.227113	0.810693	0.839238	0.752847	0.862377	0.862532	TRUE	FALSE	FALSE	FALSE	FALSE	FALSE	FALSE	FALSE	TRUE	FALSE	FALSE	FALSE	FALSE	FALSE	FALSE	FALSE	FALSE
cg17537935	CGCTTGGGGCTTCCCTGCTCAGTGTTACTGTCATTCTGGGAGGCCTTGGG	F	II	22	39778604			LC	0	1	0	XY_NO	A_NO	39795758	-17154	TAB1	NM_153497	NA		3'UTR	S_Shore	SYNGR1	59.0283	6.48625e-11	4.35618e-08	cg17537935	0.925892	0.857984	0.92263	0.693182	0.939154	0.963863	FALSE	FALSE	FALSE	FALSE	FALSE	FALSE	FALSE	FALSE	FALSE	FALSE	FALSE	FALSE	FALSE	FALSE	FALSE	FALSE	FALSE
cg22160000	GTCCTGGGAGCAGGGGCCTCCAGGGAAGGGTCTGGACTGCGACAGGAACG	F	II	1	45252019			HC	0	1	0	XY_NO	A_NO	45253425	1407	BEST4	NM_153274	NA		Body	Island	BEST4	59.0063	6.50771e-11	4.36373e-08	cg22160000	0.0121623	0.104362	0.0924839	0.299175	0.0237644	0.0389427	FALSE	FALSE	FALSE	FALSE	FALSE	FALSE	FALSE	FALSE	FALSE	FALSE	FALSE	FALSE	FALSE	FALSE	FALSE	FALSE	FALSE
cg23635206	CTCTCAGCCACTCAAGGAACTGGTGCATCCAAAAGCCCTGAACTAATCCG	R	II	17	71620913			IC	0	1	0	XY_NO	A_NO	71640226	19314	SDK2	NM_001144952	TRUE		Body		SDK2	58.9622	6.55092e-11	4.3858e-08	cg23635206	0.755334	0.897831	0.930606	0.72958	0.951337	0.965874	FALSE	FALSE	FALSE	FALSE	FALSE	FALSE	FALSE	FALSE	FALSE	FALSE	FALSE	FALSE	FALSE	FALSE	FALSE	FALSE	FALSE
cg26915994	TTTATACAGGACACATCTCTCTCTGCTTGTTTGAGGAATGACGGTGGTCG	R	II	22	43810371			LC	0	1	0	XY_NO	A_NO	43808019	2352	MPPED1	NM_001044370	NA	CDMR	5'UTR	S_Shore	MPPED1	58.9201	6.59234e-11	4.40662e-08	cg26915994	0.254473	0.698399	0.855363	0.171739	0.870195	0.927495	TRUE	FALSE	FALSE	FALSE	FALSE	FALSE	TRUE	FALSE	TRUE	FALSE	FALSE	FALSE	FALSE	FALSE	TRUE	FALSE	FALSE
cg04012618	CGCGTCCTGAGAGACCGAGAAGCACAGGCCGTATCAGTCCTCAGGTGGGA	F	I	16	21548169			IC	0	3	3	XY_NO	A_YES	21531764	-16404	SLC7A5P2	NR_002594	NA					58.8391	6.67309e-11	4.45361e-08	cg04012618	0.874608	0.928058	0.974145	0.795904	0.980243	0.985031	FALSE	FALSE	FALSE	FALSE	FALSE	FALSE	FALSE	FALSE	FALSE	FALSE	FALSE	FALSE	FALSE	FALSE	FALSE	FALSE	FALSE
cg14154186	CCGGAACTGACTTTGTGGTTGAGTACATCGACAGTAAGCATTGCTGTGCG	R	II	1	204970430			IC	0	1	0	XY_NO	A_NO	204966297	4133	NFASC	BX537841	NA		Body;Body;Body;Body		NFASC;NFASC;NFASC;NFASC	58.8178	6.69447e-11	4.46091e-08	cg14154186	0.54577	0.902469	0.888261	0.911294	0.956065	0.964296	TRUE	FALSE	FALSE	FALSE	FALSE	FALSE	FALSE	FALSE	TRUE	FALSE	FALSE	FALSE	FALSE	FALSE	FALSE	FALSE	FALSE
cg02999711	CGCCCCTCACTGTAGCCCATGGCTTTTAGCCCTACATGAGTTTGGGACAG	F	II	1	205417436			LC	0	1	0	XY_NO	A_NO	205417525	90	MIR135B	NR_029893	NA		Body		MIR135B	58.7793	6.73334e-11	4.4798e-08	cg02999711	0.656655	0.909325	0.896624	0.886485	0.936009	0.943617	FALSE	FALSE	FALSE	FALSE	FALSE	FALSE	FALSE	FALSE	FALSE	FALSE	FALSE	FALSE	FALSE	FALSE	FALSE	FALSE	FALSE
cg14599961	CATGAGCCACAGTGCTCGGCCAGCAGTGTAATTTTTAACTGTCAGTCTCG	R	II	15	25685368			LC	21	1	0	XY_NO	A_NO	25684174	-1193	UBE3A	NM_130839	NA		TSS1500	S_Shore	UBE3A	58.7546	6.75835e-11	4.48857e-08	cg14599961	0.985049	0.856527	0.941147	0.564675	0.946223	0.96961	FALSE	FALSE	FALSE	FALSE	FALSE	FALSE	TRUE	FALSE	FALSE	FALSE	FALSE	FALSE	FALSE	FALSE	TRUE	FALSE	FALSE
cg12800105	GACTTCCACATCGACTTTGGAGGCACTTCCGTTTGGTACCATGTTTTCCG	F	II	12	121972412			IC	0	1	0	XY_NO	A_NO	121947841	-24570	KDM2B	AK027440	NA	CDMR	Body;Body	N_Shelf	KDM2B;KDM2B	58.7413	6.77197e-11	4.48857e-08	cg12800105	0.813054	0.942518	0.931284	0.926609	0.955631	0.971527	FALSE	FALSE	FALSE	FALSE	FALSE	FALSE	FALSE	FALSE	FALSE	FALSE	FALSE	FALSE	FALSE	FALSE	FALSE	FALSE	FALSE
ch.8.80227880R	CAGTTTTGTTGTACTCACAGTGCACAAAGAGGAACATGGCACACCATGCA	F	II	8	80065325			LC	50	1	0	XY_NO	A_NO	79717757	-347567	IL7	NM_001199886	NA					58.7353	6.77809e-11	4.48857e-08	ch.8.80227880R	0.00332391	0.14209	0.0516443	0.44249	0.00637292	0.0220527	FALSE	FALSE	FALSE	FALSE	FALSE	FALSE	FALSE	TRUE	FALSE	FALSE	FALSE	FALSE	FALSE	FALSE	FALSE	TRUE	FALSE
cg08775375	GGGCCTCTCACATTCCCGCTCTTCGACAGCGTCTTAATTAGGCCAGAACG	R	I	8	10454154			IC	0	1	1	XY_NO	A_NO	10405094	-49059	AK307207	AK307207	NA					58.7138	6.79998e-11	4.49608e-08	cg08775375	0.504738	0.914752	0.860628	0.965936	0.968382	0.962583	TRUE	FALSE	FALSE	FALSE	FALSE	FALSE	FALSE	FALSE	TRUE	FALSE	FALSE	FALSE	FALSE	FALSE	FALSE	FALSE	FALSE
cg14522632	CGCTCTGTTGTAGAGATCAGACAAGCCCATTTAGTGTCTGCTGGTTCACA	R	II	12	24493522			LC	0	1	0	XY_NO	A_NO	24365354	128168	MIR920	NR_030625	TRUE		5'UTR		SOX5	58.6865	6.82803e-11	4.50764e-08	cg14522632	0.0696046	0.849899	0.801587	0.921917	0.946465	0.826548	TRUE	FALSE	FALSE	FALSE	FALSE	FALSE	FALSE	FALSE	TRUE	FALSE	FALSE	FALSE	FALSE	FALSE	FALSE	FALSE	FALSE
cg11153071	CAGCGCCCGTGTGATGATGATGCTCACGCTCCGGTGTGACACAGACGGCG	R	I	17	78748077			IC	0	1	1	XY_NO	A_NO	78923235	-175158	RPTOR	BC033699	NA		Body;Body		RPTOR;RPTOR	58.6199	6.89697e-11	4.53211e-08	cg11153071	0.506299	0.923174	0.977741	0.750345	0.955659	0.978679	TRUE	FALSE	FALSE	FALSE	FALSE	FALSE	FALSE	FALSE	TRUE	FALSE	FALSE	FALSE	FALSE	FALSE	FALSE	FALSE	FALSE
cg17758673	AGGAGAATCTGCTTGGGAAACCACAGCCCTGCCTGCCGTGGAGATGGACG	R	II	4	3365342			IC	0	1	0	XY_NO	A_NO	3371723	-6381	RGS12	NM_198227	NA		Body;Body	Island	RGS12;RGS12	58.6389	6.87724e-11	4.53211e-08	cg17758673	0.951065	0.915198	0.933643	0.788818	0.948209	0.96595	FALSE	FALSE	FALSE	FALSE	FALSE	FALSE	FALSE	FALSE	FALSE	FALSE	FALSE	FALSE	FALSE	FALSE	FALSE	FALSE	FALSE
cg12128507	CGTAAGTGAAAAGCAATTCTCATGCAAATTAGGGTCTGTATTATTGCTTC	F	II	12	29107788	rs74075902	rs74075902	LC	0	1	0	XY_NO	A_NO	29302231	-194443	FAR2	AK001324	TRUE					58.6238	6.89286e-11	4.53211e-08	cg12128507	0.535182	0.924268	0.906572	0.910898	0.919488	0.925631	TRUE	FALSE	FALSE	FALSE	FALSE	FALSE	FALSE	FALSE	TRUE	FALSE	FALSE	FALSE	FALSE	FALSE	FALSE	FALSE	FALSE
cg06156296	TCTTGGGGGCCCAGATGATCACATGGGGACCCGTCACGGTCTGTCGGGCG	F	I	1	5918693			IC	0	1	1	XY_NO	A_NO	5922800	4108	MIR4689	NR_039838	NA					58.5484	6.97172e-11	4.56942e-08	cg06156296	0.919056	0.985742	0.969624	0.970858	0.98902	0.991076	FALSE	FALSE	FALSE	FALSE	FALSE	FALSE	FALSE	FALSE	FALSE	FALSE	FALSE	FALSE	FALSE	FALSE	FALSE	FALSE	FALSE
cg13286351	ATTCCGCAGCAGCTGCTCTAGATGAGGGCATGCCTAGAGGCTCTGCTCCG	F	II	11	128775699			IC	22	1	0	XY_NO	A_NO	128775591	-107	C11orf45	NM_145013	NA		5'UTR;TSS200		KCNJ5;C11orf45	58.5451	6.97519e-11	4.56942e-08	cg13286351	0.0179126	0.0858951	0.110468	0.282878	0.0276619	0.0574347	FALSE	FALSE	FALSE	FALSE	FALSE	FALSE	FALSE	FALSE	FALSE	FALSE	FALSE	FALSE	FALSE	FALSE	FALSE	FALSE	FALSE
cg07581070	GGACAGCAGAGTTAGTACCTTCAGAGAGGATGCTTTAGTCAATAAATTCG	F	II	6	40291048	rs60329916		LC	0	1	0	XY_NO	A_NO	40323744	32697	FLJ41649	NR_038887	TRUE					58.4793	7.04491e-11	4.60802e-08	cg07581070	0.931977	0.779124	0.930172	0.35822	0.91501	0.940611	FALSE	FALSE	FALSE	FALSE	FALSE	FALSE	TRUE	FALSE	FALSE	FALSE	FALSE	FALSE	FALSE	FALSE	TRUE	FALSE	FALSE
cg03636163	CAGGGTGGTCTGCAGGGATCTGAGACCTGGAATGCAGGCTGGCTGGGGCG	F	II	22	22007528	rs861843	rs9621867	LC	0	1	0	XY_NO	A_NO	22007592	-64	MIR130B	NR_029845	NA		TSS200	S_Shore	MIR130B	58.4573	7.06832e-11	4.61625e-08	cg03636163	0.0582661	0.929172	0.931971	0.867081	0.896552	0.96149	TRUE	FALSE	FALSE	FALSE	FALSE	FALSE	FALSE	FALSE	TRUE	FALSE	FALSE	FALSE	FALSE	FALSE	FALSE	FALSE	FALSE
cg14306683	CGCCAGCTGGGAAAAGCTGGAGGATCAATTCTTCCAGGAAGCCTCCCCAC	F	II	22	43300632			LC	0	1	0	XY_NO	A_NO	43343046	42415	PACSIN2	NM_007229	TRUE		Body		PACSIN2	58.4101	7.11896e-11	4.64222e-08	cg14306683	0.233244	0.942107	0.945435	0.915554	0.94538	0.958476	TRUE	FALSE	FALSE	FALSE	FALSE	FALSE	FALSE	FALSE	TRUE	FALSE	FALSE	FALSE	FALSE	FALSE	FALSE	FALSE	FALSE
cg21518208	ATGCAGTCTCCTTAATAACATCTTCAAGACTTCAGGGAGCCCCAGAGTCG	F	II	12	52761416			LC	0	1	0	XY_NO	A_NO	52761308	-107	KRT85	NM_002283	NA		TSS200	S_Shore	KRT85	58.3179	7.21905e-11	4.7003e-08	cg21518208	0.599765	0.87683	0.869042	0.885088	0.870166	0.922167	FALSE	FALSE	FALSE	FALSE	FALSE	FALSE	FALSE	FALSE	TRUE	FALSE	FALSE	FALSE	FALSE	FALSE	FALSE	FALSE	FALSE
cg13489553	CGGTGCCACTCACGTCGCCCACTTTGATCCGACTGTGCTCCTCCAGCAGC	F	II	1	19203897			HC	0	1	0	XY_NO	A_NO	19209773	5877	MIR4695	NR_039844	NA		Body;Body;Body	Island	ALDH4A1;ALDH4A1;ALDH4A1	58.2434	7.30112e-11	4.74648e-08	cg13489553	0.836151	0.950048	0.944374	0.927104	0.96916	0.975225	FALSE	FALSE	FALSE	FALSE	FALSE	FALSE	FALSE	FALSE	FALSE	FALSE	FALSE	FALSE	FALSE	FALSE	FALSE	FALSE	FALSE
cg05350607	CGCTCTGCATTCAGCAAAAGTGCAGTGAAGCATGTAACCCAGCTTTCTTC	F	II	1	151777000			LC	0	1	0	XY_NO	A_NO	151777881	882	LINGO4	NM_001004432	NA		5'UTR		LINGO4	58.1604	7.39367e-11	4.79933e-08	cg05350607	0.156728	0.913208	0.898942	0.918617	0.895099	0.924923	TRUE	FALSE	FALSE	FALSE	FALSE	FALSE	FALSE	FALSE	TRUE	FALSE	FALSE	FALSE	FALSE	FALSE	FALSE	FALSE	FALSE
cg02071579	CGCCCGAAACACCTGCCCAGCCAGTAAGAAACGTGCCACCCGCCAGCGTC	R	I	16	88550450			IC	0	1	1	XY_NO	A_NO	88520013	30437	ZFPM1	NM_153813	NA		Body	N_Shelf	ZFPM1	58.1188	7.44052e-11	4.82241e-08	cg02071579	0.754327	0.981676	0.971376	0.953557	0.983475	0.983216	FALSE	FALSE	FALSE	FALSE	FALSE	FALSE	FALSE	FALSE	FALSE	FALSE	FALSE	FALSE	FALSE	FALSE	FALSE	FALSE	FALSE
cg24335116	TGGCTGCCTGCCCTGAAGCTGACAAAGCAAGTTGTGGCTTCTTAGATTCG	R	II	12	123469507			IC	0	1	0	XY_NO	A_NO	123465675	3832	ARL6IP4	DQ099385	NA		3'UTR	N_Shore	PITPNM2	58.1005	7.46124e-11	4.8285e-08	cg24335116	0.450068	0.0412593	0.0600962	0.110066	0.0267472	0.0622681	FALSE	TRUE	FALSE	FALSE	FALSE	FALSE	FALSE	FALSE	FALSE	TRUE	FALSE	FALSE	FALSE	FALSE	FALSE	FALSE	FALSE
cg08000301	AGTTGCATAGCCAAATACCTGGCATGGCCCCTGGCTCCATGCATGTTTCG	R	II	19	10701275		rs8107703	LC	6	1	0	XY_NO	A_NO	10697990	-3284	AP1M2	NM_005498	NA			S_Shelf		58.0374	7.53318e-11	4.86767e-08	cg08000301	0.590224	0.950787	0.948414	0.921115	0.927961	0.973053	TRUE	FALSE	FALSE	FALSE	FALSE	FALSE	FALSE	FALSE	TRUE	FALSE	FALSE	FALSE	FALSE	FALSE	FALSE	FALSE	FALSE
cg19601293	CGCCGCCTCATCGCCAACTCACGTGGCATCGCTGAGTCTCAGCTGCAACC	F	I	7	2029752			ICshore	0	1	1	XY_NO	A_NO	1980184	-49567	MAD1L1	BC018870	NA		Body;Body;Body	S_Shore	MAD1L1;MAD1L1;MAD1L1	58.0221	7.55074e-11	4.87163e-08	cg19601293	0.724977	0.978009	0.969167	0.938689	0.986431	0.986787	FALSE	FALSE	FALSE	FALSE	FALSE	FALSE	FALSE	FALSE	FALSE	FALSE	FALSE	FALSE	FALSE	FALSE	FALSE	FALSE	FALSE
cg07020832	TGTTTATTCATTAATTTCCATTCACCTCCCTTTAATTTACAGTATGTACG	F	II	6	46644680			LC	0	1	0	XY_NO	A_NO	46655611	-10931	TDRD6	NM_001168359	NA		3'UTR		SLC25A27	57.9273	7.66062e-11	4.93506e-08	cg07020832	0.660465	0.938252	0.935496	0.916743	0.970156	0.982506	TRUE	FALSE	FALSE	FALSE	FALSE	FALSE	FALSE	FALSE	TRUE	FALSE	FALSE	FALSE	FALSE	FALSE	FALSE	FALSE	FALSE
cg07992457	TGGGGAACAGGTGTGCGGGTAATGAAGAGCCCAGCTCCAATTAAGCGTCG	R	I	17	71744924		rs80113825	IC	0	1	1	XY_NO	A_NO	71782960	-38036	LOC400620	NR_040020	NA					57.8809	7.715e-11	4.96259e-08	cg07992457	0.557162	0.96232	0.943101	0.941803	0.97749	0.968971	TRUE	FALSE	FALSE	FALSE	FALSE	FALSE	FALSE	FALSE	TRUE	FALSE	FALSE	FALSE	FALSE	FALSE	FALSE	FALSE	FALSE
cg09855983	GGAGGAAATACCATGCAGATTTTTTTTAAGTCTGTTTCACGCTCCCAGCG	F	II	7	29233211			LC	0	1	0	XY_NO	A_NO	29234120	-909	CHN2	EU732762	NA	RDMR	TSS1500	N_Shore	CHN2	57.8669	7.73155e-11	4.96575e-08	cg09855983	0.599869	0.880675	0.917891	0.747189	0.971618	0.969681	TRUE	FALSE	FALSE	FALSE	FALSE	FALSE	FALSE	FALSE	TRUE	FALSE	FALSE	FALSE	FALSE	FALSE	FALSE	FALSE	FALSE
cg00944666	CGCACACATGCCACTGCCTGCTGAGAGATTCGGAGGCTCCAAGGTGCTGA	R	II	6	107926037			IC	0	1	0	XY_NO	A_NO	107811316	114721	SOBP	AX746661	TRUE		Body		SOBP	57.8036	7.80662e-11	5.00643e-08	cg00944666	0.757803	0.944908	0.938513	0.904174	0.967526	0.983358	FALSE	FALSE	FALSE	FALSE	FALSE	FALSE	FALSE	FALSE	FALSE	FALSE	FALSE	FALSE	FALSE	FALSE	FALSE	FALSE	FALSE
cg09774022	CTGAAGCTATAAGCAAACTTACAGCTGATATTAAAAAGTTCTGAAATACG	R	II	2	200707417			LC	0	1	0	XY_NO	A_NO	200715895	8479	FONG	AB568489	TRUE					57.7727	7.84354e-11	5.02056e-08	cg09774022	0.582431	0.891534	0.905128	0.837643	0.953569	0.942767	TRUE	FALSE	FALSE	FALSE	FALSE	FALSE	FALSE	FALSE	TRUE	FALSE	FALSE	FALSE	FALSE	FALSE	FALSE	FALSE	FALSE
cg11862758	CGGCTCACAGTTCTGAGGCTAGGATTAGAAATGGCAACCAGGTTGACGGT	F	II	3	177510481	rs34746154	rs79317235	LC	0	1	0	XY_NO	A_NO	177534652	-24171	AK056252	AK056252	TRUE					57.7557	7.86397e-11	5.02056e-08	cg11862758	0.790817	0.936605	0.936225	0.915208	0.961149	0.967571	FALSE	FALSE	FALSE	FALSE	FALSE	FALSE	FALSE	FALSE	FALSE	FALSE	FALSE	FALSE	FALSE	FALSE	FALSE	FALSE	FALSE
cg02759531	CGGGAAAACATCCGACTTAACACTTGGCTTTCAAATTAGTACATTCATCC	R	I	7	28862462			LC	0	1	1	XY_NO	A_NO	28998028	135567	TRIL	NM_014817	TRUE		3'UTR;3'UTR;3'UTR;3'UTR		CREB5;CREB5;CREB5;CREB5	57.7645	7.85346e-11	5.02056e-08	cg02759531	0.63098	0.891516	0.85437	0.91624	0.966655	0.95467	TRUE	FALSE	FALSE	FALSE	FALSE	FALSE	FALSE	FALSE	TRUE	FALSE	FALSE	FALSE	FALSE	FALSE	FALSE	FALSE	FALSE
cg16264408	CGCAGCGTGACGTGCTGAGAATGTGTCTTCCAGACTGATGGGCAGCACCG	F	II	10	79924574			IC	0	1	0	XY_NO	A_NO	80008381	-83807	LOC100132987	AK294518	NA					57.7387	7.88448e-11	5.02613e-08	cg16264408	0.300305	0.817449	0.878394	0.610491	0.94171	0.944248	TRUE	FALSE	FALSE	FALSE	FALSE	FALSE	TRUE	FALSE	TRUE	FALSE	FALSE	FALSE	FALSE	FALSE	TRUE	FALSE	FALSE
cg18925884	CGCCCACCCCATAGTTCTGGAGCGGTGCGTACCTTGGCCACTACACGGAA	F	II	3	57204229			HC	0	1	0	XY_NO	A_NO	57204330	102	IL17RD	AK302045	NA			Island		57.7288	7.89641e-11	5.02622e-08	cg18925884	0.0083299	0.0907999	0.0854874	0.206423	0.0107816	0.0232533	FALSE	FALSE	FALSE	FALSE	FALSE	FALSE	FALSE	FALSE	FALSE	FALSE	FALSE	FALSE	FALSE	FALSE	FALSE	FALSE	FALSE
cg13825239	ATGGCTGCCTTTATGCTACAAGGGGCAGAACTTAGTTGTGACAGAGATCG	R	II	14	76555015			LC	49	1	0	XY_NO	A_NO	76618258	-63243	C14orf118	NM_017972	TRUE					57.6907	7.94256e-11	5.04806e-08	cg13825239	0.268715	0.847477	0.873001	0.75385	0.928156	0.903444	TRUE	FALSE	FALSE	FALSE	FALSE	FALSE	FALSE	FALSE	TRUE	FALSE	FALSE	FALSE	FALSE	FALSE	FALSE	FALSE	FALSE
cg15081653	GCTTCAACAGAGAAAACTCTGAAGAGCGGTCCTAGCTTCAGTGCTCCTCG	R	II	3	32455557		rs11922719	LC	49	2	0	XY_NO	A_YES	32433162	22395	CMTM7	NM_138410	TRUE		Body;Body		CMTM7;CMTM7	57.6043	8.04841e-11	5.10773e-08	cg15081653	0.68539	0.937259	0.932745	0.933969	0.948512	0.955669	FALSE	FALSE	FALSE	FALSE	FALSE	FALSE	FALSE	FALSE	FALSE	FALSE	FALSE	FALSE	FALSE	FALSE	FALSE	FALSE	FALSE
cg16786372	GCGGCGGTGCTGAGTCTTCCTGGGTGCTGCTGGAGAGGCATGAACAAGCG	R	II	6	168996719		rs13196406,rs55768785,rs59729260,rs9346731,rs9364466	IC	0	1	0	XY_NO	A_NO	169017921	-21202	SMOC2	AK297839	NA	CDMR	Body;Body		SMOC2;SMOC2	57.591	8.06477e-11	5.1105e-08	cg16786372	0.904771	0.88503	0.91071	0.64282	0.954646	0.960107	FALSE	FALSE	FALSE	FALSE	FALSE	FALSE	TRUE	FALSE	FALSE	FALSE	FALSE	FALSE	FALSE	FALSE	TRUE	FALSE	FALSE
cg07385375	ACAGGGGGTGGTAGCGCCTACTGGGGTGTGCCCTAGAAAATGTTCACACG	F	II	3	16467726			IC	0	1	0	XY_NO	A_NO	16524371	56646	RFTN1	AK301024	NA		Body		RFTN1	57.5518	8.11337e-11	5.13367e-08	cg07385375	0.86892	0.841489	0.910108	0.534196	0.96281	0.964876	FALSE	FALSE	FALSE	FALSE	FALSE	FALSE	TRUE	FALSE	FALSE	FALSE	FALSE	FALSE	FALSE	FALSE	TRUE	FALSE	FALSE
cg19987354	CGCCCTCATGTTAGAATAAAATTGGGATGGAAAGCCTCTAAATTAAGCAA	F	II	14	64357795			LC	0	1	0	XY_NO	A_NO	64375815	-18020	SYNE2	AF357236	TRUE		5'UTR;5'UTR		SYNE2;SYNE2	57.5331	8.13669e-11	5.1408e-08	cg19987354	0.156541	0.925569	0.92932	0.909503	0.945724	0.939448	TRUE	FALSE	FALSE	FALSE	FALSE	FALSE	FALSE	FALSE	TRUE	FALSE	FALSE	FALSE	FALSE	FALSE	FALSE	FALSE	FALSE
cg01336446	ATCTGAGGAACAATCTCCTTTGCTGTCTTTTAGGTTAGTGATTTCCTACG	R	II	17	63289897	rs66970396	rs16962011,rs66970396	LC	0	1	0	XY_NO	A_NO	63184821	105076	RGS9	BC117271	TRUE					57.5147	8.1597e-11	5.14771e-08	cg01336446	0.0763833	0.798461	0.784483	0.833016	0.906084	0.894437	TRUE	FALSE	FALSE	FALSE	FALSE	FALSE	FALSE	FALSE	TRUE	FALSE	FALSE	FALSE	FALSE	FALSE	FALSE	FALSE	FALSE
cg12723985	CGTCTGGGCAGACCTTTCACAGCTCCGGAATGTGGCTGTGGAAACAGCGA	R	II	10	20255908		rs78420116	LC	0	1	0	XY_NO	A_NO	20105371	150537	PLXDC2	BC012885	TRUE		Body		PLXDC2	57.4493	8.2421e-11	5.19201e-08	cg12723985	0.144173	0.587557	0.638384	0.674701	0.861294	0.879281	TRUE	FALSE	FALSE	FALSE	FALSE	FALSE	FALSE	FALSE	TRUE	FALSE	FALSE	FALSE	FALSE	FALSE	FALSE	FALSE	FALSE
cg24658360	CTTCATTCTTGCCGTGACAGCCACTGCATTTTATTCATGCTAATGTCACG	F	II	13	44147651		rs78922984	LC	0	1	0	XY_NO	A_NO	44203612	55962	ENOX1	NM_001127615	TRUE		5'UTR;5'UTR		ENOX1;ENOX1	57.3535	8.36441e-11	5.26129e-08	cg24658360	0.541314	0.912525	0.87247	0.899976	0.91127	0.928351	TRUE	FALSE	FALSE	FALSE	FALSE	FALSE	FALSE	FALSE	TRUE	FALSE	FALSE	FALSE	FALSE	FALSE	FALSE	FALSE	FALSE
cg27425841	TTATGTAAATACATCCTCCCCAGGAGCCTGTCAATATCCTGAACAACACG	R	II	2	200713306			LC	0	1	0	XY_NO	A_NO	200715895	2590	FONG	AB568489	NA			N_Shelf		57.3008	8.43257e-11	5.28856e-08	cg27425841	0.177716	0.760359	0.910491	0.367794	0.914895	0.93689	TRUE	FALSE	FALSE	FALSE	FALSE	FALSE	TRUE	FALSE	TRUE	FALSE	FALSE	FALSE	FALSE	FALSE	TRUE	FALSE	FALSE
cg16058105	TCATTCACCAACAAGCCGTGCTGTCATGAGATGGAGCTGCTGAGGTAACG	F	II	15	40644696			LC	0	1	0	XY_NO	A_NO	40645458	-762	PHGR1	CCDS45225	NA		5'UTR		PHGR1	57.3009	8.43246e-11	5.28856e-08	cg16058105	0.535997	0.927822	0.904981	0.937539	0.956276	0.966702	TRUE	FALSE	FALSE	FALSE	FALSE	FALSE	FALSE	FALSE	TRUE	FALSE	FALSE	FALSE	FALSE	FALSE	FALSE	FALSE	FALSE
cg23496730	CGGACTCCAAGTAAGACCCTCAAAGCCTAAAATACTTACTGGCTGGCTCT	R	II	6	159230857			LC	50	1	0	XY_NO	A_NO	159239339	8483	EZR	AK299456	TRUE		Body;Body		EZR;EZR	57.2629	8.48196e-11	5.31173e-08	cg23496730	0.363066	0.85901	0.873584	0.823598	0.936578	0.916648	TRUE	FALSE	FALSE	FALSE	FALSE	FALSE	FALSE	FALSE	TRUE	FALSE	FALSE	FALSE	FALSE	FALSE	FALSE	FALSE	FALSE
cg21213952	GTGTTCCCATCTCATTGAAATTCAGGCTTGAACTATCCACCCTGAACACG	F	II	2	100824702			LC	0	1	0	XY_NO	A_NO	100824715	-13	BC105019	BC105019	NA					57.1797	8.59146e-11	5.37241e-08	cg21213952	0.141305	0.734886	0.860736	0.373459	0.870993	0.877683	TRUE	FALSE	FALSE	FALSE	FALSE	FALSE	TRUE	FALSE	TRUE	FALSE	FALSE	FALSE	FALSE	FALSE	TRUE	FALSE	FALSE
cg16716196	CGGATTCATTCCCGGTGTCTGAGCCGAGAACCTGCATCCTAAACCCTCCA	R	II	1	184195068			IC	0	1	0	XY_NO	A_NO	184356149	-161081	C1orf21	NM_030806	NA					57.1421	8.64147e-11	5.39577e-08	cg16716196	0.291289	0.901276	0.913114	0.889308	0.874343	0.952901	TRUE	FALSE	FALSE	FALSE	FALSE	FALSE	FALSE	FALSE	TRUE	FALSE	FALSE	FALSE	FALSE	FALSE	FALSE	FALSE	FALSE
cg14618634	CGCAATTCACTTGTCCTGGTGAAGGCAGCTTGACAGCTGCATAAATCACG	R	II	9	89193057			LC	0	1	0	XY_NO	A_NO	88969401	-223655	ZCCHC6	AK308352	TRUE					57.0755	8.73083e-11	5.4436e-08	cg14618634	0.0392743	0.865303	0.836958	0.910084	0.859504	0.88162	TRUE	FALSE	FALSE	FALSE	FALSE	FALSE	FALSE	FALSE	TRUE	FALSE	FALSE	FALSE	FALSE	FALSE	FALSE	FALSE	FALSE
cg02355680	CGGGATAGCGTGGGCACTTTATAAGGAGGTACATGGCTCATTCTTGTATG	R	II	13	110591252			LC	0	1	0	XY_NO	A_NO	110438913	-152338	IRS2	NM_003749	TRUE					57.0562	8.75697e-11	5.45192e-08	cg02355680	0.235076	0.92876	0.930954	0.930075	0.903846	0.950101	TRUE	FALSE	FALSE	FALSE	FALSE	FALSE	FALSE	FALSE	TRUE	FALSE	FALSE	FALSE	FALSE	FALSE	FALSE	FALSE	FALSE
cg17693534	AATGCATCATTAGAAAGATCGGATTCGATGCGGTGGCCTTTATCTTTCCG	F	I	7	2170500			IC	50	1	1	XY_NO	A_NO	2255643	85144	MAD1L1	U33822	NA		Body;Body;Body		MAD1L1;MAD1L1;MAD1L1	56.9777	8.86392e-11	5.51046e-08	cg17693534	0.968868	0.923555	0.939739	0.70001	0.962285	0.935379	FALSE	FALSE	FALSE	FALSE	FALSE	FALSE	FALSE	FALSE	FALSE	FALSE	FALSE	FALSE	FALSE	FALSE	FALSE	FALSE	FALSE
cg03871717	TAACCTCCCGGCTGCAAACGGCTATGTGTCCGTGGTCTGTTAGGAACCCG	R	I	13	89815451		rs314388	LC	50	1	1	XY_NO	A_NO	90883435	-1067984	MIR622	NR_030754	NA					56.9466	8.90669e-11	5.52899e-08	cg03871717	0.92255	0.934955	0.959181	0.710906	0.988163	0.987418	FALSE	FALSE	FALSE	FALSE	FALSE	FALSE	FALSE	FALSE	FALSE	FALSE	FALSE	FALSE	FALSE	FALSE	FALSE	FALSE	FALSE
cg16537367	CGGAGAATTCACTTGGCTGAGTTTTGTTGCAGCTTTAATATCTTGGCTGT	F	II	20	16729319			LC	0	1	0	XY_NO	A_NO	16729002	317	OTOR	NM_020157	NA		Body		OTOR	56.9346	8.92338e-11	5.5313e-08	cg16537367	0.467355	0.883813	0.908297	0.816579	0.907461	0.949561	TRUE	FALSE	FALSE	FALSE	FALSE	FALSE	FALSE	FALSE	TRUE	FALSE	FALSE	FALSE	FALSE	FALSE	FALSE	FALSE	FALSE
cg14846981	CGCTGCACAGGGCTGACAGCCTGGCTGCGTAACCACCCGTGAATGAACAC	R	II	5	161592			LC	0	1	0	XY_NO	A_NO	140372	21220	PLEKHG4B	NM_052909	NA		Body	N_Shelf	PLEKHG4B	56.9029	8.96728e-11	5.5424e-08	cg14846981	0.939505	0.845691	0.916428	0.605476	0.918761	0.955417	FALSE	FALSE	FALSE	FALSE	FALSE	FALSE	TRUE	FALSE	FALSE	FALSE	FALSE	FALSE	FALSE	FALSE	TRUE	FALSE	FALSE
cg13024471	ACCCTTCAGGCCAGCGGGCGTGGAGCTGAGGCTTTAGAGCCTCCCAGCCG	R	I	7	150690733			LC	0	1	1	XY_NO	A_NO	150690840	-107	NOS3	NM_001160110	NA		5'UTR;TSS200;TSS200;TSS200		NOS3;NOS3;NOS3;NOS3	56.9056	8.96359e-11	5.5424e-08	cg13024471	0.38227	0.901413	0.888303	0.92187	0.864203	0.885562	TRUE	FALSE	FALSE	FALSE	FALSE	FALSE	FALSE	FALSE	TRUE	FALSE	FALSE	FALSE	FALSE	FALSE	FALSE	FALSE	FALSE
cg24221559	TGGGAAGCTTGGTGACACCCCTACTAGGTAGTGAATCACGGGGCCTCGCG	F	II	2	3888435			IC	0	1	0	XY_NO	A_NO	4021621	133187	LOC100505964	BC062482	NA					56.8714	9.01116e-11	5.55343e-08	cg24221559	0.547066	0.833498	0.913058	0.540086	0.923534	0.952985	TRUE	FALSE	FALSE	FALSE	FALSE	FALSE	TRUE	FALSE	TRUE	FALSE	FALSE	FALSE	FALSE	FALSE	TRUE	FALSE	FALSE
ch.2.116320463R	CAAGCCTGGGTGTTTTGAACAATATAATGGTTCTGCAGTATATAGATGCA	F	II	2	116603993			LC	0	1	0	XY_NO	A_NO	115919683	684310	DPP10	NM_001004360	NA					56.8746	9.00676e-11	5.55343e-08	ch.2.116320463R	0.00291154	0.0688215	0.0576898	0.209481	0.0122533	0.0294047	FALSE	FALSE	FALSE	FALSE	FALSE	FALSE	FALSE	FALSE	FALSE	FALSE	FALSE	FALSE	FALSE	FALSE	FALSE	FALSE	FALSE
cg23075506	CGCATCGTCTTACACACAAAAGCAGCTCTAGAAAATGTGGAGAAGGCACG	F	II	1	212688997			IC	21	1	0	XY_NO	A_NO	212738675	-49678	ATF3	NM_001030287	NA			S_Shore		56.8384	9.05745e-11	5.56587e-08	cg23075506	0.024959	0.854482	0.830545	0.862306	0.923708	0.914503	TRUE	FALSE	FALSE	FALSE	FALSE	FALSE	FALSE	FALSE	TRUE	FALSE	FALSE	FALSE	FALSE	FALSE	FALSE	FALSE	FALSE
ch.19.23069863R	CAAGACCCAGTGATATGTCACTATGTCCTCTGTGGGCAGTGTCAAGGCAG	F	II	19	23278023			LC	50	5	0	XY_NO	A_YES	23299776	-21753	ZNF730	AK131472	NA					56.8473	9.04492e-11	5.56587e-08	ch.19.23069863R	0.0024465	0.086517	0.0313774	0.295663	0.00387811	0.0175142	FALSE	FALSE	FALSE	FALSE	FALSE	FALSE	FALSE	FALSE	FALSE	FALSE	FALSE	FALSE	FALSE	FALSE	FALSE	FALSE	FALSE
cg14533992	CGGCGGGTTATCAGGAAGCATTACTTCCCGCCTAGGCATTCAATGAATTG	F	II	4	25097558			IC	0	1	0	XY_NO	A_NO	25162203	64646	SEPSECS	AF146396	NA			N_Shore		56.7688	9.15581e-11	5.61822e-08	cg14533992	0.574447	0.900852	0.928489	0.822112	0.939403	0.964895	TRUE	FALSE	FALSE	FALSE	FALSE	FALSE	FALSE	FALSE	TRUE	FALSE	FALSE	FALSE	FALSE	FALSE	FALSE	FALSE	FALSE
cg22958076	CGCCCGGGTCTGGCTGCTGCTCAGAAACTGTGATTGGCAGATACATATGT	F	II	17	75717764	rs72891193	rs72891193,rs79271703,rs9788978	LC	37	1	0	XY_NO	A_NO	75880168	162405	FLJ45079	NR_028337	TRUE					56.7156	9.2318e-11	5.6567e-08	cg22958076	0.182158	0.847183	0.836472	0.832096	0.916286	0.923089	TRUE	FALSE	FALSE	FALSE	FALSE	FALSE	FALSE	FALSE	TRUE	FALSE	FALSE	FALSE	FALSE	FALSE	FALSE	FALSE	FALSE
cg02428753	GCCAGGATCCTAGGGCTGGTGGGGCCTGCAGATCACTCTGCTCTGAGCCG	R	II	17	21278628			LC	0	1	0	XY_NO	A_NO	21279698	-1070	KCNJ12	NM_021012	NA		TSS1500	N_Shore	KCNJ12	56.6485	9.3288e-11	5.70794e-08	cg02428753	0.485351	0.864916	0.881376	0.789736	0.88529	0.938507	TRUE	FALSE	FALSE	FALSE	FALSE	FALSE	FALSE	FALSE	TRUE	FALSE	FALSE	FALSE	FALSE	FALSE	FALSE	FALSE	FALSE
cg21746001	CAAGTTAATGCAAAAAAATTCCTAAGACCCTCCCTAAGGTGTGTCCCACG	R	II	12	53610772			IC	0	1	0	XY_NO	A_NO	53614196	3425	RARG	AK301057	TRUE	RDMR	Body;Body	N_Shelf	RARG;RARG	56.5421	9.48462e-11	5.79497e-08	cg21746001	0.104438	0.873861	0.852811	0.853583	0.885014	0.923852	TRUE	FALSE	FALSE	FALSE	FALSE	FALSE	FALSE	FALSE	TRUE	FALSE	FALSE	FALSE	FALSE	FALSE	FALSE	FALSE	FALSE
cg02550545	TTGGTGAATGAGCGACCGAATTAATTAATGAATGCCTACTGTGTTCCCCG	F	II	2	202771094			LC	25	1	0	XY_NO	A_NO	202719512	51582	CDK15	AK091710	TRUE					56.4569	9.61161e-11	5.85578e-08	cg02550545	0.223926	0.832137	0.729087	0.864124	0.869501	0.899903	TRUE	FALSE	FALSE	FALSE	FALSE	FALSE	FALSE	FALSE	TRUE	FALSE	FALSE	FALSE	FALSE	FALSE	FALSE	FALSE	FALSE
cg16742090	CGCAAACCCAGGGGCCGGGAGTGGGCATTTGTATTACAGCTGGATTATTT	F	II	16	55067650			IC	0	1	0	XY_NO	A_NO	54965983	101667	IRX5	BC074850	NA					56.4608	9.60579e-11	5.85578e-08	cg16742090	0.583307	0.94432	0.938109	0.945478	0.971477	0.965259	TRUE	FALSE	FALSE	FALSE	FALSE	FALSE	FALSE	FALSE	TRUE	FALSE	FALSE	FALSE	FALSE	FALSE	FALSE	FALSE	FALSE
cg12747823	TCTCCACTGAGGTGATAAGCTGCAGGACTTAACTGGAGGTGAGGTGCACG	R	II	2	238510665			LC	0	1	0	XY_NO	A_NO	238499768	-10896	RAB17	NR_033308	TRUE					56.3609	9.75695e-11	5.93584e-08	cg12747823	0.372162	0.882299	0.86545	0.890587	0.934709	0.935036	TRUE	FALSE	FALSE	FALSE	FALSE	FALSE	FALSE	FALSE	TRUE	FALSE	FALSE	FALSE	FALSE	FALSE	FALSE	FALSE	FALSE
cg11852646	CGAGGCACGACCCTGGCACATCTCCCATGCCAACGAGAACCGAGGCTGGG	F	I	7	1956546			IC	0	1	1	XY_NO	A_NO	1980184	23639	MAD1L1	BC018870	NA		Body;Body;Body		MAD1L1;MAD1L1;MAD1L1	56.3162	9.82544e-11	5.969e-08	cg11852646	0.699127	0.939743	0.924434	0.941666	0.974131	0.962332	FALSE	FALSE	FALSE	FALSE	FALSE	FALSE	FALSE	FALSE	FALSE	FALSE	FALSE	FALSE	FALSE	FALSE	FALSE	FALSE	FALSE
cg07825483	CGAGAGGGGCTGTGACAGACAGCCTGTCTCTCCCCCATGTGGTATTGTCG	F	II	1	60130046		rs72666270	LC	0	1	0	XY_NO	A_NO	60198967	68922	MIR4711	NR_039861	TRUE		Body;Body		FGGY;FGGY	56.3036	9.84482e-11	5.97226e-08	cg07825483	0.109904	0.90174	0.903181	0.903531	0.945234	0.935548	TRUE	FALSE	FALSE	FALSE	FALSE	FALSE	FALSE	FALSE	TRUE	FALSE	FALSE	FALSE	FALSE	FALSE	FALSE	FALSE	FALSE
cg15079231	CCACTGAGGGGGTGAAGCTGTATGCCTGAAGGGCTGTGTCTACCTAGACG	F	II	3	42572745			LC	35	1	0	XY_NO	A_NO	42573285	-540	VIPR1	X77777	NA		Body		VIPR1	56.2855	9.87263e-11	5.98063e-08	cg15079231	0.937619	0.852739	0.936847	0.487557	0.958525	0.930706	FALSE	FALSE	FALSE	FALSE	FALSE	FALSE	TRUE	FALSE	FALSE	FALSE	FALSE	FALSE	FALSE	FALSE	TRUE	FALSE	FALSE
cg14145074	TGAGGCACTCTTCCAGCCTTCCTTCCTGGGTGAGTGGAGACTGTCTCCCG	F	II	7	5567891			IC	0	1	0	XY_NO	A_NO	5569208	1318	DL492006	DL492006	NA	RDMR	Body	N_Shore	ACTB	56.2492	9.92901e-11	6.00625e-08	cg14145074	0.434968	0.093673	0.19182	0.116055	0.053702	0.0816923	FALSE	TRUE	FALSE	FALSE	FALSE	FALSE	FALSE	FALSE	FALSE	TRUE	FALSE	FALSE	FALSE	FALSE	FALSE	FALSE	FALSE
cg14178083	GTCAAACTGAAGTCTTTCCAATTTGCTTTCAGGAAGGAGCGCCATTAACG	F	II	1	37513430			IC	0	1	0	XY_NO	A_NO	37499843	-13586	GRIK3	NM_000831	NA					56.2176	9.97823e-11	6.02055e-08	cg14178083	0.0398827	0.678781	0.907221	0.241299	0.838687	0.893661	TRUE	FALSE	FALSE	FALSE	FALSE	FALSE	TRUE	FALSE	TRUE	FALSE	FALSE	FALSE	FALSE	FALSE	TRUE	FALSE	FALSE
cg08562111	AGGCATTTGTGTGTTTATGATCTATTTTCATACTTAACTGCACAAACACG	F	II	2	214101586			LC	0	1	0	XY_NO	A_NO	214148928	47343	LOC100130451	NM_001242575	TRUE					56.2159	9.98089e-11	6.02055e-08	cg08562111	0.102721	0.836178	0.849202	0.851134	0.886107	0.900455	TRUE	FALSE	FALSE	FALSE	FALSE	FALSE	FALSE	FALSE	TRUE	FALSE	FALSE	FALSE	FALSE	FALSE	FALSE	FALSE	FALSE
cg06462703	CGCCTGGTGTGGCTCCCAGTACGTTGCCCACCGCGCTCTGCTTTTAACGG	R	I	12	133430564		rs7966176	IC	0	1	1	XY_NO	A_NO	133454239	23676	CHFR	AK097671	NA		Body;Body;Body;Body;Body	Island	CHFR;CHFR;CHFR;CHFR;CHFR	56.1488	1.00866e-10	6.05858e-08	cg06462703	0.986237	0.940748	0.967699	0.745184	0.983834	0.984583	FALSE	FALSE	FALSE	FALSE	FALSE	FALSE	FALSE	FALSE	FALSE	FALSE	FALSE	FALSE	FALSE	FALSE	FALSE	FALSE	FALSE
cg09427718	GCACCGAGCTGCACTGCTGAGAGTTTGTGCAAGTGTGTTAACAATGCTCG	F	II	4	23819929			LC	0	1	0	XY_NO	A_NO	23883733	63805	PPARGC1A	AK301883	TRUE		Body		PPARGC1A	56.1593	1.00699e-10	6.05858e-08	cg09427718	0.195485	0.794176	0.766913	0.820242	0.919462	0.931285	TRUE	FALSE	FALSE	FALSE	FALSE	FALSE	FALSE	FALSE	TRUE	FALSE	FALSE	FALSE	FALSE	FALSE	FALSE	FALSE	FALSE
cg04497905	CGGGTCTCAACGCCACCTTCATGGTAAGGGGCAGGGTCTGTTGAAGGGAA	F	II	11	64138176			HC	0	1	0	XY_NO	A_NO	64136073	2103	MIR1237	NR_031602	NA		Body;Body	Island	RPS6KA4;RPS6KA4	56.1518	1.00819e-10	6.05858e-08	cg04497905	0.742313	0.916888	0.906626	0.898554	0.949221	0.952448	FALSE	FALSE	FALSE	FALSE	FALSE	FALSE	FALSE	FALSE	FALSE	FALSE	FALSE	FALSE	FALSE	FALSE	FALSE	FALSE	FALSE
cg27401891	TCCCCATAGGTTCCAGGCAGAGGGTGGTTATGTGCTGTACCCTCAGATCG	R	II	17	7611315			LC	0	1	0	XY_NO	A_NO	7608519	2796	EFNB3	NM_001406	NA		Body	S_Shelf	EFNB3	56.1339	1.01102e-10	6.06425e-08	cg27401891	0.574901	0.906116	0.908885	0.874072	0.938142	0.952858	TRUE	FALSE	FALSE	FALSE	FALSE	FALSE	FALSE	FALSE	TRUE	FALSE	FALSE	FALSE	FALSE	FALSE	FALSE	FALSE	FALSE
cg16161359	TTATCACCTTCCCTTTATGCTGAAATATTCTGTTTACATCACTGCATACG	R	II	4	115009280			LC	0	1	0	XY_NO	A_NO	114900877	-108402	ARSJ	NM_024590	TRUE					56.1065	1.01538e-10	6.07631e-08	cg16161359	0.294581	0.781741	0.866844	0.480787	0.892212	0.886241	TRUE	FALSE	FALSE	FALSE	FALSE	FALSE	TRUE	FALSE	TRUE	FALSE	FALSE	FALSE	FALSE	FALSE	TRUE	FALSE	FALSE
cg18043120	CGCCCTGGATGATGCAGGCGTCTGCCCATCCCAGGGAGCCCAGGCTGTCC	F	II	2	240843410			LC	0	1	0	XY_NO	A_NO	240882510	39101	MIR4786	NR_039949	NA			N_Shore		56.1033	1.01588e-10	6.07631e-08	cg18043120	0.741788	0.881903	0.893824	0.906996	0.916959	0.930439	FALSE	FALSE	FALSE	FALSE	FALSE	FALSE	FALSE	FALSE	FALSE	FALSE	FALSE	FALSE	FALSE	FALSE	FALSE	FALSE	FALSE
cg12257394	AAGCTAATCAGACCCTCACAGTGGCCTATAGAACCCGCTGAATAGGTACG	F	II	3	77129373		rs74564527	LC	0	1	0	XY_NO	A_NO	77141207	-11834	U6	.	TRUE		Body		ROBO2	56.0855	1.01873e-10	6.0848e-08	cg12257394	0.0650556	0.875817	0.869624	0.912651	0.885143	0.91049	TRUE	FALSE	FALSE	FALSE	FALSE	FALSE	FALSE	FALSE	TRUE	FALSE	FALSE	FALSE	FALSE	FALSE	FALSE	FALSE	FALSE
cg13945540	TGCTGGAGGCAGCTTTCTGATGGTGACGTATGCGAAGACAGCTCTGGTCG	R	II	17	78822725			IC	0	1	0	XY_NO	A_NO	78923235	-100510	RPTOR	BC033699	NA		Body;Body		RPTOR;RPTOR	56.0706	1.02113e-10	6.09059e-08	cg13945540	0.848102	0.82816	0.90416	0.551538	0.935391	0.961663	FALSE	FALSE	FALSE	FALSE	FALSE	FALSE	TRUE	FALSE	FALSE	FALSE	FALSE	FALSE	FALSE	FALSE	TRUE	FALSE	FALSE
cg11700868	CGCACTAACCATGCCCTGTGAAGATGGTCTTCGGGGACAGAGGGAGGTTT	F	II	17	38521232		rs79320953	LC	0	1	0	XY_NO	A_NO	38520944	-287	GJD3	NM_152219	NA		TSS1500	S_Shore	GJD3	56.0075	1.0313e-10	6.1427e-08	cg11700868	0.733002	0.944376	0.935767	0.9204	0.965986	0.975612	FALSE	FALSE	FALSE	FALSE	FALSE	FALSE	FALSE	FALSE	FALSE	FALSE	FALSE	FALSE	FALSE	FALSE	FALSE	FALSE	FALSE
cg22353828	AGCGGCTGGTGCTGCTATCCCCAGGAGGATACCCACCAACTTGTCTAACG	F	II	11	3187704			LC	0	1	0	XY_NO	A_NO	3187968	265	OSBPL5	AK309411	NA		TSS1500;TSS1500;TSS1500	S_Shore	OSBPL5;OSBPL5;OSBPL5	55.945	1.0415e-10	6.17754e-08	cg22353828	0.455669	0.72904	0.827259	0.549705	0.829172	0.873181	TRUE	FALSE	FALSE	FALSE	FALSE	FALSE	FALSE	FALSE	TRUE	FALSE	FALSE	FALSE	FALSE	FALSE	TRUE	FALSE	FALSE
cg24492749	ATGAAAGTTCGCAGAAAGACAGCCCTGCAGTCCTGGTAGCAAAACAATCG	F	II	6	167063318			IC	0	1	0	XY_NO	A_NO	167040725	-22592	RPS6KA2	NM_021135	TRUE		Body		RPS6KA2	55.946	1.04133e-10	6.17754e-08	cg24492749	0.253009	0.82912	0.823984	0.813505	0.882303	0.896103	TRUE	FALSE	FALSE	FALSE	FALSE	FALSE	FALSE	FALSE	TRUE	FALSE	FALSE	FALSE	FALSE	FALSE	FALSE	FALSE	FALSE
ch.12.2222572R	CAGACCATCCTGGCTAACTCAGGCACACACCCTCTGTCCTGGTTGCCTGT	F	II	12	111109439			LC	17	1	0	XY_NO	A_NO	111126945	17507	HVCN1	NM_032369	NA		Body;Body		HVCN1;HVCN1	55.9505	1.0406e-10	6.17754e-08	ch.12.2222572R	0.00137792	0.159781	0.141273	0.613991	0.0129936	0.0638357	FALSE	FALSE	FALSE	FALSE	FALSE	FALSE	FALSE	TRUE	FALSE	FALSE	FALSE	FALSE	FALSE	FALSE	FALSE	TRUE	FALSE
cg14408173	CGCCCCACCCCGCGTCTGTCGCCCAATAAAGGCATCTTTGTCGGGAGTGA	R	I	9	139889131			HC	0	1	1	XY_NO	A_NO	139891023	1893	CLIC3	NM_004669	NA		3'UTR	Island	CLIC3	55.8643	1.05482e-10	6.23922e-08	cg14408173	0.40738	0.882299	0.842894	0.860452	0.928835	0.945802	TRUE	FALSE	FALSE	FALSE	FALSE	FALSE	FALSE	FALSE	TRUE	FALSE	FALSE	FALSE	FALSE	FALSE	FALSE	FALSE	FALSE
cg11349429	TTAACAATGTGCTCGATGAAGCAGTATTCAGACATTTTAGTAGATCTCCG	R	II	2	240010395			IC	49	1	0	XY_NO	A_NO	240007621	-2773	MIR4441	NR_039643	NA		Body	S_Shelf	HDAC4	55.867	1.05437e-10	6.23922e-08	cg11349429	0.715906	0.942794	0.928806	0.903332	0.970423	0.97751	FALSE	FALSE	FALSE	FALSE	FALSE	FALSE	FALSE	FALSE	FALSE	FALSE	FALSE	FALSE	FALSE	FALSE	FALSE	FALSE	FALSE
cg00025643	GAGAGTGAGCAATGAACAGGCCCCAGGGAGTCATGACTGAACCCCTAGCG	R	II	1	37904694			LC	0	1	0	XY_NO	A_NO	37940043	35350	LOC728431	NR_038842	TRUE					55.7834	1.06837e-10	6.31062e-08	cg00025643	0.0671039	0.870469	0.895951	0.84556	0.884635	0.906685	TRUE	FALSE	FALSE	FALSE	FALSE	FALSE	FALSE	FALSE	TRUE	FALSE	FALSE	FALSE	FALSE	FALSE	FALSE	FALSE	FALSE
cg01511567	ATCGACTCCTTTCCATGACATAGAAACTATTTTGCAGAGAAACGGGCACG	F	II	11	57103631			HC	0	1	0	XY_NO	A_NO	57103350	-280	SSRP1	NM_003146	NA		TSS1500	S_Shore	SSRP1	55.7594	1.07243e-10	6.31709e-08	cg01511567	0.506116	0.0640259	0.125979	0.0827925	0.0577834	0.0712478	FALSE	TRUE	FALSE	FALSE	FALSE	FALSE	FALSE	FALSE	FALSE	TRUE	FALSE	FALSE	FALSE	FALSE	FALSE	FALSE	FALSE
cg08188903	CGCCCGAGACCTTCGAGGGCTCCTCGCCCCTGCTTCCTGGGAGACCCTCT	R	II	14	100680826			HC	0	1	0	XY_NO	A_NO	100705101	-24275	YY1	NM_003403	TRUE			Island		55.7601	1.07232e-10	6.31709e-08	cg08188903	0.0118879	0.106112	0.114549	0.370685	0.022625	0.0715523	FALSE	FALSE	FALSE	FALSE	FALSE	FALSE	FALSE	TRUE	FALSE	FALSE	FALSE	FALSE	FALSE	FALSE	FALSE	FALSE	FALSE
cg10659480	CGCCAGCTCTATGCATGGCAGAGGCGTTTGCTCTCACTTGACATCACACT	F	II	3	34055800			LC	0	1	0	XY_NO	A_NO	33870129	185671	PDCD6IP	NR_027867	TRUE					55.698	1.0829e-10	6.35044e-08	cg10659480	0.419223	0.785718	0.928774	0.242758	0.955736	0.963268	TRUE	FALSE	FALSE	FALSE	FALSE	FALSE	TRUE	FALSE	TRUE	FALSE	FALSE	FALSE	FALSE	FALSE	TRUE	FALSE	FALSE
cg14501281	CGGGGGTAGCCTGGCATCCGCCCCGCTCCTCGTGCAGGCCACAATTTGCT	R	I	2	10360265			IC	0	1	1	XY_NO	A_NO	10332796	-27468	MIR4261	NR_036222	NA					55.714	1.08016e-10	6.35044e-08	cg14501281	0.0861132	0.730536	0.738867	0.634518	0.828842	0.853642	TRUE	FALSE	FALSE	FALSE	FALSE	FALSE	FALSE	FALSE	TRUE	FALSE	FALSE	FALSE	FALSE	FALSE	FALSE	FALSE	FALSE
cg24191264	GTCTCAGTGCCACTGTCGTTGGGGACCAGGGGCCTCATGCTGTGGGGACG	R	II	7	2627570			IC	0	1	0	XY_NO	A_NO	2598631	28939	IQCE	AK309646	NA		Body;Body		IQCE;IQCE	55.7005	1.08247e-10	6.35044e-08	cg24191264	0.368297	0.860548	0.857602	0.876147	0.886791	0.943143	TRUE	FALSE	FALSE	FALSE	FALSE	FALSE	FALSE	FALSE	TRUE	FALSE	FALSE	FALSE	FALSE	FALSE	FALSE	FALSE	FALSE
cg06846010	TGGAGCCTGGAGCCAGCTGCTCCTTTTGCAGGCGGAGATGGGACCGGACG	F	II	16	56651367		rs61749563	HC	0	1	0	XY_NO	A_NO	56651372	-5	MT1M	AF479613	TRUE	DMR	TSS200	Island	MT1L	55.6913	1.08405e-10	6.35044e-08	cg06846010	0.00704949	0.0988538	0.0657887	0.298507	0.0117507	0.0284587	FALSE	FALSE	FALSE	FALSE	FALSE	FALSE	FALSE	FALSE	FALSE	FALSE	FALSE	FALSE	FALSE	FALSE	FALSE	FALSE	FALSE
ch.8.54249749F	CAGGACACAGAGACAGTTTATGCACAGCCTCTGTGAGCTGCTAAAGCTGC	F	II	8	54087196		rs74525853	LC	50	1	0	XY_NO	A_NO	54163644	76449	OPRK1	EF057067	NA					55.6774	1.08642e-10	6.3556e-08	ch.8.54249749F	0.00651817	0.21722	0.099349	0.783774	0.00774169	0.0521636	FALSE	FALSE	FALSE	FALSE	FALSE	FALSE	FALSE	TRUE	FALSE	FALSE	FALSE	FALSE	FALSE	FALSE	FALSE	TRUE	FALSE
cg15096353	CGGCCGCACGCGGAGCATCTGGTACCTCATCAGTAACACAGTGATGTTTT	R	II	17	78748291			IC	50	1	0	XY_NO	A_NO	78923235	-174944	RPTOR	BC033699	NA		Body;Body		RPTOR;RPTOR	55.6652	1.08853e-10	6.35922e-08	cg15096353	0.333503	0.823864	0.873212	0.682101	0.887998	0.937412	TRUE	FALSE	FALSE	FALSE	FALSE	FALSE	FALSE	FALSE	TRUE	FALSE	FALSE	FALSE	FALSE	FALSE	FALSE	FALSE	FALSE
cg27646729	GCCTGGGTGGACAGGGCTCGGAGAGGCCCAGGAGCAGCCTCTGTGTGCCG	R	II	12	3373764		rs61597223	IC	0	1	0	XY_NO	A_NO	3409389	35626	AK056228	AK056228	NA		Body;Body		TSPAN9;TSPAN9	55.6522	1.09076e-10	6.35929e-08	cg27646729	0.153356	0.818143	0.869141	0.606593	0.895531	0.919593	TRUE	FALSE	FALSE	FALSE	FALSE	FALSE	FALSE	FALSE	TRUE	FALSE	FALSE	FALSE	FALSE	FALSE	TRUE	FALSE	FALSE
cg23613836	CGCAGTGAAAGGGCATTGTTGGGAAACATTCAGGACCTGATTACAAGTCC	R	II	7	143604179			LC	0	1	0	XY_NO	A_NO	143599277	-4901	FAM115A	NM_001206938	TRUE					55.6466	1.09174e-10	6.35929e-08	cg23613836	0.412525	0.849621	0.863234	0.906885	0.866645	0.916465	TRUE	FALSE	FALSE	FALSE	FALSE	FALSE	FALSE	FALSE	TRUE	FALSE	FALSE	FALSE	FALSE	FALSE	FALSE	FALSE	FALSE
cg01415937	CGGGAACCCTCGCCTGACTGCAGTTGATTCAGCAAAGAGTGCAAGGGCAG	R	II	1	10134620			LC	49	1	0	XY_NO	A_NO	10093040	41580	UBE4B	NM_006048	TRUE		Body;Body		UBE4B;UBE4B	55.6392	1.09301e-10	6.35929e-08	cg01415937	0.786767	0.173321	0.163496	0.561751	0.0348413	0.0926923	FALSE	TRUE	FALSE	FALSE	FALSE	FALSE	FALSE	TRUE	FALSE	TRUE	FALSE	FALSE	FALSE	FALSE	FALSE	TRUE	FALSE
cg10724576	CGGCAGGCCCACGCTGCCAGGAAATTTCATTAACGCTGGAAAATAGGAAA	F	II	8	144561662			IC	0	1	0	XY_NO	A_NO	144512601	-49060	MAFA	NM_201589	NA		Body	N_Shelf	ZC3H3	55.5253	1.11292e-10	6.46629e-08	cg10724576	0.318307	0.864561	0.847341	0.922528	0.890376	0.922271	TRUE	FALSE	FALSE	FALSE	FALSE	FALSE	FALSE	FALSE	TRUE	FALSE	FALSE	FALSE	FALSE	FALSE	FALSE	FALSE	FALSE
cg04355077	CGGACCTGACGCCCGTGCACTTCACACCGCTAGACAGCTCCGTGGACCGC	R	I	19	50059946			ICshore	0	1	1	XY_NO	A_NO	50038004	-21941	TRNA_Lys	.	TRUE		Body	Island	NOSIP	55.5032	1.11683e-10	6.48017e-08	cg04355077	0.613387	0.981936	0.968666	0.976288	0.990073	0.989743	TRUE	FALSE	FALSE	FALSE	FALSE	FALSE	FALSE	FALSE	TRUE	FALSE	FALSE	FALSE	FALSE	FALSE	FALSE	FALSE	FALSE
cg17378686	CGGGACTGCAACAAAACTTGCAGAAAACAGAGGTCCCCAAAGCAAAGTCT	R	II	3	46925524	rs11922659		LC	0	1	0	XY_NO	A_NO	46923738	1786	PTH1R	NM_001184744	NA		Body	S_Shore	PTH1R	55.4654	1.12355e-10	6.51029e-08	cg17378686	0.134029	0.755406	0.835732	0.845838	0.809988	0.898746	TRUE	FALSE	FALSE	FALSE	FALSE	FALSE	FALSE	FALSE	TRUE	FALSE	FALSE	FALSE	FALSE	FALSE	FALSE	FALSE	FALSE
cg15933840	GGTAGTCCCCATCTTACGCCAGTGTCCCCTCAGGCTGGTTCCAAGGTTCG	F	II	2	240123850			LC	0	1	0	XY_NO	A_NO	240117152	-6697	MGC16025	NR_026664	TRUE		Body		HDAC4	55.3421	1.14577e-10	6.61208e-08	cg15933840	0.558823	0.860408	0.893595	0.815697	0.919373	0.939467	TRUE	FALSE	FALSE	FALSE	FALSE	FALSE	FALSE	FALSE	TRUE	FALSE	FALSE	FALSE	FALSE	FALSE	FALSE	FALSE	FALSE
cg19710386	AGCCTGTCCTACTTCACAGGGCTGCAAGAGAATCAGCTGCAACAAAAGCG	F	II	1	44038390			IC	50	1	0	XY_NO	A_NO	44056642	-18252	PTPRF	AK125325	TRUE		Body;Body		PTPRF;PTPRF	55.3538	1.14364e-10	6.61208e-08	cg19710386	0.130375	0.763627	0.726305	0.828302	0.895698	0.907966	TRUE	FALSE	FALSE	FALSE	FALSE	FALSE	FALSE	FALSE	TRUE	FALSE	FALSE	FALSE	FALSE	FALSE	FALSE	FALSE	FALSE
cg10616694	GATAGGCCCTATTATTCTTTCAACTTTTATTTCCTATTTCAACAGTGTCG	F	II	15	48590100		rs80060744	LC	0	1	0	XY_NO	A_NO	48623620	-33520	DUT	NM_001025249	TRUE		Body		SLC12A1	55.3485	1.14461e-10	6.61208e-08	cg10616694	0.169484	0.899763	0.87658	0.888557	0.919034	0.936239	TRUE	FALSE	FALSE	FALSE	FALSE	FALSE	FALSE	FALSE	TRUE	FALSE	FALSE	FALSE	FALSE	FALSE	FALSE	FALSE	FALSE
cg14615559	ACTTGGCAAGATTTCTGCACCTGGTCAGGATTGGGCAAGACAGAGGGACG	F	II	9	130911577			LC	0	1	0	XY_NO	A_NO	130911731	-154	LCN2	NM_005564	NA		TSS200		LCN2	55.3217	1.1495e-10	6.62465e-08	cg14615559	0.517499	0.892942	0.911343	0.870873	0.89713	0.937443	TRUE	FALSE	FALSE	FALSE	FALSE	FALSE	FALSE	FALSE	TRUE	FALSE	FALSE	FALSE	FALSE	FALSE	FALSE	FALSE	FALSE
cg05160678	CGGCGCTGGTTCATTTCTCTGTGCACTCTGGGAAAGCCACTGCCCCTCAG	F	II	1	101701734			ICshore	0	1	0	XY_NO	A_NO	101702304	-570	S1PR1	NM_001400	NA		TSS1500	N_Shore	S1PR1	55.2408	1.1644e-10	6.70149e-08	cg05160678	0.0108769	0.0864396	0.0962972	0.215935	0.0205116	0.0478679	FALSE	FALSE	FALSE	FALSE	FALSE	FALSE	FALSE	FALSE	FALSE	FALSE	FALSE	FALSE	FALSE	FALSE	FALSE	FALSE	FALSE
cg08082455	CGGTGATAATTGCAGTGTGATTTTGCAGCTTCTTTGCAGGGTGGCATCCG	R	II	7	158887332		rs73169244	IC	0	1	0	XY_NO	A_NO	158937648	50317	VIPR2	AK310386	NA		Body	S_Shore	VIPR2	55.2172	1.16878e-10	6.71764e-08	cg08082455	0.888695	0.8563	0.917688	0.553367	0.942098	0.948517	FALSE	FALSE	FALSE	FALSE	FALSE	FALSE	TRUE	FALSE	FALSE	FALSE	FALSE	FALSE	FALSE	FALSE	TRUE	FALSE	FALSE
cg04725041	AATAATAAAACAGCCGCGGGCCCTGCTGGCAGAGGAATGGCTGACAGCCG	R	I	11	63906084			IC	0	1	1	XY_NO	A_NO	63883739	22345	FLRT1	CCDS8057	NA		Body		MACROD1	55.2051	1.17105e-10	6.71875e-08	cg04725041	0.123487	0.880225	0.870067	0.759844	0.910234	0.887569	TRUE	FALSE	FALSE	FALSE	FALSE	FALSE	FALSE	FALSE	TRUE	FALSE	FALSE	FALSE	FALSE	FALSE	FALSE	FALSE	FALSE
cg10131088	CGGCCTTCCATCAAGATGGCTGGGGAGAAGGGGACCAGCCCAGGCAGAAA	F	II	15	99979527			IC	0	1	0	XY_NO	A_NO	100106132	-126605	MEF2A	AL831995	NA					55.1993	1.17213e-10	6.71875e-08	cg10131088	0.584269	0.919021	0.899704	0.903032	0.964454	0.972884	TRUE	FALSE	FALSE	FALSE	FALSE	FALSE	FALSE	FALSE	TRUE	FALSE	FALSE	FALSE	FALSE	FALSE	FALSE	FALSE	FALSE
cg13790719	CTTCATCTTCAGCGGCTTTGTTCAGGAGGCAACATGACTGCTCCCAGACG	R	II	5	150326069			IC	0	1	0	XY_NO	A_NO	150326145	77	ZNF300P1	AX746982	NA		Body	Island	LOC134466	55.1651	1.17853e-10	6.74639e-08	cg13790719	0.00475989	0.130955	0.0793603	0.0848837	0.018888	0.0370017	FALSE	FALSE	FALSE	FALSE	FALSE	FALSE	FALSE	FALSE	FALSE	FALSE	FALSE	FALSE	FALSE	FALSE	FALSE	FALSE	FALSE
cg13595518	CGACCCTCACTGCTCCGCAGGCCCTGGCCCAGCCAGGTTGAAAGACTCCC	R	II	9	124413528			HC	0	1	0	XY_NO	A_NO	124329398	84130	DAB2IP	NM_032552	NA		Body	Island	DAB2IP	55.1556	1.18033e-10	6.74764e-08	cg13595518	0.00715256	0.087626	0.0494244	0.291897	0.00594424	0.0132916	FALSE	FALSE	FALSE	FALSE	FALSE	FALSE	FALSE	FALSE	FALSE	FALSE	FALSE	FALSE	FALSE	FALSE	FALSE	FALSE	FALSE
cg13672379	CGCTGGGAAATAAAAAGGTCTCAATGCCTGTGCTGTGAATTCGTGAAATC	R	II	13	111012914		rs4771673	LC	0	1	0	XY_NO	A_NO	110959630	53284	COL4A2	NM_001846	TRUE		Body		COL4A2	55.1136	1.18826e-10	6.78386e-08	cg13672379	0.0756018	0.878889	0.879905	0.876555	0.871219	0.896255	TRUE	FALSE	FALSE	FALSE	FALSE	FALSE	FALSE	FALSE	TRUE	FALSE	FALSE	FALSE	FALSE	FALSE	FALSE	FALSE	FALSE
cg00472722	TGGGTGGTTGCAGCATTTTTTGCATAAACCTGCCTAAGACTTGTCTATCG	F	II	8	29193340			LC	0	1	0	XY_NO	A_NO	29206321	12982	DUSP4	NM_057158	NA			N_Shore		55.0482	1.20074e-10	6.83362e-08	cg00472722	0.976503	0.893566	0.933949	0.589125	0.948716	0.95625	FALSE	FALSE	FALSE	FALSE	FALSE	FALSE	TRUE	FALSE	FALSE	FALSE	FALSE	FALSE	FALSE	FALSE	TRUE	FALSE	FALSE
cg17150854	CGGAGTATGCCATACAGATGGAACAGGAATAAAGATTCTCTCTCTGGCTA	R	II	7	24725250		rs6964746	LC	0	1	0	XY_NO	A_NO	24797082	71833	DFNA5	NM_001127453	TRUE		Body		MPP6	55.0519	1.20003e-10	6.83362e-08	cg17150854	0.684541	0.892308	0.919767	0.845955	0.943821	0.938582	FALSE	FALSE	FALSE	FALSE	FALSE	FALSE	FALSE	FALSE	FALSE	FALSE	FALSE	FALSE	FALSE	FALSE	FALSE	FALSE	FALSE
cg21757368	CGGTGCTGTGGAGACCCAGAATTAGTTTCAACCCAATAGAGGAGTTGAGG	F	II	6	121656329		rs78016149	LC	0	1	0	XY_NO	A_NO	121655643	-685	C6orf170	AK131446	TRUE	CDMR	TSS1500	S_Shore	C6orf170	55.0428	1.20178e-10	6.83362e-08	cg21757368	0.619342	0.109237	0.1847	0.161665	0.051223	0.0777245	FALSE	TRUE	FALSE	FALSE	FALSE	FALSE	FALSE	FALSE	FALSE	TRUE	FALSE	FALSE	FALSE	FALSE	FALSE	FALSE	FALSE
cg09313745	TGCAAATCGGGAAAGCAAGCCGCCTCCCGGAGATGGGTGGCTGGGGACCG	R	I	12	3373666		rs75991117	IC	0	1	1	XY_NO	A_NO	3409389	35724	AK056228	AK056228	NA		Body;Body		TSPAN9;TSPAN9	55.0332	1.20362e-10	6.83497e-08	cg09313745	0.232927	0.873301	0.919515	0.571202	0.955191	0.96113	TRUE	FALSE	FALSE	FALSE	FALSE	FALSE	TRUE	FALSE	TRUE	FALSE	FALSE	FALSE	FALSE	FALSE	TRUE	FALSE	FALSE
cg24962672	CGCAGGCCGCTGGAGTTGATCCCAACAAGCAATCTTGGAACTCTTTCTGA	F	II	17	80966215			IC	0	1	0	XY_NO	A_NO	80964863	-1351	B3GNTL1	AK054757	NA		Body	N_Shelf	B3GNTL1	55.0117	1.20778e-10	6.84949e-08	cg24962672	0.503084	0.904426	0.911929	0.838788	0.933383	0.960716	TRUE	FALSE	FALSE	FALSE	FALSE	FALSE	FALSE	FALSE	TRUE	FALSE	FALSE	FALSE	FALSE	FALSE	FALSE	FALSE	FALSE
cg16566595	CGCCAAGGCATTTGGACCATATCCTATATAACCAATAAGAGCCTGTGCCC	R	II	18	30090866			LC	0	1	0	XY_NO	A_NO	30091625	-759	WBP11P1	NR_003558	NA		TSS1500		WBP11P1	54.9762	1.21465e-10	6.87926e-08	cg16566595	0.528797	0.950692	0.946553	0.932414	0.968207	0.974571	TRUE	FALSE	FALSE	FALSE	FALSE	FALSE	FALSE	FALSE	TRUE	FALSE	FALSE	FALSE	FALSE	FALSE	FALSE	FALSE	FALSE
cg01163848	CTTCCCAGTGGTGAATCCATACACATCTGTAGCAACCTCAATTCTTGCCG	R	II	22	24060637			IC	50	144	0	XY_YES	A_YES	24059609	-1027	GUSBP11	NR_024448	NA		TSS1500	S_Shore	LOC91316	54.896	1.23035e-10	6.95893e-08	cg01163848	0.883416	0.750645	0.851145	0.844141	0.886991	0.926814	FALSE	FALSE	FALSE	FALSE	FALSE	FALSE	FALSE	FALSE	FALSE	FALSE	FALSE	FALSE	FALSE	FALSE	FALSE	FALSE	FALSE
cg20167293	TGGGCTGCCAGCTCATCACCAAGTCTCTGAGGATGCAGCCACCACCTTCG	R	II	1	22938094	rs158770		LC	0	1	0	XY_NO	A_NO	22963117	-25023	C1QA	NM_015991	TRUE					54.8878	1.23198e-10	6.95894e-08	cg20167293	0.0191366	0.0477734	0.105104	0.646945	0.0471988	0.0372043	FALSE	FALSE	FALSE	FALSE	FALSE	FALSE	FALSE	TRUE	FALSE	FALSE	FALSE	FALSE	FALSE	FALSE	FALSE	TRUE	FALSE
cg06085011	CGCCCCACCGCAAAGCGTACCAGGTGGGGACTTGGAGGCTTATTTAATAG	R	II	4	54965999			HC	0	1	0	XY_NO	A_NO	54966247	-248	GSX2	NM_133267	NA	DMR	TSS1500	N_Shore	GSX2	54.8589	1.2377e-10	6.98203e-08	cg06085011	0.00624905	0.0826911	0.0701481	0.219488	0.011615	0.0227859	FALSE	FALSE	FALSE	FALSE	FALSE	FALSE	FALSE	FALSE	FALSE	FALSE	FALSE	FALSE	FALSE	FALSE	FALSE	FALSE	FALSE
cg08133327	CGTGCACACCGTGCCCAGCACACGCATGTGAGAACATGCAGAGCCCGCTC	F	I	7	1746752			IC	0	1	1	XY_NO	A_NO	1748797	-2045	ELFN1	NM_001128636	NA					54.8248	1.24449e-10	7.00064e-08	cg08133327	0.935476	0.875128	0.97902	0.506588	0.98633	0.986348	FALSE	FALSE	FALSE	FALSE	FALSE	FALSE	TRUE	FALSE	FALSE	FALSE	FALSE	FALSE	FALSE	FALSE	TRUE	FALSE	FALSE
cg12205555	ATTATGCCTCCAGGACTGGTCTCCTTACAGAGATCCCACTGAGGTTTCCG	R	II	12	28837108			LC	50	1	0	XY_NO	A_NO	28459674	377434	CCDC91	CR749586	TRUE					54.823	1.24484e-10	7.00064e-08	cg12205555	0.951939	0.882321	0.924834	0.705819	0.969968	0.97246	FALSE	FALSE	FALSE	FALSE	FALSE	FALSE	FALSE	FALSE	FALSE	FALSE	FALSE	FALSE	FALSE	FALSE	FALSE	FALSE	FALSE
cg19579344	CGGCCTGCAAGCTATCGGCCGATCTGGAGTTCACCTCTATGTTAACTCCC	R	II	2	236761550			IC	0	1	0	XY_NO	A_NO	236916211	-154661	AK000798	AK000798	NA		Body;Body		AGAP1;AGAP1	54.8176	1.24593e-10	7.00064e-08	cg19579344	0.515669	0.877518	0.864851	0.916069	0.94761	0.94448	TRUE	FALSE	FALSE	FALSE	FALSE	FALSE	FALSE	FALSE	TRUE	FALSE	FALSE	FALSE	FALSE	FALSE	FALSE	FALSE	FALSE
cg00629382	GTCTTGAGCTTCACTGCGTATTCTTAACCATGTGGAGCTGGGAGCTAACG	R	II	8	10268916			LC	0	1	0	XY_NO	A_NO	10383055	-114139	PRSS55	NM_001197020	TRUE		Body;Body;Body		MSRA;MSRA;MSRA	54.808	1.24785e-10	7.00222e-08	cg00629382	0.307535	0.762559	0.90992	0.283558	0.940565	0.951304	TRUE	FALSE	FALSE	FALSE	FALSE	FALSE	TRUE	FALSE	TRUE	FALSE	FALSE	FALSE	FALSE	FALSE	TRUE	FALSE	FALSE
cg26646207	CGAGAGATGCACAGGCCTCCGTATTTTCTGTACTAATTTGCCACATATCG	F	I	13	112610299			ICshore	0	1	1	XY_NO	A_NO	112721912	-111613	SOX1	NM_005986	TRUE			N_Shore		54.7734	1.2548e-10	7.03197e-08	cg26646207	0.268218	0.764924	0.849176	0.586368	0.937321	0.924303	TRUE	FALSE	FALSE	FALSE	FALSE	FALSE	TRUE	FALSE	TRUE	FALSE	FALSE	FALSE	FALSE	FALSE	TRUE	FALSE	FALSE
cg24157598	CGGCCAAACCCATCATGGTGCCCGATGATTCAGGCCAATTACTGGCACAC	F	II	4	164254508			LC	0	1	0	XY_NO	A_NO	164253946	-561	NPY1R	NM_000909	NA	RDMR	TSS1500	S_Shore	NPY1R	54.7369	1.26218e-10	7.06404e-08	cg24157598	0.838147	0.759893	0.861372	0.263238	0.861256	0.934928	FALSE	FALSE	FALSE	FALSE	FALSE	FALSE	TRUE	FALSE	FALSE	FALSE	FALSE	FALSE	FALSE	FALSE	TRUE	FALSE	FALSE
cg11648981	GCTCTGCCTAAATTTATGCTGGTCTGTTAGAGTGTGTTAAACTTAGTACG	R	II	1	108331378	rs72981429	rs72981429	LC	0	1	0	XY_NO	A_NO	108231125	-100252	VAV3	NM_001079874	TRUE		Body		VAV3	54.6718	1.27546e-10	7.12901e-08	cg11648981	0.915958	0.871214	0.945096	0.406197	0.956768	0.94021	FALSE	FALSE	FALSE	FALSE	FALSE	FALSE	TRUE	FALSE	FALSE	FALSE	FALSE	FALSE	FALSE	FALSE	TRUE	FALSE	FALSE
cg01281175	CGTGCCGACAGAAGAGCGTGGCTGCACTCCAACAAAACTTCAGTAATGAA	R	II	5	175109114			LC	48	1	0	XY_NO	A_NO	175108463	651	HRH2	NM_022304	NA		5'UTR;5'UTR;1stExon		HRH2;HRH2;HRH2	54.623	1.28551e-10	7.1477e-08	cg01281175	0.362843	0.809341	0.895328	0.372247	0.923213	0.945359	TRUE	FALSE	FALSE	FALSE	FALSE	FALSE	TRUE	FALSE	TRUE	FALSE	FALSE	FALSE	FALSE	FALSE	TRUE	FALSE	FALSE
cg07538890	AGCAATTGATATCAAATGACTAAAATAATTTCACACAGTGTTCTCCCTCG	F	II	3	171913083			LC	0	1	0	XY_NO	A_NO	171851260	61823	FNDC3B	AY358367	TRUE		Body;Body		FNDC3B;FNDC3B	54.6298	1.28411e-10	7.1477e-08	cg07538890	0.158502	0.899023	0.894921	0.854163	0.938944	0.911011	TRUE	FALSE	FALSE	FALSE	FALSE	FALSE	FALSE	FALSE	TRUE	FALSE	FALSE	FALSE	FALSE	FALSE	FALSE	FALSE	FALSE
cg24828422	CGACAGGAACACTGACTTAAGATGAAAAACTGGTGGAAGCCTGTGAGCTG	R	II	3	99646755			LC	0	1	0	XY_NO	A_NO	99652068	-5313	AF090939	AF090939	TRUE		Body;Body;Body;Body		C3orf26;FILIP1L;MIR548G;FILIP1L	54.6394	1.28213e-10	7.1477e-08	cg24828422	0.326771	0.893151	0.913807	0.922375	0.893854	0.936224	TRUE	FALSE	FALSE	FALSE	FALSE	FALSE	FALSE	FALSE	TRUE	FALSE	FALSE	FALSE	FALSE	FALSE	FALSE	FALSE	FALSE
cg05037033	CGCCTGCCCAATTGTGTTAAGCTCACACTGGGTGTTTGTTAACACAAAGC	R	II	1	219099343			LC	0	1	0	XY_NO	A_NO	219347129	247787	LOC643723	NR_038845	TRUE					54.6256	1.28497e-10	7.1477e-08	cg05037033	0.290089	0.799882	0.814698	0.864819	0.860336	0.876309	TRUE	FALSE	FALSE	FALSE	FALSE	FALSE	FALSE	FALSE	TRUE	FALSE	FALSE	FALSE	FALSE	FALSE	FALSE	FALSE	FALSE
cg15863374	CGGAGGACCACATCTTTCAAGACTTCTGATGGGTCAAGGAAAAAGATGCC	F	II	20	18464455			LC	0	1	0	XY_NO	A_NO	18451258	13197	MIR3192	NR_036160	NA		3'UTR		POLR3F	54.6047	1.2893e-10	7.15942e-08	cg15863374	0.921183	0.786647	0.881409	0.849619	0.958572	0.950598	FALSE	FALSE	FALSE	FALSE	FALSE	FALSE	FALSE	FALSE	FALSE	FALSE	FALSE	FALSE	FALSE	FALSE	FALSE	FALSE	FALSE
cg20505445	CGGCTATTCCTGGAAGTGCGTTTGCTACAATTGTCAATCATCATGGATCT	R	II	2	241234834		rs73999349	LC	48	1	0	XY_NO	A_NO	241375114	-140280	GPC1	NM_002081	NA					54.5874	1.2929e-10	7.16081e-08	cg20505445	0.0944789	0.801824	0.918622	0.556635	0.889833	0.930861	TRUE	FALSE	FALSE	FALSE	FALSE	FALSE	TRUE	FALSE	TRUE	FALSE	FALSE	FALSE	FALSE	FALSE	TRUE	FALSE	FALSE
cg18762125	CTACTTTCAAAAGCTTTTCATCTGTAGTTTTCAGCAGTTTGACTTTGACG	R	II	3	194646995			LC	50	1	0	XY_NO	A_NO	194842923	195929	XXYLT1	AX747562	TRUE					54.5952	1.29127e-10	7.16081e-08	cg18762125	0.315338	0.871018	0.834141	0.83394	0.943985	0.931878	TRUE	FALSE	FALSE	FALSE	FALSE	FALSE	FALSE	FALSE	TRUE	FALSE	FALSE	FALSE	FALSE	FALSE	FALSE	FALSE	FALSE
ch.8.26357406F	CAGCAATCCAGGCCAGATATCAGGAGGGCCTACTCTAAGATTGCTTTTAG	F	II	8	26301489			LC	0	1	0	XY_NO	A_NO	26247905	53584	BNIP3L	AK316315	NA					54.5714	1.29624e-10	7.17e-08	ch.8.26357406F	0.00238072	0.177067	0.108939	0.4767	0.0100192	0.0483915	FALSE	FALSE	FALSE	FALSE	FALSE	FALSE	FALSE	TRUE	FALSE	FALSE	FALSE	FALSE	FALSE	FALSE	FALSE	TRUE	FALSE
cg11917750	GCTGGAGCAAATCCAGTGCTTTAGATTCAGTGGTTGTTTTCGTGTTGACG	R	II	5	123979287			LC	0	1	0	XY_NO	A_NO	123980353	1067	ZNF608	AL117587	TRUE		Body		ZNF608	54.5499	1.30073e-10	7.18551e-08	cg11917750	0.0983459	0.667425	0.642812	0.790084	0.865728	0.912109	TRUE	FALSE	FALSE	FALSE	FALSE	FALSE	FALSE	FALSE	TRUE	FALSE	FALSE	FALSE	FALSE	FALSE	FALSE	FALSE	FALSE
cg02604099	CGCCTGTGCCCACGCCGCCTGTGCCCACACCGCCTGTGCCCACACCGCCT	R	I	10	134996505		rs2998145	HC	0	1	1	XY_NO	A_NO	135010561	-14056	KNDC1	AK074179	NA		Body	Island	KNDC1	54.5206	1.3069e-10	7.21026e-08	cg02604099	0.983604	0.890852	0.948149	0.593223	0.9724	0.978397	FALSE	FALSE	FALSE	FALSE	FALSE	FALSE	TRUE	FALSE	FALSE	FALSE	FALSE	FALSE	FALSE	FALSE	TRUE	FALSE	FALSE
cg05743734	AGTTGGAAAGCAGAATGGAGCCCTGCAACTGGCTGCTCTATTTATAGACG	F	II	16	56659659			HC	0	1	0	XY_NO	A_NO	56659584	75	MT1E	NM_175617	TRUE		1stExon;5'UTR	Island	MT1E;MT1E	54.5096	1.30923e-10	7.21374e-08	cg05743734	0.00852898	0.0509349	0.0704272	0.175872	0.0137898	0.0342579	FALSE	FALSE	FALSE	FALSE	FALSE	FALSE	FALSE	FALSE	FALSE	FALSE	FALSE	FALSE	FALSE	FALSE	FALSE	FALSE	FALSE
cg08905415	TCCTGTTGCGTTTCCCATATGTGCTGAAGATAGCACCGCAGCTGGTCCCG	R	II	17	78831518			IC	0	1	0	XY_NO	A_NO	78923235	-91717	RPTOR	BC033699	NA		Body;Body	Island	RPTOR;RPTOR	54.4911	1.31313e-10	7.22591e-08	cg08905415	0.540247	0.864042	0.913839	0.661864	0.937586	0.924307	TRUE	FALSE	FALSE	FALSE	FALSE	FALSE	FALSE	FALSE	TRUE	FALSE	FALSE	FALSE	FALSE	FALSE	FALSE	FALSE	FALSE
cg22082462	CGCCGGGGGCTGTAACTGTCGTGGTGTCACAGTGAGTTTATGTACTGGCG	R	II	14	24540415			IC	0	1	0	XY_NO	A_NO	24540157	258	CPNE6	AK125195	NA		TSS1500		CPNE6	54.4442	1.32312e-10	7.27148e-08	cg22082462	0.88184	0.837066	0.928809	0.369751	0.912804	0.931883	FALSE	FALSE	FALSE	FALSE	FALSE	FALSE	TRUE	FALSE	FALSE	FALSE	FALSE	FALSE	FALSE	FALSE	TRUE	FALSE	FALSE
cg15073283	CGGTTAACCTGACTTCCGCTCATGTGCATTCAGCAGCATTTTCTGGAACC	F	II	18	47090413			LC	0	1	0	XY_NO	A_NO	47088426	1987	LIPG	AK300333	NA		Body	S_Shore	LIPG	54.4362	1.32482e-10	7.27148e-08	cg15073283	0.088393	0.9065	0.911834	0.914376	0.956294	0.948546	TRUE	FALSE	FALSE	FALSE	FALSE	FALSE	FALSE	FALSE	TRUE	FALSE	FALSE	FALSE	FALSE	FALSE	FALSE	FALSE	FALSE
cg02054116	CACGGTGAAGCAGACAAGAAGGCAGCTCGGAGCAAGCCCTATGCAATGCG	F	II	17	42882827		rs45464491	IC	0	1	0	XY_NO	A_NO	42883184	358	GJC1	CCDS11487	NA		Body;Body		GJC1;GJC1	54.4092	1.33061e-10	7.29388e-08	cg02054116	0.944877	0.894042	0.931991	0.786084	0.956906	0.975187	FALSE	FALSE	FALSE	FALSE	FALSE	FALSE	FALSE	FALSE	FALSE	FALSE	FALSE	FALSE	FALSE	FALSE	FALSE	FALSE	FALSE
cg06310131	GCAGAACGGCTCCGAGGCCTGGCTCTGTCTGTAATCGCTGTGTACAATCG	F	I	6	170561650			IC	50	1	1	XY_NO	A_NO	170571656	10007	LOC154449	NR_002787	NA			N_Shelf		54.3921	1.3343e-10	7.3047e-08	cg06310131	0.505825	0.957193	0.948127	0.92188	0.978145	0.970002	TRUE	FALSE	FALSE	FALSE	FALSE	FALSE	FALSE	FALSE	TRUE	FALSE	FALSE	FALSE	FALSE	FALSE	FALSE	FALSE	FALSE
cg08759628	CGCACGGCCCCAGAGCTTCTCTCAAGCACTCCTGAAACCCCGCCCCAGCG	R	I	11	130347041	rs79689831	rs78451700,rs79689831	IC	0	1	1	XY_NO	A_NO	130318868	28173	ADAMTS15	NM_139055	TRUE			S_Shelf		54.2725	1.36037e-10	7.42837e-08	cg08759628	0.965264	0.85962	0.935365	0.432311	0.953049	0.938479	FALSE	FALSE	FALSE	FALSE	FALSE	FALSE	TRUE	FALSE	FALSE	FALSE	FALSE	FALSE	FALSE	FALSE	TRUE	FALSE	FALSE
cg16897264	CTTGCGGGCGTCCGTGGGATAGCAGGTCTTGGGGCGCTGGGCCTTGTCCG	R	I	8	786397			HC	0	1	1	XY_NO	A_NO	833197	-46800	BC038783	BC038783	NA			N_Shelf		54.2777	1.35922e-10	7.42837e-08	cg16897264	0.992761	0.966117	0.968886	0.864444	0.987307	0.988696	FALSE	FALSE	FALSE	FALSE	FALSE	FALSE	FALSE	FALSE	FALSE	FALSE	FALSE	FALSE	FALSE	FALSE	FALSE	FALSE	FALSE
cg10858196	GCCAGGGGCCGGGGGTGGCGGCGGCGGCAGTGGAGGTGGCTGGGACTGCG	R	I	11	118773555			LC	0	1	1	XY_NO	A_NO	118781416	-7861	MIR4492	NR_039713	NA		Body		BCL9L	54.2638	1.36228e-10	7.42926e-08	cg10858196	0.984286	0.964224	0.975863	0.894142	0.99035	0.989572	FALSE	FALSE	FALSE	FALSE	FALSE	FALSE	FALSE	FALSE	FALSE	FALSE	FALSE	FALSE	FALSE	FALSE	FALSE	FALSE	FALSE
cg00329272	GAGCAAGTTCCCAGCATATCTGTGCATCCTGCATCCCCAGAGCAAGAACG	F	II	1	3191481			LC	0	1	0	XY_NO	A_NO	3044538	146943	MIR4251	NR_036215	NA		Body;Body	N_Shelf	PRDM16;PRDM16	54.2556	1.36409e-10	7.42966e-08	cg00329272	0.527471	0.818841	0.812351	0.849559	0.84075	0.878768	TRUE	FALSE	FALSE	FALSE	FALSE	FALSE	FALSE	FALSE	TRUE	FALSE	FALSE	FALSE	FALSE	FALSE	FALSE	FALSE	FALSE
cg21312066	CGCTATATTGCCCCAGGATTGTCTAGAACTCCTGGGCTCAAGCGATCCTG	R	II	19	45942777			HC	49	9	0	XY_YES	A_YES	45927176	-15600	ERCC1	NM_001166049	NA			N_Shore		54.2267	1.3705e-10	7.45501e-08	cg21312066	0.0124318	0.115554	0.122663	0.313943	0.0233042	0.0572485	FALSE	FALSE	FALSE	FALSE	FALSE	FALSE	FALSE	FALSE	FALSE	FALSE	FALSE	FALSE	FALSE	FALSE	FALSE	FALSE	FALSE
cg07978996	CGGCCTAGACTTCACAGGGATCATTCCAGAGTTACTCATGGAGTTGAATC	R	II	1	2288299			IC	0	1	0	XY_NO	A_NO	2284099	-4199	LOC100129534	NR_024489	NA		Body		MORN1	54.196	1.37735e-10	7.48274e-08	cg07978996	0.670013	0.918602	0.898852	0.913557	0.935528	0.955134	FALSE	FALSE	FALSE	FALSE	FALSE	FALSE	FALSE	FALSE	FALSE	FALSE	FALSE	FALSE	FALSE	FALSE	FALSE	FALSE	FALSE
cg01856145	GGGGGTTTTCTGAAACCCACTTTTTTTCCCCCAGATTCCTTACAGTAACG	F	II	3	63952230			LC	0	1	0	XY_NO	A_NO	63953419	-1189	ATXN7	NM_001128149	TRUE		Body;Body		ATXN7;ATXN7	54.1817	1.38054e-10	7.49054e-08	cg01856145	0.65484	0.92567	0.933276	0.929466	0.921162	0.958082	FALSE	FALSE	FALSE	FALSE	FALSE	FALSE	FALSE	FALSE	TRUE	FALSE	FALSE	FALSE	FALSE	FALSE	FALSE	FALSE	FALSE
cg02448244	CGCCCTTGGAGGTTCTTCCAGAACTGATAAAAATGTGGGATAGACAGTGT	F	II	9	36739122			LC	0	1	0	XY_NO	A_NO	36823595	84474	MIR4475	NR_039686	TRUE			N_Shore		54.1516	1.3873e-10	7.51766e-08	cg02448244	0.226298	0.821731	0.836524	0.722984	0.819028	0.854283	TRUE	FALSE	FALSE	FALSE	FALSE	FALSE	FALSE	FALSE	TRUE	FALSE	FALSE	FALSE	FALSE	FALSE	FALSE	FALSE	FALSE
cg01089425	CGGGCTACCAGGGATGTGGCAGACCCACTTTTCAGGTCCCATTCATTTCC	R	II	5	10655518			LC	0	1	0	XY_NO	A_NO	10564434	91084	ANKRD33B	NM_001164440	TRUE		3'UTR		ANKRD33B	54.0887	1.40154e-10	7.58516e-08	cg01089425	0.21002	0.833211	0.888238	0.699364	0.86569	0.917394	TRUE	FALSE	FALSE	FALSE	FALSE	FALSE	FALSE	FALSE	TRUE	FALSE	FALSE	FALSE	FALSE	FALSE	FALSE	FALSE	FALSE
cg00371418	CGGTGAAATGTGGCCATTTACCTTCACGCTCCGGTGCCGGCACCTAAATC	R	II	17	35014438			HC	0	1	0	XY_NO	A_NO	35038648	-24210	7SK	.	NA			Island		54.0459	1.41131e-10	7.62839e-08	cg00371418	0.00928905	0.134559	0.0887864	0.401103	0.016431	0.0344407	FALSE	FALSE	FALSE	FALSE	FALSE	FALSE	FALSE	TRUE	FALSE	FALSE	FALSE	FALSE	FALSE	FALSE	FALSE	TRUE	FALSE
cg23247845	CTCTTTCCATCTGGCAGGGGTGTGGCGTATTTCCAGAGGGCTTCAATGCG	R	II	10	3679085			IC	0	1	0	XY_NO	A_NO	3827472	148388	KLF6	AK293259	NA					54.0363	1.41353e-10	7.63068e-08	cg23247845	0.6624	0.912361	0.939465	0.839491	0.970207	0.977316	TRUE	FALSE	FALSE	FALSE	FALSE	FALSE	FALSE	FALSE	TRUE	FALSE	FALSE	FALSE	FALSE	FALSE	FALSE	FALSE	FALSE
cg14177865	TAGTAGGAAGTGCTGCTCTTAGTAGACACATTTAGCATAGAGAAAACCCG	F	II	3	188607928			LC	0	1	0	XY_NO	A_NO	188665002	-57074	TPRG1	AK123232	TRUE		3'UTR;3'UTR;3'UTR		LPP;LPP;LPP	54.0086	1.41991e-10	7.65543e-08	cg14177865	0.754672	0.823744	0.933086	0.365894	0.968494	0.966991	FALSE	FALSE	FALSE	FALSE	FALSE	FALSE	TRUE	FALSE	FALSE	FALSE	FALSE	FALSE	FALSE	FALSE	TRUE	FALSE	FALSE
cg06333307	CTTGAATAATTTCCTCAGTAGCATTTTCTGGTAATCCTCCGACAAACACG	R	II	13	43934146			LC	0	1	0	XY_NO	A_NO	43935212	1067	ENOX1	AK299053	TRUE		Body;Body		ENOX1;ENOX1	53.9705	1.42875e-10	7.69341e-08	cg06333307	0.160981	0.849419	0.862156	0.82019	0.875737	0.898878	TRUE	FALSE	FALSE	FALSE	FALSE	FALSE	FALSE	FALSE	TRUE	FALSE	FALSE	FALSE	FALSE	FALSE	FALSE	FALSE	FALSE
cg02187090	GTCTTACTGCACTGGGTGAGCAGCCCCTAGTCTGTTCTACAATAGTTACG	F	II	2	47346813	rs75304043	rs75304043	LC	38	1	0	XY_NO	A_NO	47382516	35704	C2orf61	NM_173649	TRUE		Body		C2orf61	53.9358	1.43684e-10	7.71747e-08	cg02187090	0.936454	0.879474	0.895924	0.532935	0.939361	0.938869	FALSE	FALSE	FALSE	FALSE	FALSE	FALSE	TRUE	FALSE	FALSE	FALSE	FALSE	FALSE	FALSE	FALSE	TRUE	FALSE	FALSE
cg26196424	CGTGGTACCTTAATGCCATTTGCCACAGCTGGGTTAATAGAGTGAGAGTC	R	II	14	58615960			LC	0	1	0	XY_NO	A_NO	58618846	2887	C14orf37	BX161448	NA		5'UTR	N_Shelf	C14orf37	53.9367	1.43662e-10	7.71747e-08	cg26196424	0.230166	0.83576	0.849004	0.902625	0.869686	0.89826	TRUE	FALSE	FALSE	FALSE	FALSE	FALSE	FALSE	FALSE	TRUE	FALSE	FALSE	FALSE	FALSE	FALSE	FALSE	FALSE	FALSE
cg13564428	TTTGCATATATGAGTCCTTTTTAGGAGATGGCAAATCACCAGAGAAAACG	R	II	9	112258419			LC	16	1	0	XY_NO	A_NO	112260592	2174	PTPN3	BC063287	NA		5'UTR;5'UTR	N_Shelf	PTPN3;PTPN3	53.8891	1.44781e-10	7.74709e-08	cg13564428	0.157206	0.821268	0.813201	0.843275	0.912535	0.89349	TRUE	FALSE	FALSE	FALSE	FALSE	FALSE	FALSE	FALSE	TRUE	FALSE	FALSE	FALSE	FALSE	FALSE	FALSE	FALSE	FALSE
cg08799655	GCAGCTTAAGAGCCAAACGCTCAGGCTCTGGGACACAGCGACCTGTGTCG	F	II	6	35183390			LC	0	1	0	XY_NO	A_NO	35182189	1201	SCUBE3	NM_152753	NA	RDMR	Body	S_Shore	SCUBE3	53.8924	1.44704e-10	7.74709e-08	cg08799655	0.328336	0.890399	0.882809	0.876801	0.921633	0.90838	TRUE	FALSE	FALSE	FALSE	FALSE	FALSE	FALSE	FALSE	TRUE	FALSE	FALSE	FALSE	FALSE	FALSE	FALSE	FALSE	FALSE
cg24641302	GCGGGCCAGCTGTTGTGAGAGGTGGAGCGCGGCGGGCGTTTTCCAGGACG	R	I	1	165087025		rs1494410	IC	0	1	1	XY_NO	A_NO	165182291	95267	LMX1A	BC119744	NA			Island		53.8964	1.4461e-10	7.74709e-08	cg24641302	0.0155252	0.179018	0.0933884	0.755049	0.0335031	0.0627104	FALSE	FALSE	FALSE	FALSE	FALSE	FALSE	FALSE	TRUE	FALSE	FALSE	FALSE	FALSE	FALSE	FALSE	FALSE	TRUE	FALSE
cg13748657	CACACAGTGTGTACCAGGGTCCCAATTCCCGGGGAAGCGGGCTGGTGCCG	R	II	17	80973520	rs80072324	rs80072324	IC	48	1	0	XY_NO	A_NO	80964863	-8656	B3GNTL1	AK054757	NA		Body	N_Shelf	B3GNTL1	53.8523	1.45653e-10	7.78398e-08	cg13748657	0.566586	0.905154	0.905343	0.832369	0.943888	0.95607	TRUE	FALSE	FALSE	FALSE	FALSE	FALSE	FALSE	FALSE	TRUE	FALSE	FALSE	FALSE	FALSE	FALSE	FALSE	FALSE	FALSE
cg09170232	AGAAAATAATTGCATAGACCTCTTTTTCCCTGTTCAAAAATCTGCCTACG	F	II	2	66759368			LC	0	1	0	XY_NO	A_NO	66798365	-38997	MEIS1	AK098174	TRUE		Body		MEIS1	53.8085	1.46699e-10	7.83008e-08	cg09170232	0.755454	0.929575	0.920982	0.877884	0.967113	0.964547	FALSE	FALSE	FALSE	FALSE	FALSE	FALSE	FALSE	FALSE	FALSE	FALSE	FALSE	FALSE	FALSE	FALSE	FALSE	FALSE	FALSE
cg16577081	CGTGTCTTTGCATTGCCCTGCATTGGTGTAATGACAGCTCGATTCCCCCA	R	II	7	111518036			LC	23	1	0	XY_NO	A_NO	111517241	-794	DOCK4	AB018259	NA		Body		DOCK4	53.7854	1.47252e-10	7.84977e-08	cg16577081	0.772963	0.851218	0.932603	0.57923	0.951545	0.952934	FALSE	FALSE	FALSE	FALSE	FALSE	FALSE	TRUE	FALSE	FALSE	FALSE	FALSE	FALSE	FALSE	FALSE	TRUE	FALSE	FALSE
cg00954841	CTGTGCTCTGGACCGTAAAACAAGTTTTCATCAATAAATTAAGATAAGCG	F	II	12	3373534			IC	0	1	0	XY_NO	A_NO	3409389	35856	AK056228	AK056228	NA		Body;Body		TSPAN9;TSPAN9	53.7593	1.47882e-10	7.87351e-08	cg00954841	0.17564	0.881792	0.901531	0.658046	0.947574	0.955217	TRUE	FALSE	FALSE	FALSE	FALSE	FALSE	FALSE	FALSE	TRUE	FALSE	FALSE	FALSE	FALSE	FALSE	FALSE	FALSE	FALSE
cg14109584	CGCCATGCCATCTGCATGTTCAGTAGGAAACGGTACACGTTAAATGGTGA	F	II	2	157551664			LC	0	1	0	XY_NO	A_NO	157439735	111929	AK027840	AK027840	TRUE					53.7374	1.48411e-10	7.89185e-08	cg14109584	0.688386	0.934219	0.93781	0.926785	0.960639	0.972206	FALSE	FALSE	FALSE	FALSE	FALSE	FALSE	FALSE	FALSE	FALSE	FALSE	FALSE	FALSE	FALSE	FALSE	FALSE	FALSE	FALSE
cg11088135	CGGCTGGTAGATAAAGTTTGACAAGGACCACTGTACATCCTGGTTTGCCT	R	II	12	119423402			LC	28	1	0	XY_NO	A_NO	119419299	4103	SRRM4	NM_194286	NA		Body	S_Shelf	SRRM4	53.7158	1.48936e-10	7.90989e-08	cg11088135	0.86519	0.879712	0.924271	0.643015	0.950962	0.956509	FALSE	FALSE	FALSE	FALSE	FALSE	FALSE	TRUE	FALSE	FALSE	FALSE	FALSE	FALSE	FALSE	FALSE	TRUE	FALSE	FALSE
cg08036285	CGGACGCACCCACACAAAAGCTGTGCTCCCACAGGCTCAGTCATGTGCAA	F	II	17	62067215			IC	0	1	0	XY_NO	A_NO	62075710	-8495	C17orf72	AK294360	NA					53.6722	1.50002e-10	7.94389e-08	cg08036285	0.877461	0.801777	0.873815	0.403152	0.927129	0.85932	FALSE	FALSE	FALSE	FALSE	FALSE	FALSE	TRUE	FALSE	FALSE	FALSE	FALSE	FALSE	FALSE	FALSE	TRUE	FALSE	FALSE
cg13095300	CTGACTTCTTGGAGCCGTGTAATCTGCTGTCTATGGCTCCTGGATGTTCG	F	II	2	241234883			LC	48	2	0	XY_NO	A_YES	241375114	-140231	GPC1	NM_002081	NA					53.6668	1.50135e-10	7.94389e-08	cg13095300	0.454229	0.846097	0.937274	0.507296	0.937357	0.961163	TRUE	FALSE	FALSE	FALSE	FALSE	FALSE	TRUE	FALSE	TRUE	FALSE	FALSE	FALSE	FALSE	FALSE	TRUE	FALSE	FALSE
cg03703171	CGCCAGCTCATGCATGTGTGCACACATTCATTCAAAACATATGTGTTGGC	R	II	2	113875226		rs4251968	LC	27	1	0	XY_NO	A_NO	113875469	-243	IL1RN	NM_000577	NA		TSS1500;TSS1500;TSS1500		IL1RN;IL1RN;IL1RN	53.6778	1.49866e-10	7.94389e-08	cg03703171	0.282719	0.900625	0.919599	0.864858	0.885165	0.949848	TRUE	FALSE	FALSE	FALSE	FALSE	FALSE	FALSE	FALSE	TRUE	FALSE	FALSE	FALSE	FALSE	FALSE	FALSE	FALSE	FALSE
cg27593760	AAATTGGGCCAAGTCAGAAAATTTAGACCTGAGTTCTAATTCTAGCTTCG	R	II	5	114807774			LC	47	1	0	XY_NO	A_NO	114861024	53251	FEM1C	AL831817	TRUE					53.6297	1.51049e-10	7.96262e-08	cg27593760	0.173967	0.809091	0.942482	0.507555	0.954326	0.959249	TRUE	FALSE	FALSE	FALSE	FALSE	FALSE	TRUE	FALSE	TRUE	FALSE	FALSE	FALSE	FALSE	FALSE	TRUE	FALSE	FALSE
cg13981457	CGTTTTGTGAAGGCCCCGGCTGTGTTTAATAGGCCCTTTCTAATAAGGAA	R	II	10	30887231		rs79725665	LC	0	1	0	XY_NO	A_NO	30918646	31416	LYZL2	NM_183058	TRUE					53.6415	1.50759e-10	7.96262e-08	cg13981457	0.0849359	0.843299	0.840728	0.763262	0.889134	0.858123	TRUE	FALSE	FALSE	FALSE	FALSE	FALSE	FALSE	FALSE	TRUE	FALSE	FALSE	FALSE	FALSE	FALSE	FALSE	FALSE	FALSE
cg07405370	CGGGTGACAAGGCCAGCACCACGCACAGCTGCTGCTAAGCTCCTCACGTT	R	II	20	62528249			IC	3	1	0	XY_NO	A_NO	62526454	1795	DNAJC5	NM_025219	TRUE		5'UTR	S_Shore	DNAJC5	53.6338	1.5095e-10	7.96262e-08	cg07405370	0.581726	0.192268	0.137322	0.511247	0.0374591	0.0775565	FALSE	TRUE	FALSE	FALSE	FALSE	FALSE	FALSE	TRUE	FALSE	TRUE	FALSE	FALSE	FALSE	FALSE	FALSE	TRUE	FALSE
cg24716664	GGAGGCAGCCGGGGCCGGTGCGTGTGTTTGCATGTTGCAGTCATGGGGCG	R	I	11	1006121			IC	0	1	1	XY_NO	A_NO	991999	14122	AP2A2	BC113832	NA		Body	N_Shore	AP2A2	53.6121	1.51487e-10	7.97583e-08	cg24716664	0.331523	0.825381	0.953072	0.396568	0.951429	0.967517	TRUE	FALSE	FALSE	FALSE	FALSE	FALSE	TRUE	FALSE	TRUE	FALSE	FALSE	FALSE	FALSE	FALSE	TRUE	FALSE	FALSE
cg20668096	CGGATTATAACAAGAGAATACAGATGAATCGGTCTGAAGACTTGAAGTGG	F	II	4	151500192			LC	0	1	0	XY_NO	A_NO	151500240	-48	AK096995	AK096995	TRUE	RDMR	Body	N_Shore	LRBA	53.5833	1.52201e-10	7.98389e-08	cg20668096	0.0367023	0.845184	0.816515	0.886412	0.920774	0.903324	TRUE	FALSE	FALSE	FALSE	FALSE	FALSE	FALSE	FALSE	TRUE	FALSE	FALSE	FALSE	FALSE	FALSE	FALSE	FALSE	FALSE
cg00666696	CGGCTCCCCTGAGCACTGGCCTTGGAGGTGACCACAGAGAAATGACCTGA	F	II	7	157319754			IC	0	1	0	XY_NO	A_NO	157367113	47360	MIR153-2	NR_029689	NA			N_Shore		53.5881	1.52082e-10	7.98389e-08	cg00666696	0.0551836	0.802794	0.805366	0.864632	0.887158	0.874214	TRUE	FALSE	FALSE	FALSE	FALSE	FALSE	FALSE	FALSE	TRUE	FALSE	FALSE	FALSE	FALSE	FALSE	FALSE	FALSE	FALSE
cg16394551	CGCAGCCTAGAGGCCTCACTCCTCCAGCAGGAAGCCTTGTAGTGCAGCGA	F	II	1	3230357			IC	0	1	0	XY_NO	A_NO	3371146	-140789	ARHGEF16	NM_014448	TRUE		Body;Body		PRDM16;PRDM16	53.5839	1.52188e-10	7.98389e-08	cg16394551	0.0253899	0.137807	0.103722	0.52481	0.0561191	0.0812668	FALSE	FALSE	FALSE	FALSE	FALSE	FALSE	FALSE	TRUE	FALSE	FALSE	FALSE	FALSE	FALSE	FALSE	FALSE	TRUE	FALSE
cg09873510	CGGGAACAAAGTCAGATGGACACTTACACCTCGGATGAACAAGAAAGTTT	R	II	5	65016588			LC	0	1	0	XY_NO	A_NO	65017940	1353	SGTB	NM_019072	NA		Body;TSS1500	N_Shore	SGTB;NLN	53.5499	1.53038e-10	8.01319e-08	cg09873510	0.932951	0.811377	0.909865	0.424934	0.928335	0.957028	FALSE	FALSE	FALSE	FALSE	FALSE	FALSE	TRUE	FALSE	FALSE	FALSE	FALSE	FALSE	FALSE	FALSE	TRUE	FALSE	FALSE
cg10718894	TGGGGCAGAGGGGTTGAGCATACCGTGAGCAACCAGCATCTTCTTTCTCG	F	I	17	1094057			IC	0	1	1	XY_NO	A_NO	1090615	-3441	ABR	NM_001159746	NA					53.546	1.53136e-10	8.01319e-08	cg10718894	0.604881	0.849154	0.915734	0.556586	0.941744	0.955074	TRUE	FALSE	FALSE	FALSE	FALSE	FALSE	TRUE	FALSE	TRUE	FALSE	FALSE	FALSE	FALSE	FALSE	TRUE	FALSE	FALSE
cg16670307	CGCAGCCAAATCCGATGGCACCGCCTGACCTGGTGACCTTGTCGTCACCT	R	II	11	131720640			IC	0	1	0	XY_NO	A_NO	131779499	-58859	NTM	AK293448	TRUE		Body		NTM	53.517	1.53867e-10	8.04122e-08	cg16670307	0.116785	0.852142	0.831033	0.895609	0.876554	0.933385	TRUE	FALSE	FALSE	FALSE	FALSE	FALSE	FALSE	FALSE	TRUE	FALSE	FALSE	FALSE	FALSE	FALSE	FALSE	FALSE	FALSE
cg14307223	AAACAGGGACTTCTACAGTAGCAGCTTAATCAGCAGATGCTGGGTGGTCG	R	II	2	128221129			LC	0	1	0	XY_NO	A_NO	128259738	38610	BC022892	BC022892	TRUE					53.5098	1.54049e-10	8.04122e-08	cg14307223	0.392917	0.880819	0.88261	0.919066	0.914656	0.934255	TRUE	FALSE	FALSE	FALSE	FALSE	FALSE	FALSE	FALSE	TRUE	FALSE	FALSE	FALSE	FALSE	FALSE	FALSE	FALSE	FALSE
cg25020142	CGCCTGTGTTGAACATCCTGTGGGGGCTCGTTCATTCCTAAGGGATCTTT	F	II	17	80862597			IC	0	1	0	XY_NO	A_NO	80853700	8897	TBCD	AL096745	NA		Body	N_Shore	TBCD	53.465	1.55186e-10	8.09068e-08	cg25020142	0.774873	0.933477	0.935701	0.918674	0.956722	0.970199	FALSE	FALSE	FALSE	FALSE	FALSE	FALSE	FALSE	FALSE	FALSE	FALSE	FALSE	FALSE	FALSE	FALSE	FALSE	FALSE	FALSE
cg19259111	CGCTTGTGCTTCCACCAAACAATAAAAGCTGCGGGAGTCTCAGCAATTTA	R	II	11	46478214			LC	0	1	0	XY_NO	A_NO	46473438	-4775	MIR3160-1	NR_036117	TRUE		Body		AMBRA1	53.4236	1.56245e-10	8.12925e-08	cg19259111	0.0720866	0.868259	0.871048	0.717809	0.925013	0.889544	TRUE	FALSE	FALSE	FALSE	FALSE	FALSE	FALSE	FALSE	TRUE	FALSE	FALSE	FALSE	FALSE	FALSE	FALSE	FALSE	FALSE
cg08596842	CGACATGTAAATGAAGGTGTTCTTAGAATTCGCATTTTGCCAGCTCAGCG	F	II	6	166823777			IC	0	1	0	XY_NO	A_NO	166837463	13687	RPS6KA2	AK307470	NA		3'UTR;3'UTR	N_Shelf	RPS6KA2;RPS6KA2	53.4212	1.56307e-10	8.12925e-08	cg08596842	0.796351	0.935967	0.924624	0.912879	0.952019	0.959673	FALSE	FALSE	FALSE	FALSE	FALSE	FALSE	FALSE	FALSE	FALSE	FALSE	FALSE	FALSE	FALSE	FALSE	FALSE	FALSE	FALSE
cg07813643	CGCCCATCTCTGCTTTGGATCTCGGGTGCACAGAATTAATCATCAGTCTT	F	II	1	160159225			LC	0	1	0	XY_NO	A_NO	160160284	-1059	CASQ1	NM_001231	NA		TSS1500		CASQ1	53.4137	1.56497e-10	8.12925e-08	cg07813643	0.604422	0.911992	0.919243	0.900077	0.940452	0.951545	TRUE	FALSE	FALSE	FALSE	FALSE	FALSE	FALSE	FALSE	TRUE	FALSE	FALSE	FALSE	FALSE	FALSE	FALSE	FALSE	FALSE
cg07359604	ACAGCTCAGTGCAGGAGGCCAGGGCATCAGGAATGGCCTGAGCTTCAGCG	F	II	15	25415763		rs2739838	LC	0	9	0	XY_NO	A_YES	25415869	-106	SNORD115-1	NR_001291	NA		TSS200		SNORD115-1	53.3945	1.56993e-10	8.14261e-08	cg07359604	0.79009	0.607888	0.799105	0.765523	0.85394	0.873939	FALSE	FALSE	FALSE	FALSE	FALSE	FALSE	FALSE	FALSE	FALSE	FALSE	FALSE	FALSE	FALSE	FALSE	FALSE	FALSE	FALSE
cg00903041	CGCTCAAAGTAGCTTCTGTCATAAAAGGCCAAGCCAATCTGACATCTGAT	R	II	1	210708987			LC	0	1	0	XY_NO	A_NO	210612926	96061	HHAT	AK092186	TRUE		Body;Body;Body;Body;Body;Body		HHAT;HHAT;HHAT;HHAT;HHAT;HHAT	53.389	1.57137e-10	8.14261e-08	cg00903041	0.236923	0.914217	0.890403	0.851343	0.934905	0.907296	TRUE	FALSE	FALSE	FALSE	FALSE	FALSE	FALSE	FALSE	TRUE	FALSE	FALSE	FALSE	FALSE	FALSE	FALSE	FALSE	FALSE
cg07560287	CGGGCAGGTATCCCAGGGCAGAGGTGAGAATTCAGAAAGCACTTCGGAGT	F	II	6	41529888		rs71558751	IC	0	1	0	XY_NO	A_NO	41514163	15725	FOXP4	NM_001012427	TRUE	RDMR	5'UTR;5'UTR;5'UTR	S_Shore	FOXP4;FOXP4;FOXP4	53.3026	1.59385e-10	8.24913e-08	cg07560287	0.172172	0.825415	0.825286	0.847939	0.860852	0.860241	TRUE	FALSE	FALSE	FALSE	FALSE	FALSE	FALSE	FALSE	TRUE	FALSE	FALSE	FALSE	FALSE	FALSE	FALSE	FALSE	FALSE
cg13151517	CGCCCACCTCCTGGAGGCCACAGGGGCAGCAGCTGCAGCCACAGTGCAGC	F	II	17	7296456			ICshore	0	1	0	XY_NO	A_NO	7298161	1706	PLSCR3	BC028080	NA		Body	N_Shore	PLSCR3	53.2547	1.60649e-10	8.2944e-08	cg13151517	0.635045	0.884033	0.896442	0.789079	0.930814	0.968151	FALSE	FALSE	FALSE	FALSE	FALSE	FALSE	FALSE	FALSE	TRUE	FALSE	FALSE	FALSE	FALSE	FALSE	FALSE	FALSE	FALSE
cg13244241	GGTTTTGTGTCAGGAAGATCTTTCTCGCCGCTACCCAGCCTGGCGTGACG	R	I	10	102491731			ICshore	0	1	1	XY_NO	A_NO	102505467	-13736	PAX2	AB463994	NA	RDMR		S_Shore		53.2556	1.60626e-10	8.2944e-08	cg13244241	0.258521	0.879904	0.875594	0.808555	0.931146	0.93345	TRUE	FALSE	FALSE	FALSE	FALSE	FALSE	FALSE	FALSE	TRUE	FALSE	FALSE	FALSE	FALSE	FALSE	FALSE	FALSE	FALSE
cg02315696	CATTAATAACCACTCAGACATTAATGGGTGTCAGTGTCCTTATCCATGCG	R	II	8	125953232			LC	25	1	0	XY_NO	A_NO	125953947	716	DQ580489	DQ580489	NA		TSS1500		LOC157381	53.2199	1.61573e-10	8.33203e-08	cg02315696	0.499527	0.868387	0.871397	0.836103	0.926682	0.948354	TRUE	FALSE	FALSE	FALSE	FALSE	FALSE	FALSE	FALSE	TRUE	FALSE	FALSE	FALSE	FALSE	FALSE	FALSE	FALSE	FALSE
cg02202664	CGCAAGAATATTGACAGAAGGCAGCCAGGTGACGATTTCAGAACTTTGAA	R	II	6	155545253		rs78185866,rs79125139	LC	0	1	0	XY_NO	A_NO	155538096	7157	TIAM2	NM_001010927	TRUE		Body;5'UTR		TIAM2;TIAM2	53.1888	1.62403e-10	8.36173e-08	cg02202664	0.956831	0.829484	0.916625	0.398685	0.878861	0.939026	FALSE	FALSE	FALSE	FALSE	FALSE	FALSE	TRUE	FALSE	FALSE	FALSE	FALSE	FALSE	FALSE	FALSE	TRUE	FALSE	FALSE
cg04028549	CGGATGCACTCGTTGTATTTAATTTTAATTCACGTCAGTTTAAGGCTAAG	F	II	16	85625582			IC	48	1	0	XY_NO	A_NO	85645028	-19446	KIAA0182	NM_001134473	NA					53.1837	1.62542e-10	8.36173e-08	cg04028549	0.752704	0.939966	0.940579	0.900334	0.945581	0.968256	FALSE	FALSE	FALSE	FALSE	FALSE	FALSE	FALSE	FALSE	FALSE	FALSE	FALSE	FALSE	FALSE	FALSE	FALSE	FALSE	FALSE
cg20440552	TCAGTTAAACATCATCTTTTCCCAGACATTTCTGCGTGTGTGTGTGCGCG	R	II	6	44025753			IC	15	1	0	XY_NO	A_NO	44042388	16636	AK024736	AK024736	TRUE					53.14	1.63716e-10	8.41201e-08	cg20440552	0.968748	0.895459	0.921233	0.742288	0.950769	0.96477	FALSE	FALSE	FALSE	FALSE	FALSE	FALSE	FALSE	FALSE	FALSE	FALSE	FALSE	FALSE	FALSE	FALSE	FALSE	FALSE	FALSE
cg25043538	GTACTCAGGGAGCCCGGGTCACCATCTGTCACTGTGCCGCTTGTTCTGCG	R	II	11	63887437		rs76186445,rs79451906	IC	0	1	0	XY_NO	A_NO	63883739	3698	FLRT1	CCDS8057	NA		Body	Island	MACROD1	53.0628	1.6582e-10	8.49964e-08	cg25043538	0.515729	0.915538	0.930846	0.876759	0.937974	0.975284	TRUE	FALSE	FALSE	FALSE	FALSE	FALSE	FALSE	FALSE	TRUE	FALSE	FALSE	FALSE	FALSE	FALSE	FALSE	FALSE	FALSE
cg21809093	CACTCCAAGGGGGTGGTCTGCGGGGGGCAGCAGGGACAGACTGCCTGCCG	F	II	17	3854700		rs17846880	IC	0	1	0	XY_NO	A_NO	3867757	13058	ATP2A3	NM_174957	NA		Body;Body;Body;Body;Body;Body;Body	S_Shelf	ATP2A3;ATP2A3;ATP2A3;ATP2A3;ATP2A3;ATP2A3;ATP2A3	53.0678	1.65682e-10	8.49964e-08	cg21809093	0.761008	0.914765	0.901851	0.905831	0.942272	0.944421	FALSE	FALSE	FALSE	FALSE	FALSE	FALSE	FALSE	FALSE	FALSE	FALSE	FALSE	FALSE	FALSE	FALSE	FALSE	FALSE	FALSE
cg08454546	AATAATTTCCAACACTGCCGTACGCAGACTTTGAGCTGAGGACGAGAGCG	F	II	15	59731340			LC	0	1	0	XY_NO	A_NO	59730371	969	FAM81A	NM_152450	NA		5'UTR	S_Shore	FAM81A	53.0468	1.6626e-10	8.51196e-08	cg08454546	0.872434	0.782119	0.925739	0.283966	0.947583	0.944765	FALSE	FALSE	FALSE	FALSE	FALSE	FALSE	TRUE	FALSE	FALSE	FALSE	FALSE	FALSE	FALSE	FALSE	TRUE	FALSE	FALSE
cg09974016	GCCTGATGAGTGGGCGGCAGGTAGTGCAGGACACTGCAGTCTTGTCCACG	F	II	14	77591203			HC	0	1	0	XY_NO	A_NO	77608133	16931	ZDHHC22	NM_174976	TRUE			Island		53.0293	1.66742e-10	8.52639e-08	cg09974016	0.0180021	0.206405	0.144318	0.184247	0.0332229	0.0694474	FALSE	FALSE	FALSE	FALSE	FALSE	FALSE	FALSE	FALSE	FALSE	FALSE	FALSE	FALSE	FALSE	FALSE	FALSE	FALSE	FALSE
cg16127845	CGCCTCAGGCTGCAGCAGCCGCATTACTCATACTCAGCGGACAAAGGATC	F	II	7	1126423			ICshore	0	1	0	XY_NO	A_NO	1126442	-19	GPER	NM_001505	NA		TSS200;Body;Body;TSS200;Body;TSS1500	N_Shore	GPER;C7orf50;C7orf50;GPER;C7orf50;GPER	52.999	1.6758e-10	8.559e-08	cg16127845	0.0280174	0.124846	0.0636647	0.40903	0.00942118	0.0261481	FALSE	FALSE	FALSE	FALSE	FALSE	FALSE	FALSE	TRUE	FALSE	FALSE	FALSE	FALSE	FALSE	FALSE	FALSE	TRUE	FALSE
cg11440915	AGCCCTAGTCTGGTTCTACCACTCACAAGCCACATGTCCTTGGGAAAGCG	F	II	13	76387161			LC	0	1	0	XY_NO	A_NO	76378424	8737	LMO7	AK055465	TRUE		Body;Body		LMO7;LMO7	52.9519	1.6889e-10	8.59471e-08	cg11440915	0.190254	0.817725	0.939141	0.557224	0.914472	0.939387	TRUE	FALSE	FALSE	FALSE	FALSE	FALSE	TRUE	FALSE	TRUE	FALSE	FALSE	FALSE	FALSE	FALSE	TRUE	FALSE	FALSE
cg03529043	TTGTAGCTCCCACAATTCCCCTCATGCTGTGGGGAGTTTTTCTCTTTTCG	R	II	6	31021134			LC	50	1	0	XY_NO	A_NO	31021226	-92	PBMUCL2	AB560771	NA		TSS1500		HCG22	52.9378	1.69287e-10	8.59471e-08	cg03529043	0.467501	0.914986	0.918081	0.834862	0.960897	0.952315	TRUE	FALSE	FALSE	FALSE	FALSE	FALSE	FALSE	FALSE	TRUE	FALSE	FALSE	FALSE	FALSE	FALSE	FALSE	FALSE	FALSE
cg23537419	CGTCACCCTGAGGTGTCCAACCCCCACCCTGACAAAGAAGACCCAGCCGA	F	II	7	128533587			LC	0	1	0	XY_NO	A_NO	128520976	-12610	KCP	AX746573	NA		Body;Body	S_Shelf	KCP;KCP	52.9519	1.68891e-10	8.59471e-08	cg23537419	0.70388	0.923342	0.922428	0.912078	0.922708	0.962581	FALSE	FALSE	FALSE	FALSE	FALSE	FALSE	FALSE	FALSE	FALSE	FALSE	FALSE	FALSE	FALSE	FALSE	FALSE	FALSE	FALSE
cg09030830	AAGGAAGAACTCGCCTGCAGGAGCCCCCGTTCGTTCCCAGGGTTTGGACG	R	II	20	43280135			HC	0	1	0	XY_NO	A_NO	43280375	241	ADA	NM_000022	NA		Body	Island	ADA	52.9534	1.68848e-10	8.59471e-08	cg09030830	0.0133091	0.145107	0.111752	0.408393	0.0219567	0.0549393	FALSE	FALSE	FALSE	FALSE	FALSE	FALSE	FALSE	TRUE	FALSE	FALSE	FALSE	FALSE	FALSE	FALSE	FALSE	TRUE	FALSE
cg27238866	CAGAAGCTGGAATCAAGGCCCAGTTGAGAAAAGCCACCATTGGTAGCTCG	F	II	6	31566558			LC	0	1	0	XY_NO	A_NO	31560761	-5796	NCR3	NM_001145466	NA					52.9383	1.69272e-10	8.59471e-08	cg27238866	0.0138556	0.112852	0.0886754	0.423094	0.0157826	0.0347826	FALSE	FALSE	FALSE	FALSE	FALSE	FALSE	FALSE	TRUE	FALSE	FALSE	FALSE	FALSE	FALSE	FALSE	FALSE	TRUE	FALSE
cg20033619	AGGAATAGGCCCATGGAACACATTCACCTTCTACATGATCAACAGCTTCG	R	II	15	39523161			LC	0	1	0	XY_NO	A_NO	39542884	-19723	C15orf54	NM_207445	TRUE					52.8282	1.72394e-10	8.74204e-08	cg20033619	0.630134	0.879818	0.8828	0.878008	0.894969	0.927341	FALSE	FALSE	FALSE	FALSE	FALSE	FALSE	FALSE	FALSE	FALSE	FALSE	FALSE	FALSE	FALSE	FALSE	FALSE	FALSE	FALSE
cg00438541	CGGGGACCTCACCTTTGGGAATTAATTGCTGACAGTGTTAGAGTTACAAA	R	II	20	19738018		rs79666254	ICshore	0	1	0	XY_NO	A_NO	19780217	-42199	BC090059	BC090059	NA			N_Shore		52.7661	1.74182e-10	8.82221e-08	cg00438541	0.00496082	0.0768455	0.0607465	0.248622	0.0091056	0.0258786	FALSE	FALSE	FALSE	FALSE	FALSE	FALSE	FALSE	FALSE	FALSE	FALSE	FALSE	FALSE	FALSE	FALSE	FALSE	FALSE	FALSE
cg11036980	AAAAAGCCCAAAAGAACTTTCCATGCTTTCCCACTGAAGACCTAACTACG	F	II	3	184618144			LC	0	1	0	XY_NO	A_NO	184603756	14388	VPS8	AK309244	TRUE		Body;Body		VPS8;VPS8	52.7507	1.74626e-10	8.82374e-08	cg11036980	0.31006	0.869243	0.887314	0.888771	0.910247	0.937691	TRUE	FALSE	FALSE	FALSE	FALSE	FALSE	FALSE	FALSE	TRUE	FALSE	FALSE	FALSE	FALSE	FALSE	FALSE	FALSE	FALSE
cg22017015	CGTGCCTGGGGCCAAGGGCAGAGCTCTACCCCGTGATATGAATGCTTTTC	R	II	1	156100165		rs508641	LC	0	1	0	XY_NO	A_NO	156096345	3820	LMNA	AK056191	NA		Body;Body;Body		LMNA;LMNA;LMNA	52.752	1.74589e-10	8.82374e-08	cg22017015	0.00966127	0.0724548	0.0708174	0.251691	0.0127286	0.0216789	FALSE	FALSE	FALSE	FALSE	FALSE	FALSE	FALSE	FALSE	FALSE	FALSE	FALSE	FALSE	FALSE	FALSE	FALSE	FALSE	FALSE
cg25405138	GCTGACAATCCCCAGTGGCTGGTCAGTGAAGGCAGAGCTCAGAGTTAACG	R	II	10	34488427			LC	35	1	0	XY_NO	A_NO	34398808	89619	AX765719	AX765719	TRUE		Body		PARD3	52.7203	1.75511e-10	8.85798e-08	cg25405138	0.592805	0.90645	0.899424	0.884855	0.935228	0.959408	TRUE	FALSE	FALSE	FALSE	FALSE	FALSE	FALSE	FALSE	TRUE	FALSE	FALSE	FALSE	FALSE	FALSE	FALSE	FALSE	FALSE
cg02498268	GGAGGAACTTTCTGAGCTCCACCCTCCAGCACTCCATGCAAGGGTTAACG	F	II	8	21998832			ICshore	0	1	0	XY_NO	A_NO	21999447	616	REEP4	AK302352	NA		Body	Island	REEP4	52.7036	1.76002e-10	8.87222e-08	cg02498268	0.00457244	0.0770068	0.0641424	0.261601	0.0134079	0.0361221	FALSE	FALSE	FALSE	FALSE	FALSE	FALSE	FALSE	FALSE	FALSE	FALSE	FALSE	FALSE	FALSE	FALSE	FALSE	FALSE	FALSE
cg15152301	TGGCCAAGAACCCAGGCGACTGGCAAGCAGACATGGGCCAGGGACAGGCG	F	II	3	50425602			IC	0	1	0	XY_NO	A_NO	50397076	28526	Mir_324	.	NA		Body;Body		CACNA2D2;CACNA2D2	52.6145	1.78632e-10	8.9942e-08	cg15152301	0.18688	0.814185	0.843943	0.743844	0.873807	0.903152	TRUE	FALSE	FALSE	FALSE	FALSE	FALSE	FALSE	FALSE	TRUE	FALSE	FALSE	FALSE	FALSE	FALSE	FALSE	FALSE	FALSE
cg08232572	CGGGACTATTTTCACCACGGTCAATTTTATTGCTTAGGAACCAGACCGGT	R	II	10	134596989			IC	0	1	0	XY_NO	A_NO	134599536	2548	NKX6-2	NM_177400	TRUE			N_Shore		52.6042	1.78938e-10	8.999e-08	cg08232572	0.122131	0.732	0.796075	0.873996	0.935947	0.896207	TRUE	FALSE	FALSE	FALSE	FALSE	FALSE	FALSE	FALSE	TRUE	FALSE	FALSE	FALSE	FALSE	FALSE	FALSE	FALSE	FALSE
cg07554986	CGGCACTTGGTTCCTGTCTCCATAAATGCGGCTGCTTTAAAGGGAATGTA	F	II	7	4751906			IC	0	1	0	XY_NO	A_NO	4721929	29977	FOXK1	NM_001037165	NA		Body		FOXK1	52.5965	1.79169e-10	9e-08	cg07554986	0.880121	0.897435	0.929223	0.812814	0.953826	0.966202	FALSE	FALSE	FALSE	FALSE	FALSE	FALSE	FALSE	FALSE	FALSE	FALSE	FALSE	FALSE	FALSE	FALSE	FALSE	FALSE	FALSE
cg05264223	CTAATCACTCATGCCTGGCTGGTTCATGAATATTAAACCCATCTCTCTCG	F	II	15	70126776			LC	0	1	0	XY_NO	A_NO	70127572	-796	C15orf50	NR_026764	NA		TSS1500		C15orf50	52.554	1.80443e-10	9.0533e-08	cg05264223	0.0612673	0.848607	0.842558	0.877055	0.882089	0.885968	TRUE	FALSE	FALSE	FALSE	FALSE	FALSE	FALSE	FALSE	TRUE	FALSE	FALSE	FALSE	FALSE	FALSE	FALSE	FALSE	FALSE
cg11764937	CGGGAGCAACAGCAAAGACTCTTCTACCAGCACGATGGAATACATGTTGG	R	II	2	234116266			LC	0	1	0	XY_NO	A_NO	234160216	-43950	ATG16L1	NM_198890	NA		3'UTR;3'UTR	S_Shelf	INPP5D;INPP5D	52.4662	1.83107e-10	9.16258e-08	cg11764937	0.891296	0.855435	0.907707	0.660064	0.926966	0.954932	FALSE	FALSE	FALSE	FALSE	FALSE	FALSE	FALSE	FALSE	FALSE	FALSE	FALSE	FALSE	FALSE	FALSE	FALSE	FALSE	FALSE
cg19810723	AACTGTTGAACACCACTGCTGACACCTAATTGGTCTCATAAATGTTTACG	F	II	1	58823579		rs61778962	LC	0	1	0	XY_NO	A_NO	58716210	-107368	DAB1	NM_021080	TRUE					52.4611	1.83265e-10	9.16258e-08	cg19810723	0.666383	0.925224	0.900524	0.882112	0.964288	0.968011	FALSE	FALSE	FALSE	FALSE	FALSE	FALSE	FALSE	FALSE	TRUE	FALSE	FALSE	FALSE	FALSE	FALSE	FALSE	FALSE	FALSE
cg01435118	CGGCCCATGCAACAGCAGCAGAGGGGCCCAACAGTCTAATGAAAAGGCCC	F	II	1	203271845			LC	34	1	0	XY_NO	A_NO	203274452	2608	LOC730227	NR_034150	NA			N_Shelf		52.4661	1.8311e-10	9.16258e-08	cg01435118	0.67992	0.937295	0.922151	0.934637	0.938996	0.972025	FALSE	FALSE	FALSE	FALSE	FALSE	FALSE	FALSE	FALSE	FALSE	FALSE	FALSE	FALSE	FALSE	FALSE	FALSE	FALSE	FALSE
cg06154005	TCTTCTTCACAGCTATATTTCCAGCACCCAGAAGAGTACCTAGTGTATCG	F	II	6	14842813			LC	50	1	0	XY_NO	A_NO	15245733	-402920	JARID2	AK302624	TRUE					52.3864	1.85567e-10	9.26681e-08	cg06154005	0.959766	0.800657	0.880486	0.341624	0.840533	0.946684	FALSE	FALSE	FALSE	FALSE	FALSE	FALSE	TRUE	FALSE	FALSE	FALSE	FALSE	FALSE	FALSE	FALSE	TRUE	FALSE	FALSE
cg14279205	CGGGGCCGCTGCCCACCCAGTCCCACCAACCATGAGGGCTCCTGCTGTGG	F	II	14	91066738			LC	0	1	0	XY_NO	A_NO	91108983	-42245	BC028746	BC028746	TRUE		Body		TTC7B	52.3728	1.85991e-10	9.2771e-08	cg14279205	0.955998	0.840857	0.908018	0.589118	0.937531	0.969521	FALSE	FALSE	FALSE	FALSE	FALSE	FALSE	TRUE	FALSE	FALSE	FALSE	FALSE	FALSE	FALSE	FALSE	TRUE	FALSE	FALSE
cg05536998	CGTGCATTAGCATGTCTGTGATGGGTGAGAGGCAGCTGCAGGGAATCGCA	R	I	18	46500646			LC	0	1	1	XY_NO	A_NO	46477080	-23565	SMAD7	NM_001190821	NA	RDMR		N_Shore		52.2908	1.88563e-10	9.39442e-08	cg05536998	0.385202	0.902784	0.894517	0.808448	0.89116	0.905945	TRUE	FALSE	FALSE	FALSE	FALSE	FALSE	FALSE	FALSE	TRUE	FALSE	FALSE	FALSE	FALSE	FALSE	FALSE	FALSE	FALSE
cg16585820	GAGAGGTAGACTCCTACAAACCCAATCTCAAGGTGTGTGCAAAATGAACG	R	II	12	92422572			LC	0	1	0	XY_NO	A_NO	92536443	113872	AK055439	AK055439	TRUE					52.2503	1.89848e-10	9.44739e-08	cg16585820	0.921217	0.84505	0.944461	0.445031	0.955536	0.961972	FALSE	FALSE	FALSE	FALSE	FALSE	FALSE	TRUE	FALSE	FALSE	FALSE	FALSE	FALSE	FALSE	FALSE	TRUE	FALSE	FALSE
cg26759551	CGGGCGAGTTGACCCAGCTGCTCAACTCGCTCTGCACAGCAGTCAAAGCC	R	II	9	97401509			HC	0	1	0	XY_NO	A_NO	97401922	414	FBP1	NM_000507	TRUE		1stExon;Body	Island	FBP1;FBP1	52.229	1.90529e-10	9.47022e-08	cg26759551	0.014286	0.13985	0.122732	0.325965	0.0308774	0.0519606	FALSE	FALSE	FALSE	FALSE	FALSE	FALSE	FALSE	FALSE	FALSE	FALSE	FALSE	FALSE	FALSE	FALSE	FALSE	FALSE	FALSE
ch.5.52085246F	CAGCTTTTATCTCACAGGTGTGTGATGGGGAGTCAGTAAAGCATTATATG	F	II	5	52049489		rs351899	LC	0	1	0	XY_NO	A_NO	52083773	-34284	ITGA1	BC050277	NA					52.1951	1.91616e-10	9.51316e-08	ch.5.52085246F	0.000626727	0.093313	0.0274314	0.37952	0.00472679	0.0245928	FALSE	FALSE	FALSE	FALSE	FALSE	FALSE	FALSE	TRUE	FALSE	FALSE	FALSE	FALSE	FALSE	FALSE	FALSE	TRUE	FALSE
cg17813879	AGCTGTTTGAGTGACAGCCTCCATCAGGGTCATCCTACAGCCTCCAAGCG	R	II	8	19252188	rs1344254	rs17128349	LC	0	1	0	XY_NO	A_NO	19171486	80702	SH2D4A	NM_001174159	NA		3'UTR		SH2D4A	52.078	1.95425e-10	9.69099e-08	cg17813879	0.894731	0.878286	0.862574	0.873268	0.755761	0.939472	FALSE	FALSE	FALSE	FALSE	FALSE	FALSE	FALSE	FALSE	FALSE	FALSE	FALSE	FALSE	FALSE	FALSE	FALSE	FALSE	FALSE
cg17401435	GGACCAGCATCTCCTCTTTGACGTTCCTTTTCCTTGGCGCAGAACAAGCG	F	II	11	63887426		rs79029161	IC	0	1	0	XY_NO	A_NO	63883739	3687	FLRT1	CCDS8057	NA		Body	Island	MACROD1	52.0663	1.95808e-10	9.69871e-08	cg17401435	0.518134	0.895855	0.903573	0.854397	0.924512	0.933931	TRUE	FALSE	FALSE	FALSE	FALSE	FALSE	FALSE	FALSE	TRUE	FALSE	FALSE	FALSE	FALSE	FALSE	FALSE	FALSE	FALSE
cg01442600	TCCTTATTTCTTTTATATTTCTTGAACATTCCAAATCGTGTGCTCTCACG	F	II	21	32624720			IC	0	1	0	XY_NO	A_NO	32649223	24504	TIAM1	BC143980	NA		Body	S_Shore	TIAM1	52.0577	1.96092e-10	9.70148e-08	cg01442600	0.13387	0.869963	0.925198	0.741559	0.95043	0.938377	TRUE	FALSE	FALSE	FALSE	FALSE	FALSE	FALSE	FALSE	TRUE	FALSE	FALSE	FALSE	FALSE	FALSE	FALSE	FALSE	FALSE
cg17616305	CCTAAACTCTGTGTGCATGGTACTGCTCTTGCAGAGGAAACTGCTTCACG	R	II	11	86669155			LC	27	1	0	XY_NO	A_NO	86666662	2493	LOC100506368	NR_038905	NA			S_Shore		52.0473	1.96437e-10	9.70732e-08	cg17616305	0.493829	0.899154	0.899794	0.881121	0.914489	0.934952	TRUE	FALSE	FALSE	FALSE	FALSE	FALSE	FALSE	FALSE	TRUE	FALSE	FALSE	FALSE	FALSE	FALSE	FALSE	FALSE	FALSE
cg12651761	CGGCCTATCCTCAGCCTGGAAGGAAAGGTTCAGCCTCGAGGCCATTGTCC	F	II	17	18128022			LC	0	1	0	XY_NO	A_NO	18128935	-913	LLGL1	NM_004140	NA		TSS1500	N_Shore	LLGL1	52.0025	1.97922e-10	9.76938e-08	cg12651761	0.192737	0.885357	0.878811	0.869026	0.868525	0.945686	TRUE	FALSE	FALSE	FALSE	FALSE	FALSE	FALSE	FALSE	TRUE	FALSE	FALSE	FALSE	FALSE	FALSE	FALSE	FALSE	FALSE
cg00962793	CCGTGCAGCCTGGGCGCATATCATTACATATTGATTTACATTTACAGCCG	F	II	14	104852641		rs10139072	IC	0	1	0	XY_NO	A_NO	104978197	125557	AX746996	AX746996	NA					51.9396	2.00032e-10	9.85074e-08	cg00962793	0.0964299	0.788737	0.791559	0.671713	0.794987	0.773621	TRUE	FALSE	FALSE	FALSE	FALSE	FALSE	FALSE	FALSE	TRUE	FALSE	FALSE	FALSE	FALSE	FALSE	FALSE	FALSE	FALSE
cg00579036	CGCAAGAGCAGAGATGGGAGGGACAGCACAGTGGCTTCTCAGAATTGAAT	R	II	6	25138551			LC	0	1	0	XY_NO	A_NO	25138619	69	CMAHP	NR_027626	TRUE		TSS1500;Body	N_Shore	CMAH;CMAH	51.9432	1.99912e-10	9.85074e-08	cg00579036	0.758954	0.124253	0.141166	0.278557	0.0752565	0.100082	FALSE	TRUE	FALSE	FALSE	FALSE	FALSE	FALSE	FALSE	FALSE	TRUE	FALSE	FALSE	FALSE	FALSE	FALSE	FALSE	FALSE
cg22764782	CGTGCTGCAGTACCGGGGTGTGATATAAGGAAAGCTCTTAACTGTACTTC	F	II	8	94831797			LC	49	1	0	XY_NO	A_NO	94807051	24746	TMEM67	AK297676	TRUE					51.873	2.02296e-10	9.95072e-08	cg22764782	0.663389	0.898852	0.910405	0.920963	0.921408	0.926497	FALSE	FALSE	FALSE	FALSE	FALSE	FALSE	FALSE	FALSE	FALSE	FALSE	FALSE	FALSE	FALSE	FALSE	FALSE	FALSE	FALSE
cg22495801	CGAGTAAAAAATATGCATGATGGATAGGGTTCAATTAACTATAGCAACAG	F	II	1	114298184		rs35763204	LC	0	1	0	XY_NO	A_NO	114301776	3593	PHTF1	NM_006608	NA		Body	N_Shelf	PHTF1	51.8477	2.03159e-10	9.98168e-08	cg22495801	0.954507	0.895352	0.921525	0.627645	0.967939	0.974585	FALSE	FALSE	FALSE	FALSE	FALSE	FALSE	TRUE	FALSE	FALSE	FALSE	FALSE	FALSE	FALSE	FALSE	TRUE	FALSE	FALSE
cg22932978	CGAGGCTCAGAGACACCAGTCGTCGTCTAAACATTATTGACAGTGCCCGC	R	II	8	999168		rs73538172	LC	0	1	0	XY_NO	A_NO	833197	165971	BC038783	BC038783	NA					51.8251	2.03937e-10	1.00084e-07	cg22932978	0.836949	0.813942	0.916834	0.348756	0.949214	0.949232	FALSE	FALSE	FALSE	FALSE	FALSE	FALSE	TRUE	FALSE	FALSE	FALSE	FALSE	FALSE	FALSE	FALSE	TRUE	FALSE	FALSE
cg00159523	CGGGACCGTTCGGCTCAGAATCGCAGTGTTCGCCTACCAATAAACCGGAC	F	I	10	114713187		rs76615399	IC	0	1	1	XY_NO	A_NO	114710881	2306	TCF7L2	FJ010165	NA		Body;Body;Body;Body;Body;Body	S_Shore	TCF7L2;TCF7L2;TCF7L2;TCF7L2;TCF7L2;TCF7L2	51.8096	2.04472e-10	1.00231e-07	cg00159523	1.215e-05	0.207553	0.0788793	0.707345	0.0698539	0.0814958	FALSE	FALSE	FALSE	FALSE	FALSE	FALSE	FALSE	TRUE	FALSE	FALSE	FALSE	FALSE	FALSE	FALSE	FALSE	TRUE	FALSE
cg26806924	ATTGCTGCCGATACTGCTGCTGTCTGGCTGGGCCTTTTGTAGCCAAGACG	R	II	20	33760017		rs6142309	IC	0	1	0	XY_NO	A_NO	33759773	244	PROCR	NM_006404	TRUE		1stExon	N_Shelf	PROCR	51.786	2.0529e-10	1.00516e-07	cg26806924	0.0202637	0.188704	0.119311	0.565633	0.0230481	0.0536897	FALSE	FALSE	FALSE	FALSE	FALSE	FALSE	FALSE	TRUE	FALSE	FALSE	FALSE	FALSE	FALSE	FALSE	FALSE	TRUE	FALSE
cg04360334	TGTTTCTTTTATTGTCATAGTTCAGCTTTGAGCTTGTAAATCCACCTCCG	R	II	22	26826684			LC	2	1	0	XY_NO	A_NO	26825279	1405	ASPHD2	NM_020437	NA		5'UTR	S_Shore	ASPHD2	51.7753	2.05664e-10	1.00584e-07	cg04360334	0.886893	0.836232	0.929939	0.437416	0.928357	0.944914	FALSE	FALSE	FALSE	FALSE	FALSE	FALSE	TRUE	FALSE	FALSE	FALSE	FALSE	FALSE	FALSE	FALSE	TRUE	FALSE	FALSE
cg13698937	CGCTACAAAATATTGTTTTATATATGTGGTAGCCAGCTTCCAGATGGCCC	R	II	4	159589048			LC	27	1	0	XY_NO	A_NO	159593201	4154	C4orf46	NM_001008393	NA		3'UTR	N_Shelf	C4orf46	51.6935	2.0853e-10	1.01803e-07	cg13698937	0.942096	0.852087	0.919526	0.568853	0.9585	0.950306	FALSE	FALSE	FALSE	FALSE	FALSE	FALSE	TRUE	FALSE	FALSE	FALSE	FALSE	FALSE	FALSE	FALSE	TRUE	FALSE	FALSE
cg24136932	CGAGCCACTTCATATATTATTCTTGTTTTAACAAAGGAAGGACTAACAGG	R	II	8	22281979			LC	0	1	0	XY_NO	A_NO	22298482	-16503	PPP3CC	NM_001243975	TRUE		Body		SLC39A14	51.6906	2.08634e-10	1.01803e-07	cg24136932	0.0983319	0.86811	0.87743	0.827359	0.843678	0.909815	TRUE	FALSE	FALSE	FALSE	FALSE	FALSE	FALSE	FALSE	TRUE	FALSE	FALSE	FALSE	FALSE	FALSE	FALSE	FALSE	FALSE
cg17235415	AGTTCTCACTTATGCAACACTGCAAGTATAGCCTTTGTTGACTTGTATCG	R	II	3	111758050			LC	0	1	0	XY_NO	A_NO	111758464	-414	TMPRSS7	NM_001042575	NA		TSS1500;TSS1500		TMPRSS7;TMPRSS7	51.6678	2.0944e-10	1.0208e-07	cg17235415	0.970299	0.833105	0.916277	0.454899	0.956982	0.948905	FALSE	FALSE	FALSE	FALSE	FALSE	FALSE	TRUE	FALSE	FALSE	FALSE	FALSE	FALSE	FALSE	FALSE	TRUE	FALSE	FALSE
cg09554701	TTAATGGATTTCTATTGCATTCCTGTTGTCACTACTACCAAATGCTTTCG	R	II	1	180323123			LC	0	1	0	XY_NO	A_NO	180318385	-4737	U6	.	TRUE		Body		ACBD6	51.5851	2.12399e-10	1.03404e-07	cg09554701	0.101539	0.909753	0.893192	0.790771	0.933972	0.884527	TRUE	FALSE	FALSE	FALSE	FALSE	FALSE	FALSE	FALSE	TRUE	FALSE	FALSE	FALSE	FALSE	FALSE	FALSE	FALSE	FALSE
cg13496793	CGCAGTGTTAAGAATGAATTCTCAAGCCATAACACAGTACTGTAAAGTTC	F	II	9	129645969		rs76329194	IC	0	1	0	XY_NO	A_NO	129641690	4279	ZBTB34	CCDS48023	NA		3'UTR		ZBTB34	51.5714	2.12893e-10	1.03525e-07	cg13496793	0.207264	0.830925	0.840973	0.810108	0.928389	0.934224	TRUE	FALSE	FALSE	FALSE	FALSE	FALSE	FALSE	FALSE	TRUE	FALSE	FALSE	FALSE	FALSE	FALSE	FALSE	FALSE	FALSE
cg00232092	CTTCCCCCAGTCCTGTCTATGAGTATAAATTATGCTGCTGGTTAAAACCG	R	II	7	5518887			LC	0	1	0	XY_NO	A_NO	5535547	16661	MIR589	NR_030318	NA		3'UTR	N_Shelf	FBXL18	51.5239	2.14617e-10	1.04245e-07	cg00232092	0.301266	0.859337	0.930772	0.583768	0.874359	0.945448	TRUE	FALSE	FALSE	FALSE	FALSE	FALSE	FALSE	FALSE	TRUE	FALSE	FALSE	FALSE	FALSE	FALSE	TRUE	FALSE	FALSE
cg06535102	CGGTAGAGAGGGAGGGTCATGGCCAGATGCCGAAAGCAACATTTACATAT	R	II	1	95101861			LC	0	1	0	XY_NO	A_NO	95007412	-94448	F3	AY940729	TRUE					51.4145	2.18647e-10	1.05771e-07	cg06535102	0.673159	0.930157	0.935273	0.92304	0.963967	0.966707	FALSE	FALSE	FALSE	FALSE	FALSE	FALSE	FALSE	FALSE	FALSE	FALSE	FALSE	FALSE	FALSE	FALSE	FALSE	FALSE	FALSE
cg24740576	CGCTGTATTGTTCACACTGGTGTGCCCGTTGGTTACTCTAGGTGGGTCGG	R	I	5	4870142			LC	0	1	1	XY_NO	A_NO	4773620	96522	BC034630	BC034630	NA			S_Shelf		51.4236	2.1831e-10	1.05771e-07	cg24740576	0.940356	0.806674	0.922841	0.938697	0.96081	0.955419	FALSE	FALSE	FALSE	FALSE	FALSE	FALSE	FALSE	FALSE	FALSE	FALSE	FALSE	FALSE	FALSE	FALSE	FALSE	FALSE	FALSE
cg12818107	AGGCTCGTGGAAGTGCTAAAAACACAAACATTGCATCCCAATCCTGCACG	F	II	8	142852265			IC	49	1	0	XY_NO	A_NO	142517329	-334935	FLJ43860	NM_207414	NA					51.4308	2.18041e-10	1.05771e-07	cg12818107	0.15956	0.865036	0.876403	0.878578	0.822564	0.894624	TRUE	FALSE	FALSE	FALSE	FALSE	FALSE	FALSE	FALSE	TRUE	FALSE	FALSE	FALSE	FALSE	FALSE	FALSE	FALSE	FALSE
cg14645861	CGCACCTCGGGCTTCTCACAGAGTAGCCGTCTCCATTCTACGGATAGGGA	R	II	6	30094987			HC	0	1	0	XY_NO	A_NO	30095184	198	DQ580846	DQ580846	NA			N_Shore		51.4074	2.18915e-10	1.05771e-07	cg14645861	0.0715267	0.832561	0.844577	0.871837	0.777346	0.869082	TRUE	FALSE	FALSE	FALSE	FALSE	FALSE	FALSE	FALSE	TRUE	FALSE	FALSE	FALSE	FALSE	FALSE	FALSE	FALSE	FALSE
ch.4.68771941F	CAGTCAACAACTATGGTACATGCACTAAAAAGTTGAAGAGTTGGACTGAA	F	II	4	69089346			LC	49	1	0	XY_NO	A_NO	69083797	-5548	TMPRSS11BNL	NM_001129907	NA					51.4051	2.18998e-10	1.05771e-07	ch.4.68771941F	0.000503921	0.114297	0.0344925	0.428901	0.00489411	0.0304164	FALSE	FALSE	FALSE	FALSE	FALSE	FALSE	FALSE	TRUE	FALSE	FALSE	FALSE	FALSE	FALSE	FALSE	FALSE	TRUE	FALSE
cg16205850	CGGAGAGGATACTGACCAAGCCCCCACCCAAGACACTGCCTGCTTCCCAG	R	II	15	75118021			LC	0	1	0	XY_NO	A_NO	75117816	205	CPLX3	NM_001030005	NA		3'UTR;TSS1500		LMAN1L;CPLX3	51.3716	2.20253e-10	1.06204e-07	cg16205850	0.764862	0.849974	0.899587	0.633556	0.921274	0.954575	FALSE	FALSE	FALSE	FALSE	FALSE	FALSE	FALSE	FALSE	FALSE	FALSE	FALSE	FALSE	FALSE	FALSE	TRUE	FALSE	FALSE
cg05342467	GATGCCACGTGAGTTGGCGATGAGGCGGCGGGTGCACGCGCATGTGGACG	F	I	7	2029732			ICshore	0	1	1	XY_NO	A_NO	1980184	-49547	MAD1L1	BC018870	NA		Body;Body;Body	S_Shore	MAD1L1;MAD1L1;MAD1L1	51.3679	2.20392e-10	1.06204e-07	cg05342467	0.562391	0.954742	0.963259	0.876007	0.976306	0.970082	TRUE	FALSE	FALSE	FALSE	FALSE	FALSE	FALSE	FALSE	TRUE	FALSE	FALSE	FALSE	FALSE	FALSE	FALSE	FALSE	FALSE
cg09016324	CGAGCCAGGGCCCATCAGAGGCGGAATCTGACCTGGGCTGAACTCAGGCC	F	II	16	1053741			LC	0	1	0	XY_NO	A_NO	1031807	21934	SOX8	NM_014587	NA			N_Shelf		51.3536	2.20929e-10	1.06342e-07	cg09016324	0.112312	0.810548	0.837458	0.852274	0.76126	0.812731	TRUE	FALSE	FALSE	FALSE	FALSE	FALSE	FALSE	FALSE	TRUE	FALSE	FALSE	FALSE	FALSE	FALSE	FALSE	FALSE	FALSE
cg14036821	CCCTGCGGCAGGTGCTGTGCCCTGGAAGCCTTGCAAGCTGCTTCTCATCG	F	II	10	2699314			IC	0	1	0	XY_NO	A_NO	2357267	-342046	LOC399708	NR_038884	NA					51.3227	2.22096e-10	1.06663e-07	cg14036821	0.844903	0.887224	0.942847	0.739148	0.951084	0.971698	FALSE	FALSE	FALSE	FALSE	FALSE	FALSE	FALSE	FALSE	FALSE	FALSE	FALSE	FALSE	FALSE	FALSE	FALSE	FALSE	FALSE
cg21913632	AGACAAAAGCCAGAATTCTATTTCCTGTTCTCACAGCCAGGGTGCACTCG	F	II	21	46505130			LC	50	1	0	XY_NO	A_NO	46494492	10638	ADARB1	NR_027673	NA		5'UTR;5'UTR;5'UTR;Body;Body;5'UTR;Body		ADARB1;ADARB1;ADARB1;ADARB1;ADARB1;ADARB1;ADARB1	51.3237	2.22057e-10	1.06663e-07	cg21913632	0.549148	0.874359	0.885723	0.897678	0.858395	0.891255	TRUE	FALSE	FALSE	FALSE	FALSE	FALSE	FALSE	FALSE	TRUE	FALSE	FALSE	FALSE	FALSE	FALSE	FALSE	FALSE	FALSE
cg26525076	CTGATTTATCGGTAATTGTCTCTGAAACCTCTTTTGGGGCGAGGACGTCG	F	I	1	4749249			IC	0	1	1	XY_NO	A_NO	4715104	34145	AJAP1	NM_001042478	NA		Body;Body		AJAP1;AJAP1	51.2908	2.23309e-10	1.07095e-07	cg26525076	0.376452	0.833116	0.878603	0.583994	0.966823	0.978135	TRUE	FALSE	FALSE	FALSE	FALSE	FALSE	TRUE	FALSE	TRUE	FALSE	FALSE	FALSE	FALSE	FALSE	TRUE	FALSE	FALSE
cg14932408	CGCCGAGACTGAAAACACCACGTTTCTCTGTGAACGTTGCCCCGATCTCC	F	I	10	133985911		rs76710932	IC	50	1	1	XY_NO	A_NO	133981456	4455	JAKMIP3	AK095176	NA		3'UTR		JAKMIP3	51.2858	2.23498e-10	1.07095e-07	cg14932408	0.926179	0.946066	0.967502	0.868424	0.985845	0.980082	FALSE	FALSE	FALSE	FALSE	FALSE	FALSE	FALSE	FALSE	FALSE	FALSE	FALSE	FALSE	FALSE	FALSE	FALSE	FALSE	FALSE
cg02502361	TAGAAAACAGGACCAAGTCAGCGACTGGAATTGTAGGCAACTGGAGGTCG	F	II	9	135117928			HC	0	1	0	XY_NO	A_NO	135037333	80595	NTNG2	NM_032536	NA		3'UTR	Island	NTNG2	51.2602	2.24479e-10	1.07324e-07	cg02502361	0.00447677	0.118996	0.116908	0.334275	0.00846979	0.0255179	FALSE	FALSE	FALSE	FALSE	FALSE	FALSE	FALSE	TRUE	FALSE	FALSE	FALSE	FALSE	FALSE	FALSE	FALSE	TRUE	FALSE
cg22313519	CGGGCCCAGTGGGGATCCCAAGAGATCAAGTCCGGCCCCACCCCAAGGAG	R	II	19	18385724			LC	49	1	0	XY_NO	A_NO	18385318	-405	KIAA1683	NM_001145305	TRUE		TSS1500;TSS1500;TSS1500		KIAA1683;KIAA1683;KIAA1683	51.2661	2.2425e-10	1.07324e-07	cg22313519	0.576963	0.174509	0.0728248	0.554136	0.0409608	0.086662	FALSE	TRUE	FALSE	FALSE	FALSE	FALSE	FALSE	TRUE	FALSE	TRUE	FALSE	FALSE	FALSE	FALSE	FALSE	TRUE	FALSE
cg21156438	GGAACACACATGAAGTGCCCGATATGTGGCAAATTAGTACAGAAAATACG	F	II	13	112610318			ICshore	0	1	0	XY_NO	A_NO	112721912	-111594	SOX1	NM_005986	TRUE			N_Shore		51.2184	2.26087e-10	1.07972e-07	cg21156438	0.104615	0.842495	0.90449	0.6243	0.904548	0.954488	TRUE	FALSE	FALSE	FALSE	FALSE	FALSE	FALSE	FALSE	TRUE	FALSE	FALSE	FALSE	FALSE	FALSE	TRUE	FALSE	FALSE
cg11256132	CGCACACTGGCTTGCAAGGTTTTGCCAGGCAATGCCTTTCAGGTCCTGGG	R	II	1	244515893		rs79788083	LC	0	1	0	XY_NO	A_NO	244515936	-43	C1orf100	BC054479	NA		TSS200		C1orf100	51.2	2.26796e-10	1.08189e-07	cg11256132	0.674374	0.899642	0.894117	0.913264	0.93967	0.951871	FALSE	FALSE	FALSE	FALSE	FALSE	FALSE	FALSE	FALSE	FALSE	FALSE	FALSE	FALSE	FALSE	FALSE	FALSE	FALSE	FALSE
cg13306338	CGGTCCTAGCAATGGCATCCGCTGGCAGGGTTGAATCTGTCCCAGCTTCT	F	II	7	4167607			IC	25	1	0	XY_NO	A_NO	4169316	-1709	SDK1	NR_027816	NA		Body	N_Shore	SDK1	51.1796	2.27591e-10	1.08447e-07	cg13306338	0.569885	0.92419	0.919386	0.904734	0.924305	0.96387	TRUE	FALSE	FALSE	FALSE	FALSE	FALSE	FALSE	FALSE	TRUE	FALSE	FALSE	FALSE	FALSE	FALSE	FALSE	FALSE	FALSE
cg16313243	GTACACTGACGTCATCTCTGTGGGTGGTAACACTGGGCAAGTTGCTTACG	F	II	8	135850921		rs73711644	IC	23	1	0	XY_NO	A_NO	135847884	-3036	Mir_652	.	TRUE					51.1696	2.27978e-10	1.0851e-07	cg16313243	0.0810316	0.900977	0.921282	0.883891	0.838922	0.932478	TRUE	FALSE	FALSE	FALSE	FALSE	FALSE	FALSE	FALSE	TRUE	FALSE	FALSE	FALSE	FALSE	FALSE	FALSE	FALSE	FALSE
cg17993282	GAAATCCACTGTGATGAAAGGGTTCCTTGGTCACATAAGGCTGGGCTGCG	F	II	11	45703902			LC	50	1	0	XY_NO	A_NO	45704287	386	DQ592387	DQ592387	NA					51.1601	2.28349e-10	1.08566e-07	cg17993282	0.531523	0.900111	0.884684	0.909257	0.926972	0.952728	TRUE	FALSE	FALSE	FALSE	FALSE	FALSE	FALSE	FALSE	TRUE	FALSE	FALSE	FALSE	FALSE	FALSE	FALSE	FALSE	FALSE
ch.11.10300781R	CAGCTGCTGCAGCTTGGGCTCAGGAGCAGGCAGTGCCAAGACCACTGTCT	F	II	11	10344205			LC	0	1	0	XY_NO	A_NO	10352116	-7911	EF537580	EF537580	NA					51.1527	2.28639e-10	1.08583e-07	ch.11.10300781R	0.00638806	0.160144	0.106594	0.540336	0.0139369	0.0340791	FALSE	FALSE	FALSE	FALSE	FALSE	FALSE	FALSE	TRUE	FALSE	FALSE	FALSE	FALSE	FALSE	FALSE	FALSE	TRUE	FALSE
cg11812849	GAGGAAGCGTCCGCCAGCTGTGCAGAACGGTGTACGTGTGTGATTCTGCG	F	I	7	157703243			HC	0	1	1	XY_NO	A_NO	157647276	55967	LOC100506585	NR_038966	NA		Body;Body;Body	Island	PTPRN2;PTPRN2;PTPRN2	51.1277	2.29618e-10	1.08926e-07	cg11812849	0.9846	0.910716	0.964906	0.7211	0.9794	0.981452	FALSE	FALSE	FALSE	FALSE	FALSE	FALSE	FALSE	FALSE	FALSE	FALSE	FALSE	FALSE	FALSE	FALSE	FALSE	FALSE	FALSE
cg06984201	CGGCACCATCACCTACCCGAGGCTCTTGCCTGCGAGATGACAGTGTGTTC	F	II	5	1510512			IC	0	1	0	XY_NO	A_NO	1524075	13564	LPCAT1	NM_024830	NA		Body		LPCAT1	51.0891	2.31142e-10	1.0896e-07	cg06984201	0.925569	0.758279	0.923748	0.261831	0.936636	0.961159	FALSE	FALSE	FALSE	FALSE	FALSE	FALSE	TRUE	FALSE	FALSE	FALSE	FALSE	FALSE	FALSE	FALSE	TRUE	FALSE	FALSE
cg16833566	GGTGCTGGGGTGAGGCTGGCTGATTCTCTGGATGTGGCTGTTAGCATCCG	F	II	4	1656603			ICshore	0	1	0	XY_NO	A_NO	1685717	29115	FAM53A	NM_001013622	NA		Body	N_Shore	FAM53A	51.0978	2.30796e-10	1.0896e-07	cg16833566	0.933827	0.847887	0.93011	0.398999	0.947771	0.963518	FALSE	FALSE	FALSE	FALSE	FALSE	FALSE	TRUE	FALSE	FALSE	FALSE	FALSE	FALSE	FALSE	FALSE	TRUE	FALSE	FALSE
cg01063509	CGGTGGACATGTGGGTGGTTTCCAATTTTTTGATATCACAGATAATGCTT	R	II	1	20502234			LC	50	1	0	XY_NO	A_NO	20501686	-547	PLA2G2C	NM_001105572	NA		TSS1500		PLA2G2C	51.0979	2.30793e-10	1.0896e-07	cg01063509	0.888689	0.787418	0.87214	0.510138	0.801444	0.886115	FALSE	FALSE	FALSE	FALSE	FALSE	FALSE	FALSE	FALSE	FALSE	FALSE	FALSE	FALSE	FALSE	FALSE	TRUE	FALSE	FALSE
cg17464982	TGAATTATAAGCCCCTTTTTACCTGGACAATGTGACTTTTACATAGGCCG	F	II	8	24908152			LC	0	1	0	XY_NO	A_NO	24814130	-94021	NEFL	NM_006158	TRUE					51.1018	2.3064e-10	1.0896e-07	cg17464982	0.573972	0.905543	0.914109	0.921933	0.921681	0.939306	TRUE	FALSE	FALSE	FALSE	FALSE	FALSE	FALSE	FALSE	TRUE	FALSE	FALSE	FALSE	FALSE	FALSE	FALSE	FALSE	FALSE
ch.14.34005785F	CAGCAGCATCAGGACAGACACCAGCAGGCCCCAAGTGGTTTCCAGGACTA	F	II	14	34936034			LC	0	1	0	XY_NO	A_NO	34931467	-4566	SPTSSA	NM_138288	NA					51.1173	2.30028e-10	1.0896e-07	ch.14.34005785F	0.00331289	0.120671	0.0790304	0.397845	0.0122819	0.0405547	FALSE	FALSE	FALSE	FALSE	FALSE	FALSE	FALSE	TRUE	FALSE	FALSE	FALSE	FALSE	FALSE	FALSE	FALSE	TRUE	FALSE
ch.22.31817810F	CAGTTGCCTGGCACCTCATAGAGGTTCAAAGTTAATTTCAGAAATAGTCT	F	II	22	33487810		rs76818211	LC	13	1	0	XY_NO	A_NO	33454376	-33433	SYN3	NM_001135774	NA					51.0871	2.31221e-10	1.0896e-07	ch.22.31817810F	0.00397071	0.189608	0.0874474	0.619028	0.010586	0.0405825	FALSE	FALSE	FALSE	FALSE	FALSE	FALSE	FALSE	TRUE	FALSE	FALSE	FALSE	FALSE	FALSE	FALSE	FALSE	TRUE	FALSE
cg04484984	CTGACTTCCTCCCCCAACCCAATTTGCACAGATGGAGACCTGATTGGTCG	R	II	3	122665848			LC	0	1	0	XY_NO	A_NO	122631113	-34734	SEMA5B	AK001234	TRUE		Body		SEMA5B	51.0294	2.33518e-10	1.09921e-07	cg04484984	0.764251	0.944372	0.933865	0.915546	0.970849	0.977669	FALSE	FALSE	FALSE	FALSE	FALSE	FALSE	FALSE	FALSE	FALSE	FALSE	FALSE	FALSE	FALSE	FALSE	FALSE	FALSE	FALSE
cg01201482	AGGTGGCCAGGGGCGGGGCGGGTGGCGGGGACAATGGCCGGAAAGCTGCG	F	I	2	128421828	rs79110686	rs79110686	HC	0	1	1	XY_NO	A_NO	128422166	339	LIMS2	AF527767	TRUE		Body;Body;Body;5'UTR	Island	LIMS2;LIMS2;LIMS2;LIMS2	51.0209	2.33858e-10	1.09959e-07	cg01201482	0.0472219	0.287403	0.123063	0.639632	0.0294583	0.087153	FALSE	FALSE	FALSE	FALSE	FALSE	FALSE	FALSE	TRUE	FALSE	FALSE	FALSE	FALSE	FALSE	FALSE	FALSE	TRUE	FALSE
cg13643339	CGAGAGGCAGCGTGAACAAAGTCATTTAGAAAGCCCCCGAGGAAGTGTAA	R	II	14	76447949			LC	0	1	0	XY_NO	A_NO	76448091	143	TGFB3	BC018503	NA		1stExon;5'UTR	N_Shore	TGFB3;TGFB3	50.9679	2.35993e-10	1.10841e-07	cg13643339	0.0063876	0.059876	0.0598411	0.256211	0.0109716	0.0200843	FALSE	FALSE	FALSE	FALSE	FALSE	FALSE	FALSE	FALSE	FALSE	FALSE	FALSE	FALSE	FALSE	FALSE	FALSE	FALSE	FALSE
cg06826671	TTCTTTCCCCACATGATACTGTTCTGTTATGTATCTGTGGCTACTGTGCG	F	II	8	121827961			LC	0	1	0	XY_NO	A_NO	121824308	-3652	SNTB1	AF028828	NA			S_Shelf		50.9075	2.38456e-10	1.11874e-07	cg06826671	0.967643	0.909037	0.926058	0.732592	0.95091	0.971074	FALSE	FALSE	FALSE	FALSE	FALSE	FALSE	FALSE	FALSE	FALSE	FALSE	FALSE	FALSE	FALSE	FALSE	FALSE	FALSE	FALSE
cg21609430	GTCGCTCACCCAGGCAGGTAGCTCTCGATGACTCATATAGAGAGTTTTCG	F	II	12	56522453			ICshore	0	1	0	XY_NO	A_NO	56521985	468	ESYT1	NM_015292	NA		1stExon	Island	ESYT1	50.8927	2.39064e-10	1.12036e-07	cg21609430	0.00163547	0.0221471	0.0545827	0.0178589	0.00285928	0.0064039	FALSE	FALSE	FALSE	FALSE	FALSE	FALSE	FALSE	FALSE	FALSE	FALSE	FALSE	FALSE	FALSE	FALSE	FALSE	FALSE	FALSE
cg11680908	CGGGGACATTCTTCAGAAAGAAAAGCCTAAATAAGGATTTGTTCAACGGA	R	II	5	68042226		rs35094860	LC	0	1	0	XY_NO	A_NO	68325753	283528	AK128486	AK128486	TRUE					50.8586	2.40469e-10	1.12448e-07	cg11680908	0.0372165	0.777256	0.797249	0.703271	0.814581	0.822745	TRUE	FALSE	FALSE	FALSE	FALSE	FALSE	FALSE	FALSE	TRUE	FALSE	FALSE	FALSE	FALSE	FALSE	FALSE	FALSE	FALSE
cg06807928	TTGACGTTGGGCTTCCCGACGATGCTATCCATTACACTGTCAGCAAAGCG	R	I	13	112610059			ICshore	0	1	1	XY_NO	A_NO	112721912	-111853	SOX1	NM_005986	TRUE			N_Shore		50.8594	2.40432e-10	1.12448e-07	cg06807928	0.423605	0.940647	0.939042	0.85757	0.933159	0.956781	TRUE	FALSE	FALSE	FALSE	FALSE	FALSE	FALSE	FALSE	TRUE	FALSE	FALSE	FALSE	FALSE	FALSE	FALSE	FALSE	FALSE
cg06374384	GTTGTTACCAGGGGACACTGAGAATGTACATTTGATCTGCCCCAGCCACG	F	II	11	73978091			LC	0	1	0	XY_NO	A_NO	73963596	-14494	SNORA7	.	NA		3'UTR		P4HA3	50.835	2.41446e-10	1.12781e-07	cg06374384	0.583461	0.893851	0.895389	0.906265	0.905154	0.92982	TRUE	FALSE	FALSE	FALSE	FALSE	FALSE	FALSE	FALSE	TRUE	FALSE	FALSE	FALSE	FALSE	FALSE	FALSE	FALSE	FALSE
cg01588725	TTGTCCTCGTTGCTGTTGCTGTATTGACAACGCCTTCAGAGGTGGTTTCG	F	II	6	1708629		rs75912701	IC	0	1	0	XY_NO	A_NO	1729105	20477	AK024936	AK024936	NA		Body		GMDS	50.8069	2.42615e-10	1.13129e-07	cg01588725	0.122398	0.912244	0.892081	0.933499	0.898239	0.958459	TRUE	FALSE	FALSE	FALSE	FALSE	FALSE	FALSE	FALSE	TRUE	FALSE	FALSE	FALSE	FALSE	FALSE	FALSE	FALSE	FALSE
ch.12.28612808R	CAAGCCCATGGTCAGTTAATAGAAGACCTGGGCTTGAAAGCAAGGTGTCT	F	II	12	28721541			LC	50	1	0	XY_NO	A_NO	28459674	261867	CCDC91	CR749586	TRUE					50.8044	2.42721e-10	1.13129e-07	ch.12.28612808R	0.000535582	0.189332	0.0683818	0.59145	0.00816532	0.0392984	FALSE	FALSE	FALSE	FALSE	FALSE	FALSE	FALSE	TRUE	FALSE	FALSE	FALSE	FALSE	FALSE	FALSE	FALSE	TRUE	FALSE
cg09354080	CGGTCCCCTCCACGTGTTCACCTCGTCAGAGTCAAGAAACGAGGAGTGAA	F	II	16	88091073		rs77880882	IC	0	1	0	XY_NO	A_NO	88134564	43492	AK126852	AK126852	NA		Body;Body		BANP;BANP	50.7777	2.43841e-10	1.13526e-07	cg09354080	0.802144	0.890335	0.913096	0.737375	0.932735	0.958922	FALSE	FALSE	FALSE	FALSE	FALSE	FALSE	FALSE	FALSE	FALSE	FALSE	FALSE	FALSE	FALSE	FALSE	FALSE	FALSE	FALSE
cg23406352	CGTCGAAAGGTGCTACTCAGAGTGAGCGTGGCACATCTGAGCTCTTTCCT	R	II	17	747018	rs73289779		IC	0	1	0	XY_NO	A_NO	767350	20333	NXN	NM_001205319	NA		Body	S_Shelf	NXN	50.7303	2.45837e-10	1.14238e-07	cg23406352	0.564941	0.812309	0.878663	0.655216	0.869235	0.939624	TRUE	FALSE	FALSE	FALSE	FALSE	FALSE	FALSE	FALSE	TRUE	FALSE	FALSE	FALSE	FALSE	FALSE	FALSE	FALSE	FALSE
cg00222053	CGGGGGATCCAGTGTGGCGCAGTCATCTCATAGGTCCTGTAACTACCCTT	F	II	20	35886417			LC	0	1	0	XY_NO	A_NO	35885310	-1106	GHRH	NM_021081	NA		TSS1500		GHRH	50.7287	2.45906e-10	1.14238e-07	cg00222053	0.292476	0.855626	0.823545	0.895382	0.923142	0.941061	TRUE	FALSE	FALSE	FALSE	FALSE	FALSE	FALSE	FALSE	TRUE	FALSE	FALSE	FALSE	FALSE	FALSE	FALSE	FALSE	FALSE
cg14136420	CGGTGTGCACTGGGTGCTGCACAGACTTGTCAAGGTTTGCTACGTCCTCT	F	II	9	128728906			IC	0	1	0	XY_NO	A_NO	128677964	50942	PBX3	BC016977	NA		Body;3'UTR;3'UTR;Body		PBX3;PBX3;PBX3;PBX3	50.704	2.46955e-10	1.14601e-07	cg14136420	0.485004	0.836837	0.920602	0.541266	0.914061	0.967064	TRUE	FALSE	FALSE	FALSE	FALSE	FALSE	TRUE	FALSE	TRUE	FALSE	FALSE	FALSE	FALSE	FALSE	TRUE	FALSE	FALSE
cg11946630	CTCAGACTTCGGTGTTGAGATGAGACAAAATGTACAACAAAGTGAGTCCG	F	II	10	99734081			ICshore	0	1	0	XY_NO	A_NO	99696122	-37958	CRTAC1	AK001182	TRUE		Body		CRTAC1	50.6369	2.49829e-10	1.15809e-07	cg11946630	0.740181	0.733369	0.907426	0.221211	0.890406	0.893269	FALSE	FALSE	FALSE	FALSE	FALSE	FALSE	TRUE	FALSE	FALSE	FALSE	FALSE	FALSE	FALSE	FALSE	TRUE	FALSE	FALSE
cg20180843	CAGCAGAGGCCGTTGGGGGGCAAGCAAGGACTTGCTTCTGAGGGGAGACG	R	II	7	100091181			HC	0	1	0	XY_NO	A_NO	100085774	5407	NYAP1	AY375450	NA		Body	Island	C7orf51	50.6232	2.50424e-10	1.15958e-07	cg20180843	0.0246904	0.0926334	0.0587683	0.337638	0.0114566	0.0250675	FALSE	FALSE	FALSE	FALSE	FALSE	FALSE	FALSE	TRUE	FALSE	FALSE	FALSE	FALSE	FALSE	FALSE	FALSE	TRUE	FALSE
cg07693238	TTTGTTCTTGCCAGCGGCTAGGTGTGTAGTTGCTTGGGGCTCCTAGCACG	R	II	7	99595437		rs10267212	IC	0	1	0	XY_NO	A_NO	99578384	17053	AZGP1P1	NR_036679	NA			Island		50.5857	2.52049e-10	1.16585e-07	cg07693238	0.0118784	0.115903	0.0921753	0.341682	0.0197936	0.0299495	FALSE	FALSE	FALSE	FALSE	FALSE	FALSE	FALSE	TRUE	FALSE	FALSE	FALSE	FALSE	FALSE	FALSE	FALSE	TRUE	FALSE
cg16364817	CGCTGCACACGGCACCCTGCACAAGAGCGCCCAGCCTGGGGTGGCCTCTC	F	II	16	84079266			IC	0	1	0	XY_NO	A_NO	84075761	-3504	SLC38A8	NM_001080442	NA					50.5476	2.53715e-10	1.17228e-07	cg16364817	0.199562	0.870487	0.876039	0.890798	0.848709	0.908222	TRUE	FALSE	FALSE	FALSE	FALSE	FALSE	FALSE	FALSE	TRUE	FALSE	FALSE	FALSE	FALSE	FALSE	FALSE	FALSE	FALSE
cg13224427	CCATAATTGCATTTTAAAACCGTTCCTGTGTTTCTGGGAGAGACACCACG	F	II	15	70546741			LC	0	1	0	XY_NO	A_NO	70507573	39168	Mir_584	.	NA					50.4584	2.57662e-10	1.18923e-07	cg13224427	0.219316	0.770261	0.905166	0.422213	0.909914	0.928375	TRUE	FALSE	FALSE	FALSE	FALSE	FALSE	TRUE	FALSE	TRUE	FALSE	FALSE	FALSE	FALSE	FALSE	TRUE	FALSE	FALSE
cg23946462	TGCGGGCAAGAGGCAGGTGGGCGACGGGAGCAGGGGCCTCTGTGCAAACG	R	I	11	890331		rs11600388	IC	0	1	1	XY_NO	A_NO	882175	-8155	AX747537	AX747537	NA		Body;Body;Body;Body;Body	Island	CHID1;CHID1;CHID1;CHID1;CHID1	50.4394	2.58511e-10	1.19186e-07	cg23946462	0.723828	0.954365	0.940269	0.951252	0.970316	0.979682	FALSE	FALSE	FALSE	FALSE	FALSE	FALSE	FALSE	FALSE	FALSE	FALSE	FALSE	FALSE	FALSE	FALSE	FALSE	FALSE	FALSE
cg23991188	GAACCTTTTCTAAGTCTTTTAACATGACCTCATTATCCTGTAGATGAACG	F	II	6	29607758			LC	0	1	0	XY_NO	A_NO	29600961	-6796	GABBR1	NM_001470	TRUE					50.4238	2.59214e-10	1.19252e-07	cg23991188	0.42201	0.904549	0.879552	0.884861	0.922237	0.940676	TRUE	FALSE	FALSE	FALSE	FALSE	FALSE	FALSE	FALSE	TRUE	FALSE	FALSE	FALSE	FALSE	FALSE	FALSE	FALSE	FALSE
cg22571278	TCGGCGGGCCGGGATTGGCTGATATCTCCCGTGTTCTGATTGGGAGGGCG	F	I	17	56042970			IC	0	1	1	XY_NO	A_NO	56032683	-10286	CUEDC1	BC008034	NA					50.4284	2.59005e-10	1.19252e-07	cg22571278	0.898303	0.984277	0.972367	0.971493	0.991616	0.988213	FALSE	FALSE	FALSE	FALSE	FALSE	FALSE	FALSE	FALSE	FALSE	FALSE	FALSE	FALSE	FALSE	FALSE	FALSE	FALSE	FALSE
cg13823415	ATTGACAGAACTTTAGCTCAAGCCTCACTAAGAAGACGTAGCAGTGCACG	R	II	7	139510502			LC	0	1	0	XY_NO	A_NO	139528951	-18449	TBXAS1	NM_030984	TRUE		5'UTR;5'UTR		TBXAS1;TBXAS1	50.4024	2.60175e-10	1.19565e-07	cg13823415	0.888016	0.834444	0.882618	0.476363	0.92977	0.900343	FALSE	FALSE	FALSE	FALSE	FALSE	FALSE	TRUE	FALSE	FALSE	FALSE	FALSE	FALSE	FALSE	FALSE	TRUE	FALSE	FALSE
cg26281789	CGGGGAGGCCGGACTGCTCTTTGAGACGCTCCCTCGACTGCAGTCCTCCA	F	I	14	91739020			IC	0	1	1	XY_NO	A_NO	91749966	10947	CCDC88C	BX248302	NA		Body	Island	CCDC88C	50.3768	2.61333e-10	1.19968e-07	cg26281789	0.982611	0.938274	0.967259	0.806757	0.982944	0.987114	FALSE	FALSE	FALSE	FALSE	FALSE	FALSE	FALSE	FALSE	FALSE	FALSE	FALSE	FALSE	FALSE	FALSE	FALSE	FALSE	FALSE
cg14231959	CCGGTGGGGGCATGCTCATACCGTGCTGAAGTGCGCGGATGCTGAGGTCG	R	I	8	1897035			IC	0	1	1	XY_NO	A_NO	1922043	-25008	KBTBD11	NM_014867	NA		Body	S_Shelf	ARHGEF10	50.3694	2.6167e-10	1.19993e-07	cg14231959	0.96121	0.876645	0.955503	0.660169	0.966028	0.935553	FALSE	FALSE	FALSE	FALSE	FALSE	FALSE	TRUE	FALSE	FALSE	FALSE	FALSE	FALSE	FALSE	FALSE	FALSE	FALSE	FALSE
cg08426369	CGCAGACAGCAGTGCTCAAAAGGGTCCGCAAAATAAAAATGTGTCGGGTA	F	II	2	60753602			LC	0	1	0	XY_NO	A_NO	60755349	1748	AL833181	AL833181	TRUE		Body;Body;Body		BCL11A;BCL11A;BCL11A	50.3062	2.64558e-10	1.21187e-07	cg08426369	0.117244	0.79382	0.897193	0.534037	0.938151	0.933908	TRUE	FALSE	FALSE	FALSE	FALSE	FALSE	TRUE	FALSE	TRUE	FALSE	FALSE	FALSE	FALSE	FALSE	TRUE	FALSE	FALSE
cg09809922	GGCGTTTCCTGCTGCTGCCTTGCTCGGTTTGTGTCTGTGGGTGCTGGACG	F	II	5	1509723			IC	0	1	0	XY_NO	A_NO	1524075	14353	LPCAT1	NM_024830	TRUE		Body		LPCAT1	50.2496	2.67173e-10	1.22123e-07	cg09809922	0.90153	0.775293	0.908757	0.280188	0.925566	0.950682	FALSE	FALSE	FALSE	FALSE	FALSE	FALSE	TRUE	FALSE	FALSE	FALSE	FALSE	FALSE	FALSE	FALSE	TRUE	FALSE	FALSE
cg22666828	GAGGAGTTTATTGGACACTGTCCTCCCTGACAGGAGGGGGCCTGGCAGCG	R	II	18	34834325			HC	0	2	0	XY_NO	A_YES	34853122	18798	CELF4	BC127795	NA		Body;Body;Body;Body	Island	BRUNOL4;BRUNOL4;BRUNOL4;BRUNOL4	50.2513	2.67093e-10	1.22123e-07	cg22666828	0.0141847	0.142437	0.122695	0.384922	0.0276112	0.0584609	FALSE	FALSE	FALSE	FALSE	FALSE	FALSE	FALSE	TRUE	FALSE	FALSE	FALSE	FALSE	FALSE	FALSE	FALSE	TRUE	FALSE
cg15611164	CGGAGAAGCCCCAGATACACGTACAGTAACAATACAAAAATGTGACTGGT	F	II	12	129277819			LC	0	1	0	XY_NO	A_NO	129299067	21249	AK001057	AK001057	NA		3'UTR	N_Shelf	SLC15A4	50.2418	2.67534e-10	1.22157e-07	cg15611164	0.971067	0.906616	0.886316	0.631052	0.951259	0.914134	FALSE	FALSE	FALSE	FALSE	FALSE	FALSE	TRUE	FALSE	FALSE	FALSE	FALSE	FALSE	FALSE	FALSE	FALSE	FALSE	FALSE
cg00030501	CGGTGCATGGTAACCATGCCTCCCTGGTGGAACCCAGAGAGAAGACATAG	R	II	1	223181473			LC	0	1	0	XY_NO	A_NO	223286372	104900	TLR5	CCDS31033	TRUE					50.2279	2.6818e-10	1.22277e-07	cg00030501	0.590334	0.934794	0.936054	0.926248	0.951083	0.971066	TRUE	FALSE	FALSE	FALSE	FALSE	FALSE	FALSE	FALSE	TRUE	FALSE	FALSE	FALSE	FALSE	FALSE	FALSE	FALSE	FALSE
cg26636398	CTGTCCCCCGGGAGAATGTCGGTGCCTTAGTTGATAGCTTTGTGTTTCCG	R	II	5	31682503			LC	0	1	0	XY_NO	A_NO	31639516	42987	PDZD2	AB002298	TRUE					50.2239	2.6837e-10	1.22277e-07	cg26636398	0.104071	0.910028	0.865686	0.887261	0.919051	0.922737	TRUE	FALSE	FALSE	FALSE	FALSE	FALSE	FALSE	FALSE	TRUE	FALSE	FALSE	FALSE	FALSE	FALSE	FALSE	FALSE	FALSE
cg11807290	CGGCAGAATCAAATGCAAATTCTATTTAGAGAAAGAGATCAAAATAATTC	F	II	12	133512074			LC	33	2	0	XY_NO	A_YES	133532591	20518	ZNF605	BC062737	NA		Body;Body		ZNF605;ZNF605	50.2033	2.69331e-10	1.22584e-07	cg11807290	0.977607	0.838101	0.874848	0.469329	0.956838	0.940929	FALSE	FALSE	FALSE	FALSE	FALSE	FALSE	TRUE	FALSE	FALSE	FALSE	FALSE	FALSE	FALSE	FALSE	TRUE	FALSE	FALSE
ch.19.36684304F	CAGCACCTGTCACATCACAGGCCCAAGGCTGCCAGAGAGTGACCAAACCC	F	II	19	31992464			LC	0	1	0	XY_NO	A_NO	32079160	-86696	BC043286	BC043286	NA					50.1935	2.69794e-10	1.22664e-07	ch.19.36684304F	0.00296244	0.153065	0.110107	0.56508	0.00848647	0.0363762	FALSE	FALSE	FALSE	FALSE	FALSE	FALSE	FALSE	TRUE	FALSE	FALSE	FALSE	FALSE	FALSE	FALSE	FALSE	TRUE	FALSE
cg04575699	CGTGGGGAGCAGAGAAAAGGAATTTCTGTTCAAGCATCCTTTCAAGAATG	F	II	12	23714914			LC	0	1	0	XY_NO	A_NO	23737507	22594	SOX5	NM_178010	TRUE		Body;Body;Body		SOX5;SOX5;SOX5	50.1589	2.71422e-10	1.23272e-07	cg04575699	0.42119	0.820177	0.922992	0.446396	0.910193	0.944209	TRUE	FALSE	FALSE	FALSE	FALSE	FALSE	TRUE	FALSE	TRUE	FALSE	FALSE	FALSE	FALSE	FALSE	TRUE	FALSE	FALSE
cg20929407	CGGGCTCCTTAGACTGCAGGATCTCCACCAGCTGCAGGAGGCTCATCTTG	F	II	17	1375459			IC	0	1	0	XY_NO	A_NO	1388648	13190	MYO1C	AK295761	NA		Body;Body;Body	Island	MYO1C;MYO1C;MYO1C	50.152	2.71751e-10	1.23291e-07	cg20929407	0.42426	0.840708	0.88448	0.761521	0.887326	0.935235	TRUE	FALSE	FALSE	FALSE	FALSE	FALSE	FALSE	FALSE	TRUE	FALSE	FALSE	FALSE	FALSE	FALSE	FALSE	FALSE	FALSE
cg26347170	CGCCTGCTCGCTGCGCAGGCCACCACAGTCTGTCTGGGCCCAGCCAGCGC	R	I	20	32441424			IC	0	1	1	XY_NO	A_NO	32399109	42315	CHMP4B	NM_176812	NA		3'UTR		CHMP4B	50.1292	2.72832e-10	1.23649e-07	cg26347170	0.977672	0.927934	0.942922	0.783547	0.968229	0.965608	FALSE	FALSE	FALSE	FALSE	FALSE	FALSE	FALSE	FALSE	FALSE	FALSE	FALSE	FALSE	FALSE	FALSE	FALSE	FALSE	FALSE
cg04571369	CGCTCCCAGGGGTCCCCTGAGGACTCGGCCCCCCAGGCCTCGCCGGGACC	R	I	19	19749068			IC	0	1	1	XY_NO	A_NO	19754454	5387	GMIP	AK297220	NA		Body	Island	GMIP	50.1191	2.73313e-10	1.23736e-07	cg04571369	0.452581	0.880747	0.86075	0.863662	0.90145	0.934985	TRUE	FALSE	FALSE	FALSE	FALSE	FALSE	FALSE	FALSE	TRUE	FALSE	FALSE	FALSE	FALSE	FALSE	FALSE	FALSE	FALSE
cg22809418	GGAATGAATCGGGTGGCAGCTTTTCCTTGTGGAGGCGCAGGCTGCTTGCG	F	II	17	78831310			IC	0	1	0	XY_NO	A_NO	78923235	-91925	RPTOR	BC033699	NA		Body;Body	N_Shore	RPTOR;RPTOR	50.0843	2.74972e-10	1.24355e-07	cg22809418	0.560367	0.916406	0.945183	0.731531	0.961075	0.969481	TRUE	FALSE	FALSE	FALSE	FALSE	FALSE	FALSE	FALSE	TRUE	FALSE	FALSE	FALSE	FALSE	FALSE	FALSE	FALSE	FALSE
cg25476577	GGCCTGTAACCCCAAATTCTGATCGCAAACATTTGATTAAGCTTAAGACG	R	II	11	46414452			HC	0	1	0	XY_NO	A_NO	46408106	-6345	CHRM4	NM_000741	NA			Island		50.0683	2.75744e-10	1.24572e-07	cg25476577	0.00514157	0.0549229	0.063926	0.206129	0.00915036	0.0212366	FALSE	FALSE	FALSE	FALSE	FALSE	FALSE	FALSE	FALSE	FALSE	FALSE	FALSE	FALSE	FALSE	FALSE	FALSE	FALSE	FALSE
cg03287126	CGGGCAAAGGTTATAATCCAGAAAATGCTCTACAAATTTAAGTAAGGTTT	F	II	8	10196401		rs56141232	LC	41	1	0	XY_NO	A_NO	10383055	-186654	PRSS55	NM_001197020	NA		Body;Body;Body	S_Shelf	MSRA;MSRA;MSRA	50.0309	2.77546e-10	1.25253e-07	cg03287126	0.587363	0.895364	0.905897	0.833637	0.928406	0.950843	TRUE	FALSE	FALSE	FALSE	FALSE	FALSE	FALSE	FALSE	TRUE	FALSE	FALSE	FALSE	FALSE	FALSE	FALSE	FALSE	FALSE
cg09103877	CGCCCCCGCCTGCCCCACTCTGTCACCTATCTTGGGGAGCTGCAGGGAGG	R	II	17	17713067			HC	0	1	0	XY_NO	A_NO	17715369	2303	SREBP-1	S66168	NA		Body	Island	RAI1	50.0207	2.78041e-10	1.25344e-07	cg09103877	0.144899	0.791525	0.81916	0.684232	0.883531	0.904486	TRUE	FALSE	FALSE	FALSE	FALSE	FALSE	FALSE	FALSE	TRUE	FALSE	FALSE	FALSE	FALSE	FALSE	FALSE	FALSE	FALSE
cg20438404	CGTGTGTAAGAGCATTCAGGAACAATTGAGCAAACCCCAATAGCCTTGGC	R	II	7	100770192			LC	6	1	0	XY_NO	A_NO	100770378	-186	SERPINE1	NM_000602	NA		TSS200;TSS200		SERPINE1;SERPINE1	50.012	2.78466e-10	1.25403e-07	cg20438404	0.0105717	0.12882	0.105385	0.419088	0.0275451	0.0424129	FALSE	FALSE	FALSE	FALSE	FALSE	FALSE	FALSE	TRUE	FALSE	FALSE	FALSE	FALSE	FALSE	FALSE	FALSE	TRUE	FALSE
cg09644974	TGCTCTGATGCTGCAGACATTCTGTTTGATGCGGAGAGGCCAGCCATTCG	R	II	2	177358138			IC	0	1	0	XY_NO	A_NO	177465779	107642	MIR1246	NR_031648	NA			S_Shelf		49.9575	2.81132e-10	1.2647e-07	cg09644974	0.0286834	0.710829	0.817945	0.283616	0.781911	0.810197	TRUE	FALSE	FALSE	FALSE	FALSE	FALSE	TRUE	FALSE	TRUE	FALSE	FALSE	FALSE	FALSE	FALSE	TRUE	FALSE	FALSE
cg12457683	CGCCTAAGTGAAAAGTTGAACAAGTTCAATACGGGACTTATTTTAGCTCT	F	II	2	221393426			LC	0	1	0	XY_NO	A_NO	220771285	-622140	MIR4268	NR_036228	TRUE					49.9329	2.82342e-10	1.26881e-07	cg12457683	0.828142	0.814759	0.931859	0.377373	0.946438	0.961904	FALSE	FALSE	FALSE	FALSE	FALSE	FALSE	TRUE	FALSE	FALSE	FALSE	FALSE	FALSE	FALSE	FALSE	TRUE	FALSE	FALSE
cg23352492	TATGTGGGAGGTGCCCACGTTTCCACGCCTTCCTCGTGGAGGGTGTGGCG	R	I	17	80823397			IC	0	1	1	XY_NO	A_NO	80797930	-25466	ZNF750	NM_024702	NA		Body		TBCD	49.9089	2.83529e-10	1.27218e-07	cg23352492	0.582683	0.921405	0.962382	0.748526	0.983297	0.983213	TRUE	FALSE	FALSE	FALSE	FALSE	FALSE	FALSE	FALSE	TRUE	FALSE	FALSE	FALSE	FALSE	FALSE	FALSE	FALSE	FALSE
ch.22.533187F	CAGCAGTAAAGTCCCCACAGCAGTGTCTGGCACAGAGGAAGCCCTCAAAC	F	II	22	35783418			LC	47	1	0	XY_NO	A_NO	35777059	6359	HMOX1	NM_002133	NA		Body		HMOX1	49.9057	2.83688e-10	1.27218e-07	ch.22.533187F	0.00380093	0.134232	0.116928	0.537885	0.0139393	0.051276	FALSE	FALSE	FALSE	FALSE	FALSE	FALSE	FALSE	TRUE	FALSE	FALSE	FALSE	FALSE	FALSE	FALSE	FALSE	TRUE	FALSE
cg14255337	GCAAAGGACTTCAGAGGTCCTGAACTGGTGCCCTTTTATAAACGCTGACG	R	II	12	121972602		rs78794423	LC	0	1	0	XY_NO	A_NO	121947841	-24760	KDM2B	AK027440	NA	CDMR	Body;Body	N_Shelf	KDM2B;KDM2B	49.886	2.8467e-10	1.27524e-07	cg14255337	0.297226	0.898289	0.908711	0.903605	0.855206	0.921574	TRUE	FALSE	FALSE	FALSE	FALSE	FALSE	FALSE	FALSE	TRUE	FALSE	FALSE	FALSE	FALSE	FALSE	FALSE	FALSE	FALSE
cg08030922	CGGAGTTAAAGACAATTACAGCCAGATTTATGGCTGTGCTAAAATAAAGC	R	II	4	90675036		rs77795436	LC	0	1	0	XY_NO	A_NO	90653059	21977	DQ571524	DQ571524	TRUE		Body;Body;Body;Body		SNCA;SNCA;SNCA;SNCA	49.8715	2.85392e-10	1.27713e-07	cg08030922	0.621322	0.783284	0.92159	0.25915	0.876735	0.932452	FALSE	FALSE	FALSE	FALSE	FALSE	FALSE	TRUE	FALSE	TRUE	FALSE	FALSE	FALSE	FALSE	FALSE	TRUE	FALSE	FALSE
cg27508055	ATCAAAATTGAAAACTCGAGCAGACAAACCCTGTGTGGTTTTCCCAAACG	F	II	2	19286187		rs10207619	LC	0	2	0	XY_NO	A_YES	19548189	-262002	MIR4757	NR_039914	TRUE					49.8562	2.86159e-10	1.27922e-07	cg27508055	0.367048	0.893829	0.863186	0.899701	0.863704	0.848266	TRUE	FALSE	FALSE	FALSE	FALSE	FALSE	FALSE	FALSE	TRUE	FALSE	FALSE	FALSE	FALSE	FALSE	FALSE	FALSE	FALSE
cg01845476	TGTTTGGGATCATGGGCATCCTAATGACCCTCATTTCATCATTACACACG	R	II	9	136833401			LC	50	1	0	XY_NO	A_NO	136857445	24045	VAV2	NM_003371	NA		Body;Body	N_Shore	VAV2;VAV2	49.8404	2.86951e-10	1.28142e-07	cg01845476	0.741742	0.905531	0.918293	0.891711	0.919023	0.936058	FALSE	FALSE	FALSE	FALSE	FALSE	FALSE	FALSE	FALSE	FALSE	FALSE	FALSE	FALSE	FALSE	FALSE	FALSE	FALSE	FALSE
cg24180402	CGCCCCCACACACACTCGGGACGTCTTCATTGAAGATTCACTTACAAAGG	F	I	17	43221464			IC	0	1	1	XY_NO	A_NO	43224683	-3219	HEXIM1	NM_006460	TRUE		3'UTR;3'UTR;3'UTR;3'UTR	N_Shore	ACBD4;ACBD4;ACBD4;ACBD4	49.787	2.89649e-10	1.29211e-07	cg24180402	0.0190607	0.121882	0.083624	0.434514	0.0229988	0.00291199	FALSE	FALSE	FALSE	FALSE	FALSE	FALSE	FALSE	TRUE	FALSE	FALSE	FALSE	FALSE	FALSE	FALSE	FALSE	TRUE	FALSE
cg08867452	CGCCCAATAAATGCTATTGACTGAATGTTGTGCAGGTCTGAAGCCAAAAC	R	II	12	105724140			HC	26	1	0	XY_NO	A_NO	105724413	-273	C12orf75	NM_001145199	NA		TSS1500	N_Shore	C12orf75	49.7767	2.90171e-10	1.29309e-07	cg08867452	0.00186091	0.0880426	0.0520734	0.309382	0.00226342	0.0196237	FALSE	FALSE	FALSE	FALSE	FALSE	FALSE	FALSE	TRUE	FALSE	FALSE	FALSE	FALSE	FALSE	FALSE	FALSE	FALSE	FALSE
cg02897172	CGCACTTCAGTTACTTCAGGTCCTCAGTGTTTAATAAGGTTTTGGGAGAG	R	II	1	179546285			LC	0	1	0	XY_NO	A_NO	179545083	-1201	NPHS2	NM_014625	NA	RDMR	TSS1500	S_Shore	NPHS2	49.7669	2.9067e-10	1.29396e-07	cg02897172	0.968218	0.901026	0.920762	0.684879	0.960968	0.966433	FALSE	FALSE	FALSE	FALSE	FALSE	FALSE	FALSE	FALSE	FALSE	FALSE	FALSE	FALSE	FALSE	FALSE	FALSE	FALSE	FALSE
cg02159489	CGCTCAACCCTCGGTAACGAAGTGAAAAAAGGCGGTCTCGGGGATGAGCT	R	I	17	79459563	rs34422018	rs34422018,rs75959798	IC	0	1	1	XY_NO	A_NO	79477633	18071	DQ585569	DQ585569	NA			S_Shelf		49.6728	2.95516e-10	1.31416e-07	cg02159489	0.0281174	0.542293	0.812793	0.806093	0.905918	0.936018	TRUE	FALSE	TRUE	FALSE	FALSE	FALSE	FALSE	FALSE	TRUE	FALSE	TRUE	FALSE	FALSE	FALSE	FALSE	FALSE	FALSE
cg03220363	CGTCACGTTGTCTAATTCTCCCCAGGGGCCCTGTGAGCTGGGATTATGGT	F	II	8	134115661	rs28384408	rs73708853	LC	0	1	0	XY_NO	A_NO	134115309	-351	SLA	NM_001045557	NA		Body;TSS1500;TSS1500		TG;SLA;SLA	49.659	2.96231e-10	1.31465e-07	cg03220363	0.170146	0.747882	0.835903	0.550878	0.847521	0.917247	TRUE	FALSE	FALSE	FALSE	FALSE	FALSE	FALSE	FALSE	TRUE	FALSE	FALSE	FALSE	FALSE	FALSE	TRUE	FALSE	FALSE
cg25941544	ACTGATGAACAGATGAACAAAATGTGCTAAATTCACGCAATGGAATATCG	R	II	4	154176911			LC	48	5	0	XY_NO	A_YES	154178554	-1643	TRIM2	BC025417	NA		Body;5'UTR		TRIM2;TRIM2	49.6588	2.96242e-10	1.31465e-07	cg25941544	0.260647	0.72165	0.668708	0.880535	0.943464	0.927091	TRUE	FALSE	FALSE	FALSE	FALSE	FALSE	FALSE	FALSE	TRUE	FALSE	FALSE	FALSE	FALSE	FALSE	FALSE	FALSE	FALSE
cg15478483	CGCCCAGCTGTGTAGCCCTAGCAAGGCACCTAACTTCTCTGTGCCTGGAT	R	II	6	111936529			IC	50	1	0	XY_NO	A_NO	111927473	-9055	TRAF3IP2	AK310922	TRUE					49.6335	2.97565e-10	1.31915e-07	cg15478483	0.272084	0.855109	0.846398	0.905304	0.861601	0.880998	TRUE	FALSE	FALSE	FALSE	FALSE	FALSE	FALSE	FALSE	TRUE	FALSE	FALSE	FALSE	FALSE	FALSE	FALSE	FALSE	FALSE
cg11587950	CGTGTAGCTCTCAGGAAGCAATATTTAATATGCTCAAGAGCATTAGAATC	F	II	6	3136887	rs77799358	rs74679757,rs77799358	LC	0	1	0	XY_NO	A_NO	3118925	17962	BPHL	NR_026648	NA		Body;Body;Body;Body	N_Shelf	BPHL;BPHL;BPHL;BPHL	49.5025	3.04507e-10	1.34852e-07	cg11587950	0.960061	0.901226	0.943906	0.670204	0.967303	0.970157	FALSE	FALSE	FALSE	FALSE	FALSE	FALSE	FALSE	FALSE	FALSE	FALSE	FALSE	FALSE	FALSE	FALSE	FALSE	FALSE	FALSE
cg09181861	CGCTGGAAGAAGCTGCATGCGCTGCTGTCCCGTCTGCCCAGTCCTTCCCG	R	I	16	604935		rs57569905	IC	0	1	1	XY_NO	A_NO	602300	2635	SOLH	BC044259	TRUE			Island		49.4921	3.05063e-10	1.34958e-07	cg09181861	0.910318	0.928914	0.952281	0.768857	0.965407	0.978284	FALSE	FALSE	FALSE	FALSE	FALSE	FALSE	FALSE	FALSE	FALSE	FALSE	FALSE	FALSE	FALSE	FALSE	FALSE	FALSE	FALSE
cg05224922	CAGTCCCTTGCATCACAGTCTGTTGATTCTCCTCGGTCCCTAAGACAACG	R	II	8	140941189	rs61392495		IC	0	1	0	XY_NO	A_NO	141113774	172586	AX748239	AX748239	NA		Body;Body		TRAPPC9;TRAPPC9	49.3763	3.11365e-10	1.37603e-07	cg05224922	0.811682	0.957926	0.954082	0.951592	0.969413	0.976548	FALSE	FALSE	FALSE	FALSE	FALSE	FALSE	FALSE	FALSE	FALSE	FALSE	FALSE	FALSE	FALSE	FALSE	FALSE	FALSE	FALSE
cg12739504	GCCTTTCCAAACACCAAAAGACAGGACCCATATATTATATTTGGTTAACG	F	II	8	77689057			LC	0	1	0	XY_NO	A_NO	77616277	72780	ZFHX4	AY260762	TRUE		Body		ZFHX4	49.3406	3.13335e-10	1.38331e-07	cg12739504	0.105395	0.850461	0.8217	0.821849	0.921387	0.908942	TRUE	FALSE	FALSE	FALSE	FALSE	FALSE	FALSE	FALSE	TRUE	FALSE	FALSE	FALSE	FALSE	FALSE	FALSE	FALSE	FALSE
cg27126318	GGTAAATGCAGAGCCTCAGAATAACTGCATGAACTCACACATTTCCTCCG	F	II	13	112144843			LC	0	1	0	XY_NO	A_NO	111973014	171829	C13orf16	NM_152324	NA					49.3258	3.14155e-10	1.38549e-07	cg27126318	0.577827	0.900645	0.891946	0.886657	0.916606	0.943932	TRUE	FALSE	FALSE	FALSE	FALSE	FALSE	FALSE	FALSE	TRUE	FALSE	FALSE	FALSE	FALSE	FALSE	FALSE	FALSE	FALSE
cg21338523	CGCAACATCCAGAGAGCTAATAGTGGGGTTATTAACATAACAAACGTAAA	R	II	2	144105257			LC	0	1	0	XY_NO	A_NO	144193162	-87905	ARHGAP15	AF217507	TRUE		Body		ARHGAP15	49.3139	3.14817e-10	1.38698e-07	cg21338523	0.0788837	0.811526	0.836191	0.64029	0.908273	0.871922	TRUE	FALSE	FALSE	FALSE	FALSE	FALSE	FALSE	FALSE	TRUE	FALSE	FALSE	FALSE	FALSE	FALSE	FALSE	FALSE	FALSE
cg18651291	CTAATAGGCACTTCACCTGCTCTGCGGAGGCGCCTGCGGAATGGTGGTCG	R	II	10	131445468		rs79242360	IC	0	1	0	XY_NO	A_NO	131265453	180015	MGMT	NM_002412	NA		Body		MGMT	49.2925	3.16012e-10	1.3908e-07	cg18651291	0.803189	0.945796	0.938648	0.947637	0.979277	0.989969	FALSE	FALSE	FALSE	FALSE	FALSE	FALSE	FALSE	FALSE	FALSE	FALSE	FALSE	FALSE	FALSE	FALSE	FALSE	FALSE	FALSE
cg13105599	CGCCTCCCACAAGCCAATCCGCAGCTGCTGCTGCAGAAGTGCGCTGTGCT	R	II	15	67356641		rs62005981,rs72661154	ICshore	0	1	0	XY_NO	A_NO	67358194	-1553	SMAD3	NM_005902	NA	RDMR		N_Shore		49.2704	3.17252e-10	1.39482e-07	cg13105599	0.112439	0.797982	0.883358	0.620469	0.877897	0.907512	TRUE	FALSE	FALSE	FALSE	FALSE	FALSE	FALSE	FALSE	TRUE	FALSE	FALSE	FALSE	FALSE	FALSE	FALSE	FALSE	FALSE
cg23713090	CGCAATACTGTACCAAAGGCTACAGCAGAATGGTGAAAGGAGAAAGCAGT	F	II	6	70996520			LC	0	1	0	XY_NO	A_NO	70992910	-3609	COL9A1	NM_078485	NA		Body	S_Shelf	COL9A1	49.2434	3.18775e-10	1.40008e-07	cg23713090	0.957124	0.928117	0.927296	0.712008	0.973427	0.968791	FALSE	FALSE	FALSE	FALSE	FALSE	FALSE	FALSE	FALSE	FALSE	FALSE	FALSE	FALSE	FALSE	FALSE	FALSE	FALSE	FALSE
cg25081131	CGAGGATAGACCTATAGAGGCTGGCATAGCTGTACAGAGGCCACACAAAG	F	II	14	73750185			LC	0	1	0	XY_NO	A_NO	73751125	941	NUMB	AK294591	TRUE		Body;Body;Body;Body		NUMB;NUMB;NUMB;NUMB	49.2105	3.20638e-10	1.40681e-07	cg25081131	0.425438	0.897172	0.895692	0.901686	0.925282	0.930425	TRUE	FALSE	FALSE	FALSE	FALSE	FALSE	FALSE	FALSE	TRUE	FALSE	FALSE	FALSE	FALSE	FALSE	FALSE	FALSE	FALSE
cg25967146	GTCGTGGGGCAAGGCTTGGGCTCATAACACTGAACCCAAGGTAGCATACG	R	II	8	23717906			LC	0	1	0	XY_NO	A_NO	23712319	-5586	STC1	NM_003155	TRUE					49.1537	3.23882e-10	1.41958e-07	cg25967146	0.643227	0.938024	0.92085	0.89791	0.955752	0.969207	TRUE	FALSE	FALSE	FALSE	FALSE	FALSE	FALSE	FALSE	TRUE	FALSE	FALSE	FALSE	FALSE	FALSE	FALSE	FALSE	FALSE
cg03142411	CAGAGGTCTGGGGCGAAAGGTAAGCTGACCGATACAGCAGGACACAGGCG	F	I	4	3375410			IC	0	1	1	XY_NO	A_NO	3371723	3687	RGS12	AK308734	NA		Body;Body;Body	N_Shore	RGS12;RGS12;RGS12	49.1393	3.24709e-10	1.42175e-07	cg03142411	0.967729	0.919649	0.953812	0.754874	0.965234	0.978337	FALSE	FALSE	FALSE	FALSE	FALSE	FALSE	FALSE	FALSE	FALSE	FALSE	FALSE	FALSE	FALSE	FALSE	FALSE	FALSE	FALSE
cg11217953	TACGTGTGAATCCCTCCTCTAAGAAGAGAACTCTTTCGAGGCAAGGGACG	F	I	1	26051823		rs78723229	LC	50	1	1	XY_NO	A_NO	26126666	-74843	SEPN1	NM_206926	TRUE		Body		MAN1C1	49.1275	3.25391e-10	1.42327e-07	cg11217953	0.338489	0.937776	0.913436	0.910303	0.910575	0.93608	TRUE	FALSE	FALSE	FALSE	FALSE	FALSE	FALSE	FALSE	TRUE	FALSE	FALSE	FALSE	FALSE	FALSE	FALSE	FALSE	FALSE
cg17783815	CTGGGTGGAGGAGTCAGGATCGGGGGATACACCTTCCCTTGACAGGGTCG	F	II	17	9082744			IC	0	1	0	XY_NO	A_NO	8924858	157886	NTN1	NM_004822	TRUE		Body		NTN1	49.1133	3.26212e-10	1.4254e-07	cg17783815	0.759237	0.899967	0.905555	0.929862	0.93126	0.944662	FALSE	FALSE	FALSE	FALSE	FALSE	FALSE	FALSE	FALSE	FALSE	FALSE	FALSE	FALSE	FALSE	FALSE	FALSE	FALSE	FALSE
cg17374958	CGATAGGGTTAAGTATTTTGATAGAAGACCATGCTATTTAATATAAGTAG	F	II	3	158990856			LC	0	1	0	XY_NO	A_NO	158991035	-179	SCHIP1	NM_001197108	NA		TSS1500		SCHIP1	49.0949	3.27281e-10	1.42861e-07	cg17374958	0.924899	0.847196	0.910536	0.489158	0.961369	0.953827	FALSE	FALSE	FALSE	FALSE	FALSE	FALSE	TRUE	FALSE	FALSE	FALSE	FALSE	FALSE	FALSE	FALSE	TRUE	FALSE	FALSE
cg18933494	GAATATCACAGTACTGAGGTGATTGATGCTCAGGCCACTCTTCTCACTCG	R	II	11	8616016		rs4456256	HC	0	1	0	XY_NO	A_NO	8615774	-241	STK33	AK310754	NA		TSS1500	S_Shore	STK33	49.0819	3.28039e-10	1.43045e-07	cg18933494	0.0122067	0.151164	0.119368	0.457103	0.0296151	0.0636494	FALSE	FALSE	FALSE	FALSE	FALSE	FALSE	FALSE	TRUE	FALSE	FALSE	FALSE	FALSE	FALSE	FALSE	FALSE	TRUE	FALSE
cg21382890	CGGCTCCTTACAGGAAATGGTTGGTGCATATTAGCTTAGCACAAAATACA	R	II	2	178104794		rs3731799	LC	0	1	0	XY_NO	A_NO	178120737	15944	MIR3128	NR_036075	TRUE		Body;5'UTR;5'UTR		NFE2L2;NFE2L2;NFE2L2	49.0557	3.2957e-10	1.43566e-07	cg21382890	0.65682	0.254165	0.101202	0.796647	0.0158397	0.0832603	FALSE	TRUE	FALSE	FALSE	FALSE	FALSE	FALSE	TRUE	FALSE	TRUE	FALSE	FALSE	FALSE	FALSE	FALSE	TRUE	FALSE
cg24921186	GACGCTTTCTCTGTCTTTCCGGAAATGCAAAACAGGTGAATTTTCAAGCG	R	II	5	43045001			LC	0	1	0	XY_NO	A_NO	43042235	2766	LOC153684	NR_015447	NA	RDMR	Body	S_Shore	LOC153684	49.0211	3.31603e-10	1.44304e-07	cg24921186	0.0266624	0.777355	0.833659	0.642492	0.845155	0.923342	TRUE	FALSE	FALSE	FALSE	FALSE	FALSE	FALSE	FALSE	TRUE	FALSE	FALSE	FALSE	FALSE	FALSE	FALSE	FALSE	FALSE
cg25490551	TCATAAACACAGCATCACTCTCAGCAAATACTTCTGTGTCGTTGTTTACG	F	II	12	22409049			LC	0	1	0	XY_NO	A_NO	22487647	78599	ST8SIA1	AY569975	TRUE		Body		ST8SIA1	48.9961	3.33084e-10	1.44736e-07	cg25490551	0.349754	0.850984	0.85346	0.837455	0.895207	0.917312	TRUE	FALSE	FALSE	FALSE	FALSE	FALSE	FALSE	FALSE	TRUE	FALSE	FALSE	FALSE	FALSE	FALSE	FALSE	FALSE	FALSE
cg01018110	CGCCCCACCTTGAGCTGACCACCATGGTCAACCTATTGTTGTTTCCAGCT	R	II	5	134814626			LC	0	1	0	XY_NO	A_NO	134788088	-26537	TIFAB	NM_001099221	TRUE					48.9929	3.33273e-10	1.44736e-07	cg01018110	0.3	0.887354	0.921238	0.892416	0.893108	0.953828	TRUE	FALSE	FALSE	FALSE	FALSE	FALSE	FALSE	FALSE	TRUE	FALSE	FALSE	FALSE	FALSE	FALSE	FALSE	FALSE	FALSE
cg19657603	CCCAGGGTGTGGCCACATCCCTTTTTCTGGGCCTTTCCCTTCAGGGCTCG	F	II	15	26095616			IC	0	1	0	XY_NO	A_NO	26093971	-1644	MIR4715	NR_039865	NA	DMR	Body		ATP10A	48.9625	3.35082e-10	1.45373e-07	cg19657603	0.01279	0.138077	0.0768869	0.484908	0.0121788	0.0381102	FALSE	FALSE	FALSE	FALSE	FALSE	FALSE	FALSE	TRUE	FALSE	FALSE	FALSE	FALSE	FALSE	FALSE	FALSE	TRUE	FALSE
cg24224153	CGGAGAACGACGTGGCACTCCCTCTAGCGGCAAACGTCTCGCACAGAGCC	F	I	2	23574549			IC	0	1	1	XY_NO	A_NO	23541010	-33538	Mir_548	.	TRUE					48.9109	3.38175e-10	1.46417e-07	cg24224153	8.86e-06	0.0580959	0.0583229	0.118519	0.00257555	0.000809895	FALSE	FALSE	FALSE	FALSE	FALSE	FALSE	FALSE	FALSE	FALSE	FALSE	FALSE	FALSE	FALSE	FALSE	FALSE	FALSE	FALSE
cg15373928	CTGCTGGCAAGGGAGTGGCTCTAGCACAGACACCCCTTTCTTCTTCCTCG	F	II	3	184893413			LC	0	1	0	XY_NO	A_NO	184880688	12725	LOC339926	NR_038990	TRUE					48.9141	3.37984e-10	1.46417e-07	cg15373928	0.0312462	0.162807	0.101045	0.670276	0.0249397	0.0707795	FALSE	FALSE	FALSE	FALSE	FALSE	FALSE	FALSE	TRUE	FALSE	FALSE	FALSE	FALSE	FALSE	FALSE	FALSE	TRUE	FALSE
cg01719619	TCCTCTCTGGTCATTAGTATCCTTTCAGAAAGAGAATCCTGCCATCACCG	R	II	9	135645219			IC	0	1	0	XY_NO	A_NO	135545787	-99431	DDX31	AF335569	NA		Body	N_Shore	C9orf98	48.8764	3.40263e-10	1.47023e-07	cg01719619	0.0123586	0.107784	0.0774654	0.333184	0.0196391	0.0288817	FALSE	FALSE	FALSE	FALSE	FALSE	FALSE	FALSE	TRUE	FALSE	FALSE	FALSE	FALSE	FALSE	FALSE	FALSE	TRUE	FALSE
cg25435917	CGGAGCAGGCCCCAGGCTCCAGAGCAGCCGCTGACAGGCTGTCCAGCTGC	R	II	3	12917884			IC	0	1	0	XY_NO	A_NO	12915607	-2276	DQ581328	DQ581328	NA			Island		48.8764	3.40259e-10	1.47023e-07	cg25435917	0.0190318	0.205315	0.129943	0.431303	0.0499617	0.0827483	FALSE	FALSE	FALSE	FALSE	FALSE	FALSE	FALSE	TRUE	FALSE	FALSE	FALSE	FALSE	FALSE	FALSE	FALSE	TRUE	FALSE
cg01382105	CGTCTTCAGCACTGAATACGCGTCCGTCTGACGGGTTGTGTATTTCTATG	F	I	13	113406866			IC	0	1	1	XY_NO	A_NO	113409006	2141	BC041346	BC041346	NA		Body;Body	N_Shelf	ATP11A;ATP11A	48.8164	3.43924e-10	1.48452e-07	cg01382105	0.524914	0.961289	0.973416	0.887799	0.986353	0.982293	TRUE	FALSE	FALSE	FALSE	FALSE	FALSE	FALSE	FALSE	TRUE	FALSE	FALSE	FALSE	FALSE	FALSE	FALSE	FALSE	FALSE
cg13489501	CACACTCAGGGCTTCAGGGGACAGCTGGACACGGGGTTCGTGTACGTGCG	R	I	9	140262190			IC	0	1	1	XY_NO	A_NO	140261083	-1106	EXD3	AX746955	NA		Body	N_Shore	EXD3	48.8108	3.44268e-10	1.48452e-07	cg13489501	0.911046	0.979174	0.969674	0.976205	0.989188	0.988361	FALSE	FALSE	FALSE	FALSE	FALSE	FALSE	FALSE	FALSE	FALSE	FALSE	FALSE	FALSE	FALSE	FALSE	FALSE	FALSE	FALSE
cg21221695	TGCTATAGAGAGTAGCTAAATATATAGCTCCAATATTACTGTCACAAGCG	F	II	4	72188145		rs28453170	LC	0	1	0	XY_NO	A_NO	72204769	-16624	SLC4A4	NM_003759	TRUE		Body;Body		SLC4A4;SLC4A4	48.7862	3.45784e-10	1.48805e-07	cg21221695	0.95968	0.883585	0.899563	0.517447	0.945554	0.95238	FALSE	FALSE	FALSE	FALSE	FALSE	FALSE	TRUE	FALSE	FALSE	FALSE	FALSE	FALSE	FALSE	FALSE	TRUE	FALSE	FALSE
ch.12.58754139R	CAGAATGTATGGGAGGAGGTTGCTGCAGCTTCTGCACTGGCCAAATATCT	F	II	12	60467872			LC	49	1	0	XY_NO	A_NO	60083125	384747	SLC16A7	NM_004731	NA					48.7893	3.45594e-10	1.48805e-07	ch.12.58754139R	0.00242758	0.131052	0.0409522	0.439712	0.00932615	0.034921	FALSE	FALSE	FALSE	FALSE	FALSE	FALSE	FALSE	TRUE	FALSE	FALSE	FALSE	FALSE	FALSE	FALSE	FALSE	TRUE	FALSE
cg02806853	CTGTCAGGCTTCCGGGCAGACATCGAGAGCCTGGAGCAGGTGAGGCAGCG	F	II	19	17012009			LC	0	1	0	XY_NO	A_NO	17014432	2424	CPAMD8	AK075099	NA		Body	S_Shelf	CPAMD8	48.7609	3.47351e-10	1.49329e-07	cg02806853	0.696212	0.863747	0.85184	0.904047	0.944314	0.950771	FALSE	FALSE	FALSE	FALSE	FALSE	FALSE	FALSE	FALSE	FALSE	FALSE	FALSE	FALSE	FALSE	FALSE	FALSE	FALSE	FALSE
cg24852135	TACATATCATCTTATCGTATACCAAAGAAAATTACATCCTTCAGGTCTCG	F	II	7	69597700			LC	0	1	0	XY_NO	A_NO	69063904	533796	AUTS2	NM_001127232	TRUE		Body;Body;Body		AUTS2;AUTS2;AUTS2	48.7338	3.49036e-10	1.49902e-07	cg24852135	0.0363307	0.782901	0.846304	0.521829	0.929018	0.921978	TRUE	FALSE	FALSE	FALSE	FALSE	FALSE	TRUE	FALSE	TRUE	FALSE	FALSE	FALSE	FALSE	FALSE	TRUE	FALSE	FALSE
cg24363160	GGACCTGGTGCGGTGGGATAGGACAGAAGTGGGTGCGGCCCCAGGAGGCG	R	II	22	40058512			HC	3	2	0	XY_NO	A_YES	39994155	64357	CACNA1I	AF211189	NA		Body;Body	Island	CACNA1I;CACNA1I	48.6973	3.51327e-10	1.50734e-07	cg24363160	0.0060303	0.149203	0.0929304	0.31194	0.00783741	0.0206785	FALSE	FALSE	FALSE	FALSE	FALSE	FALSE	FALSE	TRUE	FALSE	FALSE	FALSE	FALSE	FALSE	FALSE	FALSE	FALSE	FALSE
cg02851435	CGCCGGTTTTTTATTTCATGCAAACCCCCGGAGGAGCATCTCAGATCACT	F	II	6	156829146			IC	0	1	0	XY_NO	A_NO	156869119	39974	TRNA_Pseudo	.	NA					48.6825	3.52255e-10	1.5098e-07	cg02851435	0.92569	0.816784	0.924176	0.460755	0.939942	0.967019	FALSE	FALSE	FALSE	FALSE	FALSE	FALSE	TRUE	FALSE	FALSE	FALSE	FALSE	FALSE	FALSE	FALSE	TRUE	FALSE	FALSE
cg21328651	CCTCTGCTGTCATGGGGCCCTCAACAGACGGGCTGCCAACAAGCAGGGCG	F	II	7	158742190			IC	0	1	0	XY_NO	A_NO	158801044	-58854	LOC154822	NR_024394	NA					48.6146	3.56569e-10	1.52676e-07	cg21328651	0.935951	0.852039	0.928003	0.740117	0.935348	0.965525	FALSE	FALSE	FALSE	FALSE	FALSE	FALSE	FALSE	FALSE	FALSE	FALSE	FALSE	FALSE	FALSE	FALSE	FALSE	FALSE	FALSE
cg19856013	CGGACAGAGTCAAGGATACAATTCTAGTCTTTCCGAGCTGGCTTTTGGCC	F	II	6	51342462			LC	0	1	0	XY_NO	A_NO	51329487	12975	SNORD66	.	TRUE					48.6089	3.5693e-10	1.52677e-07	cg19856013	0.165881	0.837461	0.770041	0.862929	0.922431	0.89501	TRUE	FALSE	FALSE	FALSE	FALSE	FALSE	FALSE	FALSE	TRUE	FALSE	FALSE	FALSE	FALSE	FALSE	FALSE	FALSE	FALSE
cg00102955	ATCTCTGCTTCTCTTGCTGTCTCTGTCTCTGTGGGCTTCCAGGGGATTCG	F	II	1	150230345			LC	33	1	0	XY_NO	A_NO	150230217	128	CA14	AK308964	NA		1stExon;5'UTR		CA14;CA14	48.6031	3.573e-10	1.52682e-07	cg00102955	0.0127657	0.135779	0.0584961	0.6724	0.0336525	0.0505418	FALSE	FALSE	FALSE	FALSE	FALSE	FALSE	FALSE	TRUE	FALSE	FALSE	FALSE	FALSE	FALSE	FALSE	FALSE	TRUE	FALSE
cg18449243	CGGAATAAATTTATCAACCAAATGAATACGTGAATGAATGAGTGTTCCAG	F	II	8	57819317			LC	26	1	0	XY_NO	A_NO	57829642	-10325	U6	.	TRUE					48.5856	3.58424e-10	1.53009e-07	cg18449243	0.97659	0.892989	0.930819	0.649129	0.966903	0.95274	FALSE	FALSE	FALSE	FALSE	FALSE	FALSE	TRUE	FALSE	FALSE	FALSE	FALSE	FALSE	FALSE	FALSE	TRUE	FALSE	FALSE
cg24799159	CGCAGGCCCTCACACAGGCCGGGAACAGTTAGAACCCCAACCTGCATCTC	R	II	12	3414455		rs80277107	IC	0	1	0	XY_NO	A_NO	3409389	-5065	AK056228	AK056228	NA					48.5399	3.61376e-10	1.54074e-07	cg24799159	0.450892	0.854624	0.836129	0.88672	0.892121	0.937799	TRUE	FALSE	FALSE	FALSE	FALSE	FALSE	FALSE	FALSE	TRUE	FALSE	FALSE	FALSE	FALSE	FALSE	FALSE	FALSE	FALSE
cg17134302	CGCCAAACCTCATGAGGTGGGGTATTGTTTTCTAAGCCCCAACAACACCC	F	II	2	230821547		rs75679107	LC	43	1	0	XY_NO	A_NO	230787206	34341	FBXO36	NM_174899	TRUE		Body		FBXO36	48.5358	3.61641e-10	1.54074e-07	cg17134302	0.779475	0.93292	0.93118	0.922855	0.963805	0.971026	FALSE	FALSE	FALSE	FALSE	FALSE	FALSE	FALSE	FALSE	FALSE	FALSE	FALSE	FALSE	FALSE	FALSE	FALSE	FALSE	FALSE
cg16586211	TAGCTGTGTGTCTTTGCACCGGGGGGCCTCTCAGATGGCAGGCATCATCG	R	II	16	85296062	rs76761610	rs76761610	IC	0	1	0	XY_NO	A_NO	85316563	-20501	LINC00311	NR_038859	NA					48.508	3.63454e-10	1.54692e-07	cg16586211	0.0725507	0.896389	0.86222	0.913859	0.768711	0.876943	TRUE	FALSE	FALSE	FALSE	FALSE	FALSE	FALSE	FALSE	TRUE	FALSE	FALSE	FALSE	FALSE	FALSE	FALSE	FALSE	FALSE
cg05233614	TGAAATGGCTGCGTGTTCCCCACATGCAGCATAGAGACTGTGAGTGTTCG	F	II	12	131142966		rs75547938,rs79772669	IC	0	1	0	XY_NO	A_NO	131200825	57860	RIMBP2	BC007632	NA					48.4876	3.64787e-10	1.54864e-07	cg05233614	0.65181	0.801049	0.934122	0.450635	0.956526	0.965954	TRUE	FALSE	FALSE	FALSE	FALSE	FALSE	TRUE	FALSE	TRUE	FALSE	FALSE	FALSE	FALSE	FALSE	TRUE	FALSE	FALSE
cg04191306	CGGGGGCCCTCCTGGGAGCCTCATTTAGATTTTAATTAAACTGACTTTTC	F	II	14	104854974			HC	0	1	0	XY_NO	A_NO	104978197	123224	AX746996	AX746996	NA					48.4852	3.64947e-10	1.54864e-07	cg04191306	0.227169	0.775258	0.806573	0.617071	0.876732	0.890032	TRUE	FALSE	FALSE	FALSE	FALSE	FALSE	FALSE	FALSE	TRUE	FALSE	FALSE	FALSE	FALSE	FALSE	FALSE	FALSE	FALSE
cg05798059	GCACCTTCTGCAGGGATTACAGCTTGGAAGCCTTGGGGCAGCTGTGCTCG	R	II	11	30444984			LC	0	1	0	XY_NO	A_NO	30413503	31481	Mir_633	.	TRUE		Body;Body		MPPED2;MPPED2	48.4896	3.64653e-10	1.54864e-07	cg05798059	0.496995	0.925283	0.914643	0.912647	0.92549	0.938537	TRUE	FALSE	FALSE	FALSE	FALSE	FALSE	FALSE	FALSE	TRUE	FALSE	FALSE	FALSE	FALSE	FALSE	FALSE	FALSE	FALSE
cg12044130	CACCTATTTGTAGCTATGTTTTTAGATTCATCTCTAATGCTGCACTCACG	F	II	8	118897243			LC	0	1	0	XY_NO	A_NO	119100497	203255	AK025288	AK025288	TRUE		Body		EXT1	48.4618	3.66484e-10	1.55053e-07	cg12044130	0.474612	0.851105	0.896776	0.701907	0.943032	0.934723	TRUE	FALSE	FALSE	FALSE	FALSE	FALSE	FALSE	FALSE	TRUE	FALSE	FALSE	FALSE	FALSE	FALSE	FALSE	FALSE	FALSE
cg23033845	GGGTGGAAACAGCCCAGGCGGGTTGAAGTTGTGGCCCATAGACCCCACCG	F	II	17	7758662			HC	0	1	0	XY_NO	A_NO	7758383	279	TMEM88	NM_203411	NA	RDMR	Body	Island	TMEM88	48.4697	3.65959e-10	1.55053e-07	cg23033845	0.345237	0.77942	0.815669	0.712836	0.821205	0.854527	TRUE	FALSE	FALSE	FALSE	FALSE	FALSE	FALSE	FALSE	TRUE	FALSE	FALSE	FALSE	FALSE	FALSE	FALSE	FALSE	FALSE
cg13104508	CCGGGGCAGTCAGAGCGATGCTGCTCTTTTCATCGCTTTCTGTCTTCTCG	F	I	6	157527531			IC	0	1	1	XY_NO	A_NO	157745252	217722	TMEM242	NM_018452	NA		Body;Body;Body		ARID1B;ARID1B;ARID1B	48.4634	3.66378e-10	1.55053e-07	cg13104508	0.724602	0.925389	0.924249	0.832331	0.95587	0.970332	FALSE	FALSE	FALSE	FALSE	FALSE	FALSE	FALSE	FALSE	FALSE	FALSE	FALSE	FALSE	FALSE	FALSE	FALSE	FALSE	FALSE
cg07493324	AGCGTGCAGCAGGAGCAATGCATGGAACACACATTCACTTAGAGATACCG	R	II	22	26857165			LC	0	1	0	XY_NO	A_NO	26868383	11219	HPS4	AK123691	NA		Body;Body		HPS4;HPS4	48.4459	3.67532e-10	1.55189e-07	cg07493324	0.844159	0.844292	0.92047	0.507834	0.960137	0.960464	FALSE	FALSE	FALSE	FALSE	FALSE	FALSE	TRUE	FALSE	FALSE	FALSE	FALSE	FALSE	FALSE	FALSE	TRUE	FALSE	FALSE
cg04747382	CGGGGGCTGTCTCCCAGCCACCTGCTGAGCCTGCCAGCTCCAGCCTGGTT	R	II	16	68406461		rs35189054	LC	0	1	0	XY_NO	A_NO	68406289	-171	SMPD3	DQ424899	NA		5'UTR	S_Shore	SMPD3	48.4498	3.67271e-10	1.55189e-07	cg04747382	0.942343	0.885892	0.922605	0.700982	0.952398	0.962017	FALSE	FALSE	FALSE	FALSE	FALSE	FALSE	FALSE	FALSE	FALSE	FALSE	FALSE	FALSE	FALSE	FALSE	FALSE	FALSE	FALSE
cg01313176	CCCCTATAGCCACATTCTCACTTAAAATACTGCCTCCAAATGGCTTAACG	R	II	10	35058287			LC	0	1	0	XY_NO	A_NO	35104252	45966	PARD3	AF454058	TRUE		Body		PARD3	48.4337	3.6834e-10	1.55376e-07	cg01313176	0.507028	0.769579	0.83043	0.641775	0.867158	0.879297	TRUE	FALSE	FALSE	FALSE	FALSE	FALSE	FALSE	FALSE	TRUE	FALSE	FALSE	FALSE	FALSE	FALSE	FALSE	FALSE	FALSE
cg26986731	CGCCCCATCTCGGGGCCGTCTCGGCTCCTGTGTCCACTGCAGGCCTCTGC	F	I	14	104640667			IC	0	1	1	XY_NO	A_NO	104605059	35608	KIF26A	NM_015656	NA		Body	Island	KIF26A	48.4274	3.68754e-10	1.55397e-07	cg26986731	0.973235	0.925178	0.942335	0.806581	0.965915	0.980376	FALSE	FALSE	FALSE	FALSE	FALSE	FALSE	FALSE	FALSE	FALSE	FALSE	FALSE	FALSE	FALSE	FALSE	FALSE	FALSE	FALSE
cg05150667	AAAGAGCCTTAGGTACTTTTAATCAGATGTTCTTGGTAACTAAAATACCG	R	II	4	23994603			LC	0	1	0	XY_NO	A_NO	23891699	-102903	PPARGC1A	BC029800	TRUE					48.4043	3.70291e-10	1.55891e-07	cg05150667	0.226759	0.929122	0.908772	0.891136	0.949676	0.929287	TRUE	FALSE	FALSE	FALSE	FALSE	FALSE	FALSE	FALSE	TRUE	FALSE	FALSE	FALSE	FALSE	FALSE	FALSE	FALSE	FALSE
cg10543634	CGCTCCAACAGGGTGAGAATCAAAACAGGTGCCTCCGCCTGTTCCTATTA	R	II	15	67651491		rs75462723	LC	0	1	0	XY_NO	A_NO	67547532	-103958	AAGAB	AK294402	TRUE		Body		IQCH	48.3603	3.73236e-10	1.56976e-07	cg10543634	0.0651886	0.882225	0.892695	0.872489	0.926328	0.890642	TRUE	FALSE	FALSE	FALSE	FALSE	FALSE	FALSE	FALSE	TRUE	FALSE	FALSE	FALSE	FALSE	FALSE	FALSE	FALSE	FALSE
cg04875062	CGGCCCCTTCAGTGCTGCCTTTCTGGGATCCAGAGGAGCCCCCTCAGGCT	R	II	1	17305562			LC	0	1	0	XY_NO	A_NO	17307172	1611	MFAP2	NM_001135248	TRUE		5'UTR;5'UTR;5'UTR;5'UTR	N_Shore	MFAP2;MFAP2;MFAP2;MFAP2	48.3483	3.74045e-10	1.57161e-07	cg04875062	0.164755	0.81484	0.832115	0.80012	0.793347	0.833783	TRUE	FALSE	FALSE	FALSE	FALSE	FALSE	FALSE	FALSE	TRUE	FALSE	FALSE	FALSE	FALSE	FALSE	FALSE	FALSE	FALSE
cg20036207	GGGGGCCAAGGTATTGGAGGACTCCCTCCCAGCTTTGGAAGCCTCATCCG	R	II	19	10397031			LC	0	1	0	XY_NO	A_NO	10397642	-611	ICAM4	NM_022377	TRUE		TSS1500;TSS1500;TSS1500;3'UTR	N_Shore	ICAM4;ICAM4;ICAM4;ICAM1	48.342	3.74468e-10	1.57184e-07	cg20036207	0.836491	0.908806	0.908337	0.901358	0.950534	0.968222	FALSE	FALSE	FALSE	FALSE	FALSE	FALSE	FALSE	FALSE	FALSE	FALSE	FALSE	FALSE	FALSE	FALSE	FALSE	FALSE	FALSE
cg17331554	CGGCTGCTCCAGATGCCCTCTGTGGTCAACTACTCCGGCCTGCGCAAGCG	F	I	14	105167820			HC	0	1	1	XY_NO	A_NO	105173589	-5769	INF2	DQ395340	NA		Body;Body;Body	Island	INF2;INF2;INF2	48.3058	3.76919e-10	1.57988e-07	cg17331554	0.559206	0.931885	0.917397	0.892034	0.934089	0.959396	TRUE	FALSE	FALSE	FALSE	FALSE	FALSE	FALSE	FALSE	TRUE	FALSE	FALSE	FALSE	FALSE	FALSE	FALSE	FALSE	FALSE
cg09874605	CTTTCTCCACCAAATGAGTTCCTGTGACATCCAAGGTAAGCCCATCTTCG	F	II	15	68123157			LC	0	1	0	XY_NO	A_NO	68117940	5217	SKOR1	NM_001031807	NA	RDMR	Body	S_Shore	LBXCOR1	48.3028	3.77126e-10	1.57988e-07	cg09874605	0.710475	0.865587	0.873623	0.882372	0.901845	0.926832	FALSE	FALSE	FALSE	FALSE	FALSE	FALSE	FALSE	FALSE	FALSE	FALSE	FALSE	FALSE	FALSE	FALSE	FALSE	FALSE	FALSE
cg04176452	CGCTCCCTGCCTGAAGTCCTCTCTGACCGGGCCTAGCAGCCCTCTTCCCG	R	I	14	71131956	rs1205234	rs1205234	LC	0	1	1	XY_NO	A_NO	71108503	23453	TTC9	NM_015351	TRUE		Body		TTC9	48.2792	3.78732e-10	1.5835e-07	cg04176452	0.915991	0.796546	0.914669	0.904615	0.92129	0.947293	FALSE	FALSE	FALSE	FALSE	FALSE	FALSE	FALSE	FALSE	FALSE	FALSE	FALSE	FALSE	FALSE	FALSE	FALSE	FALSE	FALSE
cg27414863	AGAGCAGACGTCCAGTTCGGGGGTCCACGCCAGTATGCGGCAGTGGCGCG	R	I	6	4953865			IC	0	1	1	XY_NO	A_NO	5004049	-50184	AK094934	AK094934	NA		Body;Body;Body;Body		CDYL;CDYL;CDYL;CDYL	48.2843	3.78383e-10	1.5835e-07	cg27414863	0.853496	0.971513	0.95199	0.96782	0.99006	0.987902	FALSE	FALSE	FALSE	FALSE	FALSE	FALSE	FALSE	FALSE	FALSE	FALSE	FALSE	FALSE	FALSE	FALSE	FALSE	FALSE	FALSE
cg09173565	GGGAGCTTCTGGGATTCAGAGTCAGCCAGAGCTCTGAGTAAATTTCCCCG	R	II	17	78878278			LC	0	1	0	XY_NO	A_NO	78923235	-44957	RPTOR	BC033699	NA		Body;Body	N_Shore	RPTOR;RPTOR	48.239	3.81487e-10	1.59191e-07	cg09173565	0.65771	0.896826	0.927716	0.778454	0.951498	0.965314	FALSE	FALSE	FALSE	FALSE	FALSE	FALSE	FALSE	FALSE	TRUE	FALSE	FALSE	FALSE	FALSE	FALSE	FALSE	FALSE	FALSE
cg00061039	CGGACGGATGGGAAGCAAAGTACAGACAGCTCCTAAGAGCCTGGCTCTTG	R	II	4	187186953			LC	0	1	0	XY_NO	A_NO	187187117	-164	F11	NM_000128	NA		TSS200		F11	48.239	3.8149e-10	1.59191e-07	cg00061039	0.447175	0.901233	0.899185	0.866419	0.93406	0.947618	TRUE	FALSE	FALSE	FALSE	FALSE	FALSE	FALSE	FALSE	TRUE	FALSE	FALSE	FALSE	FALSE	FALSE	FALSE	FALSE	FALSE
cg07823670	CCAATACCAGTGGATAAGGGCAGGTCCAGGGAGCCACTCATTCCTCCCCG	F	II	1	35222618	rs77802077	rs77802077	LC	7	1	0	XY_NO	A_NO	35222931	-313	GJB5	CCDS382	NA		5'UTR		GJB5	48.2262	3.82369e-10	1.59402e-07	cg07823670	0.864272	0.885505	0.868774	0.895368	0.789185	0.92917	FALSE	FALSE	FALSE	FALSE	FALSE	FALSE	FALSE	FALSE	FALSE	FALSE	FALSE	FALSE	FALSE	FALSE	FALSE	FALSE	FALSE
cg08046512	TATCCCTGTGTCTCTCAGGCCCCGCAGAGACGGGGGTGGGGTGGGTGACG	R	II	17	72450493			IC	0	1	0	XY_NO	A_NO	72439223	11270	GPRC5C	AK126429	NA			Island		48.1812	3.85496e-10	1.60549e-07	cg08046512	0.0146167	0.128287	0.130394	0.308517	0.0188759	0.0394156	FALSE	FALSE	FALSE	FALSE	FALSE	FALSE	FALSE	FALSE	FALSE	FALSE	FALSE	FALSE	FALSE	FALSE	FALSE	FALSE	FALSE
cg20356637	CGGAGGCACAGAGAGATTACATTACTTACTCAGGGTTCCAAGTGGCAGAG	R	II	15	67356310			ICshore	50	1	0	XY_NO	A_NO	67358194	-1884	SMAD3	NM_005902	NA	RDMR		N_Shore		48.1454	3.87995e-10	1.61274e-07	cg20356637	0.41248	0.869653	0.899257	0.785041	0.92562	0.942999	TRUE	FALSE	FALSE	FALSE	FALSE	FALSE	FALSE	FALSE	TRUE	FALSE	FALSE	FALSE	FALSE	FALSE	FALSE	FALSE	FALSE
ch.20.53642253F	CAGGCCCCCAAAATTACAGAGATGGCTGGTCTGCAGCAGCAGTTTGGATG	F	II	20	54208846		rs79474115	LC	50	1	0	XY_NO	A_NO	54580011	371166	CBLN4	NM_080617	NA					48.1481	3.87807e-10	1.61274e-07	ch.20.53642253F	0.00405547	0.115342	0.0897067	0.331589	0.0139676	0.0399671	FALSE	FALSE	FALSE	FALSE	FALSE	FALSE	FALSE	TRUE	FALSE	FALSE	FALSE	FALSE	FALSE	FALSE	FALSE	FALSE	FALSE
cg23782866	TGTTCCTTTCTTCCCACAGAACATGTCCCAACAGGAAATAACAGATTACG	R	II	13	107928782			LC	0	1	0	XY_NO	A_NO	107973310	44529	SNORD31	.	TRUE		Body		FAM155A	48.1325	3.88902e-10	1.61494e-07	cg23782866	0.937834	0.754652	0.905997	0.898659	0.892218	0.92541	FALSE	FALSE	FALSE	FALSE	FALSE	FALSE	FALSE	FALSE	FALSE	FALSE	FALSE	FALSE	FALSE	FALSE	FALSE	FALSE	FALSE
cg02890896	CGCCTCACTGGGTCCCACTGCAGGAAAGGGCAACCTTGTCTTTGGAGAAC	R	II	1	25941529			LC	0	1	0	XY_NO	A_NO	25943958	-2429	MAN1C1	AF318353	NA			N_Shore		48.0898	3.91919e-10	1.62432e-07	cg02890896	0.925476	0.882902	0.93032	0.795472	0.940454	0.971624	FALSE	FALSE	FALSE	FALSE	FALSE	FALSE	FALSE	FALSE	FALSE	FALSE	FALSE	FALSE	FALSE	FALSE	FALSE	FALSE	FALSE
ch.4.58175585R	CAGCAAATGGGAGCCATTTAAATTTTCATTAGGGGAATAATGCTTTCAGT	F	II	4	58480828			LC	50	1	0	XY_NO	A_NO	58292037	188791	BC034799	BC034799	NA					48.0897	3.91923e-10	1.62432e-07	ch.4.58175585R	0.00277765	0.0796297	0.0380487	0.333468	0.00638924	0.0228722	FALSE	FALSE	FALSE	FALSE	FALSE	FALSE	FALSE	TRUE	FALSE	FALSE	FALSE	FALSE	FALSE	FALSE	FALSE	TRUE	FALSE
cg24216701	CGCAGACTTCAAACAGGGCTCCGGTCTGTAGGATCGCAGGTCCTTAATCT	R	II	5	149545928			HC	13	1	0	XY_NO	A_NO	149546343	-415	CDX1	NM_001804	NA		TSS1500	N_Shore	CDX1	48.0638	3.9377e-10	1.63039e-07	cg24216701	0.550158	0.850081	0.86029	0.822221	0.887208	0.897465	TRUE	FALSE	FALSE	FALSE	FALSE	FALSE	FALSE	FALSE	TRUE	FALSE	FALSE	FALSE	FALSE	FALSE	FALSE	FALSE	FALSE
cg06780080	TGAAGAACACTGGCAAAAATCAGCAAACTTCATCTCCCAAAAAGCTCTCG	R	II	3	158991378			LC	0	1	0	XY_NO	A_NO	158991035	343	SCHIP1	NM_001197107	NA		TSS200		SCHIP1	48.0406	3.95429e-10	1.63565e-07	cg06780080	0.806551	0.796093	0.893442	0.457866	0.940702	0.950039	FALSE	FALSE	FALSE	FALSE	FALSE	FALSE	TRUE	FALSE	FALSE	FALSE	FALSE	FALSE	FALSE	FALSE	TRUE	FALSE	FALSE
cg07660114	CGTCTGACAGGTTTTAGAAGGAGATGGTTTCTTCTTGGTCAGCAAACCAG	F	II	10	1531034			IC	0	1	0	XY_NO	A_NO	1568824	-37790	ADARB2-AS1	NR_033387	NA		Body		ADARB2	48.0353	3.95806e-10	1.63565e-07	cg07660114	0.828175	0.852392	0.909425	0.676758	0.917969	0.954995	FALSE	FALSE	FALSE	FALSE	FALSE	FALSE	FALSE	FALSE	FALSE	FALSE	FALSE	FALSE	FALSE	FALSE	FALSE	FALSE	FALSE
cg17601209	CCCAGGTGCGCCTGGCAGAGCCATTCTGGACGCTTAGGTGAAATGTGCCG	R	II	1	3191678		rs75375178	LC	0	1	0	XY_NO	A_NO	3044538	147140	MIR4251	NR_036215	NA		Body;Body	N_Shelf	PRDM16;PRDM16	47.9876	3.99245e-10	1.64826e-07	cg17601209	0.4568	0.878608	0.855821	0.932715	0.940082	0.966062	TRUE	FALSE	FALSE	FALSE	FALSE	FALSE	FALSE	FALSE	TRUE	FALSE	FALSE	FALSE	FALSE	FALSE	FALSE	FALSE	FALSE
cg23446939	AGCATTCTATAGCTAATTGTTCAGCTCCAGGGGCTTTCTGAACCTCAACG	F	II	11	7617290			LC	0	1	0	XY_NO	A_NO	7618416	-1126	PPFIBP2	AK296718	TRUE		Body		PPFIBP2	47.9407	4.0266e-10	1.65914e-07	cg23446939	0.568003	0.816942	0.804224	0.883137	0.940164	0.944903	TRUE	FALSE	FALSE	FALSE	FALSE	FALSE	FALSE	FALSE	TRUE	FALSE	FALSE	FALSE	FALSE	FALSE	FALSE	FALSE	FALSE
cg00408764	CGCAATGGTAGAAAAGTTAGATTTGGTATAATTAAGACTATAGGAAATTT	F	II	5	106088			IC	0	1	0	XY_NO	A_NO	140372	-34284	PLEKHG4B	NM_052909	TRUE					47.9448	4.0236e-10	1.65914e-07	cg00408764	0.212248	0.825282	0.846215	0.924975	0.949032	0.907727	TRUE	FALSE	FALSE	FALSE	FALSE	FALSE	FALSE	FALSE	TRUE	FALSE	FALSE	FALSE	FALSE	FALSE	FALSE	FALSE	FALSE
cg11070030	TACACGGCTGATAAAATATTCCTCTTCACCCCTTCTCCCTGTGGGACCCG	F	II	12	114232702			IC	0	1	0	XY_NO	A_NO	114211487	-21214	AK096932	AK096932	NA					47.9248	4.03824e-10	1.66234e-07	cg11070030	0.316345	0.889339	0.879042	0.91712	0.874498	0.891439	TRUE	FALSE	FALSE	FALSE	FALSE	FALSE	FALSE	FALSE	TRUE	FALSE	FALSE	FALSE	FALSE	FALSE	FALSE	FALSE	FALSE
cg15393903	CGGCTCATTCAAGGTCCCTGTGTCTGAAACAGCACATGTGTGAACACACC	R	II	10	87909211			LC	0	1	0	XY_NO	A_NO	88024544	115334	MIR346	NR_029907	TRUE		Body		GRID1	47.8628	4.08398e-10	1.6766e-07	cg15393903	0.0363376	0.791539	0.78517	0.841557	0.813361	0.855808	TRUE	FALSE	FALSE	FALSE	FALSE	FALSE	FALSE	FALSE	TRUE	FALSE	FALSE	FALSE	FALSE	FALSE	FALSE	FALSE	FALSE
cg22705918	CGGCTCTGACTGCAGCATCCTGGCTCTCTGGCCAGTGCTGCAGACAACTA	F	II	2	25518238			LC	0	1	0	XY_NO	A_NO	25551589	33352	MIR1301	NR_031570	TRUE		Body;Body;Body		DNMT3A;DNMT3A;DNMT3A	47.8618	4.08467e-10	1.6766e-07	cg22705918	0.595675	0.0701258	0.0854948	0.280167	0.0252747	0.0511179	FALSE	TRUE	FALSE	FALSE	FALSE	FALSE	FALSE	FALSE	FALSE	TRUE	FALSE	FALSE	FALSE	FALSE	FALSE	FALSE	FALSE
cg07100000	AAAGCAGGTTGGGCCTGGGAGGCGGCCCAGGCGGGCAGGAGAACAAAGCG	F	II	5	170877840			HC	0	1	0	XY_NO	A_NO	170846666	31174	FGF18	NM_003862	NA		Body	Island	FGF18	47.8624	4.08423e-10	1.6766e-07	cg07100000	0.0380297	0.214193	0.227351	0.490974	0.0406903	0.0611452	FALSE	FALSE	FALSE	FALSE	FALSE	FALSE	FALSE	TRUE	FALSE	FALSE	FALSE	FALSE	FALSE	FALSE	FALSE	TRUE	FALSE
cg18100045	CGCAGGAATTCACAGTTGGGAAATCCTAGTGAAATGGCACAAAGTTGGGA	F	II	3	8634894			LC	0	1	0	XY_NO	A_NO	8613467	21427	LINC00312	NR_024065	TRUE					47.8167	4.11832e-10	1.68878e-07	cg18100045	0.622789	0.868541	0.894805	0.810025	0.91505	0.943143	FALSE	FALSE	FALSE	FALSE	FALSE	FALSE	FALSE	FALSE	TRUE	FALSE	FALSE	FALSE	FALSE	FALSE	FALSE	FALSE	FALSE
cg13564588	CGGAGCACACAGCCAGGCACTTAGGAAGTGGACCACAATTGCCAGCCATT	F	II	6	31136982		rs71563311	LC	50	1	0	XY_NO	A_NO	31137992	-1010	POU5F1	FM177967	NA		Body		POU5F1	47.7868	4.14081e-10	1.69637e-07	cg13564588	0.130329	0.908917	0.90309	0.895699	0.915169	0.944014	TRUE	FALSE	FALSE	FALSE	FALSE	FALSE	FALSE	FALSE	TRUE	FALSE	FALSE	FALSE	FALSE	FALSE	FALSE	FALSE	FALSE
cg02280893	CGGGAGATATATTTGAGAGAAAAAAGACAAACACAGCTTTCTGTTGTTGT	R	II	1	212276982			LC	0	1	0	XY_NO	A_NO	212250954	26028	MIR3122	NR_036068	NA		3'UTR		DTL	47.7295	4.18427e-10	1.71253e-07	cg02280893	0.65189	0.873418	0.874609	0.59871	0.968325	0.954966	TRUE	FALSE	FALSE	FALSE	FALSE	FALSE	TRUE	FALSE	TRUE	FALSE	FALSE	FALSE	FALSE	FALSE	TRUE	FALSE	FALSE
cg00007324	CGGCTTGGGCCGGTTGAATGTAGCGGGCGCCGGTGGAGGAGGTGACAGCG	F	I	19	4047803		rs80178467	HC	0	1	1	XY_NO	A_NO	4065486	17684	ZBTB7A	BC084568	NA		Body	Island	ZBTB7A	47.707	4.20148e-10	1.71792e-07	cg00007324	0.993115	0.901745	0.977945	0.609707	0.984537	0.987962	FALSE	FALSE	FALSE	FALSE	FALSE	FALSE	TRUE	FALSE	FALSE	FALSE	FALSE	FALSE	FALSE	FALSE	TRUE	FALSE	FALSE
cg21422871	TTTAAGTGACTCGACAAAATGTCACCAATGCTGAGTGATGGAGCAAGTCG	R	II	1	60196706			LC	49	1	0	XY_NO	A_NO	60198967	2262	MIR4711	NR_039861	TRUE		Body;Body		FGGY;FGGY	47.6947	4.21089e-10	1.72012e-07	cg21422871	0.701246	0.169683	0.171214	0.539033	0.0285966	0.0843564	FALSE	TRUE	FALSE	FALSE	FALSE	FALSE	FALSE	TRUE	FALSE	TRUE	FALSE	FALSE	FALSE	FALSE	FALSE	TRUE	FALSE
cg00075975	CACAGCTGAAAATCACAGGGTTTTTGTGGGGAAGGCAGTGCCCTATTTCG	F	II	1	230491641			IC	0	1	0	XY_NO	A_NO	230513390	21750	PGBD5	NM_024554	NA		Body	N_Shore	PGBD5	47.684	4.21918e-10	1.72186e-07	cg00075975	0.220741	0.571591	0.822408	0.416309	0.833744	0.921163	TRUE	FALSE	FALSE	FALSE	FALSE	FALSE	TRUE	FALSE	TRUE	FALSE	TRUE	FALSE	FALSE	FALSE	TRUE	FALSE	FALSE
cg18386876	TGTCACGTATGGCAGTGCTCCAGGTCTGGCACGCTGCTGTTGCAGTATCG	F	II	14	86089794			IC	0	1	0	XY_NO	A_NO	86087858	1936	FLRT2	CCDS9877	NA		Body		FLRT2	47.676	4.22527e-10	1.7227e-07	cg18386876	0.529365	0.900624	0.917306	0.735364	0.971127	0.975819	TRUE	FALSE	FALSE	FALSE	FALSE	FALSE	FALSE	FALSE	TRUE	FALSE	FALSE	FALSE	FALSE	FALSE	FALSE	FALSE	FALSE
cg07067667	GTAGCTCCATTGAAACTCATTCTCATGGTGTCATTTAGAAAGCACCAACG	R	II	14	68592625			LC	0	1	0	XY_NO	A_NO	68703255	110631	Metazoa_SRP	.	TRUE		Body;Body;Body		RAD51L1;RAD51L1;RAD51L1	47.663	4.23534e-10	1.72515e-07	cg07067667	0.553221	0.889822	0.867966	0.747669	0.941742	0.955139	TRUE	FALSE	FALSE	FALSE	FALSE	FALSE	FALSE	FALSE	TRUE	FALSE	FALSE	FALSE	FALSE	FALSE	FALSE	FALSE	FALSE
cg17293426	CGGGCAGTCTACCCTGCAGTTTGGCTGGCTCACTAAGAGTGTACCCTGTA	R	II	22	24284359		rs1967464	LC	0	1	0	XY_NO	A_NO	24303392	19034	GSTT2B	CU013367	NA					47.6558	4.24093e-10	1.72578e-07	cg17293426	0.859226	0.806287	0.893033	0.878448	0.92095	0.94681	FALSE	FALSE	FALSE	FALSE	FALSE	FALSE	FALSE	FALSE	FALSE	FALSE	FALSE	FALSE	FALSE	FALSE	FALSE	FALSE	FALSE
cg10766942	CGAGGCAGTTTCTAGCTACTGCACGTACTTCATAAAGCAGGACTCTAAAA	F	II	2	30682532		rs72853177	LC	0	1	0	XY_NO	A_NO	30670136	12396	LCLAT1	NM_001002257	TRUE		5'UTR;Body		LCLAT1;LCLAT1	47.6472	4.24754e-10	1.72682e-07	cg10766942	0.4951	0.85876	0.841157	0.880618	0.936348	0.95493	TRUE	FALSE	FALSE	FALSE	FALSE	FALSE	FALSE	FALSE	TRUE	FALSE	FALSE	FALSE	FALSE	FALSE	FALSE	FALSE	FALSE
cg23516026	ATAAAGGCATTTTATGTAAAACGCTAAACATGGGGCTTGGCACATAATCG	F	II	8	126347517		rs62521002	LC	49	1	0	XY_NO	A_NO	126282845	64672	Metazoa_SRP	.	TRUE		Body		NSMCE2	47.5987	4.28537e-10	1.73889e-07	cg23516026	0.976415	0.918878	0.934039	0.821124	0.973816	0.975419	FALSE	FALSE	FALSE	FALSE	FALSE	FALSE	FALSE	FALSE	FALSE	FALSE	FALSE	FALSE	FALSE	FALSE	FALSE	FALSE	FALSE
cg10914710	CGGCTGGCATGTGCATACAGAATGGCCGCTGGAGGCTCTCCTTAATATGC	F	II	3	184348804			LC	0	1	0	XY_NO	A_NO	184366164	17361	TRNA_Asp	.	NA					47.6015	4.28316e-10	1.73889e-07	cg10914710	0.679828	0.897204	0.902656	0.918175	0.905693	0.938665	FALSE	FALSE	FALSE	FALSE	FALSE	FALSE	FALSE	FALSE	FALSE	FALSE	FALSE	FALSE	FALSE	FALSE	FALSE	FALSE	FALSE
cg00526069	GCCTCTCAAAAATGCATTTCGAATCACTGTCACCTTCTATTGTACCTACG	F	II	6	164436319			LC	0	1	0	XY_NO	A_NO	164092635	343684	AK093114	AK093114	TRUE					47.5926	4.29017e-10	1.73918e-07	cg00526069	0.595083	0.900767	0.905268	0.873262	0.926306	0.934776	TRUE	FALSE	FALSE	FALSE	FALSE	FALSE	FALSE	FALSE	TRUE	FALSE	FALSE	FALSE	FALSE	FALSE	FALSE	FALSE	FALSE
cg07353489	ACAAACAACACCCTATGCTGCTCAATGTCAAGCATGGGCTTGCTATTTCG	F	II	1	164556276			LC	0	1	0	XY_NO	A_NO	164558765	-2489	PBX1	AK301540	TRUE		Body		PBX1	47.5244	4.34403e-10	1.75934e-07	cg07353489	0.290664	0.872232	0.919825	0.744946	0.922753	0.944699	TRUE	FALSE	FALSE	FALSE	FALSE	FALSE	FALSE	FALSE	TRUE	FALSE	FALSE	FALSE	FALSE	FALSE	FALSE	FALSE	FALSE
cg13710542	TCCCATTGTAGAAGCTTGGATCTGCCATCCCTGCAGACACTGTGGGTTCG	R	II	9	140261971			LC	0	1	0	XY_NO	A_NO	140261083	-887	EXD3	AX746955	NA		Body	N_Shore	EXD3	47.5059	4.35873e-10	1.76362e-07	cg13710542	0.768229	0.893281	0.901913	0.873748	0.927561	0.966353	FALSE	FALSE	FALSE	FALSE	FALSE	FALSE	FALSE	FALSE	FALSE	FALSE	FALSE	FALSE	FALSE	FALSE	FALSE	FALSE	FALSE
cg26502485	CGGAAGCCTATTGTACAGTAACAAAGAATTCCAGCAGTGAGCTGTGAGTT	R	II	5	95018729			LC	0	1	0	XY_NO	A_NO	95018713	-15	SPATA9	AK292338	NA		TSS200		SPATA9	47.4532	4.401e-10	1.77904e-07	cg26502485	0.112192	0.705697	0.632113	0.891573	0.876065	0.847872	TRUE	FALSE	FALSE	FALSE	FALSE	FALSE	FALSE	FALSE	TRUE	FALSE	FALSE	FALSE	FALSE	FALSE	FALSE	FALSE	FALSE
cg03119748	CTCTGGGTTTATTGATGACAGGTCATACATCTAAAAAAAACAAATCTACG	F	II	10	12629812	rs77826475		LC	0	1	0	XY_NO	A_NO	12620751	9061	MIR4480	NR_039700	TRUE		Body;Body		CAMK1D;CAMK1D	47.4468	4.40621e-10	1.77946e-07	cg03119748	0.54478	0.891846	0.879875	0.818993	0.890612	0.910258	TRUE	FALSE	FALSE	FALSE	FALSE	FALSE	FALSE	FALSE	TRUE	FALSE	FALSE	FALSE	FALSE	FALSE	FALSE	FALSE	FALSE
cg15816959	AAGATGGTCCCTCTTGTGGATTACGGTCTGTCACGCGACATCCATTAGCG	R	II	14	97431088		rs75034289,rs79941342,rs80169490	IC	0	1	0	XY_NO	A_NO	97263683	167405	VRK1	NM_003384	NA					47.4262	4.42285e-10	1.78112e-07	cg15816959	0.890112	0.923428	0.941866	0.773722	0.954116	0.977061	FALSE	FALSE	FALSE	FALSE	FALSE	FALSE	FALSE	FALSE	FALSE	FALSE	FALSE	FALSE	FALSE	FALSE	FALSE	FALSE	FALSE
cg04136113	AAGAGGTCACCTGGAGAGGTCACCAGCTGTGTCAGGGATTCGTGAGCACG	F	II	17	78668022			IC	0	1	0	XY_NO	A_NO	78518624	149398	RPTOR	NM_001163034	NA		Body;Body		RPTOR;RPTOR	47.4364	4.41454e-10	1.78112e-07	cg04136113	0.302843	0.779763	0.808689	0.72627	0.786513	0.806033	TRUE	FALSE	FALSE	FALSE	FALSE	FALSE	FALSE	FALSE	TRUE	FALSE	FALSE	FALSE	FALSE	FALSE	FALSE	FALSE	FALSE
cg15190451	CGCCTGTGTCGGAATGGATCCCACAGAAAGGACGCAAGGCTCCGCCTGGC	R	I	17	73090195			LC	0	1	1	XY_NO	A_NO	73089497	698	SLC16A5	AK304163	TRUE		Body		SLC16A5	47.4263	4.42275e-10	1.78112e-07	cg15190451	0.852174	0.958278	0.945666	0.957096	0.978899	0.982782	FALSE	FALSE	FALSE	FALSE	FALSE	FALSE	FALSE	FALSE	FALSE	FALSE	FALSE	FALSE	FALSE	FALSE	FALSE	FALSE	FALSE
cg00175895	TGAAGTGCTCACTCGGAAAGTGACAGCATGATCAGTGGCGGCAGTAATCG	R	II	4	1578077		rs10030559	IC	0	1	0	XY_NO	A_NO	1577965	-111	AX748388	AX748388	NA			N_Shore		47.4086	4.43712e-10	1.7835e-07	cg00175895	0.163418	0.813784	0.880298	0.688437	0.944574	0.956674	TRUE	FALSE	FALSE	FALSE	FALSE	FALSE	FALSE	FALSE	TRUE	FALSE	FALSE	FALSE	FALSE	FALSE	FALSE	FALSE	FALSE
cg24596132	CGAACCCCTTCCACCTGGGAGATTCTAGGACTCTAGTATGGATAAGTCTT	R	II	15	89456136			HC	34	1	0	XY_NO	A_NO	89455754	-381	MFGE8	BX537974	NA		Body;Body	N_Shore	MFGE8;MFGE8	47.4101	4.43591e-10	1.7835e-07	cg24596132	0.00228595	0.120082	0.0610898	0.43252	0.00736954	0.015532	FALSE	FALSE	FALSE	FALSE	FALSE	FALSE	FALSE	TRUE	FALSE	FALSE	FALSE	FALSE	FALSE	FALSE	FALSE	TRUE	FALSE
cg04024822	CTGGACCTGCGGGAGCCTGCGCTGGGCCAGGGCAGCTTTTCTGTGTGTCG	R	II	11	64136015			HC	0	1	0	XY_NO	A_NO	64136073	-58	MIR1237	NR_031602	NA		Body;TSS200;Body	Island	RPS6KA4;MIR1237;RPS6KA4	47.3921	4.45055e-10	1.78721e-07	cg04024822	0.197888	0.856778	0.849855	0.774976	0.904112	0.936753	TRUE	FALSE	FALSE	FALSE	FALSE	FALSE	FALSE	FALSE	TRUE	FALSE	FALSE	FALSE	FALSE	FALSE	FALSE	FALSE	FALSE
cg22128328	GTGGTGGCCCCGGTGCTACCTTAAGTGCTGCTGCATTTGGGAAGCTGACG	R	II	7	157389681			LC	0	1	0	XY_NO	A_NO	157367113	-22567	MIR153-2	NR_029689	NA		Body;Body;Body	S_Shelf	PTPRN2;PTPRN2;PTPRN2	47.3101	4.51806e-10	1.80901e-07	cg22128328	0.114756	0.848195	0.88122	0.714639	0.914855	0.912741	TRUE	FALSE	FALSE	FALSE	FALSE	FALSE	FALSE	FALSE	TRUE	FALSE	FALSE	FALSE	FALSE	FALSE	FALSE	FALSE	FALSE
cg07457305	TGCCAAGGTCAGTCTGGAACCCGCTTGCAGGTGACACAGATCACTGATCG	R	II	2	71118292			LC	0	1	0	XY_NO	A_NO	71127719	-9427	VAX2	NM_012476	NA			S_Shore		47.3114	4.51699e-10	1.80901e-07	cg07457305	0.772066	0.897046	0.916277	0.863627	0.937581	0.958607	FALSE	FALSE	FALSE	FALSE	FALSE	FALSE	FALSE	FALSE	FALSE	FALSE	FALSE	FALSE	FALSE	FALSE	FALSE	FALSE	FALSE
cg09600520	GCCTCATAAAAGGCCCCCTCTGTGATGTAATGTTAACATGCTCAGCTACG	F	II	6	4706244			LC	28	1	0	XY_NO	A_NO	4706392	-148	CDYL	NR_026590	NA		TSS200		CDYL	47.3056	4.52181e-10	1.80901e-07	cg09600520	0.0638846	0.892823	0.913397	0.846135	0.860606	0.931763	TRUE	FALSE	FALSE	FALSE	FALSE	FALSE	FALSE	FALSE	TRUE	FALSE	FALSE	FALSE	FALSE	FALSE	FALSE	FALSE	FALSE
cg19263228	GCACGGATCTGGCTGGCTCCCAGGTGCGCCTGGCAGAGCCATTCTGGACG	R	II	1	3191660			LC	0	1	0	XY_NO	A_NO	3044538	147122	MIR4251	NR_036215	NA		Body;Body	N_Shelf	PRDM16;PRDM16	47.3066	4.52103e-10	1.80901e-07	cg19263228	0.301239	0.814299	0.800634	0.910839	0.879195	0.899363	TRUE	FALSE	FALSE	FALSE	FALSE	FALSE	FALSE	FALSE	TRUE	FALSE	FALSE	FALSE	FALSE	FALSE	FALSE	FALSE	FALSE
cg07910680	GCGAGCAACTAAGCCCAGGGTCCAGCATGGGCTTTGTAAAGAGCTGCTCG	F	II	18	56296449		rs57912909	LC	0	1	0	XY_NO	A_NO	56296188	-260	ALPK2	NM_052947	TRUE		TSS1500		ALPK2	47.2899	4.53493e-10	1.81256e-07	cg07910680	0.25733	0.917092	0.915202	0.929212	0.908532	0.941527	TRUE	FALSE	FALSE	FALSE	FALSE	FALSE	FALSE	FALSE	TRUE	FALSE	FALSE	FALSE	FALSE	FALSE	FALSE	FALSE	FALSE
cg08857545	CGGTAAATACACACCCACGGAAAACACAATCGTACAACAGGGTACAGCAC	F	II	3	13515724			IC	48	1	0	XY_NO	A_NO	13521223	-5499	HDAC11	AL834223	NA					47.2356	4.58045e-10	1.82904e-07	cg08857545	0.933879	0.820302	0.925687	0.29492	0.961285	0.944438	FALSE	FALSE	FALSE	FALSE	FALSE	FALSE	TRUE	FALSE	FALSE	FALSE	FALSE	FALSE	FALSE	FALSE	TRUE	FALSE	FALSE
ch.21.19455351R	CAGCACTTGCTACAGAGCTGGCTAGTAGCTTCCACAACCAGAATTAAGTG	F	II	21	20533480			LC	50	1	0	XY_NO	A_NO	20132129	-401350	BC051441	BC051441	NA					47.2291	4.58592e-10	1.82951e-07	ch.21.19455351R	0.000614939	0.215959	0.097144	0.690264	0.00414833	0.0439183	FALSE	FALSE	FALSE	FALSE	FALSE	FALSE	FALSE	TRUE	FALSE	FALSE	FALSE	FALSE	FALSE	FALSE	FALSE	TRUE	FALSE
cg11018018	CTATCTAGACATCCTGTCAGGCCTATAGCTTCACATTTCTGTACATTTCG	F	II	10	50326783			LC	0	1	0	XY_NO	A_NO	50329883	-3100	LOC100506733	NR_038973	NA			S_Shelf		47.2193	4.5942e-10	1.8311e-07	cg11018018	0.545174	0.926749	0.933143	0.886621	0.910271	0.961989	TRUE	FALSE	FALSE	FALSE	FALSE	FALSE	FALSE	FALSE	TRUE	FALSE	FALSE	FALSE	FALSE	FALSE	FALSE	FALSE	FALSE
cg16862319	CGATGGAGTTCATAACTTTCGCAGCCTGGCTGACAACTGGGGCTGATTTA	F	II	12	13899195			LC	0	1	0	XY_NO	A_NO	13836475	62720	7SK	.	TRUE		Body		GRIN2B	47.1868	4.6218e-10	1.84038e-07	cg16862319	0.516887	0.715809	0.925849	0.202409	0.88855	0.92527	TRUE	FALSE	FALSE	FALSE	FALSE	FALSE	TRUE	FALSE	TRUE	FALSE	FALSE	FALSE	FALSE	FALSE	TRUE	FALSE	FALSE
cg26160492	CGGCATCTTTATTCATAGCAGCCTGCGGATCCGAAAACTCACACCCTTCC	R	I	3	38009911			LC	0	1	1	XY_NO	A_NO	38010894	-983	MIR26A1	NR_029499	NA		Body;Body;TSS1500		CTDSPL;CTDSPL;MIR26A1	47.1715	4.63481e-10	1.84212e-07	cg26160492	0.620018	0.870979	0.949601	0.445321	0.967731	0.969242	TRUE	FALSE	FALSE	FALSE	FALSE	FALSE	TRUE	FALSE	TRUE	FALSE	FALSE	FALSE	FALSE	FALSE	TRUE	FALSE	FALSE
cg03548062	ACACGCGGGCTGATGGATGGCCGAGGGACGTGGCAGCGTATTTGCAGCCG	F	I	14	101158251			IC	0	1	1	XY_NO	A_NO	101123604	34647	LINC00523	NR_024096	NA					47.1725	4.63395e-10	1.84212e-07	cg03548062	0.334239	0.892696	0.841914	0.923568	0.921464	0.96637	TRUE	FALSE	FALSE	FALSE	FALSE	FALSE	FALSE	FALSE	TRUE	FALSE	FALSE	FALSE	FALSE	FALSE	FALSE	FALSE	FALSE
cg15057581	AGGACGATGTAGCCAGCTCGCAGCGCTGACCTTAGAAAAACAAGTTTGCG	R	II	20	1875084			HC	0	2	0	XY_NO	A_YES	1874812	272	SIRPA	AK298243	NA		1stExon;5'UTR;TSS1500;TSS1500	Island	SIRPA;SIRPA;SIRPA;SIRPA	47.1503	4.65299e-10	1.84763e-07	cg15057581	0.00709418	0.100753	0.0567324	0.299627	0.0104967	0.0356574	FALSE	FALSE	FALSE	FALSE	FALSE	FALSE	FALSE	FALSE	FALSE	FALSE	FALSE	FALSE	FALSE	FALSE	FALSE	FALSE	FALSE
cg23138261	CGCTGCTGGGGGTCAGAGCCTCTCAGAGAACAAGAGGCAAGTCCAAGTTC	F	II	22	36806655			HC	20	1	0	XY_NO	A_NO	36784062	-22592	MYH9	NM_002473	NA			S_Shore		47.1419	4.66013e-10	1.84874e-07	cg23138261	0.234393	0.81277	0.867224	0.631233	0.868318	0.93144	TRUE	FALSE	FALSE	FALSE	FALSE	FALSE	FALSE	FALSE	TRUE	FALSE	FALSE	FALSE	FALSE	FALSE	TRUE	FALSE	FALSE
cg25716102	GCAATGGATGTCTTCAATTACTCAGTCTCCAAAGTGCCTGCCCAGCCTCG	F	II	2	59156510			LC	0	1	0	XY_NO	A_NO	59152745	3765	FLJ30838	AL832565	TRUE					47.1077	4.68965e-10	1.85872e-07	cg25716102	0.168926	0.84357	0.903091	0.718552	0.904581	0.924762	TRUE	FALSE	FALSE	FALSE	FALSE	FALSE	FALSE	FALSE	TRUE	FALSE	FALSE	FALSE	FALSE	FALSE	FALSE	FALSE	FALSE
cg14228788	CCTATGGAGCCGTGTTACAGCCTTTAGACACAGGATCGAGGATCTTCACG	R	II	20	48598378			ICshore	0	1	0	XY_NO	A_NO	48599512	-1134	SNAI1	NM_005985	TRUE		TSS1500	N_Shore	SNAI1	47.0786	4.71489e-10	1.86353e-07	cg14228788	0.305899	0.836001	0.82804	0.786404	0.866395	0.93212	TRUE	FALSE	FALSE	FALSE	FALSE	FALSE	FALSE	FALSE	TRUE	FALSE	FALSE	FALSE	FALSE	FALSE	FALSE	FALSE	FALSE
cg18942222	CGCATATGCATAGTCCTTTCAGAAGTTTTAAACATTTGGAGATGAATGAA	R	II	2	63667788			LC	0	1	0	XY_NO	A_NO	63670363	2576	WDPCP	BX647132	TRUE		Body		C2orf86	47.0809	4.71294e-10	1.86353e-07	cg18942222	0.472137	0.877911	0.902589	0.835977	0.958997	0.941117	TRUE	FALSE	FALSE	FALSE	FALSE	FALSE	FALSE	FALSE	TRUE	FALSE	FALSE	FALSE	FALSE	FALSE	FALSE	FALSE	FALSE
cg11961845	CGGAGGCTGCTGTGAAAAGGGATGCAGCTTCTGCTAGCCACTGTGAACTT	F	II	7	129008179			LC	0	1	0	XY_NO	A_NO	129007963	216	AHCYL2	NM_001130723	TRUE		1stExon;Body;1stExon;5'UTR;5'UTR;Body		AHCYL2;AHCYL2;AHCYL2;AHCYL2;AHCYL2;AHCYL2	47.0843	4.70992e-10	1.86353e-07	cg11961845	0.572399	0.357044	0.297277	0.673821	0.0579151	0.107063	FALSE	TRUE	FALSE	FALSE	FALSE	FALSE	FALSE	TRUE	FALSE	TRUE	FALSE	FALSE	FALSE	FALSE	FALSE	TRUE	FALSE
cg07452659	CGCCACCCTAGGCCCCCTGGCAGGCCGCCCAGCAGGGGCCCTTTAAGGCT	F	II	16	83986635	rs12929854	rs12929854,rs35866249	LC	0	1	0	XY_NO	A_NO	83986826	-191	OSGIN1	NM_182981	NA		TSS200;5'UTR;Body		OSGIN1;OSGIN1;OSGIN1	47.0718	4.72083e-10	1.86415e-07	cg07452659	0.0348282	0.155973	0.0887849	0.349382	0.0130646	0.0523326	FALSE	FALSE	FALSE	FALSE	FALSE	FALSE	FALSE	TRUE	FALSE	FALSE	FALSE	FALSE	FALSE	FALSE	FALSE	FALSE	FALSE
cg11754382	CCATGTCACTTGGATGCCCCAGACTCTAGAAAGCAGGCAACATAAATACG	R	II	2	223901462			LC	0	1	0	XY_NO	A_NO	223916861	-15399	KCNE4	NM_080671	TRUE					47.0645	4.72715e-10	1.86492e-07	cg11754382	0.640112	0.905788	0.915982	0.88739	0.928469	0.945649	FALSE	FALSE	FALSE	FALSE	FALSE	FALSE	FALSE	FALSE	TRUE	FALSE	FALSE	FALSE	FALSE	FALSE	FALSE	FALSE	FALSE
cg05190790	CGGGGAGCGGCCGACAAATTAATTCACGCTATCTTTACATTATGTATAAT	F	II	11	15672856			IC	0	1	0	XY_NO	A_NO	15503438	-169417	SnoMBII_202	.	NA			S_Shore		47.0582	4.73265e-10	1.86536e-07	cg05190790	0.562881	0.894476	0.922003	0.763118	0.912898	0.959005	TRUE	FALSE	FALSE	FALSE	FALSE	FALSE	FALSE	FALSE	TRUE	FALSE	FALSE	FALSE	FALSE	FALSE	FALSE	FALSE	FALSE
cg02484307	TGCGGAGCTTTCAAGCTTCGCTGTTGTGACAAGTGCTGCCACTGACATCG	R	II	7	28270125		rs10235805	IC	0	1	0	XY_NO	A_NO	28220436	-49688	JAZF1	NM_175061	NA					47.0372	4.75112e-10	1.87091e-07	cg02484307	0.792302	0.925441	0.929411	0.923726	0.945958	0.967815	FALSE	FALSE	FALSE	FALSE	FALSE	FALSE	FALSE	FALSE	FALSE	FALSE	FALSE	FALSE	FALSE	FALSE	FALSE	FALSE	FALSE
cg05775771	CGCACGTGTGCAGGGCTGGGTGGTCTGCATGCTAGGTGGGCAGCCGAGCG	F	II	7	1956900		rs57946748	IC	0	1	0	XY_NO	A_NO	1980184	23285	MAD1L1	BC018870	NA		Body;Body;Body		MAD1L1;MAD1L1;MAD1L1	47.0187	4.76738e-10	1.87523e-07	cg05775771	0.472718	0.884824	0.887547	0.797383	0.913227	0.950575	TRUE	FALSE	FALSE	FALSE	FALSE	FALSE	FALSE	FALSE	TRUE	FALSE	FALSE	FALSE	FALSE	FALSE	FALSE	FALSE	FALSE
cg24715928	CGATGCAAATTAAGGAACCTCTGGCTGCTCTGGAGAAAAAACAGTGAATT	R	II	15	61197517			LC	0	1	0	XY_NO	A_NO	61028979	168538	5S_rRNA	.	TRUE		Body		RORA	47.0147	4.77087e-10	1.87523e-07	cg24715928	0.118758	0.893754	0.869512	0.889102	0.937344	0.922187	TRUE	FALSE	FALSE	FALSE	FALSE	FALSE	FALSE	FALSE	TRUE	FALSE	FALSE	FALSE	FALSE	FALSE	FALSE	FALSE	FALSE
ch.4.135914028F	CCCCCAAATGCTCAGGGATGCCTAGGTCCATAGCCATAGCTTGTTGACAC	F	II	4	135694580			LC	49	1	0	XY_NO	A_NO	135248600	-445979	BC032916	BC032916	NA					46.9282	4.84782e-10	1.90022e-07	ch.4.135914028F	0.0030462	0.128776	0.0598338	0.357116	0.00809921	0.0417456	FALSE	FALSE	FALSE	FALSE	FALSE	FALSE	FALSE	TRUE	FALSE	FALSE	FALSE	FALSE	FALSE	FALSE	FALSE	TRUE	FALSE
cg25076767	CGGTTAAGCGACGGCCCCAGGTCAGACGTTTACAAACACTCAGAAGCCGG	R	I	14	24836148			HC	0	1	1	XY_NO	A_NO	24836144	4	NFATC4	NM_001198967	NA		1stExon;5'UTR;TSS1500	Island	NFATC4;NFATC4;NFATC4	46.9294	4.84671e-10	1.90022e-07	cg25076767	0.000350935	0.140569	0.0410436	0.495569	0.00538249	0.0129964	FALSE	FALSE	FALSE	FALSE	FALSE	FALSE	FALSE	TRUE	FALSE	FALSE	FALSE	FALSE	FALSE	FALSE	FALSE	TRUE	FALSE
cg09152259	CGGTGATGGGAAACTTCACAGATCTCTCTTGGCAGACACTCTGCTGTCCT	R	II	2	128156114			LC	0	1	0	XY_NO	A_NO	128175995	-19881	PROC	AK298454	NA			N_Shelf		46.9323	4.84416e-10	1.90022e-07	cg09152259	0.0690738	0.230959	0.132337	0.711177	0.0370944	0.0768087	FALSE	FALSE	FALSE	FALSE	FALSE	FALSE	FALSE	TRUE	FALSE	FALSE	FALSE	FALSE	FALSE	FALSE	FALSE	TRUE	FALSE
cg08442149	CGCGAGACCACTCCGGTTCAGGAGTCAGGGACGTGCCCCTTTACTCACAT	R	I	10	1767484			IC	0	1	1	XY_NO	A_NO	1779669	12186	ADARB2	NM_018702	NA		Body		ADARB2	46.9128	4.86166e-10	1.90389e-07	cg08442149	0.986671	0.937379	0.973925	0.692661	0.984368	0.98933	FALSE	FALSE	FALSE	FALSE	FALSE	FALSE	FALSE	FALSE	FALSE	FALSE	FALSE	FALSE	FALSE	FALSE	FALSE	FALSE	FALSE
cg16478977	CGCAACTGACAAATATGCATCAGATGCTAAGTACATGGCAGGCTGGATTG	R	II	14	77689345			LC	0	1	0	XY_NO	A_NO	77648101	41244	TMEM63C	NM_020431	TRUE		Body		TMEM63C	46.8958	4.87695e-10	1.90813e-07	cg16478977	0.248847	0.843021	0.86782	0.846876	0.88493	0.898737	TRUE	FALSE	FALSE	FALSE	FALSE	FALSE	FALSE	FALSE	TRUE	FALSE	FALSE	FALSE	FALSE	FALSE	FALSE	FALSE	FALSE
cg03654166	CGGCCCTAGGTGACTGGAATTTGGTGGTGATACCAATCACAGGATCAGCC	R	II	2	172944393			LC	0	1	0	XY_NO	A_NO	172950207	-5814	DLX1	NM_001038493	NA	RDMR	Body	N_Shore	MAP1D	46.8599	4.90956e-10	1.91737e-07	cg03654166	0.687522	0.858506	0.925193	0.6529	0.93939	0.958746	FALSE	FALSE	FALSE	FALSE	FALSE	FALSE	FALSE	FALSE	FALSE	FALSE	FALSE	FALSE	FALSE	FALSE	TRUE	FALSE	FALSE
cg13838599	CGGCATATTCCAGATGGTGGGAACAGCTTATGCAACAGCATCACAGAATT	R	II	9	128989097		rs60556812	IC	17	1	0	XY_NO	A_NO	129038193	49097	BC031239	BC031239	NA			S_Shelf		46.8606	4.90892e-10	1.91737e-07	cg13838599	0.909204	0.889864	0.911451	0.69251	0.925769	0.957234	FALSE	FALSE	FALSE	FALSE	FALSE	FALSE	FALSE	FALSE	FALSE	FALSE	FALSE	FALSE	FALSE	FALSE	FALSE	FALSE	FALSE
cg18980554	CGAATTGTGGGATGCGTAGTTATCTTCAGTGGCGCCCGGAGGTGGCCACG	R	I	15	70233856			IC	0	1	1	XY_NO	A_NO	70127572	106284	C15orf50	NR_026764	NA					46.7722	4.99004e-10	1.94346e-07	cg18980554	0.607554	0.963638	0.967381	0.854627	0.984647	0.98164	TRUE	FALSE	FALSE	FALSE	FALSE	FALSE	FALSE	FALSE	TRUE	FALSE	FALSE	FALSE	FALSE	FALSE	FALSE	FALSE	FALSE
cg09083345	ATCCTGCTGTGTGCTTTAAACACTCCTTTCACCTAATCCTCACAAGGACG	F	II	6	1603532			LC	50	1	0	XY_NO	A_NO	1610680	-7148	FOXC1	NM_001453	NA	CDMR		N_Shore		46.7771	4.98555e-10	1.94346e-07	cg09083345	0.276258	0.822434	0.81252	0.8457	0.824113	0.858822	TRUE	FALSE	FALSE	FALSE	FALSE	FALSE	FALSE	FALSE	TRUE	FALSE	FALSE	FALSE	FALSE	FALSE	FALSE	FALSE	FALSE
cg08798492	CGGGACGCCCCGCCCCGCGGCGCCCGCTCAGTTCAGTCATTCATTCAACA	R	I	16	3070269			HC	22	1	1	XY_NO	A_NO	3070312	-43	TNFRSF12A	AB035481	NA		TSS200	Island	TNFRSF12A	46.7763	4.98629e-10	1.94346e-07	cg08798492	0.0262747	0.179234	0.0928155	0.473839	0.044832	0.0365342	FALSE	FALSE	FALSE	FALSE	FALSE	FALSE	FALSE	TRUE	FALSE	FALSE	FALSE	FALSE	FALSE	FALSE	FALSE	TRUE	FALSE
cg15622619	TGGCATGCTGGTGACAGTCCAATTTTCTGCTAACAGATTGTGGCCTATCG	R	II	1	2828135			HC	0	1	0	XY_NO	A_NO	2938045	-109910	ACTRT2	NM_080431	NA			Island		46.7571	5.00412e-10	1.94717e-07	cg15622619	0.370525	0.771722	0.942914	0.278123	0.939452	0.942112	TRUE	FALSE	FALSE	FALSE	FALSE	FALSE	TRUE	FALSE	TRUE	FALSE	FALSE	FALSE	FALSE	FALSE	TRUE	FALSE	FALSE
[truncated: 89,153 more rows]
[truncated: 1 more columns]

## Sheet: 2_DA>Ctrls
TargetID	SourceSeq	Strand	Infinium_Design_Type	CHR	MAPINFO	Target CpG SNP	SNPprobe	HIL_CpG_class	n_bp_repetitive	AlleleA_Hits	AlleleB_Hits	XY_Hits	Autosomal_Hits	Closest_TSS	Distance_closest_TSS	Closest_TSS_gene_name	Closest_TSS_Transcript	Enhancer	DMR	UCSC_RefGene_Group	Relation_to_UCSC_CpG_Island	UCSC_RefGene_Name	F-Value	p-value	FDR significant?	TargetID	Foetal Avg	Adult Avg	Glial Avg	Neuronal Avg	PA Avg	DA Avg
[truncated: 33 more rows]

[truncated: 2 more sheets: 3_DA<Ctrls, 4_DA expression]
