# Supplementary material for: DNA methylation analysis of paediatric low-grade astrocytomas identifies a tumour-specific hypomethylation signature in pilocytic astrocytomas
Source: Acta Neuropathol Commun. 2016 May 27;4:54. doi: 10.1186/s40478-016-0323-6 (PMC4882864; doi:10.1186/s40478-016-0323-6)
Supplement: Additional file 21: Table S20. — Differentially methylated CpG sites in infratentorial pilocytic astrocytomas, supratentorial astrocytomas and diffuse astrocytomas. 1_ MethLAB analysis identified 676 CpG sites that are significantly differentially methylated in infratentorial pilocytic, supratentorial pilocytic and diffuse astrocytomas (Benjamini-Hochberg corrected p-value <0.05). 2_ The 72 differentially methylated CpG sites in supratentorial and infratentorial pilocytic astrocytomas. 3_ The 393 differentially methylated CpG sites for infratentorial pilocytic astrocytomas and diffuse astrocytomas (averaged beta values with δβ ≥ 0.3, Benjamini-Hochberg corrected p-value <0.05). 4_ Genes that show differentially methylated CpG sites and expression between supratentorial and infratentorial pilocytic astrocytomas (genes with fold change ≥ 2 highlighted in grey). (XLSX 406 kb) [file 40478_2016_323_MOESM21_ESM.xlsx]

## Sheet: Info
Acta Neuropathologica DNA methylation analysis of paediatric low-grade astrocytomas identifies a tumour-specific hypomethylation signature in pilocytic astrocytomas Jennie N. Jeyapalan, Gabriel T. Doctor, Tania A. Jones, Samuel N. Alberman, Alexander Tep, Chirag M. Haria, Ed C. Schwalbe, Isabel C. F. Morley, Alfred A. Hill, Magdalena LeCain, Diego Ottaviani, Steven C. Clifford, Ibrahim Qaddoumi, …
Table S20. Differentially methylated CpG sites in infratentorial pilocytic astrocytomas, supratentorial astrocytomas and diffuse astrocytomas 1_ MethLAB analysis identified 676 CpG sites that are significantly differentially methylated in infratentorial pilocytic, supratentorial pilocytic and diffuse astrocytomas (Benjamini-Hochberg corrected p-value <0.05). 2_ The 72 differentially methylated Cp…

## Sheet: Annotation
Supplementary Table 20
Differentially methylated CpG sites identified between supratentorial pilocytic astrocytomas, diffuse astrocytomas and cerebral cortex controls
1_ MethLAB analysis identified 676 CpG sites that are significantly differentially methylated between infratentorial pliocytic, supratentorial pilocytic and diffuse astrocytomas (Benjamini-Hochberg corrected p-value <0.05).
2_ The 72 CpG sites differentially methylated between infratentorial and supratentorial pilocytic astrocytomas (averaged beta values with a difference of δβ ≥ 0.3, Benjamini-Hochberg corrected p-value <0.05).
3_ The 393 CpG sites differentially methylated between diffuse astrocytomas (averaged beta values with a difference of δβ ≥ 0.3, Benjamini-Hochberg corrected p-value <0.05).
4_Genes that show differentially methylated CpG sites and expression between supratentorial and infratentorial pilocytic astrocytomas (genes with fold change > 2 highlighted in grey).
Annotation
Pilocytic astrocytomas	11x PA infratentorial (iPA), 6x PA supratentorial (sPA)
Diffuse astrocytomas	10 x DA
Column Heading	Description
TargetID	Illumina CpG probe Identifier	Illumina 450K annotation (Bibikovia et al. 2011)
SourceSeq	Probe sequence
Strand	Strand the probe is designed from
Infinium_Design_Type	Infinium probe type (I or II)
CHR	Chromosome location (hg19)
MAPINFO	Probe location within Chr (hg19)
Target CpG SNP	SNP present at C/G of CpG	Enhanced annotation (Price et al. 2013)
SNPprobe	SNP present within CpG probe
HIL_CpG_class	CpG density/coverage (HC - High, IC - intemediate, LC- low)
n_bp_repetitive	number of bases of repetitive sequence (repeat masker)
AlleleA_Hits	If CpG is from this allele
AlleleB_Hits	If CpG is from this allele
XY_Hits	Probes that also bind to sex chr (YES/NO)
Autosomal_Hits	Probes that bind to multiple locations (YES/NO)
Closest_TSS	Closest transcription start site to CpG
Distance_closest_TSS	distance of the TSS
Closest_TSS_gene_name	Closest TSS-gene annotation
Closest_TSS_Transcript	Closest TSS-transcript annotation (accession number)
Enhancer	If probe is in enhancer region (TRUE)	Illumina 450K annotation (Bibikovia et al. 2011)
DMR	Differentially methylated region (RDMR- development, CDMR- cancer)
UCSC_RefGene_Group	Gene function annotation (eg. 5'UTR)
Relation_to_UCSC_CpG_Island	Relation to island annotation (eg. Shore)
UCSC_RefGene_Name	Gene name
TargetID	Illumina CpG probe Identifier	MethLAB statistical results
F-Value	F-statistics value (Distribution)
p-value	p-value for significant sites <0.05
BH-FDR p-value	Benjamini-Hochberg false discovery rate corrected p-values
iPA v sPA
iPA v DA	Code - TRUE = δβ ≥ 0.3; FALSE = δβ ≤ 0.3. Filters present
iPA v DA
iPA
sPA	Avg beta values for the stated tumours
DA

## Sheet: 1_MethLAB Diff CpG sites 
Index	TargetID	SourceSeq	Strand	Infinium_Design_Type	CHR	MAPINFO	TargetID	Target CpG SNP	SNPprobe	HIL_CpG_class	n_bp_repetitive	AlleleA_Hits	AlleleB_Hits	XY_Hits	Autosomal_Hits	Closest_TSS	Distance_closest_TSS	Closest_TSS_gene_name	Closest_TSS_Transcript	UCSC_RefGene_Group	Relation_to_UCSC_CpG_Island	DMR	Enhancer	UCSC_RefGene_Name	TargetID	F-Value	p-value	FDR significant?	iPA-sPA	iPA-DA	sPA-DA	PA infra Avg	PA supra Avg	DA Avg
301624	cg18943819	AGACGAGGGAGTGCCCAGTGCCCAGGCAGCTGCTGTCAGGTTGGCCCACG	F	II	1	1053794	cg18943819			LC	0	1	0	XY_NO	A_NO	1051735	-2058	C1orf159	NM_017891		S_Shore		NA		cg18943819	19.6045	1.93385e-05	0.0262651	FALSE	FALSE	FALSE	0.642493	0.761082	0.788405
35626	cg01970427	GGAGGGGCCACCGGCTGCCCCCCAGAAGCTGTTTCGTGTTGATGCTGCCG	R	I	1	2006896	cg01970427		rs56067829	ICshore	0	1	1	XY_NO	A_NO	2005424	1472	PRKCZ	NM_001242874	Body;5'UTR	S_Shore		NA	PRKCZ;PRKCZ	cg01970427	17.425	4.15461e-05	0.03778	FALSE	FALSE	FALSE	0.445198	0.507924	0.735243
335273	cg21420674	CGCCAGGGAGGTCCTGTCTGCTCCAGGATGCCTCGTGGCCCCACTTCCTG	F	II	1	2713926	cg21420674			LC	0	1	0	XY_NO	A_NO	2706229	-7696	TTC34	NM_001242672		N_Shelf		NA		cg21420674	19.0723	2.31849e-05	0.0283918	FALSE	TRUE	FALSE	0.207171	0.323303	0.575311
46112	cg02569142	CGAGGAGCCTCTGAAGAGGCCCTGGGAAAGGTTCCAAAAGATTCCCTTGC	R	II	1	2720831	cg02569142			LC	0	1	0	XY_NO	A_NO	2706229	-14601	TTC34	NM_001242672		S_Shelf		NA		cg02569142	17.1561	4.58482e-05	0.0391056	FALSE	FALSE	FALSE	0.219439	0.361023	0.487716
421865	cg27523417	CGCTGGTGGTGCGGCTGCCCATTCAGGACAGATAAGCCCCTTTAGAAAAC	R	II	1	3018024	cg27523417			IC	0	1	0	XY_NO	A_NO	3044538	-26514	MIR4251	NR_036215	Body;Body			NA	PRDM16;PRDM16	cg27523417	16.0297	7.00342e-05	0.0465129	FALSE	FALSE	FALSE	0.847898	0.637996	0.628776
40156	cg02233459	CTGTCATGGAGTTGACATTCCAGAGGCACACCACCTGCCGTGCCTGGACG	R	II	1	3460467	cg02233459		rs59176181	IC	0	1	0	XY_NO	A_NO	3448011	-12455	MEGF6	AB384530	Body	S_Shore		NA	MEGF6	cg02233459	17.6645	3.8087e-05	0.0363531	FALSE	TRUE	FALSE	0.415397	0.642169	0.783505
119894	cg06965195	GCAGTATTTGGAACACAGCTCTCCTTAATTCATTTCATTTTTTTCTGACG	F	II	1	4390452	cg06965195			LC	0	1	0	XY_NO	A_NO	4472110	-81658	LOC284661	NR_027088				NA		cg06965195	17.228	4.46516e-05	0.0387042	TRUE	TRUE	FALSE	0.184451	0.524184	0.572438
333624	cg21271015	GCCCGGCGGGAGGGCAGGGCTGCAGCAGGGAGGAGCACGTGGTGGCCACG	F	I	1	4542704	cg21271015			IC	0	1	1	XY_NO	A_NO	4472110	70594	LOC284661	NR_027088				NA		cg21271015	19.386	2.08256e-05	0.027163	FALSE	FALSE	FALSE	0.663009	0.802243	0.859623
420030	cg27393162	AAAGGTTCAGGTCTCCCAAATGTCAGTCCAGCTCCTATGCCTTCAGAACG	R	II	1	5728982	cg27393162	rs77076212	rs72863319,rs75181419,rs77076212,rs78216260,rs79231388	LC	47	3	0	XY_NO	A_YES	5728314	-667	AK125078	AK125078				NA		cg27393162	20.8388	1.28535e-05	0.0221967	FALSE	FALSE	FALSE	0.259726	0.302884	0.400424
120018	cg06972019	CCCTAATTCGGGGTTCCATCCAGGCAGCTAAAAAAGCTGTGAATGGTCCG	F	II	1	8937448	cg06972019			HC	2	1	0	XY_NO	A_NO	8938893	-1445	ENO1-AS1	NR_038351	5'UTR	N_Shore	DMR	NA	ENO1	cg06972019	16.0141	7.04554e-05	0.0466568	FALSE	FALSE	FALSE	0.0869537	0.0979061	0.227346
404196	cg26352795	CGCCATCCCTGGTGACTAAGGTTTGATGTCCTTGGAAGAATTTTCTCGTT	F	II	1	9354739	cg26352795	rs11802043	rs11802043	LC	0	1	0	XY_NO	A_NO	9352940	1799	SPSB1	NM_025106	5'UTR		RDMR	NA	SPSB1	cg26352795	17.0416	4.78278e-05	0.0396457	FALSE	TRUE	FALSE	0.307871	0.408616	0.676319
379275	cg24597774	CGGGTGCATCCCACGCCCCTCGGTGGCAGGGAAGGCCGGCCACATCACAG	R	I	1	9400775	cg24597774			IC	0	1	1	XY_NO	A_NO	9415765	-14990	SPSB1	AF403026	5'UTR			NA	SPSB1	cg24597774	18.1464	3.20457e-05	0.033171	FALSE	TRUE	FALSE	0.47592	0.747066	0.861991
94632	cg05396397	AAAGAGTCCTTGGTTATCTCACCGCCGTGCCTCAGGATTCTTTCTCCTCG	R	I	1	11908164	cg05396397		rs41300100,rs41307784,rs79881185	IC	0	1	1	XY_NO	A_NO	11907839	-324	NPPA	NM_006172	TSS1500			TRUE	NPPA	cg05396397	17.7961	3.63218e-05	0.0355277	FALSE	FALSE	FALSE	0.312942	0.386584	0.430067
107139	cg06193043	CGCTTGGCTGGTGCCCAGCTCCCCTGGTTTGTTTGTGGCTCAGCTGTCAG	F	II	1	11908199	cg06193043			IC	0	1	0	XY_NO	A_NO	11907839	-359	NPPA	NM_006172	TSS1500			TRUE	NPPA	cg06193043	17.539	3.98582e-05	0.037497	FALSE	TRUE	FALSE	0.250469	0.35875	0.561086
99894	cg05740418	CGCACACAGCCGGGAGGGGGCTCGCACAGCCAGGAGGTGACCTCACAGAC	F	II	1	17027919	cg05740418	rs28433850	rs2476565,rs28433850,rs61773381,rs61773382,rs74868613	HC	0	2	0	XY_NO	A_YES	17037113	9195	ESPNP	AK294247	Body	Island		NA	ESPNP	cg05740418	20.2854	1.5405e-05	0.0232969	FALSE	FALSE	FALSE	0.0779661	0.101937	0.220578
226996	cg13921220	CGTGTGGTTTCCGACTCCTGCAGTGGAGCCTGAAGCCCAGGGTGGGACTT	R	II	1	18610522	cg13921220			LC	13	1	0	XY_NO	A_NO	18687860	-77338	IGSF21	AK123172	Body			TRUE	IGSF21	cg13921220	16.7347	5.36094e-05	0.0418523	FALSE	TRUE	TRUE	0.222943	0.281229	0.583269
75788	cg04276058	CGGGCTCCAGCACAGCTCCCTGGCCACCTGCATCCAGCCCTGCTGCAGTG	R	II	1	19254031	cg04276058		rs75721785	LC	0	1	0	XY_NO	A_NO	19229292	-24738	ALDH4A1	FJ462711	Body			TRUE	IFFO2	cg04276058	28.1436	1.53385e-06	0.00951881	FALSE	TRUE	FALSE	0.248366	0.438609	0.702858
194791	cg11798959	GCCCTTGCAGCATAGCGAGTAAGGCGCCCCCTACCCAAAAGGGCTTGGCG	R	I	1	23857321	cg11798959			HC	0	1	1	XY_NO	A_NO	23857711	391	E2F2	NM_004091	5'UTR;1stExon	Island		TRUE	E2F2;E2F2	cg11798959	16.8431	5.14849e-05	0.0410405	FALSE	FALSE	FALSE	0.0454095	0.0206111	0.0732082
231734	cg14182690	CGTCCCTCCACTGACCGCCCTGGCTGCCCTCAAGCGCACAGCCTGTCCGC	R	II	1	25290947	cg14182690			IC	0	2	0	XY_NO	A_YES	25291474	528	RUNX3	BC013362	Body			NA	RUNX3	cg14182690	35.1615	2.83342e-07	0.00355401	FALSE	TRUE	FALSE	0.551093	0.758274	0.877274
239619	cg14616584	CTGGCCATACAGGGGGCTTTACTGGCTGCCACCCTTCCCCTCAGGACTCG	R	II	1	37388124	cg14616584			LC	22	1	0	XY_NO	A_NO	37499843	111720	GRIK3	AJ299451	Body			TRUE	GRIK3	cg14616584	18.5362	2.7928e-05	0.0312609	FALSE	FALSE	FALSE	0.052893	0.054926	0.193842
424061	ch.1.1187063R	CAGTACTTAGATTTCTTTTGAGTGTCTGGAACTTAAGACTTGCCTCATCT	F	II	1	37453448	ch.1.1187063R			LC	0	1	0	XY_NO	A_NO	37499843	46396	GRIK3	AJ299451	Body			NA	GRIK3	ch.1.1187063R	19.1244	2.27734e-05	0.0283153	FALSE	FALSE	FALSE	0.0208049	0.0266108	0.221657
269942	cg16688500	CGACTCAAGGAAAAGGGGGCTGAATTTGAGGGCTAGATTGAGGAGTTCAA	F	II	1	38150332	cg16688500			LC	0	1	0	XY_NO	A_NO	38149147	-1184	C1orf109	BC018109	Body			NA	C1orf109	cg16688500	23.9088	4.97597e-06	0.0149443	FALSE	FALSE	FALSE	0.850012	0.885584	0.92285
381473	cg24741609	AGACCTCCTCCTGGCCAAGCTGCAGATCAGCCGGGGAGGCTGCATTAACG	R	II	1	54122060	cg24741609		rs12744257,rs56188733	LC	0	1	0	XY_NO	A_NO	54199876	77817	GLIS1	NM_147193	5'UTR			TRUE	GLIS1	cg24741609	18.3967	2.93307e-05	0.0317265	FALSE	FALSE	FALSE	0.124806	0.114865	0.291516
21948	cg01182697	CGAGCTAGCACACATGGTGTAAACCGGAGTAATTACAAGGGTGTAGCAGG	R	II	1	54520432	cg01182697			LC	0	1	0	XY_NO	A_NO	54519751	681	MIR4781	NR_039942	Body;TSS1500	S_Shore		NA	C1orf83;TMEM59	cg01182697	18.2633	3.07443e-05	0.0322148	FALSE	FALSE	FALSE	0.53522	0.651581	0.778971
320381	cg20301308	CGCTGATCTGTGAAAGGCACCAGAAAATAAATGTAAAAACCATACAGTGG	R	II	1	65534742	cg20301308			LC	0	1	0	XY_NO	A_NO	65524190	-10551	MIR101-1	NR_029516		S_Shore		NA		cg20301308	22.1971	8.35274e-06	0.0188967	FALSE	TRUE	TRUE	0.180596	0.259372	0.585354
195782	cg11855555	TTCTCAATACATTTCACTTCGGCTGATGAGCAAAGCAGCCCAGCCCTTCG	R	II	1	68232134	cg11855555		rs77240678	IC	0	1	0	XY_NO	A_NO	68238335	6202	U7	.	5'UTR			TRUE	GNG12	cg11855555	15.793	7.67327e-05	0.0486965	FALSE	FALSE	FALSE	0.0455926	0.0374142	0.0770078
312986	cg19766489	CGGGGATAGGGATTTAAGTAGAAGTCAACCTTCGTCTGCATTTTCTGCGT	R	II	1	78511344	cg19766489			HC	28	1	0	XY_NO	A_NO	78511588	-244	GIPC2	NM_017655	TSS1500	N_Shore		NA	GIPC2	cg19766489	21.4031	1.07219e-05	0.0206902	FALSE	FALSE	FALSE	0.477772	0.671737	0.772037
212628	cg13058453	GAAGTGAATAGCATGGTCCCTCTCTCCTCAAGGCACTTTCTGCCTAGTCG	R	II	1	85584420	cg13058453			LC	50	1	0	XY_NO	A_NO	85599476	-15056	MIR4423	NR_039619	Body			TRUE	WDR63	cg13058453	24.0144	4.8236e-06	0.0147994	FALSE	TRUE	FALSE	0.308515	0.519515	0.723826
119023	cg06913958	TTTATTGGTTGCTGACTGTACTCATAATGCTCTCTCCTTATATCCACACG	F	II	1	85744641	cg06913958			LC	0	1	0	XY_NO	A_NO	85742586	-2054	BCL10	NM_003921	TSS1500	S_Shelf		NA	BCL10	cg06913958	18.6367	2.69633e-05	0.0306455	FALSE	FALSE	FALSE	0.148818	0.138608	0.382626
69278	cg03899643	CGAGGCAGGAACAGCCCTCAGCCACACAGCTTGCAGCCCCGAGTACTGTG	F	II	1	90205170	cg03899643		rs11802767	LC	0	1	0	XY_NO	A_NO	90286572	-81402	LRRC8D	NM_001134479				TRUE		cg03899643	16.1544	6.67649e-05	0.0456283	FALSE	TRUE	FALSE	0.0934667	0.203897	0.415189
424278	ch.1.93237475F	CAGGCTAGAGGCCTGTGGATATTCAGATTTCATGAAAGAAATGGAAGATA	F	II	1	93464887	ch.1.93237475F			LC	31	1	0	XY_NO	A_NO	93427078	-37808	FAM69A	NM_001252269				NA		ch.1.93237475F	18.8009	2.54647e-05	0.0297735	FALSE	FALSE	FALSE	0.0325365	0.0240976	0.109748
176052	cg10516886	GCCAGTCTCTAGACTTGAATTGGACACCATTTGCAGACTTCTCTGTCTCG	F	II	1	111415232	cg10516886			LC	0	1	0	XY_NO	A_NO	111415721	-489	CD53	NM_000560	TSS1500;5'UTR			NA	CD53;CD53	cg10516886	20.6988	1.34521e-05	0.0221967	FALSE	TRUE	FALSE	0.18319	0.428498	0.653777
421672	cg27510354	CGCTGCCCCAGTGCTGAAGAGTTGTCTGTTCTGTCCACGGAGGCTTGTGG	F	II	1	112429786	cg27510354		rs2798333	LC	0	1	0	XY_NO	A_NO	112531776	101991	KCND3	NM_172198	Body;Body			TRUE	KCND3;KCND3	cg27510354	21.4198	1.06651e-05	0.0206743	FALSE	TRUE	FALSE	0.292999	0.495919	0.686952
154509	cg09120877	CTCAAGCAATGCACCTGCCTTAGCCTCCTAAAGTGCTGGTATTACAGTCG	R	II	1	147721261	cg09120877			LC	50	484	0	XY_YES	A_YES	147719028	2233	TRNA_Asn	.		S_Shelf		NA		cg09120877	17.3307	4.30029e-05	0.038207	FALSE	FALSE	FALSE	0.11619	0.129654	0.321235
20033	cg01076495	AGTCTGGATGTGAAGGGCCGGCCACTGAAGCTTGTCTGGTGGCTGTTACG	F	II	1	150480588	cg01076495			LC	0	1	0	XY_NO	A_NO	150480486	102	ECM1	NM_004425	1stExon;1stExon;5'UTR;5'UTR			NA	ECM1;ECM1;ECM1;ECM1	cg01076495	19.1045	2.29296e-05	0.0283918	FALSE	FALSE	FALSE	0.196646	0.194881	0.473448
150789	cg08869700	AGGCTGGGGAACCTACCACCCTTCTTCAGAGGCTCCGAGGTACCATTTCG	F	II	1	151318680	cg08869700			LC	0	1	0	XY_NO	A_NO	151319768	1089	RFX5	AK302891	Body;Body	N_Shore		NA	RFX5;RFX5	cg08869700	16.4273	6.0183e-05	0.0438732	FALSE	TRUE	FALSE	0.263461	0.471953	0.634985
153351	cg09036468	GGTTGTGCCTCAACCGTTGAAAAAGGACAGCCCAGGCTCTGTAACCTTCG	R	I	1	151806893	cg09036468			LC	0	1	1	XY_NO	A_NO	151804347	-2545	RORC	NM_005060		N_Shelf		NA		cg09036468	15.944	7.23829e-05	0.0472726	FALSE	FALSE	FALSE	0.569359	0.650171	0.770784
73455	cg04143372	CCTTCCCATAGGGACACAGGCCTTTACCCCACTGTACTTCGGAGCCAACG	R	I	1	153700876	cg04143372		rs4411157	LC	0	1	1	XY_NO	A_NO	153700566	310	INTS3	NM_023015	5'UTR;1stExon	S_Shore		NA	INTS3;INTS3	cg04143372	17.3356	4.29248e-05	0.038207	FALSE	FALSE	FALSE	0.0384206	0.0226642	0.0580595
259462	cg16013543	ACCCTTTGGGGAAACTGCTTTCTAGTAAGCACAAGCACTACTCATTGCCG	R	II	1	154300241	cg16013543			LC	0	1	0	XY_NO	A_NO	154300275	-34	ATP8B2	NM_020452	TSS200;5'UTR	N_Shore		TRUE	ATP8B2;ATP8B2	cg16013543	37.5616	1.68826e-07	0.00257139	FALSE	TRUE	FALSE	0.257714	0.379825	0.582308
157202	cg09292077	CGGTGACCATATTCAAAGAAGAAGCCCATGCCTCTTTTGGATTGGCTTGA	R	II	1	155317402	cg09292077			LC	0	1	0	XY_NO	A_NO	155316235	-1166	MIR555	NR_030282	Body;TSS1500			NA	ASH1L;MIR555	cg09292077	18.409	2.92041e-05	0.0317265	FALSE	FALSE	FALSE	0.81888	0.920578	0.916637
305291	cg19238380	GAAGCAGAGCCATGCCTGCTGTGGGTGCACATGCCCGCGTGAGGGAGTCG	R	II	1	156093948	cg19238380			LC	0	1	0	XY_NO	A_NO	156095960	-2012	LMNA	AK097801	Body;Body;Body			TRUE	LMNA;LMNA;LMNA	cg19238380	16.738	5.35436e-05	0.0418523	FALSE	FALSE	FALSE	0.170291	0.201485	0.385213
318534	cg20156116	CGTGTGTTCTTGGAACACCTGACATGCTCCAAGAAGAGTTCAACATAGTT	R	II	1	156699437	cg20156116			LC	0	1	0	XY_NO	A_NO	156698262	1175	RRNAD1	NM_015997	Body;Body	S_Shore		NA	C1orf66;C1orf66	cg20156116	32.1402	5.66286e-07	0.00534954	FALSE	TRUE	FALSE	0.189859	0.245866	0.5436
265399	cg16408815	CGGGGACTGAGAGAGAGAAAAAATTAGTCAAGATTTGTTTCTGCCTCTTA	F	II	1	157610088	cg16408815			LC	0	2	0	XY_NO	A_YES	157567869	-42218	FCRL4	BC143628				TRUE		cg16408815	15.9269	7.28616e-05	0.0474399	FALSE	FALSE	FALSE	0.610231	0.734143	0.839224
313115	cg19774627	CTTCTGACTTTACCCTTGACAATCTTTCACAGGCCCCCTGAACTCCAACG	R	II	1	160017294	cg19774627			LC	50	1	0	XY_NO	A_NO	160001782	-15511	PIGM	NM_145167	5'UTR			TRUE	KCNJ10	cg19774627	16.1634	6.6537e-05	0.0456205	FALSE	TRUE	FALSE	0.402661	0.549557	0.699248
375948	cg24367957	CGGAGGTATTTGAAAGCAATGTTATGTGAGTCATTCTTAAGTGTTCCAAG	F	II	1	161931993	cg24367957			LC	0	1	0	XY_NO	A_NO	161955021	23029	OLFML2B	BC047472				TRUE		cg24367957	17.3038	4.34276e-05	0.0382654	FALSE	FALSE	FALSE	0.0701448	0.0504115	0.199098
314998	cg19900821	CGAGGAAGCAAGCTTGAGGAAATATTTAAGGACCACCTCAGACTCCAGAC	F	II	1	162359133	cg19900821			LC	0	1	0	XY_NO	A_NO	162351519	7614	C1orf226	NM_001085375				TRUE		cg19900821	16.4733	5.9145e-05	0.0432649	FALSE	FALSE	FALSE	0.11308	0.150475	0.403949
206654	cg12610079	TTTCAACCCTGTTACAGCCTCCACCTGGAAACAGACTTGGGGTTGTTGCG	R	II	1	162838809	cg12610079			LC	50	1	0	XY_NO	A_NO	162838604	-204	C1orf110	NM_178550	TSS1500			NA	C1orf110	cg12610079	17.4868	4.06212e-05	0.037497	FALSE	FALSE	FALSE	0.8104	0.844044	0.924569
250508	cg15391651	CGGAGCCCTGAGTGTGCACAAAGCACCACTATGCCAGAGTGATGTTATCA	F	II	1	165132273	cg15391651			LC	0	1	0	XY_NO	A_NO	165182291	50019	LMX1A	BC119744				TRUE		cg15391651	17.2636	4.40726e-05	0.0385155	FALSE	TRUE	TRUE	0.21386	0.253292	0.593508
1197	cg00056754	TGGCTGGGCCAGGTCTGACTGGATATTCCTTGCTGGTCTTTTGCCCACCG	R	II	1	167063958	cg00056754			LC	0	1	0	XY_NO	A_NO	167064070	-112	DUSP27	NM_001080426	TSS200			TRUE	DUSP27	cg00056754	18.0801	3.28108e-05	0.0336364	FALSE	FALSE	FALSE	0.920201	0.625226	0.718496
186631	cg11233547	CGTAGCCTTAGCTTGGAAAAGAGAGCACTGATCACATTTCATTGCCCAGA	R	II	1	185012220	cg11233547			LC	50	1	0	XY_NO	A_NO	185014550	-2330	RNF2	AX747069		N_Shelf		NA		cg11233547	25.5176	3.13015e-06	0.0125339	FALSE	FALSE	FALSE	0.760583	0.904819	0.901732
322520	cg20463298	ACAGTGCTTCTCTCCTTTCCACACACTAAGCCTCAGTTATAAGTTTTACG	F	II	1	185736719	cg20463298			LC	0	1	0	XY_NO	A_NO	185703682	33037	HMCN1	NM_031935	Body			TRUE	HMCN1	cg20463298	17.5807	3.92598e-05	0.0371742	FALSE	FALSE	FALSE	0.761502	0.883362	0.936406
98402	cg05643188	CGTGAGGCTCATTTACTGAGGACAAATTAAGTTTGTGTGGGCAGCCAGCA	F	II	1	197873430	cg05643188			LC	0	1	0	XY_NO	A_NO	197871681	1749	C1orf53	NM_001024594	Body	S_Shore	RDMR	NA	C1orf53	cg05643188	38.0255	1.53208e-07	0.00257139	FALSE	TRUE	FALSE	0.191686	0.375697	0.655156
208586	cg12750917	CGTTACTGCTCTCAGTAGCATTATTTTAGAAGACTGGGAAAGGACAGCCT	F	II	1	198204074	cg12750917		rs76941617	LC	0	1	0	XY_NO	A_NO	198126127	77947	NEK7	AK313411	Body			TRUE	NEK7	cg12750917	20.2942	1.53604e-05	0.0232969	FALSE	FALSE	FALSE	0.0928502	0.150197	0.256707
192998	cg11683364	CGCCCCACTGGGGGACTGTGGGAATGGGACCTCCCTAGGTGAGGCCACCA	F	II	1	202205348	cg11683364			LC	0	1	0	XY_NO	A_NO	202208055	-2707	LGR6	AK123055	Body;Body;Body			TRUE	LGR6;LGR6;LGR6	cg11683364	17.1873	4.53256e-05	0.0388857	FALSE	TRUE	FALSE	0.166272	0.221215	0.503358
282607	cg17589633	GGACTAGAAACGATACCATATAGACAAAGCTTTTGGTGTCATAGCCCACG	R	II	1	203595283	cg17589633			LC	49	1	0	XY_NO	A_NO	203595914	-631	ATP2B4	NM_001684	TSS1500;TSS1500	N_Shelf		NA	ATP2B4;ATP2B4	cg17589633	18.4983	2.83018e-05	0.0315138	FALSE	TRUE	FALSE	0.349914	0.482225	0.649641
226126	cg13876135	ACCTGAGCTCTTCTCAAAGTCAAGTCATAGCGGGCGGGGGACGGGGGGCG	F	I	1	211872318	cg13876135			IC	21	1	1	XY_NO	A_NO	211848971	-23346	NEK2	NM_002497				NA		cg13876135	16.2585	6.41664e-05	0.0449339	FALSE	FALSE	FALSE	0.190018	0.322006	0.313184
109465	cg06354916	GTGCTGTGGTCTGAGCGGGAGCCCCTTTCCTCTTCGGGCCCTCTTCCTCG	F	I	1	223738388	cg06354916			IC	0	2	2	XY_NO	A_YES	223853435	115048	CAPN8	NM_001143962	Body	N_Shelf		NA	CAPN8	cg06354916	21.499	1.03999e-05	0.020598	FALSE	TRUE	FALSE	0.394898	0.547651	0.736037
52559	cg02928345	CAACCCAAGTCACTTCCTTATAAGGATGTAACCAGAAGCTGTTCCCATCG	R	II	1	224411698	cg02928345			LC	0	1	0	XY_NO	A_NO	224444842	33145	MIR320B2	NR_031574				TRUE		cg02928345	16.051	6.94626e-05	0.0465129	FALSE	FALSE	FALSE	0.0912201	0.0831758	0.241213
341389	cg21875980	CGGCCAGATAAGCATGTTTGAAGTAGAAATTCAGGGGAAAACAAAGCCTA	F	II	1	231553510	cg21875980			LC	0	1	0	XY_NO	A_NO	231556056	2547	EGLN1	DQ975380	Body	N_Shelf		NA	EGLN1	cg21875980	16.9881	4.87831e-05	0.0396457	FALSE	TRUE	TRUE	0.116755	0.20723	0.51504
65533	cg03673470	TTGATTCAGTCTTTACTCAGAGAACACTGAGTACATACATCCAAGGCACG	F	II	1	238055429	cg03673470			LC	46	1	0	XY_NO	A_NO	238054221	-1207	ZP4	NM_021186	TSS1500;Body			NA	ZP4;LOC100130331	cg03673470	27.3765	1.87936e-06	0.00969575	FALSE	FALSE	FALSE	0.608603	0.864672	0.902803
120901	cg07022289	CGGGGGTACCCTAAAATAGTCAAGATCCCTTCACTGGAGCCGTCTAGCAG	R	II	1	238226289	cg07022289		rs3949428	LC	0	1	0	XY_NO	A_NO	238107029	-119259	TRNA_Pseudo	.				TRUE		cg07022289	18.4021	2.92745e-05	0.0317265	FALSE	FALSE	FALSE	0.964678	0.860614	0.949241
403503	cg26310913	CGGGAAGTTCCAACAGGTGGGAGAATGCAGATCGCCAGCCTAAAAGAGAG	R	II	1	239554854	cg26310913			LC	0	1	0	XY_NO	A_NO	239549864	4990	CHRM3	AK056349		S_Shelf		NA		cg26310913	16.6046	5.62908e-05	0.0425642	FALSE	TRUE	FALSE	0.586425	0.840589	0.929182
118371	cg06878499	TAAAAGTTTATGGTTACCTCTGTCACTTTAAAAACGAGGCCCTTTTCTCG	F	II	1	239621510	cg06878499			LC	10	1	0	XY_NO	A_NO	239549864	71646	CHRM3	AK056349				TRUE		cg06878499	25.34	3.29102e-06	0.0125339	FALSE	TRUE	TRUE	0.051251	0.226309	0.579295
144228	cg08454015	CGCAGTCCAAAAACAGATGGGTGTATATTTGCTTTGTAAGCAAAGGGCAT	F	II	1	240078452	cg08454015			LC	0	1	0	XY_NO	A_NO	240070751	7701	CHRM3	CCDS1616				TRUE		cg08454015	17.6718	3.79863e-05	0.0363531	FALSE	TRUE	TRUE	0.228822	0.285168	0.716489
119766	cg06958636	ATGAGGGTAAGCAAACTTCCTGCACAAGAGGCCAAGCACTCTCCTAGTCG	F	II	1	245255197	cg06958636			LC	0	1	0	XY_NO	A_NO	245318286	-63089	KIF26B	NM_018012	Body;Body;Body			TRUE	EFCAB2;EFCAB2;EFCAB2	cg06958636	21.0941	1.18365e-05	0.021702	FALSE	TRUE	TRUE	0.370411	0.336279	0.694405
6575	cg00348992	CGACTGTATTTGAGGAGGCAGCTTGACTTCATGCTCCAGGGAGAAGTCTT	F	II	1	245365165	cg00348992			LC	0	1	0	XY_NO	A_NO	245318286	46879	KIF26B	AK293964	Body			TRUE	KIF26B	cg00348992	35.326	2.73229e-07	0.00353102	FALSE	TRUE	TRUE	0.243145	0.450419	0.76759
350631	cg22603092	GACAGGTTCATCCTCAGGCACAGCTGCCAGCTCATGAGAGTGGGATATCG	F	II	1	248084704	cg22603092		rs12142488,rs4523549	IC	0	4	0	XY_NO	A_YES	248084319	385	OR2T8	NM_001005522	1stExon			NA	OR2T8	cg22603092	18.3751	2.95549e-05	0.0317265	FALSE	FALSE	FALSE	0.893139	0.873111	0.913474
106394	cg06142351	CCATTTCCTGCCAGCTGCTACTGGTTTTTTAGTCAGCTCTGACAGCTACG	F	II	2	8683945	cg06142351			IC	0	1	0	XY_NO	A_NO	8822112	-138167	ID2	NM_002166				TRUE		cg06142351	23.6734	5.335e-06	0.0155836	FALSE	TRUE	TRUE	0.0661786	0.0784281	0.385058
406927	cg26533925	GCAGCGATTTTTCCTCCGACCGGCAGAAGTCTGGTTTTTCCTGTGGCTCG	R	I	2	10384276	cg26533925		rs59710729	IC	50	1	1	XY_NO	A_NO	10332796	-51479	MIR4261	NR_036222				NA		cg26533925	22.3779	7.89788e-06	0.0187122	FALSE	FALSE	FALSE	0.970011	0.97828	0.98503
93736	cg05349601	CGACTGGCATGGGAAGAACGCCTCAAGGGAGCATGTGTACAGCTCCAGTG	F	II	2	10691725	cg05349601			IC	48	40	0	XY_YES	A_YES	10588452	-103272	ODC1	NM_002539				NA		cg05349601	20.4832	1.4434e-05	0.0228835	TRUE	TRUE	FALSE	0.554864	0.907153	0.935439
80357	cg04549583	CTACTAACCGAAGCTCACCCTTTTGGATTTCCCCTGCTGTACTGTGGTCG	R	II	2	12146219	cg04549583		rs80072084	LC	0	1	0	XY_NO	A_NO	12147253	-1034	AK001558	AK001558				TRUE		cg04549583	16.5544	5.73632e-05	0.0428434	FALSE	FALSE	FALSE	0.0501964	0.0649928	0.145763
288053	cg18004235	CGCACTTCAGGGTCACTGTTTCCAGTGTGCAAGTCCTTGGCTGTTGGAAT	F	II	2	19808330	cg18004235			LC	0	1	0	XY_NO	A_NO	19558371	-249958	OSR1	NM_145260				TRUE		cg18004235	26.6772	2.27007e-06	0.0108777	FALSE	FALSE	FALSE	0.808691	0.903193	0.926806
425259	ch.2.20642108R	CACCCCACTGGTTGATACAGAGCATGGCTCCAGAGTCACAGCTACACACC	F	II	2	20778627	ch.2.20642108R			LC	0	1	0	XY_NO	A_NO	20850863	72237	HS1BP3	BC038847				TRUE		ch.2.20642108R	20.2887	1.53886e-05	0.0232969	FALSE	TRUE	FALSE	0.0748191	0.087921	0.37999
369896	cg23949611	GATCCCTCGCCATGTTGAAGATCTCTCGCAGCTGCTGTGCTGAGGGCTCG	R	II	2	21255320	cg23949611		rs13306190	IC	0	1	0	XY_NO	A_NO	21266944	11625	APOB	NM_000384	Body			NA	APOB	cg23949611	19.773	1.82716e-05	0.0253819	FALSE	TRUE	FALSE	0.377102	0.624477	0.846101
19545	cg01051318	CGGAGCCCAGCCCTGCTTCTTTCTTGCAGTGTTTCAAACCGGCATGGTCG	R	II	2	27440764	cg01051318		rs41288813	HC	0	1	0	XY_NO	A_NO	27440257	507	CAD	NM_004341	Body	Island		NA	CAD	cg01051318	16.8349	5.16411e-05	0.0410521	FALSE	FALSE	FALSE	0.0683706	0.0510445	0.164282
319104	cg20203365	GCTGTGTCTCCTGCCTCCTTCCCAGGTATCTTACTAAGGGATAGAATTCG	R	II	2	31470490	cg20203365			LC	0	1	0	XY_NO	A_NO	31456879	13611	EHD3	NM_014600	Body			TRUE	EHD3	cg20203365	23.9775	4.87622e-06	0.0148539	FALSE	FALSE	FALSE	0.695841	0.896514	0.921149
362646	cg23424933	CTGCTGAGGAAGGCGCAGGCAACCCTAGTCGGCTTAGAGAGAGACAACCG	R	I	2	45157613	cg23424933			HC	0	1	1	XY_NO	A_NO	45169036	-11423	SIX3	NM_005413		S_Shore	CDMR	NA		cg23424933	20.8477	1.28167e-05	0.0221967	FALSE	TRUE	FALSE	0.117623	0.267745	0.451571
226643	cg13905258	TACACTTTTAGTTTGAGAGTGATGTCTATTTACTTCTCTTCCTTCTGTCG	R	II	2	45158117	cg13905258			LC	0	1	0	XY_NO	A_NO	45169036	-10919	SIX3	NM_005413		N_Shore	CDMR	NA		cg13905258	22.813	6.9109e-06	0.017362	TRUE	TRUE	TRUE	0.0826495	0.397465	0.697588
269625	cg16668359	GGGCAGATGTACAGGAAGCCGTGAACGGGAGAGTTCGCCGAATGAGGACG	F	I	2	45159434	cg16668359			ICshore	0	1	1	XY_NO	A_NO	45169036	-9602	SIX3	NM_005413		N_Shore	RDMR	NA		cg16668359	30.6852	8.04704e-07	0.006683	TRUE	TRUE	FALSE	0.186357	0.532445	0.729687
408632	cg26648203	GCGAGGAGTGACCCCAACCACAAGGGCAGATGTACAGGAAGCCGTGAACG	F	II	2	45159457	cg26648203			ICshore	0	1	0	XY_NO	A_NO	45169036	-9579	SIX3	NM_005413		N_Shore	RDMR	NA		cg26648203	44.827	4.07431e-08	0.00108598	FALSE	TRUE	FALSE	0.170212	0.432129	0.725112
39382	cg02183025	CGCAGGCACTGTGGCTTTTGTCTGCATCTGGACAACAGGGTGTGCACCCG	F	II	2	45159504	cg02183025			ICshore	0	1	0	XY_NO	A_NO	45169036	-9532	SIX3	NM_005413		N_Shore	RDMR	NA		cg02183025	20.2255	1.57131e-05	0.0235128	FALSE	TRUE	FALSE	0.295602	0.426207	0.658552
130891	cg07616374	TCAGACTCAAGCTGAGTCACCTGACTATGCCTGGAACGTACAGGCAATCG	F	II	2	45159663	cg07616374			ICshore	0	1	0	XY_NO	A_NO	45169036	-9373	SIX3	NM_005413		N_Shore	RDMR	NA		cg07616374	32.8902	4.74704e-07	0.00493771	FALSE	TRUE	FALSE	0.0873034	0.278243	0.5562
200411	cg12162450	GGAGATGCCGATCAATAGTGGGGCTGGAGGCACGAGTCTGGCCAGTCCCG	R	II	2	45176551	cg12162450			IC	0	1	0	XY_NO	A_NO	45169036	7515	SIX3	NM_005413		N_Shore	RDMR	TRUE		cg12162450	20.6906	1.34878e-05	0.0221967	FALSE	TRUE	FALSE	0.282008	0.386783	0.661779
91422	cg05214874	CGGGAAAGCTACCATGAACTGATGAAGGAGGTCACCCATCCAAGCCTAGC	R	II	2	45226009	cg05214874			LC	0	1	0	XY_NO	A_NO	45236541	10533	SIX2	NM_016932		N_Shore		NA		cg05214874	31.0353	7.38627e-07	0.00645503	FALSE	FALSE	FALSE	0.820655	0.95249	0.923439
199183	cg12080687	GTGGCTCACCAGGCAGGAAGCCCGTGGCTTGGCTGAGGCCCCAGGAAGCG	R	II	2	47063626	cg12080687			LC	0	1	0	XY_NO	A_NO	47055002	8624	LOC100134259	NR_024452	Body			TRUE	LOC100134259	cg12080687	18.6259	2.70655e-05	0.0306455	FALSE	TRUE	FALSE	0.124702	0.333039	0.53169
58381	cg03266686	CAGGGGCCCACGTGGATGCCTCTGGCTGTGTCTGTGGCAAGCCTTCCACG	F	II	2	47716097	cg03266686			LC	0	1	0	XY_NO	A_NO	47715690	-406	AK056077	AK056077				TRUE		cg03266686	16.0272	7.01008e-05	0.0465129	FALSE	TRUE	FALSE	0.378962	0.466168	0.711942
8322	cg00445126	AACAGTGCAGAGCGCAGCGCTAACCCAGGCGGGGACACACCTTAGGCTCG	F	I	2	63276010	cg00445126			HC	0	1	1	XY_NO	A_NO	63275655	-354	LOC100132215	NR_033389	TSS1500	Island	DMR	NA	LOC100132215	cg00445126	24.046	4.77909e-06	0.0147691	FALSE	FALSE	FALSE	0.348866	0.171136	0.120631
190863	cg11536474	TGGTTTGTTGGTGTGGGAAGGGCGCGCCCGAGCCTGGCCTACCGAATCCG	F	I	2	63286049	cg11536474			HC	0	1	1	XY_NO	A_NO	63277936	8113	OTX1	NM_014562		Island	DMR	TRUE		cg11536474	20.7649	1.31657e-05	0.0221967	TRUE	TRUE	FALSE	0.0796584	0.573935	0.680036
387555	cg25168494	TGCCGGGGAGAACTGGCAGGCGGCCAGGGCGAGGAGGCTTCCAGCTTGCG	R	I	2	63286355	cg25168494			ICshore	0	1	1	XY_NO	A_NO	63277936	8419	OTX1	NM_014562		Island	DMR	TRUE		cg25168494	17.1951	4.51951e-05	0.0388857	TRUE	TRUE	FALSE	0.183933	0.527323	0.579025
144480	cg08467103	CGGACTAACCCTCGGATGACTCATCCGGTACAATGCAGTATATTTGTCAA	R	II	2	65593933	cg08467103			LC	0	1	0	XY_NO	A_NO	65593930	-2	SPRED2	NM_001128210	TSS200;Body			TRUE	SPRED2;SPRED2	cg08467103	21.7708	9.54384e-06	0.0202183	FALSE	TRUE	TRUE	0.137696	0.211108	0.676133
404566	cg26376241	CGCATCTGTCAGCTGTCAGGCTTCCAGTTTCCACTTTTGAGAAGCAGGAT	R	II	2	65594021	cg26376241			LC	0	1	0	XY_NO	A_NO	65593930	-90	SPRED2	NM_001128210	TSS200;Body			TRUE	SPRED2;SPRED2	cg26376241	24.769	3.87325e-06	0.0131097	FALSE	TRUE	TRUE	0.0941848	0.116129	0.574705
140845	cg08238215	CAGACTGGAGAGCGCAGGGCCGCCAGGCCTCTGGGATCTGGGGCAGGCCG	R	II	2	66673985	cg08238215			ICshore	0	1	0	XY_NO	A_NO	66667262	6723	MEIS1	AK098174	Body	S_Shore		TRUE	MEIS1	cg08238215	16.1818	6.60689e-05	0.0454456	TRUE	TRUE	FALSE	0.221148	0.535288	0.630196
86302	cg04904388	GTTTTTAGGTCTGGGCAGCACTGACTTAGCTGGTCACTCTCTCCTCTTCG	R	II	2	74772791	cg04904388			LC	50	1	0	XY_NO	A_NO	74776146	-3355	DOK1	NM_001197260	Body	N_Shelf		NA	LOXL3	cg04904388	18.0113	3.36254e-05	0.0339814	TRUE	TRUE	FALSE	0.330965	0.667766	0.770801
188651	cg11373895	CGGGGGAGTGACTATGCCCCAGAGTCCACCATGAGAGTGCTGAAGAGCCA	F	II	2	78545567	cg11373895			LC	0	1	0	XY_NO	A_NO	78517814	-27752	BC030125	BC030125				TRUE		cg11373895	33.5503	4.07463e-07	0.00439329	FALSE	TRUE	FALSE	0.614486	0.908448	0.921064
135398	cg07905055	GATGAAAGACATGTACAGAGAGCTGTGGGAGACGTGCCTCATGCCTGACG	F	II	2	96256727	cg07905055			LC	0	9	0	XY_NO	A_YES	96257765	-1038	TRIM43	NM_138800	TSS1500			NA	TRIM43	cg07905055	20.8203	1.2931e-05	0.0221967	FALSE	FALSE	FALSE	0.53081	0.625095	0.746927
247461	cg15146125	CGGGGTATCCACTAGCCCCTTAGGAGCAGAGAGGGCACCGTAGCAAGCAG	F	II	2	96991753	cg15146125		rs57966158	ICshore	0	1	0	XY_NO	A_NO	96991934	-181	ITPRIPL1	NM_178495	Body;TSS200;TSS200;5'UTR	S_Shore		NA	ITPRIPL1;ITPRIPL1;ITPRIPL1;ITPRIPL1	cg15146125	18.6726	2.66278e-05	0.0303809	FALSE	FALSE	FALSE	0.0875472	0.12144	0.220936
243867	cg14902389	CGGAAAATGTGCATGAAATGTACTAGGGTTTTTGCTTGGTTAAGGTGCCT	R	II	2	99342685	cg14902389			LC	0	1	0	XY_NO	A_NO	99347588	4904	MGAT4A	AK314024	Body			NA	MGAT4A	cg14902389	15.7937	7.67132e-05	0.0486965	FALSE	TRUE	FALSE	0.306091	0.525474	0.807395
202487	cg12310008	CGGTGGCTTGGGGAGGATGACTTCACGTCTGTGACACTGACAAGCATAGG	R	II	2	105855151	cg12310008		rs77690070	IC	0	1	0	XY_NO	A_NO	105858199	-3048	GPR45	NM_007227		S_Shore		NA		cg12310008	16.8323	5.1692e-05	0.0410521	FALSE	FALSE	FALSE	0.615109	0.848183	0.907877
411687	cg26842423	GCTAATCTTTCTTACTGGTAGCATCATTCCCAGAGCAGTAGAGAGGCTCG	F	II	2	115921258	cg26842423			LC	0	1	0	XY_NO	A_NO	115919683	1575	DPP10	NM_001004360	Body;Body	S_Shore	RDMR	NA	DPP10;DPP10	cg26842423	16.885	5.06882e-05	0.0408637	FALSE	TRUE	TRUE	0.135527	0.266473	0.585542
160438	cg09499849	CGGAGCATGAGCTAAGCAGAAAGCACACTTAAACTACAGAGGAGACAGCT	R	II	2	158695158	cg09499849			LC	0	1	0	XY_NO	A_NO	158694789	-368	ACVR1	L02911	5'UTR;5'UTR			TRUE	ACVR1;ACVR1	cg09499849	20.3416	1.51221e-05	0.023115	FALSE	FALSE	FALSE	0.0412224	0.0453801	0.144691
194409	cg11775828	CGGTGCCTCCTTTGGTTTTCTGTTCAGGCACATCTGAGCCTCCTGCTGCT	F	II	2	169100915	cg11775828			IC	0	1	0	XY_NO	A_NO	169104104	3190	STK39	NM_013233	Body	N_Shelf		NA	STK39	cg11775828	18.3692	2.96165e-05	0.0317265	FALSE	FALSE	FALSE	0.36276	0.438084	0.551795
14355	cg00768195	CGTTTTGAAGGAAGGCAAAAGAAAATCAGAGATGCTTTTATCCTTAGAAC	F	II	2	169927922	cg00768195			LC	0	1	0	XY_NO	A_NO	169929084	-1162	DHRS9	NM_001142270	TSS1500;5'UTR;5'UTR			NA	DHRS9;DHRS9;DHRS9	cg00768195	15.8219	7.58779e-05	0.0484424	FALSE	TRUE	FALSE	0.467282	0.691527	0.775581
278197	cg17282395	CGGGCACAAATGGTCCTCAGTTCAGGGGCGGGAAACCTCGGAAATTTTTT	R	II	2	172974014	cg17282395			IC	2	1	0	XY_NO	A_NO	172967477	-6536	DLX2	AK316129		S_Shore		NA		cg17282395	20.4447	1.4618e-05	0.0229057	FALSE	TRUE	FALSE	0.0837439	0.122909	0.385915
276593	cg17165848	TCACATTTAACAAGAGGCCAGAGCTTGTCCAAAATGGCTGTCCAAAAACG	F	II	2	175462452	cg17165848			LC	0	1	0	XY_NO	A_NO	175462492	41	WIPF1	X86019	5'UTR;5'UTR			NA	WIPF1;WIPF1	cg17165848	21.4226	1.06557e-05	0.0206743	FALSE	FALSE	TRUE	0.149973	0.115812	0.437596
288165	cg18011672	CTTTAAATTTTCTGCCCAGGTGCCTCACATGCCTCATCTAAGCATATTCG	F	II	2	190522601	cg18011672			LC	39	1	0	XY_NO	A_NO	190526124	-3523	ASNSD1	NM_019048		N_Shelf		NA		cg18011672	17.7439	3.70107e-05	0.0360363	FALSE	FALSE	FALSE	0.797147	0.889925	0.938059
384107	cg24923920	TACCAAGTGCTTCTAGAGAAAGCTTTCACTGAACGTCATTCTGAGGGACG	F	II	2	193013929	cg24923920			LC	0	1	0	XY_NO	A_NO	193059643	45715	TMEFF2	DQ133599	Body			TRUE	TMEFF2	cg24923920	16.7703	5.2901e-05	0.0416247	FALSE	TRUE	TRUE	0.299428	0.342604	0.643255
376383	cg24399540	CGGAGTAAGACAACATTGTTATCACTCAGATTGTCATTGGGAGGGTGAAT	F	II	2	207307150	cg24399540			LC	0	1	0	XY_NO	A_NO	207308367	-1217	ADAM23	NM_003812	TSS1500	N_Shore	CDMR	NA	ADAM23	cg24399540	20.657	1.36366e-05	0.022282	FALSE	FALSE	FALSE	0.118147	0.140535	0.3723
181484	cg10881745	TGCCTCTGAGTCCTAAAGTTTTGGGATTACAGGCTGAGCCACTAGATTCG	F	II	2	216945596	cg10881745			LC	50	1	0	XY_NO	A_NO	216946538	943	PECR	NM_018441	Body;TSS1500;TSS1500;TSS1500;TSS1500	N_Shore		NA	PECR;TMEM169;TMEM169;TMEM169;TMEM169	cg10881745	16.5191	5.81309e-05	0.0430948	FALSE	FALSE	FALSE	0.901847	0.941627	0.944112
137762	cg08053523	GGAAGTCTGTACACTTGAGCAGCCTTCTCCCTGGGCTTCTGAGGCATTCG	R	II	2	220026863	cg08053523			LC	0	1	0	XY_NO	A_NO	220025586	-1276	NHEJ1	NM_024782	TSS1500;Body;Body;Body	S_Shore		NA	NHEJ1;SLC23A3;SLC23A3;SLC23A3	cg08053523	17.7746	3.66038e-05	0.0357217	FALSE	TRUE	FALSE	0.468485	0.638455	0.816246
94046	cg05365954	CGCTCCCTCGTGTGCAGAGACGGGAGAACTGGCAAACATGCAATTACCCG	R	I	2	220374214	cg05365954			IC	0	1	1	XY_NO	A_NO	220378891	-4677	ACCN4	NM_182847		N_Shelf		NA		cg05365954	16.7556	5.31934e-05	0.0417777	FALSE	FALSE	FALSE	0.0650821	0.0464011	0.11404
198619	cg12048425	TCTCGAGAGGAACATAAAGTTAAACACATCACTAAAGGGCCTACAAAACG	R	II	2	230785050	cg12048425			IC	0	1	0	XY_NO	A_NO	230786654	1605	TRIP12	AK310971	5'UTR	N_Shore	RDMR	NA	TRIP12	cg12048425	17.2469	4.43427e-05	0.0385663	FALSE	FALSE	FALSE	0.0213121	0.00843206	0.0357685
425285	ch.2.233013039R	CCCCTGCAGCTGTCCTCAAACATCATGGCCAAGGCTGTGCCTGGGAAGAC	F	II	2	233304795	ch.2.233013039R			LC	0	3	0	XY_NO	A_YES	233320832	-16037	ALPI	NM_001631				NA		ch.2.233013039R	22.7157	7.11941e-06	0.0174494	FALSE	FALSE	FALSE	0.0610272	0.0310525	0.125389
334672	cg21368566	CTTCTCTGTGTCTTTCCCTAACCACTGGAGACTTCATAGATAAACTTGCG	R	II	2	236568913	cg21368566			LC	0	1	0	XY_NO	A_NO	236402732	166181	AGAP1	NM_001244888	Body;Body			TRUE	AGAP1;AGAP1	cg21368566	17.4387	4.13397e-05	0.03778	FALSE	TRUE	FALSE	0.384739	0.589975	0.827648
161871	cg09589951	CGTGTGGTCTGTGCATTCCTCGGAAGACCTAAACTAAAACTCAACGACCC	R	II	2	236897639	cg09589951		rs10193796	LC	0	1	0	XY_NO	A_NO	236916211	-18572	AK000798	AK000798	Body;Body			TRUE	AGAP1;AGAP1	cg09589951	19.4595	2.03119e-05	0.0268185	FALSE	FALSE	FALSE	0.786666	0.899134	0.885212
139433	cg08151442	CATCTGGTGAGGGAGTGTTCATGCACAGATGCCTGGGCTCCTCCCCTCCG	F	II	2	238632428	cg08151442			LC	18	1	0	XY_NO	A_NO	238600806	31622	LRRFIP1	NM_004735	Body;Body;Body;Body;Body			TRUE	LRRFIP1;LRRFIP1;LRRFIP1;LRRFIP1;LRRFIP1	cg08151442	22.04	8.7716e-06	0.0191437	FALSE	TRUE	FALSE	0.418583	0.537836	0.740779
245884	cg15039182	CGCGGAAAATCACAGATGGAGGAAGGGCAGTCATTACATATCGGAACTCT	R	II	2	239930734	cg15039182	rs77391222	rs77391222	IC	0	1	0	XY_NO	A_NO	239990609	59876	MIR4440	NR_039642		N_Shore		TRUE		cg15039182	22.1718	8.41886e-06	0.0188967	TRUE	TRUE	FALSE	0.371956	0.721689	0.75104
41378	cg02301319	CGGGTCAGCGTCTGCATCAAGAGTGAGTCTTCAATCGTCTGCCGGATGTT	F	I	2	239930865	cg02301319			IC	0	1	1	XY_NO	A_NO	239990609	59745	MIR4440	NR_039642		Island		TRUE		cg02301319	20.0071	1.68952e-05	0.0241787	TRUE	TRUE	FALSE	0.545353	0.895469	0.91728
112224	cg06531129	CGTGCTGATGAGTGAGTTCTCCACGGATCCGATTGTGTGAACATGTGTGG	R	I	2	240431270	cg06531129	rs78021184	rs78021184	IC	50	1	1	XY_NO	A_NO	240499994	-68724	BC132948	BC132948				NA		cg06531129	18.1636	3.18504e-05	0.0330491	FALSE	FALSE	FALSE	0.343954	0.383001	0.605742
384902	cg24980709	CGGCCGGCAGGCAGAAGCTACCCAGGCGTCCATTCAGAGATGAATGAATA	R	II	2	241851343	cg24980709			IC	48	1	0	XY_NO	A_NO	241835572	-15770	C2orf54	NM_001085437				NA		cg24980709	20.7568	1.32003e-05	0.0221967	FALSE	TRUE	FALSE	0.363768	0.471999	0.739931
199155	cg12079115	CGCGGAGAGTCTACATTTAATTTTGTGGAGACCTGTCATGCTGTCTTCCG	F	II	2	241851444	cg12079115			IC	48	1	0	XY_NO	A_NO	241835572	-15871	C2orf54	NM_001085437		N_Shelf		NA		cg12079115	37.7887	1.60973e-07	0.00257139	FALSE	TRUE	TRUE	0.350252	0.552664	0.8591
82724	cg04694619	GATTTCAGGGCTGGCATCAGCTGTCATAGTTGCTGCCTTGGAGGGTCTCG	F	II	2	242127759	cg04694619			LC	0	1	0	XY_NO	A_NO	242127923	-164	ANO7	NM_001001891	TSS200;TSS200			TRUE	ANO7;ANO7	cg04694619	17.4356	4.13867e-05	0.03778	FALSE	TRUE	FALSE	0.348755	0.62405	0.712798
66952	cg03756522	CGCACTGTGCTGTGAATGGGGTGAATGGGTGTATGAGAGCCGTGAATTTT	F	II	2	242788804	cg03756522			HC	0	1	0	XY_NO	A_NO	242795131	6328	PDCD1	AY206416		Island		NA		cg03756522	18.9761	2.39662e-05	0.0289643	FALSE	TRUE	TRUE	0.267169	0.463137	0.862599
313937	cg19827650	CGGCTCTGCTCCACTCTGCTCAGCTCCGCTCCAGGAAGGCCACCTCCTCC	R	I	3	42744301	cg19827650			LC	40	1	1	XY_NO	A_NO	42744318	18	HHATL	NM_020707	5'UTR;1stExon;TSS1500			TRUE	HHATL;HHATL;HHATL	cg19827650	17.0235	4.81489e-05	0.0396457	FALSE	TRUE	FALSE	0.798918	0.612532	0.439215
202436	cg12306833	ATTAGAGACTTTGTTGCACCCAAATTCAAGTGTACATATAGGCACAGGCG	R	II	3	50227389	cg12306833			LC	0	1	0	XY_NO	A_NO	50229042	-1653	GNAT1	NM_000172		N_Shelf	RDMR	NA		cg12306833	15.8602	7.47623e-05	0.0480901	FALSE	FALSE	FALSE	0.58293	0.727778	0.852678
184897	cg11120695	CGTCAGGGTATGCAGAGCTGGAATGAATGGGGACTGGCTGTCTCTTGCCC	R	II	3	51908938	cg11120695			LC	0	1	0	XY_NO	A_NO	51909599	662	IQCF5	NM_001145059	Body			NA	IQCF5	cg11120695	18.3628	2.9683e-05	0.0317265	FALSE	FALSE	FALSE	0.295221	0.453546	0.574115
370882	cg24008577	CGGTGGATGCCACAAACCCCAGGAAACCCCAGGATGGGCGAGGAGGACTT	R	II	3	62353504	cg24008577			HC	0	1	0	XY_NO	A_NO	62358749	5246	FEZF2	AF332890		N_Shore	CDMR	NA		cg24008577	17.0598	4.75072e-05	0.0396457	FALSE	TRUE	TRUE	0.0781458	0.15211	0.454993
384452	cg24945701	TGGGGCTGAGGCCTCGGGCTAGGGAAGGCGCCAAGGTGGATTCGGGCCCG	F	I	3	62362783	cg24945701		rs71296766	HC	0	1	1	XY_NO	A_NO	62359189	-3593	FEZF2	NM_018008		Island		NA		cg24945701	19.4779	2.01852e-05	0.026734	TRUE	TRUE	FALSE	0.194125	0.497543	0.657918
152755	cg08994384	CGGCTCCCTGGGGAGATGGCATACATAGGGCGCTGTGTTATGTATTGCAA	R	II	3	62363642	cg08994384			IC	0	1	0	XY_NO	A_NO	62359189	-4452	FEZF2	NM_018008		N_Shore		NA		cg08994384	22.8083	6.92089e-06	0.017362	TRUE	TRUE	FALSE	0.13894	0.488398	0.721435
72790	cg04108438	GGCCTGACACAGAGGCCAAATGCTGCCTTTCGTCTGACCCAGGGAGAACG	F	II	3	64427959	cg04108438		rs77276493	LC	0	1	0	XY_NO	A_NO	64547386	-119427	AK125532	AK125532		N_Shelf		TRUE		cg04108438	34.6924	3.14532e-07	0.00372605	FALSE	TRUE	FALSE	0.295297	0.433381	0.695879
346800	cg22299097	CGCCACTCATTAGCTGTAAATCTGGTGCCTCGGGTTTCATGTCACTGGGC	R	II	3	97690590	cg22299097			HC	0	1	0	XY_NO	A_NO	97691223	634	MINA	AY456380	5'UTR;5'UTR;5'UTR	N_Shore		NA	MINA;MINA;MINA	cg22299097	18.9369	2.42931e-05	0.0290202	FALSE	FALSE	FALSE	0.4414	0.490529	0.711622
127197	cg07390647	GAAGCAACATAAACCAACTTGCAAATGTCAAATCGGCATGCTTTCAAACG	F	II	3	98453086	cg07390647			LC	0	1	0	XY_NO	A_NO	98451571	1515	ST3GAL6	NM_006100	5'UTR	S_Shore	DMR	NA	ST3GAL6	cg07390647	67.1425	1.33987e-09	0.000114283	FALSE	TRUE	TRUE	0.0340373	0.0356203	0.388315
417421	cg27220148	CGAGGACACCTCAAGCTAAGGGTCCATGAACTGTGACCAACGGACAAAAT	R	II	3	100437347	cg27220148		rs3101519,rs3102101	LC	33	1	0	XY_NO	A_NO	100428385	8962	TFG	NM_001195478	Body;Body			TRUE	TFG;TFG	cg27220148	23.4234	5.74773e-06	0.0157464	FALSE	FALSE	FALSE	0.936666	0.967579	0.967945
4694	cg00246486	CCATACTTTATAAGTTGTTGGACTCTAGTACCAAGAAACAACAACAAACG	F	II	3	112642487	cg00246486			LC	0	1	0	XY_NO	A_NO	112693936	51450	CD200R1	NM_138940	3'UTR;3'UTR			NA	CD200R1;CD200R1	cg00246486	24.592	4.07609e-06	0.0133717	FALSE	FALSE	FALSE	0.671148	0.827079	0.887464
162408	cg09626521	CGCAGGGATTGGTCAAGCGTGCGCATTAAATATTACCAGATTCTAATCTA	R	II	3	113933104	cg09626521	rs1394012		IC	0	1	0	XY_NO	A_NO	113933237	-133	AX747798	AX747798				TRUE		cg09626521	20.4533	1.45766e-05	0.0229057	FALSE	TRUE	FALSE	0.134088	0.424413	0.691367
264033	cg16323245	CGAGGTTGTCTATGCAGGTTATATGTTATAGCCATATAAAGGAACTAGCA	F	II	3	114622118	cg16323245			LC	50	1	0	XY_NO	A_NO	114478123	-143994	ZBTB20	NM_001164345	5'UTR;5'UTR			TRUE	ZBTB20;ZBTB20	cg16323245	18.4373	2.89144e-05	0.0317265	FALSE	TRUE	FALSE	0.291057	0.53689	0.616222
394586	cg25679475	CCTCTACCTTACGTGCAGAGGAACCAGTCATGCCTCTAAAGCACCCATCG	R	II	3	118705126	cg25679475		rs76773726,rs9860173	LC	49	1	0	XY_NO	A_NO	118663708	41418	BC042737	BC042737	Body;Body			TRUE	IGSF11;IGSF11	cg25679475	20.0515	1.66469e-05	0.0240312	FALSE	TRUE	FALSE	0.846584	0.656877	0.450983
314566	cg19868730	CGGGACAGTTTCCTGCCTGAGGTGTTCAGGTGAATTCTGTGCTCACTTTT	R	II	3	119380012	cg19868730	rs78355108	rs78355108	LC	0	1	0	XY_NO	A_NO	119379403	-608	POPDC2	NM_022135	TSS1500			NA	POPDC2	cg19868730	22.9291	6.67123e-06	0.0171389	FALSE	FALSE	FALSE	0.825606	0.833407	0.919248
418256	cg27280037	ATAAAAGTGGTTACACACTGTAAACATCAATGAGCCAGGAACATTCTCCG	R	II	3	124782069	cg27280037			LC	0	1	0	XY_NO	A_NO	124777281	-4787	5S_rRNA	.				TRUE		cg27280037	17.7259	3.72519e-05	0.0361884	FALSE	TRUE	FALSE	0.380531	0.496979	0.68093
13214	cg00704734	GGGTGTGGGGTCAGTTCGCCCAAACTACGCAGACTCAAAGTGGGAGAACG	F	I	3	127845715	cg00704734		rs79370277	LC	50	1	1	XY_NO	A_NO	127842670	-3044	RUVBL1	NM_003707		S_Shelf		NA		cg00704734	31.5097	6.5842e-07	0.00597436	FALSE	FALSE	FALSE	0.903062	0.924936	0.952013
120178	cg06981309	CGAGTGAGGTTACAGAGCAAAAGAGGGAGACATTCTTAGAGATGAAGATG	F	II	3	146260954	cg06981309		rs2738907,rs4434119	LC	50	1	0	XY_NO	A_NO	146262627	1674	PLSCR1	BC017901	5'UTR	N_Shore		NA	PLSCR1	cg06981309	16.2709	6.3864e-05	0.044864	FALSE	TRUE	FALSE	0.143505	0.361206	0.561282
271840	cg16810293	CGGACACTTGGCAGTTACTGGAAAGTCATGTTAGGCTTTCCTGTTGATTC	R	II	3	149095743	cg16810293			LC	0	1	0	XY_NO	A_NO	149095567	-175	TM4SF1	NM_014220	TSS200			NA	TM4SF1	cg16810293	17.2857	4.37161e-05	0.0384402	FALSE	FALSE	FALSE	0.0812866	0.0773199	0.34937
116881	cg06800962	CGCTGAACACTGAAATCCATCCTGCAGAGCTTGCTGTAGGCAGAGTAAAG	R	II	3	149096029	cg06800962			LC	0	1	0	XY_NO	A_NO	149095567	-461	TM4SF1	NM_014220	TSS1500			NA	TM4SF1	cg06800962	21.6303	9.97619e-06	0.0204544	FALSE	TRUE	TRUE	0.207782	0.327906	0.651025
38413	cg02124892	CTGCAGTCAGTCCCTAGGGAACTTCCTGTTGTCACCACACCTCTGAGTCG	F	II	3	185270360	cg02124892		rs79952553	LC	0	1	0	XY_NO	A_NO	185270368	9	LIPH	EF186228	5'UTR;1stExon			NA	LIPH;LIPH	cg02124892	16.5586	5.72734e-05	0.0428434	FALSE	FALSE	FALSE	0.0348422	0.0522746	0.166433
162668	cg09643398	CGCCTCGTGTATGTACATTTGTTTTTGGCCAGGCAGAGGCTTACGGTGAA	R	II	3	187454482	cg09643398			LC	0	1	0	XY_NO	A_NO	187454284	-197	BCL6	NM_001130845	5'UTR;TSS200	N_Shore		NA	BCL6;BCL6	cg09643398	17.8334	3.58375e-05	0.0352155	FALSE	TRUE	FALSE	0.344722	0.589306	0.774225
64260	cg03601836	AATGAAGTAAGGTTTCCTGGGTTCTATCCAAAAGCATCCCGTGAGTCACG	R	II	3	190037695	cg03601836			LC	0	1	0	XY_NO	A_NO	190040234	2540	CLDN1	NM_021101	Body	N_Shelf		NA	CLDN1	cg03601836	30.8768	7.67766e-07	0.00654855	FALSE	TRUE	FALSE	0.563349	0.854826	0.926647
8700	cg00462971	TTAGGATTCATGACATGAACATGCAGAGTAAAACTGTCTCAAAGTATGCG	F	II	3	194784405	cg00462971		rs2676839,rs55806011,rs73890640	LC	0	1	0	XY_NO	A_NO	194842923	58519	XXYLT1	AX747562		N_Shore		NA		cg00462971	18.6761	2.65951e-05	0.0303809	FALSE	FALSE	FALSE	0.602774	0.807578	0.790077
295628	cg18513344	CGCTGGCAGAAGACAGATTCCAAGAAGGGTGAAGCCACTCCCTGAAGACA	F	II	3	195531298	cg18513344			LC	0	1	0	XY_NO	A_NO	195538843	7546	MUC4	AK307054	Body;Body;Body			NA	MUC4;MUC4;MUC4	cg18513344	26.03	2.7124e-06	0.0120495	FALSE	TRUE	FALSE	0.233887	0.332394	0.558652
414527	cg27022853	CGGCTGGGCTTTCCACCTGTTCCTGCATGCTGGGCACACTCTGGCTTAGA	F	II	3	196377815	cg27022853		rs11708656	LC	0	1	0	XY_NO	A_NO	196366655	11160	LRRC33	NM_198565	5'UTR			TRUE	LRRC33	cg27022853	21.4661	1.05093e-05	0.020598	FALSE	TRUE	TRUE	0.202527	0.259255	0.591209
320141	cg20283221	AATCTGTGTGAAGACTCCTGGTTTTATCCATGCTACATATACAGGAAACG	R	II	3	197475520	cg20283221			LC	35	1	0	XY_NO	A_NO	197476423	-903	FYTTD1	NM_001011537	TSS1500;5'UTR;TSS1500	N_Shore	RDMR	NA	FYTTD1;KIAA0226;FYTTD1	cg20283221	24.3058	4.42918e-06	0.0139919	FALSE	TRUE	FALSE	0.287266	0.555214	0.781066
148130	cg08699206	GCGCGATACTGTCGACAGCAATAGACAGGGTAATTGCAGAGCGGCTGCCG	R	I	4	1595414	cg08699206			HC	0	1	1	XY_NO	A_NO	1577965	-17448	AX748388	AX748388		Island		NA		cg08699206	17.4881	4.06026e-05	0.037497	FALSE	FALSE	FALSE	0.655519	0.837733	0.919889
367607	cg23781334	CGCTACTGTGCAGGTTCAGGCGGGGCGGGCTCTGGGGTGGAACCGGGGCG	R	I	4	1772062	cg23781334			IC	0	1	1	XY_NO	A_NO	1795038	-22976	FGFR3	AB209441		Island		NA		cg23781334	21.6381	9.95171e-06	0.0204544	FALSE	FALSE	FALSE	0.913608	0.789534	0.640132
66669	cg03739832	TGGCCCAAGAAACCACCCAGGAGTCACTAGGAAAGTGGGTTTCTAGAACG	F	II	4	2246054	cg03739832			LC	0	1	0	XY_NO	A_NO	2243859	-2194	HAUS3	NM_024511		S_Shelf		NA		cg03739832	17.505	4.03538e-05	0.037497	FALSE	FALSE	FALSE	0.0994801	0.129852	0.263503
61441	cg03443467	CGAGGAATGCCAGAGCCCAGGCCTAGTCCCTCAGTCCCTTGGTGTCAAAG	F	II	4	2813458	cg03443467		rs445160	IC	0	1	0	XY_NO	A_NO	2813945	-487	SH3BP2	NM_001145855	TSS1500;5'UTR			TRUE	SH3BP2;SH3BP2	cg03443467	16.7027	5.42555e-05	0.0420347	FALSE	TRUE	FALSE	0.273081	0.439897	0.611049
93445	cg05336051	CGGCTTCTCCCTAGCAAACCATGAAACAACCTGCACCCTGGGTGTCAGGC	R	II	4	2813724	cg05336051			LC	0	1	0	XY_NO	A_NO	2813945	-221	SH3BP2	NM_001145855	TSS1500;5'UTR			TRUE	SH3BP2;SH3BP2	cg05336051	16.0568	6.9308e-05	0.0465129	FALSE	FALSE	FALSE	0.0403324	0.0488351	0.296778
373872	cg24208415	GCTCTAATCCTCTGGAGTCTGTGTGTCCTGAGTGGCTATTTTCAGCTTCG	F	II	4	3453754	cg24208415			LC	50	1	0	XY_NO	A_NO	3443725	10029	HGFAC	NM_001528		S_Shelf		TRUE		cg24208415	15.9798	7.13906e-05	0.0470022	FALSE	TRUE	FALSE	0.234354	0.330681	0.60029
81829	cg04638766	TCAAAATCAGTCCTTTGCACAATGTTTTCAGAGGACAGGAGGTTGCCACG	R	II	4	3681623	cg04638766			IC	0	1	0	XY_NO	A_NO	3679581	-2041	LOC100133461	NR_034136		N_Shelf		NA		cg04638766	22.9913	6.54638e-06	0.0170233	FALSE	TRUE	FALSE	0.463639	0.703451	0.844096
157800	cg09327821	GCTGCAGAGAGTTTCATTTGACCCTCGAATTGGATCCCTGGCACGGCTCG	F	II	4	6380399	cg09327821			IC	0	1	0	XY_NO	A_NO	6383596	3198	PPP2R2C	NM_181876	Body;Body	Island		NA	PPP2R2C;PPP2R2C	cg09327821	31.0184	7.41666e-07	0.00645503	FALSE	FALSE	FALSE	0.833066	0.892334	0.909156
280650	cg17450621	CGCATTTTCCAGCCTGGTTTTGGAGGTACCTAGCTCTGTATTTCTTTAAC	R	II	4	6475004	cg17450621		rs77861955	LC	0	1	0	XY_NO	A_NO	6474172	-831	PPP2R2C	AF145027	TSS1500	S_Shore		NA	PPP2R2C	cg17450621	23.7023	5.28945e-06	0.0155836	FALSE	TRUE	FALSE	0.121671	0.30792	0.484634
110616	cg06428211	GAGAGACCCCTTGCTCCTTCCATCCTGTGAGGACACAGCAAGAAGGAACG	F	II	4	6713901	cg06428211			LC	50	2	0	XY_NO	A_YES	6711605	-2295	MRFAP1L1	NM_203462		N_Shelf		NA		cg06428211	16.8492	5.13681e-05	0.0410241	FALSE	FALSE	FALSE	0.792446	0.831562	0.868689
327583	cg20834178	CACAGCTATTCACAACAAAGAATCAGCAAAACTGGAGTTGAAACAGCTCG	F	II	4	6944071	cg20834178			LC	0	1	0	XY_NO	A_NO	6945337	-1266	AX747238	AX747238	Body;Body			TRUE	TBC1D14;TBC1D14	cg20834178	15.9648	7.18044e-05	0.0470388	FALSE	TRUE	FALSE	0.0250564	0.0430404	0.332601
354463	cg22870092	CGATCATTTCAAGAAATAGTGCATTCAGTGAATACATTCAGTGTCTGGTA	R	II	4	7918691	cg22870092			LC	0	1	0	XY_NO	A_NO	7941652	22962	AFAP1	NM_198595	5'UTR;5'UTR			TRUE	AFAP1;AFAP1	cg22870092	17.3372	4.2901e-05	0.038207	FALSE	FALSE	FALSE	0.692754	0.790152	0.892829
229348	cg14047130	GATGAAATTGAGCCTGTAGGCTGGGTCAGTGCTCAGGCACCAGGTTTCCG	F	II	4	11427700	cg14047130			LC	0	1	0	XY_NO	A_NO	11430536	2837	HS3ST1	NM_005114	5'UTR	N_Shore		NA	HS3ST1	cg14047130	51.2478	1.34615e-08	0.000574089	TRUE	TRUE	FALSE	0.424368	0.830709	0.929432
294823	cg18456933	CGCTAGAGATAGCACCTCCCCTAGAGACATCCCAGGGAAGTAAAGATAAA	F	II	4	15692171	cg18456933			LC	36	1	0	XY_NO	A_NO	15688600	3571	FAM200B	CCDS47028				TRUE		cg18456933	20.8928	1.26309e-05	0.0221967	FALSE	TRUE	TRUE	0.210808	0.415218	0.757708
250339	cg15380744	CCCTTGCAGAGAAAGAGTCTTTTGTGCAGCACCCTTTAAAGGGTGACTCG	F	II	4	15964812	cg15380744	rs74842426		LC	0	1	0	XY_NO	A_NO	15964858	47	FGFBP2	NM_031950	5'UTR;1stExon			NA	FGFBP2;FGFBP2	cg15380744	21.4875	1.0438e-05	0.020598	FALSE	FALSE	FALSE	0.157799	0.192338	0.357702
55750	cg03109660	CGAGGGCTATGCCCACTGTCTGAGAGAGAAACTAATAAACCTGAAGGTTG	F	II	4	37684505	cg03109660			LC	0	1	0	XY_NO	A_NO	37687998	3494	RELL1	NM_001085400	Body;Body	N_Shelf		NA	RELL1;RELL1	cg03109660	16.0383	6.98037e-05	0.0465129	FALSE	TRUE	FALSE	0.214472	0.37912	0.63225
397808	cg25934581	CGCCTGGCCCCTGTGGTAATTCTATACCCTTAGATAAGCTTTCCTTGTTG	R	II	4	37832541	cg25934581	rs6856597	rs6856597	LC	8	1	0	XY_NO	A_NO	37828281	4260	PGM2	AK303374	Body	S_Shelf		NA	PGM2	cg25934581	20.2339	1.56694e-05	0.0235128	FALSE	FALSE	FALSE	0.9556	0.959331	0.967226
425822	ch.4.938507R	CAGCACCTAAGAAGAGGGGTCAGTAAACTGCAGCATGTGGGCCCAACCCA	F	II	4	41267165	ch.4.938507R		rs930758	LC	50	1	0	XY_NO	A_NO	41258897	8268	UCHL1	NM_004181	Body			NA	UCHL1	ch.4.938507R	21.4962	1.04091e-05	0.020598	FALSE	FALSE	FALSE	0.0160601	0.010543	0.0434152
328116	cg20885782	CGGCCACTGAAAGCCTCCCTGTTCCTGGGCAGGGCAGCCAGAGTGCCCTC	F	II	4	41875606	cg20885782			HC	0	1	0	XY_NO	A_NO	41884568	8963	BC025350	BC025350		Island		NA		cg20885782	16.7906	5.2502e-05	0.0414513	TRUE	TRUE	FALSE	0.625498	0.130209	0.17211
77608	cg04384626	CGCTCAGCCCATAGCCGGCCTTTGATCTCCAAGCGGAGCAGCTGGACAGG	F	II	4	41882580	cg04384626		rs4861148	HC	0	1	0	XY_NO	A_NO	41884568	1989	BC025350	BC025350		Island		NA		cg04384626	19.1249	2.27699e-05	0.0283153	TRUE	TRUE	FALSE	0.77886	0.135449	0.200946
111636	cg06495586	TCCAGGCTCTTTGTTATTCTGACAGAGAATGGCACAGCCTATTCTTCTCG	F	II	4	54424787	cg06495586			LC	0	1	0	XY_NO	A_NO	54424435	-351	LNX1	NM_032622	Body;TSS1500			TRUE	LNX1;LNX1	cg06495586	16.1014	6.81337e-05	0.046122	TRUE	TRUE	FALSE	0.0802976	0.438988	0.55392
345360	cg22182945	GGACTCTATAGTCTTTTCATTCAATATTCCTGCAATTAGATAACCAATCG	R	II	4	71200583	cg22182945			LC	0	1	0	XY_NO	A_NO	71200670	-87	CABS1	NM_033122	TSS200			NA	C4orf35	cg22182945	25.1889	3.43518e-06	0.0126293	FALSE	FALSE	FALSE	0.828387	0.941973	0.949541
265573	cg16418329	TACCACTGAGTCCAGAAGCAAGACCTGTGAGAGTGCACAGTGCCACTTCG	R	II	4	71200751	cg16418329		rs74993341	LC	0	1	0	XY_NO	A_NO	71200756	-5	CABS1	CCDS3539	1stExon;5'UTR			NA	C4orf35;C4orf35	cg16418329	29.7807	1.00758e-06	0.00740865	FALSE	FALSE	FALSE	0.816604	0.890769	0.913465
284776	cg17769793	CGTGACAAAAAAGGGAGAACTAAGTCACACATTAATACATTCAATGAGCT	R	II	4	89976368	cg17769793		rs76554426	LC	0	1	0	XY_NO	A_NO	89978322	1955	FAM13A	BC053569	Body			TRUE	FAM13A	cg17769793	23.8389	5.07963e-06	0.0151489	TRUE	TRUE	FALSE	0.0915002	0.419337	0.677984
378626	cg24547910	CGTAGACAGGGTGTGAACAAGAAGGAACTAAGGTGGAGTAATGCTTTCTA	F	II	4	100632951	cg24547910			LC	0	1	0	XY_NO	A_NO	100571613	-61337	AL832378	AL832378				TRUE		cg24547910	19.74	1.8475e-05	0.0255781	FALSE	TRUE	FALSE	0.302258	0.482861	0.662433
416086	cg27126442	GTTAAAGCTACTAGAGTGACGAGTTTATCTGCTCCCTTCTAACTAAACCG	F	II	4	106473806	cg27126442			LC	0	1	0	XY_NO	A_NO	106473776	30	ARHGEF38	NM_001242729	5'UTR;1stExon			NA	FLJ20184;FLJ20184	cg27126442	29.3075	1.13565e-06	0.00793961	FALSE	FALSE	FALSE	0.825075	0.947598	0.921427
72868	cg04112590	CGAGAATTCAAATCACTGGCTGATTTGGGTTGATAAGTCTTCAAGCTAGA	F	II	4	127368659	cg04112590			LC	0	1	0	XY_NO	A_NO	126428413	940246	MIR2054	NR_031746				TRUE		cg04112590	19.0702	2.32016e-05	0.0283918	FALSE	FALSE	FALSE	0.854105	0.919673	0.95419
93949	cg05361366	CGAGGTCACCAGATTCCATGATTTTGTGATTTGTAGCCTGTGACTTTCAG	F	II	4	142965608	cg05361366			LC	0	1	0	XY_NO	A_NO	143226984	261377	INPP4B	AK300891	Body;Body			TRUE	INPP4B;INPP4B	cg05361366	75.5003	4.78988e-10	0.000102137	TRUE	TRUE	FALSE	0.508743	0.864133	0.898881
148731	cg08736088	TCAATACAAATGTGACATTAGGGATAACCATTTGTTCTCTCAAATTTACG	R	II	4	147866520	cg08736088			LC	0	1	0	XY_NO	A_NO	147867033	514	TTC29	AK314066	5'UTR	N_Shore		TRUE	TTC29	cg08736088	18.7457	2.59584e-05	0.0300011	TRUE	TRUE	FALSE	0.206904	0.502283	0.714738
278047	cg17272838	AAACAGCCTCCCAGGATTCCCAAGCCTCTTGTGACTCGCCCTGGATGTCG	F	II	4	152597659	cg17272838			IC	0	1	0	XY_NO	A_NO	152597039	-619	PET112	AK124986	Body			TRUE	PET112L	cg17272838	16.3128	6.28523e-05	0.0443783	FALSE	TRUE	FALSE	0.554972	0.627179	0.859947
68323	cg03842933	TTGTATCCTGACATTTTCCATGATCTAGATTTGCTGTTGCATCTCCAACG	R	II	4	155244316	cg03842933			LC	50	1	0	XY_NO	A_NO	155312448	68133	DCHS2	NM_017639	Body;3'UTR			NA	DCHS2;DCHS2	cg03842933	16.0302	7.00192e-05	0.0465129	FALSE	TRUE	FALSE	0.60844	0.765996	0.905424
53733	cg02990869	AGCAGGTGCCTTTGCCTGGTGGGTCCACTGGGGAGCGTGGCTGGGGTTCG	F	II	4	165304842	cg02990869			HC	0	1	0	XY_NO	A_NO	165304406	-435	40969	NM_001166373	TSS1500	Island		NA	2001-03-01	cg02990869	17.0134	4.83295e-05	0.0396457	FALSE	FALSE	FALSE	0.0110199	0.00923981	0.021079
190037	cg11470941	AATCAGCTGGGATATCTGCTATTCTTGCAAATTGGTCTATATTAAATACG	R	II	4	174042502	cg11470941			LC	0	1	0	XY_NO	A_NO	174089903	-47401	GALNT7	NM_017423				TRUE		cg11470941	16.5824	5.67625e-05	0.0427673	FALSE	TRUE	FALSE	0.192846	0.283077	0.581476
23771	cg01289782	CGAAGCTGAGCAGTAGCAGTAGCAGCCCATGGGGCAAAGGCAGAGGAAGA	R	II	4	183367333	cg01289782			LC	0	1	0	XY_NO	A_NO	183469811	-102478	U2	.	Body	N_Shore		NA	ODZ3	cg01289782	28.6243	1.35328e-06	0.00861392	FALSE	FALSE	FALSE	0.887631	0.91208	0.954005
139843	cg08174779	CGCTTCCTTGAGGTGCAGGGTGGTAGGGTTTAAGCAGAATATAATCAAGG	R	II	4	183423375	cg08174779			LC	50	1	0	XY_NO	A_NO	183469811	-46436	U2	.	Body			TRUE	ODZ3	cg08174779	19.5632	1.96101e-05	0.0264655	FALSE	TRUE	FALSE	0.443663	0.705744	0.794448
339805	cg21757281	ATCTGCAATCTTGACAGATACGATCTTTCCAGATGCACTGTTCGTTTACG	F	II	4	183795822	cg21757281			LC	0	1	0	XY_NO	A_NO	183838629	42808	DCTD	AK293135				NA		cg21757281	16.5714	5.69977e-05	0.0427673	FALSE	FALSE	FALSE	0.744246	0.83965	0.895354
189386	cg11419030	CGGCACTGCAAGATGCCTACGTTTTGTGATTCAGTCACATCGCCTACAGA	R	II	5	55123	cg11419030			IC	0	1	0	XY_NO	A_NO	140372	-85249	PLEKHG4B	NM_052909		S_Shore		NA		cg11419030	21.0937	1.18378e-05	0.021702	TRUE	TRUE	FALSE	0.503091	0.833958	0.900813
392608	cg25537797	CTGGGCCAGGCCACAGCTGGCCTCCTTGAGCAGGTCCTGGAGTAGCAGCG	F	II	5	171408	cg25537797			IC	0	1	0	XY_NO	A_NO	191625	-20217	LRRC14B	NM_001080478	Body	S_Shore		NA	PLEKHG4B	cg25537797	15.827	7.5728e-05	0.0484192	TRUE	TRUE	FALSE	0.483306	0.900612	0.926036
401030	cg26152188	AAGCCACAGTAGCTGACTCACAGGAAGAGTTTGTGAACAGGGCTCAGACG	F	II	5	863294	cg26152188			LC	0	1	0	XY_NO	A_NO	851100	-12193	ZDHHC11	NM_024786		N_Shelf		NA		cg26152188	21.1641	1.15734e-05	0.021702	FALSE	TRUE	FALSE	0.325952	0.413585	0.657743
178008	cg10639425	CGGGTTGAGCATCAGGGATTCTCAACCGTGTCAAGCTCCAGCCCTGCCTG	R	II	5	1364079	cg10639425		rs60919577	LC	38	1	0	XY_NO	A_NO	1380181	16103	BC034612	BC034612				NA		cg10639425	17.4126	4.17354e-05	0.0378698	FALSE	TRUE	FALSE	0.303071	0.547774	0.624252
241826	cg14765933	CGCGTCCCTGTAAGAACAAGACACGCCGTCTCAGGAACCAGCTGAGCTGC	F	I	5	1414924	cg14765933		rs28363071,rs8179028	IC	0	1	1	XY_NO	A_NO	1445542	30619	SLC6A3	NM_001044	Body	N_Shore		NA	SLC6A3	cg14765933	16.8688	5.09937e-05	0.0409905	TRUE	TRUE	FALSE	0.397118	0.761984	0.830209
386212	cg25071880	CGGGGTACACTCGTGTCATAGCAGCATTATTCATTATAACTCAAATCTGG	F	II	5	1806952	cg25071880			IC	49	1	0	XY_NO	A_NO	1801495	5457	NDUFS6	NM_004553	Body			NA	NDUFS6	cg25071880	17.0008	4.85554e-05	0.0396457	FALSE	FALSE	FALSE	0.949779	0.96161	0.954995
63158	cg03540794	CGCGCCTGGGCCCCGGCCTCAGCCAGTCCGCACTGCACTCCGGCTTTCAA	R	I	5	2112109	cg03540794			HC	0	1	1	XY_NO	A_NO	1882879	-229229	IRX4	NM_016358		Island		NA		cg03540794	30.4943	8.43455e-07	0.00669239	TRUE	TRUE	FALSE	0.900933	0.36594	0.387887
140867	cg08239858	GGGCTGCCTGGAGGTGGTGATGGATCCAAGGGGACACAGCGGAGTCAGCG	F	I	5	2739131	cg08239858			HC	0	1	1	XY_NO	A_NO	2751768	12638	IRX2	NM_033267		Island		NA		cg08239858	38.1013	1.50811e-07	0.00257139	TRUE	TRUE	FALSE	0.639285	0.189782	0.19508
195844	cg11857997	TTTCTTGGGAAACAGTTCGCTGGTCTTGAAGCTCTGCAGTCCGGGGGTCG	F	II	5	3591992	cg11857997			HC	0	1	0	XY_NO	A_NO	3596167	-4175	IRX1	NM_024337		Island		NA		cg11857997	27.4596	1.83807e-06	0.00969575	TRUE	TRUE	FALSE	0.472311	0.119211	0.0419761
425915	ch.5.6287987R	CAAGACATGAACAAGGGAAAGAACTATATTGAAAAACATTGCATGGATGG	F	II	5	6234987	ch.5.6287987R			LC	0	1	0	XY_NO	A_NO	6337404	102418	FLJ33360	NR_028351				NA		ch.5.6287987R	16.6588	5.5157e-05	0.0421554	FALSE	FALSE	FALSE	0.0146036	0.0263542	0.155372
425852	ch.5.23338039R	CAGTAGCTGGGACAAGCTGAAAGTCAGACTGAGAAATGAAGAAAGGGCCT	F	II	5	23302282	ch.5.23338039R		rs12514429	LC	0	3	0	XY_NO	A_YES	23507723	-205441	PRDM9	NM_020227				NA		ch.5.23338039R	16.5158	5.8205e-05	0.0430948	FALSE	FALSE	FALSE	0.0289404	0.0196381	0.0770668
25763	cg01405685	TTTGCATGCTGCATAACATGCTAACATGTTTTACTTATTCCTTCTCCTCG	F	II	5	32691919	cg01405685			LC	50	1	0	XY_NO	A_NO	32710742	-18823	NPR3	NM_001204376				TRUE		cg01405685	16.4222	6.02984e-05	0.0438732	FALSE	FALSE	FALSE	0.778403	0.936042	0.928319
103439	cg05955210	ACACGGATTCCCAGAAAAATGGCTCTCTCAGGTGGGAGTCAAGGGTTACG	F	II	5	38846698	cg05955210			HC	0	1	0	XY_NO	A_NO	38846100	598	OSMR	NM_003999	5'UTR;5'UTR	S_Shore		NA	OSMR;OSMR	cg05955210	23.5768	5.49041e-06	0.0156758	FALSE	TRUE	FALSE	0.181806	0.397612	0.695747
409863	cg26722342	CGAGCCTCTGTTCTCTGGGCTGTCAACCATAGGCCTCTGGGCTCTCAACA	R	II	5	52306165	cg26722342			LC	50	1	0	XY_NO	A_NO	52285155	21010	ITGA2	NM_002203	Body			TRUE	ITGA2	cg26722342	19.9055	1.7478e-05	0.0247634	FALSE	TRUE	FALSE	0.495223	0.775356	0.857635
244782	cg14967393	CGTTGTGGGGCAAGTATGAATCATGCTGCAGGCAGTCTGTGTTTCTTAAA	R	II	5	55265996	cg14967393			LC	50	1	0	XY_NO	A_NO	55272120	6125	IL6ST	AB102799	Body;Body			TRUE	IL6ST;IL6ST	cg14967393	28.6754	1.33552e-06	0.00861392	FALSE	TRUE	TRUE	0.241195	0.285708	0.64699
89087	cg05067125	TTGGGGCTTCCACTCTAAAATGTGGCCTTACCTTGGCCACAAAGGGGTCG	R	II	5	76146148	cg05067125			LC	0	1	0	XY_NO	A_NO	76145825	323	S100Z	NM_130772	5'UTR			NA	S100Z	cg05067125	21.9635	8.98384e-06	0.0193501	FALSE	TRUE	TRUE	0.195139	0.31807	0.708692
412624	cg26899012	CGTCCAAATATGAGTCTTGGATTTCCTGGGCACATGGTCCTGCCAGTGGC	R	II	5	86042549	cg26899012			LC	0	1	0	XY_NO	A_NO	86042634	-85	BC041393	BC041393				NA		cg26899012	22.3922	7.86321e-06	0.0187122	FALSE	TRUE	FALSE	0.430256	0.691483	0.790389
64530	cg03613942	CGAGATACAAAGAGTAAGTGTCTTGCCCTAGGTCATCCAGCCAATGAACA	F	II	5	86416413	cg03613942			LC	50	1	0	XY_NO	A_NO	86415964	449	BC034940	BC034940				TRUE		cg03613942	18.9068	2.45472e-05	0.0291604	FALSE	TRUE	FALSE	0.347706	0.575674	0.788203
282802	cg17604407	CGCCCCCAGCCCACAACCTGGCACCCACGGAAGTTGCTTTAGAGGACGTC	R	II	5	87564800	cg17604407			HC	0	1	0	XY_NO	A_NO	87564840	-40	LOC100505894	BC047059	TSS200	Island		NA	TMEM161B	cg17604407	20.6226	1.37906e-05	0.0223975	FALSE	FALSE	FALSE	0.015274	0.0101949	0.0308199
125628	cg07293406	CGTGGTTTGGGATAAACTTGATGGTGCCATTGGTTTTTAGTATATCCTTT	R	II	5	103013792	cg07293406			LC	0	1	0	XY_NO	A_NO	102898489	-115302	NUDT12	AK304010				TRUE		cg07293406	24.6298	4.03183e-06	0.013329	FALSE	FALSE	FALSE	0.838504	0.925409	0.950028
66260	cg03718773	TTTAAGGCTGACCTACCAGTCTGCAAATGGTACATCCTGTTGCTATTACG	R	II	5	106941252	cg03718773			LC	0	1	0	XY_NO	A_NO	107006595	65344	EFNA5	AK308672	Body			TRUE	EFNA5	cg03718773	19.6285	1.91822e-05	0.0261361	TRUE	TRUE	FALSE	0.245787	0.619674	0.756806
4841	cg00254378	CGGTGAAATTTTGAGATTTGGCATAATTCTGTCATCTTTAGAGGCTTGTA	F	II	5	120081741	cg00254378		rs2167021,rs71586494	LC	0	1	0	XY_NO	A_NO	119952831	128910	PRR16	BC038838				TRUE		cg00254378	29.785	1.00649e-06	0.00740865	FALSE	FALSE	FALSE	0.890692	0.958845	0.971599
285408	cg17817047	GCTGGAAAGGGTAGTTTCCTTTTCAAACCAGAGCTACAGTGATGAGTACG	R	II	5	130867903	cg17817047			LC	0	1	0	XY_NO	A_NO	130843899	-24003	RAPGEF6	AK074318	Body;Body;Body;Body;Body;Body			TRUE	RAPGEF6;RAPGEF6;RAPGEF6;RAPGEF6;RAPGEF6;RAPGEF6	cg17817047	16.4218	6.03089e-05	0.0438732	FALSE	TRUE	TRUE	0.109129	0.171599	0.541456
10555	cg00559249	CGCAGGCCTGCTTTTTGGTGAACCCCAGGTTTGGTTCTGGAGATACACTG	F	II	5	131831244	cg00559249		rs62383678,rs73787015	LC	50	1	0	XY_NO	A_NO	131831258	15	IRF1	DQ896599		N_Shore		NA		cg00559249	20.4116	1.47776e-05	0.0229057	FALSE	FALSE	FALSE	0.0766323	0.0707998	0.206895
408576	cg26645468	CGCAAATTTTAGTTCTGAGTGCCAAAAAAGATGGAAATAATATTTGAGAG	R	II	5	133559272	cg26645468			LC	0	1	0	XY_NO	A_NO	133561447	-2175	MIR3661	NR_037434	Body	N_Shore	RDMR	NA	PPP2CA	cg26645468	16.3018	6.31165e-05	0.0444492	FALSE	TRUE	FALSE	0.603188	0.699937	0.900666
390631	cg25391820	CGGCTGTCACAGCGTGTTCATAAAGGAAGGTTATGAGAGCTATAAAACCA	R	II	5	138608519	cg25391820			LC	0	1	0	XY_NO	A_NO	138609440	-921	MATR3	NR_036535	TSS1500;TSS1500	N_Shore		TRUE	MATR3;SNHG4	cg25391820	22.6859	7.18449e-06	0.0175083	FALSE	TRUE	TRUE	0.333879	0.435525	0.741253
359452	cg23209976	CGGCTGTATGCCTTTGGGGTTATGATAGCTTGTGGGCTTTTCTAGTGAAA	F	II	5	138872772	cg23209976			LC	0	1	0	XY_NO	A_NO	138862342	-10429	TMEM173	NM_198282				TRUE		cg23209976	27.7064	1.72127e-06	0.00965878	FALSE	TRUE	FALSE	0.163758	0.359431	0.564275
185691	cg11176694	CGCCCTCTACAGACCACAGCATTAAAGCATATATGGGGATCATGTAGCAG	R	II	5	139050415	cg11176694		rs78482958	IC	0	1	0	XY_NO	A_NO	139028517	21898	CXXC5	AK001782	5'UTR	S_Shelf	CDMR	NA	CXXC5	cg11176694	22.335	8.00339e-06	0.0187538	FALSE	FALSE	FALSE	0.124105	0.211048	0.311684
12767	cg00682007	GGAATTTGAAATCTATTGCCTCATGTGCAAAAAAAGCACTCACTAAAACG	F	II	5	140344745	cg00682007			LC	0	1	0	XY_NO	A_NO	140345746	-1001	PCDHAC2	NM_018899	Body;TSS1500;Body;Body;Body;Body;Body;Body;Body;Body;Body;Body;Body;Body;Body;Body;Body;Body	N_Shore		NA	PCDHA7;PCDHAC2;PCDHA12;PCDHA6;PCDHA10;PCDHA4;PCDHA11;PCDHA8;PCDHA6;PCDHA1;PCDHA2;PCDHA1;PCDHA9;PCDHA13;PCDHA5;PCDHAC1;PCDHA3;PCDHA10	cg00682007	15.8018	7.6471e-05	0.0486753	FALSE	FALSE	FALSE	0.144526	0.153234	0.36683
151773	cg08928958	TGGTGGCTTTATTTCACACACCTCTATATTTAATAAGCAGGACCATGACG	R	II	5	149178783	cg08928958			LC	0	1	0	XY_NO	A_NO	149197326	-18543	PPARGC1B	AY188949	Body			TRUE	PPARGC1B	cg08928958	20.6883	1.3498e-05	0.0221967	FALSE	FALSE	FALSE	0.0955048	0.122323	0.252482
126891	cg07371612	TGCCCTCAGCCCAAGGTGGCTGTAATGAGTGTTTCCTAACCCGTTTTGCG	R	II	5	149381392	cg07371612			LC	0	1	0	XY_NO	A_NO	149380729	-662	TIGD6	NM_030953	5'UTR;TSS1500	S_Shore		NA	HMGXB3;TIGD6	cg07371612	19.7814	1.82198e-05	0.0253819	FALSE	FALSE	FALSE	0.0286009	0.0367237	0.0556632
178075	cg10643982	GGAATTTCCTGCTCAGGCAACACACAAACGTTTATCCCACTGGCATTTCG	F	II	5	166051739	cg10643982			LC	0	1	0	XY_NO	A_NO	166711842	-660103	ODZ2	NM_001122679				TRUE		cg10643982	17.105	4.672e-05	0.0395329	FALSE	FALSE	FALSE	0.100782	0.168628	0.373443
380643	cg24691042	ATCTAACTGGATACCACCGGTAATAAATTACCCAAAGCTAAGATTTCACG	R	II	5	171708977	cg24691042			LC	0	1	0	XY_NO	A_NO	171710794	1818	UBTD2	NM_152277	Body	N_Shore	RDMR	NA	UBTD2	cg24691042	18.3198	3.0137e-05	0.0319713	TRUE	TRUE	FALSE	0.433259	0.736669	0.911319
414098	cg26992634	TCCTGCTTTGTTGTCACTGAGGATCTCAATATGCCAGTAATAATGCTACG	R	II	5	171709304	cg26992634			LC	0	1	0	XY_NO	A_NO	171710794	1491	UBTD2	NM_152277	Body	N_Shore	RDMR	NA	UBTD2	cg26992634	16.6426	5.54919e-05	0.0423102	FALSE	TRUE	FALSE	0.453381	0.657945	0.86227
425888	ch.5.3276032R	CACCACTGTACTCCAACCTGGATGACAGAGGGAGCAAGACCCTGTCTCAA	F	II	5	171862495	ch.5.3276032R			LC	50	14	0	XY_YES	A_YES	171881526	19032	SH3PXD2B	AK128871	Body			NA	SH3PXD2B	ch.5.3276032R	16.9898	4.87535e-05	0.0396457	FALSE	FALSE	FALSE	0.166427	0.173962	0.379573
226563	cg13900817	TGAATTCCCCATACTTAGACACTGCAGTGGGTAACCAACCTTAACTGCCG	F	II	5	172070153	cg13900817			LC	0	1	0	XY_NO	A_NO	172068275	1878	NEURL1B	NM_001142651	Body	S_Shore		TRUE	NEURL1B	cg13900817	20.9784	1.2286e-05	0.0219658	FALSE	TRUE	TRUE	0.260675	0.355567	0.668931
222643	cg13676583	CGAGGCTATGCAGACCAAGCAGGTCAGCAACATCGGTCGCAAGGACTACC	R	II	5	176938866	cg13676583			IC	0	1	0	XY_NO	A_NO	176937426	-1439	DOK3	NM_001144875	Body;TSS1500;TSS1500			NA	DDX41;DOK3;DOK3	cg13676583	16.7864	5.25835e-05	0.0414513	FALSE	TRUE	FALSE	0.388131	0.620655	0.730936
111456	cg06485308	CCAAGGAAAGCCACACATTCAGCTGCTTATTAACAGCAACATGTTTTTCG	R	II	5	178002446	cg06485308		rs61140574	LC	0	1	0	XY_NO	A_NO	178017555	15110	COL23A1	CCDS4436	Body	N_Shore		NA	COL23A1	cg06485308	17.2735	4.39123e-05	0.0384542	FALSE	TRUE	FALSE	0.5736	0.676735	0.872175
286968	cg17925174	CGGCTCTGCATGGCAATGTAAAGTTTGCCTCACTGGTGGCAGAGTTCCAC	F	II	5	178614909	cg17925174		rs60920018	LC	20	1	0	XY_NO	A_NO	178487606	127303	ZNF354C	NM_014594	Body;Body			TRUE	ADAMTS2;ADAMTS2	cg17925174	22.1026	8.60205e-06	0.0190891	FALSE	FALSE	FALSE	0.688496	0.510494	0.396033
21097	cg01137047	GCATCCCAGAAAGCAAAAGTGCCCAAAAAATGGACTCAGATGCCCCCTCG	R	II	6	2970877	cg01137047			HC	0	1	0	XY_NO	A_NO	2971787	911	SERPINB6	Z22658	5'UTR	N_Shore	RDMR	NA	SERPINB6	cg01137047	17.8913	3.51006e-05	0.0348123	FALSE	FALSE	FALSE	0.0999896	0.110453	0.263427
348971	cg22477353	CGCTACATATCCATTTAAAGGAGGGAAGCTCTCTGTAGGTTCAAGATACA	F	II	6	3224130	cg22477353	rs74412822	rs74412822	LC	50	1	0	XY_NO	A_NO	3224985	-855	TUBB2A	CU674603		N_Shore		NA		cg22477353	23.6294	5.40516e-06	0.0155852	FALSE	TRUE	FALSE	0.623352	0.794383	0.931719
94855	cg05411199	TTTCTTCACTCTTTTGAGCCACTCCTGCGTGTCCACACAGCTTGTGACCG	R	II	6	3749715	cg05411199			IC	9	1	0	XY_NO	A_NO	3752245	2531	PXDC1	NM_183373	Body	N_Shore		NA	C6orf145	cg05411199	18.4334	2.89539e-05	0.0317265	FALSE	TRUE	FALSE	0.28386	0.449294	0.669695
216090	cg13314694	GCCAAGTGAATGCAGCAGACAGTGACTCAGGCCATCTGGCTGGTGACCCG	F	II	6	4734661	cg13314694			LC	50	1	0	XY_NO	A_NO	4706392	28269	CDYL	NR_026590	Body			TRUE	CDYL	cg13314694	17.6949	3.76705e-05	0.0363531	FALSE	TRUE	FALSE	0.278741	0.426248	0.682298
327387	cg20817661	ACAGACAGGTCACACAGACAGTTGTGACCATGCATGCAGTGAGAGCAACG	R	II	6	6321364	cg20817661			LC	0	1	0	XY_NO	A_NO	6320923	-440	F13A1	NM_000129	TSS1500			NA	F13A1	cg20817661	16.2341	6.47647e-05	0.0451308	FALSE	FALSE	FALSE	0.118657	0.173749	0.30418
315273	cg19917989	TCCCTGTTCCATCACGGGCAGTGACATTCAATCCCTTCCAGGAAGCAACG	F	II	6	14925093	cg19917989			LC	0	1	0	XY_NO	A_NO	15245733	-320640	JARID2	AK302624				TRUE		cg19917989	17.3399	4.28574e-05	0.038207	FALSE	TRUE	FALSE	0.337332	0.41806	0.710333
426062	ch.6.626543F	CAGGAGTGTGAATATTACTCACAGCTTATTACCAGAGTGCCAGGGGCTGC	F	II	6	25436122	ch.6.626543F			LC	0	1	0	XY_NO	A_NO	25450265	-14143	LRRC16A	AK123817	Body			NA	LRRC16A	ch.6.626543F	18.0684	3.2947e-05	0.0336951	FALSE	FALSE	FALSE	0.0236436	0.0172963	0.0697052
29252	cg01605921	CGGGTTCACTTGCCTGGCACAGGAAAGCCAAACATCCACATCAACAGGAG	R	II	6	28545895	cg01605921		rs74818210	LC	50	11	0	XY_YES	A_YES	28555111	9217	SCAND3	NM_052923	Body			NA	SCAND3	cg01605921	33.5014	4.12063e-07	0.00439329	TRUE	TRUE	FALSE	0.477219	0.795226	0.799813
143713	cg08420066	GGCTCCTCTGGGAAGTTCACTCGATTGCCCCCAAGGTGCCCAAAGACTCG	F	II	6	30647561	cg08420066			LC	46	1	0	XY_NO	A_NO	30640829	-6731	DHX16	NM_001164239	Body;Body			TRUE	KIAA1949;KIAA1949	cg08420066	25.3149	3.31455e-06	0.0125339	FALSE	FALSE	FALSE	0.0768876	0.176733	0.369301
128493	cg07474957	GGGCTGAGGGTAGGTTCCCAAGAACCATGGCTTAGAGGTGGGAGCTTACG	R	II	6	30650844	cg07474957			LC	0	1	0	XY_NO	A_NO	30655092	4249	PPP1R18	NM_001134870	Body;Body	N_Shelf		NA	KIAA1949;KIAA1949	cg07474957	20.4349	1.46652e-05	0.0229057	FALSE	TRUE	FALSE	0.276306	0.428342	0.663096
384729	cg24967096	CGGAGGTAGCCCCCCAGAACCAAGATCTCCTCGGCAGTTGGGTACCGCTT	F	II	6	30652237	cg24967096			IC	0	1	0	XY_NO	A_NO	30655092	2856	PPP1R18	NM_001134870	Body;1stExon	N_Shelf	RDMR	NA	KIAA1949;KIAA1949	cg24967096	26.9543	2.10548e-06	0.0102487	FALSE	FALSE	FALSE	0.0595142	0.15046	0.299424
89546	cg05098566	CGGTACCCAACTGCCGAGGAGATCTTGGTTCTGGGGGGCTACCTCCGTCT	R	II	6	30652282	cg05098566			IC	0	1	0	XY_NO	A_NO	30655092	2811	PPP1R18	NM_001134870	Body;1stExon	N_Shelf	RDMR	NA	KIAA1949;KIAA1949	cg05098566	30.4754	8.474e-07	0.00669239	TRUE	TRUE	TRUE	0.0775657	0.375783	0.677055
70149	cg03953626	GCAGGGGGCACAGACCGCCGGGGGTTGACGGTGAAGGTGTGTCCACTGCG	R	I	6	30652396	cg03953626			IC	0	1	1	XY_NO	A_NO	30655092	2697	PPP1R18	NM_001134870	Body;1stExon	N_Shore		NA	KIAA1949;KIAA1949	cg03953626	17.161	4.57668e-05	0.0391056	FALSE	TRUE	FALSE	0.05702	0.304407	0.418783
296675	cg18586886	GGGGGCACAGACCGCCGGGGGTTGACGGTGAAGGTGTGTCCACTGCGGCG	R	I	6	30652399	cg18586886			IC	0	1	1	XY_NO	A_NO	30655092	2694	PPP1R18	NM_001134870	Body;1stExon	N_Shore		NA	KIAA1949;KIAA1949	cg18586886	20.0831	1.64729e-05	0.0240312	FALSE	TRUE	FALSE	0.0382888	0.322413	0.46828
294356	cg18427856	CGGGGGCTCAGGGCAGGCCTCTGAGAGCCCTGCAGAACTGCTGCTCTGTG	R	II	6	30652647	cg18427856			LC	0	1	0	XY_NO	A_NO	30655092	2446	PPP1R18	NM_001134870	Body;1stExon	N_Shore		NA	KIAA1949;KIAA1949	cg18427856	36.2787	2.21915e-07	0.00305289	FALSE	TRUE	FALSE	0.130783	0.376802	0.605056
25923	cg01413582	CGGGAGATTCCAGAAGCTTCTCTGCTGACTCTGGAGGTTCTGGTTTCTGA	F	II	6	30652688	cg01413582		rs2213944	LC	0	1	0	XY_NO	A_NO	30655092	2405	PPP1R18	NM_001134870	Body;1stExon	N_Shore		NA	KIAA1949;KIAA1949	cg01413582	22.4046	7.83314e-06	0.0187122	FALSE	TRUE	FALSE	0.0609025	0.234704	0.398871
189304	cg11414821	GGTTCTGGTTTCTGAGTTTGAGCCTCTATGTCCCTGGGTGTCCATTCTCG	R	II	6	30652771	cg11414821		rs2213944	LC	0	1	0	XY_NO	A_NO	30655092	2322	PPP1R18	NM_001134870	Body;1stExon	N_Shore	RDMR	NA	KIAA1949;KIAA1949	cg11414821	18.3255	3.00767e-05	0.0319713	FALSE	FALSE	FALSE	0.0524145	0.149692	0.298921
198413	cg12036303	CGGACAGCTCTGCAGTCTCTTTTGGAGCTACCCCTGGAACTGGCCACTCT	F	II	6	30652907	cg12036303		rs55941842	LC	0	1	0	XY_NO	A_NO	30655092	2186	PPP1R18	NM_001134870	Body;1stExon	N_Shore	RDMR	NA	KIAA1949;KIAA1949	cg12036303	22.8757	6.78034e-06	0.017315	FALSE	TRUE	FALSE	0.113636	0.3647	0.546137
141118	cg08253704	TCTGGAGTTTCTCCAGGACTCAGCCTCCATTTCCATGCCTCTGACAGTCG	R	II	6	30653242	cg08253704			LC	0	1	0	XY_NO	A_NO	30655092	1851	PPP1R18	NM_001134870	Body;1stExon	N_Shore		NA	KIAA1949;KIAA1949	cg08253704	25.9832	2.74792e-06	0.0120815	FALSE	FALSE	FALSE	0.0857491	0.14727	0.247886
293079	cg18335326	CGGGAGCGCCTGTCCCAGATGCCAGCCTGGAAACGAGGGCTCCTGGAGCG	F	I	6	30653659	cg18335326			IC	0	1	1	XY_NO	A_NO	30655092	1434	PPP1R18	NM_001134870	Body;1stExon	N_Shore		NA	KIAA1949;KIAA1949	cg18335326	22.35	7.96619e-06	0.0187538	FALSE	FALSE	FALSE	0.182846	0.384919	0.438351
169499	cg10098021	CGGACGCCTCCTCCTGCCGGCGCCGGGCTAGCAGCTGTAGCTTCCAGTCT	F	I	6	30653732	cg10098021			IC	0	1	1	XY_NO	A_NO	30655092	1361	PPP1R18	NM_001134870	Body;1stExon	N_Shore		NA	KIAA1949;KIAA1949	cg10098021	21.9985	8.886e-06	0.0192365	FALSE	FALSE	FALSE	0.0648402	0.245774	0.353228
200933	cg12197421	CGCCTCCTCCTGCCGGCGCCGGGCTAGCAGCTGTAGCTTCCAGTCTGGGA	F	I	6	30653736	cg12197421			IC	0	1	1	XY_NO	A_NO	30655092	1357	PPP1R18	NM_001134870	Body;1stExon	N_Shore		NA	KIAA1949;KIAA1949	cg12197421	25.3555	3.27668e-06	0.0125339	FALSE	TRUE	FALSE	0.10525	0.292831	0.401092
219883	cg13525397	CGGATTAAGTGCATGTCGAAATTTTAACAAGTGGCGGCTTGCAGGATTAG	F	II	6	31025933	cg13525397		rs62401701	IC	0	1	0	XY_NO	A_NO	31021983	3950	HCG22	NR_003948	Body			TRUE	HCG22	cg13525397	17.8944	3.50614e-05	0.0348123	FALSE	FALSE	FALSE	0.822341	0.704456	0.571296
164044	cg09739890	TAGTTTCCCCTGGGAGATCTGGCCAAGAACTACCCGGTCGGGGCGGAACG	R	I	6	31515296	cg09739890		rs74445387	IC	0	1	1	XY_NO	A_NO	31515352	-56	NFKBIL1	NM_005007	TSS200;5'UTR;TSS1500;TSS200;TSS1500;5'UTR			NA	NFKBIL1;NFKBIL1;ATP6V1G2;NFKBIL1;ATP6V1G2;NFKBIL1	cg09739890	19.1306	2.27254e-05	0.0283153	FALSE	FALSE	FALSE	0.0157152	0.0172942	0.0287305
261601	cg16167809	CGGCATCGCCTCCCATCAGCACCTTCTGTCCTGGTCCCAGGCCCAGGGCT	F	II	6	31556255	cg16167809			LC	0	1	0	XY_NO	A_NO	31555417	838	LST1	DQ099382	Body;Body;Body;Body;Body;Body;Body;Body			NA	LST1;LST1;LST1;LST1;LST1;LST1;LST1;LST1	cg16167809	16.6711	5.49023e-05	0.0421116	FALSE	TRUE	FALSE	0.331247	0.514767	0.789933
360226	cg23254538	CGGCAGCTGCCTTCTTGGACCTTTCCAGGTCAGACCTGGTGGAAGGGAAA	F	II	6	31556919	cg23254538		rs3179003,rs3179004	LC	0	1	0	XY_NO	A_NO	31555417	1502	LST1	DQ099382	3'UTR;Body			NA	NCR3;NCR3	cg23254538	23.4351	5.72755e-06	0.0157464	FALSE	FALSE	FALSE	0.137333	0.285335	0.39275
190664	cg11522612	CGGCCTCAAAAAGAGACAGTAACACAGCCGGGCATGGTGGCTCATGCCTG	R	II	6	31687637	cg11522612			LC	49	1	0	XY_NO	A_NO	31689510	1874	LY6G6C	AJ315534	Body	N_Shelf		NA	LY6G6C	cg11522612	20.7494	1.32324e-05	0.0221967	FALSE	TRUE	FALSE	0.380721	0.569947	0.736028
193387	cg11706729	GCAGACTTCCTGGAGTACAAACACAGGATTTGTAATTCCTTACTGTAACG	F	II	6	32813154	cg11706729		rs8842	LC	0	1	0	XY_NO	A_NO	32812711	-442	PSMB8	NM_004159	TSS1500;TSS1500;3'UTR	S_Shore		NA	PSMB8;PSMB8;TAP1	cg11706729	20.1884	1.59076e-05	0.0235534	FALSE	TRUE	FALSE	0.174613	0.216784	0.494616
304093	cg19136673	CGCAGGTCTGAGAAGGCTTTCATTCTGGAGCATCTGCAGGAGCCTGCACC	F	II	6	32813337	cg19136673			LC	0	1	0	XY_NO	A_NO	32812711	-625	PSMB8	NM_004159	TSS1500;3'UTR	S_Shore		NA	PSMB8;TAP1	cg19136673	20.4086	1.47925e-05	0.0229057	FALSE	TRUE	FALSE	0.290965	0.4283	0.63612
174771	cg10437217	TCCCTAGTGTCATATAGAAGGACTCGGAGATGTCCTCATGGGCTGTAACG	F	II	6	33215814	cg10437217			ICshore	0	1	0	XY_NO	A_NO	33217312	-1498	HCG25	NR_044997		N_Shore		NA		cg10437217	16.5476	5.751e-05	0.0428779	FALSE	FALSE	FALSE	0.0657747	0.129219	0.264009
50473	cg02813606	CGGCCCTGCTGAAGTACAGGTCACAACCCCAAGGAAGTGCATGGGATGGC	R	II	6	33235902	cg02813606			LC	0	1	0	XY_NO	A_NO	33239652	3751	VPS52	AK093057	Body	N_Shelf		NA	VPS52	cg02813606	25.5803	3.07538e-06	0.0125339	FALSE	TRUE	FALSE	0.348598	0.546821	0.722007
202715	cg12332674	CGAGGGTGGCGTCACAGCAGGATTTCCGCCTTCTGCATTGCACTGCACAG	R	I	6	34252820	cg12332674		rs13211845	LC	0	1	1	XY_NO	A_NO	34253795	976	DQ591995	DQ591995				TRUE		cg12332674	17.8966	3.50339e-05	0.0348123	FALSE	FALSE	FALSE	0.130482	0.21638	0.379428
128479	cg07474296	CTGCAGTGCCAGATGGGGTTGTTTGTGTGCTGAGGCCCTGAGGGTCTTCG	R	II	6	37676060	cg07474296			LC	0	1	0	XY_NO	A_NO	37665765	-10294	MDGA1	NM_153487		S_Shelf		NA		cg07474296	40.6008	9.08715e-08	0.00203967	TRUE	TRUE	FALSE	0.366312	0.757579	0.877806
107191	cg06196379	CGGGGCTGAGCAGGGCAGGATGAAGCAACATGTTCTCACAAAAACCCTGA	R	II	6	41254885	cg06196379			LC	0	1	0	XY_NO	A_NO	41254456	-428	TREM1	NM_001242590	TSS1500			NA	TREM1	cg06196379	18.3687	2.96218e-05	0.0317265	FALSE	TRUE	TRUE	0.134093	0.286102	0.59229
298729	cg18739537	GATGGGGTGAGCCAGGCTGGGGCACTCTTGCCCCAGCAGACAGACAGGCG	F	II	6	44232189	cg18739537			LC	0	1	0	XY_NO	A_NO	44233524	1336	NFKBIE	NM_004556	Body	N_Shore		NA	NFKBIE	cg18739537	16.3	6.31611e-05	0.0444492	FALSE	FALSE	FALSE	0.297085	0.427327	0.560623
108830	cg06311422	CGTCAGAATCCCCCATGTGTAGGGAAGGGTGAAGAAGAGGAGGACCTAAA	R	II	6	56406336	cg06311422			LC	0	1	0	XY_NO	A_NO	56357230	-49105	DST	AK025142	Body;Body;Body;Body;Body	N_Shore		TRUE	DST;DST;DST;DST;DST	cg06311422	18.9086	2.45318e-05	0.0291604	FALSE	TRUE	FALSE	0.0516053	0.17619	0.409444
257188	cg15855970	GTAAGTCTTTGCGCAGTTTCCAAATCGAGTCCATTTAGCAGCTTTCTTCG	R	II	6	99273338	cg15855970			ICshore	0	1	0	XY_NO	A_NO	99282579	-9241	POU3F2	NM_005604		S_Shore		TRUE		cg15855970	16.22	6.5115e-05	0.0453009	TRUE	TRUE	FALSE	0.668431	0.30078	0.0743771
236165	cg14426428	GATTTCTTGCTCGCTAGCACTTCCCCAGGATTTACAGATGGTAACATTCG	F	II	6	106961936	cg14426428			LC	0	1	0	XY_NO	A_NO	106959304	2632	AIM1	NM_001624	Body	S_Shore		NA	AIM1	cg14426428	27.3519	1.89181e-06	0.00969575	FALSE	TRUE	TRUE	0.140135	0.345723	0.813205
260092	cg16055406	AAAAAACACATTTACACAGCAACAAGCTTATGTAGAGTCACATTTACACG	F	II	6	108438667	cg16055406		rs73762134	HC	0	1	0	XY_NO	A_NO	108444839	-6172	AF520419	AF520419		Island		NA		cg16055406	16.7343	5.36186e-05	0.0418523	FALSE	TRUE	FALSE	0.111154	0.406125	0.426548
39584	cg02196834	CCTCTCTGGGTTCCAGATTGTTATTTGTAAAAGGATTCTCACCCTGTTCG	F	II	6	108484512	cg02196834			LC	50	1	0	XY_NO	A_NO	108487214	-2702	NR2E1	NM_003269		N_Shore		NA		cg02196834	25.6735	2.99599e-06	0.0125339	TRUE	TRUE	FALSE	0.233431	0.763931	0.831452
241130	cg14712531	CGCGCCGATAATTACAGCCGGGCGCACAGAACACAGGATGCATATGCTGC	F	I	6	108485043	cg14712531			ICshore	0	1	1	XY_NO	A_NO	108487214	-2171	NR2E1	NM_003269		N_Shore	CDMR	NA		cg14712531	67.9585	1.20605e-09	0.000114283	TRUE	TRUE	FALSE	0.0176153	0.485097	0.553261
377441	cg24472375	TTACAGCCGGGCGCACAGAACACAGGATGCATATGCTGCGGGTGTGTGCG	R	II	6	108485102	cg24472375			ICshore	0	1	0	XY_NO	A_NO	108487214	-2112	NR2E1	NM_003269		N_Shore	CDMR	NA		cg24472375	59.2715	3.93058e-09	0.00023096	TRUE	TRUE	FALSE	0.0778849	0.640512	0.828308
156290	cg09236658	TTTCCTGTCACCAGTCCCCGATCAAGCATGGTGTCAAGAAGATGCCTACG	F	II	6	108485152	cg09236658			ICshore	0	1	0	XY_NO	A_NO	108487214	-2062	NR2E1	NM_003269		N_Shore	CDMR	NA		cg09236658	27.7118	1.71882e-06	0.00965878	TRUE	TRUE	FALSE	0.0812286	0.466493	0.680169
365571	cg23639368	CGGGGACTGGTGACAGGAAAAAGAGGGAAGATACCCATTTTGATTTTGAG	F	II	6	108485182	cg23639368			ICshore	0	1	0	XY_NO	A_NO	108487214	-2032	NR2E1	NM_003269		N_Shore	CDMR	NA		cg23639368	23.4163	5.75995e-06	0.0157464	FALSE	TRUE	FALSE	0.0475327	0.311894	0.51855
78025	cg04407470	CGACCCAGTCCTGACCCGGCCCGCTGCGCGCCGACCTCCTAGCTGCCCCG	R	I	6	108489977	cg04407470			HC	0	1	1	XY_NO	A_NO	108487214	2763	NR2E1	NM_003269	Body	Island	DMR	TRUE	NR2E1	cg04407470	16.533	5.78282e-05	0.0430342	FALSE	FALSE	FALSE	0.0195009	0.0617167	0.206459
102823	cg05922610	CGGGTCTCCAGCCTAAAGGCCCTGGGGACCGCTGACCTCCTGCTCTCTGT	F	I	6	108495985	cg05922610			ICshore	0	1	1	XY_NO	A_NO	108487214	8771	NR2E1	NM_003269	Body	Island		NA	NR2E1	cg05922610	21.6971	9.76806e-06	0.0203208	TRUE	TRUE	FALSE	0.228477	0.539459	0.680463
296432	cg18569734	CGTGGCCACCCTTAAGCCTGCTAGCCTGCCCCAGGATCTTAAAATCTGGA	F	II	6	108496460	cg18569734			ICshore	0	1	0	XY_NO	A_NO	108487214	9246	NR2E1	NM_003269	Body	N_Shore		TRUE	NR2E1	cg18569734	34.9601	2.96298e-07	0.00361033	TRUE	TRUE	FALSE	0.112766	0.518626	0.688536
105877	cg06103642	CGCCCGTGGGTGCCTCGGACACCCAGCTCTCCCAAGGCTCTTAAGCGCGC	F	I	6	108496716	cg06103642			ICshore	0	1	1	XY_NO	A_NO	108487214	9502	NR2E1	NM_003269	Body	Island		TRUE	NR2E1	cg06103642	37.9004	1.57256e-07	0.00257139	TRUE	TRUE	FALSE	0.0457802	0.559963	0.603935
184467	cg11086764	CGCAACAGCAAGAACCAGGACGTCAGAGTGCTTCCTGGGCCTGGAGCACG	R	II	6	108496811	cg11086764		rs77392397	ICshore	0	1	0	XY_NO	A_NO	108487214	9597	NR2E1	NM_003269	Body	Island		TRUE	NR2E1	cg11086764	37.8479	1.58992e-07	0.00257139	TRUE	TRUE	FALSE	0.0382707	0.488034	0.616312
151775	cg08929002	TTGTCAATACACAAGTTCAACAGGTTGGACGCTCCCTCCGGCTTCCTGCG	F	II	6	108496991	cg08929002			ICshore	0	1	0	XY_NO	A_NO	108487214	9777	NR2E1	NM_003269	Body	Island		TRUE	NR2E1	cg08929002	45.7105	3.47237e-08	0.000987236	TRUE	TRUE	FALSE	0.078724	0.503701	0.585517
46628	cg02596153	ACTGTTGGTGGTAATTGTCACATCTCCCCTGCCTTTCTCCAGCATACTCG	R	II	6	108497141	cg02596153			ICshore	0	1	0	XY_NO	A_NO	108487214	9927	NR2E1	NM_003269	Body	Island		TRUE	NR2E1	cg02596153	57.797	4.87408e-09	0.00023096	TRUE	TRUE	FALSE	0.0671588	0.586195	0.725311
260756	cg16105676	TGCCACGATAATGGCAGAGCCTCAAGTAAGACCAGGTGTGTTCTCCTTCG	F	II	6	108497424	cg16105676			ICshore	49	1	0	XY_NO	A_NO	108487214	10210	NR2E1	NM_003269	Body	N_Shore		TRUE	NR2E1	cg16105676	28.0814	1.5591e-06	0.00951881	TRUE	TRUE	FALSE	0.0467456	0.392226	0.520489
339871	cg21762523	CGAGCGGGGGCCTCGGACGTCCACCATCCGCAAGCAAGTGGCCCTCTACT	F	I	6	108497717	cg21762523			HC	0	1	1	XY_NO	A_NO	108487214	10503	NR2E1	NM_003269	Body	Island		NA	NR2E1	cg21762523	77.7858	3.67922e-10	0.000102137	TRUE	TRUE	FALSE	0.0342387	0.549357	0.615851
65542	cg03673965	CTCCTTGTGTCCACGGAAGTAGAGGGCCACTTGCTTGCGGATGGTGGACG	F	II	6	108497734	cg03673965			HC	0	1	0	XY_NO	A_NO	108487214	10520	NR2E1	NM_003269	Body	Island		NA	NR2E1	cg03673965	58.2916	4.53238e-09	0.00023096	TRUE	TRUE	FALSE	0.029916	0.604855	0.662712
313933	cg19827555	TCCTGCTCTAAATTTCTTTAAGTCTCTGAATTGGCCTCCTTATTAAATCG	F	II	6	122925769	cg19827555			LC	0	1	0	XY_NO	A_NO	122931376	-5607	PKIB	NM_032471	5'UTR			TRUE	PKIB	cg19827555	20.9314	1.2474e-05	0.0220736	FALSE	FALSE	FALSE	0.725183	0.903465	0.916788
184931	cg11123303	CTTTGCGTGTTAAAAATACACATTAAGTTCTAACCTTCCCCTGCTACTCG	F	II	6	132946216	cg11123303			LC	0	1	0	XY_NO	A_NO	132945413	-802	TAAR2	NM_001033080	TSS1500			NA	TAAR2	cg11123303	20.5233	\	0.0227544	TRUE	TRUE	FALSE	0.347783	0.677994	0.838678
176961	cg10577216	AAACCTATTATCAAGAGATTCCTCTGGTCTCCTCGAAGTCATCCCCAGCG	R	II	6	143265045	cg10577216			ICshore	0	1	0	XY_NO	A_NO	143266337	1293	HIVEP2	NM_006734	5'UTR	N_Shore		NA	HIVEP2	cg10577216	29.8126	9.9953e-07	0.00740865	FALSE	TRUE	FALSE	0.274818	0.395319	0.638799
250831	cg15413940	AAAAGAATATACCACAGCTACCCTGAATCTTGCACACGTGGGAATTAACG	F	II	6	152655593	cg15413940			LC	0	1	0	XY_NO	A_NO	152655407	-185	SYNE1	AB033088	Body;Body			NA	SYNE1;SYNE1	cg15413940	26.4249	2.43226e-06	0.0111469	FALSE	FALSE	FALSE	0.909585	0.953941	0.937995
366405	cg23687434	GCCAGAATTGCCAAAATCAGTATTTTCAGAACTCTAGAAATTAACCAACG	F	II	6	159392353	cg23687434	rs10455835		LC	50	1	0	XY_NO	A_NO	159421197	28845	RSPH3	AK057655				TRUE		cg23687434	16.3943	6.09394e-05	0.0438732	FALSE	FALSE	FALSE	0.853258	0.88458	0.652571
425995	ch.6.163729680F	CAGCAGTGGGCTTCAACCAGTCTTGAAGGGTACAATGGACCTGGATGGAC	F	II	6	163809690	ch.6.163729680F			LC	0	1	0	XY_NO	A_NO	163834981	25292	CAHM	NR_037593				NA		ch.6.163729680F	16.0029	7.07585e-05	0.0467124	FALSE	FALSE	FALSE	0.0217157	0.0167786	0.0540591
423427	cg27626620	CGCACCCTTGGTGTGCATTCACTGACCCAGCGCCACCTAAAGAAATAAGC	R	II	6	167171727	cg27626620			LC	0	1	0	XY_NO	A_NO	167275770	104044	RPS6KA2	AB384854	Body			TRUE	RPS6KA2	cg27626620	19.0691	2.32102e-05	0.0283918	FALSE	TRUE	TRUE	0.449659	0.530112	0.838862
333486	cg21255356	CGAGGCTGCACAGTGTGCTGAGAGCAGCATCTGAAGCAACTCACGGGTAC	F	II	6	169446912	cg21255356			LC	0	1	0	XY_NO	A_NO	169582834	135923	AF086258	AF086258				TRUE		cg21255356	15.9502	7.22089e-05	0.0472313	FALSE	FALSE	FALSE	0.213152	0.295313	0.471983
384365	cg24939196	CGGTAAACCTCAGCTTTTAAACCAGAGGCTCAGACAATGGTGTGAGTCGC	F	II	6	169588809	cg24939196		rs76387638	LC	0	1	0	XY_NO	A_NO	169582834	-5974	AF086258	AF086258				TRUE		cg24939196	19.2406	2.18849e-05	0.0279437	FALSE	TRUE	FALSE	0.106917	0.285973	0.542917
168118	cg10009497	CGGGAGGGCTGTCTCACTGTGTGCCTTGTGTGCTGCCTCCAGTCACTGAC	R	II	7	1095416	cg10009497		rs12533004	LC	0	1	0	XY_NO	A_NO	1094944	472	GPR146	BD295650	Body;Body;Body	N_Shore		NA	C7orf50;C7orf50;C7orf50	cg10009497	16.7046	5.42165e-05	0.0420347	FALSE	TRUE	FALSE	0.236286	0.392928	0.642853
68221	cg03836171	CGCCCCGTGAGGCCAGGCCAGGCTGCTGACTGACACCCAGTCACAGTGGC	F	II	7	1095465	cg03836171		rs12530960	LC	0	1	0	XY_NO	A_NO	1094944	521	GPR146	BD295650	Body;Body;Body	N_Shore		NA	C7orf50;C7orf50;C7orf50	cg03836171	17.4968	4.04745e-05	0.037497	FALSE	TRUE	FALSE	0.2738	0.485452	0.650334
308744	cg19486070	ACCGGGCGCAGACTGCGATCGTTCGGCAAGAGGGTTCATTGGGTTTAACG	F	I	7	1626153	cg19486070			IC	0	1	1	XY_NO	A_NO	1626206	-53	KIAA1908	AX747410	Body;Body;Body			NA	KIAA1908;KIAA1908;KIAA1908	cg19486070	43.2025	5.50404e-08	0.00138076	TRUE	TRUE	FALSE	0.932678	0.271756	0.302733
173665	cg10360139	TCCAACTGACGCTTGTCCTTTTCTGTTTAGGAAGCACTGGTTTTCTTTCG	R	II	7	1886902	cg10360139		rs6954521,rs6978048	IC	0	1	0	XY_NO	A_NO	1884935	1967	AK127048	AK127048	Body;Body;Body	S_Shore		NA	MAD1L1;MAD1L1;MAD1L1	cg10360139	25.742	2.93905e-06	0.0125339	FALSE	FALSE	FALSE	0.835917	0.944761	0.932813
295718	cg18519737	GGGGTATGGATAGACATGGAAGTATGTGAGCGTGGACATCCATGCGCACG	R	I	7	2656422	cg18519737		rs11974051	LC	0	1	1	XY_NO	A_NO	2671602	-15180	TTYH3	NM_025250				NA		cg18519737	22.4442	7.73793e-06	0.018644	FALSE	FALSE	FALSE	0.92322	0.873525	0.655684
168451	cg10030512	CGCGTGCGCATGGATGTCCACGCTCACATACTTCCATGTCTATCCATACC	R	I	7	2656424	cg10030512		rs11974051	LC	0	1	1	XY_NO	A_NO	2671602	-15178	TTYH3	NM_025250				NA		cg10030512	20.4021	1.48241e-05	0.0229057	FALSE	TRUE	TRUE	0.849269	0.746717	0.429893
243772	cg14895775	GAGCAGCAGCAGCTAGGCAACCCCACACTTAGGAACACGCCTGAGAGTCG	F	II	7	2738875	cg14895775	rs77129018	rs59783571,rs77129018	IC	0	1	0	XY_NO	A_NO	2742109	-3234	AMZ1	AK295842	5'UTR	N_Shore		NA	AMZ1	cg14895775	18.806	2.54193e-05	0.0297735	FALSE	FALSE	FALSE	0.0865812	0.167084	0.364034
32508	cg01801101	CGGAGCAGCAGCAGCTAGGCAACCCCACACTTAGGAACACGCCTGAGAGT	R	II	7	2738925	cg01801101		rs59783571,rs77129018	IC	0	1	0	XY_NO	A_NO	2742109	-3184	AMZ1	AK295842	5'UTR	N_Shore		NA	AMZ1	cg01801101	36.6479	2.04963e-07	0.00291368	FALSE	TRUE	TRUE	0.223613	0.307623	0.636125
344574	cg22124564	CTGCTGCTGCTCCGGTCAGAGCATCTGTTTTGCAGGGCGGCTTTGTCACG	R	II	7	2738961	cg22124564			IC	0	1	0	XY_NO	A_NO	2742109	-3148	AMZ1	AK295842	5'UTR	N_Shore		NA	AMZ1	cg22124564	28.767	1.3043e-06	0.0085576	FALSE	TRUE	FALSE	0.159879	0.282828	0.542287
401450	cg26177213	CGTGCACGCAGACTTCCCAAAAGCACACAAAAGCATGATGCTCATCGCAG	R	II	7	4754566	cg26177213			LC	0	1	0	XY_NO	A_NO	4721929	32637	FOXK1	NM_001037165	Body	N_Shelf		TRUE	FOXK1	cg26177213	22.9927	6.54361e-06	0.0170233	FALSE	TRUE	FALSE	0.285755	0.577223	0.782617
188821	cg11384744	CGAGTCAGGAGTGGAACCTAGGCTGTGGAATCCAGATCTTTCCACAGGCT	F	II	7	16794623	cg11384744		rs34778908	LC	50	1	0	XY_NO	A_NO	16793350	1273	TSPAN13	NM_014399	Body	S_Shore	RDMR	TRUE	TSPAN13	cg11384744	26.4947	2.38618e-06	0.0111469	FALSE	TRUE	TRUE	0.156324	0.333662	0.707817
252925	cg15565306	CTATCCAAATACCAGTAGCTCCACAATTTCTGAATTTGATTTTTCTAACG	R	II	7	19815309	cg15565306			LC	0	1	0	XY_NO	A_NO	19813215	-2093	TMEM196	BC030104		S_Shelf		NA		cg15565306	16.3653	6.16139e-05	0.044014	FALSE	TRUE	FALSE	0.39444	0.646557	0.80244
37006	cg02050028	CGTGTCCATCATCCTAGCAAGCTCTGGTTGATAGAACCAGGACTTAGAGA	R	II	7	43156037	cg02050028			LC	0	1	0	XY_NO	A_NO	43157494	-1457	AX748020	AX748020	5'UTR	S_Shelf		NA	HECW1	cg02050028	32.481	5.22455e-07	0.00527941	TRUE	TRUE	FALSE	0.414843	0.71153	0.866601
76587	cg04322486	CGTGGTTAAAAGCAGATGGCAGACAGCACAGTCAACCACGGTCATCTCTG	R	II	7	55601226	cg04322486			LC	0	1	0	XY_NO	A_NO	55605386	4161	VOPP1	AX747841	Body			TRUE	VOPP1	cg04322486	17.0295	4.80426e-05	0.0396457	FALSE	FALSE	FALSE	0.0871159	0.173139	0.310757
134820	cg07868366	GTCCTGTGATTTTCTTTCTTCTCTCTTGGGCAGTGTTTCTCTCATACACG	R	II	7	55756911	cg07868366			IC	0	1	0	XY_NO	A_NO	55756993	83	FKBP9L	NR_027342	Body;TSS1500;Body;Body			NA	FKBP9L;FKBP9L;FKBP9L;FKBP9L	cg07868366	17.0417	4.78253e-05	0.0396457	FALSE	FALSE	FALSE	0.0540005	0.0365707	0.111951
294125	cg18411232	AAGAAGACCCTGTTGAGTTTGACTCTAGTCTGGCATGGTGAAGAGACACG	R	II	7	68527678	cg18411232	rs80230138	rs80230138	IC	50	3	0	XY_NO	A_YES	68866288	338611	U6	.				NA		cg18411232	16.3318	6.24006e-05	0.0441324	FALSE	FALSE	FALSE	0.785435	0.912332	0.939924
88031	cg05007097	ACGAGTCACCCAAGGTCACGGTGCTGGAGCACAGTGGCAGAGCAGGGACG	R	II	7	73008007	cg05007097			LC	48	1	0	XY_NO	A_NO	73012042	4036	MLXIPL	AF056184	3'UTR;3'UTR;3'UTR;3'UTR			NA	MLXIPL;MLXIPL;MLXIPL;MLXIPL	cg05007097	17.9698	3.41279e-05	0.0342457	FALSE	TRUE	FALSE	0.395347	0.588593	0.752095
426143	ch.7.1905850F	CAGCACCTGGCCTGGAATTTATTAATAATGGAGTTATACATCCTGATCTT	F	II	7	90038364	ch.7.1905850F			LC	11	1	0	XY_NO	A_NO	90041990	-3626	CLDN12	CCDS5618	5'UTR			NA	CLDN12	ch.7.1905850F	27.2725	1.93247e-06	0.00969575	FALSE	FALSE	FALSE	0.0440186	0.0902301	0.231457
292045	cg18263166	TGAGTCAGCATGCAGCCACATGGCCCCACATGGTGCAGTTCTGGTTCTCG	R	II	7	92533866	cg18263166		rs77489095	LC	36	1	0	XY_NO	A_NO	92465940	-67925	CDK6	NM_001145306				TRUE		cg18263166	17.0094	4.84002e-05	0.0396457	FALSE	TRUE	TRUE	0.303906	0.320881	0.658408
7093	cg00376553	CGCAGGAGCAGAATTCCACCTGAGTCCGAGAAGTTTGAGAGGGGAAGCGA	R	I	7	100073281	cg00376553		rs77948633	LC	0	1	1	XY_NO	A_NO	100076901	3621	TSC22D4	BC031622	Body	N_Shelf		NA	TSC22D4	cg00376553	30.6341	8.1487e-07	0.006683	FALSE	FALSE	FALSE	0.187601	0.40088	0.446031
167796	cg09987889	CGGCCCACCCTGGAGACTGTTGACTCTGGCACAGAGGTGACTCAGCTGCG	F	II	7	100660909	cg09987889			LC	0	1	0	XY_NO	A_NO	100663363	-2454	MUC17	AJ606308	Body		DMR	TRUE	MUC12	cg09987889	18.6232	2.70908e-05	0.0306455	FALSE	FALSE	FALSE	0.0277404	0.00970369	0.0625461
327508	cg20826151	CGGACACACACGGGCCTCAGGTTCTTAGCCATGTGGCCAAGCCTCCTCCC	F	II	7	100743732	cg20826151			LC	0	1	0	XY_NO	A_NO	100730593	13139	TRIM56	CCDS43625				TRUE		cg20826151	18.774	2.57039e-05	0.0299505	FALSE	FALSE	FALSE	0.036326	0.033923	0.109922
382094	cg24786658	ACAAGTTCCGCTGACCAATGATGGGTGATGTCAAAGCAGTTATGTGTACG	R	II	7	112727423	cg24786658			LC	0	1	0	XY_NO	A_NO	112727832	410	GPR85	NM_018970	TSS1500;5'UTR;TSS1500;5'UTR		RDMR	TRUE	GPR85;GPR85;GPR85;GPR85	cg24786658	15.9295	7.27882e-05	0.0474399	FALSE	TRUE	TRUE	0.156649	0.172986	0.514389
388779	cg25263801	CGGTCGGATGATACCACAGACACCACAAAGCCTGACACGTGGGTGCTTAG	F	II	7	112727506	cg25263801			LC	0	1	0	XY_NO	A_NO	112727832	327	GPR85	NM_018970	TSS1500;1stExon;5'UTR;TSS1500;1stExon;5'UTR		RDMR	TRUE	GPR85;GPR85;GPR85;GPR85;GPR85;GPR85	cg25263801	19.0578	2.3301e-05	0.0283918	FALSE	TRUE	TRUE	0.234515	0.324625	0.640059
212103	cg13017929	CGTAGCACAGTGGTTGACTCATAGGAGATGCTCAATACAGCCTTACTGAA	F	II	7	116909621	cg13017929		rs79653773	LC	50	1	0	XY_NO	A_NO	116963342	53722	WNT2	NM_003391				TRUE		cg13017929	20.695	1.34684e-05	0.0221967	FALSE	TRUE	TRUE	0.27933	0.338272	0.662157
218946	cg13474918	GCCAAAAGTCACCCACTTCCTCCAGTCAAGCAAAGTACTAGTGAGAAACG	F	II	7	119914578	cg13474918			ICshore	0	1	0	XY_NO	A_NO	119913721	857	KCND2	NM_012281	1stExon;5'UTR	N_Shore	CDMR	NA	KCND2;KCND2	cg13474918	17.4249	4.15478e-05	0.03778	FALSE	TRUE	TRUE	0.185485	0.409621	0.720483
374898	cg24298423	CGCTTTGCCAATGAAAAGACCTAAAGTGAGGAATAACAACCGTAACGTAA	F	II	7	120704511	cg24298423			LC	0	1	0	XY_NO	A_NO	120702818	1693	C7orf58	AK025639	Body;Body			TRUE	C7orf58;C7orf58	cg24298423	19.0678	2.32212e-05	0.0283918	FALSE	TRUE	FALSE	0.51394	0.741893	0.889348
32405	cg01796223	CGGGGAGTCAGTCATACAGTGGCTGAGTCAAGCTGTATTTATAAAGAGTC	R	II	7	129933014	cg01796223			LC	0	1	0	XY_NO	A_NO	129932973	41	CPA4	NM_001163446	1stExon;1stExon;5'UTR;5'UTR			TRUE	CPA4;CPA4;CPA4;CPA4	cg01796223	17.3936	4.20257e-05	0.0379861	FALSE	TRUE	TRUE	0.359461	0.425957	0.772156
266605	cg16488098	CGACTCTGTACCTGCCCCAGCACGGGCTCAAGGAGTTGAGCCTGCACACA	F	II	7	131240440	cg16488098			HC	0	1	0	XY_NO	A_NO	131241375	936	PODXL	NM_005397	Body;Body	N_Shore	RDMR	NA	PODXL;PODXL	cg16488098	18.0326	3.33706e-05	0.0338845	FALSE	TRUE	TRUE	0.0361177	0.0476847	0.415271
223323	cg13713283	CGGGCGATGTACTTACCCGTTTGCAGAGGTTTTTTCTAAGTAATGTGTGC	R	II	7	131240531	cg13713283			HC	0	1	0	XY_NO	A_NO	131241375	845	PODXL	NM_005397	Body;Body	Island	RDMR	NA	PODXL;PODXL	cg13713283	25.4975	3.14792e-06	0.0125339	FALSE	TRUE	TRUE	0.0757829	0.0600734	0.392569
27392	cg01499591	CGGGGTTGAACTGAGCCACCTGCAGGAGCACAGGGCACCCAGACGAACTC	F	II	7	140226367	cg01499591			LC	0	1	0	XY_NO	A_NO	140179368	-46998	MKRN1	NM_013446	Body			TRUE	DENND2A	cg01499591	16.1115	6.78712e-05	0.0460173	FALSE	TRUE	FALSE	0.444169	0.624145	0.768083
30769	cg01703205	TGCCACTCCACAGCTTGCTGTACATGGAAGGTATCTGTCCCTGGATATCG	F	II	7	142422236	cg01703205			LC	0	1	0	XY_NO	A_NO	142423182	-946	TCRBV14S1	AB306208				NA		cg01703205	17.0781	4.71872e-05	0.0396457	FALSE	TRUE	FALSE	0.0792657	0.351225	0.592028
26512	cg01444677	CGGGCACTGAGTAGGTGGTTTTGGTCATTACCTCTCTGCAGCCTCCAGCC	F	II	7	153751298	cg01444677		rs80069669	LC	0	1	0	XY_NO	A_NO	153749776	1522	DPP6	BC035912	Body;Body	S_Shore		NA	DPP6;DPP6	cg01444677	28.8644	1.27199e-06	0.00847599	FALSE	TRUE	FALSE	0.346522	0.520412	0.710126
210592	cg12904737	CGCAGTCCTGTCGAACACCTCTGGAGTTGATTCTTCTGATATCACAGGAG	R	II	7	155276516	cg12904737			IC	0	1	0	XY_NO	A_NO	155250823	25693	EN2	NM_001427				TRUE		cg12904737	17.3539	4.26383e-05	0.038207	TRUE	TRUE	FALSE	0.278138	0.592449	0.727418
155442	cg09176727	CGGCACAGTCCAGCCTTGTCTGCGTGAAGCATGCAGTTCTGGTGGCAAAG	F	II	7	155582776	cg09176727			HC	12	1	0	XY_NO	A_NO	155601765	18990	SHH	AY927450		S_Shelf		NA		cg09176727	17.4483	4.11952e-05	0.03778	TRUE	TRUE	FALSE	0.389361	0.685529	0.79081
73150	cg04127867	GCCCCGGGCGGGAGCAGCCCTGGTGGCACTGAGTGCACGAGGGATTGACG	F	I	7	156781786	cg04127867			LC	0	1	1	XY_NO	A_NO	156802128	20343	MNX1	AY927459				NA		cg04127867	18.4316	2.89729e-05	0.0317265	FALSE	FALSE	FALSE	0.898272	0.927052	0.962304
151535	cg08911692	ATGTTGGTGAGTGAATACCATGTCTTTAGACCACCAGGGAAAGTGACACG	F	II	7	157093534	cg08911692			IC	0	1	0	XY_NO	A_NO	157129709	-36175	DNAJB6	AK297497		Island		NA		cg08911692	16.6588	5.51564e-05	0.0421554	TRUE	TRUE	FALSE	0.514244	0.938385	0.911454
292741	cg18314778	GGGTGTTGGATTCCTGCCTGCTCCTCCCGTTTCCAGGGTACCCGTTTCCG	F	I	7	157468321	cg18314778			IC	0	1	1	XY_NO	A_NO	157367113	-101207	MIR153-2	NR_029689	Body;Body;Body			NA	PTPRN2;PTPRN2;PTPRN2	cg18314778	16.7312	5.36809e-05	0.0418523	FALSE	TRUE	FALSE	0.771921	0.604477	0.4514
292701	cg18311871	CGGCCGCCGCCGGGTCTCCTGGGCTCACTGTGACTCAGGAAGCCTCTTTC	R	I	7	157754600	cg18311871			IC	0	1	1	XY_NO	A_NO	157647276	107324	LOC100506585	NR_038966	Body;Body;Body			NA	PTPRN2;PTPRN2;PTPRN2	cg18311871	15.8917	7.38565e-05	0.0478684	FALSE	FALSE	FALSE	0.413723	0.551459	0.695436
103999	cg05985821	CCCGCTTCCTCCAGGGCCTCAAGGGTCCAGGATGCTGCTTCCTTAAAACG	R	I	8	328586	cg05985821			IC	0	1	1	XY_NO	A_NO	356807	-28221	FBXO25	NM_012173				NA		cg05985821	16.1352	6.72588e-05	0.0458206	FALSE	TRUE	FALSE	0.27999	0.402636	0.603302
235548	cg14393034	CATAGCATGACCCCTAGCTCGGCAGCGGCTGGGCTGAGAGACCGGAGACG	R	I	8	1080916	cg14393034		rs75301416	LC	0	1	1	XY_NO	A_NO	1250826	169911	LOC286083	NR_033895				NA		cg14393034	17.6633	3.81033e-05	0.0363531	FALSE	FALSE	FALSE	0.625337	0.857696	0.880725
386464	cg25092915	CGGGTGGTCGACCTGCATCTTAAACTAGTAGAGATTTCCCAGGCAGATGC	F	II	8	1134565	cg25092915			IC	0	1	0	XY_NO	A_NO	1250826	116262	LOC286083	NR_033895		S_Shore		NA		cg25092915	20.1949	1.58729e-05	0.0235534	FALSE	FALSE	FALSE	0.510888	0.721991	0.762083
83579	cg04747619	CGGATTTAGTTCAAGGAGTTGGTGTGATCTGAATGCATCACATAAAATGT	F	II	8	6914838	cg04747619		rs55859787	LC	0	1	0	XY_NO	A_NO	6914258	-579	DEFA5	NM_021010	TSS1500			NA	DEFA5	cg04747619	18.4877	2.84067e-05	0.0315483	FALSE	TRUE	FALSE	0.352472	0.535643	0.713907
384064	cg24921221	CGACCTGGCAAGTAGCAAGTGGGATGTAAGTGTGCATTAAAGAAATCAGT	R	II	8	12584192	cg24921221		rs78936089	LC	0	1	0	XY_NO	A_NO	12584745	-553	MIR3926-2	NR_037495	Body			TRUE	LONRF1	cg24921221	18.2707	3.06647e-05	0.0322106	FALSE	FALSE	FALSE	0.116353	0.135522	0.357858
335385	cg21431387	TAAGGCAGATTGAGTCACTCCCATGCTCAAAGCCCCTGAATGCCTTCTCG	R	II	8	16044564	cg21431387		rs79986900	LC	50	1	0	XY_NO	A_NO	16043780	-783	MSR1	AK293217	5'UTR;5'UTR;5'UTR			NA	MSR1;MSR1;MSR1	cg21431387	18.1686	3.1794e-05	0.0330491	FALSE	FALSE	FALSE	0.673476	0.882191	0.811401
378358	cg24531955	CGTGTCTGTGTTTCCTTTGACCCACAGCACCTGGGCCCTGAGCAGCAGGC	R	II	8	23154691	cg24531955			LC	0	1	0	XY_NO	A_NO	23152462	2229	BC128546	BC128546	3'UTR			TRUE	LOXL2	cg24531955	26.938	2.11479e-06	0.0102487	FALSE	TRUE	TRUE	0.133246	0.208058	0.598646
7113	cg00377497	CGGGCCAGCTACCCAGTGTTCTCCCAATTGGGGCTCTGACTCATGCATTA	F	II	8	27167110	cg00377497			LC	38	1	0	XY_NO	A_NO	27168833	1724	TRIM35	BC018337	Body	N_Shore		NA	TRIM35	cg00377497	16.4049	6.0695e-05	0.0438732	FALSE	FALSE	FALSE	0.403693	0.453801	0.615436
210971	cg12931554	CGCCTCAGCACCCCAGCCGGCTGACAGGCAGGTGCACTGCACGCCCCAGC	R	II	8	37119428	cg12931554		rs56275916	LC	0	1	0	XY_NO	A_NO	37526415	-406987	U6	.				TRUE		cg12931554	24.3523	4.36957e-06	0.0139448	FALSE	TRUE	TRUE	0.10421	0.290075	0.625908
152656	cg08986840	CGCCATCTGTCAGATGAGTCATGGGACCAGAAGCTTGGGAGAAGACATGC	R	II	8	38409865	cg08986840			LC	0	1	0	XY_NO	A_NO	38386179	-23685	C8orf86	NM_207412				TRUE		cg08986840	19.3857	2.08276e-05	0.027163	FALSE	TRUE	TRUE	0.0812744	0.213952	0.557159
81643	cg04624228	CGCCACACCTTGCCCCCTGCAGACCCTTCTAGCTGGGCCGCGGCCCTCTT	F	I	8	38411598	cg04624228			IC	0	1	1	XY_NO	A_NO	38386179	-25418	C8orf86	NM_207412				NA		cg04624228	29.7824	1.00715e-06	0.00740865	FALSE	TRUE	FALSE	0.0871942	0.213605	0.447906
78835	cg04458368	ACAATTTAGCTCAGCTATACCGCGGCCTTGACTATTTACAGTGGGGAGCG	F	II	8	38411682	cg04458368			IC	0	1	0	XY_NO	A_NO	38386179	-25502	C8orf86	NM_207412				NA		cg04458368	23.533	5.56251e-06	0.0156758	FALSE	TRUE	FALSE	0.223704	0.363087	0.614505
92487	cg05276226	ACAAATTTTGTGCAAACACCTATGCTTGCATCTGGCATTTCCCCTCCCCG	R	II	8	39441968	cg05276226			IC	0	1	0	XY_NO	A_NO	39442086	-118	ADAM18	AY358321	TSS200			NA	ADAM18	cg05276226	16.9902	4.87455e-05	0.0396457	FALSE	FALSE	FALSE	0.679319	0.83324	0.898665
106736	cg06166767	CGGCCCCACCTGGAGAGGTGCTGCTCACAGCAAACAGCTCCAACTGCGCC	R	II	8	41167848	cg06166767			ICshore	0	1	0	XY_NO	A_NO	41166989	-858	SFRP1	NM_003012	TSS1500	S_Shore		NA	SFRP1	cg06166767	16.5287	5.79214e-05	0.0430342	FALSE	TRUE	TRUE	0.135732	0.267642	0.71089
19996	cg01074584	ACCTTAGCATGTGTGCCTGAGTGATGGACTTGGTATTTACACCAGCCACG	F	II	8	41168072	cg01074584			ICshore	0	1	0	XY_NO	A_NO	41166989	-1082	SFRP1	NM_003012	TSS1500	S_Shore	RDMR	NA	SFRP1	cg01074584	20.8522	1.27979e-05	0.0221967	FALSE	TRUE	TRUE	0.231925	0.403209	0.792395
159024	cg09410389	GGTCCCCACTAGGGCAGACGCCAAGAGGACGGTATCAGCACAACAGCTCG	R	I	8	41168205	cg09410389			ICshore	0	1	1	XY_NO	A_NO	41166989	-1215	SFRP1	NM_003012	TSS1500	S_Shore	RDMR	NA	SFRP1	cg09410389	16.6083	5.62114e-05	0.0425642	FALSE	TRUE	TRUE	0.159023	0.308221	0.622853
323443	cg20539142	TTCATGTCTGCCTCAGTCTCTGATCCTGGTAATAACCGTGTGAAGTCCCG	F	II	8	42623718	cg20539142			LC	0	1	0	XY_NO	A_NO	42623928	211	CHRNA6	NM_001199279	TSS200			NA	CHRNA6	cg20539142	17.6859	3.77928e-05	0.0363531	TRUE	TRUE	FALSE	0.179486	0.678168	0.779339
123339	cg07157107	CGGTTATTACCAGGATCAGAGACTGAGGCAGACATGAAGGGCGAATAAAA	F	II	8	42623730	cg07157107			LC	0	1	0	XY_NO	A_NO	42623928	199	CHRNA6	NM_001199279	TSS200		DMR	NA	CHRNA6	cg07157107	25.9305	2.7885e-06	0.0121347	FALSE	TRUE	FALSE	0.0990403	0.384751	0.625004
112067	cg06523556	CGATCTGATGTCAGATGAGTCATCACATTTCCTGACAGCCTAGATGTCTC	F	II	8	42623786	cg06523556			LC	0	1	0	XY_NO	A_NO	42623928	143	CHRNA6	NM_001199279	TSS200			NA	CHRNA6	cg06523556	16.6875	5.45657e-05	0.0420805	TRUE	TRUE	FALSE	0.095195	0.49274	0.639957
230083	cg14088325	CGGAAACAGAAACAGTGGCACAGAGAGGTCAAGTTGCTTGTCTAAGGCCT	F	II	8	54571020	cg14088325			LC	50	1	0	XY_NO	A_NO	54436490	-134529	AK056897	AK056897		S_Shore		TRUE		cg14088325	16.5759	5.69001e-05	0.0427673	FALSE	TRUE	FALSE	0.480921	0.602448	0.801994
270710	cg16732939	CGGTCAAAAGGCAGAATAGAATCACCTATTGTAGAGAGCACAAGGCATGA	F	II	8	57084539	cg16732939		rs4604409,rs4623387	LC	0	1	0	XY_NO	A_NO	57083982	-556	PLAG1	AB209131	5'UTR;5'UTR;5'UTR			NA	PLAG1;PLAG1;PLAG1	cg16732939	16.1933	6.57802e-05	0.045323	FALSE	FALSE	FALSE	0.680073	0.776644	0.880559
385158	cg24999588	CGGCATACTGAGAAGCACCTGCTGCATGCCCAACAGGATGGGGCATGAAC	R	II	8	61839426	cg24999588			LC	0	1	0	XY_NO	A_NO	61880306	40881	LOC100130298	NR_034003		S_Shelf		NA		cg24999588	16.1176	6.77123e-05	0.0460173	FALSE	TRUE	FALSE	0.166849	0.364812	0.657942
80333	cg04548327	CGCCCTTCCACTGAGTTCACAGAGAAGTAAGACTGCTGGGTCAGGCAATT	F	II	8	71716525	cg04548327			LC	48	1	0	XY_NO	A_NO	71581599	134926	XKR9	NM_001011720				TRUE		cg04548327	17.5213	4.01148e-05	0.037497	FALSE	TRUE	FALSE	0.412287	0.650376	0.7899
317475	cg20076442	CGGGGCACTTGGCCAGTGTGCATGGAAAACAGCTGCAGAGAAATAGCTGT	F	II	8	72745197	cg20076442			LC	0	1	0	XY_NO	A_NO	72755357	-10160	LOC100132891	NR_033652				TRUE		cg20076442	16.2047	6.54957e-05	0.045323	FALSE	FALSE	FALSE	0.109308	0.190755	0.343759
423502	cg27631114	AGGACAAGGTCCTGGGGCAGTTTCTAGGCTAAGCAGAGTCGTGTGAAACG	F	II	8	86019854	cg27631114			HC	0	1	0	XY_NO	A_NO	86019322	532	LRRCC1	AK307350	Body;Body	Island		NA	LRRCC1;LRRCC1	cg27631114	16.0435	6.96647e-05	0.0465129	FALSE	FALSE	FALSE	0.0187213	0.0206017	0.0341487
304017	cg19130189	CGGGGTATGCTCTCCAATCTCAACATGGCTACAGAGCATGGTTTTAGAAA	F	II	8	89241632	cg19130189			LC	0	1	0	XY_NO	A_NO	89339716	98085	MMP16	NM_005941	Body;Body			TRUE	MMP16;MMP16	cg19130189	27.3846	1.8753e-06	0.00969575	FALSE	TRUE	FALSE	0.399419	0.694277	0.866666
292859	cg18321762	CTGGGTAACCTCTAAAATGTGGTGGCTGGGATAGCAAGGATGAACACTCG	R	II	8	90132979	cg18321762		rs12114392	LC	0	1	0	XY_NO	A_NO	90769974	-636995	RIPK2	AY358813				TRUE		cg18321762	20.6177	1.38124e-05	0.0223975	FALSE	TRUE	FALSE	0.30986	0.52464	0.69805
362423	cg23409075	CGAATGAGGAAAGAAATGTGATCTGAGCTAATGCCTTGTGTCAACAGGTA	F	II	8	91013007	cg23409075			LC	11	1	0	XY_NO	A_NO	91013579	-572	DECR1	BC143669	TSS1500	N_Shore		NA	DECR1	cg23409075	20.01	1.68789e-05	0.0241787	FALSE	FALSE	FALSE	0.104958	0.0911025	0.293385
236384	cg14439572	CGCCACGTGAAAGCACAACAGGTTGACTGTTCTCTCCTGATTGCTCCAAA	F	I	8	102121398	cg14439572			IC	0	1	1	XY_NO	A_NO	102150186	-28788	7SK	.				TRUE		cg14439572	40.0455	1.01473e-07	0.00216375	FALSE	FALSE	FALSE	0.0850431	0.102964	0.237351
66869	cg03752203	ATTCACATCAGTATAAACCCACAAGTCTTAAGTATGCAATTTGATGAACG	F	II	8	103874399	cg03752203			LC	50	1	0	XY_NO	A_NO	103876396	1998	AZIN1	NM_148174	5'UTR;5'UTR	N_Shore		NA	AZIN1;AZIN1	cg03752203	17.1865	4.53391e-05	0.0388857	FALSE	FALSE	FALSE	0.523211	0.735077	0.773078
243296	cg14859724	CGCCTTCAATGACAGAATTGGCTAGAGGCCCAGACCAAGATCATTTCATT	F	II	8	108080760	cg14859724			LC	0	1	0	XY_NO	A_NO	108266717	185958	Mir_548	.				TRUE		cg14859724	20.7159	1.33774e-05	0.0221967	FALSE	FALSE	FALSE	0.654903	0.76225	0.91438
366384	cg23686352	CGTCAGGTAATTGAGAAGAAAAGAAAATCAAGGACAAGCTCTCCTGAGTC	F	II	8	109054365	cg23686352	rs56813956	rs56813956	LC	0	1	0	XY_NO	A_NO	109094166	39802	RSPO2	BC027938	Body			TRUE	RSPO2	cg23686352	27.5256	1.806e-06	0.00969575	FALSE	FALSE	FALSE	0.752762	0.880582	0.94057
99462	cg05711842	CGGGAATACCTCTGGGACCACGCAATTCTGTCTGACTTTTAGAAACACGG	F	II	8	116440901	cg05711842			LC	0	1	0	XY_NO	A_NO	116680233	239333	TRPS1	AK304046	Body			TRUE	TRPS1	cg05711842	20.1517	1.61023e-05	0.0236797	FALSE	FALSE	FALSE	0.73213	0.897646	0.911459
341538	cg21885317	CGTGCAAGAAACGCCGAGCGAGCAGGACAGTAGTAAAGGCTACAGAAAGG	F	I	8	124248094	cg21885317			IC	0	1	1	XY_NO	A_NO	124253637	5544	C8orf76	NM_032847	Body			NA	C8orf76	cg21885317	32.4017	5.32313e-07	0.00527941	FALSE	TRUE	FALSE	0.906162	0.618496	0.38449
259255	cg16001384	CGGGTGGCCCAAAGCTGCAGTTCTTCCTTGGGACCCAACCCCAGAGAATC	R	II	8	134306801	cg16001384			LC	0	1	0	XY_NO	A_NO	134309546	2746	NDRG1	AK299636	5'UTR;5'UTR	N_Shore		TRUE	NDRG1;NDRG1	cg16001384	18.7989	2.54822e-05	0.0297735	FALSE	TRUE	TRUE	0.307197	0.409374	0.776795
276017	cg17129188	CGGTCCCACAAAGCTAAGAAGTCACAGGTCAGGGGAACACCCAGTTTTCC	F	II	8	134307597	cg17129188			LC	0	1	0	XY_NO	A_NO	134309546	1950	NDRG1	AK299636	5'UTR;5'UTR	N_Shore	CDMR	NA	NDRG1;NDRG1	cg17129188	24.9416	3.68616e-06	0.0129849	FALSE	TRUE	FALSE	0.481245	0.723976	0.904231
350529	cg22594214	CGGTTTACTCCAGGTGGTAAAAACACATGGGAAAGTGATTTGGGCTGTGC	R	II	8	135842299	cg22594214			LC	11	1	0	XY_NO	A_NO	135847884	5586	Mir_652	.		N_Shore		NA		cg22594214	16.7037	5.42362e-05	0.0420347	FALSE	FALSE	FALSE	0.439368	0.629742	0.725932
353751	cg22822656	TGCAGCTGCTCTGCCAACACACAGGAAGCTCTTCCTGAAAGCTTCCCACG	F	II	8	142015172	cg22822656		rs2665885	LC	0	1	0	XY_NO	A_NO	142011411	-3760	PTK2	NM_001199649		S_Shelf		NA		cg22822656	17.577	3.93126e-05	0.0371742	FALSE	TRUE	TRUE	0.069133	0.0861365	0.430987
405291	cg26425321	AGGAGGCTGGAGGCCCGGGGCTCAGCGGGTCTCAGGAGAAGTAAGCTGCG	F	II	8	142428317	cg26425321		rs13259920,rs56008427	HC	0	1	0	XY_NO	A_NO	142432006	-3689	PTP4A3	AJ276554		Island		NA		cg26425321	16.806	5.22013e-05	0.0413795	FALSE	TRUE	FALSE	0.101599	0.295492	0.496481
273893	cg16976870	CGCCTAAGATGGCTCAACTCTGGTCCCTGTGGTGCCATCTGGGTTCACTG	R	II	8	144631524	cg16976870	rs80230426		LC	42	1	0	XY_NO	A_NO	144635556	-4032	GSDMD	NM_001166237		N_Shore	CDMR	NA		cg16976870	21.8014	9.4524e-06	0.0202183	FALSE	TRUE	FALSE	0.393682	0.598988	0.737027
388556	cg25245261	GAGCAGGAGCTGGAGGTGCCCAGAGCTAAAAGTGAAACTGCAACCTGACG	F	II	8	144640507	cg25245261			ICshore	0	1	0	XY_NO	A_NO	144640476	31	GSDMD	AK303615	1stExon;5'UTR;5'UTR	Island		NA	GSDMD;GSDMD;GSDMD	cg25245261	21.2796	1.1153e-05	0.0211396	FALSE	FALSE	FALSE	0.0504941	0.0339428	0.125092
321964	cg20422722	CAGCCCAGGCCATGACCCTGCCGAGCACGGTGTGTGATCTTTGCTGGCCG	R	I	8	144803601	cg20422722		rs56356045	LC	0	1	1	XY_NO	A_NO	144798506	5095	MAPK15	NM_139021	Body	S_Shelf		NA	MAPK15	cg20422722	19.1572	2.25189e-05	0.0283153	FALSE	FALSE	FALSE	0.617597	0.796368	0.893559
303464	cg19089079	AGGCCATGACCCTGCCGAGCACGGTGTGTGATCTTTGCTGGCCGCCCACG	R	I	8	144803607	cg19089079		rs56356045	LC	0	1	1	XY_NO	A_NO	144798506	5101	MAPK15	NM_139021	Body	S_Shelf		NA	MAPK15	cg19089079	50.5259	1.51562e-08	0.000587603	FALSE	TRUE	FALSE	0.593056	0.834884	0.916213
227768	cg13964726	CGAGCCTCACTGTACAGAAGTGAATGGTACAGCGCAGGAAGGATAAACTG	R	II	9	71062328	cg13964726			LC	14	1	0	XY_NO	A_NO	71150805	-88477	AK130904	AK130904	Body			TRUE	PGM5	cg13964726	24.6944	3.95739e-06	0.0132836	FALSE	TRUE	FALSE	0.320943	0.594944	0.763619
221154	cg13593284	CGTCTTAAGCAGAAGGATTGGCCATGAACCTCCAGGTGACATGGCATTAG	R	II	9	74761911	cg13593284			LC	0	1	0	XY_NO	A_NO	74764266	-2355	GDA	BC012859		N_Shelf		NA		cg13593284	26.5063	2.37861e-06	0.0111469	FALSE	TRUE	FALSE	0.572282	0.761771	0.886562
218717	cg13464393	AGCAGGCAGGACCCCCAGGGGGGCGCCCGTGTCTGGCGGGAGAGGACACG	F	I	9	90440066	cg13464393			HC	0	1	1	XY_NO	A_NO	90459106	-19040	L25629	L25629		Island		NA		cg13464393	17.8431	3.57122e-05	0.0352155	FALSE	FALSE	FALSE	0.971178	0.98035	0.979261
224047	cg13754720	CGCACTCGCATGCATCAGCAATGAGGCAAATTGGGGGCAGCCTCAGCCCT	R	II	9	98274853	cg13754720			IC	0	1	0	XY_NO	A_NO	98270830	-4022	PTCH1	NM_000264	Body;Body	S_Shore	RDMR	NA	PTCH1;PTCH1	cg13754720	16.6814	5.46904e-05	0.0420965	FALSE	TRUE	FALSE	0.348734	0.484246	0.783223
233643	cg14282304	CGAGGACACTGAGATGACTATCCTGAAGGAAGATGCTTTTATACTCACAG	R	II	9	98793317	cg14282304			IC	50	1	0	XY_NO	A_NO	98784036	-9280	LINC00092	NR_024129		S_Shelf		NA		cg14282304	22.2373	8.24915e-06	0.0188967	FALSE	TRUE	FALSE	0.471474	0.722215	0.850545
222534	cg13671198	CGGTGAGCCTTTCATACATTAGAATGATGAATTGAAAGCAGAAATGGGAA	F	II	9	128524817	cg13671198		rs35457983	LC	0	1	0	XY_NO	A_NO	128510477	14340	PBX3	NM_001134778	Body;Body;Body;Body			TRUE	PBX3;PBX3;PBX3;PBX3	cg13671198	16.6395	5.5558e-05	0.0423102	TRUE	TRUE	FALSE	0.582465	0.921455	0.949597
236424	cg14442518	CGCCACAGACACTGCCTACAAACCAGGCAGCCCGGGTGCATCTGGCAGGA	R	II	9	136102543	cg14442518			LC	0	1	0	XY_NO	A_NO	136084627	-17915	OBP2B	NM_014581		S_Shore		NA		cg14442518	24.152	4.63278e-06	0.0145274	FALSE	TRUE	FALSE	0.232971	0.444244	0.648988
1175	cg00055726	CGTGCTATTCTAGAGAACTGAGAAGACAAGCTGAGGGGAAAAAAGCACCC	F	II	9	136445425	cg00055726			IC	0	2	0	XY_NO	A_YES	136445367	-57	FAM163B	NM_001080515	TSS200	S_Shore		NA	FAM163B	cg00055726	20.9723	1.231e-05	0.0219658	FALSE	TRUE	FALSE	0.147199	0.320921	0.469761
333016	cg21227867	GGCAGGTGGACAGGAGCTGTGAGAGCACGTCCCAGGTGTCAGCCCAGGCG	R	II	9	138680145	cg21227867			IC	0	1	0	XY_NO	A_NO	138645596	34549	KCNT1	BC035730	Body	N_Shore		NA	KCNT1	cg21227867	17.8631	3.54573e-05	0.0350844	FALSE	FALSE	FALSE	0.719483	0.81573	0.915644
220632	cg13565499	CGGGACACAGACATAGCCAGTTGTGCAAACAGTGTGTTTCAGAAAAAGAG	F	II	9	139592589	cg13565499			LC	50	1	0	XY_NO	A_NO	139581910	-10678	AGPAT2	NM_006412		S_Shore		NA		cg13565499	18.411	2.91836e-05	0.0317265	FALSE	TRUE	FALSE	0.402186	0.568053	0.714164
48445	cg02698013	GGGCTGTGAGGGGACCCCAGTGAGGGGACTGCAGCTGCCCCAGCTCCACG	F	II	9	140777406	cg02698013		rs7863142	IC	0	1	0	XY_NO	A_NO	140772240	5166	CACNA1B	NM_000718	Body	Island		NA	CACNA1B	cg02698013	19.7834	1.82076e-05	0.0253819	FALSE	FALSE	FALSE	0.548918	0.649609	0.649289
88159	cg05014727	GTTCCGGGAGAATGCGTCAGAGTATCTGTCCCGGACACCGGTGGTTTTCG	F	I	10	6214016	cg05014727		rs3814193	IC	0	1	1	XY_NO	A_NO	6194224	-19791	MIR3155B	NR_039698	Body			NA	PFKFB3	cg05014727	19.8405	1.78624e-05	0.0251942	FALSE	TRUE	FALSE	0.0742725	0.184225	0.42034
152752	cg08994060	TCCCCAGGGTGTTCCGGGAGAATGCGTCAGAGTATCTGTCCCGGACACCG	F	I	10	6214026	cg08994060		rs3814193	IC	0	1	1	XY_NO	A_NO	6194224	-19801	MIR3155B	NR_039698	Body			NA	PFKFB3	cg08994060	25.346	3.28543e-06	0.0125339	FALSE	TRUE	FALSE	0.131754	0.234484	0.474239
402716	cg26262157	CTGATGGGAACTGATCCCAGCAAACGAGTGAGCCAGCAGGGGCTTTCTCG	F	II	10	6214079	cg26262157			IC	0	1	0	XY_NO	A_NO	6194224	-19854	MIR3155B	NR_039698	Body			NA	PFKFB3	cg26262157	32.2799	5.47854e-07	0.00531005	FALSE	FALSE	FALSE	0.0582191	0.11909	0.344541
10800	cg00572560	ACCACATGCTGAGCCCTGTGTGGGGGCTGCACCTGCCAGGAGAAAGCACG	F	II	10	30093517	cg00572560			LC	50	1	0	XY_NO	A_NO	30025863	-67653	SVIL	AK307640				TRUE		cg00572560	18.0928	3.26623e-05	0.0335649	FALSE	TRUE	FALSE	0.21534	0.368377	0.588358
183701	cg11034619	CGCTGGGCAGCAAGTGCTTAGTGACAAGCAGTAAACAAAGACAGCGGCAA	R	II	10	49482767	cg11034619			LC	0	1	0	XY_NO	A_NO	49482940	174	FRMPD2	BC157131	5'UTR;TSS200;1stExon			TRUE	FRMPD2;FRMPD2;FRMPD2	cg11034619	24.7771	3.86426e-06	0.0131097	FALSE	TRUE	FALSE	0.851753	0.652799	0.454226
278355	cg17291251	CAAAGGCCCGAGCAGCTGCCTTATCTAGGGAGAGCCTGGTAAGCTAGTCG	F	II	10	49678358	cg17291251		rs17010496	LC	0	1	0	XY_NO	A_NO	49687238	8881	BC043540	BC043540	Body	S_Shelf		TRUE	ARHGAP22	cg17291251	16.2079	6.54141e-05	0.045323	FALSE	FALSE	FALSE	0.0754314	0.0656194	0.171673
368271	cg23837109	CGAGACATACTCTCCCAGAAGCACAGACAGAAAAACCCCTGCCTGTAGGG	R	II	10	75670435	cg23837109			ICshore	0	1	0	XY_NO	A_NO	75670861	-426	PLAU	AK297940	TSS1500;3'UTR;TSS1500	N_Shore		NA	PLAU;C10orf55;PLAU	cg23837109	18.2874	3.0484e-05	0.0321283	FALSE	TRUE	TRUE	0.11887	0.179149	0.494231
350752	cg22610620	TGCTGGTATGTGGTCCGAGATGACTCATAAATCTTCCTTTATCTCCTTCG	F	II	10	77524487	cg22610620			LC	0	1	0	XY_NO	A_NO	77542518	-18031	C10orf11	NM_032024				TRUE		cg22610620	17.1823	4.5408e-05	0.0388857	FALSE	TRUE	FALSE	0.132871	0.210843	0.438005
142344	cg08326300	GGTAAGTAGAATGGGCCACAGGGGGCCCATTAGCTTCCTGGAGCCTCACG	R	II	10	80319770	cg08326300			LC	0	1	0	XY_NO	A_NO	80027098	292672	AK126491	AK126491				TRUE		cg08326300	17.0516	4.76508e-05	0.0396457	FALSE	TRUE	FALSE	0.369452	0.558605	0.752574
166926	cg09925747	CGAGTTAAATGTGCTACCCACAGCATGCAGAGCTCCAGCCAGCAGCCCTC	F	II	10	80514675	cg09925747		rs11002656	LC	0	1	0	XY_NO	A_NO	80763559	248885	AX747983	AX747983				TRUE		cg09925747	16.9925	4.87036e-05	0.0396457	FALSE	TRUE	TRUE	0.23126	0.204315	0.570179
361571	cg23346408	TGTGGTGGCCGAGGCCTCTTCCTTCCAGCCAGTCTGTCGCAAGGGCTCCG	F	I	10	81001957	cg23346408			ICshore	0	1	1	XY_NO	A_NO	81003424	-1467	ZMIZ1	AB033050	Body	N_Shore		TRUE	ZMIZ1	cg23346408	21.5753	1.01515e-05	0.0204599	FALSE	FALSE	FALSE	0.15022	0.142165	0.317638
26113	cg01423845	AATATGTGGAGGTTGATATAGTCAACATACAGAATATTTCCATTACCACG	R	II	10	81583959	cg01423845			LC	50	2	0	XY_NO	A_YES	81585657	-1698	LOC642361	NR_029407		N_Shore		NA		cg01423845	20.6805	1.35324e-05	0.0221967	FALSE	FALSE	FALSE	0.582342	0.714709	0.790142
418981	cg27320518	CGTGAGCACAAAGACCTTATGTACTGCGCTGGGAAATATGTTGTGTTTTA	F	II	10	81678829	cg27320518			LC	0	1	0	XY_NO	A_NO	81679933	-1104	MBL1P	NR_002724	TSS1500			NA	MBL1P	cg27320518	21.6082	1.00463e-05	0.0204599	FALSE	TRUE	FALSE	0.505161	0.651069	0.829353
263913	cg16317181	GGAGACATGAGGCGCTGCCGGTGGGCCGCCCTGGCCCTGGGGCTGCTGCG	R	I	10	85954559	cg16317181	rs74903725	rs74903725	HC	0	1	1	XY_NO	A_NO	85954411	148	CDHR1	NM_001171971	1stExon	Island		TRUE	PCDH21	cg16317181	17.3095	4.3337e-05	0.0382647	FALSE	FALSE	FALSE	0.0350116	0.0161398	0.0498187
264326	cg16341836	CGTAGATTTGTTCCAGCAGATAAATTATACCTGAATGTTTGATTGTTCGT	F	II	10	90641389	cg16341836			LC	0	1	0	XY_NO	A_NO	90640025	1364	STAMBPL1	NM_020799	5'UTR	S_Shore	RDMR	NA	STAMBPL1	cg16341836	18.6709	2.66431e-05	0.0303809	FALSE	TRUE	TRUE	0.0959342	0.237839	0.560805
405320	cg26426690	CGTTGAAATGAGATGCCAATATCAGTGTGCTGTAAAGAGTCTAAACCACA	R	II	10	93861824	cg26426690			LC	0	1	0	XY_NO	A_NO	93835998	25826	SNORA25	.	Body			TRUE	CPEB3	cg26426690	21.385	1.0784e-05	0.0207163	FALSE	FALSE	FALSE	0.539844	0.488846	0.7865
308449	cg19464524	CGTGGAGCTAAAACCATAATACAGAGTTTGTGGTTAAGAGTTTGTGGCTT	R	II	10	93870321	cg19464524			LC	0	1	0	XY_NO	A_NO	93835998	34323	SNORA25	.	Body			TRUE	CPEB3	cg19464524	24.8862	3.74505e-06	0.0129849	FALSE	TRUE	FALSE	0.105758	0.203977	0.406353
282139	cg17550175	TGTGCTCTTGAGACCTCACAAGACTTTACTTCTTATTTTTAACCCTGTCG	F	II	10	95322270	cg17550175			LC	3	1	0	XY_NO	A_NO	95326421	-4151	O3FAR1	NM_001195755		N_Shelf		NA		cg17550175	20.7668	1.31575e-05	0.0221967	TRUE	TRUE	FALSE	0.341078	0.667711	0.883591
398374	cg25970726	TGGTAAAAACTCCCATATCTTGCTGGCACTCTCCTCCTGAGCTCTAGACG	F	II	10	100638900	cg25970726			LC	50	1	0	XY_NO	A_NO	100995631	356732	HPSE2	NM_001166245	Body;Body;Body;Body			TRUE	HPSE2;HPSE2;HPSE2;HPSE2	cg25970726	17.4999	4.04287e-05	0.037497	FALSE	TRUE	FALSE	0.234093	0.363894	0.641648
252551	cg15541611	CGGCTCACCCAGGTGTAGACAGACGCTGGTAGCTCCTGGCCAGCTCAAGG	R	II	10	104211319	cg15541611			ICshore	0	1	0	XY_NO	A_NO	104211299	-19	C10orf95	NM_024886	TSS200	S_Shore		NA	C10orf95	cg15541611	16.3439	6.21162e-05	0.0440775	FALSE	FALSE	FALSE	0.222202	0.297846	0.457066
376911	cg24435571	CGGACAGACTGAAGCCTGGCTGGGCTAGTGACGGTAAAAATCACTGACAG	F	II	10	104436140	cg24435571			LC	0	1	0	XY_NO	A_NO	104404251	31889	TRIM8	NM_030912	3'UTR			TRUE	ARL3	cg24435571	18.5415	2.78765e-05	0.0312609	FALSE	FALSE	FALSE	0.0932817	0.155163	0.384445
406313	cg26495303	GTCAGGATGCCGTGGGCTGTTTATTTCTCAAAAGCAAAAACCCCCAAACG	F	II	10	119291766	cg26495303		rs12768387,rs12769772	LC	0	1	0	XY_NO	A_NO	119301923	10158	EMX2OS	AK123533	Body	N_Shelf	CDMR	NA	EMX2OS	cg26495303	18.4251	2.90384e-05	0.0317265	TRUE	TRUE	FALSE	0.138383	0.487746	0.750049
143516	cg08406102	CGGGAACTCCCGACTGCTTGCTTATTTTAGCTCTCAATTGGTATTAAAAG	F	II	10	119292130	cg08406102			HC	0	1	0	XY_NO	A_NO	119301923	9794	EMX2OS	AK123533	Body	N_Shore	CDMR	NA	EMX2OS	cg08406102	19.2124	2.20967e-05	0.02813	FALSE	TRUE	TRUE	0.0138658	0.0312718	0.404998
185960	cg11195065	TCGGCTGAGGAGTCTGGGAGCTCAGCGGAGGCCTTTCACCTCGGGTTCCG	F	I	10	119292371	cg11195065			HC	0	1	1	XY_NO	A_NO	119301923	9553	EMX2OS	AK123533	Body	N_Shore	CDMR	NA	EMX2OS	cg11195065	16.6195	5.59757e-05	0.0425523	FALSE	TRUE	TRUE	0.0752954	0.112828	0.459846
403159	cg26288991	CGACCAGCTCCTCATTGGGGTAAAGGAGTGAAGAGATTATCTCTGATAGA	F	II	10	119293207	cg26288991			IC	0	1	0	XY_NO	A_NO	119301923	8717	EMX2OS	AK123533	Body	N_Shore	CDMR	NA	EMX2OS	cg26288991	19.3943	2.07668e-05	0.027163	FALSE	TRUE	TRUE	0.0223955	0.0858227	0.448963
78273	cg04421971	GTCGGAGACAGAATACTTAGGCTTACACTCGGGGCACCAAACGCAAAACG	F	II	10	119293341	cg04421971			IC	0	1	0	XY_NO	A_NO	119301923	8583	EMX2OS	AK123533	Body	N_Shore	CDMR	NA	EMX2OS	cg04421971	16.6769	5.47838e-05	0.0420965	FALSE	TRUE	TRUE	0.0576684	0.0991251	0.547306
369640	cg23932491	CTCCAGCCCCGAGTTTAGGACTGGAAGGCGGAGGGTGGTCGGTGGCCTCG	F	I	10	119295056	cg23932491			HC	0	1	1	XY_NO	A_NO	119301923	6868	EMX2OS	AK123533	Body	Island	DMR	NA	EMX2OS	cg23932491	17.5912	3.91112e-05	0.0371485	FALSE	FALSE	FALSE	0.0168129	0.0566349	0.214697
296301	cg18561589	CGCCAGCGTTTCAGAAGTAGCATAGGCTCCTAGATGGACGCTGACAAACC	F	II	10	119295770	cg18561589			ICshore	0	1	0	XY_NO	A_NO	119301923	6154	EMX2OS	AK123533	Body	Island	DMR	NA	EMX2OS	cg18561589	17.0722	4.72896e-05	0.0396457	TRUE	TRUE	FALSE	0.137863	0.479101	0.770282
404008	cg26342147	TTCAGAAGTAGCATAGGCTCCTAGATGGACGCTGACAAACCCAAGTAGCG	R	II	10	119295827	cg26342147			ICshore	0	1	0	XY_NO	A_NO	119301923	6097	EMX2OS	AK123533	Body	Island	DMR	NA	EMX2OS	cg26342147	16.0262	7.0129e-05	0.0465129	TRUE	TRUE	FALSE	0.102766	0.466016	0.71065
184945	cg11124080	CTTTCTGGCTTTTCGTGTTTGAGGCTCTGCTCTCTGCCACTGATAGCCCG	F	II	10	119295875	cg11124080			ICshore	0	1	0	XY_NO	A_NO	119301923	6049	EMX2OS	AK123533	Body	Island		NA	EMX2OS	cg11124080	19.5922	1.94188e-05	0.0262905	FALSE	TRUE	TRUE	0.0927055	0.282696	0.610682
327051	cg20792376	GAAACTGCAAACCCCTTTGGTTCTGTTTCCTTGCTTTCAATAATGAATCG	R	II	10	119296297	cg20792376			HC	0	1	0	XY_NO	A_NO	119301923	5627	EMX2OS	AK123533	Body	Island	DMR	NA	EMX2OS	cg20792376	21.6393	9.94784e-06	0.0204544	FALSE	TRUE	TRUE	0.0405458	0.0887908	0.498683
278812	cg17320707	CGGTTTGGGACCCTGTGCCCTCGCTGTCCAGAGTCTTCGCCGCATTCCGC	R	I	10	119307931	cg17320707			IC	0	1	1	XY_NO	A_NO	119304578	-3352	EMX2OS	NR_002791	3'UTR;3'UTR	N_Shelf	CDMR	NA	EMX2;EMX2	cg17320707	20.7643	1.31684e-05	0.0221967	FALSE	TRUE	TRUE	0.138742	0.299143	0.639108
189135	cg11404751	CGTGGTGCTCTTGGCAGACCTTGACTAGGTTCTTTTTACAGCGTCTCATC	F	II	10	123781561	cg11404751			IC	0	1	0	XY_NO	A_NO	123748688	32873	TACC2	BC150627	Body;Body			NA	TACC2;TACC2	cg11404751	17.5559	3.96148e-05	0.0373771	FALSE	TRUE	FALSE	0.52526	0.681193	0.854739
214355	cg13191352	AAGTGGCAAGGGCAACTGTAAGAGACAGAGGCGGCTGGCAGCCCACCTCG	R	II	10	130373079	cg13191352		rs6482687	IC	0	1	0	XY_NO	A_NO	129979399	393680	AK124226	AK124226				NA		cg13191352	18.9701	2.40164e-05	0.0289643	TRUE	TRUE	FALSE	0.394091	0.693085	0.880054
66802	cg03748042	TGAAAACAGTTCCCAGAAATATCGACACAGTCATTAGACTGCACCACACG	F	II	10	131505789	cg03748042			IC	0	1	0	XY_NO	A_NO	131641637	135849	MIR4297	NR_036179	Body			NA	MGMT	cg03748042	19.2492	2.18201e-05	0.0279437	FALSE	TRUE	FALSE	0.325503	0.484624	0.760573
80212	cg04540870	AAGTGAGAACAGGGGCTTAGTAAACCTCTGGGCCCTGCCTCCACACATCG	F	II	10	131506103	cg04540870			IC	0	1	0	XY_NO	A_NO	131641637	135535	MIR4297	NR_036179	Body			NA	MGMT	cg04540870	35.691	2.52169e-07	0.00336068	TRUE	TRUE	FALSE	0.298332	0.639138	0.83486
129801	cg07554771	GGCAGGGACTTCTGTGTGTATTAATTGAGCCATGAGCTCACTTACACACG	R	II	10	131557157	cg07554771			IC	0	1	0	XY_NO	A_NO	131641637	84481	MIR4297	NR_036179	Body			NA	MGMT	cg07554771	17.3925	4.20416e-05	0.0379861	FALSE	TRUE	FALSE	0.923336	0.703712	0.58898
385463	cg25017952	TGTCCTTTCTGGGAGGGGCCTTGGGCCATGCACCTGAGGCCACCAGCTCG	R	II	10	131845016	cg25017952			ICshore	0	1	0	XY_NO	A_NO	131904272	-59256	CTAGE7P	NR_044994		S_Shore		NA		cg25017952	25.2826	3.34496e-06	0.0125339	TRUE	TRUE	FALSE	0.459217	0.812448	0.85332
305684	cg19262683	CGTCCTCCCCATGGGGTCTTTCCCTAGGTCTGCCTTCACACAGTGTCACA	F	II	10	132284252	cg19262683		rs61863295	IC	28	1	0	XY_NO	A_NO	131958251	326001	GLRX3	CU675088				NA		cg19262683	18.541	2.78806e-05	0.0312609	FALSE	TRUE	FALSE	0.215692	0.386499	0.541617
196480	cg11903920	GCAGGACGGGATGGGCGTGCTCAGTCCTCGGGCTGACTGCAGAACAAACG	R	II	10	132930485	cg11903920			IC	0	1	0	XY_NO	A_NO	133058706	128222	TCERG1L	AK096269	Body			NA	TCERG1L	cg11903920	18.0207	3.35124e-05	0.0339476	FALSE	TRUE	FALSE	0.279683	0.482214	0.670967
286802	cg17911420	TCCCCTGCTGTCAGAGGGGCTGGAGGCTGGGCTGGTGCCATCATGAGACG	F	II	10	132977265	cg17911420			IC	0	1	0	XY_NO	A_NO	133058706	81442	TCERG1L	AK096269	Body			NA	TCERG1L	cg17911420	21.3196	1.10113e-05	0.0209641	FALSE	FALSE	FALSE	0.70184	0.821203	0.900831
244596	cg14953730	TCCACAGAGATCCCCCTGGGGCGCACTGGGAGCTGGCACCTGTGGTCACG	R	II	10	134498830	cg14953730			IC	0	1	0	XY_NO	A_NO	134421418	77412	INPP5A	BC062300	Body			TRUE	INPP5A	cg14953730	16.6125	5.61236e-05	0.0425642	FALSE	TRUE	FALSE	0.204721	0.35867	0.629813
401854	cg26206894	TTCCCCATGCAGGGGATGCCCCAGGACAAGTGTCCCGTCCTGGATAAACG	F	II	10	134608464	cg26206894			IC	0	1	0	XY_NO	A_NO	134599536	-8927	NKX6-2	NM_177400		S_Shore		NA		cg26206894	16.8614	5.11339e-05	0.0409905	FALSE	FALSE	FALSE	0.726423	0.861001	0.890519
290531	cg18162371	CGGAAACCACTCACAGAGACTGGCTTTTGTTGTTTGTTTAGTGGAACACT	F	II	10	134621876	cg18162371	rs74848222	rs74369665,rs74848222	LC	0	1	0	XY_NO	A_NO	134599536	-22339	NKX6-2	NM_177400		N_Shore		NA		cg18162371	16.4994	5.85653e-05	0.0431542	FALSE	TRUE	FALSE	0.328865	0.552625	0.694635
358749	cg23163513	CGGGCCCATCTTGGCCGTGTCCTTGCCCGTTGGGTACTCGGCGTCCCCTC	R	I	11	1481925	cg23163513			HC	0	1	1	XY_NO	A_NO	1471816	10109	BRSK2	AF020089	Body	Island		TRUE	BRSK2	cg23163513	24.5311	4.14855e-06	0.0135055	FALSE	FALSE	FALSE	0.793533	0.73884	0.526601
45583	cg02537342	CGTGGGGCCTCCAGGGGGAGGCTTTGTAAACCTCGAATTTGCAATTACAC	R	II	11	2322729	cg02537342			IC	0	1	0	XY_NO	A_NO	2323142	414	C11orf21	NR_024621	Body;TSS1500;Body			NA	C11orf21;TSPAN32;C11orf21	cg02537342	17.1436	4.60599e-05	0.0392077	FALSE	TRUE	FALSE	0.175656	0.321602	0.528799
71464	cg04026926	AAGATAAAGAAGCAGGTGACCAGCATCTGGCATTTGGCAACCCTGACTCG	F	II	11	2323395	cg04026926			LC	0	1	0	XY_NO	A_NO	2323242	153	TSPAN32	BC016693	1stExon;TSS1500;TSS1500			NA	TSPAN32;C11orf21;C11orf21	cg04026926	16.387	6.11082e-05	0.0438732	FALSE	FALSE	FALSE	0.0660919	0.0998813	0.216143
224069	cg13755776	TTGGAGGTGGTGGGAAAACCGAGGCTGCTCCAAACTCGTGGAGAATTCCG	R	I	11	3602845	cg13755776		rs11820658,rs11827102,rs3986472	HC	0	21	21	XY_NO	A_YES	3638461	-35616	AB231779	AB231779		S_Shore		NA		cg13755776	18.242	3.0978e-05	0.032301	FALSE	FALSE	FALSE	0.282702	0.397917	0.457638
372254	cg24100168	CGTTTCCCAAAGAATAAAGGGAAGTGTGTTGAGCTTCTCATCTAAGAGGA	R	II	11	5667836	cg24100168			LC	0	1	0	XY_NO	A_NO	5667010	-825	HBG2	DQ656066	Body			NA	TRIM78P	cg24100168	29.4443	1.09687e-06	0.00779632	FALSE	TRUE	FALSE	0.384551	0.633294	0.708956
265707	cg16426034	GCCTGTTTGCAGAGCCCATGTTTAATCCTCAACTAAAATCAGGAACAGCG	F	II	11	15729604	cg16426034	rs78849585	rs78849585	LC	0	1	0	XY_NO	A_NO	15503438	-226165	SnoMBII_202	.				TRUE		cg16426034	15.8033	7.64285e-05	0.0486753	FALSE	FALSE	FALSE	0.920893	0.767188	0.667335
22880	cg01236063	AGATAAAATCTAAAAGGGGTTCCTGCGGCTCCTTTTCGGAAGGTTCATCG	F	II	11	16632088	cg01236063			ICshore	0	1	0	XY_NO	A_NO	16628302	-3785	SOX6	AL833302		N_Shore	RDMR	NA		cg01236063	21.5693	1.01708e-05	0.0204599	FALSE	TRUE	FALSE	0.148437	0.372694	0.630841
389753	cg25336874	CGTGGCCCTGGGGGCGGGGGTGCCATCTAAGGGTTTCCTCTAAAGCCTCG	R	II	11	16632311	cg25336874			ICshore	0	1	0	XY_NO	A_NO	16628302	-4008	SOX6	AL833302		N_Shore	RDMR	NA		cg25336874	25.2768	3.35046e-06	0.0125339	FALSE	TRUE	FALSE	0.12979	0.333196	0.616781
319258	cg20216139	CAGATCCAGGAACTCATAAGCTCACATCCCCTGGGGGTTGGAGCCCCACG	R	II	11	16632509	cg20216139			HC	0	1	0	XY_NO	A_NO	16628302	-4206	SOX6	AL833302		Island	RDMR	NA		cg20216139	18.0546	3.31094e-05	0.0337503	FALSE	TRUE	FALSE	0.0789316	0.269679	0.512333
219837	cg13523125	AAGCTTGGAAACAAGACGGGAACCTCTTGATCCATGGCACAATGCTGTCG	F	II	11	35072710	cg13523125			LC	0	1	0	XY_NO	A_NO	35160416	-87706	CD44	BC052287				TRUE		cg13523125	22.7843	6.97173e-06	0.0173872	FALSE	TRUE	TRUE	0.177749	0.41089	0.712695
330652	cg21076259	ACACTTGGAATTGTGATCCCTTCTGTGACCACCTTGATAACAGCCACTCG	F	II	11	35161345	cg21076259			ICshore	0	1	0	XY_NO	A_NO	35160416	929	CD44	NM_001202556	Body;Body;Body;Body;Body	S_Shore	RDMR	NA	CD44;CD44;CD44;CD44;CD44	cg21076259	21.7449	9.62192e-06	0.0202183	FALSE	FALSE	FALSE	0.0323457	0.0319004	0.109557
401770	cg26200378	CTCTCATGTGTTTGTCAAAAGGACCTAACCCTTGTCCCTCACAGGCCTCG	R	II	11	46643408	cg26200378			LC	0	1	0	XY_NO	A_NO	46638825	4583	ATG13	NM_001142673	Body;Body;Body;5'UTR;5'UTR	S_Shelf		NA	KIAA0652;KIAA0652;KIAA0652;KIAA0652;KIAA0652	cg26200378	16.048	6.95428e-05	0.0465129	FALSE	FALSE	FALSE	0.785218	0.888283	0.865338
353432	cg22801913	CGGAGCCAGATGGAGCCCCGGAACACTCACCTGAGTAGTAAAACTGGATC	R	II	11	47176841	cg22801913			LC	0	1	0	XY_NO	A_NO	47195390	18550	ARFGAP2	AK304541	Body;Body;Body;Body			TRUE	C11orf49;C11orf49;C11orf49;C11orf49	cg22801913	21.3698	1.08363e-05	0.0207234	FALSE	TRUE	FALSE	0.14285	0.282723	0.480265
45692	cg02543019	AGGATCTGCAAGCAGATATTTGGACCGCTTTGAAGCCTTCATTGGAAACG	R	II	11	48880009	cg02543019		rs11040100,rs61897771,rs78222829	LC	49	325	0	XY_YES	A_YES	49003246	123238	LOC120824	NM_001206625				NA		cg02543019	23.3793	5.82417e-06	0.0158205	FALSE	FALSE	FALSE	0.198481	0.232866	0.323156
354891	cg22897715	CATCCAAAGGCTTAAATTGTAAGGGACTGGCTTTACTCTGGCTGTTTCCG	R	II	11	57192251	cg22897715			LC	0	1	0	XY_NO	A_NO	57191531	-719	PRG2	Z26248	Body;Body;Body	N_Shelf		NA	SLC43A3;SLC43A3;SLC43A3	cg22897715	24.0459	4.77911e-06	0.0147691	FALSE	TRUE	TRUE	0.11474	0.167137	0.629295
398094	cg25951430	CGGGACGTGATCTCACACACAGTGTGTTGCTGCATCCTAATCTCGTGCTC	R	II	11	57192432	cg25951430			LC	0	1	0	XY_NO	A_NO	57191531	-900	PRG2	Z26248	Body;Body;Body	N_Shore		NA	SLC43A3;SLC43A3;SLC43A3	cg25951430	33.9207	3.74372e-07	0.00420151	FALSE	TRUE	TRUE	0.0524951	0.0565457	0.43726
2747	cg00135888	GGACAGAATTCCAGTTGGGAGCTCTTCCTCTGGGCTTCCCTCTAGCCTCG	F	II	11	57407543	cg00135888			IC	0	1	0	XY_NO	A_NO	57408670	-1127	MIR130A	NR_029673	TSS1500			NA	MIR130A	cg00135888	20.9422	1.24304e-05	0.0220736	FALSE	FALSE	FALSE	0.146506	0.162926	0.407442
166906	cg09923978	CGGGACTCCTGGAAACAAGTAATTACAATACTGGAATAAAGCAAAAAAAT	R	II	11	58207761	cg09923978			LC	0	1	0	XY_NO	A_NO	58207645	-115	OR5B12	NM_001004733	TSS200			NA	OR5B12	cg09923978	15.848	7.51164e-05	0.0481725	FALSE	TRUE	FALSE	0.589925	0.773635	0.917762
295992	cg18538812	GCTTCCTCACATCCTTCATGTCTCTGCTCAGAGGTAAGCTTTTAGAGACG	R	II	11	59614095	cg18538812			LC	50	1	0	XY_NO	A_NO	59612973	-1121	GIF	AK301290	TSS1500			NA	GIF	cg18538812	23.3452	5.8839e-06	0.0158816	FALSE	TRUE	FALSE	0.258485	0.487256	0.763036
94618	cg05395679	CAGGGCCTAGGAAACATTTTAGAGGCACTTCTCTTGCCTGAAAGAAAACG	R	II	11	61446832	cg05395679			IC	21	1	0	XY_NO	A_NO	61447904	-1072	DAGLA	NM_006133	TSS1500	N_Shore		NA	DAGLA	cg05395679	16.9229	4.99778e-05	0.0403673	FALSE	FALSE	FALSE	0.0638368	0.0976867	0.27186
209662	cg12833018	CGAGGCAATGAGTCAACCTGGCATGGGACCAGTAAACAGGAGCATGCCCC	R	II	11	62037564	cg12833018			LC	0	1	0	XY_NO	A_NO	62037629	-65	SCGB2A2	AY217100	TSS200			NA	SCGB2A2	cg12833018	19.4902	2.01014e-05	0.026734	FALSE	FALSE	FALSE	0.269517	0.366169	0.539551
311702	cg19692750	GGGCATCCACCCAGCACTGAAGGAGTCATTCAGAAACTGCCTGGCTCACG	F	II	11	64099435	cg19692750			IC	0	1	0	XY_NO	A_NO	64107689	-8254	CCDC88B	NM_032251				TRUE		cg19692750	19.507	1.99868e-05	0.026734	FALSE	FALSE	FALSE	0.0504482	0.0392141	0.105873
57612	cg03219657	AGGGCGGCCAGACCTGCGGATATGGGTGGTAGGCTGTGACTCAGCCCTCG	R	II	11	64981125	cg03219657			LC	0	1	0	XY_NO	A_NO	64981310	-185	SLC22A20	NR_033396	TSS1500			TRUE	SLC22A20	cg03219657	16.1503	6.68694e-05	0.0456283	FALSE	FALSE	FALSE	0.151481	0.167395	0.383753
338293	cg21631409	ATGGACAGGGGCCCCTCATGTGTCCATTTATAGGCTCTCTACAAGGGTCG	R	II	11	67449882	cg21631409			LC	50	46	0	XY_YES	A_YES	67448684	-1197	ALDH3B2	NM_001031615	TSS1500			NA	ALDH3B2	cg21631409	69.3275	1.01336e-09	0.000114283	FALSE	FALSE	FALSE	0.722146	0.857966	0.861244
225454	cg13835436	AGACCCTTGGAACTCCATCCAAATGGGGGGCCTGAAGCCTGGGCAGCACG	R	II	11	69809807	cg13835436			LC	0	1	0	XY_NO	A_NO	69924407	-114600	ANO1	NM_018043		N_Shelf		TRUE		cg13835436	17.2758	4.38763e-05	0.0384542	FALSE	TRUE	FALSE	0.368829	0.635585	0.782909
257210	cg15857739	CGGAAGACTTTGCACAGGGAGTGGCTTCTCAGCTGAATCCTAAACGGTCA	R	II	11	69913966	cg15857739		rs12277318	LC	49	1	0	XY_NO	A_NO	69924407	-10441	ANO1	NM_018043				TRUE		cg15857739	29.1315	1.18779e-06	0.0081702	FALSE	FALSE	FALSE	0.137838	0.157194	0.340696
344385	cg22112035	ATGGGAAAATGCATGTATTAGGTCACAGAATGCAGACGGGCATGACACCG	F	II	11	70002414	cg22112035			IC	0	1	0	XY_NO	A_NO	70016070	-13656	ANO1	AK303971	Body;Body	S_Shore		NA	ANO1;ANO1	cg22112035	16.4951	5.86602e-05	0.0431542	FALSE	TRUE	FALSE	0.587013	0.767989	0.89146
121575	cg07062262	TCTTTTGGCTGGACTGAGAGTTCCCTGAGTCAGGGCTGGCTATGAATCCG	F	II	11	72142353	cg07062262			LC	0	1	0	XY_NO	A_NO	72145567	3215	CLPB	AK023214	Body	N_Shelf		NA	CLPB	cg07062262	15.9731	7.15746e-05	0.0470022	FALSE	TRUE	FALSE	0.422091	0.668968	0.838787
228170	cg13985437	TGTCTCCAGAACGAGGCTTGCCCTTAGTGATTCACTGCTTGACAGGAACG	F	II	11	76381044	cg13985437			ICshore	0	1	0	XY_NO	A_NO	76381043	0	LRRC32	AK314971	5'UTR;TSS200	N_Shore		NA	LRRC32;LRRC32	cg13985437	17.9741	3.40753e-05	0.0342457	FALSE	FALSE	FALSE	0.0645217	0.100963	0.221392
124153	cg07202214	CGAGGCTTGCCCTTAGTGATTCACTGCTTGACAGGAACGTCCGCAGCAGC	R	II	11	76381081	cg07202214			ICshore	0	1	0	XY_NO	A_NO	76381043	-37	LRRC32	AK314971	5'UTR;TSS200	N_Shore		NA	LRRC32;LRRC32	cg07202214	22.8412	6.85198e-06	0.017362	FALSE	FALSE	FALSE	0.145555	0.253747	0.407225
323373	cg20533899	CAGTGAATCACTAAGGGCAAGCCTCGTTCTGGAGACATGTGCATCCCACG	R	II	11	76381105	cg20533899			ICshore	0	1	0	XY_NO	A_NO	76381043	-61	LRRC32	AK314971	5'UTR;TSS200	N_Shore		NA	LRRC32;LRRC32	cg20533899	16.3501	6.19684e-05	0.0440775	FALSE	FALSE	FALSE	0.118784	0.155494	0.294701
328431	cg20911180	CGCTGAGCCCCACAGCTTTGATCTGCCCTGAGTCACCCCGGCCTTATGTC	R	II	11	76411795	cg20911180		rs58177756	LC	0	1	0	XY_NO	A_NO	76432832	21038	GUCY2E	NR_024042	Body			TRUE	GUCY2E	cg20911180	21.4601	1.05292e-05	0.020598	FALSE	TRUE	TRUE	0.126036	0.200237	0.640579
374980	cg24304210	AGCGAAAATGCCTAGCCTAGCTGCATCTGGTCTCTGGACTCTGCAACCCG	R	II	11	77118761	cg24304210		rs495889	LC	0	1	0	XY_NO	A_NO	77122996	4236	PAK1	AK055228	5'UTR;5'UTR	N_Shelf		TRUE	PAK1;PAK1	cg24304210	19.7013	1.87174e-05	0.0257496	FALSE	TRUE	TRUE	0.159044	0.125015	0.516016
265885	cg16436762	CAGGCATGAGTCACGACATCTGGCCAAGATCTGTTATTTTTAACAAAACG	R	II	11	94307971	cg16436762			IC	25	1	0	XY_NO	A_NO	94300473	7498	PIWIL4	NM_152431	Body			TRUE	PIWIL4	cg16436762	21.1016	1.1808e-05	0.021702	FALSE	TRUE	FALSE	0.301201	0.455131	0.665433
11861	cg00629688	CGTTAGGGAACCTAGGGTGATGTCTGCCATTAAATTTTTAAAAAGAATAT	R	II	11	105479843	cg00629688			LC	0	1	0	XY_NO	A_NO	105480799	-956	GRIA4	NM_000829	TSS1500;TSS1500;TSS1500	N_Shore		NA	GRIA4;GRIA4;GRIA4	cg00629688	48.7851	2.02923e-08	0.000658019	FALSE	TRUE	TRUE	0.0346407	0.226411	0.552031
229838	cg14075254	ACTTTCAGAAGGCAAATGAAACCAAATGGCTCCTGAATCCACTCAATACG	R	II	11	116801299	cg14075254	rs77203966	rs77203966	LC	0	1	0	XY_NO	A_NO	116822255	20957	Mir_548	.	Body			TRUE	SIK3	cg14075254	25.3094	3.3197e-06	0.0125339	FALSE	TRUE	FALSE	0.394759	0.503031	0.75578
277894	cg17260706	TGGGATCAGCCCTCTTGGCTTCCCATCACCAGGCCTTCCAGGTGTCTTCG	F	II	11	118782879	cg17260706			LC	0	1	0	XY_NO	A_NO	118781612	-1266	BCL9L	NM_182557	TSS1500	S_Shore		TRUE	BCL9L	cg17260706	16.0439	6.96533e-05	0.0465129	FALSE	FALSE	FALSE	0.195879	0.209796	0.413999
291391	cg18220639	CGGCTGCTGGCGTAGCATTGTGATTATTGCTGTATTTCTAGGCTGAGCAC	F	II	11	120461210	cg18220639			LC	34	1	0	XY_NO	A_NO	120435144	26066	GRIK4	BC150173				TRUE		cg18220639	17.1193	4.64745e-05	0.0394034	FALSE	TRUE	FALSE	0.467468	0.559296	0.818155
306451	cg19318537	TGAACTTTGGTCTCTCCAACTCCAGAACCCGAGCTCTCTGAGTCACAACG	F	II	11	120483833	cg19318537	rs74578137	rs11603831,rs74578137	LC	39	1	0	XY_NO	A_NO	120530977	-47144	GRIK4	NM_014619				TRUE		cg19318537	22.0889	8.63885e-06	0.0190891	FALSE	FALSE	FALSE	0.0865865	0.126501	0.341236
292748	cg18315125	CGCCTCCCATAAGGAGGCAGTGTGTTATGTATTTTACAGGCTTTTTGTAT	R	II	11	129514402	cg18315125			LC	0	1	0	XY_NO	A_NO	129564512	-50110	AX746800	AX746800				TRUE		cg18315125	16.9652	4.91989e-05	0.0398893	FALSE	TRUE	FALSE	0.193273	0.453128	0.63153
369533	cg23925241	CGGCAGAACTGTCCAAAGACTGAGAATGCATCTGTCAAAGGGTTTATTCA	R	II	11	132912309	cg23925241			IC	0	1	0	XY_NO	A_NO	132813662	-98646	OPCML	EU562297	Body			NA	OPCML	cg23925241	17.6669	3.80535e-05	0.0363531	FALSE	FALSE	FALSE	0.943648	0.778929	0.768165
243482	cg14872762	CGGATCCAGCCAGGTTTCCCACAGGAACCCCTCAAGATGCGAAGCGTTCT	F	II	11	133399769	cg14872762			IC	0	1	0	XY_NO	A_NO	133402402	2634	OPCML	NM_001012393	Body			TRUE	OPCML	cg14872762	48.4187	2.16013e-08	0.000658019	FALSE	TRUE	TRUE	0.143402	0.248493	0.685193
245336	cg15002761	GTGGGGGCTGTCCCGTCACTGGGTGGATCACGTCGCATCGCAGGACCACG	R	I	11	133816097	cg15002761			IC	0	1	1	XY_NO	A_NO	133816186	90	IGSF9B	AB231704	Body			NA	IGSF9B	cg15002761	17.3721	4.2357e-05	0.0381901	FALSE	FALSE	FALSE	0.645715	0.717796	0.909865
338391	cg21638533	TCTTCTCTCTTGCTTCCTCCACAGAAGAAGCTGGTTAGTTTGATCTCACG	F	II	12	6658625	cg21638533			LC	12	1	0	XY_NO	A_NO	6658278	-346	IFFO1	BC113848	Body;TSS1500;Body	S_Shore		TRUE	IFFO1;IFFO1;IFFO1	cg21638533	19.1526	2.2554e-05	0.0283153	FALSE	TRUE	TRUE	0.187585	0.303474	0.614608
324194	cg20593843	CGGGAAGTGAGGGTTGGACATGCCTCATTAACATTAACACAGACCTTAAG	F	II	12	11638772	cg20593843			LC	50	1	0	XY_NO	A_NO	11700963	-62191	LOC338817	NR_033890				TRUE		cg20593843	16.0062	7.067e-05	0.0467124	FALSE	FALSE	FALSE	0.717618	0.88564	0.876981
215730	cg13289884	TTCTTGTGCATGGAAAAATCTCCACTTCCTTTGTGCTGGGCTGACCTACG	F	II	12	12872686	cg13289884			LC	0	1	0	XY_NO	A_NO	12870301	2385	CDKN1B	NM_004064	3'UTR	S_Shore		NA	CDKN1B	cg13289884	19.3747	2.09055e-05	0.0271815	FALSE	TRUE	TRUE	0.0608254	0.100354	0.48164
29049	cg01593345	TTAATCACTAGTGTTTAAACACTAGCCTGTGTTCTTTTTTCTACTTAACG	F	II	12	12932730	cg01593345		rs59493666	LC	16	1	0	XY_NO	A_NO	12938540	-5810	APOLD1	NM_030817	Body			TRUE	APOLD1	cg01593345	17.3403	4.2852e-05	0.038207	FALSE	FALSE	FALSE	0.0436773	0.0716792	0.228576
18487	cg00995065	CGTGGTATGTATGGAGACTGGAGATACCACCTGGAATAAGAGAGTCCCAA	R	II	12	21283725	cg00995065			LC	0	1	0	XY_NO	A_NO	21284127	-402	SLCO1B1	NM_006446	TSS1500			NA	SLCO1B1	cg00995065	15.8536	7.49535e-05	0.0481405	FALSE	TRUE	FALSE	0.416596	0.711243	0.818483
109573	cg06362052	CGTCCAGGTGTGTGTCCGTGGGCCACAGGGACCTCCCACAGAAAGCTGAG	R	II	12	37940985	cg06362052			IC	49	2	0	XY_NO	A_YES	38710556	-769571	ALG10B	NM_001013620				NA		cg06362052	20.5785	1.39906e-05	0.0226005	FALSE	FALSE	FALSE	0.653186	0.751208	0.762813
139207	cg08136806	CTAACTTCAACTTCATGAACTGAGAATGCTCTTACTGTGCTGAAATCTCG	F	II	12	52867793	cg08136806		rs79118701	LC	0	2	0	XY_NO	A_YES	52867568	-224	KRT6C	NM_173086	TSS1500			NA	KRT6C	cg08136806	20.3697	1.49827e-05	0.0229843	FALSE	TRUE	FALSE	0.401028	0.531672	0.732772
331606	cg21147422	GGTGTCTTGATAAGGTCCAGAGACAACCACATAGTCCTTATTCTAATTCG	F	II	12	56664361	cg21147422			LC	0	1	0	XY_NO	A_NO	56661465	2896	COQ10A	AK057014	3'UTR;3'UTR	S_Shelf		NA	COQ10A;COQ10A	cg21147422	27.9662	1.60705e-06	0.00951881	FALSE	TRUE	FALSE	0.378621	0.639928	0.916862
186947	cg11254439	TTTCTCTCTGCATTGCTGTGCCCACACAGATGTTTATGTGGGTGCAAACG	R	II	12	57335615	cg11254439			LC	0	1	0	XY_NO	A_NO	57328188	-7426	SDR9C7	NM_148897				TRUE		cg11254439	17.0274	4.80787e-05	0.0396457	FALSE	FALSE	FALSE	0.0297332	0.0284793	0.0964976
30509	cg01686739	CGTCAGTCCCAAAGCCTCCAGAGAAAGAAAATAAGCCAGGCCTGGGGCTG	F	II	12	107855547	cg01686739			LC	0	1	0	XY_NO	A_NO	107974633	-119086	BTBD11	NM_001017523	Body			TRUE	BTBD11	cg01686739	23.273	6.01286e-06	0.0160268	FALSE	TRUE	FALSE	0.171246	0.258425	0.488177
363485	cg23489038	CGCCGGTAATAATGCACTGGCTAGACTCTCCTGATTGGGCGATTGATTGG	F	II	12	111619190	cg23489038			IC	0	1	0	XY_NO	A_NO	111537320	81870	CUX2	AF234996	Body			NA	CUX2	cg23489038	16.197	6.56869e-05	0.045323	FALSE	FALSE	FALSE	0.092617	0.121147	0.308313
41315	cg02298094	CGCCTAGCCCTGGTGAACCGCCCAATTCAGCAGCATGCGGGGGCCTGGCC	R	II	12	111844676	cg02298094			ICshore	0	1	0	XY_NO	A_NO	111843751	925	SH2B3	NM_005475	5'UTR	S_Shore	DMR	NA	SH2B3	cg02298094	21.0457	1.20221e-05	0.0219105	FALSE	TRUE	FALSE	0.0536161	0.133599	0.393558
24909	cg01356824	CAGGAAGCAATGATGATCACGCCAGGGGGACCTGGGGCCCTCAGGCTTCG	F	II	12	111849884	cg01356824			LC	10	1	0	XY_NO	A_NO	111855912	-6028	SH2B3	BC136451	5'UTR			TRUE	SH2B3	cg01356824	17.9016	3.49708e-05	0.0348123	FALSE	FALSE	FALSE	0.189524	0.258068	0.438877
140671	cg08228439	CCCCAGGACTGTCTATGTCTGAGAGGCATCTGCACTTCTGAGTTGTAACG	F	II	12	113903973	cg08228439			LC	0	1	0	XY_NO	A_NO	113909876	5904	LHX5	NM_022363	Body	Island	CDMR	TRUE	LHX5	cg08228439	20.986	1.2256e-05	0.0219658	FALSE	FALSE	FALSE	0.0455051	0.200288	0.317837
8671	cg00461753	CGCACTCTTTCTTGAAGCTCAGCGTGGATCAAGGGGCCCTGCTGCGCATG	R	I	12	116990469	cg00461753		rs12368133	IC	0	1	1	XY_NO	A_NO	116997185	-6716	MAP1LC3B2	NM_001085481				NA		cg00461753	15.8621	7.47064e-05	0.0480901	FALSE	TRUE	FALSE	0.51061	0.762018	0.875951
205174	cg12506165	TAGGATGGAGCTAAATTTATTTGTTCCTTTCTTTCTCAGCAACAGCGACG	R	II	12	116997072	cg12506165			IC	0	1	0	XY_NO	A_NO	116997185	-113	MAP1LC3B2	NM_001085481	TSS200			TRUE	MAP1LC3B2	cg12506165	16.5105	5.83206e-05	0.0431055	FALSE	TRUE	FALSE	0.112844	0.200054	0.480318
424608	ch.12.2647993F	CAGGAGATGAGCCTGTAGCCTCTTGCTCTTGGCCCCAATGAACTCTACTC	F	II	12	124837365	ch.12.2647993F			LC	49	1	0	XY_NO	A_NO	124824749	-12615	NCOR2	AB463148	Body;Body			NA	NCOR2;NCOR2	ch.12.2647993F	19.4853	2.01349e-05	0.026734	FALSE	FALSE	FALSE	0.0462556	0.0200456	0.0918519
258324	cg15936861	TGACCACTTTAAAATATGCAAGAGACATATTTTAATTTAGATTCGCTTCG	R	II	12	130276151	cg15936861			LC	0	1	0	XY_NO	A_NO	130388211	112061	TMEM132D	NM_133448	Body			TRUE	TMEM132D	cg15936861	21.5698	1.01692e-05	0.0204599	FALSE	TRUE	FALSE	0.305396	0.541827	0.841212
101594	cg05850327	CGCTGTGCAAATCTGTCTTCTGTCATTTGTATCGCAAGACATCAAAATCC	R	I	13	20768236	cg05850327			ICshore	0	1	1	XY_NO	A_NO	20767113	-1122	GJB2	NM_004004	TSS1500	S_Shore		NA	GJB2	cg05850327	15.7628	7.76369e-05	0.0491241	FALSE	TRUE	FALSE	0.185677	0.289942	0.570331
185559	cg11165905	CGCCCAGATGGCATCTGCTGGAAATCACGGGCCGCTGGTGAAGCACCACG	R	I	13	26586552	cg11165905			HC	0	1	1	XY_NO	A_NO	26625197	38646	SHISA2	NM_001007538	Body	Island		NA	ATP8A2	cg11165905	20.3879	1.48935e-05	0.02293	FALSE	FALSE	FALSE	0.222827	0.388103	0.466424
48436	cg02697527	CGTGGCCAGGGGGAGTGTGCTGCCCTCTCCCGATGACACACCGTGTTCCT	R	I	13	26649065	cg02697527			IC	0	2	2	XY_NO	A_YES	26625197	-23867	SHISA2	NM_001007538				NA		cg02697527	18.8976	2.4625e-05	0.0291716	FALSE	TRUE	FALSE	0.129604	0.252315	0.450008
387407	cg25154733	CGAGTTGTCCTGCCTTTCCAGGCGGAACCAGTGTACATCTTACATATATT	F	I	13	28965632	cg25154733			LC	50	150	27	XY_YES	A_YES	28980030	14399	FLT1	S77814	Body;Body;Body			TRUE	FLT1;FLT1;FLT1	cg25154733	21.5139	1.03508e-05	0.020598	FALSE	TRUE	FALSE	0.374391	0.614129	0.682602
207097	cg12638731	TGAAAGCTGACACTGTCACAGTTTGCTCCTTAGCCACCCCCTTGTAATCG	R	II	13	36045281	cg12638731			HC	0	1	0	XY_NO	A_NO	36045646	-365	NBEA	AK297773	Body	Island	RDMR	NA	NBEA	cg12638731	15.8951	7.37613e-05	0.0478684	FALSE	FALSE	FALSE	0.334625	0.0906104	0.120412
330532	cg21067652	CGTCCTGAAAATGAATAAGATGAGATCATTGTATAGGGTAGAACATGGAC	R	II	13	41548815	cg21067652			LC	0	1	0	XY_NO	A_NO	41556417	7603	ELF1	BC010575	Body;Body			TRUE	ELF1;ELF1	cg21067652	15.9785	7.14271e-05	0.0470022	FALSE	FALSE	FALSE	0.0789919	0.219073	0.280998
57873	cg03234604	CCTGGATGGCCCAGCAGTGGGCTAATCCTTTGTGACCGATATTAATTACG	F	II	13	43336307	cg03234604			LC	0	1	0	XY_NO	A_NO	43355685	-19378	C13orf30	BC112237				TRUE		cg03234604	23.2851	5.99102e-06	0.0160268	FALSE	FALSE	FALSE	0.810155	0.900524	0.951849
99283	cg05699739	CACTAGCTAGATGCCAGTGGTACCCCTAACAAGCTTAGATACCCAAAACG	R	II	13	47373579	cg05699739			LC	50	1	0	XY_NO	A_NO	47371366	-2212	ESD	NM_001984		S_Shelf		NA		cg05699739	27.0999	2.02429e-06	0.0100383	FALSE	FALSE	FALSE	0.708685	0.74421	0.879871
104538	cg06018296	CGTTCTTGATTAGTATCGTGAGTTTGAAAAGTCTAGAACTCCTGTAAGTT	R	II	13	52707138	cg06018296			LC	0	1	0	XY_NO	A_NO	52703213	-3924	NEK5	NM_199289	3'UTR;3'UTR;3'UTR;Body	S_Shelf		NA	NEK3;NEK3;NEK3;NEK3	cg06018296	16.9869	4.88055e-05	0.0396457	FALSE	FALSE	FALSE	0.804867	0.945414	0.967186
414852	cg27046201	CGGGTTCAACTTAAGTCAACATGTTTGGAATGTTAGATACACTGATGTGC	F	II	13	94197318	cg27046201			LC	0	1	0	XY_NO	A_NO	94197515	-197	GPC6	AK130013	Body			NA	GPC6	cg27046201	17.4305	4.14635e-05	0.03778	FALSE	FALSE	FALSE	0.704393	0.893559	0.951525
340422	cg21805940	CGCAGGCCAATTAATGCACAGCATCTGCTGTACAGAAGCAGGGCATGAAG	R	II	13	101174420	cg21805940	rs79080953	rs79080953	IC	0	1	0	XY_NO	A_NO	101184844	10425	A2LD1	CCDS45066	Body;Body			TRUE	PCCA;PCCA	cg21805940	27.9841	1.5995e-06	0.00951881	FALSE	FALSE	FALSE	0.940929	0.680908	0.87578
257197	cg15856748	CGTGGGGAGCTCTTCTGGGCTGTTTTCTCATTGACTACTGGTTTTGTCTC	F	II	13	101629969	cg15856748			LC	0	1	0	XY_NO	A_NO	101327102	-302866	TMTC4	NM_032813			CDMR	NA		cg15856748	38.0942	1.51034e-07	0.00257139	FALSE	FALSE	FALSE	0.626405	0.804801	0.844573
102264	cg05889541	TGTGCGTCCAGCCTATTATTAATACTTTACCCTCCATAAGATGACCAACG	R	II	13	103245138	cg05889541			LC	0	1	0	XY_NO	A_NO	103249285	-4147	TPP2	NM_003291		N_Shelf		NA		cg05889541	20.997	1.22123e-05	0.0219658	FALSE	FALSE	FALSE	0.0457476	0.0510318	0.229638
137697	cg08048577	TAAGTCTTTAAGTTATTAATACAACGACAACTATATAACTCCAGTTACCG	F	II	13	103250866	cg08048577		rs61965627	LC	0	1	0	XY_NO	A_NO	103249285	1581	TPP2	NM_003291	Body	S_Shore		NA	TPP2	cg08048577	22.2769	8.14868e-06	0.0188867	FALSE	FALSE	FALSE	0.0941642	0.0680525	0.226033
349614	cg22519102	CGTCATCAGAGTTCAGTATTTCCTGGGTTGATAAATACATGTAAAAAACG	F	II	13	113915595	cg22519102			IC	0	1	0	XY_NO	A_NO	113891044	24551	CUL4A	AK296700	Body;Body	N_Shore		NA	CUL4A;CUL4A	cg22519102	21.0252	1.21017e-05	0.0219617	FALSE	TRUE	FALSE	0.4756	0.745457	0.8417
383016	cg24851858	CGGGTGCCAGGAGCTGTTTACTGCCCTGTGAGAGCTTCCTGACAGCAGCT	R	II	13	114927579	cg24851858			IC	0	1	0	XY_NO	A_NO	114898094	-29484	RASA3	AK295861		S_Shore		TRUE		cg24851858	62.1543	2.61444e-09	0.00018583	FALSE	FALSE	FALSE	0.0436895	0.0807161	0.324468
203653	cg12405258	CGCCCAGGCTGCTGTGCTCCTCACGGGAGGAAAACCCGCCTGCGTCCAGC	F	I	13	114927641	cg12405258			IC	0	1	1	XY_NO	A_NO	114898094	-29546	RASA3	AK295861		S_Shore		TRUE		cg12405258	20.794	1.30418e-05	0.0221967	FALSE	TRUE	FALSE	0.142641	0.303203	0.555849
257719	cg15896084	CGGGAGGAAAACCCGCCTGCGTCCAGCTACCTCCAGGAAAGCAACAACTG	F	II	13	114927664	cg15896084			IC	0	1	0	XY_NO	A_NO	114898094	-29569	RASA3	AK295861		S_Shore		TRUE		cg15896084	25.4791	3.16428e-06	0.0125339	FALSE	TRUE	TRUE	0.105616	0.196773	0.505062
270867	cg16742960	CGACAGCAACTGGTACTAGCCACGTGACATACAATCCCAGCACATTGTTG	R	II	14	20139478	cg16742960		rs4520772	LC	0	10	0	XY_NO	A_YES	20182490	43013	OR11H2	NM_001197287		S_Shelf		NA		cg16742960	15.901	7.35938e-05	0.0478436	FALSE	FALSE	FALSE	0.479475	0.618486	0.693421
31173	cg01724456	GCTTCATTTTCTCTCATGAGGACATCACATTTGTACTCTCTGAATTCTCG	F	II	14	21238436	cg01724456			LC	0	2	0	XY_NO	A_YES	21238309	127	EDDM3B	CCDS9557	Body			NA	FAM12B	cg01724456	18.0932	3.26576e-05	0.0335649	FALSE	TRUE	FALSE	0.563311	0.823439	0.873654
293494	cg18368116	CGATGGAGTTATCTTCAACTGAGATAGGAATTCCGAGGAAGGAACTGGTA	F	II	14	21436271	cg18368116			LC	49	1	0	XY_NO	A_NO	21423930	12341	RNASE2	CCDS9561		N_Shelf		NA		cg18368116	15.8613	7.47317e-05	0.0480901	FALSE	FALSE	FALSE	0.880923	0.931372	0.948553
423934	cg27659557	CGGTCTAAAGGGTACAGTTACCTCCTTTTGAAGGAGCTCCAGATGAAAGA	F	II	14	22111727	cg27659557			LC	0	1	0	XY_NO	A_NO	22111108	619	TRA@	AB360830				TRUE		cg27659557	15.8679	7.45385e-05	0.0480901	FALSE	FALSE	FALSE	0.603398	0.67283	0.818135
308222	cg19448596	CGCATGAGACCAGAAGGTGAGGTTCTGATGAGGGAGACAGGCACATGGCA	F	II	14	24019331	cg19448596		rs80337451	LC	0	1	0	XY_NO	A_NO	24020857	1527	ZFHX2	NM_033400		N_Shore	RDMR	NA		cg19448596	16.3564	6.1822e-05	0.0440775	FALSE	TRUE	FALSE	0.406598	0.591192	0.799591
52869	cg02945646	TAGCGGAGAGACAGCATGATAGGCCTGGAGTTCTTCAAGAGGCCTCCTCG	R	II	14	24037169	cg02945646			ICshore	0	1	0	XY_NO	A_NO	24037266	98	AP1G2	FW340082	5'UTR;1stExon	S_Shore		NA	AP1G2;AP1G2	cg02945646	20.2476	1.55986e-05	0.0235064	FALSE	FALSE	FALSE	0.0809974	0.0808504	0.218063
309450	cg19534149	TGGAGTCTTTGCAGCATGGCGCTAGCAGCCAATGCAGTTTCTAATACTCG	F	II	14	26916082	cg19534149			LC	0	1	0	XY_NO	A_NO	27066959	150878	NOVA1	NM_006491	3'UTR;3'UTR			NA	NOVA1;NOVA1	cg19534149	16.3453	6.2083e-05	0.0440775	FALSE	FALSE	FALSE	0.854611	0.937628	0.943173
369427	cg23919479	CAGTGGCGATTGGCTGACGCGGTGGCTGCGCACTCGGCCTGAGAAACTCG	R	I	14	37667261	cg23919479		rs75785772	HC	0	1	1	XY_NO	A_NO	37667117	144	MIPOL1	BC036523	1stExon;5'UTR	Island		NA	MIPOL1;MIPOL1	cg23919479	16.5685	5.70608e-05	0.0427673	FALSE	FALSE	FALSE	0.00409659	0.00480019	0.0104521
370405	cg23981172	CGCACATTTATACATGTGTTACAAAAGTAATTGCCATGGGAAATCTGGAG	F	II	14	48146158	cg23981172			LC	0	1	0	XY_NO	A_NO	48144156	-2001	MDGA2	NM_001113498		S_Shore	RDMR	NA		cg23981172	16.6971	5.43694e-05	0.0420347	FALSE	TRUE	TRUE	0.151038	0.21296	0.620633
260372	cg16077929	CGGGTCAGATTGTGGCCATCAAGAAGTTTCTGGAATCAGAAGATGACCCT	R	II	14	50862509	cg16077929		rs74470823,rs74780807	LC	0	1	0	XY_NO	A_NO	50862641	133	CDKL1	NM_004196	1stExon	N_Shore		NA	CDKL1	cg16077929	21.1468	1.16376e-05	0.021702	FALSE	TRUE	FALSE	0.436238	0.632736	0.862864
316576	cg20009354	CTTCTCCACCTCATTGAATGATAGTTTCTCAGTCATTGAGTCATAATACG	R	II	14	51421604	cg20009354			LC	0	1	0	XY_NO	A_NO	51411247	-10356	PYGL	NM_001163940				TRUE		cg20009354	25.5222	3.12607e-06	0.0125339	FALSE	FALSE	FALSE	0.0469281	0.0759257	0.221605
179583	cg10757024	AATCTCCTAGAGAAATGTCTCTTGTTGTTCAAAAAATAGCAACAGAAACG	F	II	14	55105357	cg10757024		rs75233955	LC	0	1	0	XY_NO	A_NO	55154288	48932	AK096898	AK096898	Body;Body			TRUE	SAMD4A;SAMD4A	cg10757024	16.0844	6.85792e-05	0.04635	FALSE	TRUE	FALSE	0.308317	0.591756	0.830115
381561	cg24748769	CGGGCGCAGCTAGATGTGCTGGAAGCACTGTTTGCCAAGACCCGGTACCC	R	I	14	57271015	cg24748769			IC	0	1	1	XY_NO	A_NO	57272344	1330	OTX2	AB593056	Body;Body	N_Shelf	DMR	NA	OTX2;OTX2	cg24748769	27.5311	1.80338e-06	0.00969575	FALSE	TRUE	FALSE	0.104169	0.293389	0.499139
331978	cg21168134	GGTGTTCCTGAGGTTTAGGGACACTCTGGCCTTCTTGTCCCTGTAGGTCG	F	II	14	58064775	cg21168134		rs35010653	LC	0	1	0	XY_NO	A_NO	58063614	-1160	SLC35F4	BC101319	TSS1500			NA	SLC35F4	cg21168134	19.9352	1.73053e-05	0.0246006	FALSE	FALSE	FALSE	0.806773	0.892629	0.945851
418228	cg27278526	CGGGGCCGGCAGATTGCTTGAATTCAAGTGTCCGAGACCAGCCTGGGCAA	F	I	14	60632256	cg27278526			HC	50	22	14	XY_NO	A_YES	60632210	-45	DHRS7	NM_016029	TSS200	S_Shore		NA	DHRS7	cg27278526	20.0585	1.66082e-05	0.0240312	FALSE	FALSE	FALSE	0.0175369	0.0217726	0.00918478
400339	cg26108976	ACAGTCTGTGAAATTAGTTTCAGTTCTCACTGCTGCACTTCCTGCTGTCG	F	II	14	70082429	cg26108976			LC	0	1	0	XY_NO	A_NO	70078309	4120	KIAA0247	AK309302	5'UTR	S_Shelf		NA	KIAA0247	cg26108976	17.3144	4.32602e-05	0.0382647	FALSE	FALSE	FALSE	0.0539067	0.0461582	0.189086
264811	cg16372520	CGCATTCTGGGAATCTTAGGTCCATGTGACTTCCTGAGTCAGTGATTCAC	F	II	14	78869751	cg16372520			LC	0	1	0	XY_NO	A_NO	78870092	-341	NRXN3	NM_004796	TSS1500			NA	NRXN3	cg16372520	18.3854	2.94471e-05	0.0317265	FALSE	TRUE	TRUE	0.103493	0.142498	0.478816
354616	cg22878414	GCAGAGTGCATATCCCTGAGAAAGCACAACCTCAGGGGGCAGAAACAACG	F	II	14	78870133	cg22878414			IC	0	1	0	XY_NO	A_NO	78870092	41	NRXN3	NM_004796	5'UTR;1stExon			TRUE	NRXN3;NRXN3	cg22878414	19.0598	2.32851e-05	0.0283918	FALSE	FALSE	FALSE	0.0428505	0.0468639	0.222037
253017	cg15572745	CTTCCATTCCTGCAGTGAAATTAACTCGAGCTTGGCAGGTAAGTCTTTCG	R	II	14	78870232	cg15572745		rs17107497,rs77697590	LC	0	1	0	XY_NO	A_NO	78870092	140	NRXN3	NM_004796	5'UTR			TRUE	NRXN3	cg15572745	20.5117	1.43001e-05	0.0227557	FALSE	TRUE	FALSE	0.244631	0.469723	0.738685
180694	cg10825315	CACCACTCTATGTATTTGTGTGGATTCTTCCTCCAGAAAGTGCTGGCACG	R	II	14	81425912	cg10825315		rs80273248	LC	0	1	0	XY_NO	A_NO	81425827	-84	CEP128	BX248746	Body;Body;Body			NA	TSHR;TSHR;TSHR	cg10825315	18.6769	2.65877e-05	0.0303809	FALSE	FALSE	FALSE	0.117832	0.135398	0.379376
63062	cg03536289	CATACCCATATATGGCCTCCATGTCAAGGATCACAAATGATGACATCACG	F	II	14	94443120	cg03536289			IC	0	1	0	XY_NO	A_NO	94443075	-44	ASB2	NM_001202429			DMR	NA		cg03536289	16.3657	6.16042e-05	0.044014	FALSE	FALSE	FALSE	0.0588557	0.121749	0.256078
171500	cg10214581	CGCTGGAGCTGCTAGGAGGCTCCAGCATCCTGCCACCAGGAAGCTACTAG	R	II	14	94811949	cg10214581			LC	0	1	0	XY_NO	A_NO	94789687	-22261	SERPINA6	NM_001756				TRUE		cg10214581	18.4356	2.89323e-05	0.0317265	FALSE	TRUE	TRUE	0.296841	0.377837	0.688624
364707	cg23580725	CTGAGCGATGCTTGCTGCTTTCTTCCTCTGAGATTACAGCTAGATTCTCG	F	II	14	99707721	cg23580725			IC	0	1	0	XY_NO	A_NO	99737821	30101	BCL11B	NM_022898	Body;Body			NA	BCL11B;BCL11B	cg23580725	17.4949	4.05022e-05	0.037497	TRUE	TRUE	FALSE	0.214998	0.571185	0.802491
414182	cg26998529	CGGGTCTGCCTCTGGAGTCCCCACTTCTAGAAGCACCTGGTAGCAAGGAA	F	II	14	99720750	cg26998529		rs12890254	LC	0	1	0	XY_NO	A_NO	99737821	17072	BCL11B	NM_022898	Body;Body			TRUE	BCL11B;BCL11B	cg26998529	19.3215	2.12883e-05	0.0275115	FALSE	TRUE	FALSE	0.350326	0.534077	0.700613
311929	cg19706320	CGGCATCCTGAGCCCACCCATGGGTCCCGTCGCAGCCCCTGCCCCTCTGT	R	I	14	100204528	cg19706320			IC	0	1	1	XY_NO	A_NO	100204068	460	EML1	AK307925		S_Shore		TRUE		cg19706320	24.9012	3.72899e-06	0.0129849	TRUE	TRUE	FALSE	0.214364	0.58262	0.654685
265219	cg16398956	CTCTGCCCATGGGGTAGAGCCGGGGCACCAGGCTTTGGCTGTTGTCCCCG	F	II	14	100212958	cg16398956			LC	0	1	0	XY_NO	A_NO	100204068	8890	EML1	AK307925			DMR	NA		cg16398956	22.2012	8.34224e-06	0.0188967	FALSE	TRUE	FALSE	0.123595	0.242625	0.439553
401483	cg26180015	CGAGGCCTCTGACTTGAGGCAGCCCTGGCTTTTATTCCCCGCCCTGGCAT	F	II	14	100219300	cg26180015			LC	49	1	0	XY_NO	A_NO	100204068	15232	EML1	AK307925				TRUE		cg26180015	26.3497	2.48308e-06	0.0111469	FALSE	TRUE	TRUE	0.030465	0.0656846	0.382088
294715	cg18450500	CGCAGGGAAAATCCATCCAGGTTTAATGGAAACATTAACCTCAACTCACC	R	II	14	104690201	cg18450500		rs77505595	IC	0	1	0	XY_NO	A_NO	104605059	85142	KIF26A	NM_015656		Island		NA		cg18450500	16.4853	5.88778e-05	0.0431542	FALSE	TRUE	TRUE	0.223356	0.222184	0.53264
253630	cg15612077	AATCCAGAATTCTGAATCTTGGCTATAGGGCTTCAGCCAGCATTGAAACG	F	II	15	33251279	cg15612077		rs35147427	LC	0	1	0	XY_NO	A_NO	33262927	-11648	SNORD77	.	Body			TRUE	FMN1	cg15612077	19.1864	2.22943e-05	0.0282971	FALSE	TRUE	FALSE	0.554628	0.778905	0.908182
243724	cg14891209	TGAGCACTGCCGAGCGAGCTTCTCTGCGGGCTGAGCGCTTCAGGAGTTCG	R	I	15	37170381	cg14891209		rs71468827	IC	0	1	1	XY_NO	A_NO	37178733	8353	LOC145845	NR_024264	Body	N_Shelf		TRUE	LOC145845	cg14891209	21.1926	1.14679e-05	0.0216402	FALSE	TRUE	TRUE	0.0413587	0.106219	0.472026
202480	cg12309653	TTTCTCGCCGGCGGACGTGGGCTCTGGTGCAGTCACACTGTGGCAGCTCG	R	I	15	37170454	cg12309653			IC	0	1	1	XY_NO	A_NO	37178733	8280	LOC145845	NR_024264	Body	N_Shelf		TRUE	LOC145845	cg12309653	18.297	3.03801e-05	0.0321283	FALSE	TRUE	TRUE	0.0550561	0.135713	0.479242
334740	cg21375869	CGCTCTTCGCGGGCTTTTGGGAATGGAGTTAGGAAGAGATCCAGTCTTCA	R	II	15	37170554	cg21375869			IC	0	1	0	XY_NO	A_NO	37178733	8180	LOC145845	NR_024264	Body	N_Shore		TRUE	LOC145845	cg21375869	18.7335	2.60683e-05	0.0300468	FALSE	TRUE	FALSE	0.0248422	0.0508066	0.343351
245618	cg15022400	CGTGCAAGAAATCATATTGAGTTAGAGGAACTACTGTAAGAAAAACTGTT	F	II	15	45028161	cg15022400			LC	0	1	0	XY_NO	A_NO	45028539	-378	TRIM69	AF302089	TSS1500;TSS1500			TRUE	TRIM69;TRIM69	cg15022400	17.3172	4.32147e-05	0.0382647	FALSE	TRUE	FALSE	0.232726	0.425793	0.567162
311629	cg19686152	TTCTATAACTCTGTCATGACCAGTTTAAAGGCCCCAATGTCATGTCCTCG	R	II	15	52121542	cg19686152			HC	0	1	0	XY_NO	A_NO	52121824	-282	TMOD3	NM_014547	TSS1500	N_Shore		NA	TMOD3	cg19686152	22.2187	8.29706e-06	0.0188967	FALSE	TRUE	FALSE	0.221449	0.469113	0.544048
423536	cg27633342	CGATGACCTTGCTGGACTCTTAACACATTTCTTTGTGTTCAGTACGTTGA	R	II	15	52588279	cg27633342			HC	49	1	0	XY_NO	A_NO	52587994	-284	MYO5C	BC144611	TSS1500	S_Shore		NA	MYO5C	cg27633342	16.4879	5.88204e-05	0.0431542	FALSE	TRUE	FALSE	0.27235	0.453153	0.676499
193918	cg11741168	TTCTAAGCAGGCTCATTTCTGTAGTTCAGAAACTTAGCACCCACTAGTCG	F	II	15	64673872	cg11741168			HC	0	1	0	XY_NO	A_NO	64673701	-170	KIAA0101	NM_001029989	TSS200;TSS200			NA	KIAA0101;KIAA0101	cg11741168	16.6952	5.44077e-05	0.0420347	FALSE	FALSE	FALSE	0.0242242	0.0122737	0.0480022
305722	cg19265300	AATGAATCATCCCTTCAAAGAACGCTCCAGTTGAGGACCCAGTTACATCG	F	II	15	69702702	cg19265300		rs8030051	LC	0	1	0	XY_NO	A_NO	69706626	-3924	KIF23	AK308322		N_Shelf		NA		cg19265300	19.6415	1.90987e-05	0.0261058	FALSE	FALSE	FALSE	0.144179	0.238029	0.403895
147150	cg08637403	GTTCCTTCAGCTGAAAGGCATGCAGAGTCAGACCAGGGTGGCTGGCTTCG	F	II	15	73093211	cg08637403			LC	0	1	0	XY_NO	A_NO	73076666	-16544	ADPGK	BC018074		S_Shelf		TRUE		cg08637403	23.6758	5.33116e-06	0.0155836	FALSE	TRUE	FALSE	0.270822	0.534012	0.691706
397036	cg25867650	CGGCCAACCGGATCCCAAGAAGGCGGAGGAACTCAGACTTCACGCCCCCT	F	I	15	75743273	cg25867650			HC	0	1	1	XY_NO	A_NO	75743925	653	SIN3A	NM_015477	5'UTR;5'UTR;5'UTR	Island		NA	SIN3A;SIN3A;SIN3A	cg25867650	23.6272	5.40865e-06	0.0155852	FALSE	FALSE	FALSE	0.0402921	0.0503716	0.0672218
344733	cg22136020	CGGGCCCTGCATAGGAACCACTAACCCCAGGCAAGCCCAGACATGGCCTT	R	II	15	75986581	cg22136020			LC	0	3	0	XY_YES	A_NO	76005188	18608	CSPG4	NM_001897	Body			TRUE	CSPG4	cg22136020	18.2462	3.09319e-05	0.032301	FALSE	FALSE	FALSE	0.095687	0.115262	0.32932
320772	cg20329220	CTAGAGTCTCTTTGGGCCAGCCGGGCTGCTGCAGACAGACAGGAAGCACG	F	II	15	78286521	cg20329220			LC	0	5	0	XY_NO	A_YES	78286566	46	LOC91450	NR_026998	Body		DMR	NA	LOC91450	cg20329220	20.4111	1.478e-05	0.0229057	FALSE	FALSE	FALSE	0.159873	0.206698	0.407583
172201	cg10259521	CGAGATGATAGTATGAAATCCCAGCCAAGGAATGAACTAAACAAGTGTAC	R	II	15	79428573	cg10259521			LC	0	1	0	XY_NO	A_NO	79383214	-45358	RASGRF1	NM_002891				TRUE		cg10259521	16.7985	5.23484e-05	0.0414191	FALSE	TRUE	FALSE	0.365184	0.602234	0.724579
245011	cg14983080	CGGTGACAAAGTGATGCTTGTGAATCCTGATGATCCTGACACAGAAGCTG	F	II	15	81428895	cg14983080			LC	0	1	0	XY_NO	A_NO	81426643	2252	C15orf26	NM_173528	Body	S_Shelf		NA	C15orf26	cg14983080	18.9669	2.40425e-05	0.0289643	FALSE	TRUE	FALSE	0.499779	0.703375	0.864069
194971	cg11808699	CGGCAGGAAGAGGCAGGCAGCCAAAAGATTGGGTTTCCCACTTGCCAAGA	R	II	15	81528661	cg11808699		rs8034716	LC	0	1	0	XY_NO	A_NO	81517639	11022	IL16	NM_172217	Body			TRUE	IL16	cg11808699	25.2095	3.41507e-06	0.0126293	FALSE	FALSE	TRUE	0.500744	0.475949	0.783075
67129	cg03766449	CGGAGATCCAGCTCTGAGCAGGCAGAGGGTCGCTCCCGTCGCCTGCCCCT	F	I	15	89920918	cg03766449			ICshore	0	1	1	XY_NO	A_NO	89921272	-354	LOC254559	NR_015411	TSS1500	Island	DMR	NA	LOC254559	cg03766449	28.0499	1.57206e-06	0.00951881	FALSE	TRUE	FALSE	0.200075	0.256808	0.514231
309900	cg19567891	GGGGAGGTTGCTGGGCACCGGTGGCGCCTCAACCATGCCCTCCCAGGACG	F	I	15	89921083	cg19567891			ICshore	0	1	1	XY_NO	A_NO	89921272	-189	LOC254559	NR_015411	TSS200	Island		NA	LOC254559	cg19567891	22.1371	8.51011e-06	0.0190015	FALSE	TRUE	FALSE	0.125188	0.176598	0.421656
9078	cg00481644	GAAGGTGCACTCAGGGTCGCGTAGCGGTGGCCTGAGGGCGGGGACACACG	F	I	15	89921158	cg00481644			ICshore	0	1	1	XY_NO	A_NO	89921272	-114	LOC254559	NR_015411	TSS200	Island		NA	LOC254559	cg00481644	18.0504	3.31593e-05	0.0337503	FALSE	TRUE	FALSE	0.100498	0.202989	0.473811
206473	cg12598235	CGGTGGCCTGAGGGCGGGGACACACGCGTCCTCAGGTCACAACCACAGCC	R	I	15	89921182	cg12598235			ICshore	0	1	1	XY_NO	A_NO	89921272	-90	LOC254559	NR_015411	TSS200	Island		NA	LOC254559	cg12598235	16.393	6.09692e-05	0.0438732	FALSE	TRUE	TRUE	0.117965	0.240178	0.590667
287651	cg17972655	CATGAGTCAGGGTCAGTCAGCCCAGAGCTGCAATGTGTACGTGCTTCCCG	R	II	15	90709123	cg17972655			IC	0	1	0	XY_NO	A_NO	90728151	-19028	SEMA4B	NM_020210				TRUE		cg17972655	24.5037	4.18161e-06	0.01351	FALSE	FALSE	TRUE	0.21785	0.168281	0.504755
416278	cg27139419	GTGAGCAGTTTAGAGACAGATGAGACAGGCTTATGGTTTCCACTGGCTCG	R	II	15	99212404	cg27139419			IC	0	1	0	XY_NO	A_NO	99192760	19644	IGF1R	AB463073	Body		DMR	TRUE	IGF1R	cg27139419	18.9491	2.41905e-05	0.0289788	FALSE	TRUE	TRUE	0.145162	0.305774	0.644778
151649	cg08920032	CGGGGCTGTTTCTGCACAGCCTCCACCTGGAGCTGAATCACCGGCCAGAA	R	II	15	99332004	cg08920032			LC	0	1	0	XY_NO	A_NO	99327654	4350	MIR4714	NR_039864	Body			TRUE	IGF1R	cg08920032	18.8621	2.49297e-05	0.0293694	FALSE	TRUE	FALSE	0.428474	0.645887	0.904773
334133	cg21314318	CAGCAAACCCAGGGTGAGGCCACATGTTTCAGGTCTGATGGGAGCTGTCG	R	II	15	100651510	cg21314318			LC	0	1	0	XY_NO	A_NO	100607373	-44136	AK093600	AK093600	Body		DMR	TRUE	ADAMTS17	cg21314318	18.1255	3.22848e-05	0.0333376	FALSE	TRUE	TRUE	0.186069	0.235799	0.557994
121887	cg07080231	TCAGCACTCTCTGATAAAAGCATGCCAGCACACTGCACCAGTCTGTATCG	R	II	15	101300217	cg07080231			LC	0	1	0	XY_NO	A_NO	101390035	-89818	LOC145757	AK056534				TRUE		cg07080231	22.3054	8.07696e-06	0.0188228	FALSE	TRUE	TRUE	0.131589	0.176866	0.501904
380317	cg24674674	CAGGATGTCTATCTTCTGGTGATTTCACAAGCAGTCAAAAAGAATGAACG	R	II	15	102290014	cg24674674			LC	22	2	0	XY_NO	A_YES	102292853	2840	DQ597539	DQ597539		N_Shelf		NA		cg24674674	19.1639	2.24669e-05	0.0283153	FALSE	FALSE	FALSE	0.961948	0.970919	0.960247
268138	cg16579431	CGGAAGTGGCACACTGCATGCGTCCAGTGAGTCAATGTGGCACCGCCTAC	F	II	16	433439	cg16579431			ICshore	0	1	0	XY_NO	A_NO	432240	1199	LOC100134368	NR_024453	TSS1500;Body	S_Shore	RDMR	NA	TMEM8A;LOC100134368	cg16579431	20.2008	1.5842e-05	0.0235534	FALSE	FALSE	FALSE	0.0930801	0.0794911	0.296042
6687	cg00354542	CGTCTGCTAAGTCACAGAGTGTTGGCAATGGAGAGACTCTTCTGTAACAG	F	II	16	434356	cg00354542		rs56687322	LC	0	1	0	XY_NO	A_NO	432240	2116	LOC100134368	NR_024453	Body	S_Shore	RDMR	NA	LOC100134368	cg00354542	18.7551	2.58729e-05	0.0299836	FALSE	TRUE	FALSE	0.0894205	0.122152	0.390587
165732	cg09851343	CGCTGGCTCCACACGGACGCAGGAAAGCATCAGGACCGGAAAGCACAGGA	F	I	16	970310	cg09851343		rs75444029,rs80031025	IC	15	1	1	XY_NO	A_NO	1020983	50674	LMF1	AK294932	Body	N_Shore		TRUE	LMF1	cg09851343	18.3389	2.99343e-05	0.0319151	FALSE	TRUE	FALSE	0.485358	0.694835	0.815242
27293	cg01493297	CGGGAACGAGAAAGACAGAGCAGGTGCGGGACACAGTTAAATGGCCACTC	R	I	16	1116940	cg01493297		rs11860147	LC	50	1	1	XY_NO	A_NO	1122755	-5815	SSTR5	NM_001172560	Body	S_Shore		NA	LOC146336	cg01493297	36.803	1.98273e-07	0.00291368	TRUE	TRUE	FALSE	0.350235	0.649718	0.736922
410149	cg26744056	CCAGGCAGTACCACCCACAACAGACACGGAGGATGGGAGTGAGCCAGACG	R	I	16	1258684	cg26744056			ICshore	0	1	1	XY_NO	A_NO	1260034	-1350	CACNA1H	DQ363526	Body;Body	S_Shelf		NA	CACNA1H;CACNA1H	cg26744056	25.4794	3.16399e-06	0.0125339	FALSE	FALSE	FALSE	0.339741	0.438631	0.526104
66070	cg03707918	GCTTGAACGTATCTTTTCGGCAAATGCAGTTCAACTCACCACTGCACCCG	F	I	16	1316439	cg03707918			IC	38	1	1	XY_NO	A_NO	1306516	9923	TPSD1	AF421357				NA		cg03707918	20.141	1.61596e-05	0.0236822	FALSE	FALSE	FALSE	0.737399	0.849887	0.88876
146203	cg08576185	CGGGCACAGGGGCATCCCAGGCACCCCTAACACGCAGCCAACCTCCACTG	F	II	16	2055684	cg08576185			LC	0	1	0	XY_NO	A_NO	2052423	-3260	ZNF598	BC010990	Body	S_Shore		NA	ZNF598	cg08576185	17.1899	4.52823e-05	0.0388857	FALSE	TRUE	FALSE	0.297878	0.435651	0.620544
17583	cg00948520	AGGAGATGTTGGCAGACGGCCACAGACTTCAAGTACGCAAGCTCATTCCG	F	II	16	4000652	cg00948520		rs73506064	IC	0	1	0	XY_NO	A_NO	3930120	-70531	CREBBP	NM_004380				NA		cg00948520	16.0458	6.96029e-05	0.0465129	TRUE	TRUE	FALSE	0.470615	0.7887	0.85243
266722	cg16495975	GGACATCAGCTTCGGCTGGTCCCTGGCCCTGGGCTGGATCAGCTTCATCG	F	II	16	8619855	cg16495975			IC	0	1	0	XY_NO	A_NO	8622225	2371	TMEM114	NM_001146336	Body	Island		NA	TMEM114	cg16495975	22.6429	7.2797e-06	0.0176395	TRUE	TRUE	FALSE	0.259682	0.563289	0.656865
158450	cg09371059	CGCCTCTTACCCGGCGGCTGGCATTGCAGCAGGTCTCAGGCCAGGCAGAT	F	II	16	17842081	cg09371059		rs78005288	IC	0	1	0	XY_NO	A_NO	17564737	-277343	XYLT1	NM_022166				TRUE		cg09371059	17.0142	4.83153e-05	0.0396457	FALSE	TRUE	FALSE	0.399432	0.603517	0.828223
424955	ch.16.723175R	CAGTTTTGTACAATTAAATATAAGGTGGTATATTGTGTGTGTGTGAGCAT	F	II	16	23482588	ch.16.723175R			LC	32	1	0	XY_NO	A_NO	23464511	-18076	COG7	NM_153603	Body			NA	GGA2	ch.16.723175R	18.2849	3.0511e-05	0.0321283	FALSE	FALSE	FALSE	0.0242703	0.00954347	0.0954351
73951	cg04172166	CGCCACGTTAGCAGATTAAATCATTAATACCCGCATCGGTCATTTTTACG	R	I	16	27052337	cg04172166			IC	0	1	1	XY_NO	A_NO	27078218	-25881	C16orf82	NM_001145545				NA		cg04172166	16.2344	6.47562e-05	0.0451308	FALSE	FALSE	FALSE	0.92705	0.977485	0.986816
26626	cg01450228	TCTGATTGGCCCAGCTTACTGTCAGGGATGCCTCCTGGACCAATCAGACG	R	II	16	27095462	cg01450228			LC	0	1	0	XY_NO	A_NO	27078218	17244	C16orf82	NM_001145545				TRUE		cg01450228	15.7489	7.80585e-05	0.0493156	FALSE	FALSE	FALSE	0.165889	0.337111	0.422426
307871	cg19423311	CGGAATGGATTTCTGAGAAAGAAGCCGAAACAGAAGGTAATTCCAGCCCT	F	II	16	27413904	cg19423311			LC	0	1	0	XY_NO	A_NO	27413482	422	IL21R	NM_181079	TSS1500;1stExon;5'UTR			NA	IL21R;IL21R;IL21R	cg19423311	18.4735	2.85493e-05	0.0316243	FALSE	FALSE	FALSE	0.105511	0.22515	0.337456
305667	cg19261597	CGGGTCTGTGCGGCTTGGCTCCTCTGGGCCAAGCCCCCGCTCACCAGGCC	R	II	16	28332480	cg19261597		rs34546054	HC	0	1	0	XY_NO	A_NO	28303839	28641	SBK1	NM_001024401	3'UTR	Island		NA	SBK1	cg19261597	16.4047	6.06994e-05	0.0438732	FALSE	FALSE	FALSE	0.681922	0.79274	0.809606
265460	cg16411857	CGGAGCTCAGGTGGGTGGGGACCCTGGGCCAAGACCCTGTCTCAGTGCCT	R	II	16	57023191	cg16411857		rs36068219	HC	0	1	0	XY_NO	A_NO	57023458	-267	NLRC5	AK097030	TSS1500	Island		TRUE	NLRC5	cg16411857	16.1931	6.57844e-05	0.045323	FALSE	FALSE	FALSE	0.0707656	0.0845872	0.215396
134654	cg07855319	CGGAGCTGTGAGAGGTGCCACATTTCCCTGACTATGAGGGGTCTTCTTCC	F	II	16	69123283	cg07855319			LC	0	1	0	XY_NO	A_NO	69139466	-16183	HAS3	NM_001199280			DMR	TRUE		cg07855319	19.5044	2.00046e-05	0.026734	FALSE	TRUE	FALSE	0.260988	0.435799	0.674558
71812	cg04052706	TGGCAAATTATTCATGATCAGCCAGGGCGGCTCTCCAAAGCTGCTCTCCG	F	II	16	72981543	cg04052706			LC	0	1	0	XY_NO	A_NO	73082273	100731	ZFHX3	NM_006885	Body;Body			TRUE	ZFHX3;ZFHX3	cg04052706	19.8342	1.79002e-05	0.0251942	FALSE	TRUE	FALSE	0.809099	0.668366	0.456159
408567	cg26644885	AGCTTTGGAGAGCCGCCCTGGCTGATCATGAATAATTTGCCAGGGAACCG	R	II	16	72981599	cg26644885			LC	0	1	0	XY_NO	A_NO	73082273	100675	ZFHX3	NM_006885	Body;Body			NA	ZFHX3;ZFHX3	cg26644885	22.0585	8.72115e-06	0.0191437	FALSE	TRUE	FALSE	0.907749	0.695505	0.468812
136395	cg07964754	AGAATGCGACTCCCTCCCATCTCTGGTCTTTAGTTGGAAGCAAGCTTTCG	F	II	16	84650202	cg07964754			IC	0	1	0	XY_NO	A_NO	84651668	1467	COTL1	NM_021149	Body	N_Shore		NA	COTL1	cg07964754	19.7988	1.81137e-05	0.0253819	FALSE	TRUE	TRUE	0.0957083	0.0787	0.402825
8483	cg00453202	CGTGTTTATGAAAGAGGCAGGCGGCAGCTGCTGCTAACAGGTGAGCCCTT	F	II	16	85482380	cg00453202			IC	0	1	0	XY_NO	A_NO	85337001	-145378	LOC727710	NR_038858				TRUE		cg00453202	23.5425	5.54681e-06	0.0156758	FALSE	FALSE	FALSE	0.0666016	0.104691	0.2772
270820	cg16739544	AACCGTGAGTGGGTGGCCCTGGGGTGCCTATCTCCGGGCACAGGCTGTCG	F	II	16	85518792	cg16739544			IC	0	1	0	XY_NO	A_NO	85645028	-126236	KIAA0182	NM_001134473		N_Shore		NA		cg16739544	22.0303	8.79823e-06	0.0191437	FALSE	TRUE	FALSE	0.364817	0.394293	0.692394
156940	cg09274827	CGGACCAACGCCATTCTCTGGGAAAATGCAGGGCCTGGGATCCATGCCTC	R	II	16	85518901	cg09274827			IC	0	1	0	XY_NO	A_NO	85645028	-126127	KIAA0182	NM_001134473		N_Shore		NA		cg09274827	16.9954	4.8653e-05	0.0396457	FALSE	FALSE	FALSE	0.300553	0.330186	0.500871
79255	cg04483701	CGGATGGAGCAGGAGAGCACATTTAGCAACATTTCCAATAGGGTAATGAC	R	II	16	86253703	cg04483701			IC	0	1	0	XY_NO	A_NO	86320036	-66333	LOC146513	NR_038438				NA		cg04483701	17.1917	4.5251e-05	0.0388857	FALSE	FALSE	FALSE	0.579311	0.681063	0.83995
162177	cg09610767	CGGGCGACAGGAACAAATGTCACCCTCCCACCCGCCAGCTGTCTTTGGAG	F	I	16	86960025	cg09610767			IC	0	1	1	XY_NO	A_NO	86755564	-204460	BC041439	BC041439				NA		cg09610767	20.5393	1.41712e-05	0.0227202	TRUE	TRUE	FALSE	0.348442	0.755666	0.824387
126747	cg07363131	CGCAGGAACAATGGGTGAGTCAGGTCTTTAATTGCCAGAAATTATCTTGA	F	II	16	86965114	cg07363131			IC	0	1	0	XY_NO	A_NO	86755564	-209549	BC041439	BC041439		N_Shore		TRUE		cg07363131	27.7332	1.70908e-06	0.00965878	TRUE	TRUE	FALSE	0.262816	0.693355	0.726218
104364	cg06007201	CGCAGTCTGTCTGGGAGCCTCAGGCAGGCGGCTCTAGATCCCCAAAGCTA	F	II	16	88850218	cg06007201			ICshore	0	1	0	XY_NO	A_NO	88851371	1154	PIEZO1	NM_001142864	Body	Island	RDMR	NA	FAM38A	cg06007201	17.0677	4.73674e-05	0.0396457	FALSE	FALSE	FALSE	0.0639568	0.0688781	0.267729
414267	cg27004870	CTCCCCACGTGTGATTGATCTGGGAAGCAGTCGGATGGAATTAACCCACG	F	II	16	88850384	cg27004870			ICshore	0	1	0	XY_NO	A_NO	88851371	988	PIEZO1	NM_001142864	Body	Island		NA	FAM38A	cg27004870	20.5561	1.40934e-05	0.0226807	FALSE	FALSE	FALSE	0.0656765	0.0792901	0.221958
46895	cg02610723	AGGGTAGGGGTGCCAGGCCGTGCAGCACCAAGCCACCCGGGTGTGCTTCG	R	II	16	88850534	cg02610723			ICshore	0	1	0	XY_NO	A_NO	88851371	838	PIEZO1	NM_001142864	Body	Island		NA	FAM38A	cg02610723	18.8792	2.4783e-05	0.0292774	FALSE	FALSE	FALSE	0.0662295	0.114526	0.230278
378104	cg24517323	ACTCCAGCACCCCCTTCTTCCAAGGCAGGGGACACGGTGGGCGTGGTACG	F	I	17	7227564	cg24517323			IC	0	1	1	XY_NO	A_NO	7230228	2665	NEURL4	AX747847	Body;Body	Island		NA	NEURL4;NEURL4	cg24517323	22.73	7.0882e-06	0.0174494	FALSE	FALSE	FALSE	0.580408	0.615515	0.705917
207923	cg12699156	GGTCTCACTTAGACCTCAGATACCTTCAGGTCATTCATATAGTTTCTTCG	F	II	17	7517016	cg12699156			LC	0	1	0	XY_NO	A_NO	7517381	-365	SHBG	EU352671	TSS1500;Body	N_Shore		NA	SHBG;FXR2	cg12699156	24.8534	3.78046e-06	0.013002	FALSE	FALSE	FALSE	0.559321	0.638815	0.74469
151471	cg08906309	CGCCAAAGTTCCAGGTGTGGAAAAGTTATTCTGAGCAAGGAGCTAGTCAA	F	II	17	8263420	cg08906309			LC	0	1	0	XY_NO	A_NO	8263858	439	LOC100128288	NR_024447	Body			TRUE	LOC100128288	cg08906309	16.8531	5.12932e-05	0.0410241	FALSE	TRUE	TRUE	0.197882	0.211665	0.642659
221224	cg13597417	CATCTCTCCAGGCATGAGTGAGCTCAGCATGGCACAGCTGTGCCAGGACG	F	II	17	18380354	cg13597417		rs1682219	LC	0	2	0	XY_NO	A_YES	18380098	256	LGALS9C	AK296659	Body			NA	LGALS9C	cg13597417	21.1055	1.1793e-05	0.021702	FALSE	FALSE	FALSE	0.171426	0.416133	0.412455
376208	cg24387542	CATCCCTCCAGGCATGAGTGAGCTCAGCATGGCACAGCTGTGCCAGGACG	R	II	17	20370597	cg24387542			LC	0	1	0	XY_NO	A_NO	20370847	251	LGALS9C	AK296659	Body			NA	LGALS9B	cg24387542	23.9129	4.96989e-06	0.0149443	FALSE	FALSE	FALSE	0.169754	0.388577	0.427704
408728	cg26653725	CCTGACCGGACCTGGGTTTTTCGGGCGGCTGGCGGACTTGACAGAGAGCG	R	I	17	21187850	cg26653725			HC	0	1	1	XY_NO	A_NO	21187967	-117	MAP2K3	AK093838	TSS200	Island		NA	MAP2K3	cg26653725	20.0712	1.65385e-05	0.0240312	FALSE	FALSE	FALSE	0.00900622	0.00212212	0.0022547
215062	cg13241663	CGACTTTATTCTGAAGCATCAAATCATTCTATGATTAGGTGATGGACCCA	F	II	17	33125534	cg13241663			LC	0	1	0	XY_NO	A_NO	33288527	162994	CCT6B	NM_001193530				TRUE		cg13241663	21.7867	9.4961e-06	0.0202183	TRUE	TRUE	FALSE	0.266904	0.702867	0.716111
166898	cg09923456	AGCAGATCAACTGGCCTCTCGGTCTGTACAAAGTGTGGGGCGTGAAACCG	F	II	17	37903448	cg09923456			LC	0	1	0	XY_NO	A_NO	37898504	4944	GRB7	AB008790	3'UTR;3'UTR			NA	GRB7;GRB7	cg09923456	16.1513	6.68446e-05	0.0456283	FALSE	TRUE	FALSE	0.464584	0.599283	0.786018
186266	cg11212589	CGTTATGTTTCTATGCTGACTGCAAGATTGATGGGATTTAGTATTACATA	F	II	17	38028394	cg11212589			LC	0	1	0	XY_NO	A_NO	38024454	3940	ZPBP2	NM_199321	Body;Body	S_Shelf		NA	ZPBP2;ZPBP2	cg11212589	17.5055	4.0346e-05	0.037497	FALSE	TRUE	FALSE	0.53666	0.644761	0.91027
380879	cg24704510	CGTGGGCCACAAGCCAAGCCACAGCACACACCGCCAGACTGCATACCTTC	F	II	17	38182512	cg24704510			IC	0	1	0	XY_NO	A_NO	38183794	-1282	SNORD124	NR_003692	Body;Body;TSS1500			NA	MED24;MED24;SNORD124	cg24704510	16.9357	4.97419e-05	0.040253	FALSE	FALSE	FALSE	0.308306	0.341779	0.598836
41337	cg02299328	GCACACATCGGAACAGCTCCCAGTGGAAGGCAGTTAGGTGGTTGGCAACG	F	II	17	38346960	cg02299328			LC	0	1	0	XY_NO	A_NO	38344789	2171	RAPGEFL1	AK294642	Body	N_Shore		NA	RAPGEFL1	cg02299328	26.4127	2.44046e-06	0.0111469	FALSE	TRUE	TRUE	0.222509	0.345838	0.661422
201739	cg12253845	CGAGGTCCCACAACACCCTCTGAAGGGTATATAAGGAGCCCCAGCGTGCA	R	II	17	39675198	cg12253845		rs34392053	LC	0	1	0	XY_NO	A_NO	39675269	72	KRT15	AL832226	5'UTR;1stExon			NA	KRT15;KRT15	cg12253845	32.0612	5.77016e-07	0.00534954	TRUE	TRUE	FALSE	0.492256	0.788672	0.862454
417672	cg27236973	CGGCCCCGCCAGCAGCCGAGAGACATTCCTCAATAGCCCAGTGGCTGCCA	F	II	17	39781997	cg27236973			IC	0	1	0	XY_NO	A_NO	39780881	-1115	KRT17	NM_000422	TSS1500			NA	KRT17	cg27236973	23.1649	6.2117e-06	0.016454	FALSE	TRUE	TRUE	0.119229	0.329019	0.638779
203470	cg12393668	TGAAGCTCTCATAACTCTGCCAAAGAAGAGTTCTTGCCACTGGTTAGGCG	F	II	17	42768503	cg12393668			ICshore	0	1	0	XY_NO	A_NO	42767164	-1338	CCDC43	NM_144609	TSS1500;TSS1500	S_Shore		NA	CCDC43;CCDC43	cg12393668	19.956	1.71857e-05	0.0245122	FALSE	FALSE	FALSE	0.456439	0.630872	0.69768
318890	cg20184238	CGTGTCTGCTTCCATCAAAATATTTGTCACATTATCTGAGGCCCAGGTCG	R	II	17	43046859	cg20184238			IC	0	2	0	XY_NO	A_YES	43045643	-1215	C1QL1	NM_006688	TSS1500	N_Shore	RDMR	NA	C1QL1	cg20184238	23.4582	5.68826e-06	0.0157464	FALSE	TRUE	FALSE	0.0799736	0.199816	0.428303
271289	cg16772514	CGGTGGAGCAGCCCGACCTGGGCCTCAGATAATGTGACAAATATTTTGAT	R	II	17	43046872	cg16772514			IC	0	1	0	XY_NO	A_NO	43045643	-1228	C1QL1	NM_006688	TSS1500	N_Shore	RDMR	NA	C1QL1	cg16772514	28.9647	1.23961e-06	0.00839131	FALSE	TRUE	FALSE	0.227454	0.459788	0.574031
420654	cg27436940	CGAGGGGGCTGTGAAAGAGGACCCTCCAAGCACTAATGGCTGAGGCCAGG	F	II	17	43047115	cg27436940			LC	0	1	0	XY_NO	A_NO	43045643	-1471	C1QL1	NM_006688	TSS1500	N_Shore	RDMR	NA	C1QL1	cg27436940	27.5262	1.80572e-06	0.00969575	FALSE	TRUE	FALSE	0.219383	0.448279	0.715078
63731	cg03572011	GCAATACAAGGTGCATTTTACTCTTGAAGTCCCTATCACCTCCACCATCG	F	II	17	43229244	cg03572011		rs28485688	LC	0	1	0	XY_NO	A_NO	43224683	4561	HEXIM1	NM_006460	1stExon;3'UTR	S_Shore	RDMR	NA	HEXIM1;HEXIM1	cg03572011	15.8643	7.46439e-05	0.0480901	FALSE	FALSE	FALSE	0.223202	0.381311	0.358902
417283	cg27210390	GTGCCTTTAGGAATAACTTCCCCTACCGAGAAGTTTCTGGTGTCTCCTCG	F	II	17	52978583	cg27210390			HC	17	1	0	XY_NO	A_NO	52978051	532	TOM1L1	AK225351	Body	S_Shore	RDMR	NA	TOM1L1	cg27210390	20.7546	1.32098e-05	0.0221967	FALSE	FALSE	FALSE	0.235969	0.380332	0.517016
371741	cg24065641	CATCCTATTTGTCTCCTTTTCAGACACAACCACTGATTCACCAGTCTCCG	F	II	17	69357976	cg24065641			LC	0	1	0	XY_NO	A_NO	69198317	-159658	BC039327	BC039327				TRUE		cg24065641	25.695	2.97804e-06	0.0125339	FALSE	TRUE	FALSE	0.448331	0.644784	0.836846
170183	cg10138630	GCAGAGGCTGAGTGGCCAGTCATCCCTGGTGCCATCTCACTCAAGACACG	F	II	17	74024966	cg10138630			LC	0	1	0	XY_NO	A_NO	74023506	-1459	EVPL	BC143814	TSS1500			NA	EVPL	cg10138630	17.4915	4.05523e-05	0.037497	FALSE	TRUE	FALSE	0.309336	0.377619	0.655924
248	cg00011616	CGGCGAGCGCCAGGAATGTGCCATCCGCATTCCACTTTATCTTGTATCTC	F	I	17	75672423	cg00011616			IC	0	1	1	XY_NO	A_NO	75543022	129401	LOC100507351	NR_040050				NA		cg00011616	16.1148	6.77848e-05	0.0460173	FALSE	TRUE	FALSE	0.956945	0.680594	0.655977
362041	cg23378546	CGTCAGCACGCCTGCCTCGTGTGTCACTGACAAGCTAAGGCAGCCACCTA	R	II	17	76352717	cg23378546			IC	0	1	0	XY_NO	A_NO	76355175	2459	SOCS3	CCDS11756		N_Shelf		NA		cg23378546	25.1363	3.48691e-06	0.0127099	FALSE	TRUE	TRUE	0.118173	0.255811	0.672741
352715	cg22749855	CGGGGAGAAGGGCTTGGGGTGACCTGAAGGGAACCATCCTGGTACCCCAC	R	II	17	76353952	cg22749855		rs4969169	LC	0	1	0	XY_NO	A_NO	76355175	1224	SOCS3	CCDS11756	3'UTR	N_Shore		NA	SOCS3	cg22749855	19.2902	2.15169e-05	0.0277228	FALSE	TRUE	TRUE	0.403042	0.543775	0.857734
407613	cg26574247	CGCACAGAGTGCTCAGATGCTTGTGATGGCAAAGAAGAGACGGCCACAGG	F	II	17	77712786	cg26574247			IC	49	1	0	XY_NO	A_NO	77704881	7905	ENPP7	NM_178543	3'UTR	N_Shelf		NA	ENPP7	cg26574247	16.2669	6.39609e-05	0.044864	FALSE	TRUE	FALSE	0.423122	0.638598	0.854622
164105	cg09744036	AAGCAGAGCTTCCAGAGCCCCTCCTAATTCAGGACAGTGGGGAGCCTACG	R	II	17	79920530	cg09744036			IC	0	1	0	XY_NO	A_NO	79919056	-1473	NOTUM	NM_178493	TSS1500	Island		NA	NOTUM	cg09744036	22.9967	6.53579e-06	0.0170233	FALSE	FALSE	FALSE	0.572358	0.732323	0.814216
132834	cg07739369	CGGCCTCTGCAGGGGCCACCCAGTGAATCGGCAGCCATGGGAACTTCCCT	F	II	17	80241456	cg07739369			LC	0	1	0	XY_NO	A_NO	80250689	9234	BC033560	BC033560				TRUE		cg07739369	21.7442	9.62398e-06	0.0202183	FALSE	TRUE	FALSE	0.087699	0.143505	0.383958
409899	cg26724241	CGTGCACCTGTGGGCAGGAGTGACCTCAGAGACTCCTTCCCGCAGATGCC	R	II	17	80309394	cg26724241		rs12601788	IC	0	1	0	XY_NO	A_NO	80317122	-7728	TEX19	NM_207459				NA		cg26724241	16.5799	5.68148e-05	0.0427673	FALSE	FALSE	FALSE	0.169461	0.260037	0.344736
425067	ch.18.189560F	CAAGACATTTCCCCCAGTGGTAGCATCTGAAGTATTGGAGTGTTTCTGCC	F	II	18	8638712	ch.18.189560F			LC	0	1	0	XY_NO	A_NO	8609442	29270	RAB12	NM_001025300	3'UTR			NA	RAB12	ch.18.189560F	27.2994	1.91859e-06	0.00969575	FALSE	FALSE	FALSE	0.0251213	0.0335949	0.143408
425082	ch.18.807506F	CAGCACAGTGAAGCAGTGAGCTGCTTCCAGAAGGCTGCCCTTAAATAGAG	F	II	18	42170111	ch.18.807506F			LC	0	1	0	XY_NO	A_NO	42111661	-58449	BC051727	BC051727				TRUE		ch.18.807506F	16.075	6.88279e-05	0.0464445	FALSE	FALSE	FALSE	0.0561873	0.0865196	0.221724
335882	cg21469505	CGCCTGGAGGAGTTCCAGCTGAGGAGTCTTGATGGAACTTCTGCTGTGTT	R	II	18	47085749	cg21469505			LC	0	1	0	XY_NO	A_NO	47088426	-2677	LIPG	AK300333		N_Shore		NA		cg21469505	16.2542	6.42714e-05	0.0449339	FALSE	TRUE	FALSE	0.187351	0.284231	0.493361
124330	cg07211476	TCTTAGCCTTGAAAGAGACTTCATGAGACCATGTGACCAACTTTCTGACG	F	II	18	53448189	cg07211476			LC	50	1	0	XY_NO	A_NO	53448951	763	AK127787	AK127787		S_Shore	RDMR	TRUE		cg07211476	17.0952	4.68904e-05	0.0395985	FALSE	TRUE	TRUE	0.219135	0.348603	0.677432
206588	cg12605662	CGCTCCACACTCGCCAACCCAGAGTTCGGTAAAAGGCGCGTCTGGTGAGG	R	I	18	56935199	cg12605662			HC	0	1	1	XY_NO	A_NO	56940624	5426	RAX	AB593018	3'UTR	Island	RDMR	NA	RAX	cg12605662	22.1736	8.41391e-06	0.0188967	TRUE	TRUE	FALSE	0.0172074	0.393325	0.684417
134352	cg07835051	CGGCAGCTGATATTTTCAAGTTTGACTTCAATAGAAAGCGTCAAGACCAC	R	II	18	56935446	cg07835051			HC	0	1	0	XY_NO	A_NO	56940624	5179	RAX	AB593018	3'UTR	Island	RDMR	NA	RAX	cg07835051	25.0357	3.58836e-06	0.0127527	FALSE	TRUE	TRUE	0.0659793	0.229836	0.589701
36790	cg02037013	CGCAGCAGTTACAGACTGCACAGCAATGCCAGTGAGTCCCTTGGAAAAGG	R	II	18	58039530	cg02037013		rs13447323	LC	0	1	0	XY_NO	A_NO	58040000	471	MC4R	NM_005912	1stExon			TRUE	MC4R	cg02037013	16.3822	6.1219e-05	0.0438789	TRUE	TRUE	FALSE	0.405629	0.832779	0.867831
355169	cg22920417	CGGCAGTGGAGCTAAGACATACAGCAAAGAGAGCCTGTTTTGTTATAAAC	F	II	18	74401671	cg22920417		rs75111599	LC	0	1	0	XY_NO	A_NO	74401985	-314	FLJ44881	AK126829				NA		cg22920417	19.7308	1.85327e-05	0.0255781	FALSE	TRUE	FALSE	0.457883	0.657256	0.780278
10513	cg00557021	CGGGTGCTCTGTGGGACTCTGAGGAAAAGCTCGCACCAGGTAGATGCTGT	F	I	19	1203149	cg00557021	rs73509382	rs73509382	IC	0	3	1	XY_NO	A_YES	1205797	-2648	STK11	NM_000455		N_Shelf		NA		cg00557021	19.4266	2.05396e-05	0.0270355	FALSE	FALSE	FALSE	0.41214	0.48117	0.432398
1519	cg00073090	CATATGTGTCCATGCCTGGTGCTGTGACTCATGTCCCTGGGGTGGGCACG	F	II	19	1265879	cg00073090			ICshore	0	1	0	XY_NO	A_NO	1269266	-3387	CIRBP	AK304470		Island		NA		cg00073090	25.0741	3.54922e-06	0.0127527	FALSE	TRUE	TRUE	0.153084	0.140526	0.460077
352622	cg22742299	CGGAGGCCAACACGGGAAACTGAGGCGTGGAGGAGCCCTCCTAAGCCCCA	F	I	19	1313502	cg22742299			IC	0	1	1	XY_NO	A_NO	1286152	27350	EFNA2	NM_001405		Island	DMR	TRUE		cg22742299	17.6872	3.77754e-05	0.0363531	FALSE	FALSE	FALSE	0.482448	0.505928	0.628346
347816	cg22376929	CGCAAACTGGGAGTTCATGGGTACAGAGCAACTTCAGCCCCAGCTCCCAA	R	II	19	2478127	cg22376929			LC	0	1	0	XY_NO	A_NO	2476353	1774	GADD45B	AY615270	3'UTR	N_Shore		TRUE	GADD45B	cg22376929	18.7635	2.5798e-05	0.0299783	FALSE	TRUE	TRUE	0.239826	0.26682	0.618456
285060	cg17792882	GGGGGCTTACCACATTGCCCAGGCTGGTCTTGGAATCTTGGGCTCAATCG	F	II	19	3501736	cg17792882			LC	49	320	0	XY_YES	A_YES	3500937	-798	DOHH	NM_001145165	TSS1500;TSS1500	S_Shore		NA	DOHH;DOHH	cg17792882	25.0407	3.58323e-06	0.0127527	FALSE	FALSE	FALSE	0.706673	0.85368	0.887678
422337	cg27552857	CGAGGAGGGCCTGCCCGGAAGTCACATCGGCAGCAGCTGTCTAAAGGGCT	R	I	19	4542866	cg27552857			ICshore	0	1	1	XY_NO	A_NO	4540035	-2830	PLIN5	AK127689	3'UTR	N_Shore		NA	SEMA6B	cg27552857	20.7857	1.30772e-05	0.0221967	FALSE	FALSE	FALSE	0.444096	0.514484	0.60247
218640	cg13461178	CGGCCGCCCCAGCATCCCAGGCAAATCAGCCAAGGCACCTGCTGGTGTCC	F	II	19	4583451	cg13461178			LC	0	1	0	XY_NO	A_NO	4559770	-23680	SEMA6B	AK300037		N_Shore		NA		cg13461178	18.5437	2.78545e-05	0.0312609	FALSE	FALSE	FALSE	0.270024	0.460135	0.541899
51047	cg02849956	CGCCCCAAAACAGGGAGATATGTCTGTGGTTCTGAGCAGCTGCTACAGGA	R	II	19	4634827	cg02849956	rs73533782	rs73533782	LC	0	1	0	XY_NO	A_NO	4639526	-4699	TNFAIP8L1	NM_152362		N_Shore		TRUE		cg02849956	29.5598	1.06528e-06	0.00770012	FALSE	TRUE	TRUE	0.228988	0.374789	0.79439
256462	cg15811371	CGCCCAGCAGGCCAGGGTCATGAGATTTTAATCAAGAGCAACTTCCACTG	R	II	19	9093198	cg15811371			LC	7	1	0	XY_NO	A_NO	9092017	-1180	MUC16	NM_024690	TSS1500			NA	MUC16	cg15811371	24.6686	3.98694e-06	0.0132836	FALSE	TRUE	FALSE	0.242942	0.364106	0.592998
330496	cg21063296	CGGACTGGCCCAACCAGGTCAGTTAACAAGCCTAAGGAAATAGAAAAATG	F	II	19	10304422	cg21063296		rs77622758	LC	0	1	0	XY_NO	A_NO	10305754	1333	DNMT1	AB209413	Body;Body	N_Shore	RDMR	NA	DNMT1;DNMT1	cg21063296	16.4846	5.88924e-05	0.0431542	FALSE	FALSE	FALSE	0.169882	0.178344	0.365683
76658	cg04328562	GAGGACATGCTGGCCGGTGGGCTCTGGCGGGGGCAGTGGCGGCACTGACG	F	II	19	11649701	cg04328562			IC	0	1	0	XY_NO	A_NO	11649578	123	CNN1	AK301888	1stExon;5'UTR			TRUE	CNN1;CNN1	cg04328562	17.2433	4.4402e-05	0.0385663	FALSE	FALSE	FALSE	0.0679728	0.0652685	0.139473
395795	cg25766748	AGGGCTTTGCTCGGCTGACAGGTTTCCTCATTGAAAATGGCTTTAGATCG	F	II	19	13614882	cg25766748			LC	0	1	0	XY_NO	A_NO	13617273	2392	CACNA1A	CCDS45999	Body;Body	N_Shore	CDMR	NA	CACNA1A;CACNA1A	cg25766748	21.7173	9.70602e-06	0.0202907	FALSE	TRUE	FALSE	0.477431	0.69127	0.814245
55670	cg03104569	AGATGTCCACATGGGTGCTGATTCTCCTGGTGTTCCCTCTCGGCTACTCG	R	II	19	13615864	cg03104569			LC	0	1	0	XY_NO	A_NO	13617273	1410	CACNA1A	CCDS45999	Body;Body	N_Shore	CDMR	NA	CACNA1A;CACNA1A	cg03104569	17.8951	3.50525e-05	0.0348123	FALSE	TRUE	FALSE	0.365494	0.479561	0.75786
375168	cg24315586	ACCCAGGAACATTTTAGAATCGCTGTTTCAACTCTTGGCTCTTGAGATCG	R	II	19	14188113	cg24315586			LC	6	1	0	XY_NO	A_NO	14183820	4293	LOC113230	NR_024282		S_Shore		NA		cg24315586	17.4595	4.1028e-05	0.03778	FALSE	FALSE	FALSE	0.688357	0.767521	0.938012
398718	cg25996388	CAGGCGTGAGCCACTGTGCCTGGCCAGAATCTTTGAGCCTTTGCAAGTCG	F	II	19	17015744	cg25996388			LC	25	1	0	XY_NO	A_NO	17014432	-1311	CPAMD8	AK075099	Body		CDMR	NA	CPAMD8	cg25996388	48.9085	1.98712e-08	0.000658019	FALSE	TRUE	FALSE	0.529188	0.819464	0.909573
403012	cg26279261	CGGAGAACTCTGAACCCCGGACCCCAGACCCAAGGCTGGGCCAGGACCAG	R	II	19	17346089	cg26279261			HC	0	1	0	XY_NO	A_NO	17337054	9035	OCEL1	NM_024578	Body	N_Shore		TRUE	NR2F6	cg26279261	17.3623	4.25084e-05	0.038207	FALSE	TRUE	FALSE	0.0803201	0.157642	0.393959
238267	cg14544180	GAGGTGTGAAGACACCAGGTGAAGCCTGCCCGAGCCCTGGATCCAGAACG	F	II	19	18383319	cg14544180			IC	0	1	0	XY_NO	A_NO	18385318	2000	KIAA1683	NM_001145305	5'UTR;5'UTR;5'UTR			NA	KIAA1683;KIAA1683;KIAA1683	cg14544180	19.2601	2.17395e-05	0.0279253	FALSE	FALSE	FALSE	0.466376	0.559205	0.655941
205847	cg12557430	CGGGCACAATGTGGAGGGACAGTGTTGAATCAGTTTCAGCTAGGGATGTA	F	II	19	38881609	cg12557430			LC	0	1	0	XY_NO	A_NO	38880938	671	SPRED3	NM_001042522	Body;Body	N_Shelf		NA	SPRED3;SPRED3	cg12557430	24.3429	4.38159e-06	0.0139448	FALSE	TRUE	FALSE	0.325247	0.492098	0.66153
160597	cg09508496	TGGGGTCGGGCATGCCTGCCAGGAGCTCGGTCACCGTCACCTTCTTGGCG	F	I	19	39056084	cg09508496			HC	0	1	1	XY_NO	A_NO	39104591	48508	MAP4K1	AK303267	Body;Body	Island	DMR	NA	RYR1;RYR1	cg09508496	17.1255	4.63692e-05	0.0393924	FALSE	FALSE	FALSE	0.3409	0.421505	0.472457
304682	cg19187564	CTGAGCCTCCTCCCGGGCAGAAGCACTTCCCAGGGCCAGGGGCAGAGGCG	R	II	19	42133492	cg19187564			LC	0	1	0	XY_NO	A_NO	42133441	-50	CEACAM4	NM_001817	TSS200			NA	CEACAM4	cg19187564	17.6483	3.83102e-05	0.0364689	FALSE	FALSE	FALSE	0.10293	0.186194	0.272521
343699	cg22054191	CGCAGGATGTCCTGCGGGGCCCAGGCGGGCATGTGGGGTGTCTGGAGACG	F	II	19	42637630	cg22054191			IC	0	1	0	XY_NO	A_NO	42637664	35	MIR4323	NR_036208	TSS1500	Island		TRUE	POU2F2	cg22054191	27.8588	1.65323e-06	0.00965819	FALSE	FALSE	FALSE	0.0671467	0.113863	0.285484
133766	cg07800524	GAGTCCATCAATGGCTCGGGTCCTCAGGTGATCTCCGGGGTGTGAGCTCG	F	II	19	49259452	cg07800524		rs78492691	IC	0	1	0	XY_NO	A_NO	49259147	305	FGF21	NM_019113	1stExon;5'UTR;TSS1500	S_Shelf		TRUE	FGF21;FGF21;FUT1	cg07800524	17.6636	3.80983e-05	0.0363531	FALSE	FALSE	FALSE	0.799568	0.829741	0.918928
283540	cg17670263	CGTCTGTTTCTGCTCAGATTTTATTGAGGAGCGTTTACAGGGTAGCCTGT	F	II	19	54210233	cg17670263			LC	0	1	0	XY_NO	A_NO	54210706	-473	MIR520C	NR_030198	TSS1500			NA	MIR520C	cg17670263	26.3499	2.48295e-06	0.0111469	FALSE	TRUE	FALSE	0.306427	0.539419	0.768882
60251	cg03372852	CTGTCTGTCATGGAGGGCCATGTGGTCACCTGTCCCACAGCTGGAGCACG	R	II	19	55219964	cg03372852			LC	0	1	0	XY_NO	A_NO	55219699	265	BC131616	BC131616	Body			NA	LILRP2	cg03372852	18.5217	2.80701e-05	0.0313377	FALSE	FALSE	FALSE	0.136606	0.161908	0.39439
293844	cg18393172	CACAGAACAACCCACAAACCTGGTCACAGAGTGACTCATGCAGACAGACG	R	II	19	58837257	cg18393172			LC	0	1	0	XY_NO	A_NO	58838384	-1127	ZSCAN22	NM_181846	TSS1500	N_Shore	RDMR	NA	ZSCAN22	cg18393172	16.3885	6.10734e-05	0.0438732	FALSE	FALSE	FALSE	0.316198	0.345772	0.493705
47195	cg02626873	TCGCTGCGGTAGAATCCCTTGGAGGGCACCAGCCTAAGAGGGGTTAATCG	R	II	20	1247526	cg02626873			IC	0	1	0	XY_NO	A_NO	1246959	567	SNPH	NM_014723	5'UTR	S_Shore		NA	SNPH	cg02626873	19.3335	2.12016e-05	0.0274826	FALSE	FALSE	FALSE	0.0160563	0.0069638	0.0290538
304125	cg19138960	TTGGGTCAGGGGGACGTGGAAAGCCCTCAGCCTTTGTGTCCTTCTCTGCG	F	II	20	23066947	cg19138960			IC	0	1	0	XY_NO	A_NO	23066976	30	CD93	NM_012072	5'UTR;1stExon			NA	CD93;CD93	cg19138960	22.7207	7.10844e-06	0.0174494	FALSE	TRUE	FALSE	0.175305	0.327513	0.483771
176976	cg10578007	CGCCTTGGGTCAGGGGGACGTGGAAAGCCCTCAGCCTTTGTGTCCTTCTC	R	II	20	23066999	cg10578007			IC	0	1	0	XY_NO	A_NO	23066976	-22	CD93	NM_012072	TSS200			NA	CD93	cg10578007	15.8374	7.54247e-05	0.0482976	FALSE	TRUE	FALSE	0.0624928	0.270276	0.464176
34310	cg01901788	TTCTGGCAGCTCTTTTTCAGGAACTGTCTCTGCAGGTCTTTCAGTGTTCG	R	II	20	33145848	cg01901788		rs1040747	ICshore	0	1	0	XY_NO	A_NO	33146518	-670	MAP1LC3A	NM_032514	TSS1500;Body	N_Shore		NA	MAP1LC3A;MAP1LC3A	cg01901788	18.9508	2.41765e-05	0.0289788	FALSE	TRUE	FALSE	0.141108	0.241352	0.490395
189054	cg11399589	CGGGCAGCAGCCACTGGAGGCAATACATGATCTCTGCCGGGCAGGGCCTT	F	II	20	36147549	cg11399589		rs59014721,rs59748564,rs6095055	IC	0	2	0	XY_NO	A_YES	36147575	27	BLCAP	CCDS13295	Body;Body;Body;Body;Body	N_Shore		TRUE	BLCAP;BLCAP;BLCAP;BLCAP;BLCAP	cg11399589	17.8168	3.60521e-05	0.035345	FALSE	FALSE	FALSE	0.712743	0.612008	0.418814
275679	cg17104026	GACTCTGATAATACAGTTCTCTTATCTGGGACTTCCCCAGGTTCCAGACG	F	II	20	43598376	cg17104026		rs6073578	LC	0	1	0	XY_NO	A_NO	43595119	3257	STK4	NM_006282	Body	S_Shelf		NA	STK4	cg17104026	20.1782	1.59612e-05	0.0235534	FALSE	TRUE	FALSE	0.237001	0.285323	0.54222
126371	cg07339236	TCACAATCTATTGACTTTTAAAACACCAACAACACTGTTTAAAAAGCACG	R	II	20	50312490	cg07339236			LC	0	1	0	XY_NO	A_NO	50314041	1552	ATP9A	BC063701	Body		DMR	TRUE	ATP9A	cg07339236	15.9708	7.16383e-05	0.0470022	FALSE	TRUE	FALSE	0.0483971	0.0624299	0.346055
119029	cg06914270	CGCTCATATGGTTGGAGTGTTAAGTGAACCTCTGATTTTGTCAGGGTTTT	F	II	20	60757239	cg06914270			LC	0	1	0	XY_NO	A_NO	60758080	-841	GTPBP5	AK299726	3'UTR;TSS1500	N_Shore		NA	SS18L1;GTPBP5	cg06914270	18.9965	2.37978e-05	0.0289145	FALSE	TRUE	FALSE	0.521871	0.750766	0.882488
215641	cg13283635	AACCAGGAGAGGCTGGGCTGCCGGGACTGCCGGGTGTGGATGTGAGTGCG	R	I	20	61450653	cg13283635			LC	0	1	1	XY_NO	A_NO	61448413	2240	COL9A3	NM_001853	Body	S_Shore		TRUE	COL9A3	cg13283635	16.409	6.06005e-05	0.0438732	FALSE	FALSE	FALSE	0.0601627	0.170152	0.27069
109587	cg06363034	CGACCTGGAAGCAGTTGAATGTTTTGGGAATACTGGCCTTTTCCACATTC	F	II	20	62225388	cg06363034			IC	0	1	0	XY_NO	A_NO	62236255	10868	GMEB2	AL133646	Body	S_Shore		TRUE	GMEB2	cg06363034	19.1499	2.25752e-05	0.0283153	FALSE	TRUE	FALSE	0.439709	0.597347	0.775122
65315	cg03661019	TTTGCCTCATCCCCCAGCCAATCAGTTTTCAAATCTTGCATTTAATTTCG	F	II	21	10885409	cg03661019	rs28657793	rs28415718,rs28657793,rs77135595	LC	0	4	0	XY_NO	A_YES	10990919	105511	TPTE	AY219888		S_Shore		NA		cg03661019	16.864	5.10844e-05	0.0409905	FALSE	FALSE	FALSE	0.635805	0.664529	0.782927
399623	cg26060835	ATCTTGGGTCATGAGAACTCCAAGATCTCCTACATACCAAATGTTGCTCG	R	II	21	19258310	cg26060835			LC	0	1	0	XY_NO	A_NO	19257924	-385	CHODL-AS1	NR_024354	TSS1500			NA	NCRNA00157	cg26060835	15.7734	7.73173e-05	0.0489946	FALSE	TRUE	FALSE	0.402537	0.661031	0.814262
68817	cg03872783	CTCTGGCCACTCCAACAGGGAAGCTGGTCCAGGGCCATTATACAGGTACG	F	II	21	26934885	cg03872783			HC	0	1	0	XY_NO	A_NO	26934456	429	MIR155HG	NR_001458	Body	S_Shore		TRUE	MIR155HG	cg03872783	19.5138	1.99411e-05	0.026734	FALSE	FALSE	FALSE	0.107043	0.0860742	0.326755
216009	cg13309012	CTATTTTCCTTTCAGATTTACTATATGCTGTCACTCCAGCTTTATAACCG	R	II	21	26946167	cg13309012			LC	0	1	0	XY_NO	A_NO	26946291	-124	MIR155	NR_030784	Body;TSS200			NA	MIR155HG;MIR155	cg13309012	15.7452	7.81707e-05	0.0493156	FALSE	TRUE	TRUE	0.146476	0.223164	0.644332
425473	ch.21.228978R	CAGCTACTTCCAATGCAGCTGTGTCAGGGGAGAGAGAAGAAAGGACATGG	F	II	21	27297434	ch.21.228978R		rs2409156,rs410176,rs439196,rs5843181,rs72556494	LC	0	1	0	XY_NO	A_NO	27342861	45428	APP	AK295373	Body;Body;Body;Body;Body			NA	APP;APP;APP;APP;APP	ch.21.228978R	17.9785	3.40213e-05	0.0342457	FALSE	FALSE	FALSE	0.0194434	0.0135064	0.0368304
107449	cg06212263	CGCTGTGTGGAAACTCCGGTAAAACTCTTTGGGCAACAGTCTTATCACCA	F	II	21	34392851	cg06212263		rs73350596	ICshore	0	1	0	XY_NO	A_NO	34398215	-5364	OLIG2	NM_005806		S_Shore	CDMR	NA		cg06212263	41.355	7.83742e-08	0.00185689	FALSE	TRUE	TRUE	0.162774	0.274296	0.577765
425478	ch.21.33444458F	CAGCAAGTAATACAATTAGTTTGGTTTTAGTTTTGGGTTTTTTGTTTGTT	F	II	21	34522588	ch.21.33444458F			LC	14	1	0	XY_NO	A_NO	34542540	19953	C21orf54	NR_024102				NA		ch.21.33444458F	19.6782	1.88639e-05	0.0258676	FALSE	FALSE	FALSE	0.0268743	0.0247128	0.152748
3866	cg00199065	GTGGTTCAGGAGAGCTCTCTAACTTTCCCTATCAAGCCAGATGACCATCG	R	II	21	37093340	cg00199065		rs73365738	LC	0	1	0	XY_NO	A_NO	37093012	328	MIR802	NR_030414				NA		cg00199065	16.1682	6.64142e-05	0.0456095	FALSE	TRUE	FALSE	0.272086	0.549559	0.770464
289099	cg18073115	GAGAGGCTTCGGGAGAGTTCCAGGAACACCACCCCAGAGGGTCTCTACCG	F	II	21	46813298	cg18073115			IC	0	1	0	XY_NO	A_NO	46825096	-11798	COL18A1	NM_130445		S_Shore		NA		cg18073115	23.5183	5.58709e-06	0.0156758	TRUE	TRUE	FALSE	0.451782	0.760339	0.869442
289053	cg18069493	CGTCAGCCATGTTTCCAACAGTCAGACGCCCCCTGCCCTGTTGCGCCCGG	R	II	21	47649776	cg18069493			HC	0	1	0	XY_NO	A_NO	47649157	619	MCM3AP-AS1	NR_002776	Body;TSS1500;TSS1500;TSS1500;TSS1500	S_Shore		NA	MCM3APAS;LSS;LSS;LSS;LSS	cg18069493	16.3336	6.23598e-05	0.0441324	FALSE	FALSE	FALSE	0.13272	0.154466	0.40755
399656	cg26063643	AGGGGCTCTGCTCCCCAAACCCTGTGGTATAAGTAGCTGGGAGGAGTTCG	F	II	22	16998752	cg26063643			LC	0	9	0	XY_YES	A_YES	17029615	-30863	DQ571479	DQ571479		N_Shelf		NA		cg26063643	34.5269	3.26416e-07	0.00376233	FALSE	FALSE	FALSE	0.566759	0.657469	0.788111
282304	cg17564844	ATTCAATTAAGCAAATATTTATTGAGTGGTCACTCCCCCAGAGCTTGACG	R	II	22	23413784	cg17564844			LC	49	1	0	XY_NO	A_NO	23412668	1116	GNAZ	NM_002073	Body;5'UTR	S_Shore		NA	RTDR1;GNAZ	cg17564844	16.3959	6.09032e-05	0.0438732	FALSE	TRUE	TRUE	0.362821	0.312754	0.665819
304039	cg19131731	GTGGTTTTCCTGCCTGGCTTGTCCCGGGAGTTGTCTGAAGATGGGCATCG	R	II	22	30643042	cg19131731			HC	0	1	0	XY_NO	A_NO	30642795	-246	LIF	NM_002309	TSS1500	S_Shore		NA	LIF	cg19131731	17.8337	3.58342e-05	0.0352155	FALSE	TRUE	FALSE	0.0549833	0.163174	0.394585
242076	cg14780837	GGATTCTGGAATTCGATCCTTCATGGATAGGCAGCTGGACACAGAGGTCG	R	II	22	39760267	cg14780837			LC	0	1	0	XY_NO	A_NO	39760174	93	SYNGR1	NM_145738	Body;1stExon;Body			TRUE	SYNGR1;SYNGR1;SYNGR1	cg14780837	21.0887	1.18569e-05	0.021702	FALSE	TRUE	FALSE	0.194927	0.244837	0.535979
135673	cg07919145	CGTGAGATGACTCAGCACCCCCCATTCCTGGCAGGAGTCTTGACAGCTTT	R	II	22	39780408	cg07919145		rs73414378	LC	0	1	0	XY_NO	A_NO	39795758	-15350	TAB1	NM_153497	3'UTR	N_Shelf		TRUE	SYNGR1	cg07919145	17.2563	4.41908e-05	0.0385398	FALSE	TRUE	FALSE	0.286051	0.441216	0.605501
389940	cg25347941	CGGAAGCCTTGGGACTTCTCAAGGCCTCACAACCAGACAGCAGCTGAAGG	R	II	22	43486472	cg25347941			LC	50	1	0	XY_NO	A_NO	43485433	-1038	TTLL1	NR_027779	TSS1500;TSS1500	S_Shore		NA	TTLL1;TTLL1	cg25347941	22.9672	6.59443e-06	0.0170443	FALSE	FALSE	FALSE	0.455631	0.601718	0.719385
109133	cg06332964	CGTGTGCATGAATGTCCATAGCAGCAGTCTGCATAACTGTCAAAAAGTGG	R	II	22	47253846	cg06332964			IC	50	1	0	XY_NO	A_NO	47311915	58070	FLJ32756	CU013372	Body	N_Shore		NA	TBC1D22A	cg06332964	16.2112	6.53326e-05	0.045323	FALSE	FALSE	FALSE	0.625806	0.835283	0.902002
267614	cg16550446	CGCCACCTAGCTGGATGAAAAGTGAGGAAATGATGAGCAGGTAAGGTGAT	R	II	22	48030204	cg16550446			LC	24	1	0	XY_NO	A_NO	48027451	2753	BC039485	BC039485		S_Shelf		NA		cg16550446	20.0457	1.66794e-05	0.0240312	FALSE	TRUE	FALSE	0.44934	0.726085	0.781643
314914	cg19894402	GTAAAGGCACGTTCAGGACTCAGGACCGTGGCTGCAGCAGTGGCCAGACG	R	II	22	50529783	cg19894402			ICshore	0	1	0	XY_NO	A_NO	50528684	1099	MOV10L1	NM_001164105	Body;Body;Body	Island		NA	MOV10L1;MOV10L1;MOV10L1	cg19894402	37.6956	1.64139e-07	0.00257139	FALSE	FALSE	FALSE	0.820402	0.892328	0.947263

## Sheet: 2_iPA v sPA
Index	TargetID	SourceSeq	Strand	Infinium_Design_Type	CHR	MAPINFO	TargetID	Target CpG SNP	SNPprobe	HIL_CpG_class	n_bp_repetitive	AlleleA_Hits	AlleleB_Hits	XY_Hits	Autosomal_Hits	Closest_TSS	Distance_closest_TSS	Closest_TSS_gene_name	Closest_TSS_Transcript	UCSC_RefGene_Group	Relation_to_UCSC_CpG_Island	DMR	Enhancer	UCSC_RefGene_Name	TargetID	F-Value	p-value	FDR significant?	iPA-sPA	iPA-DA	sPA-DA	PA infra Avg	PA supra Avg	DA Avg
119894	cg06965195	GCAGTATTTGGAACACAGCTCTCCTTAATTCATTTCATTTTTTTCTGACG	F	II	1	4390452	cg06965195			LC	0	1	0	XY_NO	A_NO	4472110	-81658	LOC284661	NR_027088				NA		cg06965195	17.228	4.46516e-05	0.0387042	TRUE	TRUE	FALSE	0.184451	0.524184	0.572438
93736	cg05349601	CGACTGGCATGGGAAGAACGCCTCAAGGGAGCATGTGTACAGCTCCAGTG	F	II	2	10691725	cg05349601			IC	48	40	0	XY_YES	A_YES	10588452	-103272	ODC1 intergenic	NM_002539				NA		cg05349601	20.4832	1.4434e-05	0.0228835	TRUE	TRUE	FALSE	0.554864	0.907153	0.935439
226643	cg13905258	TACACTTTTAGTTTGAGAGTGATGTCTATTTACTTCTCTTCCTTCTGTCG	R	II	2	45158117	cg13905258			LC	0	1	0	XY_NO	A_NO	45169036	-10919	SIX3 intergenic	NM_005413		N_Shore	CDMR	NA		cg13905258	22.813	6.9109e-06	0.017362	TRUE	TRUE	TRUE	0.0826495	0.397465	0.697588
269625	cg16668359	GGGCAGATGTACAGGAAGCCGTGAACGGGAGAGTTCGCCGAATGAGGACG	F	I	2	45159434	cg16668359			ICshore	0	1	1	XY_NO	A_NO	45169036	-9602	SIX3 intergenic	NM_005413		N_Shore	RDMR	NA		cg16668359	30.6852	8.04704e-07	0.006683	TRUE	TRUE	FALSE	0.186357	0.532445	0.729687
190863	cg11536474	TGGTTTGTTGGTGTGGGAAGGGCGCGCCCGAGCCTGGCCTACCGAATCCG	F	I	2	63286049	cg11536474			HC	0	1	1	XY_NO	A_NO	63277936	8113	OTX1 intergenic	NM_014562		Island	DMR	TRUE		cg11536474	20.7649	1.31657e-05	0.0221967	TRUE	TRUE	FALSE	0.0796584	0.573935	0.680036
387555	cg25168494	TGCCGGGGAGAACTGGCAGGCGGCCAGGGCGAGGAGGCTTCCAGCTTGCG	R	I	2	63286355	cg25168494			ICshore	0	1	1	XY_NO	A_NO	63277936	8419	OTX1 intergenic	NM_014562		Island	DMR	TRUE		cg25168494	17.1951	4.51951e-05	0.0388857	TRUE	TRUE	FALSE	0.183933	0.527323	0.579025
140845	cg08238215	CAGACTGGAGAGCGCAGGGCCGCCAGGCCTCTGGGATCTGGGGCAGGCCG	R	II	2	66673985	cg08238215			ICshore	0	1	0	XY_NO	A_NO	66667262	6723	MEIS1	AK098174	Body	S_Shore		TRUE	MEIS1	cg08238215	16.1818	6.60689e-05	0.0454456	TRUE	TRUE	FALSE	0.221148	0.535288	0.630196
86302	cg04904388	GTTTTTAGGTCTGGGCAGCACTGACTTAGCTGGTCACTCTCTCCTCTTCG	R	II	2	74772791	cg04904388			LC	50	1	0	XY_NO	A_NO	74776146	-3355	LOXL3	NM_001197260	Body	N_Shelf		NA	LOXL3	cg04904388	18.0113	3.36254e-05	0.0339814	TRUE	TRUE	FALSE	0.330965	0.667766	0.770801
245884	cg15039182	CGCGGAAAATCACAGATGGAGGAAGGGCAGTCATTACATATCGGAACTCT	R	II	2	239930734	cg15039182	rs77391222	rs77391222	IC	0	1	0	XY_NO	A_NO	239990609	59876	MIR4440 intergenic	NR_039642		N_Shore		TRUE		cg15039182	22.1718	8.41886e-06	0.0188967	TRUE	TRUE	FALSE	0.371956	0.721689	0.75104
41378	cg02301319	CGGGTCAGCGTCTGCATCAAGAGTGAGTCTTCAATCGTCTGCCGGATGTT	F	I	2	239930865	cg02301319			IC	0	1	1	XY_NO	A_NO	239990609	59745	MIR4440 intergenic	NR_039642		Island		TRUE		cg02301319	20.0071	1.68952e-05	0.0241787	TRUE	TRUE	FALSE	0.545353	0.895469	0.91728
384452	cg24945701	TGGGGCTGAGGCCTCGGGCTAGGGAAGGCGCCAAGGTGGATTCGGGCCCG	F	I	3	62362783	cg24945701		rs71296766	HC	0	1	1	XY_NO	A_NO	62359189	-3593	FEZF2 intergenic	NM_018008		Island		NA		cg24945701	19.4779	2.01852e-05	0.026734	TRUE	TRUE	FALSE	0.194125	0.497543	0.657918
152755	cg08994384	CGGCTCCCTGGGGAGATGGCATACATAGGGCGCTGTGTTATGTATTGCAA	R	II	3	62363642	cg08994384			IC	0	1	0	XY_NO	A_NO	62359189	-4452	FEZF2 intergenic	NM_018008		N_Shore		NA		cg08994384	22.8083	6.92089e-06	0.017362	TRUE	TRUE	FALSE	0.13894	0.488398	0.721435
229348	cg14047130	GATGAAATTGAGCCTGTAGGCTGGGTCAGTGCTCAGGCACCAGGTTTCCG	F	II	4	11427700	cg14047130			LC	0	1	0	XY_NO	A_NO	11430536	2837	HS3ST1	NM_005114	5'UTR	N_Shore		NA	HS3ST1	cg14047130	51.2478	1.34615e-08	0.000574089	TRUE	TRUE	FALSE	0.424368	0.830709	0.929432
328116	cg20885782	CGGCCACTGAAAGCCTCCCTGTTCCTGGGCAGGGCAGCCAGAGTGCCCTC	F	II	4	41875606	cg20885782			HC	0	1	0	XY_NO	A_NO	41884568	8963	BC025350 intergenic	BC025350		Island		NA		cg20885782	16.7906	5.2502e-05	0.0414513	TRUE	TRUE	FALSE	0.625498	0.130209	0.17211
77608	cg04384626	CGCTCAGCCCATAGCCGGCCTTTGATCTCCAAGCGGAGCAGCTGGACAGG	F	II	4	41882580	cg04384626		rs4861148	HC	0	1	0	XY_NO	A_NO	41884568	1989	BC025350 intergenic	BC025350		Island		NA		cg04384626	19.1249	2.27699e-05	0.0283153	TRUE	TRUE	FALSE	0.77886	0.135449	0.200946
111636	cg06495586	TCCAGGCTCTTTGTTATTCTGACAGAGAATGGCACAGCCTATTCTTCTCG	F	II	4	54424787	cg06495586			LC	0	1	0	XY_NO	A_NO	54424435	-351	LNX1	NM_032622	Body;TSS1500			TRUE	LNX1;LNX1	cg06495586	16.1014	6.81337e-05	0.046122	TRUE	TRUE	FALSE	0.0802976	0.438988	0.55392
284776	cg17769793	CGTGACAAAAAAGGGAGAACTAAGTCACACATTAATACATTCAATGAGCT	R	II	4	89976368	cg17769793		rs76554426	LC	0	1	0	XY_NO	A_NO	89978322	1955	FAM13A	BC053569	Body			TRUE	FAM13A	cg17769793	23.8389	5.07963e-06	0.0151489	TRUE	TRUE	FALSE	0.0915002	0.419337	0.677984
93949	cg05361366	CGAGGTCACCAGATTCCATGATTTTGTGATTTGTAGCCTGTGACTTTCAG	F	II	4	142965608	cg05361366			LC	0	1	0	XY_NO	A_NO	143226984	261377	INPP4B	AK300891	Body;Body			TRUE	INPP4B;INPP4B	cg05361366	75.5003	4.78988e-10	0.000102137	TRUE	TRUE	FALSE	0.508743	0.864133	0.898881
148731	cg08736088	TCAATACAAATGTGACATTAGGGATAACCATTTGTTCTCTCAAATTTACG	R	II	4	147866520	cg08736088			LC	0	1	0	XY_NO	A_NO	147867033	514	TTC29	AK314066	5'UTR	N_Shore		TRUE	TTC29	cg08736088	18.7457	2.59584e-05	0.0300011	TRUE	TRUE	FALSE	0.206904	0.502283	0.714738
189386	cg11419030	CGGCACTGCAAGATGCCTACGTTTTGTGATTCAGTCACATCGCCTACAGA	R	II	5	55123	cg11419030			IC	0	1	0	XY_NO	A_NO	140372	-85249	PLEKHG4B	NM_052909		S_Shore		NA		cg11419030	21.0937	1.18378e-05	0.021702	TRUE	TRUE	FALSE	0.503091	0.833958	0.900813
392608	cg25537797	CTGGGCCAGGCCACAGCTGGCCTCCTTGAGCAGGTCCTGGAGTAGCAGCG	F	II	5	171408	cg25537797			IC	0	1	0	XY_NO	A_NO	191625	-20217	PLEKHG4B	NM_001080478	Body	S_Shore		NA	PLEKHG4B	cg25537797	15.827	7.5728e-05	0.0484192	TRUE	TRUE	FALSE	0.483306	0.900612	0.926036
241826	cg14765933	CGCGTCCCTGTAAGAACAAGACACGCCGTCTCAGGAACCAGCTGAGCTGC	F	I	5	1414924	cg14765933		rs28363071,rs8179028	IC	0	1	1	XY_NO	A_NO	1445542	30619	SLC6A3	NM_001044	Body	N_Shore		NA	SLC6A3	cg14765933	16.8688	5.09937e-05	0.0409905	TRUE	TRUE	FALSE	0.397118	0.761984	0.830209
63158	cg03540794	CGCGCCTGGGCCCCGGCCTCAGCCAGTCCGCACTGCACTCCGGCTTTCAA	R	I	5	2112109	cg03540794			HC	0	1	1	XY_NO	A_NO	1882879	-229229	IRX4 intergenic	NM_016358		Island		NA		cg03540794	30.4943	8.43455e-07	0.00669239	TRUE	TRUE	FALSE	0.900933	0.36594	0.387887
140867	cg08239858	GGGCTGCCTGGAGGTGGTGATGGATCCAAGGGGACACAGCGGAGTCAGCG	F	I	5	2739131	cg08239858			HC	0	1	1	XY_NO	A_NO	2751768	12638	IRX2 intergenic	NM_033267		Island		NA		cg08239858	38.1013	1.50811e-07	0.00257139	TRUE	TRUE	FALSE	0.639285	0.189782	0.19508
195844	cg11857997	TTTCTTGGGAAACAGTTCGCTGGTCTTGAAGCTCTGCAGTCCGGGGGTCG	F	II	5	3591992	cg11857997			HC	0	1	0	XY_NO	A_NO	3596167	-4175	IRX1 intergenic	NM_024337		Island		NA		cg11857997	27.4596	1.83807e-06	0.00969575	TRUE	TRUE	FALSE	0.472311	0.119211	0.0419761
66260	cg03718773	TTTAAGGCTGACCTACCAGTCTGCAAATGGTACATCCTGTTGCTATTACG	R	II	5	106941252	cg03718773			LC	0	1	0	XY_NO	A_NO	107006595	65344	EFNA5	AK308672	Body			TRUE	EFNA5	cg03718773	19.6285	1.91822e-05	0.0261361	TRUE	TRUE	FALSE	0.245787	0.619674	0.756806
380643	cg24691042	ATCTAACTGGATACCACCGGTAATAAATTACCCAAAGCTAAGATTTCACG	R	II	5	171708977	cg24691042			LC	0	1	0	XY_NO	A_NO	171710794	1818	UBTD2	NM_152277	Body	N_Shore	RDMR	NA	UBTD2	cg24691042	18.3198	3.0137e-05	0.0319713	TRUE	TRUE	FALSE	0.433259	0.736669	0.911319
29252	cg01605921	CGGGTTCACTTGCCTGGCACAGGAAAGCCAAACATCCACATCAACAGGAG	R	II	6	28545895	cg01605921		rs74818210	LC	50	11	0	XY_YES	A_YES	28555111	9217	SCAND3	NM_052923	Body			NA	SCAND3	cg01605921	33.5014	4.12063e-07	0.00439329	TRUE	TRUE	FALSE	0.477219	0.795226	0.799813
89546	cg05098566	CGGTACCCAACTGCCGAGGAGATCTTGGTTCTGGGGGGCTACCTCCGTCT	R	II	6	30652282	cg05098566			IC	0	1	0	XY_NO	A_NO	30655092	2811	KIAA1949;KIAA1949	NM_001134870	Body;1stExon	N_Shelf	RDMR	NA	KIAA1949;KIAA1949	cg05098566	30.4754	8.474e-07	0.00669239	TRUE	TRUE	TRUE	0.0775657	0.375783	0.677055
128479	cg07474296	CTGCAGTGCCAGATGGGGTTGTTTGTGTGCTGAGGCCCTGAGGGTCTTCG	R	II	6	37676060	cg07474296			LC	0	1	0	XY_NO	A_NO	37665765	-10294	MDGA1 intergenic	NM_153487		S_Shelf		NA		cg07474296	40.6008	9.08715e-08	0.00203967	TRUE	TRUE	FALSE	0.366312	0.757579	0.877806
257188	cg15855970	GTAAGTCTTTGCGCAGTTTCCAAATCGAGTCCATTTAGCAGCTTTCTTCG	R	II	6	99273338	cg15855970			ICshore	0	1	0	XY_NO	A_NO	99282579	-9241	POU3F2 intergenic	NM_005604		S_Shore		TRUE		cg15855970	16.22	6.5115e-05	0.0453009	TRUE	TRUE	FALSE	0.668431	0.30078	0.0743771
39584	cg02196834	CCTCTCTGGGTTCCAGATTGTTATTTGTAAAAGGATTCTCACCCTGTTCG	F	II	6	108484512	cg02196834			LC	50	1	0	XY_NO	A_NO	108487214	-2702	NR2E1 intergenic	NM_003269		N_Shore		NA		cg02196834	25.6735	2.99599e-06	0.0125339	TRUE	TRUE	FALSE	0.233431	0.763931	0.831452
241130	cg14712531	CGCGCCGATAATTACAGCCGGGCGCACAGAACACAGGATGCATATGCTGC	F	I	6	108485043	cg14712531			ICshore	0	1	1	XY_NO	A_NO	108487214	-2171	NR2E1 intergenic	NM_003269		N_Shore	CDMR	NA		cg14712531	67.9585	1.20605e-09	0.000114283	TRUE	TRUE	FALSE	0.0176153	0.485097	0.553261
377441	cg24472375	TTACAGCCGGGCGCACAGAACACAGGATGCATATGCTGCGGGTGTGTGCG	R	II	6	108485102	cg24472375			ICshore	0	1	0	XY_NO	A_NO	108487214	-2112	NR2E1 intergenic	NM_003269		N_Shore	CDMR	NA		cg24472375	59.2715	3.93058e-09	0.00023096	TRUE	TRUE	FALSE	0.0778849	0.640512	0.828308
156290	cg09236658	TTTCCTGTCACCAGTCCCCGATCAAGCATGGTGTCAAGAAGATGCCTACG	F	II	6	108485152	cg09236658			ICshore	0	1	0	XY_NO	A_NO	108487214	-2062	NR2E1 intergenic	NM_003269		N_Shore	CDMR	NA		cg09236658	27.7118	1.71882e-06	0.00965878	TRUE	TRUE	FALSE	0.0812286	0.466493	0.680169
102823	cg05922610	CGGGTCTCCAGCCTAAAGGCCCTGGGGACCGCTGACCTCCTGCTCTCTGT	F	I	6	108495985	cg05922610			ICshore	0	1	1	XY_NO	A_NO	108487214	8771	NR2E1	NM_003269	Body	Island		NA	NR2E1	cg05922610	21.6971	9.76806e-06	0.0203208	TRUE	TRUE	FALSE	0.228477	0.539459	0.680463
296432	cg18569734	CGTGGCCACCCTTAAGCCTGCTAGCCTGCCCCAGGATCTTAAAATCTGGA	F	II	6	108496460	cg18569734			ICshore	0	1	0	XY_NO	A_NO	108487214	9246	NR2E1	NM_003269	Body	N_Shore		TRUE	NR2E1	cg18569734	34.9601	2.96298e-07	0.00361033	TRUE	TRUE	FALSE	0.112766	0.518626	0.688536
105877	cg06103642	CGCCCGTGGGTGCCTCGGACACCCAGCTCTCCCAAGGCTCTTAAGCGCGC	F	I	6	108496716	cg06103642			ICshore	0	1	1	XY_NO	A_NO	108487214	9502	NR2E1	NM_003269	Body	Island		TRUE	NR2E1	cg06103642	37.9004	1.57256e-07	0.00257139	TRUE	TRUE	FALSE	0.0457802	0.559963	0.603935
184467	cg11086764	CGCAACAGCAAGAACCAGGACGTCAGAGTGCTTCCTGGGCCTGGAGCACG	R	II	6	108496811	cg11086764		rs77392397	ICshore	0	1	0	XY_NO	A_NO	108487214	9597	NR2E1	NM_003269	Body	Island		TRUE	NR2E1	cg11086764	37.8479	1.58992e-07	0.00257139	TRUE	TRUE	FALSE	0.0382707	0.488034	0.616312
151775	cg08929002	TTGTCAATACACAAGTTCAACAGGTTGGACGCTCCCTCCGGCTTCCTGCG	F	II	6	108496991	cg08929002			ICshore	0	1	0	XY_NO	A_NO	108487214	9777	NR2E1	NM_003269	Body	Island		TRUE	NR2E1	cg08929002	45.7105	3.47237e-08	0.000987236	TRUE	TRUE	FALSE	0.078724	0.503701	0.585517
46628	cg02596153	ACTGTTGGTGGTAATTGTCACATCTCCCCTGCCTTTCTCCAGCATACTCG	R	II	6	108497141	cg02596153			ICshore	0	1	0	XY_NO	A_NO	108487214	9927	NR2E1	NM_003269	Body	Island		TRUE	NR2E1	cg02596153	57.797	4.87408e-09	0.00023096	TRUE	TRUE	FALSE	0.0671588	0.586195	0.725311
260756	cg16105676	TGCCACGATAATGGCAGAGCCTCAAGTAAGACCAGGTGTGTTCTCCTTCG	F	II	6	108497424	cg16105676			ICshore	49	1	0	XY_NO	A_NO	108487214	10210	NR2E1	NM_003269	Body	N_Shore		TRUE	NR2E1	cg16105676	28.0814	1.5591e-06	0.00951881	TRUE	TRUE	FALSE	0.0467456	0.392226	0.520489
339871	cg21762523	CGAGCGGGGGCCTCGGACGTCCACCATCCGCAAGCAAGTGGCCCTCTACT	F	I	6	108497717	cg21762523			HC	0	1	1	XY_NO	A_NO	108487214	10503	NR2E1	NM_003269	Body	Island		NA	NR2E1	cg21762523	77.7858	3.67922e-10	0.000102137	TRUE	TRUE	FALSE	0.0342387	0.549357	0.615851
65542	cg03673965	CTCCTTGTGTCCACGGAAGTAGAGGGCCACTTGCTTGCGGATGGTGGACG	F	II	6	108497734	cg03673965			HC	0	1	0	XY_NO	A_NO	108487214	10520	NR2E1	NM_003269	Body	Island		NA	NR2E1	cg03673965	58.2916	4.53238e-09	0.00023096	TRUE	TRUE	FALSE	0.029916	0.604855	0.662712
184931	cg11123303	CTTTGCGTGTTAAAAATACACATTAAGTTCTAACCTTCCCCTGCTACTCG	F	II	6	132946216	cg11123303			LC	0	1	0	XY_NO	A_NO	132945413	-802	TAAR2	NM_001033080	TSS1500			NA	TAAR2	cg11123303	20.5233	\	0.0227544	TRUE	TRUE	FALSE	0.347783	0.677994	0.838678
308744	cg19486070	ACCGGGCGCAGACTGCGATCGTTCGGCAAGAGGGTTCATTGGGTTTAACG	F	I	7	1626153	cg19486070			IC	0	1	1	XY_NO	A_NO	1626206	-53	KIAA1908	AX747410	Body;Body;Body			NA	KIAA1908;KIAA1908;KIAA1908	cg19486070	43.2025	5.50404e-08	0.00138076	TRUE	TRUE	FALSE	0.932678	0.271756	0.302733
37006	cg02050028	CGTGTCCATCATCCTAGCAAGCTCTGGTTGATAGAACCAGGACTTAGAGA	R	II	7	43156037	cg02050028			LC	0	1	0	XY_NO	A_NO	43157494	-1457	HECW1	AX748020	5'UTR	S_Shelf		NA	HECW1	cg02050028	32.481	5.22455e-07	0.00527941	TRUE	TRUE	FALSE	0.414843	0.71153	0.866601
210592	cg12904737	CGCAGTCCTGTCGAACACCTCTGGAGTTGATTCTTCTGATATCACAGGAG	R	II	7	155276516	cg12904737			IC	0	1	0	XY_NO	A_NO	155250823	25693	EN2 intergenic	NM_001427				TRUE		cg12904737	17.3539	4.26383e-05	0.038207	TRUE	TRUE	FALSE	0.278138	0.592449	0.727418
155442	cg09176727	CGGCACAGTCCAGCCTTGTCTGCGTGAAGCATGCAGTTCTGGTGGCAAAG	F	II	7	155582776	cg09176727			HC	12	1	0	XY_NO	A_NO	155601765	18990	SHH intergenic	AY927450		S_Shelf		NA		cg09176727	17.4483	4.11952e-05	0.03778	TRUE	TRUE	FALSE	0.389361	0.685529	0.79081
151535	cg08911692	ATGTTGGTGAGTGAATACCATGTCTTTAGACCACCAGGGAAAGTGACACG	F	II	7	157093534	cg08911692			IC	0	1	0	XY_NO	A_NO	157129709	-36175	DNAJB6 intergenic	AK297497		Island		NA		cg08911692	16.6588	5.51564e-05	0.0421554	TRUE	TRUE	FALSE	0.514244	0.938385	0.911454
323443	cg20539142	TTCATGTCTGCCTCAGTCTCTGATCCTGGTAATAACCGTGTGAAGTCCCG	F	II	8	42623718	cg20539142			LC	0	1	0	XY_NO	A_NO	42623928	211	CHRNA6	NM_001199279	TSS200			NA	CHRNA6	cg20539142	17.6859	3.77928e-05	0.0363531	TRUE	TRUE	FALSE	0.179486	0.678168	0.779339
112067	cg06523556	CGATCTGATGTCAGATGAGTCATCACATTTCCTGACAGCCTAGATGTCTC	F	II	8	42623786	cg06523556			LC	0	1	0	XY_NO	A_NO	42623928	143	CHRNA6	NM_001199279	TSS200			NA	CHRNA6	cg06523556	16.6875	5.45657e-05	0.0420805	TRUE	TRUE	FALSE	0.095195	0.49274	0.639957
222534	cg13671198	CGGTGAGCCTTTCATACATTAGAATGATGAATTGAAAGCAGAAATGGGAA	F	II	9	128524817	cg13671198		rs35457983	LC	0	1	0	XY_NO	A_NO	128510477	14340	PBX3	NM_001134778	Body;Body;Body;Body			TRUE	PBX3;PBX3;PBX3;PBX3	cg13671198	16.6395	5.5558e-05	0.0423102	TRUE	TRUE	FALSE	0.582465	0.921455	0.949597
282139	cg17550175	TGTGCTCTTGAGACCTCACAAGACTTTACTTCTTATTTTTAACCCTGTCG	F	II	10	95322270	cg17550175			LC	3	1	0	XY_NO	A_NO	95326421	-4151	O3FAR1 intergenic	NM_001195755		N_Shelf		NA		cg17550175	20.7668	1.31575e-05	0.0221967	TRUE	TRUE	FALSE	0.341078	0.667711	0.883591
406313	cg26495303	GTCAGGATGCCGTGGGCTGTTTATTTCTCAAAAGCAAAAACCCCCAAACG	F	II	10	119291766	cg26495303		rs12768387,rs12769772	LC	0	1	0	XY_NO	A_NO	119301923	10158	EMX2OS	AK123533	Body	N_Shelf	CDMR	NA	EMX2OS	cg26495303	18.4251	2.90384e-05	0.0317265	TRUE	TRUE	FALSE	0.138383	0.487746	0.750049
296301	cg18561589	CGCCAGCGTTTCAGAAGTAGCATAGGCTCCTAGATGGACGCTGACAAACC	F	II	10	119295770	cg18561589			ICshore	0	1	0	XY_NO	A_NO	119301923	6154	EMX2OS	AK123533	Body	Island	DMR	NA	EMX2OS	cg18561589	17.0722	4.72896e-05	0.0396457	TRUE	TRUE	FALSE	0.137863	0.479101	0.770282
404008	cg26342147	TTCAGAAGTAGCATAGGCTCCTAGATGGACGCTGACAAACCCAAGTAGCG	R	II	10	119295827	cg26342147			ICshore	0	1	0	XY_NO	A_NO	119301923	6097	EMX2OS	AK123533	Body	Island	DMR	NA	EMX2OS	cg26342147	16.0262	7.0129e-05	0.0465129	TRUE	TRUE	FALSE	0.102766	0.466016	0.71065
214355	cg13191352	AAGTGGCAAGGGCAACTGTAAGAGACAGAGGCGGCTGGCAGCCCACCTCG	R	II	10	130373079	cg13191352		rs6482687	IC	0	1	0	XY_NO	A_NO	129979399	393680	AK124226 intergenic	AK124226				NA		cg13191352	18.9701	2.40164e-05	0.0289643	TRUE	TRUE	FALSE	0.394091	0.693085	0.880054
80212	cg04540870	AAGTGAGAACAGGGGCTTAGTAAACCTCTGGGCCCTGCCTCCACACATCG	F	II	10	131506103	cg04540870			IC	0	1	0	XY_NO	A_NO	131641637	135535	MGMT	NR_036179	Body			NA	MGMT	cg04540870	35.691	2.52169e-07	0.00336068	TRUE	TRUE	FALSE	0.298332	0.639138	0.83486
385463	cg25017952	TGTCCTTTCTGGGAGGGGCCTTGGGCCATGCACCTGAGGCCACCAGCTCG	R	II	10	131845016	cg25017952			ICshore	0	1	0	XY_NO	A_NO	131904272	-59256	CTAGE7P intergenic	NR_044994		S_Shore		NA		cg25017952	25.2826	3.34496e-06	0.0125339	TRUE	TRUE	FALSE	0.459217	0.812448	0.85332
364707	cg23580725	CTGAGCGATGCTTGCTGCTTTCTTCCTCTGAGATTACAGCTAGATTCTCG	F	II	14	99707721	cg23580725			IC	0	1	0	XY_NO	A_NO	99737821	30101	BCL11B	NM_022898	Body;Body			NA	BCL11B;BCL11B	cg23580725	17.4949	4.05022e-05	0.037497	TRUE	TRUE	FALSE	0.214998	0.571185	0.802491
311929	cg19706320	CGGCATCCTGAGCCCACCCATGGGTCCCGTCGCAGCCCCTGCCCCTCTGT	R	I	14	100204528	cg19706320			IC	0	1	1	XY_NO	A_NO	100204068	460	EML1 intergenic	AK307925		S_Shore		TRUE		cg19706320	24.9012	3.72899e-06	0.0129849	TRUE	TRUE	FALSE	0.214364	0.58262	0.654685
27293	cg01493297	CGGGAACGAGAAAGACAGAGCAGGTGCGGGACACAGTTAAATGGCCACTC	R	I	16	1116940	cg01493297		rs11860147	LC	50	1	1	XY_NO	A_NO	1122755	-5815	LOC146336	NM_001172560	Body	S_Shore		NA	LOC146336	cg01493297	36.803	1.98273e-07	0.00291368	TRUE	TRUE	FALSE	0.350235	0.649718	0.736922
17583	cg00948520	AGGAGATGTTGGCAGACGGCCACAGACTTCAAGTACGCAAGCTCATTCCG	F	II	16	4000652	cg00948520		rs73506064	IC	0	1	0	XY_NO	A_NO	3930120	-70531	CREBBP intergenic	NM_004380				NA		cg00948520	16.0458	6.96029e-05	0.0465129	TRUE	TRUE	FALSE	0.470615	0.7887	0.85243
266722	cg16495975	GGACATCAGCTTCGGCTGGTCCCTGGCCCTGGGCTGGATCAGCTTCATCG	F	II	16	8619855	cg16495975			IC	0	1	0	XY_NO	A_NO	8622225	2371	TMEM114	NM_001146336	Body	Island		NA	TMEM114	cg16495975	22.6429	7.2797e-06	0.0176395	TRUE	TRUE	FALSE	0.259682	0.563289	0.656865
162177	cg09610767	CGGGCGACAGGAACAAATGTCACCCTCCCACCCGCCAGCTGTCTTTGGAG	F	I	16	86960025	cg09610767			IC	0	1	1	XY_NO	A_NO	86755564	-204460	BC041439 intergenic	BC041439				NA		cg09610767	20.5393	1.41712e-05	0.0227202	TRUE	TRUE	FALSE	0.348442	0.755666	0.824387
126747	cg07363131	CGCAGGAACAATGGGTGAGTCAGGTCTTTAATTGCCAGAAATTATCTTGA	F	II	16	86965114	cg07363131			IC	0	1	0	XY_NO	A_NO	86755564	-209549	BC041439 intergenic	BC041439		N_Shore		TRUE		cg07363131	27.7332	1.70908e-06	0.00965878	TRUE	TRUE	FALSE	0.262816	0.693355	0.726218
215062	cg13241663	CGACTTTATTCTGAAGCATCAAATCATTCTATGATTAGGTGATGGACCCA	F	II	17	33125534	cg13241663			LC	0	1	0	XY_NO	A_NO	33288527	162994	CCT6B intergenic	NM_001193530				TRUE		cg13241663	21.7867	9.4961e-06	0.0202183	TRUE	TRUE	FALSE	0.266904	0.702867	0.716111
201739	cg12253845	CGAGGTCCCACAACACCCTCTGAAGGGTATATAAGGAGCCCCAGCGTGCA	R	II	17	39675198	cg12253845		rs34392053	LC	0	1	0	XY_NO	A_NO	39675269	72	KRT15	AL832226	5'UTR;1stExon			NA	KRT15;KRT15	cg12253845	32.0612	5.77016e-07	0.00534954	TRUE	TRUE	FALSE	0.492256	0.788672	0.862454
206588	cg12605662	CGCTCCACACTCGCCAACCCAGAGTTCGGTAAAAGGCGCGTCTGGTGAGG	R	I	18	56935199	cg12605662			HC	0	1	1	XY_NO	A_NO	56940624	5426	RAX	AB593018	3'UTR	Island	RDMR	NA	RAX	cg12605662	22.1736	8.41391e-06	0.0188967	TRUE	TRUE	FALSE	0.0172074	0.393325	0.684417
36790	cg02037013	CGCAGCAGTTACAGACTGCACAGCAATGCCAGTGAGTCCCTTGGAAAAGG	R	II	18	58039530	cg02037013		rs13447323	LC	0	1	0	XY_NO	A_NO	58040000	471	MC4R	NM_005912	1stExon			TRUE	MC4R	cg02037013	16.3822	6.1219e-05	0.0438789	TRUE	TRUE	FALSE	0.405629	0.832779	0.867831
289099	cg18073115	GAGAGGCTTCGGGAGAGTTCCAGGAACACCACCCCAGAGGGTCTCTACCG	F	II	21	46813298	cg18073115			IC	0	1	0	XY_NO	A_NO	46825096	-11798	COL18A1 intergenic	NM_130445		S_Shore		NA		cg18073115	23.5183	5.58709e-06	0.0156758	TRUE	TRUE	FALSE	0.451782	0.760339	0.869442

## Sheet: 3_iPA v DA
Index	TargetID	SourceSeq	Strand	Infinium_Design_Type	CHR	MAPINFO	TargetID	Target CpG SNP	SNPprobe	HIL_CpG_class	n_bp_repetitive	AlleleA_Hits	AlleleB_Hits	XY_Hits	Autosomal_Hits	Closest_TSS	Distance_closest_TSS	Closest_TSS_gene_name	Closest_TSS_Transcript	UCSC_RefGene_Group	Relation_to_UCSC_CpG_Island	DMR	Enhancer	UCSC_RefGene_Name	TargetID	F-Value	p-value	FDR significant?	iPA-sPA	iPA-DA	sPA-DA	PA infra Avg	PA supra Avg	DA Avg
335273	cg21420674	CGCCAGGGAGGTCCTGTCTGCTCCAGGATGCCTCGTGGCCCCACTTCCTG	F	II	1	2713926	cg21420674			LC	0	1	0	XY_NO	A_NO	2706229	-7696	TTC34	NM_001242672		N_Shelf		NA		cg21420674	19.0723	2.31849e-05	0.0283918	FALSE	TRUE	FALSE	0.207171	0.323303	0.575311
40156	cg02233459	CTGTCATGGAGTTGACATTCCAGAGGCACACCACCTGCCGTGCCTGGACG	R	II	1	3460467	cg02233459		rs59176181	IC	0	1	0	XY_NO	A_NO	3448011	-12455	MEGF6	AB384530	Body	S_Shore		NA	MEGF6	cg02233459	17.6645	3.8087e-05	0.0363531	FALSE	TRUE	FALSE	0.415397	0.642169	0.783505
119894	cg06965195	GCAGTATTTGGAACACAGCTCTCCTTAATTCATTTCATTTTTTTCTGACG	F	II	1	4390452	cg06965195			LC	0	1	0	XY_NO	A_NO	4472110	-81658	LOC284661	NR_027088				NA		cg06965195	17.228	4.46516e-05	0.0387042	TRUE	TRUE	FALSE	0.184451	0.524184	0.572438
404196	cg26352795	CGCCATCCCTGGTGACTAAGGTTTGATGTCCTTGGAAGAATTTTCTCGTT	F	II	1	9354739	cg26352795	rs11802043	rs11802043	LC	0	1	0	XY_NO	A_NO	9352940	1799	SPSB1	NM_025106	5'UTR		RDMR	NA	SPSB1	cg26352795	17.0416	4.78278e-05	0.0396457	FALSE	TRUE	FALSE	0.307871	0.408616	0.676319
379275	cg24597774	CGGGTGCATCCCACGCCCCTCGGTGGCAGGGAAGGCCGGCCACATCACAG	R	I	1	9400775	cg24597774			IC	0	1	1	XY_NO	A_NO	9415765	-14990	SPSB1	AF403026	5'UTR			NA	SPSB1	cg24597774	18.1464	3.20457e-05	0.033171	FALSE	TRUE	FALSE	0.47592	0.747066	0.861991
107139	cg06193043	CGCTTGGCTGGTGCCCAGCTCCCCTGGTTTGTTTGTGGCTCAGCTGTCAG	F	II	1	11908199	cg06193043			IC	0	1	0	XY_NO	A_NO	11907839	-359	NPPA	NM_006172	TSS1500			TRUE	NPPA	cg06193043	17.539	3.98582e-05	0.037497	FALSE	TRUE	FALSE	0.250469	0.35875	0.561086
226996	cg13921220	CGTGTGGTTTCCGACTCCTGCAGTGGAGCCTGAAGCCCAGGGTGGGACTT	R	II	1	18610522	cg13921220			LC	13	1	0	XY_NO	A_NO	18687860	-77338	IGSF21	AK123172	Body			TRUE	IGSF21	cg13921220	16.7347	5.36094e-05	0.0418523	FALSE	TRUE	TRUE	0.222943	0.281229	0.583269
75788	cg04276058	CGGGCTCCAGCACAGCTCCCTGGCCACCTGCATCCAGCCCTGCTGCAGTG	R	II	1	19254031	cg04276058		rs75721785	LC	0	1	0	XY_NO	A_NO	19229292	-24738	ALDH4A1	FJ462711	Body			TRUE	IFFO2	cg04276058	28.1436	1.53385e-06	0.00951881	FALSE	TRUE	FALSE	0.248366	0.438609	0.702858
231734	cg14182690	CGTCCCTCCACTGACCGCCCTGGCTGCCCTCAAGCGCACAGCCTGTCCGC	R	II	1	25290947	cg14182690			IC	0	2	0	XY_NO	A_YES	25291474	528	RUNX3	BC013362	Body			NA	RUNX3	cg14182690	35.1615	2.83342e-07	0.00355401	FALSE	TRUE	FALSE	0.551093	0.758274	0.877274
320381	cg20301308	CGCTGATCTGTGAAAGGCACCAGAAAATAAATGTAAAAACCATACAGTGG	R	II	1	65534742	cg20301308			LC	0	1	0	XY_NO	A_NO	65524190	-10551	MIR101-1	NR_029516		S_Shore		NA		cg20301308	22.1971	8.35274e-06	0.0188967	FALSE	TRUE	TRUE	0.180596	0.259372	0.585354
212628	cg13058453	GAAGTGAATAGCATGGTCCCTCTCTCCTCAAGGCACTTTCTGCCTAGTCG	R	II	1	85584420	cg13058453			LC	50	1	0	XY_NO	A_NO	85599476	-15056	MIR4423	NR_039619	Body			TRUE	WDR63	cg13058453	24.0144	4.8236e-06	0.0147994	FALSE	TRUE	FALSE	0.308515	0.519515	0.723826
69278	cg03899643	CGAGGCAGGAACAGCCCTCAGCCACACAGCTTGCAGCCCCGAGTACTGTG	F	II	1	90205170	cg03899643		rs11802767	LC	0	1	0	XY_NO	A_NO	90286572	-81402	LRRC8D	NM_001134479				TRUE		cg03899643	16.1544	6.67649e-05	0.0456283	FALSE	TRUE	FALSE	0.0934667	0.203897	0.415189
176052	cg10516886	GCCAGTCTCTAGACTTGAATTGGACACCATTTGCAGACTTCTCTGTCTCG	F	II	1	111415232	cg10516886			LC	0	1	0	XY_NO	A_NO	111415721	-489	CD53	NM_000560	TSS1500;5'UTR			NA	CD53;CD53	cg10516886	20.6988	1.34521e-05	0.0221967	FALSE	TRUE	FALSE	0.18319	0.428498	0.653777
421672	cg27510354	CGCTGCCCCAGTGCTGAAGAGTTGTCTGTTCTGTCCACGGAGGCTTGTGG	F	II	1	112429786	cg27510354		rs2798333	LC	0	1	0	XY_NO	A_NO	112531776	101991	KCND3	NM_172198	Body;Body			TRUE	KCND3;KCND3	cg27510354	21.4198	1.06651e-05	0.0206743	FALSE	TRUE	FALSE	0.292999	0.495919	0.686952
150789	cg08869700	AGGCTGGGGAACCTACCACCCTTCTTCAGAGGCTCCGAGGTACCATTTCG	F	II	1	151318680	cg08869700			LC	0	1	0	XY_NO	A_NO	151319768	1089	RFX5	AK302891	Body;Body	N_Shore		NA	RFX5;RFX5	cg08869700	16.4273	6.0183e-05	0.0438732	FALSE	TRUE	FALSE	0.263461	0.471953	0.634985
259462	cg16013543	ACCCTTTGGGGAAACTGCTTTCTAGTAAGCACAAGCACTACTCATTGCCG	R	II	1	154300241	cg16013543			LC	0	1	0	XY_NO	A_NO	154300275	-34	ATP8B2	NM_020452	TSS200;5'UTR	N_Shore		TRUE	ATP8B2;ATP8B2	cg16013543	37.5616	1.68826e-07	0.00257139	FALSE	TRUE	FALSE	0.257714	0.379825	0.582308
318534	cg20156116	CGTGTGTTCTTGGAACACCTGACATGCTCCAAGAAGAGTTCAACATAGTT	R	II	1	156699437	cg20156116			LC	0	1	0	XY_NO	A_NO	156698262	1175	RRNAD1	NM_015997	Body;Body	S_Shore		NA	C1orf66;C1orf66	cg20156116	32.1402	5.66286e-07	0.00534954	FALSE	TRUE	FALSE	0.189859	0.245866	0.5436
313115	cg19774627	CTTCTGACTTTACCCTTGACAATCTTTCACAGGCCCCCTGAACTCCAACG	R	II	1	160017294	cg19774627			LC	50	1	0	XY_NO	A_NO	160001782	-15511	PIGM	NM_145167	5'UTR			TRUE	KCNJ10	cg19774627	16.1634	6.6537e-05	0.0456205	FALSE	TRUE	FALSE	0.402661	0.549557	0.699248
250508	cg15391651	CGGAGCCCTGAGTGTGCACAAAGCACCACTATGCCAGAGTGATGTTATCA	F	II	1	165132273	cg15391651			LC	0	1	0	XY_NO	A_NO	165182291	50019	LMX1A	BC119744				TRUE		cg15391651	17.2636	4.40726e-05	0.0385155	FALSE	TRUE	TRUE	0.21386	0.253292	0.593508
98402	cg05643188	CGTGAGGCTCATTTACTGAGGACAAATTAAGTTTGTGTGGGCAGCCAGCA	F	II	1	197873430	cg05643188			LC	0	1	0	XY_NO	A_NO	197871681	1749	C1orf53	NM_001024594	Body	S_Shore	RDMR	NA	C1orf53	cg05643188	38.0255	1.53208e-07	0.00257139	FALSE	TRUE	FALSE	0.191686	0.375697	0.655156
192998	cg11683364	CGCCCCACTGGGGGACTGTGGGAATGGGACCTCCCTAGGTGAGGCCACCA	F	II	1	202205348	cg11683364			LC	0	1	0	XY_NO	A_NO	202208055	-2707	LGR6	AK123055	Body;Body;Body			TRUE	LGR6;LGR6;LGR6	cg11683364	17.1873	4.53256e-05	0.0388857	FALSE	TRUE	FALSE	0.166272	0.221215	0.503358
282607	cg17589633	GGACTAGAAACGATACCATATAGACAAAGCTTTTGGTGTCATAGCCCACG	R	II	1	203595283	cg17589633			LC	49	1	0	XY_NO	A_NO	203595914	-631	ATP2B4	NM_001684	TSS1500;TSS1500	N_Shelf		NA	ATP2B4;ATP2B4	cg17589633	18.4983	2.83018e-05	0.0315138	FALSE	TRUE	FALSE	0.349914	0.482225	0.649641
109465	cg06354916	GTGCTGTGGTCTGAGCGGGAGCCCCTTTCCTCTTCGGGCCCTCTTCCTCG	F	I	1	223738388	cg06354916			IC	0	2	2	XY_NO	A_YES	223853435	115048	CAPN8	NM_001143962	Body	N_Shelf		NA	CAPN8	cg06354916	21.499	1.03999e-05	0.020598	FALSE	TRUE	FALSE	0.394898	0.547651	0.736037
341389	cg21875980	CGGCCAGATAAGCATGTTTGAAGTAGAAATTCAGGGGAAAACAAAGCCTA	F	II	1	231553510	cg21875980			LC	0	1	0	XY_NO	A_NO	231556056	2547	EGLN1	DQ975380	Body	N_Shelf		NA	EGLN1	cg21875980	16.9881	4.87831e-05	0.0396457	FALSE	TRUE	TRUE	0.116755	0.20723	0.51504
403503	cg26310913	CGGGAAGTTCCAACAGGTGGGAGAATGCAGATCGCCAGCCTAAAAGAGAG	R	II	1	239554854	cg26310913			LC	0	1	0	XY_NO	A_NO	239549864	4990	CHRM3	AK056349		S_Shelf		NA		cg26310913	16.6046	5.62908e-05	0.0425642	FALSE	TRUE	FALSE	0.586425	0.840589	0.929182
118371	cg06878499	TAAAAGTTTATGGTTACCTCTGTCACTTTAAAAACGAGGCCCTTTTCTCG	F	II	1	239621510	cg06878499			LC	10	1	0	XY_NO	A_NO	239549864	71646	CHRM3	AK056349				TRUE		cg06878499	25.34	3.29102e-06	0.0125339	FALSE	TRUE	TRUE	0.051251	0.226309	0.579295
144228	cg08454015	CGCAGTCCAAAAACAGATGGGTGTATATTTGCTTTGTAAGCAAAGGGCAT	F	II	1	240078452	cg08454015			LC	0	1	0	XY_NO	A_NO	240070751	7701	CHRM3	CCDS1616				TRUE		cg08454015	17.6718	3.79863e-05	0.0363531	FALSE	TRUE	TRUE	0.228822	0.285168	0.716489
119766	cg06958636	ATGAGGGTAAGCAAACTTCCTGCACAAGAGGCCAAGCACTCTCCTAGTCG	F	II	1	245255197	cg06958636			LC	0	1	0	XY_NO	A_NO	245318286	-63089	KIF26B	NM_018012	Body;Body;Body			TRUE	EFCAB2;EFCAB2;EFCAB2	cg06958636	21.0941	1.18365e-05	0.021702	FALSE	TRUE	TRUE	0.370411	0.336279	0.694405
6575	cg00348992	CGACTGTATTTGAGGAGGCAGCTTGACTTCATGCTCCAGGGAGAAGTCTT	F	II	1	245365165	cg00348992			LC	0	1	0	XY_NO	A_NO	245318286	46879	KIF26B	AK293964	Body			TRUE	KIF26B	cg00348992	35.326	2.73229e-07	0.00353102	FALSE	TRUE	TRUE	0.243145	0.450419	0.76759
106394	cg06142351	CCATTTCCTGCCAGCTGCTACTGGTTTTTTAGTCAGCTCTGACAGCTACG	F	II	2	8683945	cg06142351			IC	0	1	0	XY_NO	A_NO	8822112	-138167	ID2	NM_002166				TRUE		cg06142351	23.6734	5.335e-06	0.0155836	FALSE	TRUE	TRUE	0.0661786	0.0784281	0.385058
93736	cg05349601	CGACTGGCATGGGAAGAACGCCTCAAGGGAGCATGTGTACAGCTCCAGTG	F	II	2	10691725	cg05349601			IC	48	40	0	XY_YES	A_YES	10588452	-103272	ODC1	NM_002539				NA		cg05349601	20.4832	1.4434e-05	0.0228835	TRUE	TRUE	FALSE	0.554864	0.907153	0.935439
425259	ch.2.20642108R	CACCCCACTGGTTGATACAGAGCATGGCTCCAGAGTCACAGCTACACACC	F	II	2	20778627	ch.2.20642108R			LC	0	1	0	XY_NO	A_NO	20850863	72237	HS1BP3	BC038847				TRUE		ch.2.20642108R	20.2887	1.53886e-05	0.0232969	FALSE	TRUE	FALSE	0.0748191	0.087921	0.37999
369896	cg23949611	GATCCCTCGCCATGTTGAAGATCTCTCGCAGCTGCTGTGCTGAGGGCTCG	R	II	2	21255320	cg23949611		rs13306190	IC	0	1	0	XY_NO	A_NO	21266944	11625	APOB	NM_000384	Body			NA	APOB	cg23949611	19.773	1.82716e-05	0.0253819	FALSE	TRUE	FALSE	0.377102	0.624477	0.846101
362646	cg23424933	CTGCTGAGGAAGGCGCAGGCAACCCTAGTCGGCTTAGAGAGAGACAACCG	R	I	2	45157613	cg23424933			HC	0	1	1	XY_NO	A_NO	45169036	-11423	SIX3	NM_005413		S_Shore	CDMR	NA		cg23424933	20.8477	1.28167e-05	0.0221967	FALSE	TRUE	FALSE	0.117623	0.267745	0.451571
226643	cg13905258	TACACTTTTAGTTTGAGAGTGATGTCTATTTACTTCTCTTCCTTCTGTCG	R	II	2	45158117	cg13905258			LC	0	1	0	XY_NO	A_NO	45169036	-10919	SIX3	NM_005413		N_Shore	CDMR	NA		cg13905258	22.813	6.9109e-06	0.017362	TRUE	TRUE	TRUE	0.0826495	0.397465	0.697588
269625	cg16668359	GGGCAGATGTACAGGAAGCCGTGAACGGGAGAGTTCGCCGAATGAGGACG	F	I	2	45159434	cg16668359			ICshore	0	1	1	XY_NO	A_NO	45169036	-9602	SIX3	NM_005413		N_Shore	RDMR	NA		cg16668359	30.6852	8.04704e-07	0.006683	TRUE	TRUE	FALSE	0.186357	0.532445	0.729687
408632	cg26648203	GCGAGGAGTGACCCCAACCACAAGGGCAGATGTACAGGAAGCCGTGAACG	F	II	2	45159457	cg26648203			ICshore	0	1	0	XY_NO	A_NO	45169036	-9579	SIX3	NM_005413		N_Shore	RDMR	NA		cg26648203	44.827	4.07431e-08	0.00108598	FALSE	TRUE	FALSE	0.170212	0.432129	0.725112
39382	cg02183025	CGCAGGCACTGTGGCTTTTGTCTGCATCTGGACAACAGGGTGTGCACCCG	F	II	2	45159504	cg02183025			ICshore	0	1	0	XY_NO	A_NO	45169036	-9532	SIX3	NM_005413		N_Shore	RDMR	NA		cg02183025	20.2255	1.57131e-05	0.0235128	FALSE	TRUE	FALSE	0.295602	0.426207	0.658552
130891	cg07616374	TCAGACTCAAGCTGAGTCACCTGACTATGCCTGGAACGTACAGGCAATCG	F	II	2	45159663	cg07616374			ICshore	0	1	0	XY_NO	A_NO	45169036	-9373	SIX3	NM_005413		N_Shore	RDMR	NA		cg07616374	32.8902	4.74704e-07	0.00493771	FALSE	TRUE	FALSE	0.0873034	0.278243	0.5562
200411	cg12162450	GGAGATGCCGATCAATAGTGGGGCTGGAGGCACGAGTCTGGCCAGTCCCG	R	II	2	45176551	cg12162450			IC	0	1	0	XY_NO	A_NO	45169036	7515	SIX3	NM_005413		N_Shore	RDMR	TRUE		cg12162450	20.6906	1.34878e-05	0.0221967	FALSE	TRUE	FALSE	0.282008	0.386783	0.661779
199183	cg12080687	GTGGCTCACCAGGCAGGAAGCCCGTGGCTTGGCTGAGGCCCCAGGAAGCG	R	II	2	47063626	cg12080687			LC	0	1	0	XY_NO	A_NO	47055002	8624	LOC100134259	NR_024452	Body			TRUE	LOC100134259	cg12080687	18.6259	2.70655e-05	0.0306455	FALSE	TRUE	FALSE	0.124702	0.333039	0.53169
58381	cg03266686	CAGGGGCCCACGTGGATGCCTCTGGCTGTGTCTGTGGCAAGCCTTCCACG	F	II	2	47716097	cg03266686			LC	0	1	0	XY_NO	A_NO	47715690	-406	AK056077	AK056077				TRUE		cg03266686	16.0272	7.01008e-05	0.0465129	FALSE	TRUE	FALSE	0.378962	0.466168	0.711942
190863	cg11536474	TGGTTTGTTGGTGTGGGAAGGGCGCGCCCGAGCCTGGCCTACCGAATCCG	F	I	2	63286049	cg11536474			HC	0	1	1	XY_NO	A_NO	63277936	8113	OTX1	NM_014562		Island	DMR	TRUE		cg11536474	20.7649	1.31657e-05	0.0221967	TRUE	TRUE	FALSE	0.0796584	0.573935	0.680036
387555	cg25168494	TGCCGGGGAGAACTGGCAGGCGGCCAGGGCGAGGAGGCTTCCAGCTTGCG	R	I	2	63286355	cg25168494			ICshore	0	1	1	XY_NO	A_NO	63277936	8419	OTX1	NM_014562		Island	DMR	TRUE		cg25168494	17.1951	4.51951e-05	0.0388857	TRUE	TRUE	FALSE	0.183933	0.527323	0.579025
144480	cg08467103	CGGACTAACCCTCGGATGACTCATCCGGTACAATGCAGTATATTTGTCAA	R	II	2	65593933	cg08467103			LC	0	1	0	XY_NO	A_NO	65593930	-2	SPRED2	NM_001128210	TSS200;Body			TRUE	SPRED2;SPRED2	cg08467103	21.7708	9.54384e-06	0.0202183	FALSE	TRUE	TRUE	0.137696	0.211108	0.676133
404566	cg26376241	CGCATCTGTCAGCTGTCAGGCTTCCAGTTTCCACTTTTGAGAAGCAGGAT	R	II	2	65594021	cg26376241			LC	0	1	0	XY_NO	A_NO	65593930	-90	SPRED2	NM_001128210	TSS200;Body			TRUE	SPRED2;SPRED2	cg26376241	24.769	3.87325e-06	0.0131097	FALSE	TRUE	TRUE	0.0941848	0.116129	0.574705
140845	cg08238215	CAGACTGGAGAGCGCAGGGCCGCCAGGCCTCTGGGATCTGGGGCAGGCCG	R	II	2	66673985	cg08238215			ICshore	0	1	0	XY_NO	A_NO	66667262	6723	MEIS1	AK098174	Body	S_Shore		TRUE	MEIS1	cg08238215	16.1818	6.60689e-05	0.0454456	TRUE	TRUE	FALSE	0.221148	0.535288	0.630196
86302	cg04904388	GTTTTTAGGTCTGGGCAGCACTGACTTAGCTGGTCACTCTCTCCTCTTCG	R	II	2	74772791	cg04904388			LC	50	1	0	XY_NO	A_NO	74776146	-3355	DOK1	NM_001197260	Body	N_Shelf		NA	LOXL3	cg04904388	18.0113	3.36254e-05	0.0339814	TRUE	TRUE	FALSE	0.330965	0.667766	0.770801
188651	cg11373895	CGGGGGAGTGACTATGCCCCAGAGTCCACCATGAGAGTGCTGAAGAGCCA	F	II	2	78545567	cg11373895			LC	0	1	0	XY_NO	A_NO	78517814	-27752	BC030125	BC030125				TRUE		cg11373895	33.5503	4.07463e-07	0.00439329	FALSE	TRUE	FALSE	0.614486	0.908448	0.921064
243867	cg14902389	CGGAAAATGTGCATGAAATGTACTAGGGTTTTTGCTTGGTTAAGGTGCCT	R	II	2	99342685	cg14902389			LC	0	1	0	XY_NO	A_NO	99347588	4904	MGAT4A	AK314024	Body			NA	MGAT4A	cg14902389	15.7937	7.67132e-05	0.0486965	FALSE	TRUE	FALSE	0.306091	0.525474	0.807395
411687	cg26842423	GCTAATCTTTCTTACTGGTAGCATCATTCCCAGAGCAGTAGAGAGGCTCG	F	II	2	115921258	cg26842423			LC	0	1	0	XY_NO	A_NO	115919683	1575	DPP10	NM_001004360	Body;Body	S_Shore	RDMR	NA	DPP10;DPP10	cg26842423	16.885	5.06882e-05	0.0408637	FALSE	TRUE	TRUE	0.135527	0.266473	0.585542
14355	cg00768195	CGTTTTGAAGGAAGGCAAAAGAAAATCAGAGATGCTTTTATCCTTAGAAC	F	II	2	169927922	cg00768195			LC	0	1	0	XY_NO	A_NO	169929084	-1162	DHRS9	NM_001142270	TSS1500;5'UTR;5'UTR			NA	DHRS9;DHRS9;DHRS9	cg00768195	15.8219	7.58779e-05	0.0484424	FALSE	TRUE	FALSE	0.467282	0.691527	0.775581
278197	cg17282395	CGGGCACAAATGGTCCTCAGTTCAGGGGCGGGAAACCTCGGAAATTTTTT	R	II	2	172974014	cg17282395			IC	2	1	0	XY_NO	A_NO	172967477	-6536	DLX2	AK316129		S_Shore		NA		cg17282395	20.4447	1.4618e-05	0.0229057	FALSE	TRUE	FALSE	0.0837439	0.122909	0.385915
384107	cg24923920	TACCAAGTGCTTCTAGAGAAAGCTTTCACTGAACGTCATTCTGAGGGACG	F	II	2	193013929	cg24923920			LC	0	1	0	XY_NO	A_NO	193059643	45715	TMEFF2	DQ133599	Body			TRUE	TMEFF2	cg24923920	16.7703	5.2901e-05	0.0416247	FALSE	TRUE	TRUE	0.299428	0.342604	0.643255
137762	cg08053523	GGAAGTCTGTACACTTGAGCAGCCTTCTCCCTGGGCTTCTGAGGCATTCG	R	II	2	220026863	cg08053523			LC	0	1	0	XY_NO	A_NO	220025586	-1276	NHEJ1	NM_024782	TSS1500;Body;Body;Body	S_Shore		NA	NHEJ1;SLC23A3;SLC23A3;SLC23A3	cg08053523	17.7746	3.66038e-05	0.0357217	FALSE	TRUE	FALSE	0.468485	0.638455	0.816246
334672	cg21368566	CTTCTCTGTGTCTTTCCCTAACCACTGGAGACTTCATAGATAAACTTGCG	R	II	2	236568913	cg21368566			LC	0	1	0	XY_NO	A_NO	236402732	166181	AGAP1	NM_001244888	Body;Body			TRUE	AGAP1;AGAP1	cg21368566	17.4387	4.13397e-05	0.03778	FALSE	TRUE	FALSE	0.384739	0.589975	0.827648
139433	cg08151442	CATCTGGTGAGGGAGTGTTCATGCACAGATGCCTGGGCTCCTCCCCTCCG	F	II	2	238632428	cg08151442			LC	18	1	0	XY_NO	A_NO	238600806	31622	LRRFIP1	NM_004735	Body;Body;Body;Body;Body			TRUE	LRRFIP1;LRRFIP1;LRRFIP1;LRRFIP1;LRRFIP1	cg08151442	22.04	8.7716e-06	0.0191437	FALSE	TRUE	FALSE	0.418583	0.537836	0.740779
245884	cg15039182	CGCGGAAAATCACAGATGGAGGAAGGGCAGTCATTACATATCGGAACTCT	R	II	2	239930734	cg15039182	rs77391222	rs77391222	IC	0	1	0	XY_NO	A_NO	239990609	59876	MIR4440	NR_039642		N_Shore		TRUE		cg15039182	22.1718	8.41886e-06	0.0188967	TRUE	TRUE	FALSE	0.371956	0.721689	0.75104
41378	cg02301319	CGGGTCAGCGTCTGCATCAAGAGTGAGTCTTCAATCGTCTGCCGGATGTT	F	I	2	239930865	cg02301319			IC	0	1	1	XY_NO	A_NO	239990609	59745	MIR4440	NR_039642		Island		TRUE		cg02301319	20.0071	1.68952e-05	0.0241787	TRUE	TRUE	FALSE	0.545353	0.895469	0.91728
384902	cg24980709	CGGCCGGCAGGCAGAAGCTACCCAGGCGTCCATTCAGAGATGAATGAATA	R	II	2	241851343	cg24980709			IC	48	1	0	XY_NO	A_NO	241835572	-15770	C2orf54	NM_001085437				NA		cg24980709	20.7568	1.32003e-05	0.0221967	FALSE	TRUE	FALSE	0.363768	0.471999	0.739931
199155	cg12079115	CGCGGAGAGTCTACATTTAATTTTGTGGAGACCTGTCATGCTGTCTTCCG	F	II	2	241851444	cg12079115			IC	48	1	0	XY_NO	A_NO	241835572	-15871	C2orf54	NM_001085437		N_Shelf		NA		cg12079115	37.7887	1.60973e-07	0.00257139	FALSE	TRUE	TRUE	0.350252	0.552664	0.8591
82724	cg04694619	GATTTCAGGGCTGGCATCAGCTGTCATAGTTGCTGCCTTGGAGGGTCTCG	F	II	2	242127759	cg04694619			LC	0	1	0	XY_NO	A_NO	242127923	-164	ANO7	NM_001001891	TSS200;TSS200			TRUE	ANO7;ANO7	cg04694619	17.4356	4.13867e-05	0.03778	FALSE	TRUE	FALSE	0.348755	0.62405	0.712798
66952	cg03756522	CGCACTGTGCTGTGAATGGGGTGAATGGGTGTATGAGAGCCGTGAATTTT	F	II	2	242788804	cg03756522			HC	0	1	0	XY_NO	A_NO	242795131	6328	PDCD1	AY206416		Island		NA		cg03756522	18.9761	2.39662e-05	0.0289643	FALSE	TRUE	TRUE	0.267169	0.463137	0.862599
313937	cg19827650	CGGCTCTGCTCCACTCTGCTCAGCTCCGCTCCAGGAAGGCCACCTCCTCC	R	I	3	42744301	cg19827650			LC	40	1	1	XY_NO	A_NO	42744318	18	HHATL	NM_020707	5'UTR;1stExon;TSS1500			TRUE	HHATL;HHATL;HHATL	cg19827650	17.0235	4.81489e-05	0.0396457	FALSE	TRUE	FALSE	0.798918	0.612532	0.439215
370882	cg24008577	CGGTGGATGCCACAAACCCCAGGAAACCCCAGGATGGGCGAGGAGGACTT	R	II	3	62353504	cg24008577			HC	0	1	0	XY_NO	A_NO	62358749	5246	FEZF2	AF332890		N_Shore	CDMR	NA		cg24008577	17.0598	4.75072e-05	0.0396457	FALSE	TRUE	TRUE	0.0781458	0.15211	0.454993
384452	cg24945701	TGGGGCTGAGGCCTCGGGCTAGGGAAGGCGCCAAGGTGGATTCGGGCCCG	F	I	3	62362783	cg24945701		rs71296766	HC	0	1	1	XY_NO	A_NO	62359189	-3593	FEZF2	NM_018008		Island		NA		cg24945701	19.4779	2.01852e-05	0.026734	TRUE	TRUE	FALSE	0.194125	0.497543	0.657918
152755	cg08994384	CGGCTCCCTGGGGAGATGGCATACATAGGGCGCTGTGTTATGTATTGCAA	R	II	3	62363642	cg08994384			IC	0	1	0	XY_NO	A_NO	62359189	-4452	FEZF2	NM_018008		N_Shore		NA		cg08994384	22.8083	6.92089e-06	0.017362	TRUE	TRUE	FALSE	0.13894	0.488398	0.721435
72790	cg04108438	GGCCTGACACAGAGGCCAAATGCTGCCTTTCGTCTGACCCAGGGAGAACG	F	II	3	64427959	cg04108438		rs77276493	LC	0	1	0	XY_NO	A_NO	64547386	-119427	AK125532	AK125532		N_Shelf		TRUE		cg04108438	34.6924	3.14532e-07	0.00372605	FALSE	TRUE	FALSE	0.295297	0.433381	0.695879
127197	cg07390647	GAAGCAACATAAACCAACTTGCAAATGTCAAATCGGCATGCTTTCAAACG	F	II	3	98453086	cg07390647			LC	0	1	0	XY_NO	A_NO	98451571	1515	ST3GAL6	NM_006100	5'UTR	S_Shore	DMR	NA	ST3GAL6	cg07390647	67.1425	1.33987e-09	0.000114283	FALSE	TRUE	TRUE	0.0340373	0.0356203	0.388315
162408	cg09626521	CGCAGGGATTGGTCAAGCGTGCGCATTAAATATTACCAGATTCTAATCTA	R	II	3	113933104	cg09626521	rs1394012		IC	0	1	0	XY_NO	A_NO	113933237	-133	AX747798	AX747798				TRUE		cg09626521	20.4533	1.45766e-05	0.0229057	FALSE	TRUE	FALSE	0.134088	0.424413	0.691367
264033	cg16323245	CGAGGTTGTCTATGCAGGTTATATGTTATAGCCATATAAAGGAACTAGCA	F	II	3	114622118	cg16323245			LC	50	1	0	XY_NO	A_NO	114478123	-143994	ZBTB20	NM_001164345	5'UTR;5'UTR			TRUE	ZBTB20;ZBTB20	cg16323245	18.4373	2.89144e-05	0.0317265	FALSE	TRUE	FALSE	0.291057	0.53689	0.616222
394586	cg25679475	CCTCTACCTTACGTGCAGAGGAACCAGTCATGCCTCTAAAGCACCCATCG	R	II	3	118705126	cg25679475		rs76773726,rs9860173	LC	49	1	0	XY_NO	A_NO	118663708	41418	BC042737	BC042737	Body;Body			TRUE	IGSF11;IGSF11	cg25679475	20.0515	1.66469e-05	0.0240312	FALSE	TRUE	FALSE	0.846584	0.656877	0.450983
418256	cg27280037	ATAAAAGTGGTTACACACTGTAAACATCAATGAGCCAGGAACATTCTCCG	R	II	3	124782069	cg27280037			LC	0	1	0	XY_NO	A_NO	124777281	-4787	5S_rRNA	.				TRUE		cg27280037	17.7259	3.72519e-05	0.0361884	FALSE	TRUE	FALSE	0.380531	0.496979	0.68093
120178	cg06981309	CGAGTGAGGTTACAGAGCAAAAGAGGGAGACATTCTTAGAGATGAAGATG	F	II	3	146260954	cg06981309		rs2738907,rs4434119	LC	50	1	0	XY_NO	A_NO	146262627	1674	PLSCR1	BC017901	5'UTR	N_Shore		NA	PLSCR1	cg06981309	16.2709	6.3864e-05	0.044864	FALSE	TRUE	FALSE	0.143505	0.361206	0.561282
116881	cg06800962	CGCTGAACACTGAAATCCATCCTGCAGAGCTTGCTGTAGGCAGAGTAAAG	R	II	3	149096029	cg06800962			LC	0	1	0	XY_NO	A_NO	149095567	-461	TM4SF1	NM_014220	TSS1500			NA	TM4SF1	cg06800962	21.6303	9.97619e-06	0.0204544	FALSE	TRUE	TRUE	0.207782	0.327906	0.651025
162668	cg09643398	CGCCTCGTGTATGTACATTTGTTTTTGGCCAGGCAGAGGCTTACGGTGAA	R	II	3	187454482	cg09643398			LC	0	1	0	XY_NO	A_NO	187454284	-197	BCL6	NM_001130845	5'UTR;TSS200	N_Shore		NA	BCL6;BCL6	cg09643398	17.8334	3.58375e-05	0.0352155	FALSE	TRUE	FALSE	0.344722	0.589306	0.774225
64260	cg03601836	AATGAAGTAAGGTTTCCTGGGTTCTATCCAAAAGCATCCCGTGAGTCACG	R	II	3	190037695	cg03601836			LC	0	1	0	XY_NO	A_NO	190040234	2540	CLDN1	NM_021101	Body	N_Shelf		NA	CLDN1	cg03601836	30.8768	7.67766e-07	0.00654855	FALSE	TRUE	FALSE	0.563349	0.854826	0.926647
295628	cg18513344	CGCTGGCAGAAGACAGATTCCAAGAAGGGTGAAGCCACTCCCTGAAGACA	F	II	3	195531298	cg18513344			LC	0	1	0	XY_NO	A_NO	195538843	7546	MUC4	AK307054	Body;Body;Body			NA	MUC4;MUC4;MUC4	cg18513344	26.03	2.7124e-06	0.0120495	FALSE	TRUE	FALSE	0.233887	0.332394	0.558652
414527	cg27022853	CGGCTGGGCTTTCCACCTGTTCCTGCATGCTGGGCACACTCTGGCTTAGA	F	II	3	196377815	cg27022853		rs11708656	LC	0	1	0	XY_NO	A_NO	196366655	11160	LRRC33	NM_198565	5'UTR			TRUE	LRRC33	cg27022853	21.4661	1.05093e-05	0.020598	FALSE	TRUE	TRUE	0.202527	0.259255	0.591209
320141	cg20283221	AATCTGTGTGAAGACTCCTGGTTTTATCCATGCTACATATACAGGAAACG	R	II	3	197475520	cg20283221			LC	35	1	0	XY_NO	A_NO	197476423	-903	FYTTD1	NM_001011537	TSS1500;5'UTR;TSS1500	N_Shore	RDMR	NA	FYTTD1;KIAA0226;FYTTD1	cg20283221	24.3058	4.42918e-06	0.0139919	FALSE	TRUE	FALSE	0.287266	0.555214	0.781066
61441	cg03443467	CGAGGAATGCCAGAGCCCAGGCCTAGTCCCTCAGTCCCTTGGTGTCAAAG	F	II	4	2813458	cg03443467		rs445160	IC	0	1	0	XY_NO	A_NO	2813945	-487	SH3BP2	NM_001145855	TSS1500;5'UTR			TRUE	SH3BP2;SH3BP2	cg03443467	16.7027	5.42555e-05	0.0420347	FALSE	TRUE	FALSE	0.273081	0.439897	0.611049
373872	cg24208415	GCTCTAATCCTCTGGAGTCTGTGTGTCCTGAGTGGCTATTTTCAGCTTCG	F	II	4	3453754	cg24208415			LC	50	1	0	XY_NO	A_NO	3443725	10029	HGFAC	NM_001528		S_Shelf		TRUE		cg24208415	15.9798	7.13906e-05	0.0470022	FALSE	TRUE	FALSE	0.234354	0.330681	0.60029
81829	cg04638766	TCAAAATCAGTCCTTTGCACAATGTTTTCAGAGGACAGGAGGTTGCCACG	R	II	4	3681623	cg04638766			IC	0	1	0	XY_NO	A_NO	3679581	-2041	LOC100133461	NR_034136		N_Shelf		NA		cg04638766	22.9913	6.54638e-06	0.0170233	FALSE	TRUE	FALSE	0.463639	0.703451	0.844096
280650	cg17450621	CGCATTTTCCAGCCTGGTTTTGGAGGTACCTAGCTCTGTATTTCTTTAAC	R	II	4	6475004	cg17450621		rs77861955	LC	0	1	0	XY_NO	A_NO	6474172	-831	PPP2R2C	AF145027	TSS1500	S_Shore		NA	PPP2R2C	cg17450621	23.7023	5.28945e-06	0.0155836	FALSE	TRUE	FALSE	0.121671	0.30792	0.484634
327583	cg20834178	CACAGCTATTCACAACAAAGAATCAGCAAAACTGGAGTTGAAACAGCTCG	F	II	4	6944071	cg20834178			LC	0	1	0	XY_NO	A_NO	6945337	-1266	AX747238	AX747238	Body;Body			TRUE	TBC1D14;TBC1D14	cg20834178	15.9648	7.18044e-05	0.0470388	FALSE	TRUE	FALSE	0.0250564	0.0430404	0.332601
229348	cg14047130	GATGAAATTGAGCCTGTAGGCTGGGTCAGTGCTCAGGCACCAGGTTTCCG	F	II	4	11427700	cg14047130			LC	0	1	0	XY_NO	A_NO	11430536	2837	HS3ST1	NM_005114	5'UTR	N_Shore		NA	HS3ST1	cg14047130	51.2478	1.34615e-08	0.000574089	TRUE	TRUE	FALSE	0.424368	0.830709	0.929432
294823	cg18456933	CGCTAGAGATAGCACCTCCCCTAGAGACATCCCAGGGAAGTAAAGATAAA	F	II	4	15692171	cg18456933			LC	36	1	0	XY_NO	A_NO	15688600	3571	FAM200B	CCDS47028				TRUE		cg18456933	20.8928	1.26309e-05	0.0221967	FALSE	TRUE	TRUE	0.210808	0.415218	0.757708
55750	cg03109660	CGAGGGCTATGCCCACTGTCTGAGAGAGAAACTAATAAACCTGAAGGTTG	F	II	4	37684505	cg03109660			LC	0	1	0	XY_NO	A_NO	37687998	3494	RELL1	NM_001085400	Body;Body	N_Shelf		NA	RELL1;RELL1	cg03109660	16.0383	6.98037e-05	0.0465129	FALSE	TRUE	FALSE	0.214472	0.37912	0.63225
328116	cg20885782	CGGCCACTGAAAGCCTCCCTGTTCCTGGGCAGGGCAGCCAGAGTGCCCTC	F	II	4	41875606	cg20885782			HC	0	1	0	XY_NO	A_NO	41884568	8963	BC025350	BC025350		Island		NA		cg20885782	16.7906	5.2502e-05	0.0414513	TRUE	TRUE	FALSE	0.625498	0.130209	0.17211
77608	cg04384626	CGCTCAGCCCATAGCCGGCCTTTGATCTCCAAGCGGAGCAGCTGGACAGG	F	II	4	41882580	cg04384626		rs4861148	HC	0	1	0	XY_NO	A_NO	41884568	1989	BC025350	BC025350		Island		NA		cg04384626	19.1249	2.27699e-05	0.0283153	TRUE	TRUE	FALSE	0.77886	0.135449	0.200946
111636	cg06495586	TCCAGGCTCTTTGTTATTCTGACAGAGAATGGCACAGCCTATTCTTCTCG	F	II	4	54424787	cg06495586			LC	0	1	0	XY_NO	A_NO	54424435	-351	LNX1	NM_032622	Body;TSS1500			TRUE	LNX1;LNX1	cg06495586	16.1014	6.81337e-05	0.046122	TRUE	TRUE	FALSE	0.0802976	0.438988	0.55392
284776	cg17769793	CGTGACAAAAAAGGGAGAACTAAGTCACACATTAATACATTCAATGAGCT	R	II	4	89976368	cg17769793		rs76554426	LC	0	1	0	XY_NO	A_NO	89978322	1955	FAM13A	BC053569	Body			TRUE	FAM13A	cg17769793	23.8389	5.07963e-06	0.0151489	TRUE	TRUE	FALSE	0.0915002	0.419337	0.677984
378626	cg24547910	CGTAGACAGGGTGTGAACAAGAAGGAACTAAGGTGGAGTAATGCTTTCTA	F	II	4	100632951	cg24547910			LC	0	1	0	XY_NO	A_NO	100571613	-61337	AL832378	AL832378				TRUE		cg24547910	19.74	1.8475e-05	0.0255781	FALSE	TRUE	FALSE	0.302258	0.482861	0.662433
93949	cg05361366	CGAGGTCACCAGATTCCATGATTTTGTGATTTGTAGCCTGTGACTTTCAG	F	II	4	142965608	cg05361366			LC	0	1	0	XY_NO	A_NO	143226984	261377	INPP4B	AK300891	Body;Body			TRUE	INPP4B;INPP4B	cg05361366	75.5003	4.78988e-10	0.000102137	TRUE	TRUE	FALSE	0.508743	0.864133	0.898881
148731	cg08736088	TCAATACAAATGTGACATTAGGGATAACCATTTGTTCTCTCAAATTTACG	R	II	4	147866520	cg08736088			LC	0	1	0	XY_NO	A_NO	147867033	514	TTC29	AK314066	5'UTR	N_Shore		TRUE	TTC29	cg08736088	18.7457	2.59584e-05	0.0300011	TRUE	TRUE	FALSE	0.206904	0.502283	0.714738
278047	cg17272838	AAACAGCCTCCCAGGATTCCCAAGCCTCTTGTGACTCGCCCTGGATGTCG	F	II	4	152597659	cg17272838			IC	0	1	0	XY_NO	A_NO	152597039	-619	PET112	AK124986	Body			TRUE	PET112L	cg17272838	16.3128	6.28523e-05	0.0443783	FALSE	TRUE	FALSE	0.554972	0.627179	0.859947
68323	cg03842933	TTGTATCCTGACATTTTCCATGATCTAGATTTGCTGTTGCATCTCCAACG	R	II	4	155244316	cg03842933			LC	50	1	0	XY_NO	A_NO	155312448	68133	DCHS2	NM_017639	Body;3'UTR			NA	DCHS2;DCHS2	cg03842933	16.0302	7.00192e-05	0.0465129	FALSE	TRUE	FALSE	0.60844	0.765996	0.905424
190037	cg11470941	AATCAGCTGGGATATCTGCTATTCTTGCAAATTGGTCTATATTAAATACG	R	II	4	174042502	cg11470941			LC	0	1	0	XY_NO	A_NO	174089903	-47401	GALNT7	NM_017423				TRUE		cg11470941	16.5824	5.67625e-05	0.0427673	FALSE	TRUE	FALSE	0.192846	0.283077	0.581476
139843	cg08174779	CGCTTCCTTGAGGTGCAGGGTGGTAGGGTTTAAGCAGAATATAATCAAGG	R	II	4	183423375	cg08174779			LC	50	1	0	XY_NO	A_NO	183469811	-46436	U2	.	Body			TRUE	ODZ3	cg08174779	19.5632	1.96101e-05	0.0264655	FALSE	TRUE	FALSE	0.443663	0.705744	0.794448
189386	cg11419030	CGGCACTGCAAGATGCCTACGTTTTGTGATTCAGTCACATCGCCTACAGA	R	II	5	55123	cg11419030			IC	0	1	0	XY_NO	A_NO	140372	-85249	PLEKHG4B	NM_052909		S_Shore		NA		cg11419030	21.0937	1.18378e-05	0.021702	TRUE	TRUE	FALSE	0.503091	0.833958	0.900813
392608	cg25537797	CTGGGCCAGGCCACAGCTGGCCTCCTTGAGCAGGTCCTGGAGTAGCAGCG	F	II	5	171408	cg25537797			IC	0	1	0	XY_NO	A_NO	191625	-20217	LRRC14B	NM_001080478	Body	S_Shore		NA	PLEKHG4B	cg25537797	15.827	7.5728e-05	0.0484192	TRUE	TRUE	FALSE	0.483306	0.900612	0.926036
401030	cg26152188	AAGCCACAGTAGCTGACTCACAGGAAGAGTTTGTGAACAGGGCTCAGACG	F	II	5	863294	cg26152188			LC	0	1	0	XY_NO	A_NO	851100	-12193	ZDHHC11	NM_024786		N_Shelf		NA		cg26152188	21.1641	1.15734e-05	0.021702	FALSE	TRUE	FALSE	0.325952	0.413585	0.657743
178008	cg10639425	CGGGTTGAGCATCAGGGATTCTCAACCGTGTCAAGCTCCAGCCCTGCCTG	R	II	5	1364079	cg10639425		rs60919577	LC	38	1	0	XY_NO	A_NO	1380181	16103	BC034612	BC034612				NA		cg10639425	17.4126	4.17354e-05	0.0378698	FALSE	TRUE	FALSE	0.303071	0.547774	0.624252
241826	cg14765933	CGCGTCCCTGTAAGAACAAGACACGCCGTCTCAGGAACCAGCTGAGCTGC	F	I	5	1414924	cg14765933		rs28363071,rs8179028	IC	0	1	1	XY_NO	A_NO	1445542	30619	SLC6A3	NM_001044	Body	N_Shore		NA	SLC6A3	cg14765933	16.8688	5.09937e-05	0.0409905	TRUE	TRUE	FALSE	0.397118	0.761984	0.830209
63158	cg03540794	CGCGCCTGGGCCCCGGCCTCAGCCAGTCCGCACTGCACTCCGGCTTTCAA	R	I	5	2112109	cg03540794			HC	0	1	1	XY_NO	A_NO	1882879	-229229	IRX4	NM_016358		Island		NA		cg03540794	30.4943	8.43455e-07	0.00669239	TRUE	TRUE	FALSE	0.900933	0.36594	0.387887
140867	cg08239858	GGGCTGCCTGGAGGTGGTGATGGATCCAAGGGGACACAGCGGAGTCAGCG	F	I	5	2739131	cg08239858			HC	0	1	1	XY_NO	A_NO	2751768	12638	IRX2	NM_033267		Island		NA		cg08239858	38.1013	1.50811e-07	0.00257139	TRUE	TRUE	FALSE	0.639285	0.189782	0.19508
195844	cg11857997	TTTCTTGGGAAACAGTTCGCTGGTCTTGAAGCTCTGCAGTCCGGGGGTCG	F	II	5	3591992	cg11857997			HC	0	1	0	XY_NO	A_NO	3596167	-4175	IRX1	NM_024337		Island		NA		cg11857997	27.4596	1.83807e-06	0.00969575	TRUE	TRUE	FALSE	0.472311	0.119211	0.0419761
103439	cg05955210	ACACGGATTCCCAGAAAAATGGCTCTCTCAGGTGGGAGTCAAGGGTTACG	F	II	5	38846698	cg05955210			HC	0	1	0	XY_NO	A_NO	38846100	598	OSMR	NM_003999	5'UTR;5'UTR	S_Shore		NA	OSMR;OSMR	cg05955210	23.5768	5.49041e-06	0.0156758	FALSE	TRUE	FALSE	0.181806	0.397612	0.695747
409863	cg26722342	CGAGCCTCTGTTCTCTGGGCTGTCAACCATAGGCCTCTGGGCTCTCAACA	R	II	5	52306165	cg26722342			LC	50	1	0	XY_NO	A_NO	52285155	21010	ITGA2	NM_002203	Body			TRUE	ITGA2	cg26722342	19.9055	1.7478e-05	0.0247634	FALSE	TRUE	FALSE	0.495223	0.775356	0.857635
244782	cg14967393	CGTTGTGGGGCAAGTATGAATCATGCTGCAGGCAGTCTGTGTTTCTTAAA	R	II	5	55265996	cg14967393			LC	50	1	0	XY_NO	A_NO	55272120	6125	IL6ST	AB102799	Body;Body			TRUE	IL6ST;IL6ST	cg14967393	28.6754	1.33552e-06	0.00861392	FALSE	TRUE	TRUE	0.241195	0.285708	0.64699
89087	cg05067125	TTGGGGCTTCCACTCTAAAATGTGGCCTTACCTTGGCCACAAAGGGGTCG	R	II	5	76146148	cg05067125			LC	0	1	0	XY_NO	A_NO	76145825	323	S100Z	NM_130772	5'UTR			NA	S100Z	cg05067125	21.9635	8.98384e-06	0.0193501	FALSE	TRUE	TRUE	0.195139	0.31807	0.708692
412624	cg26899012	CGTCCAAATATGAGTCTTGGATTTCCTGGGCACATGGTCCTGCCAGTGGC	R	II	5	86042549	cg26899012			LC	0	1	0	XY_NO	A_NO	86042634	-85	BC041393	BC041393				NA		cg26899012	22.3922	7.86321e-06	0.0187122	FALSE	TRUE	FALSE	0.430256	0.691483	0.790389
64530	cg03613942	CGAGATACAAAGAGTAAGTGTCTTGCCCTAGGTCATCCAGCCAATGAACA	F	II	5	86416413	cg03613942			LC	50	1	0	XY_NO	A_NO	86415964	449	BC034940	BC034940				TRUE		cg03613942	18.9068	2.45472e-05	0.0291604	FALSE	TRUE	FALSE	0.347706	0.575674	0.788203
66260	cg03718773	TTTAAGGCTGACCTACCAGTCTGCAAATGGTACATCCTGTTGCTATTACG	R	II	5	106941252	cg03718773			LC	0	1	0	XY_NO	A_NO	107006595	65344	EFNA5	AK308672	Body			TRUE	EFNA5	cg03718773	19.6285	1.91822e-05	0.0261361	TRUE	TRUE	FALSE	0.245787	0.619674	0.756806
285408	cg17817047	GCTGGAAAGGGTAGTTTCCTTTTCAAACCAGAGCTACAGTGATGAGTACG	R	II	5	130867903	cg17817047			LC	0	1	0	XY_NO	A_NO	130843899	-24003	RAPGEF6	AK074318	Body;Body;Body;Body;Body;Body			TRUE	RAPGEF6;RAPGEF6;RAPGEF6;RAPGEF6;RAPGEF6;RAPGEF6	cg17817047	16.4218	6.03089e-05	0.0438732	FALSE	TRUE	TRUE	0.109129	0.171599	0.541456
408576	cg26645468	CGCAAATTTTAGTTCTGAGTGCCAAAAAAGATGGAAATAATATTTGAGAG	R	II	5	133559272	cg26645468			LC	0	1	0	XY_NO	A_NO	133561447	-2175	MIR3661	NR_037434	Body	N_Shore	RDMR	NA	PPP2CA	cg26645468	16.3018	6.31165e-05	0.0444492	FALSE	TRUE	FALSE	0.603188	0.699937	0.900666
390631	cg25391820	CGGCTGTCACAGCGTGTTCATAAAGGAAGGTTATGAGAGCTATAAAACCA	R	II	5	138608519	cg25391820			LC	0	1	0	XY_NO	A_NO	138609440	-921	MATR3	NR_036535	TSS1500;TSS1500	N_Shore		TRUE	MATR3;SNHG4	cg25391820	22.6859	7.18449e-06	0.0175083	FALSE	TRUE	TRUE	0.333879	0.435525	0.741253
359452	cg23209976	CGGCTGTATGCCTTTGGGGTTATGATAGCTTGTGGGCTTTTCTAGTGAAA	F	II	5	138872772	cg23209976			LC	0	1	0	XY_NO	A_NO	138862342	-10429	TMEM173	NM_198282				TRUE		cg23209976	27.7064	1.72127e-06	0.00965878	FALSE	TRUE	FALSE	0.163758	0.359431	0.564275
380643	cg24691042	ATCTAACTGGATACCACCGGTAATAAATTACCCAAAGCTAAGATTTCACG	R	II	5	171708977	cg24691042			LC	0	1	0	XY_NO	A_NO	171710794	1818	UBTD2	NM_152277	Body	N_Shore	RDMR	NA	UBTD2	cg24691042	18.3198	3.0137e-05	0.0319713	TRUE	TRUE	FALSE	0.433259	0.736669	0.911319
414098	cg26992634	TCCTGCTTTGTTGTCACTGAGGATCTCAATATGCCAGTAATAATGCTACG	R	II	5	171709304	cg26992634			LC	0	1	0	XY_NO	A_NO	171710794	1491	UBTD2	NM_152277	Body	N_Shore	RDMR	NA	UBTD2	cg26992634	16.6426	5.54919e-05	0.0423102	FALSE	TRUE	FALSE	0.453381	0.657945	0.86227
226563	cg13900817	TGAATTCCCCATACTTAGACACTGCAGTGGGTAACCAACCTTAACTGCCG	F	II	5	172070153	cg13900817			LC	0	1	0	XY_NO	A_NO	172068275	1878	NEURL1B	NM_001142651	Body	S_Shore		TRUE	NEURL1B	cg13900817	20.9784	1.2286e-05	0.0219658	FALSE	TRUE	TRUE	0.260675	0.355567	0.668931
222643	cg13676583	CGAGGCTATGCAGACCAAGCAGGTCAGCAACATCGGTCGCAAGGACTACC	R	II	5	176938866	cg13676583			IC	0	1	0	XY_NO	A_NO	176937426	-1439	DOK3	NM_001144875	Body;TSS1500;TSS1500			NA	DDX41;DOK3;DOK3	cg13676583	16.7864	5.25835e-05	0.0414513	FALSE	TRUE	FALSE	0.388131	0.620655	0.730936
111456	cg06485308	CCAAGGAAAGCCACACATTCAGCTGCTTATTAACAGCAACATGTTTTTCG	R	II	5	178002446	cg06485308		rs61140574	LC	0	1	0	XY_NO	A_NO	178017555	15110	COL23A1	CCDS4436	Body	N_Shore		NA	COL23A1	cg06485308	17.2735	4.39123e-05	0.0384542	FALSE	TRUE	FALSE	0.5736	0.676735	0.872175
348971	cg22477353	CGCTACATATCCATTTAAAGGAGGGAAGCTCTCTGTAGGTTCAAGATACA	F	II	6	3224130	cg22477353	rs74412822	rs74412822	LC	50	1	0	XY_NO	A_NO	3224985	-855	TUBB2A	CU674603		N_Shore		NA		cg22477353	23.6294	5.40516e-06	0.0155852	FALSE	TRUE	FALSE	0.623352	0.794383	0.931719
94855	cg05411199	TTTCTTCACTCTTTTGAGCCACTCCTGCGTGTCCACACAGCTTGTGACCG	R	II	6	3749715	cg05411199			IC	9	1	0	XY_NO	A_NO	3752245	2531	PXDC1	NM_183373	Body	N_Shore		NA	C6orf145	cg05411199	18.4334	2.89539e-05	0.0317265	FALSE	TRUE	FALSE	0.28386	0.449294	0.669695
216090	cg13314694	GCCAAGTGAATGCAGCAGACAGTGACTCAGGCCATCTGGCTGGTGACCCG	F	II	6	4734661	cg13314694			LC	50	1	0	XY_NO	A_NO	4706392	28269	CDYL	NR_026590	Body			TRUE	CDYL	cg13314694	17.6949	3.76705e-05	0.0363531	FALSE	TRUE	FALSE	0.278741	0.426248	0.682298
315273	cg19917989	TCCCTGTTCCATCACGGGCAGTGACATTCAATCCCTTCCAGGAAGCAACG	F	II	6	14925093	cg19917989			LC	0	1	0	XY_NO	A_NO	15245733	-320640	JARID2	AK302624				TRUE		cg19917989	17.3399	4.28574e-05	0.038207	FALSE	TRUE	FALSE	0.337332	0.41806	0.710333
29252	cg01605921	CGGGTTCACTTGCCTGGCACAGGAAAGCCAAACATCCACATCAACAGGAG	R	II	6	28545895	cg01605921		rs74818210	LC	50	11	0	XY_YES	A_YES	28555111	9217	SCAND3	NM_052923	Body			NA	SCAND3	cg01605921	33.5014	4.12063e-07	0.00439329	TRUE	TRUE	FALSE	0.477219	0.795226	0.799813
128493	cg07474957	GGGCTGAGGGTAGGTTCCCAAGAACCATGGCTTAGAGGTGGGAGCTTACG	R	II	6	30650844	cg07474957			LC	0	1	0	XY_NO	A_NO	30655092	4249	PPP1R18	NM_001134870	Body;Body	N_Shelf		NA	KIAA1949;KIAA1949	cg07474957	20.4349	1.46652e-05	0.0229057	FALSE	TRUE	FALSE	0.276306	0.428342	0.663096
89546	cg05098566	CGGTACCCAACTGCCGAGGAGATCTTGGTTCTGGGGGGCTACCTCCGTCT	R	II	6	30652282	cg05098566			IC	0	1	0	XY_NO	A_NO	30655092	2811	PPP1R18	NM_001134870	Body;1stExon	N_Shelf	RDMR	NA	KIAA1949;KIAA1949	cg05098566	30.4754	8.474e-07	0.00669239	TRUE	TRUE	TRUE	0.0775657	0.375783	0.677055
70149	cg03953626	GCAGGGGGCACAGACCGCCGGGGGTTGACGGTGAAGGTGTGTCCACTGCG	R	I	6	30652396	cg03953626			IC	0	1	1	XY_NO	A_NO	30655092	2697	PPP1R18	NM_001134870	Body;1stExon	N_Shore		NA	KIAA1949;KIAA1949	cg03953626	17.161	4.57668e-05	0.0391056	FALSE	TRUE	FALSE	0.05702	0.304407	0.418783
296675	cg18586886	GGGGGCACAGACCGCCGGGGGTTGACGGTGAAGGTGTGTCCACTGCGGCG	R	I	6	30652399	cg18586886			IC	0	1	1	XY_NO	A_NO	30655092	2694	PPP1R18	NM_001134870	Body;1stExon	N_Shore		NA	KIAA1949;KIAA1949	cg18586886	20.0831	1.64729e-05	0.0240312	FALSE	TRUE	FALSE	0.0382888	0.322413	0.46828
294356	cg18427856	CGGGGGCTCAGGGCAGGCCTCTGAGAGCCCTGCAGAACTGCTGCTCTGTG	R	II	6	30652647	cg18427856			LC	0	1	0	XY_NO	A_NO	30655092	2446	PPP1R18	NM_001134870	Body;1stExon	N_Shore		NA	KIAA1949;KIAA1949	cg18427856	36.2787	2.21915e-07	0.00305289	FALSE	TRUE	FALSE	0.130783	0.376802	0.605056
25923	cg01413582	CGGGAGATTCCAGAAGCTTCTCTGCTGACTCTGGAGGTTCTGGTTTCTGA	F	II	6	30652688	cg01413582		rs2213944	LC	0	1	0	XY_NO	A_NO	30655092	2405	PPP1R18	NM_001134870	Body;1stExon	N_Shore		NA	KIAA1949;KIAA1949	cg01413582	22.4046	7.83314e-06	0.0187122	FALSE	TRUE	FALSE	0.0609025	0.234704	0.398871
198413	cg12036303	CGGACAGCTCTGCAGTCTCTTTTGGAGCTACCCCTGGAACTGGCCACTCT	F	II	6	30652907	cg12036303		rs55941842	LC	0	1	0	XY_NO	A_NO	30655092	2186	PPP1R18	NM_001134870	Body;1stExon	N_Shore	RDMR	NA	KIAA1949;KIAA1949	cg12036303	22.8757	6.78034e-06	0.017315	FALSE	TRUE	FALSE	0.113636	0.3647	0.546137
200933	cg12197421	CGCCTCCTCCTGCCGGCGCCGGGCTAGCAGCTGTAGCTTCCAGTCTGGGA	F	I	6	30653736	cg12197421			IC	0	1	1	XY_NO	A_NO	30655092	1357	PPP1R18	NM_001134870	Body;1stExon	N_Shore		NA	KIAA1949;KIAA1949	cg12197421	25.3555	3.27668e-06	0.0125339	FALSE	TRUE	FALSE	0.10525	0.292831	0.401092
261601	cg16167809	CGGCATCGCCTCCCATCAGCACCTTCTGTCCTGGTCCCAGGCCCAGGGCT	F	II	6	31556255	cg16167809			LC	0	1	0	XY_NO	A_NO	31555417	838	LST1	DQ099382	Body;Body;Body;Body;Body;Body;Body;Body			NA	LST1;LST1;LST1;LST1;LST1;LST1;LST1;LST1	cg16167809	16.6711	5.49023e-05	0.0421116	FALSE	TRUE	FALSE	0.331247	0.514767	0.789933
190664	cg11522612	CGGCCTCAAAAAGAGACAGTAACACAGCCGGGCATGGTGGCTCATGCCTG	R	II	6	31687637	cg11522612			LC	49	1	0	XY_NO	A_NO	31689510	1874	LY6G6C	AJ315534	Body	N_Shelf		NA	LY6G6C	cg11522612	20.7494	1.32324e-05	0.0221967	FALSE	TRUE	FALSE	0.380721	0.569947	0.736028
193387	cg11706729	GCAGACTTCCTGGAGTACAAACACAGGATTTGTAATTCCTTACTGTAACG	F	II	6	32813154	cg11706729		rs8842	LC	0	1	0	XY_NO	A_NO	32812711	-442	PSMB8	NM_004159	TSS1500;TSS1500;3'UTR	S_Shore		NA	PSMB8;PSMB8;TAP1	cg11706729	20.1884	1.59076e-05	0.0235534	FALSE	TRUE	FALSE	0.174613	0.216784	0.494616
304093	cg19136673	CGCAGGTCTGAGAAGGCTTTCATTCTGGAGCATCTGCAGGAGCCTGCACC	F	II	6	32813337	cg19136673			LC	0	1	0	XY_NO	A_NO	32812711	-625	PSMB8	NM_004159	TSS1500;3'UTR	S_Shore		NA	PSMB8;TAP1	cg19136673	20.4086	1.47925e-05	0.0229057	FALSE	TRUE	FALSE	0.290965	0.4283	0.63612
50473	cg02813606	CGGCCCTGCTGAAGTACAGGTCACAACCCCAAGGAAGTGCATGGGATGGC	R	II	6	33235902	cg02813606			LC	0	1	0	XY_NO	A_NO	33239652	3751	VPS52	AK093057	Body	N_Shelf		NA	VPS52	cg02813606	25.5803	3.07538e-06	0.0125339	FALSE	TRUE	FALSE	0.348598	0.546821	0.722007
128479	cg07474296	CTGCAGTGCCAGATGGGGTTGTTTGTGTGCTGAGGCCCTGAGGGTCTTCG	R	II	6	37676060	cg07474296			LC	0	1	0	XY_NO	A_NO	37665765	-10294	MDGA1	NM_153487		S_Shelf		NA		cg07474296	40.6008	9.08715e-08	0.00203967	TRUE	TRUE	FALSE	0.366312	0.757579	0.877806
107191	cg06196379	CGGGGCTGAGCAGGGCAGGATGAAGCAACATGTTCTCACAAAAACCCTGA	R	II	6	41254885	cg06196379			LC	0	1	0	XY_NO	A_NO	41254456	-428	TREM1	NM_001242590	TSS1500			NA	TREM1	cg06196379	18.3687	2.96218e-05	0.0317265	FALSE	TRUE	TRUE	0.134093	0.286102	0.59229
108830	cg06311422	CGTCAGAATCCCCCATGTGTAGGGAAGGGTGAAGAAGAGGAGGACCTAAA	R	II	6	56406336	cg06311422			LC	0	1	0	XY_NO	A_NO	56357230	-49105	DST	AK025142	Body;Body;Body;Body;Body	N_Shore		TRUE	DST;DST;DST;DST;DST	cg06311422	18.9086	2.45318e-05	0.0291604	FALSE	TRUE	FALSE	0.0516053	0.17619	0.409444
257188	cg15855970	GTAAGTCTTTGCGCAGTTTCCAAATCGAGTCCATTTAGCAGCTTTCTTCG	R	II	6	99273338	cg15855970			ICshore	0	1	0	XY_NO	A_NO	99282579	-9241	POU3F2	NM_005604		S_Shore		TRUE		cg15855970	16.22	6.5115e-05	0.0453009	TRUE	TRUE	FALSE	0.668431	0.30078	0.0743771
236165	cg14426428	GATTTCTTGCTCGCTAGCACTTCCCCAGGATTTACAGATGGTAACATTCG	F	II	6	106961936	cg14426428			LC	0	1	0	XY_NO	A_NO	106959304	2632	AIM1	NM_001624	Body	S_Shore		NA	AIM1	cg14426428	27.3519	1.89181e-06	0.00969575	FALSE	TRUE	TRUE	0.140135	0.345723	0.813205
260092	cg16055406	AAAAAACACATTTACACAGCAACAAGCTTATGTAGAGTCACATTTACACG	F	II	6	108438667	cg16055406		rs73762134	HC	0	1	0	XY_NO	A_NO	108444839	-6172	AF520419	AF520419		Island		NA		cg16055406	16.7343	5.36186e-05	0.0418523	FALSE	TRUE	FALSE	0.111154	0.406125	0.426548
39584	cg02196834	CCTCTCTGGGTTCCAGATTGTTATTTGTAAAAGGATTCTCACCCTGTTCG	F	II	6	108484512	cg02196834			LC	50	1	0	XY_NO	A_NO	108487214	-2702	NR2E1	NM_003269		N_Shore		NA		cg02196834	25.6735	2.99599e-06	0.0125339	TRUE	TRUE	FALSE	0.233431	0.763931	0.831452
241130	cg14712531	CGCGCCGATAATTACAGCCGGGCGCACAGAACACAGGATGCATATGCTGC	F	I	6	108485043	cg14712531			ICshore	0	1	1	XY_NO	A_NO	108487214	-2171	NR2E1	NM_003269		N_Shore	CDMR	NA		cg14712531	67.9585	1.20605e-09	0.000114283	TRUE	TRUE	FALSE	0.0176153	0.485097	0.553261
377441	cg24472375	TTACAGCCGGGCGCACAGAACACAGGATGCATATGCTGCGGGTGTGTGCG	R	II	6	108485102	cg24472375			ICshore	0	1	0	XY_NO	A_NO	108487214	-2112	NR2E1	NM_003269		N_Shore	CDMR	NA		cg24472375	59.2715	3.93058e-09	0.00023096	TRUE	TRUE	FALSE	0.0778849	0.640512	0.828308
156290	cg09236658	TTTCCTGTCACCAGTCCCCGATCAAGCATGGTGTCAAGAAGATGCCTACG	F	II	6	108485152	cg09236658			ICshore	0	1	0	XY_NO	A_NO	108487214	-2062	NR2E1	NM_003269		N_Shore	CDMR	NA		cg09236658	27.7118	1.71882e-06	0.00965878	TRUE	TRUE	FALSE	0.0812286	0.466493	0.680169
365571	cg23639368	CGGGGACTGGTGACAGGAAAAAGAGGGAAGATACCCATTTTGATTTTGAG	F	II	6	108485182	cg23639368			ICshore	0	1	0	XY_NO	A_NO	108487214	-2032	NR2E1	NM_003269		N_Shore	CDMR	NA		cg23639368	23.4163	5.75995e-06	0.0157464	FALSE	TRUE	FALSE	0.0475327	0.311894	0.51855
102823	cg05922610	CGGGTCTCCAGCCTAAAGGCCCTGGGGACCGCTGACCTCCTGCTCTCTGT	F	I	6	108495985	cg05922610			ICshore	0	1	1	XY_NO	A_NO	108487214	8771	NR2E1	NM_003269	Body	Island		NA	NR2E1	cg05922610	21.6971	9.76806e-06	0.0203208	TRUE	TRUE	FALSE	0.228477	0.539459	0.680463
296432	cg18569734	CGTGGCCACCCTTAAGCCTGCTAGCCTGCCCCAGGATCTTAAAATCTGGA	F	II	6	108496460	cg18569734			ICshore	0	1	0	XY_NO	A_NO	108487214	9246	NR2E1	NM_003269	Body	N_Shore		TRUE	NR2E1	cg18569734	34.9601	2.96298e-07	0.00361033	TRUE	TRUE	FALSE	0.112766	0.518626	0.688536
105877	cg06103642	CGCCCGTGGGTGCCTCGGACACCCAGCTCTCCCAAGGCTCTTAAGCGCGC	F	I	6	108496716	cg06103642			ICshore	0	1	1	XY_NO	A_NO	108487214	9502	NR2E1	NM_003269	Body	Island		TRUE	NR2E1	cg06103642	37.9004	1.57256e-07	0.00257139	TRUE	TRUE	FALSE	0.0457802	0.559963	0.603935
184467	cg11086764	CGCAACAGCAAGAACCAGGACGTCAGAGTGCTTCCTGGGCCTGGAGCACG	R	II	6	108496811	cg11086764		rs77392397	ICshore	0	1	0	XY_NO	A_NO	108487214	9597	NR2E1	NM_003269	Body	Island		TRUE	NR2E1	cg11086764	37.8479	1.58992e-07	0.00257139	TRUE	TRUE	FALSE	0.0382707	0.488034	0.616312
151775	cg08929002	TTGTCAATACACAAGTTCAACAGGTTGGACGCTCCCTCCGGCTTCCTGCG	F	II	6	108496991	cg08929002			ICshore	0	1	0	XY_NO	A_NO	108487214	9777	NR2E1	NM_003269	Body	Island		TRUE	NR2E1	cg08929002	45.7105	3.47237e-08	0.000987236	TRUE	TRUE	FALSE	0.078724	0.503701	0.585517
46628	cg02596153	ACTGTTGGTGGTAATTGTCACATCTCCCCTGCCTTTCTCCAGCATACTCG	R	II	6	108497141	cg02596153			ICshore	0	1	0	XY_NO	A_NO	108487214	9927	NR2E1	NM_003269	Body	Island		TRUE	NR2E1	cg02596153	57.797	4.87408e-09	0.00023096	TRUE	TRUE	FALSE	0.0671588	0.586195	0.725311
260756	cg16105676	TGCCACGATAATGGCAGAGCCTCAAGTAAGACCAGGTGTGTTCTCCTTCG	F	II	6	108497424	cg16105676			ICshore	49	1	0	XY_NO	A_NO	108487214	10210	NR2E1	NM_003269	Body	N_Shore		TRUE	NR2E1	cg16105676	28.0814	1.5591e-06	0.00951881	TRUE	TRUE	FALSE	0.0467456	0.392226	0.520489
339871	cg21762523	CGAGCGGGGGCCTCGGACGTCCACCATCCGCAAGCAAGTGGCCCTCTACT	F	I	6	108497717	cg21762523			HC	0	1	1	XY_NO	A_NO	108487214	10503	NR2E1	NM_003269	Body	Island		NA	NR2E1	cg21762523	77.7858	3.67922e-10	0.000102137	TRUE	TRUE	FALSE	0.0342387	0.549357	0.615851
65542	cg03673965	CTCCTTGTGTCCACGGAAGTAGAGGGCCACTTGCTTGCGGATGGTGGACG	F	II	6	108497734	cg03673965			HC	0	1	0	XY_NO	A_NO	108487214	10520	NR2E1	NM_003269	Body	Island		NA	NR2E1	cg03673965	58.2916	4.53238e-09	0.00023096	TRUE	TRUE	FALSE	0.029916	0.604855	0.662712
184931	cg11123303	CTTTGCGTGTTAAAAATACACATTAAGTTCTAACCTTCCCCTGCTACTCG	F	II	6	132946216	cg11123303			LC	0	1	0	XY_NO	A_NO	132945413	-802	TAAR2	NM_001033080	TSS1500			NA	TAAR2	cg11123303	20.5233	\	0.0227544	TRUE	TRUE	FALSE	0.347783	0.677994	0.838678
176961	cg10577216	AAACCTATTATCAAGAGATTCCTCTGGTCTCCTCGAAGTCATCCCCAGCG	R	II	6	143265045	cg10577216			ICshore	0	1	0	XY_NO	A_NO	143266337	1293	HIVEP2	NM_006734	5'UTR	N_Shore		NA	HIVEP2	cg10577216	29.8126	9.9953e-07	0.00740865	FALSE	TRUE	FALSE	0.274818	0.395319	0.638799
423427	cg27626620	CGCACCCTTGGTGTGCATTCACTGACCCAGCGCCACCTAAAGAAATAAGC	R	II	6	167171727	cg27626620			LC	0	1	0	XY_NO	A_NO	167275770	104044	RPS6KA2	AB384854	Body			TRUE	RPS6KA2	cg27626620	19.0691	2.32102e-05	0.0283918	FALSE	TRUE	TRUE	0.449659	0.530112	0.838862
384365	cg24939196	CGGTAAACCTCAGCTTTTAAACCAGAGGCTCAGACAATGGTGTGAGTCGC	F	II	6	169588809	cg24939196		rs76387638	LC	0	1	0	XY_NO	A_NO	169582834	-5974	AF086258	AF086258				TRUE		cg24939196	19.2406	2.18849e-05	0.0279437	FALSE	TRUE	FALSE	0.106917	0.285973	0.542917
168118	cg10009497	CGGGAGGGCTGTCTCACTGTGTGCCTTGTGTGCTGCCTCCAGTCACTGAC	R	II	7	1095416	cg10009497		rs12533004	LC	0	1	0	XY_NO	A_NO	1094944	472	GPR146	BD295650	Body;Body;Body	N_Shore		NA	C7orf50;C7orf50;C7orf50	cg10009497	16.7046	5.42165e-05	0.0420347	FALSE	TRUE	FALSE	0.236286	0.392928	0.642853
68221	cg03836171	CGCCCCGTGAGGCCAGGCCAGGCTGCTGACTGACACCCAGTCACAGTGGC	F	II	7	1095465	cg03836171		rs12530960	LC	0	1	0	XY_NO	A_NO	1094944	521	GPR146	BD295650	Body;Body;Body	N_Shore		NA	C7orf50;C7orf50;C7orf50	cg03836171	17.4968	4.04745e-05	0.037497	FALSE	TRUE	FALSE	0.2738	0.485452	0.650334
308744	cg19486070	ACCGGGCGCAGACTGCGATCGTTCGGCAAGAGGGTTCATTGGGTTTAACG	F	I	7	1626153	cg19486070			IC	0	1	1	XY_NO	A_NO	1626206	-53	KIAA1908	AX747410	Body;Body;Body			NA	KIAA1908;KIAA1908;KIAA1908	cg19486070	43.2025	5.50404e-08	0.00138076	TRUE	TRUE	FALSE	0.932678	0.271756	0.302733
168451	cg10030512	CGCGTGCGCATGGATGTCCACGCTCACATACTTCCATGTCTATCCATACC	R	I	7	2656424	cg10030512		rs11974051	LC	0	1	1	XY_NO	A_NO	2671602	-15178	TTYH3	NM_025250				NA		cg10030512	20.4021	1.48241e-05	0.0229057	FALSE	TRUE	TRUE	0.849269	0.746717	0.429893
32508	cg01801101	CGGAGCAGCAGCAGCTAGGCAACCCCACACTTAGGAACACGCCTGAGAGT	R	II	7	2738925	cg01801101		rs59783571,rs77129018	IC	0	1	0	XY_NO	A_NO	2742109	-3184	AMZ1	AK295842	5'UTR	N_Shore		NA	AMZ1	cg01801101	36.6479	2.04963e-07	0.00291368	FALSE	TRUE	TRUE	0.223613	0.307623	0.636125
344574	cg22124564	CTGCTGCTGCTCCGGTCAGAGCATCTGTTTTGCAGGGCGGCTTTGTCACG	R	II	7	2738961	cg22124564			IC	0	1	0	XY_NO	A_NO	2742109	-3148	AMZ1	AK295842	5'UTR	N_Shore		NA	AMZ1	cg22124564	28.767	1.3043e-06	0.0085576	FALSE	TRUE	FALSE	0.159879	0.282828	0.542287
401450	cg26177213	CGTGCACGCAGACTTCCCAAAAGCACACAAAAGCATGATGCTCATCGCAG	R	II	7	4754566	cg26177213			LC	0	1	0	XY_NO	A_NO	4721929	32637	FOXK1	NM_001037165	Body	N_Shelf		TRUE	FOXK1	cg26177213	22.9927	6.54361e-06	0.0170233	FALSE	TRUE	FALSE	0.285755	0.577223	0.782617
188821	cg11384744	CGAGTCAGGAGTGGAACCTAGGCTGTGGAATCCAGATCTTTCCACAGGCT	F	II	7	16794623	cg11384744		rs34778908	LC	50	1	0	XY_NO	A_NO	16793350	1273	TSPAN13	NM_014399	Body	S_Shore	RDMR	TRUE	TSPAN13	cg11384744	26.4947	2.38618e-06	0.0111469	FALSE	TRUE	TRUE	0.156324	0.333662	0.707817
252925	cg15565306	CTATCCAAATACCAGTAGCTCCACAATTTCTGAATTTGATTTTTCTAACG	R	II	7	19815309	cg15565306			LC	0	1	0	XY_NO	A_NO	19813215	-2093	TMEM196	BC030104		S_Shelf		NA		cg15565306	16.3653	6.16139e-05	0.044014	FALSE	TRUE	FALSE	0.39444	0.646557	0.80244
37006	cg02050028	CGTGTCCATCATCCTAGCAAGCTCTGGTTGATAGAACCAGGACTTAGAGA	R	II	7	43156037	cg02050028			LC	0	1	0	XY_NO	A_NO	43157494	-1457	AX748020	AX748020	5'UTR	S_Shelf		NA	HECW1	cg02050028	32.481	5.22455e-07	0.00527941	TRUE	TRUE	FALSE	0.414843	0.71153	0.866601
88031	cg05007097	ACGAGTCACCCAAGGTCACGGTGCTGGAGCACAGTGGCAGAGCAGGGACG	R	II	7	73008007	cg05007097			LC	48	1	0	XY_NO	A_NO	73012042	4036	MLXIPL	AF056184	3'UTR;3'UTR;3'UTR;3'UTR			NA	MLXIPL;MLXIPL;MLXIPL;MLXIPL	cg05007097	17.9698	3.41279e-05	0.0342457	FALSE	TRUE	FALSE	0.395347	0.588593	0.752095
292045	cg18263166	TGAGTCAGCATGCAGCCACATGGCCCCACATGGTGCAGTTCTGGTTCTCG	R	II	7	92533866	cg18263166		rs77489095	LC	36	1	0	XY_NO	A_NO	92465940	-67925	CDK6	NM_001145306				TRUE		cg18263166	17.0094	4.84002e-05	0.0396457	FALSE	TRUE	TRUE	0.303906	0.320881	0.658408
382094	cg24786658	ACAAGTTCCGCTGACCAATGATGGGTGATGTCAAAGCAGTTATGTGTACG	R	II	7	112727423	cg24786658			LC	0	1	0	XY_NO	A_NO	112727832	410	GPR85	NM_018970	TSS1500;5'UTR;TSS1500;5'UTR		RDMR	TRUE	GPR85;GPR85;GPR85;GPR85	cg24786658	15.9295	7.27882e-05	0.0474399	FALSE	TRUE	TRUE	0.156649	0.172986	0.514389
388779	cg25263801	CGGTCGGATGATACCACAGACACCACAAAGCCTGACACGTGGGTGCTTAG	F	II	7	112727506	cg25263801			LC	0	1	0	XY_NO	A_NO	112727832	327	GPR85	NM_018970	TSS1500;1stExon;5'UTR;TSS1500;1stExon;5'UTR		RDMR	TRUE	GPR85;GPR85;GPR85;GPR85;GPR85;GPR85	cg25263801	19.0578	2.3301e-05	0.0283918	FALSE	TRUE	TRUE	0.234515	0.324625	0.640059
212103	cg13017929	CGTAGCACAGTGGTTGACTCATAGGAGATGCTCAATACAGCCTTACTGAA	F	II	7	116909621	cg13017929		rs79653773	LC	50	1	0	XY_NO	A_NO	116963342	53722	WNT2	NM_003391				TRUE		cg13017929	20.695	1.34684e-05	0.0221967	FALSE	TRUE	TRUE	0.27933	0.338272	0.662157
218946	cg13474918	GCCAAAAGTCACCCACTTCCTCCAGTCAAGCAAAGTACTAGTGAGAAACG	F	II	7	119914578	cg13474918			ICshore	0	1	0	XY_NO	A_NO	119913721	857	KCND2	NM_012281	1stExon;5'UTR	N_Shore	CDMR	NA	KCND2;KCND2	cg13474918	17.4249	4.15478e-05	0.03778	FALSE	TRUE	TRUE	0.185485	0.409621	0.720483
374898	cg24298423	CGCTTTGCCAATGAAAAGACCTAAAGTGAGGAATAACAACCGTAACGTAA	F	II	7	120704511	cg24298423			LC	0	1	0	XY_NO	A_NO	120702818	1693	C7orf58	AK025639	Body;Body			TRUE	C7orf58;C7orf58	cg24298423	19.0678	2.32212e-05	0.0283918	FALSE	TRUE	FALSE	0.51394	0.741893	0.889348
32405	cg01796223	CGGGGAGTCAGTCATACAGTGGCTGAGTCAAGCTGTATTTATAAAGAGTC	R	II	7	129933014	cg01796223			LC	0	1	0	XY_NO	A_NO	129932973	41	CPA4	NM_001163446	1stExon;1stExon;5'UTR;5'UTR			TRUE	CPA4;CPA4;CPA4;CPA4	cg01796223	17.3936	4.20257e-05	0.0379861	FALSE	TRUE	TRUE	0.359461	0.425957	0.772156
266605	cg16488098	CGACTCTGTACCTGCCCCAGCACGGGCTCAAGGAGTTGAGCCTGCACACA	F	II	7	131240440	cg16488098			HC	0	1	0	XY_NO	A_NO	131241375	936	PODXL	NM_005397	Body;Body	N_Shore	RDMR	NA	PODXL;PODXL	cg16488098	18.0326	3.33706e-05	0.0338845	FALSE	TRUE	TRUE	0.0361177	0.0476847	0.415271
223323	cg13713283	CGGGCGATGTACTTACCCGTTTGCAGAGGTTTTTTCTAAGTAATGTGTGC	R	II	7	131240531	cg13713283			HC	0	1	0	XY_NO	A_NO	131241375	845	PODXL	NM_005397	Body;Body	Island	RDMR	NA	PODXL;PODXL	cg13713283	25.4975	3.14792e-06	0.0125339	FALSE	TRUE	TRUE	0.0757829	0.0600734	0.392569
27392	cg01499591	CGGGGTTGAACTGAGCCACCTGCAGGAGCACAGGGCACCCAGACGAACTC	F	II	7	140226367	cg01499591			LC	0	1	0	XY_NO	A_NO	140179368	-46998	MKRN1	NM_013446	Body			TRUE	DENND2A	cg01499591	16.1115	6.78712e-05	0.0460173	FALSE	TRUE	FALSE	0.444169	0.624145	0.768083
30769	cg01703205	TGCCACTCCACAGCTTGCTGTACATGGAAGGTATCTGTCCCTGGATATCG	F	II	7	142422236	cg01703205			LC	0	1	0	XY_NO	A_NO	142423182	-946	TCRBV14S1	AB306208				NA		cg01703205	17.0781	4.71872e-05	0.0396457	FALSE	TRUE	FALSE	0.0792657	0.351225	0.592028
26512	cg01444677	CGGGCACTGAGTAGGTGGTTTTGGTCATTACCTCTCTGCAGCCTCCAGCC	F	II	7	153751298	cg01444677		rs80069669	LC	0	1	0	XY_NO	A_NO	153749776	1522	DPP6	BC035912	Body;Body	S_Shore		NA	DPP6;DPP6	cg01444677	28.8644	1.27199e-06	0.00847599	FALSE	TRUE	FALSE	0.346522	0.520412	0.710126
210592	cg12904737	CGCAGTCCTGTCGAACACCTCTGGAGTTGATTCTTCTGATATCACAGGAG	R	II	7	155276516	cg12904737			IC	0	1	0	XY_NO	A_NO	155250823	25693	EN2	NM_001427				TRUE		cg12904737	17.3539	4.26383e-05	0.038207	TRUE	TRUE	FALSE	0.278138	0.592449	0.727418
155442	cg09176727	CGGCACAGTCCAGCCTTGTCTGCGTGAAGCATGCAGTTCTGGTGGCAAAG	F	II	7	155582776	cg09176727			HC	12	1	0	XY_NO	A_NO	155601765	18990	SHH	AY927450		S_Shelf		NA		cg09176727	17.4483	4.11952e-05	0.03778	TRUE	TRUE	FALSE	0.389361	0.685529	0.79081
151535	cg08911692	ATGTTGGTGAGTGAATACCATGTCTTTAGACCACCAGGGAAAGTGACACG	F	II	7	157093534	cg08911692			IC	0	1	0	XY_NO	A_NO	157129709	-36175	DNAJB6	AK297497		Island		NA		cg08911692	16.6588	5.51564e-05	0.0421554	TRUE	TRUE	FALSE	0.514244	0.938385	0.911454
292741	cg18314778	GGGTGTTGGATTCCTGCCTGCTCCTCCCGTTTCCAGGGTACCCGTTTCCG	F	I	7	157468321	cg18314778			IC	0	1	1	XY_NO	A_NO	157367113	-101207	MIR153-2	NR_029689	Body;Body;Body			NA	PTPRN2;PTPRN2;PTPRN2	cg18314778	16.7312	5.36809e-05	0.0418523	FALSE	TRUE	FALSE	0.771921	0.604477	0.4514
103999	cg05985821	CCCGCTTCCTCCAGGGCCTCAAGGGTCCAGGATGCTGCTTCCTTAAAACG	R	I	8	328586	cg05985821			IC	0	1	1	XY_NO	A_NO	356807	-28221	FBXO25	NM_012173				NA		cg05985821	16.1352	6.72588e-05	0.0458206	FALSE	TRUE	FALSE	0.27999	0.402636	0.603302
83579	cg04747619	CGGATTTAGTTCAAGGAGTTGGTGTGATCTGAATGCATCACATAAAATGT	F	II	8	6914838	cg04747619		rs55859787	LC	0	1	0	XY_NO	A_NO	6914258	-579	DEFA5	NM_021010	TSS1500			NA	DEFA5	cg04747619	18.4877	2.84067e-05	0.0315483	FALSE	TRUE	FALSE	0.352472	0.535643	0.713907
378358	cg24531955	CGTGTCTGTGTTTCCTTTGACCCACAGCACCTGGGCCCTGAGCAGCAGGC	R	II	8	23154691	cg24531955			LC	0	1	0	XY_NO	A_NO	23152462	2229	BC128546	BC128546	3'UTR			TRUE	LOXL2	cg24531955	26.938	2.11479e-06	0.0102487	FALSE	TRUE	TRUE	0.133246	0.208058	0.598646
210971	cg12931554	CGCCTCAGCACCCCAGCCGGCTGACAGGCAGGTGCACTGCACGCCCCAGC	R	II	8	37119428	cg12931554		rs56275916	LC	0	1	0	XY_NO	A_NO	37526415	-406987	U6	.				TRUE		cg12931554	24.3523	4.36957e-06	0.0139448	FALSE	TRUE	TRUE	0.10421	0.290075	0.625908
152656	cg08986840	CGCCATCTGTCAGATGAGTCATGGGACCAGAAGCTTGGGAGAAGACATGC	R	II	8	38409865	cg08986840			LC	0	1	0	XY_NO	A_NO	38386179	-23685	C8orf86	NM_207412				TRUE		cg08986840	19.3857	2.08276e-05	0.027163	FALSE	TRUE	TRUE	0.0812744	0.213952	0.557159
81643	cg04624228	CGCCACACCTTGCCCCCTGCAGACCCTTCTAGCTGGGCCGCGGCCCTCTT	F	I	8	38411598	cg04624228			IC	0	1	1	XY_NO	A_NO	38386179	-25418	C8orf86	NM_207412				NA		cg04624228	29.7824	1.00715e-06	0.00740865	FALSE	TRUE	FALSE	0.0871942	0.213605	0.447906
78835	cg04458368	ACAATTTAGCTCAGCTATACCGCGGCCTTGACTATTTACAGTGGGGAGCG	F	II	8	38411682	cg04458368			IC	0	1	0	XY_NO	A_NO	38386179	-25502	C8orf86	NM_207412				NA		cg04458368	23.533	5.56251e-06	0.0156758	FALSE	TRUE	FALSE	0.223704	0.363087	0.614505
106736	cg06166767	CGGCCCCACCTGGAGAGGTGCTGCTCACAGCAAACAGCTCCAACTGCGCC	R	II	8	41167848	cg06166767			ICshore	0	1	0	XY_NO	A_NO	41166989	-858	SFRP1	NM_003012	TSS1500	S_Shore		NA	SFRP1	cg06166767	16.5287	5.79214e-05	0.0430342	FALSE	TRUE	TRUE	0.135732	0.267642	0.71089
19996	cg01074584	ACCTTAGCATGTGTGCCTGAGTGATGGACTTGGTATTTACACCAGCCACG	F	II	8	41168072	cg01074584			ICshore	0	1	0	XY_NO	A_NO	41166989	-1082	SFRP1	NM_003012	TSS1500	S_Shore	RDMR	NA	SFRP1	cg01074584	20.8522	1.27979e-05	0.0221967	FALSE	TRUE	TRUE	0.231925	0.403209	0.792395
159024	cg09410389	GGTCCCCACTAGGGCAGACGCCAAGAGGACGGTATCAGCACAACAGCTCG	R	I	8	41168205	cg09410389			ICshore	0	1	1	XY_NO	A_NO	41166989	-1215	SFRP1	NM_003012	TSS1500	S_Shore	RDMR	NA	SFRP1	cg09410389	16.6083	5.62114e-05	0.0425642	FALSE	TRUE	TRUE	0.159023	0.308221	0.622853
323443	cg20539142	TTCATGTCTGCCTCAGTCTCTGATCCTGGTAATAACCGTGTGAAGTCCCG	F	II	8	42623718	cg20539142			LC	0	1	0	XY_NO	A_NO	42623928	211	CHRNA6	NM_001199279	TSS200			NA	CHRNA6	cg20539142	17.6859	3.77928e-05	0.0363531	TRUE	TRUE	FALSE	0.179486	0.678168	0.779339
123339	cg07157107	CGGTTATTACCAGGATCAGAGACTGAGGCAGACATGAAGGGCGAATAAAA	F	II	8	42623730	cg07157107			LC	0	1	0	XY_NO	A_NO	42623928	199	CHRNA6	NM_001199279	TSS200		DMR	NA	CHRNA6	cg07157107	25.9305	2.7885e-06	0.0121347	FALSE	TRUE	FALSE	0.0990403	0.384751	0.625004
112067	cg06523556	CGATCTGATGTCAGATGAGTCATCACATTTCCTGACAGCCTAGATGTCTC	F	II	8	42623786	cg06523556			LC	0	1	0	XY_NO	A_NO	42623928	143	CHRNA6	NM_001199279	TSS200			NA	CHRNA6	cg06523556	16.6875	5.45657e-05	0.0420805	TRUE	TRUE	FALSE	0.095195	0.49274	0.639957
230083	cg14088325	CGGAAACAGAAACAGTGGCACAGAGAGGTCAAGTTGCTTGTCTAAGGCCT	F	II	8	54571020	cg14088325			LC	50	1	0	XY_NO	A_NO	54436490	-134529	AK056897	AK056897		S_Shore		TRUE		cg14088325	16.5759	5.69001e-05	0.0427673	FALSE	TRUE	FALSE	0.480921	0.602448	0.801994
385158	cg24999588	CGGCATACTGAGAAGCACCTGCTGCATGCCCAACAGGATGGGGCATGAAC	R	II	8	61839426	cg24999588			LC	0	1	0	XY_NO	A_NO	61880306	40881	LOC100130298	NR_034003		S_Shelf		NA		cg24999588	16.1176	6.77123e-05	0.0460173	FALSE	TRUE	FALSE	0.166849	0.364812	0.657942
80333	cg04548327	CGCCCTTCCACTGAGTTCACAGAGAAGTAAGACTGCTGGGTCAGGCAATT	F	II	8	71716525	cg04548327			LC	48	1	0	XY_NO	A_NO	71581599	134926	XKR9	NM_001011720				TRUE		cg04548327	17.5213	4.01148e-05	0.037497	FALSE	TRUE	FALSE	0.412287	0.650376	0.7899
304017	cg19130189	CGGGGTATGCTCTCCAATCTCAACATGGCTACAGAGCATGGTTTTAGAAA	F	II	8	89241632	cg19130189			LC	0	1	0	XY_NO	A_NO	89339716	98085	MMP16	NM_005941	Body;Body			TRUE	MMP16;MMP16	cg19130189	27.3846	1.8753e-06	0.00969575	FALSE	TRUE	FALSE	0.399419	0.694277	0.866666
292859	cg18321762	CTGGGTAACCTCTAAAATGTGGTGGCTGGGATAGCAAGGATGAACACTCG	R	II	8	90132979	cg18321762		rs12114392	LC	0	1	0	XY_NO	A_NO	90769974	-636995	RIPK2	AY358813				TRUE		cg18321762	20.6177	1.38124e-05	0.0223975	FALSE	TRUE	FALSE	0.30986	0.52464	0.69805
341538	cg21885317	CGTGCAAGAAACGCCGAGCGAGCAGGACAGTAGTAAAGGCTACAGAAAGG	F	I	8	124248094	cg21885317			IC	0	1	1	XY_NO	A_NO	124253637	5544	C8orf76	NM_032847	Body			NA	C8orf76	cg21885317	32.4017	5.32313e-07	0.00527941	FALSE	TRUE	FALSE	0.906162	0.618496	0.38449
259255	cg16001384	CGGGTGGCCCAAAGCTGCAGTTCTTCCTTGGGACCCAACCCCAGAGAATC	R	II	8	134306801	cg16001384			LC	0	1	0	XY_NO	A_NO	134309546	2746	NDRG1	AK299636	5'UTR;5'UTR	N_Shore		TRUE	NDRG1;NDRG1	cg16001384	18.7989	2.54822e-05	0.0297735	FALSE	TRUE	TRUE	0.307197	0.409374	0.776795
276017	cg17129188	CGGTCCCACAAAGCTAAGAAGTCACAGGTCAGGGGAACACCCAGTTTTCC	F	II	8	134307597	cg17129188			LC	0	1	0	XY_NO	A_NO	134309546	1950	NDRG1	AK299636	5'UTR;5'UTR	N_Shore	CDMR	NA	NDRG1;NDRG1	cg17129188	24.9416	3.68616e-06	0.0129849	FALSE	TRUE	FALSE	0.481245	0.723976	0.904231
353751	cg22822656	TGCAGCTGCTCTGCCAACACACAGGAAGCTCTTCCTGAAAGCTTCCCACG	F	II	8	142015172	cg22822656		rs2665885	LC	0	1	0	XY_NO	A_NO	142011411	-3760	PTK2	NM_001199649		S_Shelf		NA		cg22822656	17.577	3.93126e-05	0.0371742	FALSE	TRUE	TRUE	0.069133	0.0861365	0.430987
405291	cg26425321	AGGAGGCTGGAGGCCCGGGGCTCAGCGGGTCTCAGGAGAAGTAAGCTGCG	F	II	8	142428317	cg26425321		rs13259920,rs56008427	HC	0	1	0	XY_NO	A_NO	142432006	-3689	PTP4A3	AJ276554		Island		NA		cg26425321	16.806	5.22013e-05	0.0413795	FALSE	TRUE	FALSE	0.101599	0.295492	0.496481
273893	cg16976870	CGCCTAAGATGGCTCAACTCTGGTCCCTGTGGTGCCATCTGGGTTCACTG	R	II	8	144631524	cg16976870	rs80230426		LC	42	1	0	XY_NO	A_NO	144635556	-4032	GSDMD	NM_001166237		N_Shore	CDMR	NA		cg16976870	21.8014	9.4524e-06	0.0202183	FALSE	TRUE	FALSE	0.393682	0.598988	0.737027
303464	cg19089079	AGGCCATGACCCTGCCGAGCACGGTGTGTGATCTTTGCTGGCCGCCCACG	R	I	8	144803607	cg19089079		rs56356045	LC	0	1	1	XY_NO	A_NO	144798506	5101	MAPK15	NM_139021	Body	S_Shelf		NA	MAPK15	cg19089079	50.5259	1.51562e-08	0.000587603	FALSE	TRUE	FALSE	0.593056	0.834884	0.916213
227768	cg13964726	CGAGCCTCACTGTACAGAAGTGAATGGTACAGCGCAGGAAGGATAAACTG	R	II	9	71062328	cg13964726			LC	14	1	0	XY_NO	A_NO	71150805	-88477	AK130904	AK130904	Body			TRUE	PGM5	cg13964726	24.6944	3.95739e-06	0.0132836	FALSE	TRUE	FALSE	0.320943	0.594944	0.763619
221154	cg13593284	CGTCTTAAGCAGAAGGATTGGCCATGAACCTCCAGGTGACATGGCATTAG	R	II	9	74761911	cg13593284			LC	0	1	0	XY_NO	A_NO	74764266	-2355	GDA	BC012859		N_Shelf		NA		cg13593284	26.5063	2.37861e-06	0.0111469	FALSE	TRUE	FALSE	0.572282	0.761771	0.886562
224047	cg13754720	CGCACTCGCATGCATCAGCAATGAGGCAAATTGGGGGCAGCCTCAGCCCT	R	II	9	98274853	cg13754720			IC	0	1	0	XY_NO	A_NO	98270830	-4022	PTCH1	NM_000264	Body;Body	S_Shore	RDMR	NA	PTCH1;PTCH1	cg13754720	16.6814	5.46904e-05	0.0420965	FALSE	TRUE	FALSE	0.348734	0.484246	0.783223
233643	cg14282304	CGAGGACACTGAGATGACTATCCTGAAGGAAGATGCTTTTATACTCACAG	R	II	9	98793317	cg14282304			IC	50	1	0	XY_NO	A_NO	98784036	-9280	LINC00092	NR_024129		S_Shelf		NA		cg14282304	22.2373	8.24915e-06	0.0188967	FALSE	TRUE	FALSE	0.471474	0.722215	0.850545
222534	cg13671198	CGGTGAGCCTTTCATACATTAGAATGATGAATTGAAAGCAGAAATGGGAA	F	II	9	128524817	cg13671198		rs35457983	LC	0	1	0	XY_NO	A_NO	128510477	14340	PBX3	NM_001134778	Body;Body;Body;Body			TRUE	PBX3;PBX3;PBX3;PBX3	cg13671198	16.6395	5.5558e-05	0.0423102	TRUE	TRUE	FALSE	0.582465	0.921455	0.949597
236424	cg14442518	CGCCACAGACACTGCCTACAAACCAGGCAGCCCGGGTGCATCTGGCAGGA	R	II	9	136102543	cg14442518			LC	0	1	0	XY_NO	A_NO	136084627	-17915	OBP2B	NM_014581		S_Shore		NA		cg14442518	24.152	4.63278e-06	0.0145274	FALSE	TRUE	FALSE	0.232971	0.444244	0.648988
1175	cg00055726	CGTGCTATTCTAGAGAACTGAGAAGACAAGCTGAGGGGAAAAAAGCACCC	F	II	9	136445425	cg00055726			IC	0	2	0	XY_NO	A_YES	136445367	-57	FAM163B	NM_001080515	TSS200	S_Shore		NA	FAM163B	cg00055726	20.9723	1.231e-05	0.0219658	FALSE	TRUE	FALSE	0.147199	0.320921	0.469761
220632	cg13565499	CGGGACACAGACATAGCCAGTTGTGCAAACAGTGTGTTTCAGAAAAAGAG	F	II	9	139592589	cg13565499			LC	50	1	0	XY_NO	A_NO	139581910	-10678	AGPAT2	NM_006412		S_Shore		NA		cg13565499	18.411	2.91836e-05	0.0317265	FALSE	TRUE	FALSE	0.402186	0.568053	0.714164
88159	cg05014727	GTTCCGGGAGAATGCGTCAGAGTATCTGTCCCGGACACCGGTGGTTTTCG	F	I	10	6214016	cg05014727		rs3814193	IC	0	1	1	XY_NO	A_NO	6194224	-19791	MIR3155B	NR_039698	Body			NA	PFKFB3	cg05014727	19.8405	1.78624e-05	0.0251942	FALSE	TRUE	FALSE	0.0742725	0.184225	0.42034
152752	cg08994060	TCCCCAGGGTGTTCCGGGAGAATGCGTCAGAGTATCTGTCCCGGACACCG	F	I	10	6214026	cg08994060		rs3814193	IC	0	1	1	XY_NO	A_NO	6194224	-19801	MIR3155B	NR_039698	Body			NA	PFKFB3	cg08994060	25.346	3.28543e-06	0.0125339	FALSE	TRUE	FALSE	0.131754	0.234484	0.474239
10800	cg00572560	ACCACATGCTGAGCCCTGTGTGGGGGCTGCACCTGCCAGGAGAAAGCACG	F	II	10	30093517	cg00572560			LC	50	1	0	XY_NO	A_NO	30025863	-67653	SVIL	AK307640				TRUE		cg00572560	18.0928	3.26623e-05	0.0335649	FALSE	TRUE	FALSE	0.21534	0.368377	0.588358
183701	cg11034619	CGCTGGGCAGCAAGTGCTTAGTGACAAGCAGTAAACAAAGACAGCGGCAA	R	II	10	49482767	cg11034619			LC	0	1	0	XY_NO	A_NO	49482940	174	FRMPD2	BC157131	5'UTR;TSS200;1stExon			TRUE	FRMPD2;FRMPD2;FRMPD2	cg11034619	24.7771	3.86426e-06	0.0131097	FALSE	TRUE	FALSE	0.851753	0.652799	0.454226
368271	cg23837109	CGAGACATACTCTCCCAGAAGCACAGACAGAAAAACCCCTGCCTGTAGGG	R	II	10	75670435	cg23837109			ICshore	0	1	0	XY_NO	A_NO	75670861	-426	PLAU	AK297940	TSS1500;3'UTR;TSS1500	N_Shore		NA	PLAU;C10orf55;PLAU	cg23837109	18.2874	3.0484e-05	0.0321283	FALSE	TRUE	TRUE	0.11887	0.179149	0.494231
350752	cg22610620	TGCTGGTATGTGGTCCGAGATGACTCATAAATCTTCCTTTATCTCCTTCG	F	II	10	77524487	cg22610620			LC	0	1	0	XY_NO	A_NO	77542518	-18031	C10orf11	NM_032024				TRUE		cg22610620	17.1823	4.5408e-05	0.0388857	FALSE	TRUE	FALSE	0.132871	0.210843	0.438005
142344	cg08326300	GGTAAGTAGAATGGGCCACAGGGGGCCCATTAGCTTCCTGGAGCCTCACG	R	II	10	80319770	cg08326300			LC	0	1	0	XY_NO	A_NO	80027098	292672	AK126491	AK126491				TRUE		cg08326300	17.0516	4.76508e-05	0.0396457	FALSE	TRUE	FALSE	0.369452	0.558605	0.752574
166926	cg09925747	CGAGTTAAATGTGCTACCCACAGCATGCAGAGCTCCAGCCAGCAGCCCTC	F	II	10	80514675	cg09925747		rs11002656	LC	0	1	0	XY_NO	A_NO	80763559	248885	AX747983	AX747983				TRUE		cg09925747	16.9925	4.87036e-05	0.0396457	FALSE	TRUE	TRUE	0.23126	0.204315	0.570179
418981	cg27320518	CGTGAGCACAAAGACCTTATGTACTGCGCTGGGAAATATGTTGTGTTTTA	F	II	10	81678829	cg27320518			LC	0	1	0	XY_NO	A_NO	81679933	-1104	MBL1P	NR_002724	TSS1500			NA	MBL1P	cg27320518	21.6082	1.00463e-05	0.0204599	FALSE	TRUE	FALSE	0.505161	0.651069	0.829353
264326	cg16341836	CGTAGATTTGTTCCAGCAGATAAATTATACCTGAATGTTTGATTGTTCGT	F	II	10	90641389	cg16341836			LC	0	1	0	XY_NO	A_NO	90640025	1364	STAMBPL1	NM_020799	5'UTR	S_Shore	RDMR	NA	STAMBPL1	cg16341836	18.6709	2.66431e-05	0.0303809	FALSE	TRUE	TRUE	0.0959342	0.237839	0.560805
308449	cg19464524	CGTGGAGCTAAAACCATAATACAGAGTTTGTGGTTAAGAGTTTGTGGCTT	R	II	10	93870321	cg19464524			LC	0	1	0	XY_NO	A_NO	93835998	34323	SNORA25	.	Body			TRUE	CPEB3	cg19464524	24.8862	3.74505e-06	0.0129849	FALSE	TRUE	FALSE	0.105758	0.203977	0.406353
282139	cg17550175	TGTGCTCTTGAGACCTCACAAGACTTTACTTCTTATTTTTAACCCTGTCG	F	II	10	95322270	cg17550175			LC	3	1	0	XY_NO	A_NO	95326421	-4151	O3FAR1	NM_001195755		N_Shelf		NA		cg17550175	20.7668	1.31575e-05	0.0221967	TRUE	TRUE	FALSE	0.341078	0.667711	0.883591
398374	cg25970726	TGGTAAAAACTCCCATATCTTGCTGGCACTCTCCTCCTGAGCTCTAGACG	F	II	10	100638900	cg25970726			LC	50	1	0	XY_NO	A_NO	100995631	356732	HPSE2	NM_001166245	Body;Body;Body;Body			TRUE	HPSE2;HPSE2;HPSE2;HPSE2	cg25970726	17.4999	4.04287e-05	0.037497	FALSE	TRUE	FALSE	0.234093	0.363894	0.641648
406313	cg26495303	GTCAGGATGCCGTGGGCTGTTTATTTCTCAAAAGCAAAAACCCCCAAACG	F	II	10	119291766	cg26495303		rs12768387,rs12769772	LC	0	1	0	XY_NO	A_NO	119301923	10158	EMX2OS	AK123533	Body	N_Shelf	CDMR	NA	EMX2OS	cg26495303	18.4251	2.90384e-05	0.0317265	TRUE	TRUE	FALSE	0.138383	0.487746	0.750049
143516	cg08406102	CGGGAACTCCCGACTGCTTGCTTATTTTAGCTCTCAATTGGTATTAAAAG	F	II	10	119292130	cg08406102			HC	0	1	0	XY_NO	A_NO	119301923	9794	EMX2OS	AK123533	Body	N_Shore	CDMR	NA	EMX2OS	cg08406102	19.2124	2.20967e-05	0.02813	FALSE	TRUE	TRUE	0.0138658	0.0312718	0.404998
185960	cg11195065	TCGGCTGAGGAGTCTGGGAGCTCAGCGGAGGCCTTTCACCTCGGGTTCCG	F	I	10	119292371	cg11195065			HC	0	1	1	XY_NO	A_NO	119301923	9553	EMX2OS	AK123533	Body	N_Shore	CDMR	NA	EMX2OS	cg11195065	16.6195	5.59757e-05	0.0425523	FALSE	TRUE	TRUE	0.0752954	0.112828	0.459846
403159	cg26288991	CGACCAGCTCCTCATTGGGGTAAAGGAGTGAAGAGATTATCTCTGATAGA	F	II	10	119293207	cg26288991			IC	0	1	0	XY_NO	A_NO	119301923	8717	EMX2OS	AK123533	Body	N_Shore	CDMR	NA	EMX2OS	cg26288991	19.3943	2.07668e-05	0.027163	FALSE	TRUE	TRUE	0.0223955	0.0858227	0.448963
78273	cg04421971	GTCGGAGACAGAATACTTAGGCTTACACTCGGGGCACCAAACGCAAAACG	F	II	10	119293341	cg04421971			IC	0	1	0	XY_NO	A_NO	119301923	8583	EMX2OS	AK123533	Body	N_Shore	CDMR	NA	EMX2OS	cg04421971	16.6769	5.47838e-05	0.0420965	FALSE	TRUE	TRUE	0.0576684	0.0991251	0.547306
296301	cg18561589	CGCCAGCGTTTCAGAAGTAGCATAGGCTCCTAGATGGACGCTGACAAACC	F	II	10	119295770	cg18561589			ICshore	0	1	0	XY_NO	A_NO	119301923	6154	EMX2OS	AK123533	Body	Island	DMR	NA	EMX2OS	cg18561589	17.0722	4.72896e-05	0.0396457	TRUE	TRUE	FALSE	0.137863	0.479101	0.770282
404008	cg26342147	TTCAGAAGTAGCATAGGCTCCTAGATGGACGCTGACAAACCCAAGTAGCG	R	II	10	119295827	cg26342147			ICshore	0	1	0	XY_NO	A_NO	119301923	6097	EMX2OS	AK123533	Body	Island	DMR	NA	EMX2OS	cg26342147	16.0262	7.0129e-05	0.0465129	TRUE	TRUE	FALSE	0.102766	0.466016	0.71065
184945	cg11124080	CTTTCTGGCTTTTCGTGTTTGAGGCTCTGCTCTCTGCCACTGATAGCCCG	F	II	10	119295875	cg11124080			ICshore	0	1	0	XY_NO	A_NO	119301923	6049	EMX2OS	AK123533	Body	Island		NA	EMX2OS	cg11124080	19.5922	1.94188e-05	0.0262905	FALSE	TRUE	TRUE	0.0927055	0.282696	0.610682
327051	cg20792376	GAAACTGCAAACCCCTTTGGTTCTGTTTCCTTGCTTTCAATAATGAATCG	R	II	10	119296297	cg20792376			HC	0	1	0	XY_NO	A_NO	119301923	5627	EMX2OS	AK123533	Body	Island	DMR	NA	EMX2OS	cg20792376	21.6393	9.94784e-06	0.0204544	FALSE	TRUE	TRUE	0.0405458	0.0887908	0.498683
278812	cg17320707	CGGTTTGGGACCCTGTGCCCTCGCTGTCCAGAGTCTTCGCCGCATTCCGC	R	I	10	119307931	cg17320707			IC	0	1	1	XY_NO	A_NO	119304578	-3352	EMX2OS	NR_002791	3'UTR;3'UTR	N_Shelf	CDMR	NA	EMX2;EMX2	cg17320707	20.7643	1.31684e-05	0.0221967	FALSE	TRUE	TRUE	0.138742	0.299143	0.639108
189135	cg11404751	CGTGGTGCTCTTGGCAGACCTTGACTAGGTTCTTTTTACAGCGTCTCATC	F	II	10	123781561	cg11404751			IC	0	1	0	XY_NO	A_NO	123748688	32873	TACC2	BC150627	Body;Body			NA	TACC2;TACC2	cg11404751	17.5559	3.96148e-05	0.0373771	FALSE	TRUE	FALSE	0.52526	0.681193	0.854739
214355	cg13191352	AAGTGGCAAGGGCAACTGTAAGAGACAGAGGCGGCTGGCAGCCCACCTCG	R	II	10	130373079	cg13191352		rs6482687	IC	0	1	0	XY_NO	A_NO	129979399	393680	AK124226	AK124226				NA		cg13191352	18.9701	2.40164e-05	0.0289643	TRUE	TRUE	FALSE	0.394091	0.693085	0.880054
66802	cg03748042	TGAAAACAGTTCCCAGAAATATCGACACAGTCATTAGACTGCACCACACG	F	II	10	131505789	cg03748042			IC	0	1	0	XY_NO	A_NO	131641637	135849	MIR4297	NR_036179	Body			NA	MGMT	cg03748042	19.2492	2.18201e-05	0.0279437	FALSE	TRUE	FALSE	0.325503	0.484624	0.760573
80212	cg04540870	AAGTGAGAACAGGGGCTTAGTAAACCTCTGGGCCCTGCCTCCACACATCG	F	II	10	131506103	cg04540870			IC	0	1	0	XY_NO	A_NO	131641637	135535	MIR4297	NR_036179	Body			NA	MGMT	cg04540870	35.691	2.52169e-07	0.00336068	TRUE	TRUE	FALSE	0.298332	0.639138	0.83486
129801	cg07554771	GGCAGGGACTTCTGTGTGTATTAATTGAGCCATGAGCTCACTTACACACG	R	II	10	131557157	cg07554771			IC	0	1	0	XY_NO	A_NO	131641637	84481	MIR4297	NR_036179	Body			NA	MGMT	cg07554771	17.3925	4.20416e-05	0.0379861	FALSE	TRUE	FALSE	0.923336	0.703712	0.58898
385463	cg25017952	TGTCCTTTCTGGGAGGGGCCTTGGGCCATGCACCTGAGGCCACCAGCTCG	R	II	10	131845016	cg25017952			ICshore	0	1	0	XY_NO	A_NO	131904272	-59256	CTAGE7P	NR_044994		S_Shore		NA		cg25017952	25.2826	3.34496e-06	0.0125339	TRUE	TRUE	FALSE	0.459217	0.812448	0.85332
305684	cg19262683	CGTCCTCCCCATGGGGTCTTTCCCTAGGTCTGCCTTCACACAGTGTCACA	F	II	10	132284252	cg19262683		rs61863295	IC	28	1	0	XY_NO	A_NO	131958251	326001	GLRX3	CU675088				NA		cg19262683	18.541	2.78806e-05	0.0312609	FALSE	TRUE	FALSE	0.215692	0.386499	0.541617
196480	cg11903920	GCAGGACGGGATGGGCGTGCTCAGTCCTCGGGCTGACTGCAGAACAAACG	R	II	10	132930485	cg11903920			IC	0	1	0	XY_NO	A_NO	133058706	128222	TCERG1L	AK096269	Body			NA	TCERG1L	cg11903920	18.0207	3.35124e-05	0.0339476	FALSE	TRUE	FALSE	0.279683	0.482214	0.670967
244596	cg14953730	TCCACAGAGATCCCCCTGGGGCGCACTGGGAGCTGGCACCTGTGGTCACG	R	II	10	134498830	cg14953730			IC	0	1	0	XY_NO	A_NO	134421418	77412	INPP5A	BC062300	Body			TRUE	INPP5A	cg14953730	16.6125	5.61236e-05	0.0425642	FALSE	TRUE	FALSE	0.204721	0.35867	0.629813
290531	cg18162371	CGGAAACCACTCACAGAGACTGGCTTTTGTTGTTTGTTTAGTGGAACACT	F	II	10	134621876	cg18162371	rs74848222	rs74369665,rs74848222	LC	0	1	0	XY_NO	A_NO	134599536	-22339	NKX6-2	NM_177400		N_Shore		NA		cg18162371	16.4994	5.85653e-05	0.0431542	FALSE	TRUE	FALSE	0.328865	0.552625	0.694635
45583	cg02537342	CGTGGGGCCTCCAGGGGGAGGCTTTGTAAACCTCGAATTTGCAATTACAC	R	II	11	2322729	cg02537342			IC	0	1	0	XY_NO	A_NO	2323142	414	C11orf21	NR_024621	Body;TSS1500;Body			NA	C11orf21;TSPAN32;C11orf21	cg02537342	17.1436	4.60599e-05	0.0392077	FALSE	TRUE	FALSE	0.175656	0.321602	0.528799
372254	cg24100168	CGTTTCCCAAAGAATAAAGGGAAGTGTGTTGAGCTTCTCATCTAAGAGGA	R	II	11	5667836	cg24100168			LC	0	1	0	XY_NO	A_NO	5667010	-825	HBG2	DQ656066	Body			NA	TRIM78P	cg24100168	29.4443	1.09687e-06	0.00779632	FALSE	TRUE	FALSE	0.384551	0.633294	0.708956
22880	cg01236063	AGATAAAATCTAAAAGGGGTTCCTGCGGCTCCTTTTCGGAAGGTTCATCG	F	II	11	16632088	cg01236063			ICshore	0	1	0	XY_NO	A_NO	16628302	-3785	SOX6	AL833302		N_Shore	RDMR	NA		cg01236063	21.5693	1.01708e-05	0.0204599	FALSE	TRUE	FALSE	0.148437	0.372694	0.630841
389753	cg25336874	CGTGGCCCTGGGGGCGGGGGTGCCATCTAAGGGTTTCCTCTAAAGCCTCG	R	II	11	16632311	cg25336874			ICshore	0	1	0	XY_NO	A_NO	16628302	-4008	SOX6	AL833302		N_Shore	RDMR	NA		cg25336874	25.2768	3.35046e-06	0.0125339	FALSE	TRUE	FALSE	0.12979	0.333196	0.616781
319258	cg20216139	CAGATCCAGGAACTCATAAGCTCACATCCCCTGGGGGTTGGAGCCCCACG	R	II	11	16632509	cg20216139			HC	0	1	0	XY_NO	A_NO	16628302	-4206	SOX6	AL833302		Island	RDMR	NA		cg20216139	18.0546	3.31094e-05	0.0337503	FALSE	TRUE	FALSE	0.0789316	0.269679	0.512333
219837	cg13523125	AAGCTTGGAAACAAGACGGGAACCTCTTGATCCATGGCACAATGCTGTCG	F	II	11	35072710	cg13523125			LC	0	1	0	XY_NO	A_NO	35160416	-87706	CD44	BC052287				TRUE		cg13523125	22.7843	6.97173e-06	0.0173872	FALSE	TRUE	TRUE	0.177749	0.41089	0.712695
353432	cg22801913	CGGAGCCAGATGGAGCCCCGGAACACTCACCTGAGTAGTAAAACTGGATC	R	II	11	47176841	cg22801913			LC	0	1	0	XY_NO	A_NO	47195390	18550	ARFGAP2	AK304541	Body;Body;Body;Body			TRUE	C11orf49;C11orf49;C11orf49;C11orf49	cg22801913	21.3698	1.08363e-05	0.0207234	FALSE	TRUE	FALSE	0.14285	0.282723	0.480265
354891	cg22897715	CATCCAAAGGCTTAAATTGTAAGGGACTGGCTTTACTCTGGCTGTTTCCG	R	II	11	57192251	cg22897715			LC	0	1	0	XY_NO	A_NO	57191531	-719	PRG2	Z26248	Body;Body;Body	N_Shelf		NA	SLC43A3;SLC43A3;SLC43A3	cg22897715	24.0459	4.77911e-06	0.0147691	FALSE	TRUE	TRUE	0.11474	0.167137	0.629295
398094	cg25951430	CGGGACGTGATCTCACACACAGTGTGTTGCTGCATCCTAATCTCGTGCTC	R	II	11	57192432	cg25951430			LC	0	1	0	XY_NO	A_NO	57191531	-900	PRG2	Z26248	Body;Body;Body	N_Shore		NA	SLC43A3;SLC43A3;SLC43A3	cg25951430	33.9207	3.74372e-07	0.00420151	FALSE	TRUE	TRUE	0.0524951	0.0565457	0.43726
166906	cg09923978	CGGGACTCCTGGAAACAAGTAATTACAATACTGGAATAAAGCAAAAAAAT	R	II	11	58207761	cg09923978			LC	0	1	0	XY_NO	A_NO	58207645	-115	OR5B12	NM_001004733	TSS200			NA	OR5B12	cg09923978	15.848	7.51164e-05	0.0481725	FALSE	TRUE	FALSE	0.589925	0.773635	0.917762
295992	cg18538812	GCTTCCTCACATCCTTCATGTCTCTGCTCAGAGGTAAGCTTTTAGAGACG	R	II	11	59614095	cg18538812			LC	50	1	0	XY_NO	A_NO	59612973	-1121	GIF	AK301290	TSS1500			NA	GIF	cg18538812	23.3452	5.8839e-06	0.0158816	FALSE	TRUE	FALSE	0.258485	0.487256	0.763036
225454	cg13835436	AGACCCTTGGAACTCCATCCAAATGGGGGGCCTGAAGCCTGGGCAGCACG	R	II	11	69809807	cg13835436			LC	0	1	0	XY_NO	A_NO	69924407	-114600	ANO1	NM_018043		N_Shelf		TRUE		cg13835436	17.2758	4.38763e-05	0.0384542	FALSE	TRUE	FALSE	0.368829	0.635585	0.782909
344385	cg22112035	ATGGGAAAATGCATGTATTAGGTCACAGAATGCAGACGGGCATGACACCG	F	II	11	70002414	cg22112035			IC	0	1	0	XY_NO	A_NO	70016070	-13656	ANO1	AK303971	Body;Body	S_Shore		NA	ANO1;ANO1	cg22112035	16.4951	5.86602e-05	0.0431542	FALSE	TRUE	FALSE	0.587013	0.767989	0.89146
121575	cg07062262	TCTTTTGGCTGGACTGAGAGTTCCCTGAGTCAGGGCTGGCTATGAATCCG	F	II	11	72142353	cg07062262			LC	0	1	0	XY_NO	A_NO	72145567	3215	CLPB	AK023214	Body	N_Shelf		NA	CLPB	cg07062262	15.9731	7.15746e-05	0.0470022	FALSE	TRUE	FALSE	0.422091	0.668968	0.838787
328431	cg20911180	CGCTGAGCCCCACAGCTTTGATCTGCCCTGAGTCACCCCGGCCTTATGTC	R	II	11	76411795	cg20911180		rs58177756	LC	0	1	0	XY_NO	A_NO	76432832	21038	GUCY2E	NR_024042	Body			TRUE	GUCY2E	cg20911180	21.4601	1.05292e-05	0.020598	FALSE	TRUE	TRUE	0.126036	0.200237	0.640579
374980	cg24304210	AGCGAAAATGCCTAGCCTAGCTGCATCTGGTCTCTGGACTCTGCAACCCG	R	II	11	77118761	cg24304210		rs495889	LC	0	1	0	XY_NO	A_NO	77122996	4236	PAK1	AK055228	5'UTR;5'UTR	N_Shelf		TRUE	PAK1;PAK1	cg24304210	19.7013	1.87174e-05	0.0257496	FALSE	TRUE	TRUE	0.159044	0.125015	0.516016
265885	cg16436762	CAGGCATGAGTCACGACATCTGGCCAAGATCTGTTATTTTTAACAAAACG	R	II	11	94307971	cg16436762			IC	25	1	0	XY_NO	A_NO	94300473	7498	PIWIL4	NM_152431	Body			TRUE	PIWIL4	cg16436762	21.1016	1.1808e-05	0.021702	FALSE	TRUE	FALSE	0.301201	0.455131	0.665433
11861	cg00629688	CGTTAGGGAACCTAGGGTGATGTCTGCCATTAAATTTTTAAAAAGAATAT	R	II	11	105479843	cg00629688			LC	0	1	0	XY_NO	A_NO	105480799	-956	GRIA4	NM_000829	TSS1500;TSS1500;TSS1500	N_Shore		NA	GRIA4;GRIA4;GRIA4	cg00629688	48.7851	2.02923e-08	0.000658019	FALSE	TRUE	TRUE	0.0346407	0.226411	0.552031
229838	cg14075254	ACTTTCAGAAGGCAAATGAAACCAAATGGCTCCTGAATCCACTCAATACG	R	II	11	116801299	cg14075254	rs77203966	rs77203966	LC	0	1	0	XY_NO	A_NO	116822255	20957	Mir_548	.	Body			TRUE	SIK3	cg14075254	25.3094	3.3197e-06	0.0125339	FALSE	TRUE	FALSE	0.394759	0.503031	0.75578
291391	cg18220639	CGGCTGCTGGCGTAGCATTGTGATTATTGCTGTATTTCTAGGCTGAGCAC	F	II	11	120461210	cg18220639			LC	34	1	0	XY_NO	A_NO	120435144	26066	GRIK4	BC150173				TRUE		cg18220639	17.1193	4.64745e-05	0.0394034	FALSE	TRUE	FALSE	0.467468	0.559296	0.818155
292748	cg18315125	CGCCTCCCATAAGGAGGCAGTGTGTTATGTATTTTACAGGCTTTTTGTAT	R	II	11	129514402	cg18315125			LC	0	1	0	XY_NO	A_NO	129564512	-50110	AX746800	AX746800				TRUE		cg18315125	16.9652	4.91989e-05	0.0398893	FALSE	TRUE	FALSE	0.193273	0.453128	0.63153
243482	cg14872762	CGGATCCAGCCAGGTTTCCCACAGGAACCCCTCAAGATGCGAAGCGTTCT	F	II	11	133399769	cg14872762			IC	0	1	0	XY_NO	A_NO	133402402	2634	OPCML	NM_001012393	Body			TRUE	OPCML	cg14872762	48.4187	2.16013e-08	0.000658019	FALSE	TRUE	TRUE	0.143402	0.248493	0.685193
338391	cg21638533	TCTTCTCTCTTGCTTCCTCCACAGAAGAAGCTGGTTAGTTTGATCTCACG	F	II	12	6658625	cg21638533			LC	12	1	0	XY_NO	A_NO	6658278	-346	IFFO1	BC113848	Body;TSS1500;Body	S_Shore		TRUE	IFFO1;IFFO1;IFFO1	cg21638533	19.1526	2.2554e-05	0.0283153	FALSE	TRUE	TRUE	0.187585	0.303474	0.614608
215730	cg13289884	TTCTTGTGCATGGAAAAATCTCCACTTCCTTTGTGCTGGGCTGACCTACG	F	II	12	12872686	cg13289884			LC	0	1	0	XY_NO	A_NO	12870301	2385	CDKN1B	NM_004064	3'UTR	S_Shore		NA	CDKN1B	cg13289884	19.3747	2.09055e-05	0.0271815	FALSE	TRUE	TRUE	0.0608254	0.100354	0.48164
18487	cg00995065	CGTGGTATGTATGGAGACTGGAGATACCACCTGGAATAAGAGAGTCCCAA	R	II	12	21283725	cg00995065			LC	0	1	0	XY_NO	A_NO	21284127	-402	SLCO1B1	NM_006446	TSS1500			NA	SLCO1B1	cg00995065	15.8536	7.49535e-05	0.0481405	FALSE	TRUE	FALSE	0.416596	0.711243	0.818483
139207	cg08136806	CTAACTTCAACTTCATGAACTGAGAATGCTCTTACTGTGCTGAAATCTCG	F	II	12	52867793	cg08136806		rs79118701	LC	0	2	0	XY_NO	A_YES	52867568	-224	KRT6C	NM_173086	TSS1500			NA	KRT6C	cg08136806	20.3697	1.49827e-05	0.0229843	FALSE	TRUE	FALSE	0.401028	0.531672	0.732772
331606	cg21147422	GGTGTCTTGATAAGGTCCAGAGACAACCACATAGTCCTTATTCTAATTCG	F	II	12	56664361	cg21147422			LC	0	1	0	XY_NO	A_NO	56661465	2896	COQ10A	AK057014	3'UTR;3'UTR	S_Shelf		NA	COQ10A;COQ10A	cg21147422	27.9662	1.60705e-06	0.00951881	FALSE	TRUE	FALSE	0.378621	0.639928	0.916862
30509	cg01686739	CGTCAGTCCCAAAGCCTCCAGAGAAAGAAAATAAGCCAGGCCTGGGGCTG	F	II	12	107855547	cg01686739			LC	0	1	0	XY_NO	A_NO	107974633	-119086	BTBD11	NM_001017523	Body			TRUE	BTBD11	cg01686739	23.273	6.01286e-06	0.0160268	FALSE	TRUE	FALSE	0.171246	0.258425	0.488177
41315	cg02298094	CGCCTAGCCCTGGTGAACCGCCCAATTCAGCAGCATGCGGGGGCCTGGCC	R	II	12	111844676	cg02298094			ICshore	0	1	0	XY_NO	A_NO	111843751	925	SH2B3	NM_005475	5'UTR	S_Shore	DMR	NA	SH2B3	cg02298094	21.0457	1.20221e-05	0.0219105	FALSE	TRUE	FALSE	0.0536161	0.133599	0.393558
8671	cg00461753	CGCACTCTTTCTTGAAGCTCAGCGTGGATCAAGGGGCCCTGCTGCGCATG	R	I	12	116990469	cg00461753		rs12368133	IC	0	1	1	XY_NO	A_NO	116997185	-6716	MAP1LC3B2	NM_001085481				NA		cg00461753	15.8621	7.47064e-05	0.0480901	FALSE	TRUE	FALSE	0.51061	0.762018	0.875951
205174	cg12506165	TAGGATGGAGCTAAATTTATTTGTTCCTTTCTTTCTCAGCAACAGCGACG	R	II	12	116997072	cg12506165			IC	0	1	0	XY_NO	A_NO	116997185	-113	MAP1LC3B2	NM_001085481	TSS200			TRUE	MAP1LC3B2	cg12506165	16.5105	5.83206e-05	0.0431055	FALSE	TRUE	FALSE	0.112844	0.200054	0.480318
258324	cg15936861	TGACCACTTTAAAATATGCAAGAGACATATTTTAATTTAGATTCGCTTCG	R	II	12	130276151	cg15936861			LC	0	1	0	XY_NO	A_NO	130388211	112061	TMEM132D	NM_133448	Body			TRUE	TMEM132D	cg15936861	21.5698	1.01692e-05	0.0204599	FALSE	TRUE	FALSE	0.305396	0.541827	0.841212
101594	cg05850327	CGCTGTGCAAATCTGTCTTCTGTCATTTGTATCGCAAGACATCAAAATCC	R	I	13	20768236	cg05850327			ICshore	0	1	1	XY_NO	A_NO	20767113	-1122	GJB2	NM_004004	TSS1500	S_Shore		NA	GJB2	cg05850327	15.7628	7.76369e-05	0.0491241	FALSE	TRUE	FALSE	0.185677	0.289942	0.570331
48436	cg02697527	CGTGGCCAGGGGGAGTGTGCTGCCCTCTCCCGATGACACACCGTGTTCCT	R	I	13	26649065	cg02697527			IC	0	2	2	XY_NO	A_YES	26625197	-23867	SHISA2	NM_001007538				NA		cg02697527	18.8976	2.4625e-05	0.0291716	FALSE	TRUE	FALSE	0.129604	0.252315	0.450008
387407	cg25154733	CGAGTTGTCCTGCCTTTCCAGGCGGAACCAGTGTACATCTTACATATATT	F	I	13	28965632	cg25154733			LC	50	150	27	XY_YES	A_YES	28980030	14399	FLT1	S77814	Body;Body;Body			TRUE	FLT1;FLT1;FLT1	cg25154733	21.5139	1.03508e-05	0.020598	FALSE	TRUE	FALSE	0.374391	0.614129	0.682602
349614	cg22519102	CGTCATCAGAGTTCAGTATTTCCTGGGTTGATAAATACATGTAAAAAACG	F	II	13	113915595	cg22519102			IC	0	1	0	XY_NO	A_NO	113891044	24551	CUL4A	AK296700	Body;Body	N_Shore		NA	CUL4A;CUL4A	cg22519102	21.0252	1.21017e-05	0.0219617	FALSE	TRUE	FALSE	0.4756	0.745457	0.8417
203653	cg12405258	CGCCCAGGCTGCTGTGCTCCTCACGGGAGGAAAACCCGCCTGCGTCCAGC	F	I	13	114927641	cg12405258			IC	0	1	1	XY_NO	A_NO	114898094	-29546	RASA3	AK295861		S_Shore		TRUE		cg12405258	20.794	1.30418e-05	0.0221967	FALSE	TRUE	FALSE	0.142641	0.303203	0.555849
257719	cg15896084	CGGGAGGAAAACCCGCCTGCGTCCAGCTACCTCCAGGAAAGCAACAACTG	F	II	13	114927664	cg15896084			IC	0	1	0	XY_NO	A_NO	114898094	-29569	RASA3	AK295861		S_Shore		TRUE		cg15896084	25.4791	3.16428e-06	0.0125339	FALSE	TRUE	TRUE	0.105616	0.196773	0.505062
31173	cg01724456	GCTTCATTTTCTCTCATGAGGACATCACATTTGTACTCTCTGAATTCTCG	F	II	14	21238436	cg01724456			LC	0	2	0	XY_NO	A_YES	21238309	127	EDDM3B	CCDS9557	Body			NA	FAM12B	cg01724456	18.0932	3.26576e-05	0.0335649	FALSE	TRUE	FALSE	0.563311	0.823439	0.873654
308222	cg19448596	CGCATGAGACCAGAAGGTGAGGTTCTGATGAGGGAGACAGGCACATGGCA	F	II	14	24019331	cg19448596		rs80337451	LC	0	1	0	XY_NO	A_NO	24020857	1527	ZFHX2	NM_033400		N_Shore	RDMR	NA		cg19448596	16.3564	6.1822e-05	0.0440775	FALSE	TRUE	FALSE	0.406598	0.591192	0.799591
370405	cg23981172	CGCACATTTATACATGTGTTACAAAAGTAATTGCCATGGGAAATCTGGAG	F	II	14	48146158	cg23981172			LC	0	1	0	XY_NO	A_NO	48144156	-2001	MDGA2	NM_001113498		S_Shore	RDMR	NA		cg23981172	16.6971	5.43694e-05	0.0420347	FALSE	TRUE	TRUE	0.151038	0.21296	0.620633
260372	cg16077929	CGGGTCAGATTGTGGCCATCAAGAAGTTTCTGGAATCAGAAGATGACCCT	R	II	14	50862509	cg16077929		rs74470823,rs74780807	LC	0	1	0	XY_NO	A_NO	50862641	133	CDKL1	NM_004196	1stExon	N_Shore		NA	CDKL1	cg16077929	21.1468	1.16376e-05	0.021702	FALSE	TRUE	FALSE	0.436238	0.632736	0.862864
179583	cg10757024	AATCTCCTAGAGAAATGTCTCTTGTTGTTCAAAAAATAGCAACAGAAACG	F	II	14	55105357	cg10757024		rs75233955	LC	0	1	0	XY_NO	A_NO	55154288	48932	AK096898	AK096898	Body;Body			TRUE	SAMD4A;SAMD4A	cg10757024	16.0844	6.85792e-05	0.04635	FALSE	TRUE	FALSE	0.308317	0.591756	0.830115
381561	cg24748769	CGGGCGCAGCTAGATGTGCTGGAAGCACTGTTTGCCAAGACCCGGTACCC	R	I	14	57271015	cg24748769			IC	0	1	1	XY_NO	A_NO	57272344	1330	OTX2	AB593056	Body;Body	N_Shelf	DMR	NA	OTX2;OTX2	cg24748769	27.5311	1.80338e-06	0.00969575	FALSE	TRUE	FALSE	0.104169	0.293389	0.499139
264811	cg16372520	CGCATTCTGGGAATCTTAGGTCCATGTGACTTCCTGAGTCAGTGATTCAC	F	II	14	78869751	cg16372520			LC	0	1	0	XY_NO	A_NO	78870092	-341	NRXN3	NM_004796	TSS1500			NA	NRXN3	cg16372520	18.3854	2.94471e-05	0.0317265	FALSE	TRUE	TRUE	0.103493	0.142498	0.478816
253017	cg15572745	CTTCCATTCCTGCAGTGAAATTAACTCGAGCTTGGCAGGTAAGTCTTTCG	R	II	14	78870232	cg15572745		rs17107497,rs77697590	LC	0	1	0	XY_NO	A_NO	78870092	140	NRXN3	NM_004796	5'UTR			TRUE	NRXN3	cg15572745	20.5117	1.43001e-05	0.0227557	FALSE	TRUE	FALSE	0.244631	0.469723	0.738685
171500	cg10214581	CGCTGGAGCTGCTAGGAGGCTCCAGCATCCTGCCACCAGGAAGCTACTAG	R	II	14	94811949	cg10214581			LC	0	1	0	XY_NO	A_NO	94789687	-22261	SERPINA6	NM_001756				TRUE		cg10214581	18.4356	2.89323e-05	0.0317265	FALSE	TRUE	TRUE	0.296841	0.377837	0.688624
364707	cg23580725	CTGAGCGATGCTTGCTGCTTTCTTCCTCTGAGATTACAGCTAGATTCTCG	F	II	14	99707721	cg23580725			IC	0	1	0	XY_NO	A_NO	99737821	30101	BCL11B	NM_022898	Body;Body			NA	BCL11B;BCL11B	cg23580725	17.4949	4.05022e-05	0.037497	TRUE	TRUE	FALSE	0.214998	0.571185	0.802491
414182	cg26998529	CGGGTCTGCCTCTGGAGTCCCCACTTCTAGAAGCACCTGGTAGCAAGGAA	F	II	14	99720750	cg26998529		rs12890254	LC	0	1	0	XY_NO	A_NO	99737821	17072	BCL11B	NM_022898	Body;Body			TRUE	BCL11B;BCL11B	cg26998529	19.3215	2.12883e-05	0.0275115	FALSE	TRUE	FALSE	0.350326	0.534077	0.700613
311929	cg19706320	CGGCATCCTGAGCCCACCCATGGGTCCCGTCGCAGCCCCTGCCCCTCTGT	R	I	14	100204528	cg19706320			IC	0	1	1	XY_NO	A_NO	100204068	460	EML1	AK307925		S_Shore		TRUE		cg19706320	24.9012	3.72899e-06	0.0129849	TRUE	TRUE	FALSE	0.214364	0.58262	0.654685
265219	cg16398956	CTCTGCCCATGGGGTAGAGCCGGGGCACCAGGCTTTGGCTGTTGTCCCCG	F	II	14	100212958	cg16398956			LC	0	1	0	XY_NO	A_NO	100204068	8890	EML1	AK307925			DMR	NA		cg16398956	22.2012	8.34224e-06	0.0188967	FALSE	TRUE	FALSE	0.123595	0.242625	0.439553
401483	cg26180015	CGAGGCCTCTGACTTGAGGCAGCCCTGGCTTTTATTCCCCGCCCTGGCAT	F	II	14	100219300	cg26180015			LC	49	1	0	XY_NO	A_NO	100204068	15232	EML1	AK307925				TRUE		cg26180015	26.3497	2.48308e-06	0.0111469	FALSE	TRUE	TRUE	0.030465	0.0656846	0.382088
294715	cg18450500	CGCAGGGAAAATCCATCCAGGTTTAATGGAAACATTAACCTCAACTCACC	R	II	14	104690201	cg18450500		rs77505595	IC	0	1	0	XY_NO	A_NO	104605059	85142	KIF26A	NM_015656		Island		NA		cg18450500	16.4853	5.88778e-05	0.0431542	FALSE	TRUE	TRUE	0.223356	0.222184	0.53264
253630	cg15612077	AATCCAGAATTCTGAATCTTGGCTATAGGGCTTCAGCCAGCATTGAAACG	F	II	15	33251279	cg15612077		rs35147427	LC	0	1	0	XY_NO	A_NO	33262927	-11648	SNORD77	.	Body			TRUE	FMN1	cg15612077	19.1864	2.22943e-05	0.0282971	FALSE	TRUE	FALSE	0.554628	0.778905	0.908182
243724	cg14891209	TGAGCACTGCCGAGCGAGCTTCTCTGCGGGCTGAGCGCTTCAGGAGTTCG	R	I	15	37170381	cg14891209		rs71468827	IC	0	1	1	XY_NO	A_NO	37178733	8353	LOC145845	NR_024264	Body	N_Shelf		TRUE	LOC145845	cg14891209	21.1926	1.14679e-05	0.0216402	FALSE	TRUE	TRUE	0.0413587	0.106219	0.472026
202480	cg12309653	TTTCTCGCCGGCGGACGTGGGCTCTGGTGCAGTCACACTGTGGCAGCTCG	R	I	15	37170454	cg12309653			IC	0	1	1	XY_NO	A_NO	37178733	8280	LOC145845	NR_024264	Body	N_Shelf		TRUE	LOC145845	cg12309653	18.297	3.03801e-05	0.0321283	FALSE	TRUE	TRUE	0.0550561	0.135713	0.479242
334740	cg21375869	CGCTCTTCGCGGGCTTTTGGGAATGGAGTTAGGAAGAGATCCAGTCTTCA	R	II	15	37170554	cg21375869			IC	0	1	0	XY_NO	A_NO	37178733	8180	LOC145845	NR_024264	Body	N_Shore		TRUE	LOC145845	cg21375869	18.7335	2.60683e-05	0.0300468	FALSE	TRUE	FALSE	0.0248422	0.0508066	0.343351
245618	cg15022400	CGTGCAAGAAATCATATTGAGTTAGAGGAACTACTGTAAGAAAAACTGTT	F	II	15	45028161	cg15022400			LC	0	1	0	XY_NO	A_NO	45028539	-378	TRIM69	AF302089	TSS1500;TSS1500			TRUE	TRIM69;TRIM69	cg15022400	17.3172	4.32147e-05	0.0382647	FALSE	TRUE	FALSE	0.232726	0.425793	0.567162
311629	cg19686152	TTCTATAACTCTGTCATGACCAGTTTAAAGGCCCCAATGTCATGTCCTCG	R	II	15	52121542	cg19686152			HC	0	1	0	XY_NO	A_NO	52121824	-282	TMOD3	NM_014547	TSS1500	N_Shore		NA	TMOD3	cg19686152	22.2187	8.29706e-06	0.0188967	FALSE	TRUE	FALSE	0.221449	0.469113	0.544048
423536	cg27633342	CGATGACCTTGCTGGACTCTTAACACATTTCTTTGTGTTCAGTACGTTGA	R	II	15	52588279	cg27633342			HC	49	1	0	XY_NO	A_NO	52587994	-284	MYO5C	BC144611	TSS1500	S_Shore		NA	MYO5C	cg27633342	16.4879	5.88204e-05	0.0431542	FALSE	TRUE	FALSE	0.27235	0.453153	0.676499
147150	cg08637403	GTTCCTTCAGCTGAAAGGCATGCAGAGTCAGACCAGGGTGGCTGGCTTCG	F	II	15	73093211	cg08637403			LC	0	1	0	XY_NO	A_NO	73076666	-16544	ADPGK	BC018074		S_Shelf		TRUE		cg08637403	23.6758	5.33116e-06	0.0155836	FALSE	TRUE	FALSE	0.270822	0.534012	0.691706
172201	cg10259521	CGAGATGATAGTATGAAATCCCAGCCAAGGAATGAACTAAACAAGTGTAC	R	II	15	79428573	cg10259521			LC	0	1	0	XY_NO	A_NO	79383214	-45358	RASGRF1	NM_002891				TRUE		cg10259521	16.7985	5.23484e-05	0.0414191	FALSE	TRUE	FALSE	0.365184	0.602234	0.724579
245011	cg14983080	CGGTGACAAAGTGATGCTTGTGAATCCTGATGATCCTGACACAGAAGCTG	F	II	15	81428895	cg14983080			LC	0	1	0	XY_NO	A_NO	81426643	2252	C15orf26	NM_173528	Body	S_Shelf		NA	C15orf26	cg14983080	18.9669	2.40425e-05	0.0289643	FALSE	TRUE	FALSE	0.499779	0.703375	0.864069
67129	cg03766449	CGGAGATCCAGCTCTGAGCAGGCAGAGGGTCGCTCCCGTCGCCTGCCCCT	F	I	15	89920918	cg03766449			ICshore	0	1	1	XY_NO	A_NO	89921272	-354	LOC254559	NR_015411	TSS1500	Island	DMR	NA	LOC254559	cg03766449	28.0499	1.57206e-06	0.00951881	FALSE	TRUE	FALSE	0.200075	0.256808	0.514231
309900	cg19567891	GGGGAGGTTGCTGGGCACCGGTGGCGCCTCAACCATGCCCTCCCAGGACG	F	I	15	89921083	cg19567891			ICshore	0	1	1	XY_NO	A_NO	89921272	-189	LOC254559	NR_015411	TSS200	Island		NA	LOC254559	cg19567891	22.1371	8.51011e-06	0.0190015	FALSE	TRUE	FALSE	0.125188	0.176598	0.421656
9078	cg00481644	GAAGGTGCACTCAGGGTCGCGTAGCGGTGGCCTGAGGGCGGGGACACACG	F	I	15	89921158	cg00481644			ICshore	0	1	1	XY_NO	A_NO	89921272	-114	LOC254559	NR_015411	TSS200	Island		NA	LOC254559	cg00481644	18.0504	3.31593e-05	0.0337503	FALSE	TRUE	FALSE	0.100498	0.202989	0.473811
206473	cg12598235	CGGTGGCCTGAGGGCGGGGACACACGCGTCCTCAGGTCACAACCACAGCC	R	I	15	89921182	cg12598235			ICshore	0	1	1	XY_NO	A_NO	89921272	-90	LOC254559	NR_015411	TSS200	Island		NA	LOC254559	cg12598235	16.393	6.09692e-05	0.0438732	FALSE	TRUE	TRUE	0.117965	0.240178	0.590667
416278	cg27139419	GTGAGCAGTTTAGAGACAGATGAGACAGGCTTATGGTTTCCACTGGCTCG	R	II	15	99212404	cg27139419			IC	0	1	0	XY_NO	A_NO	99192760	19644	IGF1R	AB463073	Body		DMR	TRUE	IGF1R	cg27139419	18.9491	2.41905e-05	0.0289788	FALSE	TRUE	TRUE	0.145162	0.305774	0.644778
151649	cg08920032	CGGGGCTGTTTCTGCACAGCCTCCACCTGGAGCTGAATCACCGGCCAGAA	R	II	15	99332004	cg08920032			LC	0	1	0	XY_NO	A_NO	99327654	4350	MIR4714	NR_039864	Body			TRUE	IGF1R	cg08920032	18.8621	2.49297e-05	0.0293694	FALSE	TRUE	FALSE	0.428474	0.645887	0.904773
334133	cg21314318	CAGCAAACCCAGGGTGAGGCCACATGTTTCAGGTCTGATGGGAGCTGTCG	R	II	15	100651510	cg21314318			LC	0	1	0	XY_NO	A_NO	100607373	-44136	AK093600	AK093600	Body		DMR	TRUE	ADAMTS17	cg21314318	18.1255	3.22848e-05	0.0333376	FALSE	TRUE	TRUE	0.186069	0.235799	0.557994
121887	cg07080231	TCAGCACTCTCTGATAAAAGCATGCCAGCACACTGCACCAGTCTGTATCG	R	II	15	101300217	cg07080231			LC	0	1	0	XY_NO	A_NO	101390035	-89818	LOC145757	AK056534				TRUE		cg07080231	22.3054	8.07696e-06	0.0188228	FALSE	TRUE	TRUE	0.131589	0.176866	0.501904
6687	cg00354542	CGTCTGCTAAGTCACAGAGTGTTGGCAATGGAGAGACTCTTCTGTAACAG	F	II	16	434356	cg00354542		rs56687322	LC	0	1	0	XY_NO	A_NO	432240	2116	LOC100134368	NR_024453	Body	S_Shore	RDMR	NA	LOC100134368	cg00354542	18.7551	2.58729e-05	0.0299836	FALSE	TRUE	FALSE	0.0894205	0.122152	0.390587
165732	cg09851343	CGCTGGCTCCACACGGACGCAGGAAAGCATCAGGACCGGAAAGCACAGGA	F	I	16	970310	cg09851343		rs75444029,rs80031025	IC	15	1	1	XY_NO	A_NO	1020983	50674	LMF1	AK294932	Body	N_Shore		TRUE	LMF1	cg09851343	18.3389	2.99343e-05	0.0319151	FALSE	TRUE	FALSE	0.485358	0.694835	0.815242
27293	cg01493297	CGGGAACGAGAAAGACAGAGCAGGTGCGGGACACAGTTAAATGGCCACTC	R	I	16	1116940	cg01493297		rs11860147	LC	50	1	1	XY_NO	A_NO	1122755	-5815	SSTR5	NM_001172560	Body	S_Shore		NA	LOC146336	cg01493297	36.803	1.98273e-07	0.00291368	TRUE	TRUE	FALSE	0.350235	0.649718	0.736922
146203	cg08576185	CGGGCACAGGGGCATCCCAGGCACCCCTAACACGCAGCCAACCTCCACTG	F	II	16	2055684	cg08576185			LC	0	1	0	XY_NO	A_NO	2052423	-3260	ZNF598	BC010990	Body	S_Shore		NA	ZNF598	cg08576185	17.1899	4.52823e-05	0.0388857	FALSE	TRUE	FALSE	0.297878	0.435651	0.620544
17583	cg00948520	AGGAGATGTTGGCAGACGGCCACAGACTTCAAGTACGCAAGCTCATTCCG	F	II	16	4000652	cg00948520		rs73506064	IC	0	1	0	XY_NO	A_NO	3930120	-70531	CREBBP	NM_004380				NA		cg00948520	16.0458	6.96029e-05	0.0465129	TRUE	TRUE	FALSE	0.470615	0.7887	0.85243
266722	cg16495975	GGACATCAGCTTCGGCTGGTCCCTGGCCCTGGGCTGGATCAGCTTCATCG	F	II	16	8619855	cg16495975			IC	0	1	0	XY_NO	A_NO	8622225	2371	TMEM114	NM_001146336	Body	Island		NA	TMEM114	cg16495975	22.6429	7.2797e-06	0.0176395	TRUE	TRUE	FALSE	0.259682	0.563289	0.656865
158450	cg09371059	CGCCTCTTACCCGGCGGCTGGCATTGCAGCAGGTCTCAGGCCAGGCAGAT	F	II	16	17842081	cg09371059		rs78005288	IC	0	1	0	XY_NO	A_NO	17564737	-277343	XYLT1	NM_022166				TRUE		cg09371059	17.0142	4.83153e-05	0.0396457	FALSE	TRUE	FALSE	0.399432	0.603517	0.828223
134654	cg07855319	CGGAGCTGTGAGAGGTGCCACATTTCCCTGACTATGAGGGGTCTTCTTCC	F	II	16	69123283	cg07855319			LC	0	1	0	XY_NO	A_NO	69139466	-16183	HAS3	NM_001199280			DMR	TRUE		cg07855319	19.5044	2.00046e-05	0.026734	FALSE	TRUE	FALSE	0.260988	0.435799	0.674558
71812	cg04052706	TGGCAAATTATTCATGATCAGCCAGGGCGGCTCTCCAAAGCTGCTCTCCG	F	II	16	72981543	cg04052706			LC	0	1	0	XY_NO	A_NO	73082273	100731	ZFHX3	NM_006885	Body;Body			TRUE	ZFHX3;ZFHX3	cg04052706	19.8342	1.79002e-05	0.0251942	FALSE	TRUE	FALSE	0.809099	0.668366	0.456159
408567	cg26644885	AGCTTTGGAGAGCCGCCCTGGCTGATCATGAATAATTTGCCAGGGAACCG	R	II	16	72981599	cg26644885			LC	0	1	0	XY_NO	A_NO	73082273	100675	ZFHX3	NM_006885	Body;Body			NA	ZFHX3;ZFHX3	cg26644885	22.0585	8.72115e-06	0.0191437	FALSE	TRUE	FALSE	0.907749	0.695505	0.468812
136395	cg07964754	AGAATGCGACTCCCTCCCATCTCTGGTCTTTAGTTGGAAGCAAGCTTTCG	F	II	16	84650202	cg07964754			IC	0	1	0	XY_NO	A_NO	84651668	1467	COTL1	NM_021149	Body	N_Shore		NA	COTL1	cg07964754	19.7988	1.81137e-05	0.0253819	FALSE	TRUE	TRUE	0.0957083	0.0787	0.402825
270820	cg16739544	AACCGTGAGTGGGTGGCCCTGGGGTGCCTATCTCCGGGCACAGGCTGTCG	F	II	16	85518792	cg16739544			IC	0	1	0	XY_NO	A_NO	85645028	-126236	KIAA0182	NM_001134473		N_Shore		NA		cg16739544	22.0303	8.79823e-06	0.0191437	FALSE	TRUE	FALSE	0.364817	0.394293	0.692394
162177	cg09610767	CGGGCGACAGGAACAAATGTCACCCTCCCACCCGCCAGCTGTCTTTGGAG	F	I	16	86960025	cg09610767			IC	0	1	1	XY_NO	A_NO	86755564	-204460	BC041439	BC041439				NA		cg09610767	20.5393	1.41712e-05	0.0227202	TRUE	TRUE	FALSE	0.348442	0.755666	0.824387
126747	cg07363131	CGCAGGAACAATGGGTGAGTCAGGTCTTTAATTGCCAGAAATTATCTTGA	F	II	16	86965114	cg07363131			IC	0	1	0	XY_NO	A_NO	86755564	-209549	BC041439	BC041439		N_Shore		TRUE		cg07363131	27.7332	1.70908e-06	0.00965878	TRUE	TRUE	FALSE	0.262816	0.693355	0.726218
151471	cg08906309	CGCCAAAGTTCCAGGTGTGGAAAAGTTATTCTGAGCAAGGAGCTAGTCAA	F	II	17	8263420	cg08906309			LC	0	1	0	XY_NO	A_NO	8263858	439	LOC100128288	NR_024447	Body			TRUE	LOC100128288	cg08906309	16.8531	5.12932e-05	0.0410241	FALSE	TRUE	TRUE	0.197882	0.211665	0.642659
215062	cg13241663	CGACTTTATTCTGAAGCATCAAATCATTCTATGATTAGGTGATGGACCCA	F	II	17	33125534	cg13241663			LC	0	1	0	XY_NO	A_NO	33288527	162994	CCT6B	NM_001193530				TRUE		cg13241663	21.7867	9.4961e-06	0.0202183	TRUE	TRUE	FALSE	0.266904	0.702867	0.716111
166898	cg09923456	AGCAGATCAACTGGCCTCTCGGTCTGTACAAAGTGTGGGGCGTGAAACCG	F	II	17	37903448	cg09923456			LC	0	1	0	XY_NO	A_NO	37898504	4944	GRB7	AB008790	3'UTR;3'UTR			NA	GRB7;GRB7	cg09923456	16.1513	6.68446e-05	0.0456283	FALSE	TRUE	FALSE	0.464584	0.599283	0.786018
186266	cg11212589	CGTTATGTTTCTATGCTGACTGCAAGATTGATGGGATTTAGTATTACATA	F	II	17	38028394	cg11212589			LC	0	1	0	XY_NO	A_NO	38024454	3940	ZPBP2	NM_199321	Body;Body	S_Shelf		NA	ZPBP2;ZPBP2	cg11212589	17.5055	4.0346e-05	0.037497	FALSE	TRUE	FALSE	0.53666	0.644761	0.91027
41337	cg02299328	GCACACATCGGAACAGCTCCCAGTGGAAGGCAGTTAGGTGGTTGGCAACG	F	II	17	38346960	cg02299328			LC	0	1	0	XY_NO	A_NO	38344789	2171	RAPGEFL1	AK294642	Body	N_Shore		NA	RAPGEFL1	cg02299328	26.4127	2.44046e-06	0.0111469	FALSE	TRUE	TRUE	0.222509	0.345838	0.661422
201739	cg12253845	CGAGGTCCCACAACACCCTCTGAAGGGTATATAAGGAGCCCCAGCGTGCA	R	II	17	39675198	cg12253845		rs34392053	LC	0	1	0	XY_NO	A_NO	39675269	72	KRT15	AL832226	5'UTR;1stExon			NA	KRT15;KRT15	cg12253845	32.0612	5.77016e-07	0.00534954	TRUE	TRUE	FALSE	0.492256	0.788672	0.862454
417672	cg27236973	CGGCCCCGCCAGCAGCCGAGAGACATTCCTCAATAGCCCAGTGGCTGCCA	F	II	17	39781997	cg27236973			IC	0	1	0	XY_NO	A_NO	39780881	-1115	KRT17	NM_000422	TSS1500			NA	KRT17	cg27236973	23.1649	6.2117e-06	0.016454	FALSE	TRUE	TRUE	0.119229	0.329019	0.638779
318890	cg20184238	CGTGTCTGCTTCCATCAAAATATTTGTCACATTATCTGAGGCCCAGGTCG	R	II	17	43046859	cg20184238			IC	0	2	0	XY_NO	A_YES	43045643	-1215	C1QL1	NM_006688	TSS1500	N_Shore	RDMR	NA	C1QL1	cg20184238	23.4582	5.68826e-06	0.0157464	FALSE	TRUE	FALSE	0.0799736	0.199816	0.428303
271289	cg16772514	CGGTGGAGCAGCCCGACCTGGGCCTCAGATAATGTGACAAATATTTTGAT	R	II	17	43046872	cg16772514			IC	0	1	0	XY_NO	A_NO	43045643	-1228	C1QL1	NM_006688	TSS1500	N_Shore	RDMR	NA	C1QL1	cg16772514	28.9647	1.23961e-06	0.00839131	FALSE	TRUE	FALSE	0.227454	0.459788	0.574031
420654	cg27436940	CGAGGGGGCTGTGAAAGAGGACCCTCCAAGCACTAATGGCTGAGGCCAGG	F	II	17	43047115	cg27436940			LC	0	1	0	XY_NO	A_NO	43045643	-1471	C1QL1	NM_006688	TSS1500	N_Shore	RDMR	NA	C1QL1	cg27436940	27.5262	1.80572e-06	0.00969575	FALSE	TRUE	FALSE	0.219383	0.448279	0.715078
371741	cg24065641	CATCCTATTTGTCTCCTTTTCAGACACAACCACTGATTCACCAGTCTCCG	F	II	17	69357976	cg24065641			LC	0	1	0	XY_NO	A_NO	69198317	-159658	BC039327	BC039327				TRUE		cg24065641	25.695	2.97804e-06	0.0125339	FALSE	TRUE	FALSE	0.448331	0.644784	0.836846
170183	cg10138630	GCAGAGGCTGAGTGGCCAGTCATCCCTGGTGCCATCTCACTCAAGACACG	F	II	17	74024966	cg10138630			LC	0	1	0	XY_NO	A_NO	74023506	-1459	EVPL	BC143814	TSS1500			NA	EVPL	cg10138630	17.4915	4.05523e-05	0.037497	FALSE	TRUE	FALSE	0.309336	0.377619	0.655924
248	cg00011616	CGGCGAGCGCCAGGAATGTGCCATCCGCATTCCACTTTATCTTGTATCTC	F	I	17	75672423	cg00011616			IC	0	1	1	XY_NO	A_NO	75543022	129401	LOC100507351	NR_040050				NA		cg00011616	16.1148	6.77848e-05	0.0460173	FALSE	TRUE	FALSE	0.956945	0.680594	0.655977
362041	cg23378546	CGTCAGCACGCCTGCCTCGTGTGTCACTGACAAGCTAAGGCAGCCACCTA	R	II	17	76352717	cg23378546			IC	0	1	0	XY_NO	A_NO	76355175	2459	SOCS3	CCDS11756		N_Shelf		NA		cg23378546	25.1363	3.48691e-06	0.0127099	FALSE	TRUE	TRUE	0.118173	0.255811	0.672741
352715	cg22749855	CGGGGAGAAGGGCTTGGGGTGACCTGAAGGGAACCATCCTGGTACCCCAC	R	II	17	76353952	cg22749855		rs4969169	LC	0	1	0	XY_NO	A_NO	76355175	1224	SOCS3	CCDS11756	3'UTR	N_Shore		NA	SOCS3	cg22749855	19.2902	2.15169e-05	0.0277228	FALSE	TRUE	TRUE	0.403042	0.543775	0.857734
407613	cg26574247	CGCACAGAGTGCTCAGATGCTTGTGATGGCAAAGAAGAGACGGCCACAGG	F	II	17	77712786	cg26574247			IC	49	1	0	XY_NO	A_NO	77704881	7905	ENPP7	NM_178543	3'UTR	N_Shelf		NA	ENPP7	cg26574247	16.2669	6.39609e-05	0.044864	FALSE	TRUE	FALSE	0.423122	0.638598	0.854622
132834	cg07739369	CGGCCTCTGCAGGGGCCACCCAGTGAATCGGCAGCCATGGGAACTTCCCT	F	II	17	80241456	cg07739369			LC	0	1	0	XY_NO	A_NO	80250689	9234	BC033560	BC033560				TRUE		cg07739369	21.7442	9.62398e-06	0.0202183	FALSE	TRUE	FALSE	0.087699	0.143505	0.383958
335882	cg21469505	CGCCTGGAGGAGTTCCAGCTGAGGAGTCTTGATGGAACTTCTGCTGTGTT	R	II	18	47085749	cg21469505			LC	0	1	0	XY_NO	A_NO	47088426	-2677	LIPG	AK300333		N_Shore		NA		cg21469505	16.2542	6.42714e-05	0.0449339	FALSE	TRUE	FALSE	0.187351	0.284231	0.493361
124330	cg07211476	TCTTAGCCTTGAAAGAGACTTCATGAGACCATGTGACCAACTTTCTGACG	F	II	18	53448189	cg07211476			LC	50	1	0	XY_NO	A_NO	53448951	763	AK127787	AK127787		S_Shore	RDMR	TRUE		cg07211476	17.0952	4.68904e-05	0.0395985	FALSE	TRUE	TRUE	0.219135	0.348603	0.677432
206588	cg12605662	CGCTCCACACTCGCCAACCCAGAGTTCGGTAAAAGGCGCGTCTGGTGAGG	R	I	18	56935199	cg12605662			HC	0	1	1	XY_NO	A_NO	56940624	5426	RAX	AB593018	3'UTR	Island	RDMR	NA	RAX	cg12605662	22.1736	8.41391e-06	0.0188967	TRUE	TRUE	FALSE	0.0172074	0.393325	0.684417
134352	cg07835051	CGGCAGCTGATATTTTCAAGTTTGACTTCAATAGAAAGCGTCAAGACCAC	R	II	18	56935446	cg07835051			HC	0	1	0	XY_NO	A_NO	56940624	5179	RAX	AB593018	3'UTR	Island	RDMR	NA	RAX	cg07835051	25.0357	3.58836e-06	0.0127527	FALSE	TRUE	TRUE	0.0659793	0.229836	0.589701
36790	cg02037013	CGCAGCAGTTACAGACTGCACAGCAATGCCAGTGAGTCCCTTGGAAAAGG	R	II	18	58039530	cg02037013		rs13447323	LC	0	1	0	XY_NO	A_NO	58040000	471	MC4R	NM_005912	1stExon			TRUE	MC4R	cg02037013	16.3822	6.1219e-05	0.0438789	TRUE	TRUE	FALSE	0.405629	0.832779	0.867831
355169	cg22920417	CGGCAGTGGAGCTAAGACATACAGCAAAGAGAGCCTGTTTTGTTATAAAC	F	II	18	74401671	cg22920417		rs75111599	LC	0	1	0	XY_NO	A_NO	74401985	-314	FLJ44881	AK126829				NA		cg22920417	19.7308	1.85327e-05	0.0255781	FALSE	TRUE	FALSE	0.457883	0.657256	0.780278
1519	cg00073090	CATATGTGTCCATGCCTGGTGCTGTGACTCATGTCCCTGGGGTGGGCACG	F	II	19	1265879	cg00073090			ICshore	0	1	0	XY_NO	A_NO	1269266	-3387	CIRBP	AK304470		Island		NA		cg00073090	25.0741	3.54922e-06	0.0127527	FALSE	TRUE	TRUE	0.153084	0.140526	0.460077
347816	cg22376929	CGCAAACTGGGAGTTCATGGGTACAGAGCAACTTCAGCCCCAGCTCCCAA	R	II	19	2478127	cg22376929			LC	0	1	0	XY_NO	A_NO	2476353	1774	GADD45B	AY615270	3'UTR	N_Shore		TRUE	GADD45B	cg22376929	18.7635	2.5798e-05	0.0299783	FALSE	TRUE	TRUE	0.239826	0.26682	0.618456
51047	cg02849956	CGCCCCAAAACAGGGAGATATGTCTGTGGTTCTGAGCAGCTGCTACAGGA	R	II	19	4634827	cg02849956	rs73533782	rs73533782	LC	0	1	0	XY_NO	A_NO	4639526	-4699	TNFAIP8L1	NM_152362		N_Shore		TRUE		cg02849956	29.5598	1.06528e-06	0.00770012	FALSE	TRUE	TRUE	0.228988	0.374789	0.79439
256462	cg15811371	CGCCCAGCAGGCCAGGGTCATGAGATTTTAATCAAGAGCAACTTCCACTG	R	II	19	9093198	cg15811371			LC	7	1	0	XY_NO	A_NO	9092017	-1180	MUC16	NM_024690	TSS1500			NA	MUC16	cg15811371	24.6686	3.98694e-06	0.0132836	FALSE	TRUE	FALSE	0.242942	0.364106	0.592998
395795	cg25766748	AGGGCTTTGCTCGGCTGACAGGTTTCCTCATTGAAAATGGCTTTAGATCG	F	II	19	13614882	cg25766748			LC	0	1	0	XY_NO	A_NO	13617273	2392	CACNA1A	CCDS45999	Body;Body	N_Shore	CDMR	NA	CACNA1A;CACNA1A	cg25766748	21.7173	9.70602e-06	0.0202907	FALSE	TRUE	FALSE	0.477431	0.69127	0.814245
55670	cg03104569	AGATGTCCACATGGGTGCTGATTCTCCTGGTGTTCCCTCTCGGCTACTCG	R	II	19	13615864	cg03104569			LC	0	1	0	XY_NO	A_NO	13617273	1410	CACNA1A	CCDS45999	Body;Body	N_Shore	CDMR	NA	CACNA1A;CACNA1A	cg03104569	17.8951	3.50525e-05	0.0348123	FALSE	TRUE	FALSE	0.365494	0.479561	0.75786
398718	cg25996388	CAGGCGTGAGCCACTGTGCCTGGCCAGAATCTTTGAGCCTTTGCAAGTCG	F	II	19	17015744	cg25996388			LC	25	1	0	XY_NO	A_NO	17014432	-1311	CPAMD8	AK075099	Body		CDMR	NA	CPAMD8	cg25996388	48.9085	1.98712e-08	0.000658019	FALSE	TRUE	FALSE	0.529188	0.819464	0.909573
403012	cg26279261	CGGAGAACTCTGAACCCCGGACCCCAGACCCAAGGCTGGGCCAGGACCAG	R	II	19	17346089	cg26279261			HC	0	1	0	XY_NO	A_NO	17337054	9035	OCEL1	NM_024578	Body	N_Shore		TRUE	NR2F6	cg26279261	17.3623	4.25084e-05	0.038207	FALSE	TRUE	FALSE	0.0803201	0.157642	0.393959
205847	cg12557430	CGGGCACAATGTGGAGGGACAGTGTTGAATCAGTTTCAGCTAGGGATGTA	F	II	19	38881609	cg12557430			LC	0	1	0	XY_NO	A_NO	38880938	671	SPRED3	NM_001042522	Body;Body	N_Shelf		NA	SPRED3;SPRED3	cg12557430	24.3429	4.38159e-06	0.0139448	FALSE	TRUE	FALSE	0.325247	0.492098	0.66153
283540	cg17670263	CGTCTGTTTCTGCTCAGATTTTATTGAGGAGCGTTTACAGGGTAGCCTGT	F	II	19	54210233	cg17670263			LC	0	1	0	XY_NO	A_NO	54210706	-473	MIR520C	NR_030198	TSS1500			NA	MIR520C	cg17670263	26.3499	2.48295e-06	0.0111469	FALSE	TRUE	FALSE	0.306427	0.539419	0.768882
304125	cg19138960	TTGGGTCAGGGGGACGTGGAAAGCCCTCAGCCTTTGTGTCCTTCTCTGCG	F	II	20	23066947	cg19138960			IC	0	1	0	XY_NO	A_NO	23066976	30	CD93	NM_012072	5'UTR;1stExon			NA	CD93;CD93	cg19138960	22.7207	7.10844e-06	0.0174494	FALSE	TRUE	FALSE	0.175305	0.327513	0.483771
176976	cg10578007	CGCCTTGGGTCAGGGGGACGTGGAAAGCCCTCAGCCTTTGTGTCCTTCTC	R	II	20	23066999	cg10578007			IC	0	1	0	XY_NO	A_NO	23066976	-22	CD93	NM_012072	TSS200			NA	CD93	cg10578007	15.8374	7.54247e-05	0.0482976	FALSE	TRUE	FALSE	0.0624928	0.270276	0.464176
34310	cg01901788	TTCTGGCAGCTCTTTTTCAGGAACTGTCTCTGCAGGTCTTTCAGTGTTCG	R	II	20	33145848	cg01901788		rs1040747	ICshore	0	1	0	XY_NO	A_NO	33146518	-670	MAP1LC3A	NM_032514	TSS1500;Body	N_Shore		NA	MAP1LC3A;MAP1LC3A	cg01901788	18.9508	2.41765e-05	0.0289788	FALSE	TRUE	FALSE	0.141108	0.241352	0.490395
275679	cg17104026	GACTCTGATAATACAGTTCTCTTATCTGGGACTTCCCCAGGTTCCAGACG	F	II	20	43598376	cg17104026		rs6073578	LC	0	1	0	XY_NO	A_NO	43595119	3257	STK4	NM_006282	Body	S_Shelf		NA	STK4	cg17104026	20.1782	1.59612e-05	0.0235534	FALSE	TRUE	FALSE	0.237001	0.285323	0.54222
126371	cg07339236	TCACAATCTATTGACTTTTAAAACACCAACAACACTGTTTAAAAAGCACG	R	II	20	50312490	cg07339236			LC	0	1	0	XY_NO	A_NO	50314041	1552	ATP9A	BC063701	Body		DMR	TRUE	ATP9A	cg07339236	15.9708	7.16383e-05	0.0470022	FALSE	TRUE	FALSE	0.0483971	0.0624299	0.346055
119029	cg06914270	CGCTCATATGGTTGGAGTGTTAAGTGAACCTCTGATTTTGTCAGGGTTTT	F	II	20	60757239	cg06914270			LC	0	1	0	XY_NO	A_NO	60758080	-841	GTPBP5	AK299726	3'UTR;TSS1500	N_Shore		NA	SS18L1;GTPBP5	cg06914270	18.9965	2.37978e-05	0.0289145	FALSE	TRUE	FALSE	0.521871	0.750766	0.882488
109587	cg06363034	CGACCTGGAAGCAGTTGAATGTTTTGGGAATACTGGCCTTTTCCACATTC	F	II	20	62225388	cg06363034			IC	0	1	0	XY_NO	A_NO	62236255	10868	GMEB2	AL133646	Body	S_Shore		TRUE	GMEB2	cg06363034	19.1499	2.25752e-05	0.0283153	FALSE	TRUE	FALSE	0.439709	0.597347	0.775122
399623	cg26060835	ATCTTGGGTCATGAGAACTCCAAGATCTCCTACATACCAAATGTTGCTCG	R	II	21	19258310	cg26060835			LC	0	1	0	XY_NO	A_NO	19257924	-385	CHODL-AS1	NR_024354	TSS1500			NA	NCRNA00157	cg26060835	15.7734	7.73173e-05	0.0489946	FALSE	TRUE	FALSE	0.402537	0.661031	0.814262
216009	cg13309012	CTATTTTCCTTTCAGATTTACTATATGCTGTCACTCCAGCTTTATAACCG	R	II	21	26946167	cg13309012			LC	0	1	0	XY_NO	A_NO	26946291	-124	MIR155	NR_030784	Body;TSS200			NA	MIR155HG;MIR155	cg13309012	15.7452	7.81707e-05	0.0493156	FALSE	TRUE	TRUE	0.146476	0.223164	0.644332
107449	cg06212263	CGCTGTGTGGAAACTCCGGTAAAACTCTTTGGGCAACAGTCTTATCACCA	F	II	21	34392851	cg06212263		rs73350596	ICshore	0	1	0	XY_NO	A_NO	34398215	-5364	OLIG2	NM_005806		S_Shore	CDMR	NA		cg06212263	41.355	7.83742e-08	0.00185689	FALSE	TRUE	TRUE	0.162774	0.274296	0.577765
3866	cg00199065	GTGGTTCAGGAGAGCTCTCTAACTTTCCCTATCAAGCCAGATGACCATCG	R	II	21	37093340	cg00199065		rs73365738	LC	0	1	0	XY_NO	A_NO	37093012	328	MIR802	NR_030414				NA		cg00199065	16.1682	6.64142e-05	0.0456095	FALSE	TRUE	FALSE	0.272086	0.549559	0.770464
289099	cg18073115	GAGAGGCTTCGGGAGAGTTCCAGGAACACCACCCCAGAGGGTCTCTACCG	F	II	21	46813298	cg18073115			IC	0	1	0	XY_NO	A_NO	46825096	-11798	COL18A1	NM_130445		S_Shore		NA		cg18073115	23.5183	5.58709e-06	0.0156758	TRUE	TRUE	FALSE	0.451782	0.760339	0.869442
282304	cg17564844	ATTCAATTAAGCAAATATTTATTGAGTGGTCACTCCCCCAGAGCTTGACG	R	II	22	23413784	cg17564844			LC	49	1	0	XY_NO	A_NO	23412668	1116	GNAZ	NM_002073	Body;5'UTR	S_Shore		NA	RTDR1;GNAZ	cg17564844	16.3959	6.09032e-05	0.0438732	FALSE	TRUE	TRUE	0.362821	0.312754	0.665819
304039	cg19131731	GTGGTTTTCCTGCCTGGCTTGTCCCGGGAGTTGTCTGAAGATGGGCATCG	R	II	22	30643042	cg19131731			HC	0	1	0	XY_NO	A_NO	30642795	-246	LIF	NM_002309	TSS1500	S_Shore		NA	LIF	cg19131731	17.8337	3.58342e-05	0.0352155	FALSE	TRUE	FALSE	0.0549833	0.163174	0.394585
242076	cg14780837	GGATTCTGGAATTCGATCCTTCATGGATAGGCAGCTGGACACAGAGGTCG	R	II	22	39760267	cg14780837			LC	0	1	0	XY_NO	A_NO	39760174	93	SYNGR1	NM_145738	Body;1stExon;Body			TRUE	SYNGR1;SYNGR1;SYNGR1	cg14780837	21.0887	1.18569e-05	0.021702	FALSE	TRUE	FALSE	0.194927	0.244837	0.535979
135673	cg07919145	CGTGAGATGACTCAGCACCCCCCATTCCTGGCAGGAGTCTTGACAGCTTT	R	II	22	39780408	cg07919145		rs73414378	LC	0	1	0	XY_NO	A_NO	39795758	-15350	TAB1	NM_153497	3'UTR	N_Shelf		TRUE	SYNGR1	cg07919145	17.2563	4.41908e-05	0.0385398	FALSE	TRUE	FALSE	0.286051	0.441216	0.605501
267614	cg16550446	CGCCACCTAGCTGGATGAAAAGTGAGGAAATGATGAGCAGGTAAGGTGAT	R	II	22	48030204	cg16550446			LC	24	1	0	XY_NO	A_NO	48027451	2753	BC039485	BC039485		S_Shelf		NA		cg16550446	20.0457	1.66794e-05	0.0240312	FALSE	TRUE	FALSE	0.44934	0.726085	0.781643

## Sheet: 4_Diff expressed genes
Genes that show differentially methylated CpG sites and expression between supratentorial and infratentorial pilocytic astrocytomas (genes with fold change > 2 highlighted in grey)
		Affymetrix annotation		Fold Change		Differential expression values		Infratentorial Pilocytic astrocytomas				Supratentorial Pilocytic astrocytomas
Differentially methylated genes		Probe Set ID	Gene Symbol	iPA v sPA	iPA - sPA	iPA AVG	sPA AVG	PA11	PA9	PA10	PA8	PA5	PA1	PA2	PA6
BCL11B		228462_at	IRX2	7.04199	3.52099	3.27636	-0.244639	3.75973	3.8192	2.43676	3.08974	3.2901	-1.84163	-1.54684	-0.880191
CCT6B intergenic		230472_at	IRX1	3.74473	1.87237	1.7934	-0.0789699	2.35003	1.53644	2.09871	1.1884	2.77206	-1.73316	-1.68414	0.329358
CHRNA6		205466_s_at	HS3ST1	3.26308	1.63154	2.21488	0.583344	2.85334	0.450713	2.78747	2.76801	1.82073	-0.217451	-1.29407	2.02417
COL18A1 intergenic		223611_s_at	LNX1	3.01013	1.50507	0.187821	-1.31724	0.196936	0.353603	0.349598	-0.148852	0.0722218	-1.75032	-0.0722218	-3.51866
CREBBP intergenic		236263_at	SHH	-2.33919	-1.16959	-0.034109	1.13548	-0.0382948	0.403546	-0.464424	-0.0372634	0.29911	-0.3648	-0.391615	4.99924
CTAGE7P intergenic		207443_at	NR2E1	-6.76998	-3.38499	-3.9777	-0.592705	-3.36815	-4.25064	-4.2161	-4.07589	0.0228877	0.683881	0.0704536	-3.14804
DNAJB6 intergenic		222895_s_at	BCL11B	1.77088	0.885439	-0.180334	-1.06577	-0.083662	-0.616705	0.516307	-0.537275	0.786459	-2.01922	-1.91016	-1.12017
EFNA5		210331_at	HECW1	1.67728	0.838641	0.342425	-0.496216	0.729772	1.08772	-0.456961	0.00916576	0.234226	-1.3271	-0.451255	-0.440739
EML1 intergenic		204082_at	PBX3	1.59619	0.798097	0.946214	0.148117	0.903723	1.95601	0.295651	0.629476	0.424985	-0.0462341	-0.230287	0.444004
EMX2OS		223612_s_at	LNX1	1.51508	0.757539	-0.00707198	-0.764611	0.0374675	0.532555	0.151229	-0.749539	-0.0374675	-1.38822	-0.0733409	-1.55942
EN2 intergenic		202972_s_at	FAM13A	1.17612	0.588062	0.0315272	-0.556535	0.46264	0.32805	-0.335009	-0.329573	-0.494851	-0.984845	-0.799161	0.0527172
FAM13A		220225_at	IRX4	0.876716	0.438358	0.288813	-0.149545	0.227877	0.600759	0.325952	0.00066328	-0.0947328	-0.158718	-0.182542	-0.162188
FEZF2 intergenic		217047_s_at	FAM13A	0.856549	0.428275	-0.026897	-0.455171	0.539697	-0.575257	0.132016	-0.204043	-0.235623	-1.03673	-0.900184	0.35185
HECW1		242172_at	MEIS1	0.782163	0.391082	0.426312	0.0352305	1.68469	0.176931	-0.1382	-0.0181761	0.0181761	0.731206	-0.249259	-0.359201
HS3ST1		1559477_s_at	MEIS1	0.727295	0.363647	0.174688	-0.18896	1.48368	-0.436282	-0.0526257	-0.296027	0.479414	-0.206689	-0.649236	-0.379328
INPP4B		219528_s_at	BCL11B	0.726389	0.363194	-0.168715	-0.531909	-0.00131273	-0.0637922	0.00131273	-0.611067	0.816653	-1.00958	-1.24307	-0.691637
IRX1 intergenic		207060_at	EN2	0.721086	0.360543	0.248303	-0.11224	0.243426	-0.355505	0.411281	0.694008	-0.390756	-0.289999	0.257148	-0.0253549
IRX2 intergenic		224827_at	UBTD2	0.720176	0.360088	0.34286	-0.0172276	0.0316906	0.936637	0.318853	0.08426	0.739516	-0.0324764	-0.432668	-0.343283
IRX4 intergenic		224927_at	KIAA1949	0.674737	0.337369	1.06241	0.725041	0.911069	1.24328	0.472687	1.6226	0.812475	0.553432	0.709185	0.825071
KIAA1908		204069_at	MEIS1	0.650367	0.325183	0.245497	-0.0796861	1.45641	-0.0788641	0.113561	-0.50912	-0.0993314	0.394992	-0.00663757	-0.607768
KIAA1949		1569025_s_at	FAM13A	0.646872	0.323436	0.650185	0.326749	0.512119	1.25657	0.533711	0.298339	1.25643	-0.0812504	0.148027	-0.0162065
KRT15		223878_at	INPP4B	0.618754	0.309377	0.208593	-0.100784	0.125793	0.539699	-0.0205269	0.189407	-0.0976663	-0.319602	0.00260162	0.0115314
LNX1		202973_x_at	FAM13A	0.589722	0.294861	-0.107199	-0.40206	0.305673	-0.775042	0.304332	-0.26376	-0.279907	-0.866347	-0.683558	0.221573
LOC146336		207084_at	POU3F2	0.58672	0.29336	0.869253	0.575893	0.482313	1.65252	1.22504	0.117143	-0.654033	1.44972	2.10404	-0.596153
LOC284661		205465_x_at	HS3ST1	0.542581	0.271291	0.393263	0.121972	0.725003	-0.56293	0.692995	0.717983	0.251928	-0.210447	0.066092	0.380316
LOXL3		207301_at	EFNA5	0.50115	0.250575	0.165657	-0.0849183	0.0947642	0.57883	-0.0383554	0.0273871	-0.10104	-0.0589218	-0.262955	0.0832434
MC4R		228404_at	IRX2	0.470114	0.235057	0.105612	-0.129445	-0.206204	0.211214	0.0574231	0.360013	-0.0194554	0.0250626	-0.385162	-0.138227
MDGA1 intergenic		236255_at	PLEKHG4B	0.434565	0.217282	0.0301904	-0.187092	-0.0208542	0.109359	-0.041738	0.0739944	-0.24521	-0.127843	-0.206943	-0.168371
MEIS1		204880_at	MGMT	0.37205	0.186025	-0.187039	-0.373064	0.210613	-0.872945	-0.122869	0.0370441	-0.971221	-0.584244	0.384963	-0.321754
MGMT		1561666_a_at	KIAA1908	0.346109	0.173054	-0.212884	-0.385938	-0.0208368	-0.540099	-0.104335	-0.186264	-0.702763	-0.418029	0.0208364	-0.443796
MIR4440 intergenic		233814_at	EFNA5	0.31397	0.156985	-0.777409	-0.934394	-0.842395	0.0435634	-1.00298	-1.30783	-1.19287	-0.908072	-0.593186	-1.04345
NR2E1		242757_at	MDGA1	0.308317	0.154159	-0.0155612	-0.16972	0.0991778	0.0248227	-0.126484	-0.0597613	-0.238145	0.195339	-0.232945	-0.403128
NR2E1 intergenic		1561383_at	LOC284661	0.284361	0.142181	0.105934	-0.0362467	0.0325353	0.437581	-0.176826	0.130445	0.100457	-0.275231	0.00975442	0.0200322
O3FAR1 intergenic		242455_at	POU3F2	0.264938	0.132469	0.211457	0.078988	0.266163	-0.168454	0.904049	-0.155929	-0.292469	0.236893	0.931062	-0.559533
ODC1 intergenic		204734_at	KRT15	0.247247	0.123623	-0.0929245	-0.216548	-0.0891337	-0.0724795	-0.237471	0.0273857	0.0338614	-0.411653	-0.346482	-0.141917
OTX1 intergenic		244288_s_at	SIX3	0.232638	0.116319	-0.00263846	-0.118957	-0.0401025	-0.0059886	0.0368648	-0.00132751	-0.182411	-0.195073	0.00980163	-0.108147
PBX3		221394_at	TAAR2	0.196278	0.0981389	0.271598	0.173459	0.149628	0.76606	0.197063	-0.026361	0.15252	-0.0329049	0.623135	-0.0489159
PLEKHG4B		215584_at	HECW1	0.191534	0.0957669	0.270148	0.174381	0.0601382	0.416709	0.179155	0.424591	-0.0377393	0.141271	0.0741782	0.519816
POU3F2 intergenic		238839_at	OTX1	0.160674	0.0803372	-0.0140004	-0.0943376	-0.210366	-0.00922203	-0.229434	0.393021	-0.104662	-0.206647	0.00922203	-0.0752635
RAX		234145_at	PBX3	0.1228	0.0614001	0.0931903	0.0317901	-0.0228927	0.349083	0.036119	0.0104518	-0.0257788	-0.336706	0.121572	0.368074
SCAND3		224834_at	UBTD2	0.118961	0.0594807	0.311	0.251519	0.350533	-0.141508	0.738503	0.296472	0.853159	-0.126333	-0.0854454	0.364696
SHH intergenic		213991_s_at	HS3ST1	0.117442	0.0587209	0.113161	0.0544405	0.156234	-0.13272	0.296849	0.132283	-0.135138	0.273263	0.181224	-0.101588
SIX3 intergenic		230441_at	PLEKHG4B	0.0642687	0.0321344	-0.0593491	-0.0914834	-0.067724	-0.0844111	-0.0204167	-0.0648444	-0.216618	0.0556014	0.0204165	-0.225333
SLC6A3		223962_at	TTC29	0.0637975	0.0318987	-0.0503672	-0.082266	-0.00851154	0.0797899	-0.00549698	-0.26725	-0.190076	-0.0108111	0.00549698	-0.133673
TAAR2		1557146_a_at	LOC146336	0.0628766	0.0314383	0.0753182	0.0438799	0.3069	0.023659	-0.215216	0.18593	0.101917	-0.0746765	-0.0212348	0.169514
TMEM114		207568_at	CHRNA6	0.0625048	0.0312524	0.00175107	-0.0295013	0.094162	0.181825	-0.12783	-0.141153	-0.158945	0.0608435	-0.0124493	-0.00745487
TTC29		242054_s_at	SIX3	-0.00629187	-0.00314593	0.0104879	0.0136338	0.157921	0.323931	-0.204786	-0.235114	-0.216996	0.0291722	-0.0700936	0.312453
UBTD2		230963_at	EMX2OS	-0.0289927	-0.0144963	-0.13485	-0.120354	0.00672627	-0.186414	-0.134399	-0.225313	-0.320591	-0.0121002	-0.00672627	-0.141997
		228253_at	LOXL3	-0.0513418	-0.0256709	0.606476	0.632147	0.49965	0.230433	0.804325	0.891495	0.574084	1.20332	-0.0587201	0.809902
		1561384_a_at	LOC284661	-0.0542548	-0.0271274	-0.058576	-0.0314487	-0.117312	-0.0825398	-0.193447	0.158994	-0.0633178	-0.0381153	0.135649	-0.160011
		232237_at	MDGA1	-0.0772929	-0.0386465	-0.169939	-0.131292	-0.202067	0.132156	-0.619599	0.00975561	-0.896573	0.162789	0.240638	-0.0320225
		228177_at	CREBBP	-0.08986	-0.04493	-0.141926	-0.0969962	0.127842	-0.492508	0.0914178	-0.294456	-0.23955	0.0330348	-0.0934148	-0.0880547
		231462_at	TMEM114	-0.0921185	-0.0460592	0.124313	0.170372	0.013206	0.587906	-0.0906539	-0.013206	-0.072577	0.371392	0.109533	0.273141
		1569024_at	FAM13A	-0.107035	-0.0535177	0.0682051	0.121723	0.0472178	-0.118039	0.149919	0.193723	0.186888	0.0781367	0.049068	0.172798
		235858_at	CREBBP	-0.107207	-0.0536036	-0.0749238	-0.0213201	-0.203702	0.00310421	-0.0600533	-0.0390444	-0.0489721	-0.14299	-0.157798	0.26448
		244758_at	SCAND3	-0.117118	-0.0585588	-0.159091	-0.100532	-0.385864	-0.415257	-0.0865755	0.251333	-0.13678	-0.0176678	0.0879505	-0.335631
		221086_s_at	FEZF2	-0.134196	-0.067098	-0.210216	-0.143118	-0.548906	-0.005018	-0.203787	-0.0831521	-0.140173	-0.331642	0.138162	-0.238818
		221467_at	MC4R	-0.172202	-0.0861008	-0.125856	-0.039755	-0.134537	-0.268904	-0.101401	0.00141859	-0.0750906	0.130489	-0.131675	-0.0827439
		233897_at	FEZF2	-0.185315	-0.0926574	-0.0716032	0.0210542	-0.0919983	0.0188229	0.0412574	-0.254495	-0.190723	-0.0520499	0.209399	0.117591
		208242_at	RAX	-0.199668	-0.099834	0.0686152	0.168449	-0.0950241	0.109949	0.211291	0.0482445	-0.250104	0.464595	0.532133	-0.0728273
		214036_at	EFNA5	-0.220401	-0.110201	-0.41571	-0.30551	-0.686489	-0.362592	-0.386866	-0.226894	-1.06026	0.00432777	0.32594	-0.49205
		206836_at	SLC6A3	-0.247757	-0.123878	-0.0612108	0.0626676	-0.421791	0.0155301	0.253645	-0.0922275	-0.262013	0.121133	0.261346	0.130205
		209015_s_at	DNAJB6	-0.30969	-0.154845	0.103958	0.258802	0.226445	-1.0045	0.915943	0.277938	-0.399615	0.0632882	1.0669	0.304633
		224310_s_at	BCL11B	-0.318741	-0.15937	-0.218444	-0.0590735	-0.33049	-0.454877	0.105435	-0.193844	-0.327216	0.0415544	0.101188	-0.0518203
		216385_at	LOXL3	-0.335727	-0.167863	0.000576616	0.16844	-0.127276	-0.00599337	0.0675497	0.0680261	-0.209463	0.446243	0.195732	0.241248
		233972_s_at	FEZF2	-0.352686	-0.176343	-0.399318	-0.222975	-0.760547	-0.28734	-0.601191	0.0518053	-0.394405	-0.0654228	-0.13481	-0.297262
		206634_at	SIX3	-0.458853	-0.229427	-0.28678	-0.0573536	-0.192	-0.192	-0.470432	-0.29269	-0.210168	0.0659466	-0.336924	0.251731
		232531_at	EMX2OS	-0.499252	-0.249626	-1.76054	-1.51091	-1.77623	-1.50483	-1.36651	-2.3946	-2.40372	-1.97679	0.452733	-2.11588
		206587_at	CCT6B	-0.546533	-0.273266	-0.299429	-0.0261626	-0.0493731	-0.691536	0.0540075	-0.510814	-0.553414	0.0215297	0.448763	-0.0215297
		202160_at	CREBBP	-0.550025	-0.275013	-0.163455	0.111557	-0.085453	-0.518812	0.0645466	-0.114103	0.151598	0.095993	0.192929	0.00570869
		211808_s_at	CREBBP	-0.551746	-0.275873	-0.134813	0.14106	-0.021338	-0.248794	-0.0626416	-0.206481	0.155228	0.291766	0.175027	-0.0577831
		238543_x_at	MDGA1	-0.57595	-0.287975	-0.39972	-0.111745	-0.246338	-0.0504456	-0.9467	-0.355397	-0.555432	0.22035	-0.238157	0.126257
		207586_at	SHH	-0.581512	-0.290756	-0.202797	0.0879588	-0.178673	-0.0630224	-0.227329	-0.342165	-0.106882	-0.177603	-0.160913	0.797233
		227955_s_at	EFNA5	-0.604465	-0.302232	-0.87659	-0.574358	-1.27763	-0.718575	-0.67449	-0.835661	-1.04482	-0.878218	0.344955	-0.719353
		204797_s_at	EML1	-0.812747	-0.406373	-0.290297	0.116076	0.0187306	-1.27429	0.317245	-0.222869	0.819506	-0.374267	-0.0253496	0.0444164
		200790_at	ODC1	-0.974609	-0.487305	-0.426126	0.0611787	-0.439948	-0.76817	0.116983	-0.613369	0.505562	-0.393916	-0.0696764	0.202745
		209081_s_at	COL18A1	-1.02311	-0.511555	0.0911344	0.602689	0.67026	-0.518784	0.471282	-0.25822	-0.607024	0.496165	1.71906	0.802558
		204796_at	EML1	-1.08896	-0.544481	-0.360253	0.184228	0.166603	-1.45004	0.493589	-0.651167	1.08608	-0.343086	-0.112747	0.106665
		235046_at	INPP4B	-1.16443	-0.582217	0.227171	0.809388	0.592349	-0.88052	1.25939	-0.0625348	-0.663307	0.882071	2.94516	0.0736265
		205376_at	INPP4B	-1.2188	-0.609399	-0.492369	0.11703	-0.29643	-0.885464	-0.206017	-0.581566	-0.68402	-0.330142	1.85582	-0.373538
		209082_s_at	COL18A1	-1.99248	-0.996239	-0.119891	0.876347	0.262623	-0.828594	0.263716	-0.17731	-0.393893	0.718215	2.46427	0.716801
